# Supplementary material for: The transcription factor GATA10 regulates fertility conversion of a two‐line hybrid tms5 mutant rice via the modulation of Ub L40 expression
Source: J Integr Plant Biol. 2019 Nov 6;62(7):1034–56. doi: 10.1111/jipb.12871 (PMC7383616; doi:10.1111/jipb.12871)
Supplement: Supplementary file 2 — Table S1. Comparison of differential Tn5 transposase hypersensitive sites (dTHSs) between WXS(F) and WXS(S) by MAnorm [file JIPB-62-1034-s002.xlsx]

## Sheet: WXS(F)-P3-enriched-dTHS_FvsS
Supplemental Table S1. Comparison of differential Tn5 hypersensitive sites between WXS(F) and WXS(S) by MAnorm
WXS(F)-P3-enriched-dTHSs with |M-value|>1 of MAnorm
chr	start	end	description	raw_read_1	raw_read_2	M_value_rescaled	A_value_rescaled	#NAME?
chr1	4259628	4259938	unique_peak1	93	37	1.0524	5.77413	3.67939
chr1	268168	268474	unique_peak1	111	42	1.14407	5.9983	4.87163
chr1	690359	690692	unique_peak1	84	21	1.68579	5.30232	6.53326
chr1	777789	777988	unique_peak1	67	22	1.27776	5.16244	3.62982
chr1	1010211	1010599	unique_peak1	78	31	1.0324	5.5162	2.97345
chr1	1034705	1035034	unique_peak1	99	39	1.07375	5.8588	3.96037
chr1	2566860	2567228	unique_peak1	97	40	1.00699	5.86105	3.50593
chr1	3324230	3324594	unique_peak1	100	34	1.28173	5.77015	5.2044
chr1	3361662	3362032	unique_peak1	84	34	1.01594	5.63725	3.19393
chr1	4143243	4143667	unique_peak1	98	37	1.13227	5.81406	4.22983
chr1	4263628	4263973	unique_peak1	94	36	1.10718	5.76304	4.01747
chr1	4797270	4797735	unique_peak1	134	47	1.27322	6.22157	6.84807
chr1	4872276	4872636	unique_peak1	97	37	1.11662	5.80624	4.08971
chr1	6096593	6096989	unique_peak1	140	51	1.22476	6.31282	6.81922
chr1	6340800	6341169	unique_peak1	98	24	1.73634	5.51202	7.77573
chr1	6439593	6439866	unique_peak1	80	22	1.54737	5.29725	5.4773
chr1	7412327	7412756	unique_peak1	133	54	1.06536	6.31404	5.19176
chr1	8290473	8290845	unique_peak1	100	36	1.20156	5.81023	4.73613
chr1	9243509	9243844	unique_peak1	79	32	1.00739	5.54809	2.91651
chr1	9554418	9554705	unique_peak1	68	23	1.23886	5.20439	3.54084
chr1	9736885	9737329	unique_peak1	129	54	1.01866	6.29069	4.66624
chr1	9940833	9941270	unique_peak1	104	42	1.04461	5.94857	4.0456
chr1	10058026	10058462	unique_peak1	88	36	1.00663	5.71277	3.21117
chr1	10333407	10333712	unique_peak1	82	30	1.15433	5.53136	3.72934
chr1	10645748	10646080	unique_peak1	85	32	1.11885	5.60382	3.72942
chr1	11613725	11614025	unique_peak1	69	27	1.03864	5.32668	2.81362
chr1	12110075	12110485	unique_peak1	98	36	1.17074	5.79482	4.44388
chr1	12154159	12154577	unique_peak1	141	54	1.15473	6.35873	6.15724
chr1	12249631	12249835	unique_peak1	68	22	1.30026	5.17369	3.78803
chr1	12934042	12934382	unique_peak1	115	43	1.16498	6.04192	5.22937
chr1	14018714	14019125	unique_peak1	110	46	1.00193	6.05555	3.94818
chr1	14203870	14204251	unique_peak1	102	40	1.08368	5.89939	4.16934
chr1	14744866	14745440	unique_peak1	199	80	1.12406	6.90188	8.45139
chr1	17205778	17206120	unique_peak1	79	28	1.19381	5.45488	3.73416
chr1	17323525	17323895	unique_peak1	103	39	1.1342	5.88903	4.51476
chr1	18013765	18014081	unique_peak1	81	31	1.08984	5.54492	3.37793
chr1	18143508	18143703	unique_peak1	64	18	1.48386	4.98986	4.21634
chr1	19194463	19194881	unique_peak1	113	47	1.01265	6.09129	4.15061
chr1	19325108	19325593	unique_peak1	141	60	1.00535	6.43341	4.98047
chr1	21707913	21708511	unique_peak1	119	41	1.28435	6.03449	6.13662
chr1	21919261	21919616	unique_peak1	74	21	1.49289	5.20588	4.89793
chr1	22861967	22862442	unique_peak1	162	64	1.12628	6.58551	6.87702
chr1	24710106	24710362	unique_peak1	66	19	1.45656	5.05021	4.27037
chr1	25416133	25416382	unique_peak1	53	12	1.74562	4.57325	4.52227
chr1	25800657	25800926	unique_peak1	68	22	1.30026	5.17369	3.78803
chr1	26847085	26847348	unique_peak1	73	26	1.17675	5.34326	3.44689
chr1	27124626	27125397	unique_peak1	203	80	1.15458	6.91714	8.87201
chr1	27412658	27412956	unique_peak1	79	30	1.09759	5.50299	3.30541
chr1	27509053	27509496	unique_peak1	123	49	1.08334	6.18553	4.9613
chr1	28599739	28600134	unique_peak1	105	38	1.20008	5.88544	5.0236
chr1	28766542	28766957	unique_peak1	89	30	1.27911	5.59375	4.62754
chr1	29775432	29775902	unique_peak1	145	56	1.14601	6.4059	6.30071
chr1	29889712	29889938	unique_peak1	53	16	1.35859	4.76676	3.25159
chr1	30215207	30215718	unique_peak1	150	54	1.24944	6.40608	7.47661
chr1	31097417	31097865	unique_peak1	132	51	1.13474	6.26781	5.65936
chr1	31122409	31122832	unique_peak1	117	48	1.03605	6.13274	4.35431
chr1	32183541	32183917	unique_peak1	100	41	1.0187	5.90167	3.70887
chr1	33072990	33073505	unique_peak1	160	64	1.10725	6.57599	6.60004
chr1	34463151	34463543	unique_peak1	78	31	1.0324	5.5162	2.97345
chr1	35050599	35050947	unique_peak1	79	21	1.59236	5.25561	5.60897
chr1	37991358	37991923	unique_peak1	203	87	1.035	6.97693	7.48476
chr1	38099073	38099602	unique_peak1	200	87	1.01217	6.96552	7.09896
chr1	38730261	38730703	unique_peak1	142	49	1.30305	6.29538	7.44523
chr1	39586354	39586934	unique_peak1	153	51	1.36068	6.38078	8.68293
chr1	40175643	40176096	unique_peak1	161	67	1.0517	6.61331	6.145
chr1	40446079	40446343	unique_peak1	65	26	1.00043	5.2551	2.4748
chr1	40791975	40792427	unique_peak1	149	49	1.3767	6.33221	8.55695
chr1	40892105	40892702	unique_peak1	165	70	1.02701	6.66325	6.10343
chr1	41049596	41049994	unique_peak1	145	57	1.12092	6.41844	6.09253
chr1	41382754	41382974	unique_peak1	64	22	1.20823	5.12767	3.1686
chr1	42160337	42160813	unique_peak1	146	52	1.2615	6.35867	7.33995
chr1	42598585	42599048	unique_peak1	151	63	1.04097	6.52048	5.71934
chr1	42706556	42707017	unique_peak1	114	44	1.11922	6.05146	4.87442
chr1	42947870	42948199	unique_peak1	96	39	1.02681	5.83533	3.69289
chr1	43047536	43047903	unique_peak1	73	24	1.28778	5.28775	3.91816
chr1	4713436	4713882	common_peak1	202	86	1.04392	6.9649	7.54138
chr1	17810980	17811224	common_peak1	55	20	1.10979	4.94721	2.44377
chr1	30857477	30858223	common_peak1	299	134	1.01197	7.5828	10.6924
chr1	41116397	41117192	common_peak1	305	128	1.10808	7.56527	12.625
chr1	42268819	42269412	common_peak1	205	90	1.00167	7.00863	7.19327
chr1	4713425	4713842	common_peak2	198	81	1.09864	6.90687	8.11044
chr1	28446784	28447135	common_peak2	163	67	1.07061	6.62277	6.41134
chr1	31120201	31120723	common_peak2	350	158	1.01787	7.82182	12.717
chr1	39024244	39024644	common_peak2	218	93	1.04919	7.07918	8.3183
chr1	39761973	39762421	common_peak2	275	105	1.23237	7.3441	13.397
chr1	65489	66302	unique_peak1	367	156	1.02155	7.8054	12.6975
chr1	3129262	3129566	unique_peak1	107	28	1.46077	5.58837	5.97013
chr1	3915768	3916257	unique_peak1	196	74	1.06925	6.76344	6.92398
chr1	27311829	27312268	unique_peak1	140	52	1.02525	6.24054	4.64857
chr1	32258588	32260161	unique_peak1	565	237	1.12278	8.45621	23.5669
chr1	33882044	33882348	unique_peak1	112	36	1.18304	5.80097	4.58923
chr1	42674	42918	unique_peak1	73	24	1.05892	5.17332	2.59472
chr1	1372123	1372768	unique_peak1	257	104	1.02333	7.22591	8.60808
chr1	2030287	2030511	unique_peak1	58	8	2.16378	4.25181	5.35801
chr1	2222143	2222557	unique_peak1	155	56	1.08499	6.37539	5.60763
chr1	2362577	2363087	unique_peak1	170	58	1.18482	6.47505	7.01582
chr1	2364260	2364484	unique_peak1	77	15	1.78855	4.89428	5.57758
chr1	2633179	2633621	unique_peak1	144	48	1.18403	6.20673	5.87309
chr1	2643817	2644613	unique_peak1	304	127	1.01024	7.50512	10.1762
chr1	2766336	2766988	unique_peak1	212	77	1.13989	6.85535	8.37454
chr1	3031497	3032171	unique_peak1	282	117	1.00562	7.38545	9.3116
chr1	3239239	3239641	unique_peak1	143	44	1.29562	6.13966	6.64657
chr1	3437138	3437509	unique_peak1	109	32	1.30426	5.69652	5.07164
chr1	3495843	3496437	unique_peak1	193	72	1.08324	6.73145	7.04632
chr1	3837103	3837463	unique_peak1	133	36	1.46075	5.93983	7.44396
chr1	3972744	3973049	unique_peak1	83	28	1.05131	5.38364	2.88669
chr1	4018622	4018959	unique_peak1	94	26	1.35491	5.43234	4.68503
chr1	4437382	4437833	unique_peak1	159	57	1.10115	6.40856	5.81679
chr1	4579563	4579922	unique_peak1	150	36	1.65535	6.03713	10.1055
chr1	4826561	4827287	unique_peak1	227	76	1.26939	6.90148	10.6472
chr1	4918002	4919281	unique_peak1	492	214	1.04442	8.2704	18.0027
chr1	5084724	5085056	unique_peak1	176	48	1.50894	6.36918	10.3379
chr1	5342321	5342585	unique_peak1	73	24	1.05892	5.17332	2.59472
chr1	5379195	5379597	unique_peak1	117	40	1.10548	5.91029	4.30687
chr1	5430676	5431623	unique_peak1	367	154	1.04005	7.79615	13.0663
chr1	5498647	5498981	unique_peak1	102	18	1.9936	5.24473	8.66057
chr1	5655049	5655425	unique_peak1	108	37	1.08584	5.79085	3.95124
chr1	5810453	5810916	unique_peak1	150	57	1.00682	6.36139	4.88729
chr1	6031430	6032782	unique_peak1	622	260	1.14602	8.60092	27.173
chr1	6303091	6303356	unique_peak1	114	36	1.21162	5.81526	4.88455
chr1	6433323	6433590	unique_peak1	71	20	1.26582	5.02523	3.18537
chr1	6535169	6535656	unique_peak1	159	56	1.12624	6.39601	6.0202
chr1	6629302	6629995	unique_peak1	294	118	1.06111	7.42537	10.55
chr1	6736195	6736370	unique_peak1	64	19	1.16957	4.90671	2.66231
chr1	6766628	6767250	unique_peak1	231	88	1.08878	7.02012	8.4852
chr1	7082008	7082948	unique_peak1	378	157	1.06038	7.83397	13.9419
chr1	7136236	7136957	unique_peak1	215	77	1.16268	6.86674	8.7991
chr1	7318501	7318744	unique_peak1	69	18	1.36431	4.93008	3.53754
chr1	7840111	7840492	unique_peak1	108	32	1.28938	5.68908	5.07164
chr1	8340314	8341102	unique_peak1	304	124	1.04446	7.48801	10.7285
chr1	8917835	8918182	unique_peak1	103	33	1.1698	5.67236	4.0866
chr1	9004667	9005056	unique_peak1	111	40	1.02046	5.86778	3.63527
chr1	9198353	9198989	unique_peak1	206	82	1.0037	6.87689	6.60313
chr1	9251241	9252007	unique_peak1	352	147	1.03892	7.72891	12.4212
chr1	9627696	9628069	unique_peak1	129	30	1.66663	5.78751	8.56379
chr1	9795359	9795942	unique_peak1	175	65	1.07002	6.57941	6.26502
chr1	10015019	10015493	unique_peak1	134	46	1.12773	6.11845	5.15884
chr1	10739663	10739887	unique_peak1	53	12	1.48899	4.44493	3.02796
chr1	11039249	11039950	unique_peak1	302	119	1.09263	7.45321	11.4251
chr1	12412021	12412348	unique_peak1	110	33	1.27593	5.72543	4.98292
chr1	12859055	12859420	unique_peak1	103	36	1.04781	5.73336	3.47269
chr1	13114159	13114441	unique_peak1	75	25	1.04579	5.22334	2.66762
chr1	13594038	13594412	unique_peak1	93	28	1.23457	5.47527	4.0329
chr1	14162004	14162160	unique_peak1	89	30	1.06751	5.48795	3.16814
chr1	15812416	15812989	unique_peak1	195	75	1.04185	6.76885	6.60162
chr1	16003054	16003315	unique_peak1	67	22	1.04145	5.04429	2.31341
chr1	17292329	17292741	unique_peak1	145	52	1.08202	6.26893	5.18015
chr1	17396315	17396833	unique_peak1	152	57	1.02826	6.37211	5.01656
chr1	17599407	17599992	unique_peak1	184	72	1.00585	6.69275	5.99293
chr1	19078441	19078716	unique_peak1	84	29	1.02169	5.41773	2.82657
chr1	19343058	19343260	unique_peak1	67	14	1.65812	4.73595	4.39313
chr1	19525669	19525828	unique_peak1	47	14	1.09063	4.45221	1.87214
chr1	20328452	20328692	unique_peak1	73	23	1.11782	5.14387	2.8006
chr1	20620993	20621186	unique_peak1	55	18	1.00075	4.7483	1.88686
chr1	21785693	21785911	unique_peak1	55	15	1.24868	4.62434	2.54214
chr1	22987422	22987847	unique_peak1	153	52	1.16894	6.31239	6.15709
chr1	23008072	23008804	unique_peak1	245	97	1.04527	7.13734	8.48115
chr1	23231968	23232351	unique_peak1	75	25	1.04579	5.22334	2.66762
chr1	23279828	23280043	unique_peak1	88	31	1.0035	5.50175	2.84287
chr1	23621027	23621431	unique_peak1	148	56	1.01019	6.33799	4.81361
chr1	23642327	23642662	unique_peak1	87	30	1.03089	5.46964	2.9
chr1	23885183	23885813	unique_peak1	233	91	1.05493	7.05103	8.17138
chr1	23912539	23912965	unique_peak1	152	57	1.02826	6.37211	5.01656
chr1	24040366	24040757	unique_peak1	129	43	1.1614	6.04013	5.08566
chr1	24101011	24101924	unique_peak1	427	152	1.30487	7.90982	21.9128
chr1	24665780	24665950	unique_peak1	43	13	1.0484	4.33156	1.65863
chr1	24863183	24864006	unique_peak1	353	133	1.18689	7.65953	15.3702
chr1	25882904	25883317	unique_peak1	207	81	1.02904	6.87207	6.91339
chr1	26031588	26032216	unique_peak1	200	73	1.12137	6.77014	7.66707
chr1	26089485	26090416	unique_peak1	311	125	1.06993	7.51225	11.4614
chr1	26287636	26287911	unique_peak1	97	34	1.03117	5.64487	3.32601
chr1	26602471	26603049	unique_peak1	167	58	1.15598	6.46063	6.58578
chr1	26708698	26709340	unique_peak1	341	133	1.1307	7.63144	13.6758
chr1	26709498	26709847	unique_peak1	186	68	1.10467	6.66086	6.89084
chr1	26726405	26727142	unique_peak1	296	124	1.00115	7.46636	9.70156
chr1	27124636	27125379	unique_peak1	208	82	1.01937	6.88472	6.85822
chr1	27561864	27562231	unique_peak1	100	30	1.25538	5.58189	4.47347
chr1	27928259	27928484	unique_peak1	81	28	1.01205	5.36401	2.62199
chr1	28293881	28294141	unique_peak1	65	18	1.26845	4.88215	3.0532
chr1	28353521	28353973	unique_peak1	145	55	1.00259	6.30865	4.61176
chr1	28444729	28445073	unique_peak1	140	52	1.02525	6.24054	4.64857
chr1	28825584	28826245	unique_peak1	252	84	1.2963	7.05754	12.2606
chr1	28971111	28971789	unique_peak1	265	98	1.15797	7.20834	10.8712
chr1	29315532	29315829	unique_peak1	75	10	2.2868	4.60283	7.52069
chr1	29392305	29392632	unique_peak1	87	12	2.28465	4.84276	8.55731
chr1	30194856	30195350	unique_peak1	136	45	1.18272	6.11492	5.51578
chr1	30870677	30871034	unique_peak1	138	34	1.60061	5.92959	8.74001
chr1	31225304	31226385	unique_peak1	519	232	1.0153	8.37184	18.3016
chr1	31764173	31765396	unique_peak1	597	270	1.02505	8.59467	21.6137
chr1	31987686	31989078	unique_peak1	515	230	1.01516	8.35933	18.1541
chr1	32155346	32156004	unique_peak1	202	73	1.1375	6.7782	7.94602
chr1	32622280	32622592	unique_peak1	105	33	1.20084	5.68788	4.37885
chr1	32723628	32724405	unique_peak1	287	106	1.17533	7.32913	12.1556
chr1	33477375	33477538	unique_peak1	49	10	1.6046	4.26173	3.11714
chr1	34108250	34108525	unique_peak1	103	33	1.1698	5.67236	4.0866
chr1	34129586	34130157	unique_peak1	177	56	1.29994	6.48286	8.37717
chr1	34404744	34404921	unique_peak1	64	16	1.40404	4.78948	3.41922
chr1	34605680	34606043	unique_peak1	105	36	1.07885	5.74888	3.74157
chr1	35304554	35305779	unique_peak1	475	204	1.05596	8.20746	17.6584
chr1	35590870	35591238	unique_peak1	158	60	1.01818	6.43983	5.23743
chr1	36188575	36189181	unique_peak1	281	116	1.01213	7.37643	9.36493
chr1	36214795	36215123	unique_peak1	112	32	1.3481	5.71844	5.54764
chr1	36423635	36423907	unique_peak1	120	38	1.21854	5.89467	5.17237
chr1	36785269	36785561	unique_peak1	113	40	1.04929	5.8822	3.89904
chr1	36838653	36839201	unique_peak1	217	74	1.23428	6.84596	9.6069
chr1	37148270	37149118	unique_peak1	264	103	1.08075	7.24082	9.71653
chr1	37530045	37530278	unique_peak1	78	22	1.28575	5.16643	3.62982
chr1	37783480	37783814	unique_peak1	89	29	1.11481	5.4643	3.37274
chr1	37795723	37796557	unique_peak1	349	126	1.24578	7.61157	16.3433
chr1	37860889	37861254	unique_peak1	93	31	1.09255	5.54628	3.37793
chr1	37949377	37950529	unique_peak1	421	172	1.10463	7.98694	16.6484
chr1	38013607	38014286	unique_peak1	259	80	1.41031	7.045	14.2289
chr1	38151379	38152121	unique_peak1	293	117	1.06775	7.41652	10.6089
chr1	38730288	38730709	unique_peak1	165	56	1.18622	6.426	6.87437
chr1	39262843	39263261	unique_peak1	145	52	1.08202	6.26893	5.18015
chr1	39354985	39355336	unique_peak1	132	41	1.26568	6.02516	5.98294
chr1	39408071	39408901	unique_peak1	332	141	1.00359	7.65154	11.082
chr1	39433543	39434763	unique_peak1	535	233	1.0585	8.39961	20.1838
chr1	39449936	39450253	unique_peak1	93	29	1.18566	5.49972	3.80423
chr1	39975433	39976019	unique_peak1	241	90	1.12547	7.07053	9.45281
chr1	40203146	40203742	unique_peak1	235	82	1.21732	6.9837	10.3131
chr1	40482421	40482613	unique_peak1	69	20	1.21992	5.00228	3.03172
chr1	40593574	40593865	unique_peak1	71	24	1.01428	5.151	2.32767
chr1	40633415	40633853	unique_peak1	134	19	2.36039	5.50212	14.1093
chr1	40771427	40772055	unique_peak1	198	72	1.1247	6.75218	7.59467
chr1	40913970	40914201	unique_peak1	70	16	1.54789	4.86141	4.29353
chr1	41216398	41216892	unique_peak1	175	64	1.09205	6.56839	6.463
chr1	41720765	41721161	unique_peak1	148	54	1.06172	6.31222	5.19176
chr1	42336002	42336205	unique_peak1	52	10	1.69954	4.3092	3.68844
chr1	42698447	42698971	unique_peak1	221	88	1.01699	6.98423	7.30047
chr1	42706608	42707001	unique_peak1	147	40	1.47456	6.09483	8.35101
chr1	43077314	43077765	unique_peak1	164	62	1.03199	6.49327	5.51474
chr1	43104903	43105464	unique_peak1	139	48	1.12686	6.17814	5.30291
chr1	38305762	38306651	common_peak1	430	168	1.17276	7.98726	18.7257
chr1	2815183	2816518	common_peak1	568	233	1.15584	8.44829	24.806
chr1	2920609	2921363	common_peak1	343	143	1.03637	7.68811	11.9971
chr1	2984248	2985991	common_peak1	856	370	1.15821	9.11438	39.3075
chr1	3445446	3446366	common_peak1	429	172	1.13522	8.00224	17.7479
chr1	3687523	3688496	common_peak1	499	216	1.05403	8.28857	18.6717
chr1	4415275	4416150	common_peak1	391	167	1.02679	7.90571	13.6365
chr1	6095397	6096943	common_peak1	615	268	1.08405	8.61349	24.4745
chr1	6395969	6397269	common_peak1	604	278	1.00204	8.62514	21.1896
chr1	8379788	8380715	common_peak1	420	173	1.09245	7.98917	16.3152
chr1	9055024	9055669	common_peak1	260	100	1.0982	7.20731	9.7674
chr1	10657768	10658688	common_peak1	419	174	1.0803	7.99136	15.9858
chr1	11366936	11367436	common_peak1	253	99	1.06826	7.17799	9.15606
chr1	11703487	11704700	common_peak1	564	240	1.10182	8.4638	22.8305
chr1	12364230	12365602	common_peak1	794	367	1.04758	9.04735	30.8244
chr1	24753808	24754550	common_peak1	363	151	1.05044	7.77315	13.1065
chr1	25040726	25041304	common_peak1	291	121	1.00853	7.435	9.60665
chr1	25825708	25826954	common_peak1	553	236	1.09394	8.43571	22.133
chr1	26384605	26385383	common_peak1	443	190	1.04463	8.09974	16.1061
chr1	30276453	30277586	common_peak1	723	315	1.11494	8.86125	30.6103
chr1	33869195	33869734	common_peak1	250	84	1.28337	7.05108	11.9532
chr1	36177940	36179624	common_peak1	787	361	1.05688	9.02829	30.9051
chr1	37661727	37663042	common_peak1	712	331	1.01873	8.88441	26.1117
chr1	38133620	38134883	common_peak1	670	308	1.02339	8.78316	24.5432
chr1	41021464	41022079	common_peak1	261	94	1.19279	7.16625	11.1587
chr1	41116369	41117155	common_peak1	365	148	1.08812	7.76323	13.9489
chr1	41305689	41306219	common_peak1	315	117	1.18532	7.4753	13.5131
chr1	41388909	41390104	common_peak1	590	250	1.11647	8.52978	24.5122
chr1	42390561	42391195	common_peak1	339	140	1.04768	7.66339	12.036
chr1	42642748	42644374	common_peak1	652	282	1.10589	8.69761	26.9799
chr1	292794	293372	common_peak2	435	189	1.02257	8.08114	15.2582
chr1	1434425	1434827	common_peak2	303	110	1.21047	7.39965	13.4526
chr1	2984839	2985827	common_peak2	649	280	1.10862	8.68874	26.97
chr1	3445725	3446265	common_peak2	329	139	1.00931	7.63394	11.0612
chr1	4415341	4416017	common_peak2	367	158	1.00329	7.81453	12.3361
chr1	6199465	6199820	common_peak2	226	91	1.00545	7.02629	7.39394
chr1	6911621	6911962	common_peak2	194	70	1.1317	6.7156	7.5896
chr1	8380112	8380588	common_peak2	284	110	1.10532	7.34708	10.9047
chr1	9055376	9055665	common_peak2	170	64	1.04509	6.54491	5.79282
chr1	10657978	10658508	common_peak2	322	123	1.14947	7.52893	13.2323
chr1	11367020	11367395	common_peak2	238	93	1.05835	7.08377	8.45033
chr1	12364364	12365550	common_peak2	760	349	1.04871	8.97557	29.3695
chr1	24041943	24042400	common_peak2	321	109	1.31725	7.43999	16.2535
chr1	25040884	25041266	common_peak2	256	101	1.05882	7.20184	9.0377
chr1	25825783	25826433	common_peak2	378	152	1.10677	7.81077	14.9186
chr1	27742561	27743004	common_peak2	266	109	1.01208	7.2874	8.84874
chr1	29760930	29761318	common_peak2	291	121	1.00853	7.435	9.60665
chr1	30276551	30277530	common_peak2	711	300	1.15787	8.81255	32.0191
chr1	30380631	30381347	common_peak2	395	172	1.00102	7.93514	13.243
chr1	31048850	31049338	common_peak2	357	144	1.09138	7.7256	13.6565
chr1	33869218	33869478	common_peak2	177	64	1.11046	6.5776	6.60004
chr1	37866438	37866936	common_peak2	264	93	1.2266	7.16789	11.8199
chr1	38133784	38134766	common_peak2	617	284	1.00598	8.65781	21.7581
chr1	38292482	38292855	common_peak2	196	73	1.08862	6.75376	7.11934
chr1	39634730	39635340	common_peak2	359	153	1.01357	7.77357	12.2209
chr1	41021603	41021880	common_peak2	199	74	1.09387	6.77576	7.32788
chr1	41305795	41306181	common_peak2	304	114	1.16475	7.42786	12.7273
chr1	42390582	42391174	common_peak2	339	140	1.04768	7.66339	12.036
chr1	43116427	43116972	common_peak2	286	117	1.02849	7.39689	9.8235
chr10	8945572	8945983	unique_peak1	93	37	1.0524	5.77413	3.67939
chr10	364568	364851	unique_peak1	61	16	1.5715	4.87321	4.47503
chr10	2804093	2804395	unique_peak1	76	30	1.03869	5.47354	3.03299
chr10	3031551	3031771	unique_peak1	67	16	1.71386	4.94439	5.4117
chr10	4491273	4491599	unique_peak1	92	33	1.19638	5.68565	4.37885
chr10	4736969	4737378	unique_peak1	101	41	1.03388	5.90926	3.83977
chr10	7532057	7532255	unique_peak1	48	18	1.04839	4.77212	2.0213
chr10	8765032	8765414	unique_peak1	94	38	1.03123	5.80102	3.61947
chr10	8937483	8937758	unique_peak1	74	24	1.30847	5.29809	4.0761
chr10	9694308	9694619	unique_peak1	113	42	1.17135	6.01194	5.15847
chr10	10587535	10588021	unique_peak1	119	50	1.00424	6.17454	4.24308
chr10	12086870	12087162	unique_peak1	104	36	1.26142	5.84016	5.33863
chr10	12225796	12226307	unique_peak1	118	48	1.04906	6.13924	4.48578
chr10	13056445	13056854	unique_peak1	177	76	1.01753	6.77555	6.41605
chr10	13404755	13405043	unique_peak1	56	22	1.00582	5.02647	2.18062
chr10	14254574	14254845	unique_peak1	56	22	1.00582	5.02647	2.18062
chr10	15239705	15239963	unique_peak1	60	16	1.54644	4.86068	4.29353
chr10	15249222	15249477	unique_peak1	63	22	1.18433	5.11573	3.01958
chr10	16246437	16246717	unique_peak1	77	30	1.05857	5.48348	3.16814
chr10	16522858	16523145	unique_peak1	70	23	1.2829	5.22641	3.69574
chr10	17547889	17548392	unique_peak1	165	69	1.04747	6.65302	6.29185
chr10	17849168	17849494	unique_peak1	80	31	1.07093	5.53547	3.24104
chr10	18032559	18032798	unique_peak1	59	19	1.2865	4.96518	3.27639
chr10	18099644	18099929	unique_peak1	102	40	1.08368	5.89939	4.16934
chr10	18145937	18146384	unique_peak1	114	27	1.80372	5.70921	9.603
chr10	18916976	18917351	unique_peak1	139	54	1.13287	6.34779	6.01591
chr10	19367987	19368376	unique_peak1	95	36	1.12332	5.77111	4.15797
chr10	19426801	19427143	unique_peak1	99	32	1.35129	5.72004	5.54764
chr10	19831898	19832182	unique_peak1	73	28	1.07366	5.39481	3.02253
chr10	20134416	20134697	unique_peak1	64	24	1.08793	5.18782	2.73224
chr10	20812704	20813101	unique_peak1	93	38	1.01492	5.79286	3.48811
chr10	20904316	20904606	unique_peak1	97	32	1.32015	5.70447	5.22883
chr10	21293679	21294230	unique_peak1	175	72	1.07708	6.72836	6.91143
chr10	21532764	21533061	unique_peak1	77	25	1.31233	5.3566	4.29977
chr10	22226768	22227036	unique_peak1	61	20	1.26665	5.02564	3.3415
chr10	22269322	22270426	unique_peak1	331	145	1.05516	7.71741	12.6654
chr10	22803313	22803582	unique_peak1	64	18	1.48386	4.98986	4.21634
chr10	1181939	1182420	unique_peak1	149	53	1.09909	6.30443	5.52599
chr10	2039566	2039915	unique_peak1	107	38	1.03335	5.80208	3.61947
chr10	2329522	2329796	unique_peak1	72	20	1.2883	5.03647	3.3415
chr10	2472306	2472577	unique_peak1	84	24	1.28472	5.28622	3.91816
chr10	3021188	3021515	unique_peak1	102	30	1.28733	5.59786	4.78326
chr10	3445952	3446297	unique_peak1	81	20	1.47772	5.13118	4.49741
chr10	4763129	4763381	unique_peak1	77	20	1.39623	5.09043	3.98923
chr10	5822504	5822876	unique_peak1	150	55	1.05745	6.33608	5.26499
chr10	5872132	5872508	unique_peak1	127	42	1.1693	6.01092	5.15847
chr10	6511549	6512389	unique_peak1	313	129	1.03525	7.53999	10.8366
chr10	6920490	6920744	unique_peak1	68	20	1.19648	4.99056	2.88064
chr10	7598119	7598345	unique_peak1	69	15	1.61224	4.80612	4.43241
chr10	8906107	8906458	unique_peak1	102	30	1.28733	5.59786	4.78326
chr10	10020813	10021011	unique_peak1	61	5	2.82955	3.99974	7.78488
chr10	11173120	11173580	unique_peak1	134	43	1.22289	6.07087	5.81727
chr10	11328249	11328528	unique_peak1	77	24	1.1447	5.2162	3.01488
chr10	11328643	11328957	unique_peak1	104	34	1.14357	5.70107	4.01458
chr10	11424675	11425084	unique_peak1	135	50	1.02192	6.18338	4.50143
chr10	11507747	11508044	unique_peak1	89	30	1.06751	5.48795	3.16814
chr10	11538382	11538732	unique_peak1	115	40	1.07763	5.89637	4.16934
chr10	11955568	11955853	unique_peak1	58	11	1.74874	4.45933	4.1052
chr10	13468785	13469189	unique_peak1	111	32	1.33361	5.7112	5.38751
chr10	13479070	13479266	unique_peak1	66	22	1.01731	5.03222	2.31341
chr10	13630973	13631275	unique_peak1	115	40	1.07763	5.89637	4.16934
chr10	14454878	14455235	unique_peak1	96	31	1.14374	5.57187	3.80043
chr10	14468996	14469439	unique_peak1	168	63	1.04829	6.52415	5.71934
chr10	14642719	14643168	unique_peak1	167	60	1.10789	6.48468	6.172
chr10	15088014	15088372	unique_peak1	104	36	1.0634	5.74116	3.60623
chr10	15110872	15111148	unique_peak1	85	28	1.08965	5.40281	3.16061
chr10	15218611	15219011	unique_peak1	113	36	1.19739	5.80815	4.73613
chr10	15332675	15333190	unique_peak1	200	76	1.06403	6.7988	7.07058
chr10	15423877	15424329	unique_peak1	114	40	1.06352	5.88931	4.03339
chr10	15496965	15497314	unique_peak1	117	37	1.21511	5.85548	4.95397
chr10	15764986	15765274	unique_peak1	87	24	1.34123	5.31447	4.23599
chr10	15922424	15922776	unique_peak1	126	45	1.05923	6.05318	4.39897
chr10	16284035	16284711	unique_peak1	295	98	1.33208	7.2954	15.0579
chr10	17351738	17352590	unique_peak1	470	180	1.21839	8.10904	21.8883
chr10	17701098	17701404	unique_peak1	76	26	1.01264	5.26121	2.4748
chr10	18174010	18174326	unique_peak1	77	26	1.03366	5.27172	2.60643
chr10	18390503	18391036	unique_peak1	235	81	1.23481	6.97496	10.5394
chr10	18769702	18770043	unique_peak1	112	40	1.03494	5.87502	3.76632
chr10	18783974	18784180	unique_peak1	67	22	1.04145	5.04429	2.31341
chr10	18869205	18869443	unique_peak1	96	33	1.05628	5.6156	3.38699
chr10	18902989	18903581	unique_peak1	310	116	1.17162	7.45617	13.1552
chr10	19439257	19439667	unique_peak1	172	55	1.27905	6.44688	8.00163
chr10	19609611	19610247	unique_peak1	206	62	1.40146	6.67801	10.993
chr10	19698964	19699341	unique_peak1	141	51	1.06424	6.23256	4.9722
chr10	19864513	19864787	unique_peak1	90	24	1.39585	5.34178	4.72687
chr10	19992189	19992390	unique_peak1	61	18	1.16658	4.83122	2.59279
chr10	20398910	20399364	unique_peak1	191	71	1.08626	6.71305	6.97332
chr10	20556927	20557459	unique_peak1	155	45	1.39432	6.22072	8.14566
chr10	20600869	20601254	unique_peak1	117	36	1.25358	5.83624	5.18583
chr10	21224188	21224931	unique_peak1	282	98	1.25891	7.25881	13.2116
chr10	21231725	21232561	unique_peak1	349	148	1.01529	7.72682	11.8521
chr10	21320526	21321036	unique_peak1	170	53	1.31257	6.41117	8.17792
chr10	21782097	21782321	unique_peak1	67	12	1.86457	4.63273	5.12031
chr10	21819666	21820000	unique_peak1	123	41	1.15152	5.96808	4.80006
chr10	22425640	22425980	unique_peak1	153	44	1.405	6.19436	8.08435
chr10	22549827	22550274	unique_peak1	128	46	1.05366	6.08142	4.47217
chr10	22627461	22627687	unique_peak1	68	23	1.00384	5.08688	2.25414
chr10	23107951	23108542	unique_peak1	257	102	1.05108	7.21204	8.97973
chr10	15810049	15811028	common_peak1	513	204	1.1811	8.27003	23.0102
chr10	20987813	20988139	common_peak1	162	52	1.26148	6.35866	7.33995
chr10	866290	867242	common_peak1	439	186	1.06042	8.0771	16.3356
chr10	15692376	15693220	common_peak1	366	148	1.09257	7.76545	14.0837
chr10	17875518	17875897	common_peak1	153	56	1.06397	6.36487	5.33824
chr10	17965891	17967271	common_peak1	889	414	1.05808	9.22601	35.4569
chr10	19826687	19827706	common_peak1	398	164	1.08162	7.90713	15.1197
chr10	20645660	20646737	common_peak1	539	234	1.06446	8.40875	20.5202
chr10	20961090	20962361	common_peak1	452	187	1.10016	8.10467	17.8784
chr10	15810179	15810902	common_peak2	460	181	1.17548	8.09553	20.2251
chr10	20987884	20988140	common_peak2	162	52	1.26148	6.35866	7.33995
chr10	1405682	1406286	common_peak2	336	140	1.03324	7.65617	11.7761
chr10	1702340	1702763	common_peak2	231	88	1.08878	7.02012	8.4852
chr10	11818701	11819032	common_peak2	183	70	1.03709	6.66829	6.23388
chr10	15692457	15692887	common_peak2	271	102	1.13717	7.25509	10.8775
chr10	16140120	16140686	common_peak2	363	148	1.0792	7.75877	13.6805
chr10	17875605	17875855	common_peak2	151	56	1.04267	6.35422	5.07352
chr10	17965935	17967058	common_peak2	789	373	1.01396	9.05388	28.9555
chr10	19631578	19631957	common_peak2	235	85	1.1661	7.00931	9.65608
chr10	20961269	20961652	common_peak2	234	84	1.17605	6.99742	9.7277
chr11	512273	512707	unique_peak1	148	63	1.01025	6.50512	5.32948
chr11	687226	687587	unique_peak1	96	33	1.26128	5.7181	4.98292
chr11	1405392	1405685	unique_peak1	66	26	1.0236	5.26669	2.60643
chr11	1632760	1633050	unique_peak1	70	24	1.224	5.25586	3.45665
chr11	2500308	2500612	unique_peak1	108	44	1.03664	6.01017	4.06022
chr11	2800200	2800383	unique_peak1	47	18	1.01661	4.75623	1.88686
chr11	3477071	3477376	unique_peak1	75	30	1.01854	5.46347	2.9
chr11	3739984	3740347	unique_peak1	119	42	1.2504	6.05146	5.89884
chr11	4295170	4295446	unique_peak1	63	24	1.06404	5.17587	2.59472
chr11	4328866	4329142	unique_peak1	65	16	1.66785	4.92139	5.03145
chr11	5712906	5713495	unique_peak1	169	70	1.0637	6.6816	6.49765
chr11	6041263	6041831	unique_peak1	151	58	1.15833	6.46181	6.72813
chr11	6279193	6279551	unique_peak1	88	20	1.82377	5.3042	7.46758
chr11	7036270	7036653	unique_peak1	87	32	1.15428	5.62153	3.87167
chr11	9264316	9264641	unique_peak1	83	32	1.08259	5.58569	3.45053
chr11	9785921	9786226	unique_peak1	72	23	1.32571	5.24782	4.01185
chr11	10628332	10628608	unique_peak1	65	17	1.58539	4.96262	4.70171
chr11	11917971	11918279	unique_peak1	77	24	1.36891	5.32831	4.56143
chr11	12146027	12146629	unique_peak1	170	66	1.1564	6.64429	7.44286
chr11	12882404	12882604	unique_peak1	54	20	1.08202	4.93333	2.30395
chr11	13737096	13737369	unique_peak1	64	19	1.40986	5.02686	3.93019
chr11	14442617	14442914	unique_peak1	92	32	1.23945	5.66412	4.60931
chr11	15006311	15006852	unique_peak1	170	71	1.05256	6.69621	6.43874
chr11	15258248	15258603	unique_peak1	72	29	1.00378	5.40878	2.69561
chr11	15995138	15995469	unique_peak1	73	28	1.07366	5.39481	3.02253
chr11	15999954	16000267	unique_peak1	74	28	1.09434	5.40515	3.16061
chr11	17734418	17734899	unique_peak1	138	51	1.20274	6.30181	6.52265
chr11	17794423	17794739	unique_peak1	99	27	1.58833	5.60152	6.97079
chr11	17805381	17805688	unique_peak1	81	30	1.13565	5.52202	3.58606
chr11	18515764	18516553	unique_peak1	319	144	1.00834	7.68408	11.43
chr11	19453590	19453914	unique_peak1	97	30	1.41035	5.65937	5.75034
chr11	19734139	19734455	unique_peak1	118	48	1.04906	6.13924	4.48578
chr11	22053964	22054188	unique_peak1	72	26	1.15578	5.33278	3.30112
chr11	22215993	22216239	unique_peak1	56	10	2.06995	4.49441	5.74704
chr11	24750000	24750246	unique_peak1	58	17	1.4126	4.87623	3.64582
chr11	27412167	27412611	unique_peak1	141	58	1.05345	6.40937	5.3521
chr11	28189502	28189727	common_peak1	234	92	1.17329	7.1258	10.5845
chr11	686240	686584	common_peak2	135	56	1.03667	6.35122	5.07352
chr11	19205075	19205344	common_peak2	128	53	1.03323	6.2715	4.85303
chr11	28189578	28189725	common_peak2	232	90	1.19148	7.10354	10.7305
chr11	136565	137018	unique_peak1	202	68	1.23843	6.72774	9.04178
chr11	641479	642019	unique_peak1	180	61	1.20586	6.55713	7.66477
chr11	709851	710110	unique_peak1	84	28	1.07059	5.39328	3.02253
chr11	779592	779914	unique_peak1	149	51	1.15354	6.27721	5.94259
chr11	833419	833750	unique_peak1	91	32	1.01312	5.55095	3.04693
chr11	1063371	1063670	unique_peak1	70	20	1.24304	5.01384	3.18537
chr11	1787358	1787753	unique_peak1	120	40	1.14639	5.93074	4.72859
chr11	1813175	1813483	unique_peak1	114	25	1.72064	5.56076	7.99988
chr11	1900004	1900221	unique_peak1	86	26	1.21158	5.36068	3.74475
chr11	2209279	2209592	unique_peak1	134	46	1.12773	6.11845	5.15884
chr11	2488044	2488646	unique_peak1	202	76	1.08016	6.80687	7.33851
chr11	3211321	3211882	unique_peak1	201	77	1.0535	6.81215	7.01132
chr11	4089973	4090494	unique_peak1	188	74	1.00171	6.72967	6.01303
chr11	4288934	4289221	unique_peak1	65	19	1.19445	4.91915	2.81179
chr11	4605752	4605929	unique_peak1	58	14	1.42681	4.6203	3.13558
chr11	4863444	4863790	unique_peak1	86	14	2.05958	4.93668	7.6248
chr11	4939923	4940347	unique_peak1	119	38	1.20501	5.88791	5.0236
chr11	4965458	4965964	unique_peak1	261	106	1.02118	7.25205	8.75549
chr11	5064083	5064418	unique_peak1	114	41	1.02876	5.9067	3.83977
chr11	5237757	5238006	unique_peak1	94	26	1.35491	5.43234	4.68503
chr11	5432544	5432794	unique_peak1	69	21	1.15281	5.03584	2.80248
chr11	5715341	5715728	unique_peak1	152	55	1.07889	6.3468	5.39927
chr11	6622102	6622428	unique_peak1	82	17	1.71986	5.02985	5.63538
chr11	7064130	7064444	unique_peak1	138	47	1.14493	6.15743	5.37185
chr11	7434909	7435552	unique_peak1	313	120	1.13876	7.48824	12.5962
chr11	7568154	7568714	unique_peak1	235	93	1.03777	7.07348	8.0564
chr11	7764358	7764636	unique_peak1	72	12	1.98017	4.69053	5.94372
chr11	8091774	8092106	unique_peak1	109	32	1.30426	5.69652	5.07164
chr11	8957045	8957393	unique_peak1	76	20	1.37521	5.07992	3.82397
chr11	9014932	9015219	unique_peak1	74	18	1.47672	4.98629	4.21634
chr11	9376821	9377011	unique_peak1	72	21	1.22118	5.07002	3.09993
chr11	9477847	9478124	unique_peak1	82	18	1.64185	5.06885	5.29573
chr11	9772102	9772595	unique_peak1	201	67	1.25144	6.71318	9.12302
chr11	10221994	10222228	unique_peak1	77	18	1.54062	5.01824	4.5685
chr11	10846300	10846631	unique_peak1	82	23	1.30482	5.23737	3.85276
chr11	11519626	11519933	unique_peak1	93	27	1.2852	5.44995	4.27256
chr11	12683282	12683856	unique_peak1	170	64	1.04509	6.54491	5.79282
chr11	12812672	12813019	unique_peak1	88	31	1.0035	5.50175	2.84287
chr11	14321986	14322294	unique_peak1	95	28	1.26887	5.49242	4.3391
chr11	15121028	15121366	unique_peak1	133	44	1.17835	6.08103	5.44503
chr11	15793060	15793606	unique_peak1	217	80	1.12325	6.90148	8.31271
chr11	17059414	17059724	unique_peak1	107	35	1.14883	5.74434	4.22881
chr11	17181419	17181728	unique_peak1	92	30	1.12093	5.51466	3.44473
chr11	19255084	19255369	unique_peak1	80	25	1.1496	5.27524	3.23036
chr11	19442293	19442835	unique_peak1	168	64	1.02593	6.53533	5.532
chr11	19696168	19696423	unique_peak1	72	12	1.98017	4.69053	5.94372
chr11	19802163	19802444	unique_peak1	87	30	1.03089	5.46964	2.9
chr11	20054160	20054587	unique_peak1	174	67	1.01767	6.5963	5.75296
chr11	20702643	20703014	unique_peak1	111	38	1.09261	5.83171	4.02389
chr11	21492078	21492527	unique_peak1	176	63	1.12365	6.56182	6.66562
chr11	22216003	22216300	unique_peak1	90	18	1.79178	5.14382	6.63289
chr11	22278907	22279198	unique_peak1	93	32	1.04816	5.56847	3.17943
chr11	23066666	23067092	unique_peak1	140	49	1.10931	6.19851	5.23587
chr11	23183481	23183819	unique_peak1	86	24	1.32261	5.30516	4.23599
chr11	25088039	25088386	unique_peak1	85	28	1.08965	5.40281	3.16061
chr11	28438163	28438537	unique_peak1	97	32	1.11605	5.60242	3.72942
chr11	28730499	28731016	unique_peak1	132	48	1.04329	6.13635	4.48578
chr11	28832195	28832473	unique_peak1	75	17	1.57631	4.95808	4.70171
chr11	28888788	28889601	unique_peak1	332	141	1.00359	7.65154	11.082
chr11	7788746	7790348	common_peak1	1273	632	1.0334	9.82276	50.9898
chr11	16673433	16673776	common_peak1	138	44	1.23804	6.11087	6.03618
chr11	18653891	18654358	common_peak1	161	56	1.14648	6.40613	6.30071
chr11	20699161	20699580	common_peak1	219	82	1.10294	6.92651	8.18325
chr11	22910565	22911737	common_peak1	510	217	1.08286	8.30961	19.9372
chr11	25695119	25696025	common_peak1	339	139	1.05795	7.65826	12.2244
chr11	835287	835640	common_peak2	308	88	1.55573	7.2536	19.9471
chr11	9727325	9728023	common_peak2	407	178	1.00047	7.98405	13.6857
chr11	16673503	16673654	common_peak2	127	44	1.10371	6.04371	4.73514
chr11	18654001	18654265	common_peak2	149	56	1.02109	6.34343	4.94295
chr11	20426026	20426342	common_peak2	236	74	1.37043	6.91404	12.3936
chr11	20699244	20699567	common_peak2	212	78	1.12152	6.86454	8.1678
chr12	25313033	25313350	unique_peak1	104	43	1.01144	5.96515	3.85608
chr12	1970134	1970730	unique_peak1	166	64	1.16364	6.60419	7.44231
chr12	2121745	2122108	unique_peak1	101	41	1.03388	5.90926	3.83977
chr12	3103837	3104184	unique_peak1	103	37	1.2082	5.85203	4.95397
chr12	3868406	3868726	unique_peak1	68	25	1.12338	5.26213	3.08612
chr12	4045982	4046402	unique_peak1	105	42	1.05922	5.95587	4.17953
chr12	5040622	5040898	unique_peak1	96	38	1.06334	5.81707	3.88739
chr12	5057923	5058292	unique_peak1	108	40	1.17094	5.94302	4.87211
chr12	9045351	9045640	unique_peak1	73	26	1.17675	5.34326	3.44689
chr12	9152054	9152265	unique_peak1	57	15	1.55618	4.77809	4.06657
chr12	10247186	10247578	unique_peak1	89	35	1.06338	5.70162	3.53311
chr12	10302116	10302445	unique_peak1	70	22	1.3443	5.19571	3.94835
chr12	12164657	12164930	unique_peak1	73	28	1.07366	5.39481	3.02253
chr12	12274975	12275410	unique_peak1	127	48	1.16142	6.19542	5.72872
chr12	12687589	12687935	unique_peak1	86	32	1.13667	5.61273	3.87167
chr12	12792352	12792911	unique_peak1	155	61	1.12681	6.5176	6.5209
chr12	12974785	12975125	unique_peak1	121	42	1.27587	6.0642	6.20383
chr12	13620860	13621160	unique_peak1	97	34	1.23526	5.74691	4.7464
chr12	13660327	13660692	unique_peak1	142	55	1.13955	6.37713	6.08789
chr12	13738181	13738392	unique_peak1	69	18	1.59807	5.04696	5.11121
chr12	15007749	15008009	unique_peak1	75	30	1.01854	5.46347	2.9
chr12	15639568	15639942	unique_peak1	89	34	1.10402	5.68129	3.73369
chr12	19799611	19799938	unique_peak1	70	24	1.224	5.25586	3.45665
chr12	21168863	21169238	unique_peak1	90	30	1.29614	5.60227	4.78326
chr12	22519791	22520120	unique_peak1	94	32	1.27224	5.68051	4.91597
chr12	22580823	22581245	unique_peak1	109	44	1.05071	6.01721	4.19225
chr12	22948929	22949566	unique_peak1	134	55	1.05083	6.33277	5.1319
chr12	23225949	23226170	unique_peak1	70	28	1.00988	5.36292	2.62199
chr12	23806004	23806422	unique_peak1	104	32	1.42648	5.75763	6.36914
chr12	23859254	23859459	unique_peak1	57	18	1.30826	4.90206	3.21212
chr12	25127289	25127638	unique_peak1	118	40	1.30621	6.01066	6.22522
chr12	25340410	25340993	unique_peak1	204	89	1.01012	6.99691	7.24645
chr12	25805633	25806248	unique_peak1	123	49	1.08334	6.18553	4.9613
chr12	26211373	26211825	unique_peak1	116	40	1.28009	5.9976	6.0697
chr12	26663172	26663720	unique_peak1	138	50	1.23076	6.2878	6.75006
chr12	26781383	26781752	unique_peak1	98	27	1.57284	5.59377	6.79144
chr12	1246309	1247063	common_peak1	289	128	1.02532	7.52388	10.6339
chr12	1712474	1713050	common_peak1	225	98	1.02291	7.14081	8.16588
chr12	3549210	3549704	common_peak1	176	70	1.12589	6.71269	7.44999
chr12	1246454	1246840	common_peak2	231	92	1.15349	7.1159	10.1577
chr12	1712544	1712923	common_peak2	212	82	1.18593	6.968	9.7295
chr12	3549245	3549495	common_peak2	139	55	1.10688	6.36079	5.80906
chr12	7552727	7553118	unique_peak1	127	46	1.04098	6.07508	4.33898
chr12	18071349	18071671	unique_peak1	108	33	1.24631	5.71062	4.82954
chr12	22216591	22216861	unique_peak1	70	19	1.31342	4.97864	3.43633
chr12	455214	455509	unique_peak1	111	32	1.33361	5.7112	5.38751
chr12	1060871	1061198	unique_peak1	100	35	1.03965	5.68975	3.39934
chr12	1159843	1160264	unique_peak1	133	49	1.02635	6.15703	4.42787
chr12	1264676	1264929	unique_peak1	70	23	1.05039	5.11016	2.52189
chr12	1455615	1456026	unique_peak1	130	33	1.54585	5.86039	7.80007
chr12	1520957	1521372	unique_peak1	133	28	1.81222	5.76409	10.0199
chr12	1838357	1838758	unique_peak1	126	43	1.12336	6.02111	4.80232
chr12	2219022	2219394	unique_peak1	160	59	1.06239	6.43809	5.55809
chr12	3557516	3558269	unique_peak1	327	136	1.03066	7.61336	11.3522
chr12	3813617	3813915	unique_peak1	73	17	1.53286	4.93635	4.34132
chr12	4604881	4605176	unique_peak1	97	27	1.35309	5.4839	4.90988
chr12	4752523	4752891	unique_peak1	113	27	1.59949	5.6071	7.1514
chr12	6011781	6011969	unique_peak1	93	32	1.04816	5.56847	3.17943
chr12	8306372	8306684	unique_peak1	91	22	1.53395	5.29054	5.4773
chr12	9019841	9020208	unique_peak1	112	40	1.03494	5.87502	3.76632
chr12	9119464	9119809	unique_peak1	141	50	1.09226	6.21855	5.17065
chr12	9359651	9360358	unique_peak1	308	118	1.13665	7.46314	12.4517
chr12	11038394	11038646	unique_peak1	72	22	1.15705	5.10209	2.87303
chr12	11218815	11219184	unique_peak1	99	33	1.1059	5.64041	3.66132
chr12	12082224	12082698	unique_peak1	141	50	1.09226	6.21855	5.17065
chr12	12220643	12220918	unique_peak1	129	45	1.09727	6.0722	4.66998
chr12	13739548	13739779	unique_peak1	95	33	1.03939	5.60716	3.25271
chr12	13777899	13778108	unique_peak1	50	16	1.00884	4.59188	1.74023
chr12	15006736	15007113	unique_peak1	122	38	1.24525	5.90803	5.32255
chr12	15793004	15793266	unique_peak1	85	14	2.04074	4.92726	7.41155
chr12	17474700	17475008	unique_peak1	81	26	1.11515	5.31246	3.01622
chr12	17607729	17608418	unique_peak1	193	73	1.06361	6.74126	6.85071
chr12	19162541	19163040	unique_peak1	168	54	1.26693	6.41483	7.62822
chr12	19184345	19184644	unique_peak1	118	42	1.05052	5.95152	4.0456
chr12	19697476	19697746	unique_peak1	72	24	1.03676	5.16223	2.45983
chr12	20888475	20888749	unique_peak1	122	34	1.40136	5.82997	6.32288
chr12	21147679	21147960	unique_peak1	79	27	1.02245	5.31858	2.67978
chr12	22082265	22082601	unique_peak1	89	29	1.11481	5.4643	3.37274
chr12	22591602	22591974	unique_peak1	135	48	1.07963	6.15453	4.88841
chr12	22606470	22607183	unique_peak1	417	176	1.05613	7.99567	15.3378
chr12	23497939	23498349	unique_peak1	117	31	1.46303	5.73152	6.4802
chr12	24088440	24089069	unique_peak1	304	115	1.15226	7.43411	12.516
chr12	24590631	24590871	unique_peak1	70	23	1.05039	5.11016	2.52189
chr12	24633301	24633877	unique_peak1	165	49	1.37525	6.33148	8.55695
chr12	24888606	24889277	unique_peak1	226	76	1.26223	6.8979	10.4953
chr12	25142835	25143255	unique_peak1	219	86	1.03504	6.96046	7.41114
chr12	25283063	25283666	unique_peak1	254	97	1.10381	7.16662	9.6851
chr12	25415822	25416228	unique_peak1	157	60	1.0079	6.43469	5.10837
chr12	25657401	25657791	unique_peak1	121	32	1.47295	5.78087	6.87774
chr12	25775624	25775875	unique_peak1	66	20	1.14856	4.9666	2.73223
chr12	26094487	26094822	unique_peak1	89	28	1.16372	5.43984	3.5877
chr12	26333705	26334181	unique_peak1	152	54	1.10488	6.3338	5.59864
chr12	26535354	26535701	unique_peak1	98	25	1.47655	5.43871	5.46052
chr12	26536657	26537042	unique_peak1	112	21	1.93306	5.42596	9.09037
chr12	26585640	26585964	unique_peak1	94	29	1.2029	5.50834	3.95194
chr12	27041753	27042036	unique_peak1	129	44	1.12898	6.05634	4.87442
chr12	27272001	27272421	unique_peak1	136	43	1.24685	6.08286	5.9674
chr12	986474	987203	common_peak1	379	162	1.01972	7.85859	13.012
chr12	4893107	4894761	common_peak1	812	376	1.04919	9.08302	31.6169
chr12	25960816	25961899	common_peak1	627	290	1.00207	8.68591	22.075
chr12	27122696	27125313	common_peak1	1271	613	1.07481	9.7995	54.1601
chr12	27422567	27423036	common_peak1	190	74	1.01886	6.73825	6.26867
chr12	986541	987075	common_peak2	370	154	1.05327	7.80276	13.4582
chr12	1721694	1722016	common_peak2	190	69	1.11839	6.68848	7.23878
chr12	2762856	2763174	common_peak2	203	78	1.05118	6.82937	7.08474
chr12	4893117	4894531	common_peak2	760	351	1.04049	8.97968	28.9977
chr12	27124377	27125304	common_peak2	518	230	1.0246	8.36405	18.5368
chr12	27413937	27414235	common_peak2	211	83	1.02531	6.90497	7.0607
chr2	185696	185945	unique_peak1	84	22	1.62166	5.33439	6.20055
chr2	984414	985041	unique_peak1	149	63	1.02056	6.51028	5.45835
chr2	1084937	1085279	unique_peak1	85	28	1.30526	5.51061	4.65239
chr2	1258278	1258631	unique_peak1	94	30	1.36244	5.63541	5.42197
chr2	1655944	1656296	unique_peak1	94	22	1.79307	5.4201	7.90937
chr2	1939974	1940224	unique_peak1	92	36	1.07439	5.74665	3.74157
chr2	2842566	2843078	unique_peak1	121	40	1.34459	6.02984	6.69902
chr2	4140095	4140581	unique_peak1	134	52	1.13026	6.29305	5.73141
chr2	4214037	4214334	unique_peak1	90	28	1.39236	5.55416	5.29894
chr2	4391536	4391774	unique_peak1	97	39	1.04262	5.84324	3.69289
chr2	4705389	4705602	unique_peak1	66	20	1.38617	5.0854	3.98923
chr2	5465465	5466076	unique_peak1	164	64	1.14508	6.59491	7.15781
chr2	6158426	6158783	unique_peak1	126	49	1.12018	6.20395	5.37505
chr2	6784609	6785125	unique_peak1	173	74	1.02047	6.73906	6.26867
chr2	9560396	9560586	unique_peak1	63	16	1.62043	4.89768	4.65856
chr2	10389112	10389450	unique_peak1	76	18	1.74496	5.12041	6.24318
chr2	10618865	10619147	unique_peak1	70	24	1.224	5.25586	3.45665
chr2	11186610	11186809	unique_peak1	71	20	1.4971	5.14087	4.67073
chr2	12671293	12671582	unique_peak1	77	30	1.05857	5.48348	3.16814
chr2	15049095	15049438	unique_peak1	88	36	1.00663	5.71277	3.21117
chr2	15900499	15900850	unique_peak1	83	31	1.12698	5.56349	3.65768
chr2	16144407	16144683	unique_peak1	80	32	1.02654	5.55766	3.04693
chr2	16868766	16869230	unique_peak1	133	56	1.01383	6.33981	4.81361
chr2	18239471	18240150	unique_peak1	173	74	1.02047	6.73906	6.26867
chr2	19384792	19385086	unique_peak1	69	18	1.59807	5.04696	5.11121
chr2	19848755	19849036	unique_peak1	77	30	1.05857	5.48348	3.16814
chr2	20084032	20084354	unique_peak1	80	26	1.31604	5.41291	4.36422
chr2	21857888	21858628	unique_peak1	163	66	1.09199	6.61208	6.60868
chr2	22054505	22054948	unique_peak1	128	54	1.00676	6.28474	4.66624
chr2	22645121	22645449	unique_peak1	111	46	1.01575	6.06246	4.07697
chr2	22653796	22654204	unique_peak1	103	37	1.2082	5.85203	4.95397
chr2	23225192	23225656	unique_peak1	153	62	1.08384	6.5192	6.18105
chr2	23514878	23515241	unique_peak1	89	36	1.02385	5.72138	3.34099
chr2	23943801	23944170	unique_peak1	94	38	1.03123	5.80102	3.61947
chr2	24195237	24195607	unique_peak1	74	26	1.19744	5.35361	3.59479
chr2	25977744	25978179	unique_peak1	111	40	1.21278	5.96394	5.31116
chr2	26255121	26255347	unique_peak1	69	22	1.32244	5.18478	3.94835
chr2	26471570	26471925	unique_peak1	85	34	1.03396	5.64626	3.32601
chr2	26544222	26544469	unique_peak1	57	16	1.46872	4.82182	3.76198
chr2	26782370	26783007	unique_peak1	221	83	1.23243	7.00853	10.6785
chr2	27196991	27197412	unique_peak1	124	47	1.15461	6.16227	5.51412
chr2	28212306	28212626	unique_peak1	86	27	1.37371	5.49421	5.07342
chr2	29715187	29715526	unique_peak1	76	18	1.74496	5.12041	6.24318
chr2	31955862	31956585	unique_peak1	195	84	1.02339	6.92108	7.13436
chr2	32560172	32560623	unique_peak1	89	36	1.02385	5.72138	3.34099
chr2	32595480	32595841	unique_peak1	127	53	1.02124	6.26551	4.72216
chr2	32621664	32621992	unique_peak1	84	31	1.14522	5.57261	3.80043
chr2	32697223	32697618	unique_peak1	152	64	1.02871	6.53672	5.66188
chr2	33425604	33426558	unique_peak1	412	175	1.122	8.02043	17.5507
chr2	33820543	33820942	unique_peak1	98	32	1.3358	5.71229	5.38751
chr2	35274318	35274646	unique_peak1	107	32	1.46989	5.77934	6.70696
chr2	35920233	35920430	unique_peak1	50	8	2.18804	4.26395	5.58075
chr2	227715	228216	common_peak1	198	84	1.0468	6.93279	7.52545
chr2	6447218	6447644	common_peak1	153	65	1.01672	6.55275	5.60565
chr2	27567913	27568300	common_peak1	193	42	1.99071	6.42162	18.4944
chr2	28485637	28486849	common_peak1	568	262	1.03635	8.55709	21.5377
chr2	30832705	30833201	common_peak1	282	126	1.0102	7.49379	10.1024
chr2	27503075	27503508	common_peak2	234	99	1.06859	7.17815	9.15606
chr2	28485742	28486459	common_peak2	449	208	1.00631	8.21051	16.1511
chr2	32148068	32148367	common_peak2	188	80	1.03688	6.85829	6.96951
chr2	1048490	1048897	unique_peak1	142	47	1.19115	6.18054	5.94829
chr2	425722	426114	unique_peak1	139	50	1.06915	6.207	4.89906
chr2	5619320	5619775	unique_peak1	222	80	1.1602	6.91995	9.01371
chr2	24985579	24987370	unique_peak1	762	360	1.00834	9.00003	27.6173
chr2	26165132	26165365	unique_peak1	83	22	1.38573	5.21643	4.27513
chr2	29736401	29737409	unique_peak1	490	216	1.02444	8.27377	17.3767
chr2	32489011	32489492	unique_peak1	111	35	1.20808	5.77397	4.66636
chr2	119757	120332	unique_peak1	200	79	1.00889	6.82637	6.50904
chr2	566169	567185	unique_peak1	540	234	1.06747	8.41025	20.7844
chr2	653861	654219	unique_peak1	109	23	1.76369	5.46681	7.74371
chr2	757737	758773	unique_peak1	367	136	1.21814	7.7071	16.745
chr2	932650	933257	unique_peak1	266	101	1.12102	7.23293	10.3881
chr2	1153700	1154055	unique_peak1	136	42	1.28001	6.06627	6.20383
chr2	1343561	1344192	unique_peak1	220	71	1.31544	6.82765	10.7736
chr2	1398486	1398835	unique_peak1	103	32	1.21287	5.65083	4.30914
chr2	1942919	1943167	unique_peak1	61	20	1.02219	4.90341	2.16721
chr2	2220739	2220995	unique_peak1	73	22	1.17922	5.11317	3.01958
chr2	2360789	2361052	unique_peak1	72	22	1.15705	5.10209	2.87303
chr2	2560240	2560698	unique_peak1	149	55	1.04662	6.33067	5.1319
chr2	3091663	3092076	unique_peak1	125	42	1.14364	5.99809	4.87163
chr2	3099027	3099403	unique_peak1	104	37	1.02493	5.76039	3.41455
chr2	3508811	3509292	unique_peak1	245	96	1.06006	7.12994	8.67054
chr2	3672932	3673521	unique_peak1	329	122	1.19608	7.54056	14.4452
chr2	3842361	3842736	unique_peak1	116	36	1.23971	5.82931	5.03446
chr2	4350749	4351561	unique_peak1	258	106	1.00241	7.24267	8.3736
chr2	4372337	4372714	unique_peak1	119	36	1.28096	5.84994	5.49284
chr2	4497226	4497857	unique_peak1	260	104	1.04217	7.23533	8.99611
chr2	4634015	4634611	unique_peak1	231	86	1.12157	7.00373	8.88594
chr2	4641107	4641488	unique_peak1	130	45	1.10975	6.07844	4.8076
chr2	4786726	4787053	unique_peak1	116	35	1.27924	5.80955	5.27135
chr2	6307336	6307833	unique_peak1	167	62	1.06134	6.50795	5.77808
chr2	6404969	6405244	unique_peak1	76	25	1.06709	5.23398	2.66762
chr2	6508586	6508875	unique_peak1	92	30	1.12093	5.51466	3.44473
chr2	6520233	6520535	unique_peak1	92	25	1.37469	5.38778	4.62282
chr2	6869525	6869908	unique_peak1	147	48	1.2174	6.22341	6.31319
chr2	7276043	7276901	unique_peak1	250	96	1.09285	7.14634	9.3399
chr2	7477374	7477637	unique_peak1	66	19	1.21895	4.9314	2.96403
chr2	7586312	7586600	unique_peak1	67	15	1.56501	4.78251	4.06657
chr2	7595856	7596259	unique_peak1	113	37	1.15892	5.82739	4.51486
chr2	8579615	8579911	unique_peak1	98	31	1.17699	5.58849	3.94504
chr2	8587394	8587831	unique_peak1	162	61	1.0352	6.4718	5.44119
chr2	8808485	8808847	unique_peak1	120	40	1.14639	5.93074	4.72859
chr2	8836587	8837284	unique_peak1	280	108	1.10852	7.32245	10.7591
chr2	9554397	9554979	unique_peak1	192	72	1.07482	6.72724	6.91143
chr2	9765739	9766025	unique_peak1	71	22	1.13458	5.09085	2.72905
chr2	10106275	10106638	unique_peak1	100	34	1.08029	5.66943	3.59593
chr2	10388156	10388525	unique_peak1	114	29	1.51418	5.66398	6.71564
chr2	10618864	10619113	unique_peak1	73	19	1.38085	5.01235	3.76331
chr2	11101064	11101542	unique_peak1	145	46	1.25535	6.18227	6.47523
chr2	11133442	11133694	unique_peak1	86	25	1.26603	5.33345	3.98415
chr2	12604413	12604769	unique_peak1	111	38	1.09261	5.83171	4.02389
chr2	12754080	12754285	unique_peak1	61	15	1.41451	4.70726	3.36246
chr2	13005595	13005886	unique_peak1	136	44	1.21443	6.09907	5.73812
chr2	13873397	13873663	unique_peak1	97	23	1.57549	5.37271	6.06282
chr2	16562307	16562584	unique_peak1	70	23	1.05039	5.11016	2.52189
chr2	17254234	17254491	unique_peak1	81	26	1.11515	5.31246	3.01622
chr2	17347874	17348276	unique_peak1	136	51	1.00584	6.20336	4.31681
chr2	18286354	18286709	unique_peak1	153	55	1.0895	6.35211	5.53472
chr2	19231719	19232002	unique_peak1	86	29	1.05958	5.43668	3.09531
chr2	19389538	19389913	unique_peak1	118	36	1.26733	5.84312	5.33863
chr2	19840644	19840925	unique_peak1	114	40	1.06352	5.88931	4.03339
chr2	20158425	20158621	unique_peak1	53	12	1.48899	4.44493	3.02796
chr2	20562519	20562825	unique_peak1	74	22	1.20109	5.12411	3.1686
chr2	20609179	20609713	unique_peak1	211	62	1.44035	6.69745	11.8177
chr2	21073222	21073567	unique_peak1	92	30	1.12093	5.51466	3.44473
chr2	21393306	21393896	unique_peak1	200	70	1.18107	6.74028	8.30042
chr2	21691345	21692011	unique_peak1	196	65	1.25368	6.67123	8.83494
chr2	22172632	22172998	unique_peak1	127	40	1.23802	5.97656	5.61068
chr2	22282831	22283300	unique_peak1	165	63	1.01911	6.50956	5.45835
chr2	22350864	22351970	unique_peak1	519	233	1.00912	8.37493	18.1218
chr2	22578479	22578958	unique_peak1	195	76	1.02299	6.77828	6.41605
chr2	22965802	22966142	unique_peak1	113	36	1.19739	5.80815	4.73613
chr2	23303312	23303569	unique_peak1	83	26	1.15441	5.33209	3.30112
chr2	23524249	23524732	unique_peak1	165	60	1.08837	6.47492	6.03526
chr2	23699988	23701136	unique_peak1	360	142	1.12501	7.72238	14.4665
chr2	24529922	24530462	unique_peak1	192	73	1.05519	6.73705	6.71773
chr2	24559880	24560351	unique_peak1	127	47	1.01061	6.09027	4.15061
chr2	24596211	24596668	unique_peak1	161	61	1.02517	6.46678	5.31107
chr2	24994355	24995430	unique_peak1	365	155	1.02189	7.79635	12.6238
chr2	25007837	25008473	unique_peak1	223	83	1.11502	6.94983	8.5303
chr2	25409310	25409575	unique_peak1	109	38	1.06325	5.81703	3.75257
chr2	25639307	25639592	unique_peak1	83	25	1.20885	5.30487	3.52555
chr2	25724999	25725953	unique_peak1	356	144	1.08682	7.72332	13.5218
chr2	26315110	26315574	unique_peak1	162	61	1.0352	6.4718	5.44119
chr2	26712044	26712400	unique_peak1	126	46	1.0282	6.06869	4.20724
chr2	26978384	26979031	unique_peak1	232	66	1.50543	6.8188	13.9084
chr2	27478745	27478981	unique_peak1	73	25	1.00234	5.20161	2.40123
chr2	27552059	27553462	unique_peak1	488	211	1.05142	8.25363	18.0424
chr2	27644560	27644909	unique_peak1	129	48	1.00612	6.11777	4.09563
chr2	28122774	28123535	unique_peak1	262	105	1.04093	7.24838	9.0697
chr2	28487678	28488427	unique_peak1	374	144	1.16696	7.76339	16.0123
chr2	28567100	28567446	unique_peak1	91	26	1.30263	5.4062	4.36422
chr2	28751076	28752720	unique_peak1	685	314	1.03167	8.81504	25.498
chr2	28952003	28952617	unique_peak1	330	127	1.14353	7.57176	13.5206
chr2	29069373	29070006	unique_peak1	194	68	1.17292	6.69498	8.01424
chr2	29193577	29194018	unique_peak1	112	36	1.18304	5.80097	4.58923
chr2	30418918	30419749	unique_peak1	334	141	1.01335	7.65642	11.3359
chr2	30650549	30650923	unique_peak1	174	41	1.71282	6.24873	12.3522
chr2	30675098	30675413	unique_peak1	120	40	1.14639	5.93074	4.72859
chr2	31140958	31141596	unique_peak1	193	74	1.04425	6.75094	6.65913
chr2	31277679	31278396	unique_peak1	183	64	1.16447	6.6046	7.44231
chr2	31461258	31462996	unique_peak1	925	436	1.04816	9.29557	36.5532
chr2	31968498	31969188	unique_peak1	285	104	1.1912	7.30985	12.3014
chr2	32007341	32008144	unique_peak1	292	116	1.07448	7.4076	10.6685
chr2	32173767	32174148	unique_peak1	116	40	1.09162	5.90336	4.16934
chr2	32202764	32203009	unique_peak1	57	18	1.05793	4.77689	2.15925
chr2	32526747	32527386	unique_peak1	211	77	1.13223	6.85152	8.23457
chr2	32621694	32621976	unique_peak1	95	32	1.08246	5.58562	3.45053
chr2	32666191	32666752	unique_peak1	198	56	1.48164	6.57371	11.4689
chr2	32789557	32789882	unique_peak1	104	34	1.14357	5.70107	4.01458
chr2	32961824	32962866	unique_peak1	392	151	1.17533	7.83559	16.9401
chr2	33059541	33060106	unique_peak1	201	79	1.01698	6.83042	6.63712
chr2	33326906	33327279	unique_peak1	166	63	1.0289	6.51445	5.58831
chr2	33490084	33491149	unique_peak1	471	210	1.00059	8.2214	16.0467
chr2	33634999	33635401	unique_peak1	123	36	1.33439	5.87665	5.96363
chr2	34483314	34483599	unique_peak1	81	28	1.01205	5.36401	2.62199
chr2	34758211	34758605	unique_peak1	144	47	1.21378	6.19185	6.0954
chr2	35193053	35193350	unique_peak1	79	27	1.02245	5.31858	2.67978
chr2	35454592	35454847	unique_peak1	68	22	1.06524	5.05618	2.44915
chr2	35517651	35517907	unique_peak1	74	18	1.47672	4.98629	4.21634
chr2	867379	869063	common_peak1	712	330	1.02309	8.88223	26.293
chr2	29277996	29278459	common_peak1	164	59	1.10238	6.45808	6.09933
chr2	33502611	33505991	common_peak1	1448	731	1.03347	10.0324	58.7998
chr2	120501	121634	common_peak1	476	206	1.04537	8.21617	17.4138
chr2	3621781	3622624	common_peak1	426	180	1.0586	8.02915	15.7631
chr2	4437208	4438174	common_peak1	415	181	1.00813	8.01186	14.1593
chr2	5612816	5614416	common_peak1	660	304	1.01773	8.76153	23.9932
chr2	7078665	7079809	common_peak1	543	243	1.02226	8.44187	19.4952
chr2	15333294	15333567	common_peak1	6049	3268	1.20308	12.2762	Inf
chr2	24597090	24597708	common_peak1	349	147	1.02501	7.72196	12.0341
chr2	26441663	26442026	common_peak1	163	61	1.04517	6.47678	5.57241
chr2	26622714	26623726	common_peak1	430	188	1.0114	8.06794	14.8023
chr2	27082926	27083493	common_peak1	323	115	1.25072	7.48334	15.1338
chr2	27967718	27968914	common_peak1	571	256	1.02915	8.5202	20.7097
chr2	28233568	28234284	common_peak1	422	184	1.01173	8.03725	14.5073
chr2	28485692	28486844	common_peak1	613	280	1.01579	8.64232	21.9689
chr2	28718655	28719150	common_peak1	1838	919	1.09202	10.3915	84.0526
chr2	28721401	28721929	common_peak1	7323	3606	1.37248	12.5028	Inf
chr2	29063669	29064593	common_peak1	401	164	1.09383	7.91324	15.5227
chr2	29519771	29520190	common_peak1	240	97	1.01181	7.12062	7.96395
chr2	30120557	30121107	common_peak1	200	76	1.06403	6.7988	7.07058
chr2	30832732	30833242	common_peak1	331	136	1.05041	7.62324	11.8726
chr2	30922291	30923007	common_peak1	335	139	1.03867	7.64862	11.8322
chr2	31231766	31232873	common_peak1	528	236	1.0187	8.39809	18.7238
chr2	31233364	31234737	common_peak1	933	398	1.19342	9.23696	45.2937
chr2	31756592	31757312	common_peak1	447	188	1.07442	8.09945	17.0117
chr2	32359751	32360484	common_peak1	386	164	1.03187	7.88226	13.544
chr2	32513836	32517048	common_peak1	1424	730	1.00823	10.0178	55.4193
chr2	32993172	32993549	common_peak1	126	44	1.09094	6.03732	4.59726
chr2	33720058	33721058	common_peak1	357	150	1.03288	7.75484	12.5126
chr2	35227666	35228727	common_peak1	389	165	1.03573	7.89291	13.7467
chr2	28753838	28754564	common_peak2	443	195	1.00734	8.11838	15.192
chr2	33324901	33325227	common_peak2	201	77	1.0535	6.81215	7.01132
chr2	1873289	1874346	common_peak2	581	262	1.02409	8.55097	21.0239
chr2	3621855	3622591	common_peak2	422	174	1.0919	7.99716	16.3883
chr2	15333302	15333563	common_peak2	6049	3268	1.20308	12.2762	Inf
chr2	18211494	18211727	common_peak2	125	46	1.01532	6.06225	4.07697
chr2	26441688	26441964	common_peak2	160	61	1.01509	6.46174	5.18207
chr2	26623114	26623653	common_peak2	298	122	1.03535	7.46019	10.3211
chr2	27063386	27064935	common_peak2	923	449	1.00235	9.31496	33.8066
chr2	27082941	27083377	common_peak2	295	101	1.28901	7.31693	14.3278
chr2	27215400	27215898	common_peak2	346	147	1.01098	7.71495	11.6513
chr2	28233608	28234172	common_peak2	387	160	1.07148	7.86666	14.4268
chr2	28485662	28486419	common_peak2	488	214	1.03115	8.26377	17.4858
chr2	28718714	28719157	common_peak2	1837	920	1.08956	10.3918	83.7238
chr2	28721459	28721891	common_peak2	7320	3605	1.37221	12.5023	Inf
chr2	28773154	28773562	common_peak2	253	93	1.15753	7.13335	10.371
chr2	29519782	29520152	common_peak2	237	96	1.0062	7.10301	7.76269
chr2	30832768	30833150	common_peak2	316	121	1.14238	7.50193	12.8079
chr2	31233390	31234290	common_peak2	781	342	1.12221	8.98317	33.8068
chr2	31756755	31757256	common_peak2	395	163	1.0781	7.8966	14.9129
chr2	32359908	32360372	common_peak2	352	141	1.09862	7.69906	13.5726
chr3	16301591	16302275	unique_peak1	270	120	1.01325	7.42549	9.65991
chr3	1567423	1567942	unique_peak1	159	66	1.05393	6.59305	6.07159
chr3	2297777	2298093	unique_peak1	76	30	1.03869	5.47354	3.03299
chr3	2841905	2842429	unique_peak1	133	50	1.1743	6.25957	6.01488
chr3	3030695	3030887	unique_peak1	55	20	1.10979	4.94721	2.44377
chr3	3461600	3461935	unique_peak1	88	34	1.0868	5.67269	3.59593
chr3	3825647	3826121	unique_peak1	174	58	1.37548	6.57038	9.93137
chr3	3893022	3893281	unique_peak1	82	32	1.06413	5.57646	3.31399
chr3	4044771	4045470	unique_peak1	227	98	1.03649	7.1476	8.42439
chr3	4793275	4793715	unique_peak1	223	87	1.17914	7.049	10.0849
chr3	5061743	5062203	unique_peak1	156	54	1.30949	6.4361	8.2441
chr3	5905890	5906288	unique_peak1	108	44	1.03664	6.01017	4.06022
chr3	6329726	6330226	unique_peak1	116	46	1.08306	6.09612	4.74275
chr3	6683195	6683570	unique_peak1	83	20	1.73466	5.25965	6.68937
chr3	6698252	6698816	unique_peak1	174	74	1.02931	6.74347	6.39791
chr3	7084890	7085276	unique_peak1	104	40	1.11332	5.91421	4.44594
chr3	8494223	8494433	unique_peak1	49	14	1.42056	4.61717	3.13558
chr3	8612509	8612771	unique_peak1	65	26	1.00043	5.2551	2.4748
chr3	8750445	8750744	unique_peak1	73	24	1.28778	5.28775	3.91816
chr3	9216439	9216778	unique_peak1	108	44	1.03664	6.01017	4.06022
chr3	9967430	9967860	unique_peak1	164	60	1.23671	6.54909	8.03987
chr3	10299210	10299709	unique_peak1	107	30	1.56009	5.73424	7.29503
chr3	10344301	10344499	unique_peak1	64	18	1.48386	4.98986	4.21634
chr3	10483993	10484577	unique_peak1	241	106	1.01622	7.24958	8.62753
chr3	10542032	10542512	unique_peak1	132	46	1.28059	6.19488	6.78065
chr3	10575691	10576216	unique_peak1	136	54	1.09949	6.3311	5.59864
chr3	10766607	10767243	unique_peak1	231	102	1.00615	7.18957	8.20521
chr3	10938258	10938534	unique_peak1	114	31	1.61107	5.80554	8.24019
chr3	10970935	10971349	unique_peak1	113	43	1.13818	6.02852	4.94331
chr3	11428747	11429508	unique_peak1	288	129	1.00885	7.52679	10.3237
chr3	11549522	11549925	unique_peak1	84	31	1.14522	5.57261	3.80043
chr3	13792793	13793110	unique_peak1	82	23	1.52356	5.34674	5.52764
chr3	14897843	14898239	unique_peak1	113	47	1.01265	6.09129	4.15061
chr3	15628527	15628883	unique_peak1	96	35	1.17881	5.75933	4.51891
chr3	16302384	16303371	unique_peak1	274	118	1.05988	7.42476	10.55
chr3	16640523	16640793	unique_peak1	64	15	1.73179	4.86589	5.18845
chr3	16887504	16887850	unique_peak1	92	29	1.37695	5.59537	5.3601
chr3	17191947	17192205	unique_peak1	60	12	1.93347	4.66717	5.73528
chr3	17995689	17996002	unique_peak1	75	24	1.32888	5.3083	4.23599
chr3	18110024	18110302	unique_peak1	90	26	1.49545	5.50261	5.86001
chr3	18252882	18253183	unique_peak1	62	16	1.59616	4.88554	4.47503
chr3	19459098	19459420	unique_peak1	73	25	1.2312	5.31604	3.67636
chr3	19835047	19835286	unique_peak1	51	16	1.30043	4.73768	2.92434
chr3	19957957	19958270	unique_peak1	69	27	1.03864	5.32668	2.81362
chr3	20418337	20418538	unique_peak1	59	21	1.149	5.03393	2.80248
chr3	20916372	20916847	unique_peak1	120	45	1.16589	6.10651	5.37153
chr3	21740055	21740346	unique_peak1	67	24	1.15747	5.22259	3.15983
chr3	22553944	22554173	unique_peak1	65	24	1.11146	5.19959	2.87232
chr3	24063792	24064130	unique_peak1	84	26	1.39033	5.45005	5.01273
chr3	24391158	24391366	unique_peak1	53	20	1.05374	4.91919	2.30395
chr3	26699446	26699645	unique_peak1	70	18	1.61993	5.05789	5.11121
chr3	26705530	26705856	unique_peak1	76	22	1.46932	5.25822	4.95156
chr3	26733925	26734377	unique_peak1	126	49	1.12018	6.20395	5.37505
chr3	27370221	27370612	unique_peak1	112	33	1.49657	5.83575	7.27683
chr3	27374227	27374626	unique_peak1	97	34	1.23526	5.74691	4.7464
chr3	28579824	28580110	unique_peak1	81	32	1.04545	5.56712	3.17943
chr3	28884342	28884668	unique_peak1	73	25	1.2312	5.31604	3.67636
chr3	29584216	29584642	unique_peak1	95	38	1.04737	5.80909	3.75257
chr3	30889120	30889558	unique_peak1	159	66	1.05393	6.59305	6.07159
chr3	31332151	31332580	unique_peak1	154	61	1.11689	6.51264	6.38229
chr3	32078467	32079349	unique_peak1	330	145	1.05051	7.71508	12.5344
chr3	32280818	32281176	unique_peak1	96	36	1.13929	5.7791	4.30012
chr3	32902672	32903123	unique_peak1	93	34	1.17104	5.7148	4.30238
chr3	33615994	33616580	unique_peak1	165	69	1.04747	6.65302	6.29185
chr3	33686529	33686788	unique_peak1	61	11	2.074	4.62196	6.378
chr3	33815889	33816202	unique_peak1	118	47	1.0788	6.12436	4.67979
chr3	33876950	33877202	unique_peak1	100	36	1.20156	5.81023	4.73613
chr3	34778856	34779215	unique_peak1	97	38	1.07914	5.82497	3.88739
chr3	34857097	34857336	unique_peak1	62	16	1.59616	4.88554	4.47503
chr3	35113600	35114355	unique_peak1	190	83	1.00064	6.89264	6.6769
chr3	35158147	35158502	unique_peak1	86	33	1.0936	5.63426	3.66132
chr3	35247707	35248150	unique_peak1	152	63	1.05108	6.52554	5.85144
chr3	35410351	35410769	unique_peak1	111	41	1.17802	5.98133	5.0877
chr3	35613560	35613950	unique_peak1	96	39	1.02681	5.83533	3.69289
chr3	35625932	35626382	unique_peak1	123	48	1.11249	6.17095	5.16346
chr3	35663437	35663999	unique_peak1	185	76	1.08529	6.80943	7.33851
chr3	35846230	35846912	unique_peak1	277	112	1.15124	7.3958	12.1593
chr3	132258	132865	common_peak1	259	111	1.0609	7.3378	10.0362
chr3	219617	220777	common_peak1	618	294	1.0005	8.70482	22.2445
chr3	9855720	9856090	common_peak1	177	72	1.09449	6.73707	7.1821
chr3	16307192	16307884	common_peak1	285	124	1.04935	7.49046	10.8593
chr3	36070042	36070969	common_peak1	306	129	1.10197	7.57335	12.5616
chr3	132366	132828	common_peak2	240	102	1.0648	7.2189	9.24324
chr3	1973477	1973818	common_peak2	152	65	1.00668	6.54773	5.4769
chr3	9855785	9856085	common_peak2	166	68	1.07749	6.64727	6.61902
chr3	16307452	16307780	common_peak2	226	100	1.00086	7.15864	7.93097
chr3	26830396	26830868	common_peak2	250	109	1.0326	7.29766	9.23428
chr3	2752270	2752639	unique_peak1	125	46	1.01532	6.06225	4.07697
chr3	12713628	12714280	unique_peak1	308	129	1.0091	7.52692	10.3237
chr3	2702946	2703572	unique_peak1	226	83	1.1367	6.96067	8.9472
chr3	9371605	9372893	unique_peak1	505	194	1.22769	8.22118	24.0456
chr3	15515388	15515659	unique_peak1	75	23	1.16127	5.1656	3.08956
chr3	28916643	28917882	unique_peak1	431	188	1.01517	8.06983	14.9293
chr3	26769	26930	unique_peak1	58	12	1.63326	4.51707	3.75499
chr3	1393986	1394272	unique_peak1	87	25	1.28465	5.34276	3.98415
chr3	1399021	1399961	unique_peak1	374	159	1.02494	7.8344	13.0469
chr3	1738553	1740350	unique_peak1	611	250	1.17336	8.55822	27.5814
chr3	1788952	1789943	unique_peak1	387	166	1.01869	7.89305	13.3069
chr3	2035690	2036039	unique_peak1	90	26	1.28482	5.3973	4.20652
chr3	2641742	2642098	unique_peak1	82	26	1.13489	5.32233	3.15755
chr3	2753019	2753371	unique_peak1	86	25	1.26603	5.33345	3.98415
chr3	2993110	2993410	unique_peak1	90	26	1.28482	5.3973	4.20652
chr3	3212776	3213238	unique_peak1	166	64	1.00653	6.52563	5.40319
chr3	3246360	3246674	unique_peak1	89	31	1.0217	5.51085	2.97345
chr3	3368429	3369066	unique_peak1	233	94	1.00864	7.07418	7.61519
chr3	3473693	3474164	unique_peak1	176	64	1.10128	6.57301	6.463
chr3	3515194	3515861	unique_peak1	267	108	1.03135	7.28386	9.16064
chr3	3631205	3632023	unique_peak1	317	110	1.28383	7.43633	15.3961
chr3	3749914	3750276	unique_peak1	154	45	1.38384	6.21548	7.98244
chr3	3984402	3984757	unique_peak1	107	33	1.23129	5.70311	4.67771
chr3	4097925	4098315	unique_peak1	155	50	1.24546	6.29515	6.90035
chr3	4279075	4280373	unique_peak1	515	215	1.11202	8.3109	21.0078
chr3	4321211	4321550	unique_peak1	112	38	1.10709	5.83895	4.16203
chr3	4404849	4405524	unique_peak1	248	96	1.07981	7.13982	9.07012
chr3	4653455	4654467	unique_peak1	386	167	1.00587	7.89525	13.0001
chr3	4771845	4772826	unique_peak1	364	142	1.14296	7.73135	15.0224
chr3	4859657	4860146	unique_peak1	162	54	1.20804	6.38538	6.87997
chr3	4895465	4895871	unique_peak1	124	28	1.69895	5.70745	8.48523
chr3	4946548	4947004	unique_peak1	111	40	1.02046	5.86778	3.63527
chr3	5672764	5673629	unique_peak1	320	133	1.02745	7.57982	11.0023
chr3	5812867	5813391	unique_peak1	224	84	1.1052	6.96199	8.46554
chr3	5977421	5977980	unique_peak1	193	65	1.22867	6.65873	8.53542
chr3	6010558	6011240	unique_peak1	295	88	1.48571	7.21859	17.705
chr3	6170791	6171168	unique_peak1	121	26	1.76246	5.63612	8.79828
chr3	6318997	6319497	unique_peak1	190	71	1.07775	6.7088	6.8383
chr3	6329680	6330141	unique_peak1	141	48	1.14997	6.1897	5.58556
chr3	6390661	6391863	unique_peak1	611	279	1.01562	8.63709	21.8951
chr3	6666047	6667380	unique_peak1	556	232	1.12729	8.42783	23.3415
chr3	6725182	6725808	unique_peak1	191	63	1.25618	6.62809	8.69774
chr3	7366821	7367350	unique_peak1	172	61	1.13221	6.5203	6.6605
chr3	7697045	7697980	unique_peak1	432	184	1.0498	8.05628	15.7951
chr3	8038668	8039119	unique_peak1	166	57	1.17092	6.44344	6.8004
chr3	8413110	8413525	unique_peak1	126	46	1.0282	6.06869	4.20724
chr3	9270412	9270934	unique_peak1	207	73	1.17714	6.79802	8.51375
chr3	9525161	9525703	unique_peak1	213	83	1.04061	6.91262	7.32074
chr3	9767408	9767812	unique_peak1	133	42	1.24394	6.04823	5.89884
chr3	9878736	9879212	unique_peak1	256	104	1.017	7.22275	8.48006
chr3	9905119	9905472	unique_peak1	120	38	1.21854	5.89467	5.17237
chr3	9964434	9964827	unique_peak1	116	40	1.09162	5.90336	4.16934
chr3	10170331	10170908	unique_peak1	204	72	1.1731	6.77637	8.44257
chr3	10195898	10196176	unique_peak1	68	18	1.34087	4.91836	3.37359
chr3	10620100	10620764	unique_peak1	247	97	1.05846	7.14394	8.74396
chr3	10750235	10750780	unique_peak1	176	61	1.16945	6.53892	7.08521
chr3	10752523	10753147	unique_peak1	211	69	1.28835	6.77346	10.0205
chr3	10876858	10877224	unique_peak1	101	33	1.13817	5.65655	3.94306
chr3	10898435	10899013	unique_peak1	215	84	1.03869	6.92874	7.39428
chr3	10970923	10971204	unique_peak1	90	27	1.23235	5.42353	3.96463
chr3	11160092	11160460	unique_peak1	145	44	1.31809	6.1509	6.95861
chr3	11420916	11421271	unique_peak1	105	37	1.04037	5.76811	3.54607
chr3	11443500	11443957	unique_peak1	148	49	1.19923	6.24347	6.23542
chr3	11782771	11783715	unique_peak1	320	121	1.16281	7.51214	13.3708
chr3	12068529	12069545	unique_peak1	487	216	1.01445	8.26878	16.9945
chr3	13833663	13834511	unique_peak1	367	157	1.01239	7.80998	12.5159
chr3	14069259	14069697	unique_peak1	176	68	1.01512	6.61609	5.69804
chr3	14087491	14087922	unique_peak1	128	40	1.2507	5.9829	5.76241
chr3	14097137	14097429	unique_peak1	86	29	1.05958	5.43668	3.09531
chr3	14151487	14151789	unique_peak1	86	30	1.01227	5.46033	2.9
chr3	14213619	14213926	unique_peak1	88	29	1.09661	5.45519	3.23297
chr3	14345039	14345380	unique_peak1	95	25	1.42641	5.41365	5.1205
chr3	15715765	15716058	unique_peak1	103	30	1.30307	5.60573	4.78326
chr3	16196783	16197227	unique_peak1	155	46	1.36329	6.23623	7.88328
chr3	16924683	16925587	unique_peak1	358	152	1.01844	7.76661	12.2746
chr3	16927771	16927988	unique_peak1	77	24	1.1447	5.2162	3.01488
chr3	17037028	17037346	unique_peak1	116	34	1.31988	5.78923	5.51709
chr3	17726209	17726682	unique_peak1	171	59	1.17007	6.49193	6.94264
chr3	17945450	17945703	unique_peak1	81	28	1.01205	5.36401	2.62199
chr3	18059121	18059346	unique_peak1	58	8	2.16378	4.25181	5.35801
chr3	18062319	18062588	unique_peak1	82	27	1.08243	5.34857	2.94983
chr3	18280382	18280656	unique_peak1	81	28	1.01205	5.36401	2.62199
chr3	19012651	19012903	unique_peak1	72	20	1.2883	5.03647	3.3415
chr3	20411012	20411532	unique_peak1	143	47	1.20251	6.18622	5.94829
chr3	20838268	20838685	unique_peak1	124	44	1.06507	6.02439	4.32579
chr3	21015234	21015550	unique_peak1	73	18	1.45485	4.97535	4.04335
chr3	21615901	21616347	unique_peak1	179	57	1.29305	6.50451	8.44405
chr3	21726132	21727043	unique_peak1	349	145	1.04464	7.71214	12.4039
chr3	22161942	22162149	unique_peak1	56	14	1.37063	4.5922	2.96631
chr3	22400131	22400491	unique_peak1	97	32	1.11605	5.60242	3.72942
chr3	23384759	23385070	unique_peak1	124	34	1.42764	5.84311	6.65429
chr3	24514208	24515208	unique_peak1	399	166	1.06832	7.91786	14.867
chr3	24633476	24633985	unique_peak1	157	58	1.05599	6.41064	5.48479
chr3	25114593	25114963	unique_peak1	101	34	1.09635	5.67746	3.73369
chr3	25383912	25384463	unique_peak1	236	93	1.04466	7.07692	8.18698
chr3	25648105	25648791	unique_peak1	221	89	1.00087	6.99229	7.1195
chr3	25853967	25854346	unique_peak1	108	37	1.08584	5.79085	3.95124
chr3	25862270	25862867	unique_peak1	294	122	1.01341	7.44922	9.80741
chr3	26523062	26523348	unique_peak1	82	23	1.30482	5.23737	3.85276
chr3	26710230	26710496	unique_peak1	91	32	1.01312	5.55095	3.04693
chr3	27081453	27082150	unique_peak1	344	146	1.01135	7.70535	11.5775
chr3	27192921	27193237	unique_peak1	110	32	1.319	5.70389	5.22883
chr3	27364005	27364482	unique_peak1	190	67	1.16021	6.66757	7.65658
chr3	27387489	27387959	unique_peak1	165	60	1.08837	6.47492	6.03526
chr3	27444748	27445681	unique_peak1	416	167	1.12752	7.95608	16.9701
chr3	27485674	27486120	unique_peak1	223	86	1.06439	6.97514	7.9368
chr3	28067179	28067501	unique_peak1	83	29	1.0024	5.40809	2.69561
chr3	29521490	29522310	unique_peak1	405	154	1.20016	7.8762	18.1599
chr3	29534346	29534616	unique_peak1	73	20	1.31046	5.04755	3.50002
chr3	30406920	30407488	unique_peak1	238	88	1.13721	7.04434	9.44781
chr3	30536479	30536809	unique_peak1	128	47	1.02328	6.0966	4.28077
chr3	30677461	30678346	unique_peak1	260	103	1.05597	7.22843	9.18462
chr3	30747271	30747817	unique_peak1	124	44	1.06507	6.02439	4.32579
chr3	31269458	31269795	unique_peak1	95	32	1.08246	5.58562	3.45053
chr3	31297232	31297734	unique_peak1	210	81	1.05237	6.88374	7.30506
chr3	31422281	31422702	unique_peak1	143	43	1.32804	6.12345	6.89317
chr3	31718523	31719375	unique_peak1	372	156	1.04354	7.81639	13.3437
chr3	31776285	31776654	unique_peak1	92	21	1.61569	5.26728	5.79081
chr3	31785907	31787946	unique_peak1	785	363	1.04479	9.03019	30.27
chr3	31977574	31978087	unique_peak1	186	73	1.00374	6.71132	5.93927
chr3	32163325	32163641	unique_peak1	88	20	1.61118	5.19791	5.56421
chr3	32574156	32574463	unique_peak1	69	20	1.21992	5.00228	3.03172
chr3	32869523	32869827	unique_peak1	88	22	1.47994	5.26353	4.95156
chr3	32898236	32898450	unique_peak1	87	26	1.2302	5.36999	3.74475
chr3	33202947	33203206	unique_peak1	79	17	1.65988	4.99986	5.2566
chr3	33579549	33579856	unique_peak1	94	30	1.1556	5.53199	3.72934
chr3	33777462	33777912	unique_peak1	135	40	1.33679	6.02595	6.69902
chr3	33798839	33799438	unique_peak1	208	81	1.03686	6.87598	7.04311
chr3	33833229	33833674	unique_peak1	166	61	1.0747	6.49155	5.97261
chr3	33932890	33933265	unique_peak1	117	22	1.93947	5.4933	9.50891
chr3	33994379	33994950	unique_peak1	246	84	1.2572	7.03799	11.3457
chr3	34029165	34029346	unique_peak1	75	22	1.22267	5.1349	3.32004
chr3	34075516	34076024	unique_peak1	215	68	1.33956	6.7783	10.8913
chr3	34402700	34402861	unique_peak1	85	28	1.08965	5.40281	3.16061
chr3	34892685	34893044	unique_peak1	130	38	1.34791	5.95936	6.41108
chr3	34918861	34919277	unique_peak1	158	45	1.42535	6.23624	8.6411
chr3	35429451	35430758	unique_peak1	397	168	1.04298	7.92237	14.2268
chr3	36163888	36164137	unique_peak1	85	29	1.04074	5.42726	2.95982
chr3	36365266	36365588	unique_peak1	141	52	1.03676	6.2463	4.77956
chr3	9664780	9667364	common_peak1	1076	524	1.0296	9.55097	42.0028
chr3	11730895	11731571	common_peak1	330	134	1.06671	7.61017	12.1214
chr3	31487948	31491501	common_peak1	1890	965	1.06706	10.4494	83.5717
chr3	33110857	33112616	common_peak1	853	409	1.0083	9.18363	31.3585
chr3	726259	727910	common_peak1	776	319	1.2119	8.92788	37.8131
chr3	4280728	4282096	common_peak1	591	256	1.08514	8.5482	23.4619
chr3	5606893	5609827	common_peak1	1404	718	1.00908	9.99439	54.6599
chr3	6427014	6427611	common_peak1	260	107	1.00152	7.25565	8.44738
chr3	7980653	7981803	common_peak1	723	318	1.1013	8.86806	30.0138
chr3	9411778	9413657	common_peak1	687	310	1.05485	8.8082	26.5003
chr3	9480399	9481134	common_peak1	239	95	1.03478	7.10235	8.20359
chr3	9544922	9545283	common_peak1	93	29	1.18566	5.49972	3.80423
chr3	9657861	9658715	common_peak1	377	148	1.14069	7.78951	15.5953
chr3	10772597	10774300	common_peak1	854	406	1.0208	9.17928	32.0247
chr3	11817007	11818033	common_peak1	449	196	1.02187	8.13299	15.7743
chr3	15041480	15042938	common_peak1	741	322	1.12334	8.89706	31.9414
chr3	22602942	22603960	common_peak1	451	200	1.0001	8.1511	15.3089
chr3	25097264	25097798	common_peak1	283	97	1.2793	7.25436	13.5982
chr3	25326616	25329285	common_peak1	1863	991	1.00531	10.4569	74.5506
chr3	27334166	27334894	common_peak1	358	153	1.00904	7.77131	12.0938
chr3	28373213	28373836	common_peak1	507	226	1.0149	8.334	17.8591
chr3	28820112	28821263	common_peak1	534	216	1.16427	8.34369	23.4427
chr3	29527267	29528948	common_peak1	708	330	1.01392	8.87765	25.657
chr3	32389023	32389773	common_peak1	408	175	1.02884	7.97385	14.3546
chr3	32659872	32660851	common_peak1	415	163	1.15837	7.93674	17.6585
chr3	33418952	33419228	common_peak1	175	65	1.07002	6.57941	6.26502
chr3	33568612	33569784	common_peak1	458	199	1.03233	8.16002	16.3805
chr3	35140293	35141083	common_peak1	390	164	1.04862	7.89063	14.0627
chr3	35409333	35409895	common_peak1	232	93	1.01693	7.06305	7.66906
chr3	36360719	36361592	common_peak1	532	222	1.11882	8.36031	21.9276
chr3	4886978	4887345	common_peak2	226	86	1.08607	6.98598	8.33912
chr3	7403368	7403581	common_peak2	138	52	1.00197	6.22891	4.39055
chr3	9863830	9864120	common_peak2	184	68	1.08715	6.6521	6.75446
chr3	13983423	13983738	common_peak2	186	65	1.1688	6.62879	7.51367
chr3	14895868	14896091	common_peak2	115	42	1.00892	5.93072	3.78247
chr3	17341417	17341956	common_peak2	396	168	1.03888	7.92032	14.097
chr3	23430433	23430702	common_peak2	177	66	1.06674	6.59946	6.20439
chr3	25097325	25097664	common_peak2	239	79	1.29782	6.97084	11.6168
chr3	25326697	25329025	common_peak2	1791	940	1.01727	10.3867	72.8074
chr3	27334192	27334892	common_peak2	358	153	1.00904	7.77131	12.0938
chr3	28373129	28373735	common_peak2	521	234	1.00922	8.38113	18.1955
chr3	28576673	28577153	common_peak2	294	114	1.11044	7.40071	11.3326
chr3	31662743	31663184	common_peak2	299	124	1.01752	7.47455	10.0824
chr3	32389127	32389655	common_peak2	324	136	1.01569	7.60588	10.9672
chr3	32660275	32660702	common_peak2	315	132	1.01268	7.56162	10.5449
chr3	33418971	33419205	common_peak2	175	63	1.11442	6.55721	6.66562
chr3	35409393	35409706	common_peak2	180	60	1.22932	6.5454	7.89055
chr3	36360923	36361561	common_peak2	478	198	1.10905	8.19115	19.224
chr4	5734201	5734471	unique_peak1	78	26	1.27751	5.39364	4.05067
chr4	44361	44854	unique_peak1	175	65	1.22251	6.65565	8.3869
chr4	297453	297649	unique_peak1	63	24	1.06404	5.17587	2.59472
chr4	1723153	1723485	unique_peak1	94	26	1.56174	5.53576	6.56429
chr4	1875144	1875654	unique_peak1	191	81	1.04345	6.87928	7.17367
chr4	3079622	3079891	unique_peak1	56	22	1.00582	5.02647	2.18062
chr4	3635101	3635655	unique_peak1	148	56	1.17736	6.42157	6.72941
chr4	3958660	3958985	unique_peak1	84	31	1.14522	5.57261	3.80043
chr4	4403790	4404242	unique_peak1	144	52	1.24039	6.34812	7.038
chr4	4914864	4915139	unique_peak1	64	24	1.08793	5.18782	2.73224
chr4	5250792	5251069	unique_peak1	62	16	1.59616	4.88554	4.47503
chr4	6097327	6097627	unique_peak1	87	35	1.02875	5.6843	3.26745
chr4	6209630	6209896	unique_peak1	71	24	1.24556	5.26663	3.60838
chr4	6463659	6463966	unique_peak1	90	36	1.04088	5.72989	3.47269
chr4	8789586	8790092	unique_peak1	121	48	1.08743	6.15842	4.88841
chr4	9914828	9915151	unique_peak1	85	31	1.16324	5.58162	3.94504
chr4	13794361	13794666	unique_peak1	103	39	1.1342	5.88903	4.51476
chr4	15215505	15215830	unique_peak1	83	30	1.17278	5.54059	3.87453
chr4	15303026	15303263	unique_peak1	60	23	1.04894	5.10943	2.52189
chr4	16013906	16014384	unique_peak1	193	84	1.00758	6.91318	6.87773
chr4	16262360	16262644	unique_peak1	53	17	1.27613	4.80799	2.98829
chr4	16857475	16857910	unique_peak1	116	44	1.14579	6.06475	5.15707
chr4	17302930	17303331	unique_peak1	98	35	1.21027	5.77506	4.66636
chr4	17560971	17561241	unique_peak1	63	22	1.18433	5.11573	3.01958
chr4	17573899	17574169	unique_peak1	97	37	1.11662	5.80624	4.08971
chr4	17660094	17660445	unique_peak1	78	29	1.12551	5.46965	3.37274
chr4	18156134	18156809	unique_peak1	163	68	1.04955	6.6333	6.21842
chr4	18387249	18387441	unique_peak1	48	18	1.04839	4.77212	2.0213
chr4	18520490	18520878	unique_peak1	91	36	1.05773	5.73832	3.60623
chr4	19068956	19069378	unique_peak1	112	44	1.09218	6.03794	4.59726
chr4	19191274	19192018	unique_peak1	221	90	1.11695	7.06627	9.17621
chr4	20739914	20740217	unique_peak1	76	30	1.03869	5.47354	3.03299
chr4	21492487	21492879	unique_peak1	100	39	1.08909	5.86647	4.09659
chr4	22220997	22221299	unique_peak1	80	31	1.07093	5.53547	3.24104
chr4	22283625	22284045	unique_peak1	149	62	1.04328	6.49892	5.64587
chr4	24428032	24428428	unique_peak1	106	39	1.17802	5.91094	4.94658
chr4	24732764	24732945	unique_peak1	46	10	1.77266	4.34576	4.08267
chr4	25303076	25303530	unique_peak1	158	47	1.52539	6.34766	10.4567
chr4	25449358	25449818	unique_peak1	124	49	1.09572	6.19172	5.09794
chr4	26625925	26626427	unique_peak1	164	69	1.03816	6.64836	6.16035
chr4	26775559	26775905	unique_peak1	80	32	1.02654	5.55766	3.04693
chr4	28100852	28101296	unique_peak1	108	45	1.00493	6.02603	3.87446
chr4	28486605	28486886	unique_peak1	88	32	1.17169	5.63024	4.01573
chr4	29783354	29783727	unique_peak1	96	30	1.39454	5.65147	5.75034
chr4	30209085	30209353	unique_peak1	93	36	1.09087	5.75489	3.87866
chr4	30527764	30528119	unique_peak1	91	18	2.01925	5.25755	8.86983
chr4	31073889	31074704	unique_peak1	258	106	1.12085	7.30189	10.8889
chr4	31184044	31184458	unique_peak1	104	32	1.42648	5.75763	6.36914
chr4	32358485	32358880	unique_peak1	130	51	1.11139	6.25613	5.38084
chr4	32566425	32566705	unique_peak1	64	24	1.08793	5.18782	2.73224
chr4	33392365	33393119	unique_peak1	222	93	1.07708	7.09313	8.71652
chr4	34005914	34006317	unique_peak1	122	50	1.04229	6.19357	4.63264
chr4	34974134	34974382	unique_peak1	68	22	1.30026	5.17369	3.78803
chr4	16405385	16406316	common_peak1	467	214	1.02592	8.26115	17.3574
chr4	16405522	16406044	common_peak2	399	180	1.0323	8.016	14.8517
chr4	16685349	16685791	common_peak2	249	111	1.00045	7.30758	8.74247
chr4	31223296	31223829	common_peak2	307	132	1.07407	7.59232	12.1077
chr4	5488446	5488700	unique_peak1	75	16	1.65877	4.91685	5.03145
chr4	11550535	11550910	unique_peak1	118	36	1.26733	5.84312	5.33863
chr4	28458707	28459077	unique_peak1	100	36	1.00012	5.70951	3.21117
chr4	328431	328776	unique_peak1	77	23	1.20359	5.18676	3.23768
chr4	2483420	2484246	unique_peak1	448	192	1.04784	8.11638	16.3836
chr4	2910746	2911115	unique_peak1	90	27	1.23235	5.42353	3.96463
chr4	3213601	3213763	unique_peak1	59	10	1.90166	4.41026	4.69162
chr4	3636231	3636519	unique_peak1	98	19	1.85506	5.24946	7.44625
chr4	3995369	3995595	unique_peak1	71	24	1.01428	5.151	2.32767
chr4	4360590	4360970	unique_peak1	143	53	1.03258	6.27118	4.72216
chr4	4374950	4375211	unique_peak1	61	16	1.32705	4.75099	3.08659
chr4	4459268	4459628	unique_peak1	82	28	1.0318	5.37388	2.75316
chr4	6353881	6354083	unique_peak1	76	7	2.76753	4.38376	9.22369
chr4	6460666	6460945	unique_peak1	96	34	1.01445	5.63651	3.19393
chr4	7164125	7164477	unique_peak1	144	53	1.04386	6.27682	4.85303
chr4	7911832	7912021	unique_peak1	60	17	1.21809	4.77897	2.67563
chr4	7913857	7914327	unique_peak1	196	66	1.23198	6.68208	8.60488
chr4	8068098	8068384	unique_peak1	77	24	1.1447	5.2162	3.01488
chr4	8241670	8241910	unique_peak1	79	20	1.43748	5.11106	4.32602
chr4	8481647	8481997	unique_peak1	127	46	1.04098	6.07508	4.33898
chr4	9410707	9411138	unique_peak1	105	35	1.11838	5.72911	3.94532
chr4	11039365	11039855	unique_peak1	140	43	1.29374	6.1063	6.57995
chr4	11049303	11049582	unique_peak1	68	22	1.06524	5.05618	2.44915
chr4	11080931	11081208	unique_peak1	88	28	1.14552	5.43074	3.44325
chr4	13689133	13689495	unique_peak1	127	44	1.10371	6.04371	4.73514
chr4	13702848	13703148	unique_peak1	82	25	1.18934	5.29511	3.37686
chr4	13964815	13965262	unique_peak1	143	54	1.00611	6.28441	4.53802
chr4	14230746	14231000	unique_peak1	86	24	1.32261	5.30516	4.23599
chr4	14738048	14738755	unique_peak1	239	85	1.19348	7.02301	10.2317
chr4	15847093	15847363	unique_peak1	72	22	1.15705	5.10209	2.87303
chr4	16672028	16672440	unique_peak1	113	32	1.36245	5.72562	5.7092
chr4	16694358	16694717	unique_peak1	100	36	1.00012	5.70951	3.21117
chr4	16936852	16937309	unique_peak1	131	44	1.15385	6.06878	5.15707
chr4	17108027	17108310	unique_peak1	73	22	1.17922	5.11317	3.01958
chr4	18681327	18681499	unique_peak1	81	22	1.34647	5.1968	3.94835
chr4	18857347	18857505	unique_peak1	62	18	1.19265	4.84425	2.59279
chr4	18940063	18940350	unique_peak1	113	34	1.27756	5.76806	5.2044
chr4	19096359	19096668	unique_peak1	111	38	1.09261	5.83171	4.02389
chr4	19191347	19192103	unique_peak1	295	101	1.28901	7.31693	14.3278
chr4	19316925	19317321	unique_peak1	125	43	1.11048	6.01467	4.66274
chr4	19376177	19376940	unique_peak1	267	110	1.00512	7.29697	8.79527
chr4	19553885	19554272	unique_peak1	118	38	1.19138	5.88109	4.87625
chr4	19642247	19642557	unique_peak1	89	26	1.26682	5.3883	4.05067
chr4	19714854	19715464	unique_peak1	205	72	1.18103	6.78034	8.58674
chr4	19762905	19763199	unique_peak1	92	26	1.32024	5.41501	4.36422
chr4	20065326	20066940	unique_peak1	922	442	1.0232	9.30277	34.9343
chr4	20162092	20162460	unique_peak1	107	38	1.03335	5.80208	3.61947
chr4	20661290	20661588	unique_peak1	87	28	1.12711	5.42153	3.30087
chr4	21083985	21084306	unique_peak1	110	31	1.3634	5.6817	5.4845
chr4	21525692	21526251	unique_peak1	165	57	1.16113	6.43855	6.65676
chr4	22024543	22025096	unique_peak1	186	65	1.1688	6.62879	7.51367
chr4	22054599	22054862	unique_peak1	94	26	1.35491	5.43234	4.68503
chr4	22124052	22124282	unique_peak1	100	33	1.12211	5.64852	3.80128
chr4	22340848	22341740	unique_peak1	315	126	1.07928	7.52833	11.6682
chr4	22943241	22943576	unique_peak1	92	27	1.26777	5.44124	4.11766
chr4	23098846	23100129	unique_peak1	687	306	1.07352	8.79886	27.2602
chr4	23772339	23772567	unique_peak1	56	6	2.47016	4.04244	6.17324
chr4	23826851	23827385	unique_peak1	223	82	1.1323	6.94119	8.73524
chr4	24855804	24856190	unique_peak1	153	49	1.253	6.27036	6.83181
chr4	24858183	24859594	unique_peak1	577	258	1.03497	8.53429	21.243
chr4	24932322	24932538	unique_peak1	67	22	1.04145	5.04429	2.31341
chr4	25340938	25342390	unique_peak1	541	230	1.09525	8.39937	21.6945
chr4	25537018	25537332	unique_peak1	89	30	1.06751	5.48795	3.16814
chr4	25598210	25598677	unique_peak1	152	58	1.0036	6.38444	4.83298
chr4	26730884	26731447	unique_peak1	209	76	1.1354	6.83449	8.16237
chr4	27334836	27335256	unique_peak1	139	44	1.24972	6.11671	6.18702
chr4	27730402	27730662	unique_peak1	75	23	1.16127	5.1656	3.08956
chr4	27837069	27837681	unique_peak1	352	140	1.10882	7.69396	13.7718
chr4	27915811	27916118	unique_peak1	81	26	1.11515	5.31246	3.01622
chr4	28564738	28565262	unique_peak1	186	59	1.3063	6.56004	8.88738
chr4	28701853	28702283	unique_peak1	139	51	1.04113	6.22101	4.70609
chr4	29025527	29025852	unique_peak1	101	35	1.0557	5.69778	3.53311
chr4	29514140	29514664	unique_peak1	172	57	1.22843	6.47219	7.53342
chr4	29565905	29566547	unique_peak1	267	106	1.05807	7.2705	9.53685
chr4	29931356	29931574	unique_peak1	52	16	1.07151	4.62322	2.01523
chr4	30184629	30185282	unique_peak1	218	84	1.06117	6.93997	7.65741
chr4	30230099	30230424	unique_peak1	113	27	1.59949	5.6071	7.1514
chr4	30280808	30281460	unique_peak1	256	100	1.07304	7.19473	9.22936
chr4	30299160	30299769	unique_peak1	326	135	1.03625	7.60559	11.4079
chr4	30371941	30373962	unique_peak1	846	388	1.07074	9.139	34.2049
chr4	30495793	30496135	unique_peak1	104	34	1.14357	5.70107	4.01458
chr4	30730343	30730746	unique_peak1	125	41	1.17759	5.98111	5.0877
chr4	31639417	31639821	unique_peak1	114	34	1.29179	5.77518	5.36003
chr4	32050351	32050688	unique_peak1	123	34	1.41456	5.83656	6.48796
chr4	32187510	32188360	unique_peak1	282	114	1.04277	7.36688	9.86227
chr4	33351673	33351866	unique_peak1	67	22	1.04145	5.04429	2.31341
chr4	33353138	33353343	unique_peak1	52	14	1.25208	4.53293	2.47671
chr4	33527895	33528350	unique_peak1	175	63	1.11442	6.55721	6.66562
chr4	34015458	34015784	unique_peak1	96	26	1.38885	5.44931	5.01273
chr4	34049632	34050073	unique_peak1	170	60	1.13672	6.4991	6.58843
chr4	34440342	34441876	unique_peak1	773	338	1.12238	8.96633	33.3787
chr4	34533837	34534348	unique_peak1	184	65	1.15128	6.62003	7.3712
chr4	34758241	34758616	unique_peak1	123	45	1.02028	6.0337	4.00333
chr4	34942570	34942850	unique_peak1	95	33	1.03939	5.60716	3.25271
chr4	4770477	4771935	common_peak1	736	336	1.05111	8.92216	28.4129
chr4	14047664	14048072	common_peak1	126	45	1.05923	6.05318	4.39897
chr4	15528868	15529216	common_peak1	161	62	1.00209	6.47833	5.12797
chr4	16201406	16202127	common_peak1	355	138	1.14322	7.69055	14.594
chr4	16493365	16494436	common_peak1	482	212	1.02452	8.24697	17.0818
chr4	20237193	20238260	common_peak1	657	263	1.21859	8.65369	31.6774
chr4	21907855	21908409	common_peak1	283	112	1.07383	7.35709	10.3754
chr4	25174192	25174774	common_peak1	226	81	1.17146	6.94328	9.37055
chr4	25458475	25459420	common_peak1	444	193	1.02581	8.11282	15.6812
chr4	25883626	25884482	common_peak1	313	131	1.01323	7.55101	10.4712
chr4	26184641	26185308	common_peak1	280	112	1.05653	7.34844	9.97748
chr4	29974251	29975077	common_peak1	390	144	1.23504	7.79743	18.1893
chr4	30102583	30102851	common_peak1	71	22	1.13458	5.09085	2.72905
chr4	30842919	30843336	common_peak1	139	43	1.28214	6.1005	6.42505
chr4	34038526	34039033	common_peak1	242	91	1.11642	7.08177	9.24884
chr4	35011325	35012057	common_peak1	377	125	1.38257	7.66857	20.9365
chr4	4771177	4771835	common_peak2	488	198	1.14272	8.20798	20.602
chr4	12639786	12640069	common_peak2	161	62	1.00209	6.47833	5.12797
chr4	16201458	16201984	common_peak2	324	122	1.17121	7.52812	13.7266
chr4	20237408	20238189	common_peak2	606	244	1.1949	8.53409	28.1558
chr4	21713263	21713771	common_peak2	289	115	1.07009	7.39303	10.5953
chr4	21907906	21908376	common_peak2	274	108	1.07336	7.30486	9.94895
chr4	22348136	22348879	common_peak2	448	198	1.00367	8.13846	15.2872
chr4	24444447	24444818	common_peak2	216	82	1.08057	6.91532	7.91185
chr4	25174303	25174672	common_peak2	202	79	1.02502	6.83444	6.76609
chr4	27706934	27707777	common_peak2	491	219	1.00795	8.28533	16.9626
chr4	33731319	33732329	common_peak2	487	206	1.08252	8.23475	18.8642
chr4	34038658	34039014	common_peak2	219	77	1.19258	6.88169	9.23048
chr4	35011490	35011796	common_peak2	260	81	1.39886	7.05698	14.1276
chr5	20741829	20742182	unique_peak1	70	27	1.0605	5.33761	2.81362
chr5	354544	354983	unique_peak1	103	40	1.09857	5.90684	4.30687
chr5	2494894	2495255	unique_peak1	99	37	1.14775	5.8218	4.37155
chr5	4326254	4327124	unique_peak1	263	109	1.11042	7.33657	10.8319
chr5	5253212	5253575	unique_peak1	99	35	1.22576	5.7828	4.81535
chr5	6394541	6394736	unique_peak1	48	16	1.20885	4.69189	2.45517
chr5	7809001	7809389	unique_peak1	97	39	1.04262	5.84324	3.69289
chr5	8598526	8598798	unique_peak1	70	20	1.47554	5.13009	4.49741
chr5	9602513	9602708	unique_peak1	90	26	1.49545	5.50261	5.86001
chr5	9973887	9974152	unique_peak1	107	42	1.08802	5.97028	4.31499
chr5	10420579	10420935	unique_peak1	121	50	1.02971	6.18728	4.50143
chr5	11068303	11068658	unique_peak1	79	31	1.05179	5.52589	3.10619
chr5	12607184	12607462	unique_peak1	99	40	1.03813	5.87662	3.76632
chr5	12898422	12898785	unique_peak1	117	38	1.36536	5.96808	6.57163
chr5	14973481	14973833	unique_peak1	71	26	1.13453	5.32215	3.15755
chr5	15896075	15896619	unique_peak1	152	62	1.0738	6.51418	6.04568
chr5	17196722	17197068	unique_peak1	119	50	1.00424	6.17454	4.24308
chr5	17639559	17639862	unique_peak1	78	20	1.64008	5.21236	5.74794
chr5	18070246	18070624	unique_peak1	99	32	1.35129	5.72004	5.54764
chr5	19104554	19104910	unique_peak1	89	24	1.58945	5.43858	6.28978
chr5	21268583	21269083	unique_peak1	125	52	1.02393	6.23989	4.64857
chr5	21859236	21859484	unique_peak1	105	36	1.27603	5.84747	5.49284
chr5	22027128	22027549	unique_peak1	167	65	1.15082	6.6198	7.3712
chr5	22411946	22412377	unique_peak1	103	34	1.32684	5.7927	5.67555
chr5	23044796	23045017	unique_peak1	55	18	1.25418	4.87502	2.89693
chr5	23900510	23900869	unique_peak1	93	37	1.0524	5.77413	3.67939
chr5	23927652	23927989	unique_peak1	102	40	1.08368	5.89939	4.16934
chr5	24669795	24670369	unique_peak1	203	86	1.05149	6.96869	7.67241
chr5	24727026	24727291	unique_peak1	71	23	1.30445	5.23719	3.85276
chr5	25562546	25562771	unique_peak1	47	14	1.35765	4.58571	2.79999
chr5	25564371	25564751	unique_peak1	92	36	1.07439	5.74665	3.74157
chr5	26345512	26346000	unique_peak1	154	47	1.48613	6.32803	9.76828
chr5	26736392	26736708	unique_peak1	65	25	1.05488	5.22788	2.66762
chr5	27224017	27224374	unique_peak1	148	62	1.03297	6.49376	5.51474
chr5	28188172	28188528	unique_peak1	78	21	1.57297	5.24592	5.42872
chr5	28807401	28808019	unique_peak1	214	69	1.44609	6.85233	13.2337
chr5	29221370	29222153	unique_peak1	231	100	1.03444	7.17543	8.57162
chr5	4032030	4032508	common_peak1	159	68	1.0115	6.61427	5.69804
chr5	23778106	23778591	common_peak1	172	68	1.13189	6.67447	7.30546
chr5	23346874	23347274	common_peak2	360	157	1.07027	7.83891	14.2068
chr5	11312506	11312881	common_peak2	199	81	1.10636	6.91073	8.24744
chr5	28545697	28546813	common_peak2	620	294	1.00547	8.70731	22.4959
chr5	7962587	7962837	unique_peak1	69	18	1.36431	4.93008	3.53754
chr5	29310680	29311476	unique_peak1	403	167	1.07592	7.93028	15.206
chr5	87500	87959	unique_peak1	124	38	1.27152	5.92116	5.62703
chr5	802294	802581	unique_peak1	61	12	1.71407	4.55748	4.32705
chr5	1159841	1160313	unique_peak1	148	46	1.28849	6.19884	6.93501
chr5	1495114	1495564	unique_peak1	160	58	1.08664	6.42596	5.75355
chr5	1708509	1709077	unique_peak1	153	46	1.34227	6.22572	7.56308
chr5	2061904	2062166	unique_peak1	76	26	1.01264	5.26121	2.4748
chr5	2224433	2224926	unique_peak1	214	84	1.03113	6.92496	7.26391
chr5	2298523	2298703	unique_peak1	60	17	1.21809	4.77897	2.67563
chr5	2467849	2468094	unique_peak1	68	18	1.34087	4.91836	3.37359
chr5	2944170	2944508	unique_peak1	116	42	1.0229	5.93772	3.78247
chr5	2993225	2993478	unique_peak1	93	30	1.13836	5.52337	3.58606
chr5	3073989	3074389	unique_peak1	127	45	1.07201	6.05956	4.53377
chr5	3573202	3573456	unique_peak1	68	17	1.41887	4.87936	3.64582
chr5	3674308	3674916	unique_peak1	187	72	1.03206	6.70585	6.25066
chr5	4693117	4693443	unique_peak1	98	30	1.22279	5.56559	4.17045
chr5	5769577	5770175	unique_peak1	229	75	1.30248	6.89917	11.0399
chr5	6107979	6108291	unique_peak1	76	14	1.86064	4.83721	5.75552
chr5	6109800	6110112	unique_peak1	75	25	1.04579	5.22334	2.66762
chr5	6269567	6269906	unique_peak1	93	33	1.00509	5.59001	2.99017
chr5	6305021	6305389	unique_peak1	98	22	1.65343	5.35028	6.38507
chr5	7136848	7137441	unique_peak1	200	77	1.04542	6.80811	6.87961
chr5	8258986	8259116	unique_peak1	62	18	1.19265	4.84425	2.59279
chr5	8541466	8541728	unique_peak1	104	32	1.22846	5.65863	4.4584
chr5	9444652	9445233	unique_peak1	203	70	1.20521	6.75235	8.73679
chr5	9473490	9473839	unique_peak1	101	32	1.18123	5.63501	4.16157
chr5	11869579	11870219	unique_peak1	213	79	1.111	6.87743	8.10217
chr5	13938993	13939224	unique_peak1	79	26	1.07491	5.29234	2.87721
chr5	13976571	13976914	unique_peak1	94	32	1.0654	5.57709	3.31399
chr5	15896053	15896611	unique_peak1	188	70	1.08078	6.69014	6.76519
chr5	17081046	17081448	unique_peak1	119	40	1.13286	5.92398	4.58652
chr5	19264721	19264994	unique_peak1	73	24	1.05892	5.17332	2.59472
chr5	19738563	19739386	unique_peak1	291	100	1.28106	7.29874	13.9545
chr5	19993349	19993692	unique_peak1	97	34	1.03117	5.64487	3.32601
chr5	20073063	20073308	unique_peak1	101	34	1.09635	5.67746	3.73369
chr5	20125293	20125693	unique_peak1	118	37	1.22886	5.86236	5.1033
chr5	21214897	21215248	unique_peak1	79	22	1.30624	5.17668	3.78803
chr5	22047246	22047685	unique_peak1	128	45	1.08469	6.0659	4.66998
chr5	22153783	22154010	unique_peak1	71	14	1.75125	4.78252	4.96572
chr5	22410414	22410823	unique_peak1	146	48	1.20635	6.21789	6.16534
chr5	22413776	22414094	unique_peak1	117	39	1.14111	5.89248	4.51476
chr5	23239797	23240681	unique_peak1	359	145	1.09054	7.73509	13.7296
chr5	23529373	23530089	unique_peak1	216	86	1.01267	6.94928	7.15305
chr5	23778159	23778543	unique_peak1	143	54	1.00611	6.28441	4.53802
chr5	23899723	23900242	unique_peak1	198	76	1.04774	6.79066	6.80611
chr5	24570372	24570652	unique_peak1	82	22	1.36622	5.20667	4.11074
chr5	24607208	24607615	unique_peak1	164	63	1.00927	6.50463	5.32948
chr5	25417784	25418012	unique_peak1	89	22	1.49814	5.27263	5.12513
chr5	25659333	25659721	unique_peak1	124	46	1.00234	6.05576	3.94818
chr5	26468558	26469036	unique_peak1	159	53	1.20424	6.35701	6.66298
chr5	26945243	26945752	unique_peak1	164	52	1.28135	6.36859	7.64588
chr5	27067809	27068145	unique_peak1	96	34	1.01445	5.63651	3.19393
chr5	27093833	27094474	unique_peak1	273	112	1.01543	7.32789	9.06996
chr5	27182788	27183371	unique_peak1	146	53	1.06618	6.28798	5.11855
chr5	27844486	27844956	unique_peak1	173	58	1.21315	6.48922	7.45467
chr5	27976430	27976761	unique_peak1	108	37	1.08584	5.79085	3.95124
chr5	28107188	28107906	unique_peak1	312	131	1.00803	7.54841	10.3443
chr5	28133409	28133818	unique_peak1	133	45	1.14664	6.09688	5.22857
chr5	28356594	28356901	unique_peak1	88	26	1.24861	5.37919	3.89673
chr5	28389201	28390290	unique_peak1	458	191	1.09123	8.13058	17.9005
chr5	28587952	28588945	unique_peak1	573	230	1.18871	8.4461	26.2968
chr5	28845720	28846214	unique_peak1	130	45	1.10975	6.07844	4.8076
chr5	29221707	29222106	unique_peak1	184	72	1.00585	6.69275	5.99293
chr5	29347750	29348141	unique_peak1	129	38	1.33543	5.95312	6.25175
chr5	29595479	29597592	unique_peak1	1165	507	1.20645	9.59191	59.0925
chr5	22937281	22938611	common_peak1	870	415	1.01945	9.21016	32.5611
chr5	20791274	20792175	common_peak1	454	155	1.37653	7.97366	25.4132
chr5	2401241	2401757	common_peak1	222	87	1.04062	6.97974	7.61494
chr5	2644160	2644625	common_peak1	222	89	1.00819	6.99595	7.24645
chr5	3892021	3893987	common_peak1	7223	3731	1.30093	12.5162	Inf
chr5	19435297	19436047	common_peak1	303	126	1.0162	7.49679	10.2299
chr5	21881779	21883177	common_peak1	655	305	1.00063	8.7577	23.0562
chr5	22854066	22855190	common_peak1	462	200	1.03927	8.17069	16.7125
chr5	22993840	22994578	common_peak1	306	128	1.00966	7.51606	10.2499
chr5	23246264	23246648	common_peak1	160	60	1.03854	6.45001	5.36764
chr5	23292277	23293051	common_peak1	381	165	1.00196	7.87602	12.7265
chr5	24151115	24151619	common_peak1	208	82	1.01937	6.88472	6.85822
chr5	25274329	25275319	common_peak1	359	139	1.15108	7.70482	14.9464
chr5	26396929	26397970	common_peak1	419	166	1.14781	7.95761	17.5934
chr5	26621291	26621704	common_peak1	195	66	1.22369	6.67793	8.45667
chr5	27702158	27703154	common_peak1	529	229	1.06503	8.37801	20.153
chr5	28625289	28627022	common_peak1	865	398	1.07027	9.17538	35.0712
chr5	28951628	28952295	common_peak1	265	106	1.04586	7.2644	9.27384
chr5	22937268	22938465	common_peak2	833	400	1.00171	9.14831	30.1911
chr5	2401302	2401651	common_peak2	211	83	1.02531	6.90497	7.0607
chr5	2644250	2644606	common_peak2	213	84	1.02354	6.92116	7.13436
chr5	3892179	3893937	common_peak2	7183	3711	1.29964	12.5078	Inf
chr5	16028939	16029403	common_peak2	281	114	1.03701	7.36399	9.7321
chr5	20791535	20792074	common_peak2	369	128	1.31377	7.66811	18.9159
chr5	21881782	21882279	common_peak2	351	149	1.01493	7.73628	11.9259
chr5	23046265	23046903	common_peak2	340	140	1.05247	7.66579	12.1667
chr5	23246259	23246576	common_peak2	157	58	1.05599	6.41064	5.48479
chr5	24151135	24151516	common_peak2	201	78	1.03512	6.82134	6.82234
chr5	25504517	25505069	common_peak2	372	141	1.18841	7.74395	16.3708
chr5	26621349	26621617	common_peak2	185	66	1.13837	6.63527	7.16111
chr5	27702216	27702972	common_peak2	478	211	1.01776	8.2368	16.7528
chr6	10813214	10813975	unique_peak1	232	96	1.09936	7.1496	9.47579
chr6	489866	490513	unique_peak1	172	72	1.05059	6.71512	6.51219
chr6	546445	546764	unique_peak1	91	35	1.09725	5.71855	3.80614
chr6	893559	894069	unique_peak1	140	57	1.06722	6.39159	5.54547
chr6	1560420	1560877	unique_peak1	123	44	1.23534	6.10952	6.03618
chr6	2273479	2273742	unique_peak1	76	25	1.29244	5.34666	4.14101
chr6	2940046	2940426	unique_peak1	96	37	1.10081	5.79833	4.08971
chr6	3043095	3043317	unique_peak1	55	14	1.59521	4.7045	4.02189
chr6	3960205	3960575	unique_peak1	86	34	1.05178	5.65517	3.46003
chr6	4066910	4067421	unique_peak1	146	56	1.15653	6.41116	6.44257
chr6	5418008	5418325	unique_peak1	75	26	1.21785	5.36381	3.74475
chr6	5778803	5779464	unique_peak1	230	96	1.08608	7.14295	9.20468
chr6	5995938	5996319	unique_peak1	87	28	1.34069	5.52833	4.81159
chr6	7836189	7836489	unique_peak1	99	41	1.00336	5.894	3.57963
chr6	8085387	8085735	unique_peak1	80	30	1.11674	5.51256	3.44473
chr6	8192657	8193042	unique_peak1	91	36	1.05773	5.73832	3.60623
chr6	8622610	8622874	unique_peak1	61	24	1.01511	5.15141	2.45983
chr6	10897138	10897491	unique_peak1	109	35	1.37264	5.85625	6.22129
chr6	12114744	12115194	unique_peak1	112	42	1.15777	6.00515	5.01436
chr6	13422934	13423224	unique_peak1	65	24	1.11146	5.19959	2.87232
chr6	14299524	14299837	unique_peak1	84	34	1.01594	5.63725	3.19393
chr6	16838320	16838812	unique_peak1	125	36	1.5424	5.98065	8.48181
chr6	19329073	19329405	unique_peak1	67	20	1.40901	5.09682	4.15661
chr6	20001877	20002270	unique_peak1	89	32	1.18891	5.63885	4.16157
chr6	20987924	20988201	unique_peak1	72	24	1.26681	5.27726	3.76223
chr6	21286736	21287055	unique_peak1	77	29	1.10588	5.45983	3.37274
chr6	22194271	22194727	unique_peak1	153	60	1.13038	6.49593	6.58843
chr6	23078411	23078751	unique_peak1	63	24	1.06404	5.17587	2.59472
chr6	24636006	24636277	unique_peak1	79	30	1.09759	5.50299	3.30541
chr6	25964252	25965029	unique_peak1	252	109	1.04483	7.30378	9.49447
chr6	25995629	25995884	unique_peak1	47	12	1.5641	4.48249	3.38598
chr6	26357528	26358028	unique_peak1	158	61	1.15616	6.53228	6.94267
chr6	27050757	27050945	unique_peak1	55	16	1.41464	4.79478	3.41922
chr6	27076315	27076745	unique_peak1	118	48	1.04906	6.13924	4.48578
chr6	28403566	28404337	unique_peak1	215	94	1.01267	7.07619	7.74278
chr6	28856224	28856612	unique_peak1	90	35	1.08041	5.71013	3.66872
chr6	28925129	28925421	unique_peak1	98	36	1.17074	5.79482	4.44388
chr6	29020213	29020656	unique_peak1	166	68	1.07749	6.64727	6.61902
chr6	30163498	30163734	unique_peak1	57	21	1.09675	5.00781	2.51567
chr6	30266166	30266543	unique_peak1	88	23	1.63112	5.40052	6.42697
chr6	30550333	30550540	unique_peak1	69	22	1.32244	5.18478	3.94835
chr6	31011037	31011727	unique_peak1	175	73	1.05745	6.73818	6.71773
chr6	6737305	6737685	common_peak2	185	72	1.16225	6.77095	8.15665
chr6	8283951	8284266	common_peak2	152	65	1.00668	6.54773	5.4769
chr6	15343275	15343555	common_peak2	146	56	1.15653	6.41116	6.44257
chr6	18947842	18948209	common_peak2	194	82	1.04986	6.89997	7.37851
chr6	26766157	26766396	common_peak2	136	56	1.04796	6.35687	5.20529
chr6	6684326	6684777	unique_peak1	159	61	1.00493	6.45666	5.05422
chr6	27983669	27983976	unique_peak1	73	23	1.11782	5.14387	2.8006
chr6	412390	412871	unique_peak1	144	50	1.12632	6.23558	5.44724
chr6	747377	747859	unique_peak1	122	44	1.03879	6.01125	4.06022
chr6	796641	798005	unique_peak1	511	225	1.03405	8.3372	18.5539
chr6	867696	868135	unique_peak1	150	55	1.05745	6.33608	5.26499
chr6	1117022	1117475	unique_peak1	163	54	1.218	6.39036	7.02764
chr6	1290673	1291113	unique_peak1	113	41	1.01453	5.89958	3.70887
chr6	1384040	1384338	unique_peak1	66	20	1.14856	4.9666	2.73223
chr6	1723470	1723872	unique_peak1	133	34	1.54092	5.89974	8.02732
chr6	2022279	2022887	unique_peak1	315	122	1.12545	7.50524	12.4636
chr6	2308777	2309232	unique_peak1	158	48	1.33421	6.28181	7.85116
chr6	2812587	2812768	unique_peak1	62	16	1.35312	4.76402	3.08659
chr6	2941998	2942381	unique_peak1	130	43	1.17388	6.04637	5.22937
chr6	3063211	3063460	unique_peak1	100	34	1.08029	5.66943	3.59593
chr6	3245483	3246395	unique_peak1	286	106	1.16966	7.3263	12.0126
chr6	3347597	3347897	unique_peak1	97	34	1.03117	5.64487	3.32601
chr6	3515009	3515370	unique_peak1	125	46	1.01532	6.06225	4.07697
chr6	3746507	3746769	unique_peak1	71	14	1.75125	4.78252	4.96572
chr6	4151543	4151882	unique_peak1	103	32	1.21287	5.65083	4.30914
chr6	4583828	4584359	unique_peak1	148	45	1.31952	6.18332	7.18145
chr6	4968217	4968459	unique_peak1	74	21	1.26522	5.09204	3.40733
chr6	5458790	5459526	unique_peak1	308	111	1.22411	7.41941	13.9636
chr6	5812223	5812994	unique_peak1	275	110	1.05304	7.32094	9.69899
chr6	5899560	5900377	unique_peak1	243	94	1.07682	7.10827	8.78975
chr6	6086682	6087189	unique_peak1	151	53	1.12067	6.31522	5.66418
chr6	6518188	6519094	unique_peak1	377	129	1.33749	7.69111	19.9199
chr6	6611592	6612055	unique_peak1	240	95	1.04156	7.10574	8.33406
chr6	6742413	6742634	unique_peak1	65	20	1.12406	4.95435	2.58657
chr6	7500147	7500323	unique_peak1	55	16	1.16122	4.66807	2.30508
chr6	7607455	7607832	unique_peak1	153	50	1.22443	6.28464	6.60083
chr6	7690381	7690704	unique_peak1	85	25	1.24719	5.32404	3.82925
chr6	8098357	8098819	unique_peak1	149	54	1.07262	6.31767	5.3262
chr6	8302071	8302481	unique_peak1	177	65	1.08843	6.58861	6.39993
chr6	8330402	8330704	unique_peak1	89	31	1.0217	5.51085	2.97345
chr6	9326194	9326733	unique_peak1	204	78	1.05914	6.83335	7.21722
chr6	9467457	9467799	unique_peak1	98	32	1.1326	5.61069	3.72942
chr6	10030366	10030852	unique_peak1	158	59	1.04203	6.4279	5.42553
chr6	10798287	10798718	unique_peak1	130	47	1.04835	6.10914	4.41238
chr6	13031708	13032046	unique_peak1	122	44	1.03879	6.01125	4.06022
chr6	13904456	13904747	unique_peak1	122	40	1.1731	5.9441	4.87211
chr6	13957631	13957884	unique_peak1	93	31	1.09255	5.54628	3.37793
chr6	14650057	14650354	unique_peak1	106	30	1.3494	5.6289	5.25999
chr6	16111693	16112033	unique_peak1	115	40	1.07763	5.89637	4.16934
chr6	16427692	16427956	unique_peak1	81	26	1.11515	5.31246	3.01622
chr6	16916325	16916738	unique_peak1	121	44	1.02549	6.0046	4.06022
chr6	17610792	17611076	unique_peak1	131	47	1.06074	6.11533	4.54539
chr6	18927646	18927948	unique_peak1	74	20	1.33233	5.05848	3.66087
chr6	19442484	19442678	unique_peak1	88	30	1.0493	5.47885	3.03299
chr6	20699077	20699539	unique_peak1	197	78	1.00254	6.80505	6.30808
chr6	20745420	20745673	unique_peak1	84	28	1.07059	5.39328	3.02253
chr6	21733459	21733766	unique_peak1	76	23	1.18257	5.17625	3.08956
chr6	22413500	22413801	unique_peak1	76	24	1.12367	5.20569	2.87232
chr6	23227047	23227378	unique_peak1	121	40	1.1598	5.93745	4.87211
chr6	23499701	23500190	unique_peak1	179	62	1.17375	6.56416	7.29982
chr6	23800561	23800919	unique_peak1	135	48	1.07963	6.15453	4.88841
chr6	24076949	24077203	unique_peak1	86	28	1.10849	5.41222	3.30087
chr6	24562048	24562446	unique_peak1	145	50	1.13752	6.24118	5.58738
chr6	25611924	25612169	unique_peak1	99	34	1.06408	5.66132	3.46003
chr6	25707668	25708034	unique_peak1	102	28	1.38354	5.54975	5.29894
chr6	26470299	26470944	unique_peak1	198	58	1.43188	6.59858	10.9137
chr6	26716527	26716954	unique_peak1	149	52	1.12606	6.29095	5.73141
chr6	27706950	27707716	unique_peak1	257	104	1.02333	7.22591	8.60808
chr6	28508398	28508678	unique_peak1	77	24	1.1447	5.2162	3.01488
chr6	28699776	28700005	unique_peak1	95	30	1.17266	5.54053	3.87453
chr6	28867586	28868420	unique_peak1	373	160	1.0116	7.83672	12.7371
chr6	28889370	28889983	unique_peak1	215	85	1.02182	6.93717	7.20803
chr6	29035711	29036472	unique_peak1	274	111	1.03419	7.32445	9.38157
chr6	29194175	29194438	unique_peak1	76	21	1.3081	5.11348	3.56455
chr6	29381545	29381756	unique_peak1	72	24	1.03676	5.16223	2.45983
chr6	30135677	30136162	unique_peak1	142	48	1.16141	6.19541	5.72872
chr6	30266227	30266574	unique_peak1	127	42	1.1693	6.01092	5.15847
chr6	30366151	30366714	unique_peak1	217	83	1.07078	6.92771	7.71687
chr6	30380776	30381261	unique_peak1	216	86	1.01267	6.94928	7.15305
chr6	30551962	30552283	unique_peak1	109	37	1.10072	5.79829	3.95124
chr6	30890781	30891870	unique_peak1	394	154	1.1554	7.85383	16.5886
chr6	31147212	31147628	unique_peak1	151	56	1.04267	6.35422	5.07352
chr6	1445668	1446416	common_peak1	336	140	1.03324	7.65617	11.7761
chr6	1447389	1448043	common_peak1	343	145	1.01647	7.69806	11.6309
chr6	2021539	2022265	common_peak1	370	151	1.08147	7.78866	14.034
chr6	5633481	5634818	common_peak1	672	297	1.08054	8.75944	26.8661
chr6	7044019	7044965	common_peak1	407	163	1.12673	7.92092	16.5419
chr6	7941026	7941723	common_peak1	390	150	1.17654	7.82668	16.8687
chr6	24211645	24212612	common_peak1	497	220	1.02115	8.29848	17.6716
chr6	24564735	24565205	common_peak1	203	71	1.18503	6.76244	8.51587
chr6	28656023	28656998	common_peak1	476	194	1.13153	8.1731	19.757
chr6	28686473	28686775	common_peak1	194	54	1.50008	6.5314	11.528
chr6	28784227	28784675	common_peak1	248	87	1.22029	7.06958	10.9577
chr6	28996239	28997454	common_peak1	573	253	1.05178	8.51457	21.6543
chr6	29791078	29792351	common_peak1	603	266	1.06277	8.59208	23.2661
chr6	30521769	30522496	common_peak1	343	141	1.05654	7.67802	12.3714
chr6	1445758	1446148	common_peak2	250	94	1.1229	7.13131	9.74242
chr6	1447428	1448060	common_peak2	342	145	1.01172	7.69569	11.5037
chr6	4318648	4318977	common_peak2	189	73	1.02967	6.72429	6.32428
chr6	5633540	5634214	common_peak2	397	170	1.026	7.93085	13.8576
chr6	7941083	7941586	common_peak2	366	143	1.14181	7.74083	15.0946
chr6	23439480	23440324	common_peak2	524	219	1.11372	8.33822	21.4356
chr6	24141897	24142286	common_peak2	253	101	1.03969	7.19227	8.77539
chr6	24564841	24565184	common_peak2	192	70	1.1149	6.7072	7.31125
chr6	27662761	27663196	common_peak2	269	105	1.08373	7.26978	9.99727
chr6	28656050	28656916	common_peak2	471	193	1.12178	8.1608	19.2707
chr6	28686487	28686758	common_peak2	194	54	1.50008	6.5314	11.528
chr6	28784338	28784662	common_peak2	233	86	1.13555	7.01072	9.16368
chr6	29791132	29791827	common_peak2	433	172	1.15031	8.00978	18.3062
chr6	30521870	30522310	common_peak2	273	112	1.01543	7.32789	9.06996
chr7	581586	582031	unique_peak1	115	45	1.10085	6.07399	4.8076
chr7	1575262	1575684	unique_peak1	95	37	1.08484	5.79035	3.95124
chr7	2197462	2198152	unique_peak1	196	84	1.03123	6.92501	7.26391
chr7	2614935	2615322	unique_peak1	77	30	1.05857	5.48348	3.16814
chr7	4688133	4688446	unique_peak1	82	32	1.06413	5.57646	3.31399
chr7	6044978	6045315	unique_peak1	83	32	1.08259	5.58569	3.45053
chr7	6396848	6397093	unique_peak1	61	24	1.01511	5.15141	2.45983
chr7	6899146	6899435	unique_peak1	67	18	1.5534	5.02463	4.74754
chr7	7819543	7819858	unique_peak1	135	46	1.31497	6.21207	7.24695
chr7	8335902	8336287	unique_peak1	107	43	1.05486	5.98686	4.11892
chr7	8615500	8615844	unique_peak1	89	36	1.02385	5.72138	3.34099
chr7	9918213	9918394	unique_peak1	59	15	1.60843	4.80422	4.43241
chr7	10552757	10553050	unique_peak1	73	27	1.12428	5.3695	3.22914
chr7	11024533	11024927	unique_peak1	89	35	1.06338	5.70162	3.53311
chr7	12560065	12560346	unique_peak1	74	24	1.30847	5.29809	4.0761
chr7	13601923	13602313	unique_peak1	95	37	1.08484	5.79035	3.95124
chr7	13836874	13837046	unique_peak1	62	16	1.59616	4.88554	4.47503
chr7	15206221	15206573	unique_peak1	81	20	1.69752	5.24108	6.3084
chr7	15242102	15242393	unique_peak1	79	21	1.59236	5.25561	5.60897
chr7	15645861	15646142	unique_peak1	59	9	2.2865	4.46518	6.88974
chr7	16773215	16773674	unique_peak1	173	71	1.07937	6.70961	6.8383
chr7	17740350	17740817	unique_peak1	102	40	1.08368	5.89939	4.16934
chr7	19545386	19545858	unique_peak1	165	54	1.3954	6.47906	9.68186
chr7	20474036	20474459	unique_peak1	97	40	1.00699	5.86105	3.50593
chr7	21745419	21746000	unique_peak1	170	68	1.11396	6.66551	7.02814
chr7	22149746	22150134	unique_peak1	109	32	1.49817	5.79348	7.04974
chr7	22559475	22559759	unique_peak1	79	30	1.09759	5.50299	3.30541
chr7	23037738	23038014	unique_peak1	72	29	1.00378	5.40878	2.69561
chr7	23222911	23223359	unique_peak1	130	40	1.45428	6.08469	8.01218
chr7	23251211	23252278	unique_peak1	391	165	1.12597	7.93803	16.687
chr7	24061553	24061846	unique_peak1	82	33	1.02106	5.59799	3.12042
chr7	24806919	24807183	unique_peak1	67	26	1.04644	5.27811	2.74059
chr7	25414562	25414873	unique_peak1	63	24	1.06404	5.17587	2.59472
chr7	26662466	26663405	unique_peak1	377	164	1.07864	7.90564	14.9861
chr7	26805163	26805899	unique_peak1	216	92	1.05048	7.0644	8.24483
chr7	27161926	27162112	unique_peak1	54	16	1.38687	4.7809	3.25159
chr7	27253712	27253937	unique_peak1	67	23	1.21636	5.19314	3.38813
chr7	27326984	27327484	unique_peak1	156	66	1.02476	6.57847	5.6793
chr7	27721776	27722195	unique_peak1	128	41	1.3958	6.09022	7.57235
chr7	28669495	28669914	unique_peak1	136	39	1.55892	6.10139	9.34009
chr7	28814682	28814974	unique_peak1	73	16	1.84418	5.00955	6.39159
chr7	29162112	29162337	unique_peak1	98	40	1.02264	5.86887	3.63527
chr7	5684470	5685007	common_peak1	303	119	1.20231	7.50805	14.233
chr7	29328727	29329815	common_peak1	402	180	1.04382	8.02175	15.2401
chr7	5684548	5684987	common_peak2	290	114	1.19636	7.44367	13.5891
chr7	7585648	7586032	unique_peak1	99	30	1.23917	5.57378	4.32109
chr7	23493035	23494882	unique_peak1	894	401	1.11312	9.20761	38.7838
chr7	24477608	24478166	unique_peak1	169	64	1.03554	6.54014	5.66188
chr7	431953	432622	unique_peak1	242	82	1.26495	7.00751	11.2085
chr7	2135501	2135922	unique_peak1	210	81	1.05237	6.88374	7.30506
chr7	2663612	2663976	unique_peak1	96	20	1.75142	5.26803	6.88194
chr7	3284308	3284609	unique_peak1	96	25	1.4433	5.42209	5.28971
chr7	3607640	3607961	unique_peak1	91	29	1.15062	5.4822	3.65842
chr7	3737134	3737826	unique_peak1	339	142	1.02736	7.67355	11.6656
chr7	3796177	3796593	unique_peak1	163	59	1.09247	6.45313	5.9624
chr7	4624156	4624543	unique_peak1	141	38	1.47928	6.02504	8.06806
chr7	4677392	4677878	unique_peak1	135	49	1.05049	6.1691	4.69191
chr7	4909422	4909775	unique_peak1	104	36	1.0634	5.74116	3.60623
chr7	5026828	5027407	unique_peak1	286	117	1.02849	7.39689	9.8235
chr7	5566517	5567143	unique_peak1	206	82	1.0037	6.87689	6.60313
chr7	7585026	7585296	unique_peak1	70	12	1.93491	4.6679	5.73528
chr7	8179296	8179963	unique_peak1	208	82	1.01937	6.88472	6.85822
chr7	8224834	8225058	unique_peak1	58	12	1.63326	4.51707	3.75499
chr7	8471604	8472214	unique_peak1	250	84	1.28337	7.05108	11.9532
chr7	8606371	8606773	unique_peak1	113	41	1.01453	5.89958	3.70887
chr7	8754456	8754741	unique_peak1	91	32	1.01312	5.55095	3.04693
chr7	8835218	8835635	unique_peak1	132	46	1.10341	6.10629	4.88011
chr7	9736873	9737177	unique_peak1	95	33	1.03939	5.60716	3.25271
chr7	10063190	10063493	unique_peak1	126	43	1.12336	6.02111	4.80232
chr7	10607819	10608106	unique_peak1	93	18	1.84462	5.17024	7.02825
chr7	10986962	10987204	unique_peak1	72	19	1.35869	5.00127	3.59866
chr7	11109648	11109933	unique_peak1	78	24	1.16545	5.22658	3.15983
chr7	11340625	11340947	unique_peak1	121	38	1.23195	5.90137	5.32255
chr7	11547902	11548137	unique_peak1	62	14	1.53369	4.67374	3.65981
chr7	11599374	11599723	unique_peak1	84	24	1.28472	5.28622	3.91816
chr7	12343001	12343197	unique_peak1	68	22	1.06524	5.05618	2.44915
chr7	12429952	12430443	unique_peak1	160	57	1.1113	6.41363	5.95411
chr7	15242114	15242378	unique_peak1	66	14	1.63398	4.72388	4.39313
chr7	15662423	15662670	unique_peak1	70	16	1.54789	4.86141	4.29353
chr7	16053966	16054394	unique_peak1	139	49	1.09771	6.19271	5.09794
chr7	16879674	16879902	unique_peak1	131	44	1.15385	6.06878	5.15707
chr7	16902754	16903070	unique_peak1	129	42	1.19456	6.02355	5.30393
chr7	16986292	16986432	unique_peak1	58	18	1.08578	4.79082	2.15925
chr7	16997493	16997887	unique_peak1	115	35	1.26526	5.80255	5.27135
chr7	17039512	17039774	unique_peak1	82	26	1.13489	5.32233	3.15755
chr7	17195991	17196384	unique_peak1	119	42	1.06415	5.95834	4.17953
chr7	17261112	17261423	unique_peak1	95	33	1.03939	5.60716	3.25271
chr7	17496615	17496872	unique_peak1	97	32	1.11605	5.60242	3.72942
chr7	18250948	18251180	unique_peak1	91	25	1.35707	5.37898	4.62282
chr7	18355365	18355703	unique_peak1	93	22	1.56899	5.30806	5.65581
chr7	18427779	18428108	unique_peak1	107	29	1.41186	5.61282	5.69055
chr7	18672701	18673089	unique_peak1	180	67	1.0726	6.62376	6.41134
chr7	19089312	19089970	unique_peak1	234	87	1.12601	7.02244	9.09684
chr7	19256504	19256900	unique_peak1	109	30	1.39445	5.65142	5.58543
chr7	19286793	19287153	unique_peak1	139	49	1.09771	6.19271	5.09794
chr7	20013747	20014256	unique_peak1	144	41	1.40643	6.09553	7.57235
chr7	20474089	20474426	unique_peak1	111	40	1.02046	5.86778	3.63527
chr7	20638052	20638294	unique_peak1	70	20	1.24304	5.01384	3.18537
chr7	21540373	21540601	unique_peak1	69	21	1.15281	5.03584	2.80248
chr7	21589955	21590194	unique_peak1	122	44	1.03879	6.01125	4.06022
chr7	21668432	21668795	unique_peak1	123	44	1.05199	6.01785	4.19225
chr7	21990579	21990915	unique_peak1	85	24	1.30378	5.29574	4.0761
chr7	22100902	22101172	unique_peak1	72	21	1.22118	5.07002	3.09993
chr7	22197679	22198022	unique_peak1	118	41	1.08447	5.93455	4.24214
chr7	22242896	22243444	unique_peak1	159	60	1.02839	6.44493	5.23743
chr7	22386303	22387063	unique_peak1	309	122	1.09422	7.48962	11.7795
chr7	22841454	22842905	unique_peak1	785	368	1.02511	9.04003	29.3503
chr7	23373575	23373964	unique_peak1	179	54	1.36967	6.4662	9.19493
chr7	23700761	23701196	unique_peak1	174	64	1.08277	6.56375	6.32694
chr7	23896246	23896841	unique_peak1	249	99	1.0424	7.16506	8.62826
chr7	24166979	24167263	unique_peak1	74	20	1.33233	5.05848	3.66087
chr7	24225677	24226124	unique_peak1	136	50	1.03385	6.18935	4.50143
chr7	24507869	24508180	unique_peak1	112	23	1.80753	5.48873	8.32638
chr7	24775954	24776328	unique_peak1	105	36	1.07885	5.74888	3.74157
chr7	24904637	24905022	unique_peak1	154	52	1.17948	6.31766	6.30122
chr7	24942651	24942917	unique_peak1	79	21	1.37037	5.14462	4.04946
chr7	24967817	24968385	unique_peak1	220	86	1.04243	6.96416	7.54138
chr7	25043742	25044059	unique_peak1	128	45	1.08469	6.0659	4.66998
chr7	25304950	25305432	unique_peak1	175	54	1.33306	6.44789	8.71558
chr7	26109996	26110310	unique_peak1	101	36	1.01617	5.71754	3.34099
chr7	26290286	26290925	unique_peak1	240	81	1.26897	6.99204	11.2918
chr7	26376908	26377237	unique_peak1	113	39	1.08492	5.86439	4.09659
chr7	27172139	27172510	unique_peak1	110	34	1.23411	5.74634	4.7464
chr7	27246680	27247049	unique_peak1	98	30	1.22279	5.56559	4.17045
chr7	27300270	27300473	unique_peak1	66	22	1.01731	5.03222	2.31341
chr7	28513361	28513733	unique_peak1	102	34	1.11224	5.6854	3.87325
chr7	29179939	29180344	unique_peak1	128	46	1.05366	6.08142	4.47217
chr7	29268920	29269749	unique_peak1	328	125	1.15637	7.55547	13.6579
chr7	29392393	29393320	common_peak1	385	162	1.04525	7.87135	13.7852
chr7	85169	85732	common_peak1	335	136	1.06992	7.63299	12.401
chr7	3820879	3821343	common_peak1	151	54	1.0942	6.32846	5.46183
chr7	5239879	5240345	common_peak1	206	62	1.40146	6.67801	10.993
chr7	8829675	8830765	common_peak1	540	238	1.04312	8.42243	20.0292
chr7	10988838	10989823	common_peak1	451	200	1.0001	8.1511	15.3089
chr7	21008569	21009425	common_peak1	347	138	1.10619	7.67203	13.4897
chr7	23300061	23301674	common_peak1	833	375	1.09458	9.10188	34.8535
chr7	23398201	23400600	common_peak1	1017	468	1.10054	9.42371	43.9426
chr7	23851463	23852501	common_peak1	483	210	1.0415	8.24185	17.5784
chr7	25105871	25106534	common_peak1	375	158	1.03833	7.83205	13.3608
chr7	25584028	25584968	common_peak1	363	155	1.01296	7.79188	12.3684
chr7	26026145	26027345	common_peak1	528	222	1.10654	8.35417	21.3816
chr7	27591316	27592768	common_peak1	866	399	1.06853	9.17812	35.0125
chr7	27786292	27786907	common_peak1	288	114	1.07696	7.38397	10.6557
chr7	85270	85726	common_peak2	324	129	1.09135	7.56804	12.2906
chr7	8830002	8830694	common_peak2	424	177	1.07506	8.01327	16.0722
chr7	10989168	10989609	common_peak2	300	126	1.00005	7.48871	9.84911
chr7	23300114	23300938	common_peak2	476	208	1.0315	8.22311	17.0436
chr7	23399104	23399571	common_peak2	255	104	1.01065	7.21957	8.48006
chr7	24963197	24963693	common_peak2	276	114	1.00786	7.34942	9.09031
chr7	26026557	26027204	common_peak2	378	152	1.10677	7.81077	14.9186
chr7	27786334	27786885	common_peak2	278	109	1.08371	7.32322	10.2898
chr8	540123	541027	unique_peak1	262	106	1.14447	7.3137	11.4462
chr8	189782	190270	unique_peak1	133	45	1.32316	6.18514	7.18145
chr8	400435	400702	unique_peak1	54	18	1.22641	4.86113	2.74343
chr8	449252	449592	unique_peak1	88	34	1.0868	5.67269	3.59593
chr8	858838	859222	unique_peak1	134	52	1.13026	6.29305	5.73141
chr8	976963	977765	unique_peak1	384	159	1.15131	7.89759	16.9486
chr8	1314422	1314764	unique_peak1	81	24	1.44599	5.36685	5.06299
chr8	1914608	1914974	unique_peak1	88	35	1.04616	5.69301	3.39934
chr8	2983671	2984034	unique_peak1	75	29	1.06585	5.43981	3.09531
chr8	3420818	3421132	unique_peak1	103	40	1.09857	5.90684	4.30687
chr8	3509029	3509450	unique_peak1	107	32	1.46989	5.77934	6.70696
chr8	3530809	3531277	unique_peak1	120	44	1.1976	6.09065	5.59094
chr8	3725623	3726084	unique_peak1	121	43	1.24271	6.08078	5.9674
chr8	4425387	4425631	unique_peak1	56	21	1.06995	4.99441	2.37649
chr8	4603974	4604321	unique_peak1	67	26	1.04644	5.27811	2.74059
chr8	5107347	5107700	unique_peak1	79	26	1.2969	5.40334	4.20652
chr8	7014228	7014472	unique_peak1	96	36	1.13929	5.7791	4.30012
chr8	8190753	8190961	unique_peak1	43	14	1.22355	4.51867	2.32007
chr8	8347870	8348159	unique_peak1	75	23	1.38778	5.27885	4.50094
chr8	8919498	8919833	unique_peak1	70	28	1.00988	5.36292	2.62199
chr8	10285546	10285835	unique_peak1	183	49	1.69156	6.48963	14.1558
chr8	12997477	12997850	unique_peak1	86	25	1.48062	5.44075	5.63288
chr8	13155180	13155460	unique_peak1	67	22	1.27776	5.16244	3.62982
chr8	15111951	15112418	unique_peak1	130	45	1.28827	6.1677	6.71348
chr8	15914742	15915040	unique_peak1	92	35	1.11392	5.72688	3.94532
chr8	15996928	15997221	unique_peak1	80	29	1.16404	5.48891	3.65842
chr8	17045569	17046037	unique_peak1	111	46	1.01575	6.06246	4.07697
chr8	19246287	19246763	unique_peak1	129	54	1.01866	6.29069	4.66624
chr8	19590333	19590701	unique_peak1	97	31	1.36455	5.68227	5.4845
chr8	20231620	20232000	unique_peak1	131	52	1.09563	6.27573	5.31617
chr8	20941128	20941420	unique_peak1	72	13	2.10332	4.85901	7.42399
chr8	21354772	21355057	unique_peak1	106	42	1.07369	5.96311	4.31499
chr8	22071064	22071393	unique_peak1	89	32	1.18891	5.63885	4.16157
chr8	22218737	22219157	unique_peak1	114	44	1.11922	6.05146	4.87442
chr8	22351278	22351497	unique_peak1	54	18	1.22641	4.86113	2.74343
chr8	23587599	23588170	unique_peak1	130	46	1.25724	6.18321	6.47523
chr8	23864083	23864564	unique_peak1	208	88	1.05602	7.00374	7.95106
chr8	24504389	24504882	unique_peak1	201	70	1.3295	6.8145	10.8641
chr8	24792068	24792437	unique_peak1	95	33	1.24531	5.71012	4.82954
chr8	26842873	26843197	unique_peak1	85	33	1.07578	5.62535	3.5232
chr8	27384011	27384449	unique_peak1	144	61	1.01411	6.46125	5.18207
chr8	27690121	27690494	unique_peak1	107	43	1.05486	5.98686	4.11892
chr8	27988972	27989223	unique_peak1	60	23	1.04894	5.10943	2.52189
chr8	484061	484410	common_peak1	177	72	1.09449	6.73707	7.1821
chr8	24817650	24818395	common_peak1	353	160	1.01295	7.83739	12.7371
chr8	27519721	27520577	common_peak1	316	142	1.01386	7.6668	11.4097
chr8	27648016	27648461	common_peak1	116	40	1.28009	5.9976	6.0697
chr8	484028	484372	common_peak2	176	72	1.08581	6.73273	7.04632
chr8	24817699	24818317	common_peak2	348	151	1.07402	7.78494	13.7668
chr8	42039	42426	unique_peak1	105	36	1.07885	5.74888	3.74157
chr8	702781	703763	unique_peak1	534	230	1.07407	8.38878	20.6234
chr8	1001753	1002048	unique_peak1	82	26	1.13489	5.32233	3.15755
chr8	1301631	1302129	unique_peak1	146	54	1.0397	6.30121	4.92652
chr8	1544775	1545434	unique_peak1	173	42	1.66953	6.26103	11.8319
chr8	2320393	2320991	unique_peak1	317	131	1.03385	7.56132	10.9839
chr8	3158713	3159229	unique_peak1	183	68	1.07832	6.64768	6.61902
chr8	3242911	3243353	unique_peak1	131	43	1.18627	6.05257	5.37441
chr8	4491731	4492063	unique_peak1	102	36	1.03207	5.72549	3.47269
chr8	4546739	4547262	unique_peak1	172	63	1.08641	6.5432	6.25398
chr8	5391976	5392333	unique_peak1	112	40	1.03494	5.87502	3.76632
chr8	5577347	5577655	unique_peak1	72	19	1.35869	5.00127	3.59866
chr8	5999968	6000247	unique_peak1	71	19	1.33621	4.99003	3.43633
chr8	7832334	7832584	unique_peak1	63	16	1.37878	4.77685	3.25159
chr8	8047621	8048132	unique_peak1	149	52	1.12606	6.29095	5.73141
chr8	8952686	8952952	unique_peak1	64	20	1.09918	4.94191	2.44377
chr8	8979174	8979599	unique_peak1	151	47	1.2906	6.23026	7.0019
chr8	10371586	10372455	unique_peak1	240	72	1.4367	6.90817	13.5786
chr8	11792688	11793123	unique_peak1	151	49	1.2317	6.25971	6.53142
chr8	12446012	12446275	unique_peak1	82	26	1.13489	5.32233	3.15755
chr8	13021189	13021726	unique_peak1	149	48	1.23927	6.23434	6.61226
chr8	13575085	13575353	unique_peak1	73	22	1.17922	5.11317	3.01958
chr8	13731359	13731829	unique_peak1	182	62	1.20068	6.57762	7.73502
chr8	14050235	14050514	unique_peak1	75	21	1.2868	5.10283	3.56455
chr8	14108783	14109017	unique_peak1	66	20	1.14856	4.9666	2.73223
chr8	14251254	14251684	unique_peak1	166	58	1.14625	6.45577	6.58578
chr8	15098965	15099385	unique_peak1	187	60	1.29114	6.57631	8.79955
chr8	15439587	15439947	unique_peak1	101	34	1.09635	5.67746	3.73369
chr8	15453026	15453554	unique_peak1	211	77	1.13223	6.85152	8.23457
chr8	15950547	15951293	unique_peak1	253	101	1.03969	7.19227	8.77539
chr8	18068981	18069354	unique_peak1	115	42	1.00892	5.93072	3.78247
chr8	18651344	18651759	unique_peak1	114	32	1.37668	5.73273	5.87216
chr8	19164344	19164772	unique_peak1	135	43	1.23491	6.07689	5.9674
chr8	19427630	19427925	unique_peak1	74	24	1.08079	5.18425	2.73224
chr8	20018426	20018718	unique_peak1	117	38	1.17763	5.87422	4.73037
chr8	20230696	20231074	unique_peak1	111	34	1.24873	5.75365	4.89756
chr8	21150747	21150965	unique_peak1	76	26	1.01264	5.26121	2.4748
chr8	21283914	21284640	unique_peak1	260	92	1.21725	7.14779	11.4551
chr8	21991581	21991947	unique_peak1	127	43	1.13614	6.0275	4.94331
chr8	22645491	22646018	unique_peak1	229	87	1.09097	7.00492	8.41215
chr8	23039999	23040279	unique_peak1	84	26	1.17369	5.34173	3.44689
chr8	23440443	23440779	unique_peak1	139	51	1.04113	6.22101	4.70609
chr8	23547739	23548011	unique_peak1	70	22	1.11179	5.07946	2.72905
chr8	23606558	23606856	unique_peak1	82	26	1.13489	5.32233	3.15755
chr8	23715195	23715815	unique_peak1	300	122	1.04622	7.46562	10.5813
chr8	23840106	23840487	unique_peak1	112	40	1.03494	5.87502	3.76632
chr8	24021877	24022340	unique_peak1	179	66	1.08494	6.60856	6.47294
chr8	24501444	24501835	unique_peak1	169	57	1.19992	6.45794	7.09068
chr8	24520786	24521275	unique_peak1	200	75	1.08289	6.78937	7.26544
chr8	24938568	24939371	unique_peak1	330	112	1.32335	7.48185	16.92
chr8	25249448	25249863	unique_peak1	137	36	1.50867	5.96379	7.95813
chr8	26013680	26013976	unique_peak1	83	25	1.20885	5.30487	3.52555
chr8	26566318	26566813	unique_peak1	171	64	1.05459	6.54966	5.92481
chr8	26948545	26948989	unique_peak1	164	52	1.28135	6.36859	7.64588
chr8	27794142	27794656	unique_peak1	138	52	1.00197	6.22891	4.39055
chr8	28112794	28113058	unique_peak1	79	24	1.18595	5.23683	3.30711
chr8	28141046	28141726	unique_peak1	251	91	1.17568	7.1114	10.5133
chr8	28220314	28220872	unique_peak1	228	88	1.06757	7.00952	8.21664
chr8	28380270	28381394	unique_peak1	460	186	1.13638	8.11508	19.1777
chr8	211426	211826	common_peak1	137	39	1.3962	6.02003	7.12155
chr8	2005480	2005769	common_peak1	163	55	1.19201	6.40336	6.80379
chr8	3801949	3803125	common_peak1	398	172	1.01332	7.94129	13.6222
chr8	5639893	5640482	common_peak1	257	96	1.13766	7.16874	10.165
chr8	10213347	10213721	common_peak1	187	63	1.22188	6.61094	8.0994
chr8	19887162	19888197	common_peak1	450	187	1.09295	8.10106	17.6081
chr8	22031191	22031617	common_peak1	233	92	1.03934	7.05883	7.98281
chr8	22906245	22907929	common_peak1	700	327	1.00857	8.86184	25.1827
chr8	25461562	25462225	common_peak1	305	112	1.19539	7.41788	13.3025
chr8	28137531	28138562	common_peak1	410	158	1.18334	7.90455	18.0117
chr8	28211864	28212309	common_peak1	168	56	1.2154	6.44059	7.16728
chr8	25051091	25051454	common_peak2	207	77	1.10119	6.836	7.68267
chr8	2005602	2005760	common_peak2	146	49	1.17721	6.23246	5.94393
chr8	5639962	5640310	common_peak2	216	79	1.13368	6.88877	8.5187
chr8	8135857	8136162	common_peak2	167	60	1.10789	6.48468	6.172
chr8	10213480	10213742	common_peak2	179	57	1.29305	6.50451	8.44405
chr8	14667796	14668175	common_peak2	223	84	1.09795	6.95836	8.32895
chr8	22031161	22031505	common_peak2	213	80	1.09308	6.88639	7.9013
chr8	23094646	23095116	common_peak2	295	123	1.00724	7.45782	9.75418
chr8	25461575	25462072	common_peak2	279	98	1.24154	7.25013	12.7618
chr9	1638201	1638660	unique_peak1	122	51	1.01428	6.20758	4.44523
chr9	62359	62635	unique_peak1	65	18	1.50739	5.00162	4.39142
chr9	245493	245706	unique_peak1	46	10	1.77266	4.34576	4.08267
chr9	1921299	1921515	unique_peak1	69	26	1.09111	5.30044	3.01622
chr9	2526724	2527074	unique_peak1	74	17	1.7824	5.06113	6.21578
chr9	5163506	5163894	unique_peak1	120	47	1.10449	6.13721	4.95267
chr9	5838832	5839207	unique_peak1	90	35	1.08041	5.71013	3.66872
chr9	5841491	5841804	unique_peak1	76	27	1.18553	5.40012	3.66433
chr9	7683049	7683358	unique_peak1	82	32	1.06413	5.57646	3.31399
chr9	8341121	8341357	unique_peak1	50	16	1.2705	4.72272	2.76493
chr9	9860071	9860645	unique_peak1	142	56	1.11402	6.3899	5.88156
chr9	11762200	11762478	unique_peak1	75	26	1.21785	5.36381	3.74475
chr9	12070308	12070724	unique_peak1	170	72	1.03266	6.70616	6.25066
chr9	12467154	12467478	unique_peak1	102	42	1.01497	5.93375	3.78247
chr9	12619027	12619304	unique_peak1	82	28	1.25054	5.48325	4.18509
chr9	15124040	15124375	unique_peak1	94	30	1.36244	5.63541	5.42197
chr9	15505746	15506426	unique_peak1	164	58	1.2848	6.52504	8.51113
chr9	15687398	15687785	unique_peak1	99	35	1.22576	5.7828	4.81535
chr9	15998436	15998782	unique_peak1	79	28	1.19381	5.45488	3.73416
chr9	17183709	17184477	unique_peak1	243	86	1.32743	7.10666	13.171
chr9	17797588	17798071	unique_peak1	126	45	1.24048	6.1438	6.25551
chr9	18464134	18464546	unique_peak1	111	34	1.44105	5.84981	6.82185
chr9	19369110	19369605	unique_peak1	103	42	1.02986	5.9412	3.91324
chr9	19793170	19793451	unique_peak1	94	38	1.03123	5.80102	3.61947
chr9	22326563	22326921	unique_peak1	80	31	1.07093	5.53547	3.24104
chr9	22355299	22355731	unique_peak1	133	54	1.06536	6.31404	5.19176
chr9	22687871	22688333	unique_peak1	248	105	1.07371	7.26478	9.72911
chr9	22731984	22732623	unique_peak1	323	146	1.00772	7.70353	11.5775
chr9	22894341	22894646	unique_peak1	79	26	1.2969	5.40334	4.20652
chr9	21261442	21261938	common_peak1	360	156	1.07943	7.83433	14.4001
chr9	21261532	21261932	common_peak2	350	154	1.05463	7.80344	13.4582
chr9	7814956	7815388	unique_peak1	139	45	1.21801	6.13257	5.95599
chr9	1121729	1121980	unique_peak1	68	22	1.06524	5.05618	2.44915
chr9	1450892	1451340	unique_peak1	141	51	1.06424	6.23256	4.9722
chr9	1664295	1664628	unique_peak1	89	30	1.06751	5.48795	3.16814
chr9	2472507	2472892	unique_peak1	127	43	1.13614	6.0275	4.94331
chr9	2876932	2877372	unique_peak1	130	48	1.0186	6.12401	4.22425
chr9	3667210	3667627	unique_peak1	109	38	1.06325	5.81703	3.75257
chr9	4197887	4198414	unique_peak1	163	61	1.04517	6.47678	5.57241
chr9	4212483	4212798	unique_peak1	86	17	1.79654	5.0682	6.41232
chr9	4310548	4310858	unique_peak1	86	28	1.10849	5.41222	3.30087
chr9	6090584	6091095	unique_peak1	129	36	1.41138	5.91514	6.77405
chr9	6100675	6101050	unique_peak1	108	35	1.16385	5.75185	4.37305
chr9	6252320	6252743	unique_peak1	138	52	1.00197	6.22891	4.39055
chr9	6282563	6282837	unique_peak1	71	24	1.01428	5.151	2.32767
chr9	6343899	6344132	unique_peak1	81	28	1.01205	5.36401	2.62199
chr9	6976027	6976374	unique_peak1	97	28	1.30247	5.50921	4.65239
chr9	7522886	7523456	unique_peak1	190	68	1.13915	6.6781	7.44547
chr9	7926368	7926723	unique_peak1	104	34	1.14357	5.70107	4.01458
chr9	10345409	10345632	unique_peak1	66	22	1.01731	5.03222	2.31341
chr9	10351364	10351657	unique_peak1	82	28	1.0318	5.37388	2.75316
chr9	10523081	10523894	unique_peak1	240	86	1.18358	7.03473	10.1577
chr9	11291045	11291420	unique_peak1	115	35	1.26526	5.80255	5.27135
chr9	11402152	11402395	unique_peak1	69	19	1.29031	4.96708	3.27639
chr9	12167938	12168356	unique_peak1	122	42	1.10438	5.97846	4.45196
chr9	12396836	12397264	unique_peak1	223	64	1.48497	6.76485	13.1129
chr9	12406546	12406839	unique_peak1	98	22	1.65343	5.35028	6.38507
chr9	12566655	12566915	unique_peak1	105	36	1.07885	5.74888	3.74157
chr9	14373212	14373653	unique_peak1	155	56	1.08499	6.37539	5.60763
chr9	15464887	15465683	unique_peak1	240	96	1.02661	7.11322	8.14748
chr9	17424906	17425415	unique_peak1	221	83	1.10041	6.94252	8.25609
chr9	17788351	17788905	unique_peak1	227	89	1.04432	7.01401	7.89291
chr9	17815987	17816317	unique_peak1	110	35	1.19347	5.76666	4.51891
chr9	18001876	18002133	unique_peak1	64	16	1.40404	4.78948	3.41922
chr9	18272673	18273086	unique_peak1	140	47	1.1682	6.16906	5.65763
chr9	18701663	18701913	unique_peak1	76	24	1.12367	5.20569	2.87232
chr9	18738683	18739010	unique_peak1	111	33	1.29055	5.73274	5.13782
chr9	18794131	18794398	unique_peak1	69	15	1.61224	4.80612	4.43241
chr9	19065173	19065546	unique_peak1	109	39	1.02672	5.83529	3.56169
chr9	19195921	19196222	unique_peak1	87	28	1.12711	5.42153	3.30087
chr9	19219011	19219385	unique_peak1	107	35	1.14883	5.74434	4.22881
chr9	19417626	19418033	unique_peak1	118	29	1.56989	5.69184	7.24575
chr9	19975028	19975501	unique_peak1	196	70	1.14832	6.72391	7.73008
chr9	20237438	20237903	unique_peak1	133	48	1.05549	6.14246	4.61864
chr9	20451134	20451434	unique_peak1	104	36	1.0634	5.74116	3.60623
chr9	20494825	20495175	unique_peak1	143	44	1.29562	6.13966	6.64657
chr9	21516301	21516967	unique_peak1	224	88	1.03886	6.99516	7.68851
chr9	21572934	21573381	unique_peak1	152	56	1.05335	6.35957	5.20529
chr9	21665609	21666447	unique_peak1	254	101	1.0461	7.19547	8.90621
chr9	21705815	21706283	unique_peak1	179	60	1.22029	6.54088	7.74213
chr9	21878564	21878846	unique_peak1	133	48	1.05549	6.14246	4.61864
chr9	22202789	22203307	unique_peak1	141	53	1.00979	6.25978	4.59257
chr9	1317444	1317879	common_peak1	198	72	1.1247	6.75218	7.59467
chr9	5793292	5794304	common_peak1	435	190	1.015	8.08493	15.0768
chr9	15246287	15247241	common_peak1	362	149	1.06506	7.76135	13.3546
chr9	15327245	15327949	common_peak1	310	126	1.0533	7.51533	11.1377
chr9	19329914	19331834	common_peak1	1018	483	1.05672	9.44722	41.1853
chr9	19333651	19335087	common_peak1	663	280	1.14334	8.7061	29.0362
chr9	20450571	20450999	common_peak1	177	66	1.06674	6.59946	6.20439
chr9	16990054	16990336	common_peak2	160	61	1.01509	6.46174	5.18207
chr9	14086674	14087363	common_peak2	464	197	1.06799	8.16335	17.5393
chr9	15327358	15327826	common_peak2	253	100	1.05391	7.18516	8.96426
chr9	17785679	17786355	common_peak2	447	188	1.07442	8.09945	17.0117
chr9	19333917	19334778	common_peak2	521	213	1.14427	8.3136	22.2434
chr9	20450598	20450870	common_peak2	167	64	1.01626	6.5305	5.40319

## Sheet: WXS(S)-P3-enriched-dTHS_FvsS
Supplemental Table S1. Comparison of differential Tn5 hypersensitive sites between WXS(F) and WXS(S) by MAnorm
WXS(S)-P3-enriched-dTHSs with |M-value|>1 of MAnorm
chr	start	end	description	raw_read_1	raw_read_2	M_value_rescaled	A_value_rescaled	#NAME?
chr1	4964189	4964827	common_peak1	362	805	-1.27208	9.0186	43.8907
chr1	18890495	18890887	common_peak1	154	358	-1.41675	7.77947	23.2831
chr1	19955644	19956111	common_peak1	220	526	-1.42387	8.32972	34.3015
chr1	1346489	1346924	common_peak1	129	293	-1.39965	7.49985	18.7621
chr1	5475892	5476203	common_peak1	115	204	-1.05506	7.15195	8.36844
chr1	6155935	6156591	common_peak1	371	724	-1.08153	8.96107	30.5052
chr1	6257426	6257815	common_peak1	133	242	-1.07809	7.38577	10.3298
chr1	6488378	6488965	common_peak1	256	496	-1.10674	8.40373	21.7676
chr1	6492715	6493158	common_peak1	226	522	-1.3716	8.34487	32.101
chr1	7918457	7918939	common_peak1	223	424	-1.09275	8.18494	18.3515
chr1	8176585	8176945	common_peak1	191	348	-1.04608	7.92404	14.0414
chr1	8498648	8498984	common_peak1	204	368	-1.02551	8.01472	14.4131
chr1	8545383	8546045	common_peak1	503	1056	-1.15744	9.46704	49.6071
chr1	8802217	8802501	common_peak1	133	260	-1.18118	7.43732	12.7989
chr1	9148544	9148900	common_peak1	103	191	-1.12884	7.02054	8.75667
chr1	9151865	9152164	common_peak1	162	287	-1.02128	7.65929	11.1558
chr1	9285792	9286134	common_peak1	122	212	-1.01999	7.22471	8.29983
chr1	10003511	10003783	common_peak1	60	166	-1.7498	6.5088	14.5679
chr1	10131938	10132455	common_peak1	269	594	-1.29033	8.57158	33.2734
chr1	10763666	10763975	common_peak1	71	139	-1.23987	6.50935	7.52459
chr1	10809684	10810287	common_peak1	325	613	-1.04521	8.73949	24.4478
chr1	10810341	10810778	common_peak1	257	715	-1.62746	8.67008	56.395
chr1	10939085	10939839	common_peak1	323	635	-1.10549	8.76014	27.7315
chr1	10948369	10948741	common_peak1	213	478	-1.3357	8.23603	28.1681
chr1	11133525	11133920	common_peak1	140	342	-1.49687	7.67363	23.8874
chr1	11203838	11204137	common_peak1	71	165	-1.48563	6.63223	11.6413
chr1	11237459	11237787	common_peak1	105	218	-1.28931	7.13013	12.21
chr1	11316152	11316797	common_peak1	292	680	-1.35911	8.73196	41.2575
chr1	11478555	11478776	common_peak1	87	186	-1.34822	6.87278	11.3751
chr1	11496221	11496632	common_peak1	122	212	-1.01999	7.22471	8.29983
chr1	11561328	11561498	common_peak1	59	118	-1.28639	6.25162	6.68107
chr1	11736170	11736562	common_peak1	113	207	-1.10283	7.14903	9.1433
chr1	12102789	12103008	common_peak1	59	154	-1.66769	6.44228	12.6862
chr1	12118961	12119363	common_peak1	112	314	-1.71517	7.44162	26.8159
chr1	12353998	12354275	common_peak1	83	182	-1.38872	6.82134	11.4975
chr1	12359349	12359582	common_peak1	134	242	-1.06663	7.3915	10.1401
chr1	12372680	12372930	common_peak1	69	132	-1.20928	6.45064	6.72813
chr1	12855106	12855366	common_peak1	70	131	-1.17654	6.45613	6.58578
chr1	12985175	12985493	common_peak1	139	272	-1.17853	7.50349	13.2293
chr1	13200524	13201043	common_peak1	291	620	-1.23131	8.66279	32.1108
chr1	13209607	13210003	common_peak1	253	534	-1.23112	8.44783	27.7524
chr1	13333267	13333715	common_peak1	363	691	-1.04783	8.91071	27.69
chr1	13576116	13576285	common_peak1	68	130	-1.2096	6.42862	6.65676
chr1	13644364	13644682	common_peak1	70	161	-1.47199	6.60385	11.2471
chr1	14739173	14739598	common_peak1	96	187	-1.20585	6.95166	9.44185
chr1	16038065	16038414	common_peak1	108	237	-1.36632	7.21166	14.6663
chr1	16038890	16039130	common_peak1	65	140	-1.38423	6.44743	8.8745
chr1	16128756	16129178	common_peak1	199	982	-2.47713	8.70248	134.067
chr1	16130236	16131159	common_peak1	483	941	-1.05367	9.35275	38.008
chr1	16279468	16279755	common_peak1	82	161	-1.23133	6.72419	8.52008
chr1	16300073	16300513	common_peak1	377	731	-1.07074	8.98033	30.4754
chr1	16541826	16542651	common_peak1	647	1314	-1.08522	9.81824	55.6034
chr1	16613465	16613749	common_peak1	98	209	-1.33405	7.04722	12.5041
chr1	17209897	17210318	common_peak1	119	221	-1.11775	7.23554	10.0492
chr1	17260884	17261094	common_peak1	61	125	-1.31832	6.31812	7.27191
chr1	17310256	17310714	common_peak1	141	252	-1.0469	7.45954	10.3211
chr1	17723652	17724051	common_peak1	152	370	-1.4842	7.79318	25.5373
chr1	17766628	17767033	common_peak1	182	378	-1.23904	7.94653	19.8207
chr1	18056418	18056775	common_peak1	156	276	-1.02289	7.6023	10.8399
chr1	18271475	18271817	common_peak1	118	207	-1.03667	7.1821	8.38697
chr1	18332261	18332674	common_peak1	247	520	-1.22971	8.41028	27.0377
chr1	18345796	18346221	common_peak1	152	298	-1.17293	7.63754	14.374
chr1	18778648	18779019	common_peak1	162	283	-1.0011	7.6492	10.654
chr1	18802115	18802608	common_peak1	312	739	-1.37722	8.84277	45.5676
chr1	18828257	18828792	common_peak1	273	553	-1.16466	8.53141	26.3762
chr1	18989670	18989955	common_peak1	173	505	-1.7337	8.11614	43.7397
chr1	19085506	19085941	common_peak1	196	440	-1.34401	8.11263	26.1728
chr1	19206032	19206442	common_peak1	114	206	-1.08241	7.15228	8.81738
chr1	19327092	19327855	common_peak1	522	1047	-1.08807	9.48939	44.563
chr1	19389539	19389984	common_peak1	252	454	-1.00353	8.32796	17.0505
chr1	19918643	19918904	common_peak1	95	204	-1.34671	7.00612	12.2156
chr1	20044794	20045444	common_peak1	348	674	-1.0768	8.86035	28.2875
chr1	20049944	20050241	common_peak1	80	150	-1.16747	6.65467	7.37348
chr1	20439663	20439981	common_peak1	131	256	-1.18208	7.41459	12.6557
chr1	20603556	20604034	common_peak1	570	1247	-1.20473	9.68304	62.5147
chr1	20941587	20942000	common_peak1	138	310	-1.37759	7.59198	19.1764
chr1	21167395	21167850	common_peak1	155	317	-1.23188	7.69694	16.6749
chr1	21875225	21875625	common_peak1	157	300	-1.13299	7.66713	13.8278
chr1	21936180	21936606	common_peak1	103	239	-1.45076	7.18151	16.0323
chr1	22017734	22018062	common_peak1	156	297	-1.12832	7.65501	13.6177
chr1	22111492	22111764	common_peak1	99	170	-1.02217	6.90677	6.75066
chr1	22302233	22302619	common_peak1	105	184	-1.0459	7.00843	7.4479
chr1	22464760	22465090	common_peak1	111	193	-1.02958	7.08512	7.68894
chr1	22504364	22504748	common_peak1	120	220	-1.09845	7.23868	9.71653
chr1	22603419	22603778	common_peak1	190	380	-1.18069	7.9833	18.5834
chr1	22972858	22973308	common_peak1	123	355	-1.74854	7.60147	31.1232
chr1	23762993	23763495	common_peak1	199	491	-1.4786	8.20321	33.6507
chr1	24225331	24225590	common_peak1	71	124	-1.07637	6.4276	5.42553
chr1	24889669	24890720	common_peak1	360	717	-1.11379	8.93094	31.7131
chr1	24988472	24989175	common_peak1	393	772	-1.08547	9.05159	32.8428
chr1	26650027	26650970	common_peak1	611	1586	-1.44455	9.90981	104.954
chr1	27008523	27008864	common_peak1	107	215	-1.2406	7.13459	11.5325
chr1	27331888	27332518	common_peak1	560	1099	-1.04984	9.57837	44.1958
chr1	27951855	27952553	common_peak1	246	452	-1.03417	8.30628	17.8733
chr1	28472930	28473558	common_peak1	161	342	-1.2829	7.78061	19.0289
chr1	32395978	32396322	common_peak1	88	157	-1.08769	6.75993	6.92398
chr1	32429185	32429935	common_peak1	269	494	-1.02487	8.43885	19.24
chr1	33301621	33301900	common_peak1	80	177	-1.4048	6.77333	11.4675
chr1	33640531	33641300	common_peak1	329	723	-1.26417	8.86776	39.2141
chr1	33995771	33996510	common_peak1	200	486	-1.45618	8.19969	32.8169
chr1	34529611	34530130	common_peak1	201	356	-1.00053	7.97951	13.435
chr1	34695649	34695889	common_peak1	90	169	-1.15905	6.82986	8.16237
chr1	37858085	37858326	common_peak1	70	145	-1.32197	6.52884	8.66561
chr1	40420527	40420872	common_peak1	109	207	-1.15787	7.1215	9.94843
chr1	42411388	42412191	common_peak1	346	638	-1.00658	8.81638	24.0154
chr1	42465441	42465772	common_peak1	85	154	-1.11288	6.71968	6.91143
chr1	4964110	4964957	common_peak2	363	811	-1.27854	9.02607	44.5618
chr1	18890517	18890890	common_peak2	154	358	-1.41675	7.77947	23.2831
chr1	19955623	19956099	common_peak2	220	526	-1.42387	8.32972	34.3015
chr1	1346382	1346949	common_peak2	132	322	-1.50021	7.58529	22.7507
chr1	2698576	2698930	common_peak2	108	187	-1.0261	7.04154	7.46769
chr1	4956479	4957186	common_peak2	318	600	-1.04779	8.70732	24.0613
chr1	5475871	5476200	common_peak2	115	204	-1.05506	7.15195	8.36844
chr1	6155887	6156729	common_peak2	387	753	-1.07322	9.02181	31.4738
chr1	6257441	6257816	common_peak2	133	242	-1.07809	7.38577	10.3298
chr1	6488429	6489085	common_peak2	258	506	-1.12353	8.42408	22.728
chr1	6492711	6493212	common_peak2	226	522	-1.3716	8.34487	32.101
chr1	7629199	7629842	common_peak2	120	226	-1.1371	7.258	10.5332
chr1	7918498	7918929	common_peak2	223	424	-1.09275	8.18494	18.3515
chr1	8176544	8176986	common_peak2	191	348	-1.04608	7.92404	14.0414
chr1	8498650	8499028	common_peak2	204	368	-1.02551	8.01472	14.4131
chr1	8545317	8546108	common_peak2	507	1061	-1.15207	9.47654	49.4765
chr1	8802194	8802508	common_peak2	133	260	-1.18118	7.43732	12.7989
chr1	9148469	9148887	common_peak2	105	194	-1.12185	7.04641	8.7665
chr1	9151892	9152188	common_peak2	162	287	-1.02128	7.65929	11.1558
chr1	9285778	9286225	common_peak2	122	214	-1.03347	7.23146	8.55379
chr1	10003492	10003797	common_peak2	60	166	-1.7498	6.5088	14.5679
chr1	10131896	10132540	common_peak2	279	631	-1.32132	8.64312	36.5558
chr1	10763717	10764027	common_peak2	71	140	-1.25014	6.51448	7.67243
chr1	10809657	10810280	common_peak2	325	613	-1.04521	8.73949	24.4478
chr1	10810302	10810812	common_peak2	257	716	-1.62948	8.67109	56.5741
chr1	10939070	10939954	common_peak2	333	646	-1.08338	8.79593	27.4525
chr1	10948360	10948705	common_peak2	213	478	-1.3357	8.23603	28.1681
chr1	11133469	11134150	common_peak2	159	394	-1.50569	7.87286	27.909
chr1	11203780	11204259	common_peak2	89	180	-1.26654	6.86658	9.97458
chr1	11237458	11237792	common_peak2	105	218	-1.28931	7.13013	12.21
chr1	11316058	11316774	common_peak2	293	682	-1.35809	8.7367	41.3226
chr1	11365386	11365669	common_peak2	43	82	-1.2446	5.75274	4.51891
chr1	11378241	11378926	common_peak2	247	483	-1.12343	8.35715	21.7907
chr1	11478554	11478760	common_peak2	87	186	-1.34822	6.87278	11.3751
chr1	11561312	11561501	common_peak2	59	118	-1.28639	6.25162	6.68107
chr1	11735979	11736657	common_peak2	135	243	-1.06118	7.40015	10.083
chr1	12102777	12103009	common_peak2	59	154	-1.66769	6.44228	12.6862
chr1	12118945	12119414	common_peak2	113	316	-1.71073	7.45298	26.857
chr1	12353991	12354273	common_peak2	83	182	-1.38872	6.82134	11.4975
chr1	12359362	12359570	common_peak2	134	242	-1.06663	7.3915	10.1401
chr1	12372682	12372930	common_peak2	69	132	-1.20928	6.45064	6.72813
chr1	12855011	12855396	common_peak2	71	132	-1.16587	6.47235	6.51641
chr1	12985168	12985525	common_peak2	139	272	-1.17853	7.50349	13.2293
chr1	13200500	13201059	common_peak2	296	620	-1.20515	8.67588	31.2292
chr1	13209559	13209958	common_peak2	253	534	-1.23112	8.44783	27.7524
chr1	13333237	13333690	common_peak2	364	692	-1.04568	8.91387	27.6344
chr1	13576113	13576282	common_peak2	68	130	-1.2096	6.42862	6.65676
chr1	13644364	13644730	common_peak2	70	162	-1.48087	6.60829	11.4149
chr1	14739164	14739608	common_peak2	97	187	-1.19004	6.95957	9.44185
chr1	16038052	16038486	common_peak2	108	238	-1.37237	7.21468	14.8251
chr1	16038882	16039131	common_peak2	65	140	-1.38423	6.44743	8.8745
chr1	16128721	16129261	common_peak2	205	993	-2.44763	8.73328	134.02
chr1	16130171	16131293	common_peak2	492	958	-1.05108	9.37985	38.5406
chr1	16300015	16300520	common_peak2	387	736	-1.04032	9.00536	29.2551
chr1	16541836	16542695	common_peak2	648	1314	-1.08284	9.81943	55.4106
chr1	16613409	16613817	common_peak2	98	213	-1.36127	7.06083	13.1319
chr1	17209923	17210392	common_peak2	127	232	-1.08806	7.32016	9.96277
chr1	17223393	17223711	common_peak2	121	264	-1.34771	7.37599	15.923
chr1	17260834	17261216	common_peak2	68	132	-1.23146	6.43955	6.94504
chr1	17310184	17310732	common_peak2	145	257	-1.03232	7.49506	10.2299
chr1	17723633	17724115	common_peak2	155	370	-1.45427	7.80814	24.9887
chr1	17766635	17767033	common_peak2	182	378	-1.23904	7.94653	19.8207
chr1	18056460	18056791	common_peak2	156	276	-1.02289	7.6023	10.8399
chr1	18271397	18271815	common_peak2	119	208	-1.0307	7.19201	8.33259
chr1	18332186	18332666	common_peak2	246	524	-1.24697	8.41269	27.8522
chr1	18345810	18346227	common_peak2	152	298	-1.17293	7.63754	14.374
chr1	18802122	18802688	common_peak2	316	744	-1.36736	8.85742	45.3491
chr1	18989587	18989965	common_peak2	179	514	-1.70689	8.15498	43.4239
chr1	19085512	19086032	common_peak2	232	464	-1.16181	8.28018	22.0226
chr1	19201544	19201873	common_peak2	90	182	-1.26536	6.88302	10.0437
chr1	19205980	19206444	common_peak2	114	206	-1.08241	7.15228	8.81738
chr1	19327096	19327892	common_peak2	524	1052	-1.08906	9.49576	44.843
chr1	19918654	19918920	common_peak2	94	204	-1.36285	6.99806	12.4629
chr1	20044831	20045439	common_peak2	346	674	-1.08565	8.85592	28.6718
chr1	20048482	20048828	common_peak2	78	133	-1.03369	6.54925	5.4769
chr1	20049929	20050292	common_peak2	80	150	-1.16747	6.65467	7.37348
chr1	20439570	20440076	common_peak2	131	264	-1.2263	7.4367	13.81
chr1	20603473	20604038	common_peak2	572	1248	-1.2005	9.68631	62.2237
chr1	20941082	20942055	common_peak2	220	448	-1.19278	8.21418	22.2966
chr1	21195523	21195764	common_peak2	31	61	-1.31454	5.29693	3.67636
chr1	21875233	21875634	common_peak2	158	300	-1.12326	7.67199	13.6262
chr1	21936140	21936594	common_peak2	105	243	-1.44526	7.20811	16.1542
chr1	22017702	22018062	common_peak2	156	297	-1.12832	7.65501	13.6177
chr1	22111488	22111756	common_peak2	99	170	-1.02217	6.90677	6.75066
chr1	22302251	22302671	common_peak2	105	184	-1.0459	7.00843	7.4479
chr1	22464752	22465104	common_peak2	111	194	-1.03699	7.08883	7.8165
chr1	22504311	22504801	common_peak2	124	228	-1.09963	7.28939	10.0093
chr1	22603426	22603776	common_peak2	190	380	-1.18069	7.9833	18.5834
chr1	22972701	22973326	common_peak2	124	372	-1.80346	7.6413	33.9997
chr1	23551136	23551463	common_peak2	115	205	-1.06208	7.15546	8.49801
chr1	23762984	23763556	common_peak2	202	494	-1.46443	8.21907	33.6019
chr1	24225345	24225582	common_peak2	71	124	-1.07637	6.4276	5.42553
chr1	24889655	24890918	common_peak2	384	756	-1.09091	9.0187	32.4506
chr1	24988487	24989215	common_peak2	396	772	-1.07378	9.05743	32.2667
chr1	26647563	26648045	common_peak2	137	299	-1.33676	7.56044	17.6957
chr1	26649936	26650980	common_peak2	614	1594	-1.44426	9.91721	105.466
chr1	27331991	27332463	common_peak2	553	1097	-1.06657	9.56738	45.2487
chr1	28472909	28473567	common_peak2	161	342	-1.2829	7.78061	19.0289
chr1	32395960	32396329	common_peak2	90	157	-1.05344	6.77706	6.54517
chr1	32429149	32429930	common_peak2	268	495	-1.0335	8.43745	19.5495
chr1	33301539	33301973	common_peak2	83	189	-1.44288	6.84842	12.6313
chr1	33640456	33641354	common_peak2	337	734	-1.24901	8.8971	39.0229
chr1	33932873	33933112	common_peak2	57	94	-1.01367	6.06302	3.76898
chr1	33995755	33996529	common_peak2	202	486	-1.44092	8.20732	32.2755
chr1	34695604	34695931	common_peak2	90	172	-1.18429	6.84248	8.58518
chr1	36473190	36475094	common_peak2	381	715	-1.02263	8.9725	27.6604
chr1	37858011	37858327	common_peak2	71	150	-1.34899	6.56391	9.19968
chr1	40420483	40420942	common_peak2	111	208	-1.13702	7.13885	9.67692
chr1	42411374	42411956	common_peak2	303	610	-1.14583	8.68212	28.3294
chr1	42465458	42465784	common_peak2	85	154	-1.11288	6.71968	6.91143
chr1	15499214	15499453	unique_peak2	51	130	-1.64553	6.21066	10.5564
chr1	21970789	21971444	unique_peak2	148	289	-1.16966	7.59508	13.9454
chr1	316816	317310	unique_peak2	100	194	-1.19631	7.00917	9.79897
chr1	381655	382078	unique_peak2	67	126	-1.18736	6.395	6.30071
chr1	450092	450453	unique_peak2	65	113	-1.07757	6.2941	4.92652
chr1	1087049	1087402	unique_peak2	73	132	-1.12364	6.49346	6.10814
chr1	1720509	1720890	unique_peak2	58	106	-1.15894	6.162	5.16346
chr1	1990895	1991331	unique_peak2	53	90	-1.06174	5.97693	3.80075
chr1	2638566	2638893	unique_peak2	58	144	-1.59738	6.38122	11.2087
chr1	3157077	3157367	unique_peak2	30	60	-1.34001	5.26073	3.76223
chr1	3810127	3810384	unique_peak2	29	72	-1.64963	5.36501	6.06282
chr1	5081499	5081748	unique_peak2	35	58	-1.06146	5.35191	2.62199
chr1	5628802	5629085	unique_peak2	36	58	-1.01924	5.37302	2.44083
chr1	6645225	6645512	unique_peak2	51	88	-1.08784	5.93181	3.91324
chr1	6724434	6724781	unique_peak2	31	69	-1.48962	5.38447	4.95292
chr1	6725148	6725561	unique_peak2	59	101	-1.06399	6.14043	4.29791
chr1	7003089	7003488	unique_peak2	75	125	-1.00454	6.47501	4.8252
chr1	8667894	8668405	unique_peak2	126	218	-1.01075	7.26941	8.34373
chr1	8710044	8710395	unique_peak2	52	90	-1.09055	5.96252	3.98672
chr1	8781144	8781326	unique_peak2	24	54	-1.52214	5.02029	4.09923
chr1	9083741	9084064	unique_peak2	30	70	-1.55901	5.37024	5.40576
chr1	9153968	9154219	unique_peak2	42	110	-1.6994	5.94471	9.46863
chr1	9240258	9240569	unique_peak2	29	63	-1.4598	5.2701	4.50094
chr1	9462345	9462492	unique_peak2	35	74	-1.40764	5.525	4.97244
chr1	9821977	9822436	unique_peak2	66	134	-1.29832	6.42765	7.69641
chr1	10060517	10060770	unique_peak2	46	78	-1.07169	5.76794	3.35854
chr1	10068157	10068429	unique_peak2	27	59	-1.47302	5.17038	4.11074
chr1	10196902	10197193	unique_peak2	58	100	-1.07568	6.12037	4.35431
chr1	10401911	10402190	unique_peak2	35	63	-1.17882	5.41059	3.30087
chr1	10558312	10558566	unique_peak2	96	204	-1.33074	7.01411	11.9722
chr1	10750643	10751217	unique_peak2	98	170	-1.03766	6.89902	6.93193
chr1	11070033	11070375	unique_peak2	67	119	-1.10557	6.35411	5.33824
chr1	11200917	11201232	unique_peak2	54	102	-1.21217	6.08042	5.44503
chr1	11422828	11423010	unique_peak2	20	40	-1.36704	4.67403	2.6085
chr1	11491833	11492088	unique_peak2	46	82	-1.14295	5.80357	3.88739
chr1	11888783	11888958	unique_peak2	27	43	-1.02556	4.94665	1.80105
chr1	11897239	11897562	unique_peak2	45	73	-1.01051	5.7042	2.90717
chr1	12066070	12066272	unique_peak2	30	66	-1.47536	5.32841	4.72687
chr1	12103338	12103576	unique_peak2	16	98	-2.9645	5.14711	16.3059
chr1	12123190	12123380	unique_peak2	46	92	-1.30707	5.88562	5.32255
chr1	12399811	12400221	unique_peak2	64	126	-1.2569	6.36024	6.95802
chr1	12697758	12698176	unique_peak2	75	133	-1.09335	6.51941	5.85144
chr1	12854544	12854998	unique_peak2	73	210	-1.78946	6.82637	19.1167
chr1	12887914	12888274	unique_peak2	56	111	-1.27797	6.16837	6.3242
chr1	13219266	13219773	unique_peak2	45	82	-1.17609	5.78699	4.08971
chr1	13837902	13838146	unique_peak2	37	90	-1.60329	5.70615	7.11834
chr1	13886238	13886504	unique_peak2	21	66	-2.00388	5.06415	7.01057
chr1	13902811	13903187	unique_peak2	76	144	-1.18703	6.5864	7.15781
chr1	13934445	13934607	unique_peak2	42	100	-1.5632	5.87661	7.67729
chr1	14581973	14582337	unique_peak2	50	115	-1.50001	6.10797	8.23866
chr1	15549237	15549568	unique_peak2	32	78	-1.6167	5.49543	6.20937
chr1	15649630	15649795	unique_peak2	30	60	-1.34001	5.26073	3.76223
chr1	16113122	16113571	unique_peak2	58	101	-1.0899	6.12748	4.48578
chr1	16116552	16116774	unique_peak2	37	70	-1.24524	5.52713	3.87453
chr1	16201542	16201885	unique_peak2	78	144	-1.14751	6.60616	6.94929
chr1	16323290	16323570	unique_peak2	106	182	-1.01575	7.00783	7.01558
chr1	16436998	16437427	unique_peak2	65	126	-1.23337	6.372	6.73333
chr1	16559256	16559532	unique_peak2	49	218	-2.44734	6.55112	29.6348
chr1	17173974	17174428	unique_peak2	80	136	-1.0271	6.58448	5.49673
chr1	17178077	17178386	unique_peak2	48	81	-1.06124	5.82693	3.56169
chr1	17555612	17555935	unique_peak2	44	82	-1.20996	5.77006	4.30012
chr1	17863080	17863467	unique_peak2	82	168	-1.29236	6.7547	9.56233
chr1	17922697	17922953	unique_peak2	46	76	-1.0347	5.74944	3.10491
chr1	18020422	18020730	unique_peak2	64	144	-1.44812	6.45585	9.78491
chr1	18307194	18307538	unique_peak2	43	75	-1.11749	5.68918	3.53311
chr1	18331759	18332110	unique_peak2	39	100	-1.67466	5.82088	8.28603
chr1	18455655	18455936	unique_peak2	44	80	-1.17478	5.75246	4.01747
chr1	18463266	18463638	unique_peak2	42	78	-1.20877	5.6994	4.15763
chr1	18525058	18525367	unique_peak2	52	86	-1.02569	5.9301	3.47384
chr1	18761405	18761592	unique_peak2	25	52	-1.40826	5.02379	3.50002
chr1	18821624	18821946	unique_peak2	111	192	-1.02212	7.0814	7.56211
chr1	19071445	19071771	unique_peak2	85	158	-1.14964	6.73806	7.45629
chr1	19379561	19379937	unique_peak2	86	146	-1.01861	6.69037	5.68742
chr1	19608456	19608744	unique_peak2	37	62	-1.07277	5.44089	2.76923
chr1	19918173	19918636	unique_peak2	116	250	-1.3339	7.30459	14.7227
chr1	19959576	19959894	unique_peak2	68	136	-1.27421	6.46093	7.53342
chr1	20233035	20233275	unique_peak2	58	170	-1.83532	6.50019	16.0179
chr1	20443928	20444133	unique_peak2	75	134	-1.10408	6.52478	5.98459
chr1	20514262	20514431	unique_peak2	32	64	-1.33528	5.35473	3.89673
chr1	20640173	20640513	unique_peak2	42	72	-1.09481	5.64242	3.32601
chr1	20908251	20908795	unique_peak2	68	212	-1.91089	6.77927	20.9428
chr1	21351605	21351998	unique_peak2	63	118	-1.18692	6.30136	6.01406
chr1	21359365	21359737	unique_peak2	48	96	-1.3036	5.94811	5.69458
chr1	22266215	22266489	unique_peak2	44	98	-1.46428	5.89722	6.77405
chr1	22398800	22399064	unique_peak2	29	58	-1.34244	5.21142	3.69574
chr1	22524103	22524398	unique_peak2	31	52	-1.08826	5.18379	2.40123
chr1	22741425	22741957	unique_peak2	89	156	-1.06131	6.76396	6.60162
chr1	23443455	23443589	unique_peak2	33	63	-1.26691	5.36655	3.51718
chr1	23492163	23492574	unique_peak2	65	119	-1.15157	6.3311	5.73659
chr1	25183674	25183873	unique_peak2	34	80	-1.56208	5.55881	6.2612
chr1	25238240	25238518	unique_peak2	42	68	-1.01351	5.60177	2.80976
chr1	25300408	25300758	unique_peak2	58	105	-1.14539	6.15522	5.02529
chr1	27654559	27654926	unique_peak2	54	122	-1.46818	6.20842	8.58188
chr1	27856571	27856759	unique_peak2	28	50	-1.18447	5.08019	2.72905
chr1	28503405	28503625	unique_peak2	32	68	-1.42144	5.3978	4.52374
chr1	28636785	28637266	unique_peak2	82	221	-1.68589	6.95147	18.4956
chr1	28911337	28911605	unique_peak2	33	54	-1.04827	5.25723	2.29326
chr1	28926206	28926529	unique_peak2	87	236	-1.69007	7.04371	19.9519
chr1	28937077	28937802	unique_peak2	179	416	-1.40236	8.00272	26.4075
chr1	30942244	30942415	unique_peak2	28	82	-1.88709	5.4315	8.30272
chr1	33300751	33301273	unique_peak2	78	177	-1.44333	6.75407	11.9976
chr1	33756342	33756593	unique_peak2	50	88	-1.11777	5.91685	4.10644
chr1	34281447	34281854	unique_peak2	66	119	-1.1284	6.34269	5.53472
chr1	34402770	34403146	unique_peak2	49	80	-1.0124	5.83365	3.25248
chr1	34703322	34703638	unique_peak2	54	128	-1.53689	6.24278	9.60209
chr1	35237184	35237517	unique_peak2	44	72	-1.02475	5.67745	2.95733
chr1	36601109	36601444	unique_peak2	51	96	-1.21202	5.9939	5.01436
chr1	37105071	37105413	unique_peak2	38	97	-1.67017	5.77962	8.05906
chr1	37340698	37341191	unique_peak2	50	134	-1.71885	6.21739	11.6058
chr1	37561673	37562138	unique_peak2	105	196	-1.13657	7.05377	9.03894
chr1	38271010	38271349	unique_peak2	112	204	-1.09544	7.13176	8.93624
chr1	39792866	39793212	unique_peak2	73	140	-1.20791	6.53559	7.2287
chr1	39946797	39947192	unique_peak2	61	110	-1.13545	6.22669	5.10717
chr1	41019317	41019691	unique_peak2	53	116	-1.42431	6.15821	7.59568
chr1	41372937	41373174	unique_peak2	38	68	-1.16399	5.52653	3.37793
chr1	42465013	42465205	unique_peak2	47	86	-1.17841	5.85374	4.4431
chr1	42780630	42781086	unique_peak2	79	152	-1.2056	6.65459	7.87218
chr1	43162538	43162756	unique_peak2	37	64	-1.11786	5.46344	3.03299
chr1	43173208	43173576	unique_peak2	43	124	-1.83534	6.04811	11.7693
chr1	19462634	19462933	unique_peak1	109	178	-1.13516	6.91623	8.38521
chr1	33558548	33558677	unique_peak1	298	640	-1.34631	8.65102	38.2025
chr1	39119713	39119961	unique_peak1	1059	2196	-1.06147	10.5706	89.5144
chr1	1343189	1343536	common_peak1	137	214	-1.03007	7.23316	8.55379
chr1	4964173	4964928	common_peak1	423	899	-1.26682	9.18037	48.7496
chr1	5226469	5226894	common_peak1	176	282	-1.02101	7.63415	11.0612
chr1	15499255	15499441	common_peak1	70	139	-1.49393	6.38232	9.77198
chr1	18890576	18890881	common_peak1	156	308	-1.34317	7.59988	18.362
chr1	21642956	21643398	common_peak1	157	290	-1.24624	7.56176	15.3928
chr1	29851326	29851866	common_peak1	221	384	-1.09599	8.04072	16.6928
chr1	614387	614748	common_peak1	109	177	-1.12708	6.91219	8.24744
chr1	726466	726816	common_peak1	151	296	-1.33876	7.54494	17.7191
chr1	1327157	1327407	common_peak1	82	122	-1.05273	6.41615	5.16381
chr1	1346506	1346937	common_peak1	158	381	-1.62851	7.76317	30.0757
chr1	1489865	1490440	common_peak1	398	701	-1.00738	8.95164	26.4282
chr1	1578090	1578574	common_peak1	231	381	-1.01292	8.07097	14.6232
chr1	1666789	1667216	common_peak1	186	346	-1.2256	7.82599	18.0278
chr1	1940359	1941052	common_peak1	240	420	-1.09116	8.1721	18.0111
chr1	2177832	2178094	common_peak1	64	104	-1.22275	6.10287	5.51578
chr1	2355013	2355410	common_peak1	169	303	-1.19002	7.65292	15.0834
chr1	2434294	2434627	common_peak1	161	256	-1.02625	7.4925	10.1024
chr1	2698577	2698969	common_peak1	123	202	-1.1215	7.10459	9.25727
chr1	2803850	2804305	common_peak1	1002	2196	-1.15152	10.5256	102.152
chr1	2805261	2805840	common_peak1	238	412	-1.07705	8.15147	17.3337
chr1	2845232	2845389	common_peak1	52	76	-1.10782	5.71288	3.47269
chr1	3093105	3093609	common_peak1	184	332	-1.18371	7.78753	16.2272
chr1	3106667	3107236	common_peak1	299	523	-1.05011	8.50837	21.1335
chr1	3355067	3355470	common_peak1	261	510	-1.23454	8.37991	26.6869
chr1	3944866	3945238	common_peak1	139	250	-1.22997	7.35656	13.0953
chr1	4009814	4010142	common_peak1	82	122	-1.05273	6.41615	5.16381
chr1	4230746	4230947	common_peak1	105	174	-1.16291	6.86976	8.4466
chr1	4871934	4872107	common_peak1	63	90	-1.04156	5.98702	3.80075
chr1	4943297	4943691	common_peak1	182	352	-1.28556	7.82074	19.6052
chr1	4947225	4947650	common_peak1	283	499	-1.07177	8.4299	20.8141
chr1	5005587	5005754	common_peak1	185	310	-1.07631	7.74261	13.2078
chr1	5091431	5091683	common_peak1	59	96	-1.23883	5.9805	5.2336
chr1	5475875	5476203	common_peak1	133	226	-1.15634	7.24838	10.738
chr1	5558602	5558958	common_peak1	106	197	-1.32576	6.96648	11.6168
chr1	6488462	6488939	common_peak1	247	522	-1.3575	8.35192	31.5974
chr1	6492711	6493127	common_peak1	236	476	-1.29859	8.24855	26.8955
chr1	6996160	6996598	common_peak1	194	374	-1.2693	7.9161	20.3621
chr1	7455525	7456071	common_peak1	178	296	-1.07236	7.67814	12.503
chr1	7629527	7629845	common_peak1	84	165	-1.44646	6.65181	11.0953
chr1	7729650	7730127	common_peak1	151	260	-1.15235	7.45173	12.3795
chr1	7763052	7763339	common_peak1	264	536	-1.28759	8.42499	29.8825
chr1	8176490	8176958	common_peak1	247	424	-1.05815	8.20224	17.3969
chr1	8187110	8187513	common_peak1	200	372	-1.21221	7.93693	18.9454
chr1	8403296	8403965	common_peak1	603	1120	-1.00711	9.62702	41.9745
chr1	8442707	8443095	common_peak1	139	232	-1.12262	7.30288	10.5498
chr1	8545355	8546022	common_peak1	475	1024	-1.26597	9.36842	55.4866
chr1	8802210	8802514	common_peak1	113	264	-1.643	7.22835	21.2185
chr1	9112920	9113220	common_peak1	153	304	-1.35581	7.57476	18.4784
chr1	9148547	9148905	common_peak1	122	222	-1.27025	7.16577	12.3474
chr1	9151882	9152149	common_peak1	166	360	-1.46696	7.76238	24.4172
chr1	9285802	9286154	common_peak1	108	196	-1.28828	6.97791	10.9889
chr1	9329856	9330281	common_peak1	284	594	-1.31701	8.55824	34.228
chr1	9701009	9701267	common_peak1	71	104	-1.05611	6.18619	4.50143
chr1	9778737	9778969	common_peak1	131	200	-1.00535	7.14838	7.67965
chr1	9980230	9980870	common_peak1	419	740	-1.00181	9.03242	27.6019
chr1	10003551	10003782	common_peak1	70	151	-1.61257	6.44164	11.8397
chr1	10050763	10051073	common_peak1	88	177	-1.47223	6.73962	12.2699
chr1	10127070	10127749	common_peak1	355	719	-1.2297	8.877	37.2602
chr1	10131884	10132455	common_peak1	329	665	-1.24078	8.75899	34.9196
chr1	10213861	10214299	common_peak1	191	337	-1.1447	7.82853	15.6787
chr1	10550079	10550407	common_peak1	92	150	-1.16328	6.65677	7.37348
chr1	10712173	10712385	common_peak1	57	108	-1.46233	6.03702	7.3469
chr1	10763684	10763943	common_peak1	89	151	-1.22622	6.63482	7.94639
chr1	10809734	10810216	common_peak1	317	695	-1.3647	8.76059	42.3738
chr1	10810306	10810803	common_peak1	334	800	-1.48256	8.90438	55.0232
chr1	10850370	10850761	common_peak1	158	250	-1.02263	7.46023	9.70156
chr1	10874257	10874682	common_peak1	254	438	-1.05956	8.2483	17.9119
chr1	10921124	10921496	common_peak1	334	618	-1.1107	8.71845	27.2092
chr1	10939128	10939857	common_peak1	289	627	-1.36655	8.61135	38.1522
chr1	10948380	10948667	common_peak1	193	486	-1.65471	8.10042	39.2719
chr1	11088297	11088540	common_peak1	75	138	-1.37271	6.43259	8.55753
chr1	11132764	11133102	common_peak1	210	510	-1.58725	8.20355	38.9325
chr1	11133505	11134053	common_peak1	241	426	-1.10483	8.18568	18.62
chr1	11203877	11204127	common_peak1	102	190	-1.3359	6.90948	11.2615
chr1	11238135	11238354	common_peak1	178	313	-1.15267	7.71829	14.8106
chr1	11244887	11245300	common_peak1	128	267	-1.45784	7.33717	17.9587
chr1	11316165	11316766	common_peak1	301	673	-1.40247	8.69537	42.6942
chr1	11478561	11478763	common_peak1	106	167	-1.08872	6.84796	7.29056
chr1	11557972	11558722	common_peak1	583	1133	-1.0786	9.6079	47.5233
chr1	11577576	11577851	common_peak1	134	281	-1.45723	7.41093	18.9221
chr1	11592453	11592632	common_peak1	203	344	-1.07549	7.89271	14.456
chr1	11639408	11639604	common_peak1	79	143	-1.34012	6.49986	8.59895
chr1	11736046	11736587	common_peak1	172	271	-1.00106	7.58693	10.2113
chr1	11783090	11784099	common_peak1	501	922	-1.0281	9.33614	35.7455
chr1	11864397	11864705	common_peak1	151	294	-1.32901	7.54007	17.4072
chr1	11958643	11959064	common_peak1	226	481	-1.38388	8.22095	29.8917
chr1	12102790	12103010	common_peak1	75	128	-1.265	6.37873	7.02764
chr1	12119037	12119343	common_peak1	126	359	-1.90906	7.53732	35.4514
chr1	12309200	12309683	common_peak1	235	487	-1.33837	8.26155	28.8345
chr1	12696837	12697168	common_peak1	133	217	-1.09798	7.21919	9.50935
chr1	12933607	12933855	common_peak1	82	181	-1.61801	6.69879	14.4176
chr1	12940019	12940172	common_peak1	72	120	-1.23825	6.29974	6.52265
chr1	12985150	12985477	common_peak1	126	307	-1.684	7.42479	25.5277
chr1	13200512	13201019	common_peak1	369	652	-1.02594	8.83797	25.247
chr1	13209569	13209962	common_peak1	287	552	-1.19434	8.51397	27.2951
chr1	13576101	13576272	common_peak1	61	102	-1.27199	6.05051	5.66838
chr1	13927388	13927657	common_peak1	116	278	-1.67495	7.28664	23.1227
chr1	14355223	14355587	common_peak1	171	277	-1.04198	7.59795	11.1497
chr1	14380882	14381204	common_peak1	99	157	-1.11042	6.74857	7.11934
chr1	14591505	14591875	common_peak1	92	154	-1.201	6.67563	7.94317
chr1	14591894	14592163	common_peak1	92	222	-1.72577	6.93801	19.3366
chr1	14592170	14592455	common_peak1	110	252	-1.6196	7.17319	19.9994
chr1	14739222	14739580	common_peak1	120	317	-1.80895	7.40841	29.0805
chr1	15921740	15921902	common_peak1	323	560	-1.02316	8.62028	21.6739
chr1	16038056	16038366	common_peak1	119	232	-1.37377	7.1773	14.3781
chr1	16038802	16039124	common_peak1	89	196	-1.60035	6.82188	15.2482
chr1	16128758	16129197	common_peak1	203	1025	-2.64786	8.67889	151.061
chr1	16130213	16131315	common_peak1	550	1042	-1.05269	9.50018	42.0047
chr1	16279696	16280547	common_peak1	277	593	-1.3551	8.53677	35.7909
chr1	16300064	16300495	common_peak1	362	774	-1.30417	8.94597	43.8908
chr1	16542110	16542623	common_peak1	529	1267	-1.39782	9.60943	79.8688
chr1	16559258	16559532	common_peak1	64	226	-2.33505	6.65902	28.9686
chr1	16613458	16613749	common_peak1	106	194	-1.30373	6.95546	11.1559
chr1	16702450	16702798	common_peak1	125	207	-1.13053	7.13517	9.5396
chr1	17177285	17177774	common_peak1	181	383	-1.41593	7.877	24.719
chr1	17209897	17210294	common_peak1	118	211	-1.25114	7.10235	11.393
chr1	17310278	17310655	common_peak1	129	235	-1.26181	7.25174	12.9112
chr1	17420190	17420522	common_peak1	90	181	-1.46809	6.77375	12.389
chr1	17493113	17493511	common_peak1	285	534	-1.15795	8.48442	25.1705
chr1	17555651	17555931	common_peak1	61	91	-1.10905	5.96904	4.11892
chr1	17604009	17604302	common_peak1	153	385	-1.6956	7.74466	32.3876
chr1	17657980	17658386	common_peak1	404	838	-1.24026	9.09239	44.0073
chr1	17723638	17724011	common_peak1	186	381	-1.36424	7.89531	23.369
chr1	17766624	17767029	common_peak1	187	378	-1.34417	7.89397	22.6463
chr1	17770179	17770589	common_peak1	222	418	-1.21076	8.10543	21.2308
chr1	17913119	17913473	common_peak1	191	340	-1.15744	7.83491	16.0959
chr1	17922687	17922924	common_peak1	67	108	-1.20317	6.1666	5.65763
chr1	17986518	17986891	common_peak1	180	305	-1.09733	7.70872	13.3144
chr1	18020452	18020673	common_peak1	112	178	-1.09132	6.93815	7.79017
chr1	18056479	18056796	common_peak1	132	242	-1.26681	7.29141	13.2682
chr1	18332236	18332662	common_peak1	255	668	-1.66097	8.55538	54.1966
chr1	18345307	18345698	common_peak1	130	294	-1.57126	7.41894	22.2715
chr1	18345822	18346170	common_peak1	144	364	-1.71301	7.65525	31.1326
chr1	18348857	18349252	common_peak1	161	333	-1.40433	7.68154	21.3224
chr1	18403533	18403741	common_peak1	148	266	-1.21761	7.45189	13.6598
chr1	18731107	18731350	common_peak1	77	125	-1.18873	6.38292	6.37108
chr1	18802136	18802613	common_peak1	267	730	-1.71419	8.65663	62.0048
chr1	18804573	18805013	common_peak1	198	374	-1.23622	7.93264	19.6805
chr1	18821622	18821908	common_peak1	93	209	-1.62169	6.9034	16.6406
chr1	18989709	18989954	common_peak1	181	436	-1.60245	7.97026	33.7305
chr1	19067684	19067902	common_peak1	121	270	-1.5648	7.29975	20.1581
chr1	19068062	19068412	common_peak1	212	492	-1.52015	8.18537	35.2231
chr1	19085533	19086014	common_peak1	252	491	-1.23682	8.3241	25.685
chr1	19141290	19141553	common_peak1	91	174	-1.3937	6.75436	10.9857
chr1	19201538	19201902	common_peak1	106	207	-1.39684	7.00202	13.1933
chr1	19206128	19206416	common_peak1	96	145	-1.04609	6.66678	5.9192
chr1	19323030	19323338	common_peak1	133	204	-1.00928	7.17484	7.82722
chr1	19917586	19918052	common_peak1	164	280	-1.12516	7.57185	12.6978
chr1	19918130	19918568	common_peak1	119	277	-1.62852	7.30468	21.9953
chr1	19955724	19956095	common_peak1	194	574	-1.88597	8.22443	55.5701
chr1	19963145	19963473	common_peak1	83	149	-1.31952	6.56906	8.79955
chr1	20044841	20045430	common_peak1	316	752	-1.48339	8.81481	51.9566
chr1	20048453	20048740	common_peak1	70	113	-1.19754	6.23412	5.7287
chr1	20049955	20050279	common_peak1	96	196	-1.47831	6.88289	13.5191
chr1	20063180	20063391	common_peak1	68	118	-1.30602	6.24181	6.91572
chr1	20422398	20422853	common_peak1	112	199	-1.25137	7.01817	10.7482
chr1	20439670	20439980	common_peak1	137	327	-1.63942	7.53784	26.299
chr1	20443943	20444132	common_peak1	100	151	-1.03835	6.72875	6.14038
chr1	20455021	20455511	common_peak1	174	289	-1.07478	7.64252	12.1509
chr1	20540648	20540919	common_peak1	88	158	-1.30938	6.65819	9.22267
chr1	20603573	20604029	common_peak1	643	1232	-1.04002	9.74795	48.6317
chr1	20904656	20905023	common_peak1	124	217	-1.21126	7.16256	11.1587
chr1	20941593	20942009	common_peak1	194	377	-1.2808	7.92184	20.8125
chr1	20993504	20993784	common_peak1	67	94	-1.00484	6.06743	3.76898
chr1	21103432	21103838	common_peak1	185	344	-1.226	7.81745	17.9575
chr1	21173632	21174011	common_peak1	102	154	-1.0346	6.75882	6.16055
chr1	21875233	21875541	common_peak1	162	333	-1.39431	7.68655	21.0632
chr1	22015547	22015952	common_peak1	135	232	-1.16984	7.27926	11.1618
chr1	22016611	22016996	common_peak1	132	230	-1.19375	7.25487	11.5128
chr1	22017750	22018128	common_peak1	134	259	-1.34005	7.35234	15.3883
chr1	22111469	22111763	common_peak1	95	196	-1.4952	6.87445	13.7955
chr1	22464767	22464983	common_peak1	59	171	-2.06518	6.39368	18.9027
chr1	22488052	22488432	common_peak1	427	822	-1.12249	9.1235	36.8361
chr1	22616446	22616692	common_peak1	302	748	-1.5493	8.77417	54.9823
chr1	22942216	22942392	common_peak1	107	167	-1.07356	6.85554	7.10014
chr1	22972731	22973320	common_peak1	195	380	-1.28387	7.93171	21.266
chr1	23280808	23281224	common_peak1	152	239	-1.02065	7.39657	9.38536
chr1	23294991	23295493	common_peak1	196	366	-1.22157	7.90885	18.9537
chr1	23323582	23323902	common_peak1	175	290	-1.07046	7.64965	12.0932
chr1	23492213	23492574	common_peak1	84	124	-1.03721	6.44718	5.05422
chr1	23593045	23593329	common_peak1	100	148	-1.00959	6.71437	5.76121
chr1	23762988	23763157	common_peak1	116	305	-1.80822	7.35328	28.1863
chr1	23820912	23821342	common_peak1	130	232	-1.23087	7.24875	12.24
chr1	24465832	24466195	common_peak1	152	238	-1.01462	7.39356	9.2589
chr1	24528386	24528685	common_peak1	246	432	-1.09164	8.2124	18.6444
chr1	24893930	24894305	common_peak1	135	218	-1.08044	7.23456	9.25808
chr1	24988461	24989239	common_peak1	419	950	-1.36179	9.21241	57.5751
chr1	25636734	25637168	common_peak1	215	351	-1.01135	7.95376	13.3388
chr1	25691529	25691795	common_peak1	69	144	-1.56767	6.39608	10.9111
chr1	26650032	26650989	common_peak1	686	1910	-1.56686	10.1167	142.489
chr1	27008429	27008985	common_peak1	176	280	-1.01078	7.62904	10.8082
chr1	27332013	27332486	common_peak1	572	1154	-1.13606	9.60565	52.5358
chr1	27352985	27353246	common_peak1	65	102	-1.17013	6.10144	5.01881
chr1	28472883	28473438	common_peak1	183	358	-1.301	7.83734	20.2808
chr1	28503410	28503609	common_peak1	64	90	-1.0163	5.99965	3.62141
chr1	28619083	28619552	common_peak1	260	454	-1.07331	8.29307	19.0664
chr1	28637402	28637841	common_peak1	216	472	-1.43009	8.17065	30.7787
chr1	28947961	28948370	common_peak1	156	256	-1.07733	7.46696	10.8438
chr1	29215005	29215313	common_peak1	112	185	-1.14667	6.96582	8.74097
chr1	29262477	29262937	common_peak1	244	476	-1.2445	8.27559	25.2731
chr1	29645411	29645674	common_peak1	59	85	-1.06518	5.89368	3.70887
chr1	29773791	29774014	common_peak1	77	110	-1.00586	6.29148	4.35927
chr1	29972208	29972524	common_peak1	80	153	-1.41675	6.55841	9.93137
chr1	31236908	31237296	common_peak1	267	454	-1.03019	8.31463	17.7652
chr1	31339061	31339462	common_peak1	108	209	-1.38047	7.02401	13.0022
chr1	31733710	31734385	common_peak1	279	491	-1.07161	8.40671	20.5202
chr1	32395974	32396292	common_peak1	78	154	-1.46682	6.54272	10.628
chr1	33301588	33301887	common_peak1	117	184	-1.06835	6.99721	7.8194
chr1	33640547	33641278	common_peak1	382	816	-1.29293	9.02773	45.7899
chr1	33995971	33996485	common_peak1	196	404	-1.36371	7.97992	24.745
chr1	34332548	34332825	common_peak1	85	138	-1.17131	6.53329	6.73263
chr1	34375176	34375585	common_peak1	1594	3659	-1.13205	11.2716	165.474
chr1	34427733	34427985	common_peak1	106	163	-1.05395	6.83058	6.76609
chr1	34529528	34530139	common_peak1	254	452	-1.10485	8.27094	19.7666
chr1	34934821	34935067	common_peak1	144	340	-1.61488	7.60619	26.7656
chr1	35932686	35932852	common_peak1	66	117	-1.34177	6.21176	7.0019
chr1	36428113	36428416	common_peak1	81	171	-1.55623	6.64815	12.9557
chr1	36473603	36474146	common_peak1	215	377	-1.11416	8.00516	16.7316
chr1	37684621	37684920	common_peak1	102	176	-1.22608	6.85456	9.15972
chr1	37751690	37752147	common_peak1	182	302	-1.06521	7.71057	12.5344
chr1	38271049	38271349	common_peak1	105	280	-1.84613	7.21136	26.5673
chr1	38708142	38708586	common_peak1	112	187	-1.1621	6.97354	9.01932
chr1	39083812	39084092	common_peak1	98	150	-1.06142	6.7077	6.38096
chr1	39136173	39136378	common_peak1	49	83	-1.32828	5.72818	5.13782
chr1	39857599	39857925	common_peak1	121	184	-1.01403	7.02436	7.08936
chr1	40088766	40089147	common_peak1	141	281	-1.37487	7.45212	17.3535
chr1	40412056	40412378	common_peak1	116	233	-1.4212	7.15977	15.3147
chr1	40420487	40420855	common_peak1	105	226	-1.53825	7.05742	16.6325
chr1	41105025	41105297	common_peak1	77	110	-1.00586	6.29148	4.35927
chr1	41971732	41971982	common_peak1	63	92	-1.07292	6.0027	4.06022
chr1	42098956	42099654	common_peak1	334	651	-1.18563	8.75591	31.7942
chr1	42363565	42363763	common_peak1	77	124	-1.17723	6.37717	6.22894
chr1	42411479	42412169	common_peak1	355	782	-1.35071	8.93751	46.8385
chr1	42465472	42465740	common_peak1	96	163	-1.21381	6.75064	8.37146
chr1	42933753	42934063	common_peak1	86	156	-1.32815	6.63054	9.15523
chr1	1327098	1327372	common_peak2	82	126	-1.0989	6.43923	5.69177
chr1	1343178	1343569	common_peak2	137	214	-1.03007	7.23316	8.55379
chr1	4964078	4964951	common_peak2	434	904	-1.23308	9.20523	46.9913
chr1	5226433	5226884	common_peak2	176	282	-1.02101	7.63415	11.0612
chr1	15499152	15499471	common_peak2	81	145	-1.31979	6.52993	8.66561
chr1	18890526	18890884	common_peak2	156	308	-1.34317	7.59988	18.362
chr1	19955614	19956111	common_peak2	202	576	-1.82548	8.25969	53.4239
chr1	21642956	21643399	common_peak2	157	290	-1.24624	7.56176	15.3928
chr1	29851354	29851905	common_peak2	223	387	-1.09258	8.05363	16.7054
chr1	479689	480199	common_peak2	91	184	-1.47387	6.79445	12.6149
chr1	614338	614767	common_peak2	114	178	-1.06274	6.95245	7.41114
chr1	726456	726816	common_peak2	153	296	-1.31746	7.55559	17.231
chr1	1346396	1347002	common_peak2	183	414	-1.51013	7.9419	29.3262
chr1	1489800	1490416	common_peak2	400	702	-1.00129	8.95674	26.2
chr1	1578009	1578560	common_peak2	233	382	-1.0027	8.07985	14.3942
chr1	1666811	1667239	common_peak2	186	346	-1.2256	7.82599	18.0278
chr1	1940274	1941090	common_peak2	242	424	-1.09133	8.18565	18.3515
chr1	2177824	2178129	common_peak2	64	104	-1.22275	6.10287	5.51578
chr1	2434247	2434745	common_peak2	163	262	-1.03956	7.51914	10.5053
chr1	2698563	2699009	common_peak2	124	203	-1.1155	7.11468	9.19399
chr1	2803826	2804218	common_peak2	998	2196	-1.15803	10.5223	102.982
chr1	2805222	2805792	common_peak2	237	414	-1.09086	8.15154	17.7913
chr1	2845208	2845387	common_peak2	52	76	-1.10782	5.71288	3.47269
chr1	3093104	3093553	common_peak2	182	332	-1.20142	7.77867	16.6553
chr1	3106614	3107204	common_peak2	300	524	-1.04744	8.51245	21.0776
chr1	3355062	3355488	common_peak2	261	510	-1.23454	8.37991	26.6869
chr1	3944866	3945248	common_peak2	139	250	-1.22997	7.35656	13.0953
chr1	4230726	4231003	common_peak2	105	178	-1.19552	6.88606	9.01342
chr1	4871934	4872177	common_peak2	64	91	-1.03206	6.00753	3.74715
chr1	4943298	4943645	common_peak2	182	352	-1.28556	7.82074	19.6052
chr1	4947233	4947614	common_peak2	282	495	-1.06593	8.42123	20.4778
chr1	5005586	5005848	common_peak2	185	316	-1.10388	7.7564	14.0107
chr1	5091431	5091753	common_peak2	64	99	-1.15236	6.06768	4.8076
chr1	5416907	5417262	common_peak2	52	86	-1.28397	5.80096	4.88455
chr1	5475893	5476214	common_peak2	135	226	-1.13221	7.26045	10.3313
chr1	5558605	5559009	common_peak2	109	198	-1.28797	6.99264	11.2918
chr1	6488444	6489018	common_peak2	249	524	-1.34992	8.36121	31.4135
chr1	6492723	6493208	common_peak2	237	488	-1.32758	8.2699	28.5008
chr1	6996056	6996625	common_peak2	200	384	-1.25789	7.95977	20.7084
chr1	7228443	7228706	common_peak2	101	150	-1.01278	6.73202	5.835
chr1	7455548	7456013	common_peak2	177	295	-1.07663	7.67114	12.5617
chr1	7729682	7730117	common_peak2	151	260	-1.15235	7.45173	12.3795
chr1	7763082	7763415	common_peak2	264	539	-1.29562	8.429	30.3386
chr1	8176473	8176949	common_peak2	247	424	-1.05815	8.20224	17.3969
chr1	8187075	8187586	common_peak2	200	378	-1.23523	7.94844	19.8207
chr1	8442699	8443097	common_peak2	139	235	-1.14107	7.31211	10.9614
chr1	8802124	8802535	common_peak2	115	266	-1.62551	7.24794	20.9568
chr1	9112858	9113275	common_peak2	153	310	-1.38391	7.58881	19.4309
chr1	9148476	9148878	common_peak2	124	224	-1.25685	7.18535	12.1863
chr1	9151884	9152171	common_peak2	166	360	-1.46696	7.76238	24.4172
chr1	9285794	9286125	common_peak2	108	196	-1.28828	6.97791	10.9889
chr1	9329853	9330302	common_peak2	289	596	-1.29351	8.57483	33.3415
chr1	9700943	9701268	common_peak2	71	106	-1.08333	6.1998	4.76519
chr1	9778747	9778976	common_peak2	131	200	-1.00535	7.14838	7.67965
chr1	9980254	9980879	common_peak2	419	740	-1.00181	9.03242	27.6019
chr1	10003511	10003843	common_peak2	71	155	-1.62726	6.47177	12.5526
chr1	10050792	10051086	common_peak2	87	176	-1.48252	6.72635	12.3788
chr1	10127066	10127824	common_peak2	355	724	-1.23968	8.882	37.9955
chr1	10131872	10132530	common_peak2	343	672	-1.18817	8.80038	33.0793
chr1	10213867	10214326	common_peak2	200	342	-1.09125	7.87644	14.7663
chr1	10374794	10375393	common_peak2	230	378	-1.00858	8.06176	14.4235
chr1	10712174	10712429	common_peak2	57	108	-1.46233	6.03702	7.3469
chr1	10763670	10763981	common_peak2	89	151	-1.22622	6.63482	7.94639
chr1	10809678	10810287	common_peak2	319	710	-1.38525	8.78108	44.2552
chr1	10810344	10810780	common_peak2	334	800	-1.48256	8.90438	55.0232
chr1	10850386	10850766	common_peak2	158	250	-1.02263	7.46023	9.70156
chr1	10874221	10874758	common_peak2	256	440	-1.05339	8.25794	17.9855
chr1	10921097	10921511	common_peak2	334	618	-1.1107	8.71845	27.2092
chr1	10939100	10939932	common_peak2	301	631	-1.30965	8.64896	36.0736
chr1	10948368	10948735	common_peak2	193	486	-1.65471	8.10042	39.2719
chr1	11088290	11088621	common_peak2	82	146	-1.30989	6.54473	8.57842
chr1	11132754	11133192	common_peak2	216	516	-1.55841	8.23482	38.1978
chr1	11133504	11134038	common_peak2	241	426	-1.10483	8.18568	18.62
chr1	11203806	11204169	common_peak2	106	196	-1.31845	6.96283	11.4625
chr1	11238079	11238370	common_peak2	178	314	-1.15725	7.72058	14.9503
chr1	11316158	11316808	common_peak2	306	678	-1.38638	8.71408	42.2077
chr1	11411734	11412080	common_peak2	52	81	-1.19858	5.75826	4.15797
chr1	11478553	11478780	common_peak2	106	168	-1.09728	6.85224	7.42379
chr1	11558004	11558800	common_peak2	604	1144	-1.03497	9.64365	44.8391
chr1	11577587	11577846	common_peak2	134	281	-1.45723	7.41093	18.9221
chr1	11592445	11592735	common_peak2	203	345	-1.07967	7.89479	14.5879
chr1	11735965	11736565	common_peak2	177	280	-1.0016	7.63363	10.6311
chr1	11778361	11778786	common_peak2	295	511	-1.03856	8.48072	20.3222
chr1	11783182	11784174	common_peak2	491	916	-1.05147	9.31504	36.9948
chr1	11864321	11864713	common_peak2	155	305	-1.33951	7.58763	18.1398
chr1	11958601	11959095	common_peak2	229	486	-1.37737	8.23909	30.1797
chr1	12102784	12103001	common_peak2	75	128	-1.265	6.37873	7.02764
chr1	12118965	12119413	common_peak2	126	367	-1.94077	7.55318	37.0444
chr1	12248502	12248814	common_peak2	53	78	-1.11435	5.7466	3.74157
chr1	12309184	12309681	common_peak2	237	488	-1.32758	8.2699	28.5008
chr1	12696825	12697315	common_peak2	146	241	-1.0978	7.36996	10.5825
chr1	12933612	12933836	common_peak2	82	181	-1.61801	6.69879	14.4176
chr1	12939907	12940166	common_peak2	72	122	-1.2619	6.31156	6.81922
chr1	12985160	12985518	common_peak2	127	308	-1.6759	7.43352	25.3894
chr1	13200538	13201051	common_peak2	373	652	-1.00842	8.84673	24.5319
chr1	13209576	13209995	common_peak2	287	552	-1.19434	8.51397	27.2951
chr1	13576093	13576362	common_peak2	61	104	-1.29973	6.06438	5.9674
chr1	13927389	13927728	common_peak2	116	278	-1.67495	7.28664	23.1227
chr1	14355214	14355573	common_peak2	171	274	-1.02633	7.59012	10.7662
chr1	14591432	14592457	common_peak2	297	624	-1.3153	8.63006	35.9585
chr1	14739165	14739651	common_peak2	125	318	-1.7475	7.44366	27.8946
chr1	15692826	15693069	common_peak2	79	131	-1.21459	6.4371	6.8004
chr1	15921740	15921904	common_peak2	323	560	-1.02316	8.62028	21.6739
chr1	16038056	16038487	common_peak2	132	252	-1.32499	7.3205	14.7895
chr1	16038784	16039138	common_peak2	89	196	-1.60035	6.82188	15.2482
chr1	16128741	16129212	common_peak2	205	1025	-2.63196	8.68683	149.947
chr1	16130187	16131313	common_peak2	550	1042	-1.05269	9.50018	42.0047
chr1	16279367	16280627	common_peak2	325	746	-1.42624	8.83185	48.5162
chr1	16300074	16300495	common_peak2	359	773	-1.31583	8.93828	44.457
chr1	16542111	16542727	common_peak2	529	1273	-1.40463	9.61284	80.8381
chr1	16559313	16559495	common_peak2	63	226	-2.36031	6.64639	29.4513
chr1	16613460	16613745	common_peak2	106	194	-1.30373	6.95546	11.1559
chr1	16683726	16684211	common_peak2	198	326	-1.03862	7.83384	13.0469
chr1	16702376	16702865	common_peak2	141	218	-1.01011	7.26973	8.34373
chr1	17177266	17177814	common_peak2	191	390	-1.35484	7.9336	23.537
chr1	17209949	17210355	common_peak2	124	216	-1.20462	7.15924	11.0142
chr1	17310186	17310802	common_peak2	141	254	-1.22967	7.37952	13.2361
chr1	17420172	17420569	common_peak2	109	190	-1.22878	6.96304	10.096
chr1	17493027	17493479	common_peak2	285	536	-1.16333	8.48711	25.4506
chr1	17555639	17555937	common_peak2	61	91	-1.10905	5.96904	4.11892
chr1	17603947	17604302	common_peak2	163	391	-1.61535	7.80704	30.6277
chr1	17657982	17658387	common_peak2	404	838	-1.24026	9.09239	44.0073
chr1	17696939	17697251	common_peak2	81	119	-1.03686	6.38846	4.96098
chr1	17723590	17724052	common_peak2	190	385	-1.34478	7.92007	23.0006
chr1	17766625	17767030	common_peak2	187	378	-1.34417	7.89397	22.6463
chr1	17770097	17770605	common_peak2	238	435	-1.15524	8.19056	20.4574
chr1	17913096	17913448	common_peak2	192	340	-1.14898	7.83914	15.8898
chr1	17922688	17922947	common_peak2	67	108	-1.20317	6.1666	5.65763
chr1	17986520	17986940	common_peak2	180	306	-1.10204	7.71108	13.4487
chr1	18020423	18020710	common_peak2	112	178	-1.09132	6.93815	7.79017
chr1	18056479	18056769	common_peak2	132	242	-1.26681	7.29141	13.2682
chr1	18332240	18332669	common_peak2	255	668	-1.66097	8.55538	54.1966
chr1	18345264	18345696	common_peak2	131	294	-1.55887	7.42514	21.9755
chr1	18345791	18346238	common_peak2	151	370	-1.65972	7.70542	30.2884
chr1	18348834	18349304	common_peak2	164	337	-1.39161	7.70507	21.1905
chr1	18403519	18403746	common_peak2	148	266	-1.21761	7.45189	13.6598
chr1	18731106	18731366	common_peak2	77	125	-1.18873	6.38292	6.37108
chr1	18802129	18802675	common_peak2	274	732	-1.67613	8.67961	60.4181
chr1	18804482	18804986	common_peak2	199	380	-1.25095	7.94817	20.3416
chr1	18821283	18821986	common_peak2	162	300	-1.24422	7.61151	15.9676
chr1	18989592	18989954	common_peak2	183	448	-1.62373	7.99871	35.2518
chr1	19067662	19067904	common_peak2	121	270	-1.5648	7.29975	20.1581
chr1	19068084	19068412	common_peak2	212	492	-1.52015	8.18537	35.2231
chr1	19085509	19086010	common_peak2	252	491	-1.23682	8.3241	25.685
chr1	19141287	19141558	common_peak2	91	174	-1.3937	6.75436	10.9857
chr1	19323025	19323356	common_peak2	133	204	-1.00928	7.17484	7.82722
chr1	19389549	19389981	common_peak2	266	459	-1.05205	8.31947	18.5917
chr1	19917399	19918056	common_peak2	192	363	-1.24315	7.88622	19.1832
chr1	19918159	19918551	common_peak2	118	276	-1.63696	7.29526	22.1267
chr1	19963181	19963514	common_peak2	89	149	-1.20712	6.62526	7.65702
chr1	20044815	20045428	common_peak2	316	752	-1.48339	8.81481	51.9566
chr1	20049856	20050286	common_peak2	98	202	-1.48835	6.92116	14.2485
chr1	20063171	20063395	common_peak2	68	118	-1.30602	6.24181	6.91572
chr1	20422299	20422834	common_peak2	119	212	-1.24429	7.11256	11.315
chr1	20439610	20439980	common_peak2	137	328	-1.64382	7.54004	26.4793
chr1	20443928	20444109	common_peak2	100	151	-1.03835	6.72875	6.14038
chr1	20454938	20455582	common_peak2	184	296	-1.01865	7.705	11.3985
chr1	20540561	20541035	common_peak2	113	176	-1.06076	6.93723	7.33752
chr1	20603567	20604029	common_peak2	643	1232	-1.04002	9.74795	48.6317
chr1	20904439	20904981	common_peak2	146	260	-1.20684	7.42448	13.2288
chr1	20941191	20942040	common_peak2	262	479	-1.13804	8.33787	22.0499
chr1	20987579	20987900	common_peak2	48	91	-1.49244	5.77734	6.42819
chr1	20993467	20993777	common_peak2	67	94	-1.00484	6.06743	3.76898
chr1	21103437	21103842	common_peak2	185	344	-1.226	7.81745	17.9575
chr1	21108683	21109175	common_peak2	198	435	-1.45366	8.04136	29.2487
chr1	21173586	21174019	common_peak2	103	154	-1.01886	6.7667	6.16055
chr1	21195154	21195518	common_peak2	87	133	-1.081	6.52559	5.85144
chr1	21875256	21875617	common_peak2	169	336	-1.3387	7.72725	20.0263
chr1	22015608	22016058	common_peak2	137	238	-1.18274	7.3095	11.7986
chr1	22016626	22017004	common_peak2	132	230	-1.19375	7.25487	11.5128
chr1	22017706	22018076	common_peak2	129	258	-1.39598	7.31882	16.4895
chr1	22111464	22111763	common_peak2	95	196	-1.4952	6.87445	13.7955
chr1	22464761	22465080	common_peak2	64	178	-1.99232	6.48766	18.7281
chr1	22488030	22488446	common_peak2	427	822	-1.12249	9.1235	36.8361
chr1	22603409	22603772	common_peak2	190	424	-1.48364	7.9895	29.3343
chr1	22741466	22741960	common_peak2	121	186	-1.02955	7.03212	7.3408
chr1	22942216	22942457	common_peak2	107	168	-1.08212	6.85982	7.23161
chr1	22972737	22973275	common_peak2	193	380	-1.30058	7.92336	21.502
chr1	23003320	23003749	common_peak2	147	230	-1.01964	7.34193	8.9638
chr1	23280730	23281249	common_peak2	153	245	-1.04566	7.41969	9.97082
chr1	23295031	23295552	common_peak2	203	369	-1.17642	7.94317	17.8715
chr1	23323479	23323907	common_peak2	182	306	-1.08413	7.72003	13.0611
chr1	23492183	23492590	common_peak2	84	124	-1.03721	6.44718	5.05422
chr1	23593044	23593287	common_peak2	100	148	-1.00959	6.71437	5.76121
chr1	23762998	23763573	common_peak2	189	517	-1.77769	8.12797	46.3385
chr1	23820739	23821466	common_peak2	148	270	-1.23907	7.46262	14.2437
chr1	24465824	24466235	common_peak2	152	238	-1.01462	7.39356	9.2589
chr1	24528386	24528640	common_peak2	246	432	-1.09164	8.2124	18.6444
chr1	24889669	24890947	common_peak2	448	846	-1.08592	9.18326	35.941
chr1	24893883	24894368	common_peak2	143	231	-1.07051	7.32273	9.83058
chr1	24988452	24989260	common_peak2	423	953	-1.35089	9.2224	57.0476
chr1	25039769	25040055	common_peak2	62	92	-1.09858	5.98987	4.25264
chr1	25636728	25637152	common_peak2	215	351	-1.01135	7.95376	13.3388
chr1	25691522	25691903	common_peak2	73	149	-1.52604	6.4658	10.9026
chr1	26649976	26651052	common_peak2	700	1915	-1.53776	10.135	138.954
chr1	27008257	27008963	common_peak2	194	318	-1.03597	7.79943	12.5696
chr1	27331893	27332476	common_peak2	573	1163	-1.14441	9.61267	53.5766
chr1	27352965	27353285	common_peak2	65	102	-1.17013	6.10144	5.01881
chr1	27633301	27634624	common_peak2	843	1632	-1.00472	10.1709	60.8635
chr1	28472935	28473555	common_peak2	197	365	-1.20938	7.91101	18.588
chr1	28503410	28503633	common_peak2	64	90	-1.0163	5.99965	3.62141
chr1	28637277	28638075	common_peak2	252	557	-1.41843	8.41491	35.9227
chr1	28948031	28948372	common_peak2	144	231	-1.05924	7.32836	9.64158
chr1	29214982	29215349	common_peak2	112	186	-1.1544	6.96969	8.87978
chr1	29262478	29262943	common_peak2	244	476	-1.2445	8.27559	25.2731
chr1	29971349	29971670	common_peak2	129	201	-1.03738	7.13952	8.16588
chr1	31236905	31237278	common_peak2	267	453	-1.02701	8.31304	17.6378
chr1	31339023	31339527	common_peak2	109	214	-1.39954	7.04842	13.8032
chr1	31733634	31734311	common_peak2	267	495	-1.15466	8.37686	23.2448
chr1	32395907	32396292	common_peak2	78	156	-1.48531	6.55196	10.9622
chr1	33010330	33010623	common_peak2	164	266	-1.05143	7.53498	10.8366
chr1	33301631	33301915	common_peak2	118	185	-1.06238	7.00797	7.76207
chr1	33448855	33449298	common_peak2	71	122	-1.28437	6.30033	7.0517
chr1	33640531	33642262	common_peak2	568	1132	-1.11973	9.58607	50.5252
chr1	33995726	33996469	common_peak2	225	497	-1.43818	8.24091	32.7449
chr1	34332508	34332931	common_peak2	93	151	-1.15538	6.67024	7.30546
chr1	34375118	34375593	common_peak2	1601	3660	-1.12531	11.2754	163.994
chr1	34427733	34427970	common_peak2	101	161	-1.11422	6.78274	7.26544
chr1	34529533	34530150	common_peak2	254	452	-1.10485	8.27094	19.7666
chr1	34934814	34935067	common_peak2	144	340	-1.61488	7.60619	26.7656
chr1	35327101	35327681	common_peak2	164	307	-1.25752	7.63803	16.5516
chr1	35932582	35932879	common_peak2	74	128	-1.28658	6.36794	7.25713
chr1	36428033	36428574	common_peak2	114	202	-1.24426	7.04321	10.7405
chr1	37684605	37684945	common_peak2	105	176	-1.1793	6.87795	8.72849
chr1	37751622	37752163	common_peak2	183	306	-1.07525	7.72447	12.8703
chr1	38271036	38271349	common_peak2	105	280	-1.84613	7.21136	26.5673
chr1	38650312	38650612	common_peak2	51	93	-1.42665	5.84126	6.22129
chr1	38708147	38708697	common_peak2	127	195	-1.01914	7.10514	7.5836
chr1	39083796	39084123	common_peak2	99	150	-1.04504	6.71588	6.19499
chr1	40088757	40089190	common_peak2	142	284	-1.3787	7.46547	17.5769
chr1	40412071	40412437	common_peak2	116	234	-1.42735	7.16284	15.4782
chr1	40420505	40420896	common_peak2	107	226	-1.50779	7.07265	16.0612
chr1	41105024	41105303	common_peak2	77	110	-1.00586	6.29148	4.35927
chr1	41948649	41949034	common_peak2	128	195	-1.00646	7.11148	7.40751
chr1	42098870	42099709	common_peak2	340	658	-1.17212	8.77808	31.7265
chr1	42363480	42363773	common_peak2	77	126	-1.20013	6.38862	6.51427
chr1	42411389	42412187	common_peak2	359	788	-1.34352	8.95212	46.7877
chr1	42465463	42465781	common_peak2	98	163	-1.18056	6.76727	8.15665
chr1	42600215	42600686	common_peak2	104	180	-1.22699	6.88635	9.52176
chr1	42933674	42934046	common_peak2	95	166	-1.25685	6.75528	9.03168
chr1	6127540	6127872	unique_peak2	39	63	-1.29953	5.35024	3.74475
chr1	31899478	31900003	unique_peak2	132	214	-1.09019	7.2031	9.30266
chr1	168530	168944	unique_peak2	61	110	-1.3799	6.10446	6.89317
chr1	178020	178390	unique_peak2	70	113	-1.19754	6.23412	5.7287
chr1	224330	224678	unique_peak2	74	171	-1.70161	6.57546	14.5051
chr1	316834	317278	unique_peak2	127	246	-1.3528	7.27197	14.8353
chr1	328564	328872	unique_peak2	64	110	-1.30292	6.14296	6.40702
chr1	396390	396932	unique_peak2	90	135	-1.04776	6.56358	5.55061
chr1	397052	397278	unique_peak2	67	116	-1.30535	6.21769	6.84807
chr1	450041	450519	unique_peak2	58	131	-1.71069	6.18905	11.3798
chr1	657691	658278	unique_peak2	80	175	-1.60939	6.65474	13.6576
chr1	1001947	1002121	unique_peak2	49	66	-1.00205	5.56506	2.73598
chr1	1054239	1054697	unique_peak2	87	180	-1.51476	6.74247	13.0565
chr1	1205588	1206050	unique_peak2	130	237	-1.2615	7.26407	12.9804
chr1	2139876	2140163	unique_peak2	55	80	-1.09117	5.79426	3.61947
chr1	2214453	2214750	unique_peak2	34	64	-1.53946	5.25264	4.95156
chr1	2214852	2215203	unique_peak2	79	127	-1.1702	6.4149	6.23201
chr1	2258511	2258682	unique_peak2	26	58	-1.82255	4.97137	5.44514
chr1	2399873	2400249	unique_peak2	83	122	-1.03322	6.4259	4.98047
chr1	2502019	2502283	unique_peak2	43	58	-1.02688	5.3692	2.44083
chr1	2533268	2533725	unique_peak2	117	176	-1.00457	6.96532	6.79422
chr1	2638572	2638812	unique_peak2	60	83	-1.0043	5.89017	3.27598
chr1	2664753	2665030	unique_peak2	43	80	-1.48409	5.5978	5.69055
chr1	2686247	2686578	unique_peak2	63	122	-1.47628	6.20438	8.58188
chr1	2838504	2838737	unique_peak2	58	132	-1.72158	6.19449	11.5655
chr1	2959257	2959647	unique_peak2	78	156	-1.48531	6.55196	10.9622
chr1	2989112	2989463	unique_peak2	106	159	-1.01833	6.81276	6.25554
chr1	3108279	3108682	unique_peak2	82	146	-1.30989	6.54473	8.57842
chr1	3534446	3534832	unique_peak2	84	126	-1.06011	6.45863	5.31107
chr1	3674816	3675117	unique_peak2	56	93	-1.27707	5.91605	5.24166
chr1	4021897	4022150	unique_peak2	27	54	-1.66201	4.95035	4.70171
chr1	4058140	4058457	unique_peak2	67	102	-1.12149	6.12576	4.81556
chr1	4574339	4574743	unique_peak2	63	90	-1.04156	5.98702	3.80075
chr1	4731138	4731556	unique_peak2	95	157	-1.17693	6.71532	7.73008
chr1	4967719	4968144	unique_peak2	67	126	-1.42367	6.27685	8.43253
chr1	5068290	5068554	unique_peak2	31	48	-1.2778	4.97581	2.88064
chr1	5081513	5081747	unique_peak2	38	58	-1.22342	5.27093	3.23036
chr1	5153276	5153457	unique_peak2	54	74	-1.0095	5.72407	3.03112
chr1	5244423	5244972	unique_peak2	119	226	-1.33613	7.15848	13.4357
chr1	5362933	5363255	unique_peak2	74	120	-1.19421	6.32176	6.08561
chr1	5388407	5388605	unique_peak2	54	80	-1.12053	5.77959	3.81446
chr1	5515070	5515328	unique_peak2	43	59	-1.05113	5.38132	2.56701
chr1	5538133	5538406	unique_peak2	52	74	-1.06985	5.6939	3.21117
chr1	5635280	5635730	unique_peak2	54	142	-1.94055	6.1896	14.5731
chr1	5749385	5749585	unique_peak2	42	60	-1.11243	5.37452	2.88669
chr1	5781203	5781394	unique_peak2	34	60	-1.44782	5.20683	4.27513
chr1	5981972	5982555	unique_peak2	131	206	-1.04778	7.1696	8.4421
chr1	6092291	6092680	unique_peak2	77	151	-1.45938	6.51824	10.402
chr1	6111608	6112093	unique_peak2	81	117	-1.01261	6.37634	4.70619
chr1	6324520	6324889	unique_peak2	48	82	-1.34392	5.70308	4.98292
chr1	6417466	6417772	unique_peak2	47	70	-1.15222	5.57364	3.45053
chr1	6725168	6725482	unique_peak2	59	97	-1.25362	5.9879	5.38085
chr1	6873978	6874360	unique_peak2	80	119	-1.05685	6.37847	4.96098
chr1	7003741	7004172	unique_peak2	83	129	-1.11307	6.46583	5.89957
chr1	7097974	7098135	unique_peak2	45	78	-1.3756	5.61598	5.09952
chr1	7611042	7611319	unique_peak2	48	72	-1.15871	5.61047	3.5232
chr1	7725473	7725755	unique_peak2	90	157	-1.26407	6.67174	8.60488
chr1	8222043	8222311	unique_peak2	44	64	-1.12999	5.45737	3.03299
chr1	8585726	8586067	unique_peak2	46	86	-1.47972	5.70308	6.14287
chr1	8667860	8668405	unique_peak2	122	252	-1.45235	7.25682	17.1007
chr1	8851400	8851708	unique_peak2	25	56	-1.83428	4.91575	5.4117
chr1	8886280	8886637	unique_peak2	76	181	-1.74027	6.63766	16.0312
chr1	9103474	9103766	unique_peak2	54	86	-1.22362	5.83113	4.65972
chr1	9141982	9142170	unique_peak2	35	74	-1.70001	5.37881	6.42697
chr1	9152313	9152543	unique_peak2	60	98	-1.24134	6.00869	5.30393
chr1	9213865	9214098	unique_peak2	40	54	-1.04066	5.26103	2.29326
chr1	9560987	9561378	unique_peak2	59	96	-1.23883	5.9805	5.2336
chr1	9584794	9585000	unique_peak2	39	66	-1.36562	5.38328	4.20652
chr1	9613139	9613403	unique_peak2	53	79	-1.1325	5.75568	3.87866
chr1	9710562	9710962	unique_peak2	89	132	-1.03358	6.53849	5.34922
chr1	9769618	9770351	unique_peak2	190	347	-1.19527	7.84531	17.2974
chr1	9904772	9904978	unique_peak2	46	76	-1.30356	5.615	4.54122
chr1	9981431	9981654	unique_peak2	32	124	-2.57874	5.67641	17.9029
chr1	10169083	10169540	unique_peak2	87	164	-1.38123	6.67571	10.4098
chr1	10196855	10197253	unique_peak2	58	112	-1.48647	6.07694	8.01218
chr1	10332952	10333349	unique_peak2	64	101	-1.18093	6.08196	5.08691
chr1	10396444	10396709	unique_peak2	32	50	-1.28538	5.02974	2.94992
chr1	10400429	10400852	unique_peak2	56	138	-1.84142	6.19823	13.0469
chr1	10401982	10402331	unique_peak2	57	84	-1.10354	5.85762	3.76632
chr1	10558312	10558583	unique_peak2	89	226	-1.80485	6.92413	20.7758
chr1	10602857	10603300	unique_peak2	88	144	-1.17641	6.5917	7.15781
chr1	10984296	10984645	unique_peak2	109	176	-1.11895	6.90813	8.11044
chr1	10984656	10984899	unique_peak2	52	96	-1.44094	5.87944	6.44616
chr1	11056770	11057106	unique_peak2	82	124	-1.076	6.42778	5.42553
chr1	11064859	11065228	unique_peak2	81	140	-1.26952	6.50479	7.90201
chr1	11070099	11070358	unique_peak2	71	104	-1.05611	6.18619	4.50143
chr1	11200921	11201268	unique_peak2	74	150	-1.51375	6.48153	10.7887
chr1	11237443	11237788	unique_peak2	111	254	-1.61635	7.18618	20.0481
chr1	11346381	11346772	unique_peak2	91	154	-1.21861	6.66682	7.94317
chr1	11365491	11365694	unique_peak2	34	72	-1.70691	5.33637	6.38507
chr1	11491855	11492084	unique_peak2	26	83	-2.33222	5.22621	10.6051
chr1	11594259	11594502	unique_peak2	34	101	-2.18951	5.57767	12.2391
chr1	11600947	11601405	unique_peak2	98	200	-1.47406	6.91402	13.9124
chr1	11689250	11689685	unique_peak2	135	242	-1.23047	7.30958	12.5919
chr1	11734368	11734715	unique_peak2	75	125	-1.23105	6.36176	6.58772
chr1	11747693	11748141	unique_peak2	144	309	-1.47738	7.53743	21.3969
chr1	11776528	11776956	unique_peak2	91	186	-1.48938	6.8022	12.9485
chr1	11983746	11984204	unique_peak2	112	195	-1.22222	7.0036	10.161
chr1	12066078	12066268	unique_peak2	28	82	-2.19852	5.27578	9.93167
chr1	12103231	12103575	unique_peak2	36	138	-2.54549	5.8462	19.5548
chr1	12104158	12104409	unique_peak2	39	55	-1.10688	5.25391	2.60643
chr1	12353993	12354281	unique_peak2	68	154	-1.68733	6.43246	13.0059
chr1	12370825	12371223	unique_peak2	148	250	-1.12846	7.40731	11.4053
chr1	12372595	12372926	unique_peak2	62	126	-1.5481	6.21463	9.54808
chr1	12399794	12400188	unique_peak2	56	144	-1.90239	6.22871	14.2167
chr1	12415549	12415858	unique_peak2	77	125	-1.18873	6.38292	6.37108
chr1	12495502	12495724	unique_peak2	62	138	-1.67836	6.27976	11.6901
chr1	12511771	12512078	unique_peak2	46	63	-1.03678	5.48161	2.7145
chr1	12564353	12564599	unique_peak2	41	78	-1.52382	5.54187	5.9145
chr1	12697758	12698160	unique_peak2	70	138	-1.48359	6.37715	9.60481
chr1	12854567	12854991	unique_peak2	54	236	-2.66942	6.55403	35.4405
chr1	12855080	12855436	unique_peak2	55	138	-1.87026	6.18381	13.4072
chr1	12887884	12888253	unique_peak2	81	125	-1.10725	6.42366	5.75355
chr1	13210203	13210566	unique_peak2	85	238	-1.95323	6.92425	24.2273
chr1	13552017	13552282	unique_peak2	45	66	-1.13791	5.49714	3.30541
chr1	13644385	13644689	unique_peak2	66	190	-2.03655	6.55915	20.3816
chr1	13886224	13886465	unique_peak2	19	81	-2.78641	4.96435	12.7654
chr1	13902487	13902665	unique_peak2	31	70	-1.81284	5.24333	6.68937
chr1	13934448	13934603	unique_peak2	46	62	-1.01406	5.47025	2.5884
chr1	14085580	14085848	unique_peak2	73	130	-1.33064	6.3681	7.80031
chr1	14279060	14279278	unique_peak2	28	70	-1.97322	5.16314	7.42896
chr1	14581949	14582239	unique_peak2	59	150	-1.87732	6.29975	14.6582
chr1	14631221	14631523	unique_peak2	71	115	-1.19984	6.25806	6.01488
chr1	14679014	14679437	unique_peak2	85	125	-1.02965	6.46246	5.0013
chr1	14771637	14771869	unique_peak2	45	62	-1.0491	5.45273	2.76923
chr1	14792980	14793142	unique_peak2	23	93	-2.68639	5.21139	13.9128
chr1	15127414	15127666	unique_peak2	57	92	-1.23331	5.92251	4.87211
chr1	15331845	15332057	unique_peak2	55	111	-1.55868	6.02802	8.41237
chr1	15547472	15547863	unique_peak2	48	91	-1.49244	5.77734	6.42819
chr1	15549260	15549549	unique_peak2	37	67	-1.47056	5.35218	4.62282
chr1	15649634	15649776	unique_peak2	29	58	-1.65088	5.0572	4.7957
chr1	16113207	16113531	unique_peak2	62	111	-1.36677	6.12397	7.05145
chr1	16201456	16201880	unique_peak2	81	195	-1.74468	6.74237	17.3077
chr1	16265785	16266089	unique_peak2	64	96	-1.10841	6.04571	4.39897
chr1	16299142	16299380	unique_peak2	51	107	-1.62695	5.94141	8.60879
chr1	16346936	16347319	unique_peak2	117	187	-1.09156	7.00881	8.21664
chr1	16436978	16437300	unique_peak2	52	118	-1.73585	6.02689	10.2904
chr1	16520478	16520836	unique_peak2	25	98	-2.63075	5.31398	14.5374
chr1	16541164	16541533	unique_peak2	55	89	-1.24317	5.87027	4.87625
chr1	16684917	16685119	unique_peak2	39	55	-1.10688	5.25391	2.60643
chr1	17260821	17261125	unique_peak2	69	121	-1.3185	6.27149	7.13645
chr1	17455883	17456132	unique_peak2	37	57	-1.24108	5.23744	3.08612
chr1	17813062	17813278	unique_peak2	31	41	-1.05541	4.86461	1.90348
chr1	18325504	18325736	unique_peak2	41	62	-1.19731	5.37862	3.3721
chr1	18761405	18761592	unique_peak2	40	58	-1.14194	5.31167	2.81362
chr1	18828251	18828834	unique_peak2	253	589	-1.49245	8.45834	40.9531
chr1	18851708	18852011	unique_peak2	62	109	-1.34078	6.11097	6.736
chr1	18959685	18959937	unique_peak2	26	91	-2.46347	5.29183	12.3929
chr1	19000209	19000476	unique_peak2	53	116	-1.68094	6.0299	9.92138
chr1	19248152	19248334	unique_peak2	52	112	-1.66121	5.98958	9.19404
chr1	19261801	19262097	unique_peak2	42	68	-1.29022	5.46341	4.0329
chr1	19411388	19411639	unique_peak2	57	82	-1.06919	5.84045	3.50593
chr1	19502764	19502989	unique_peak2	34	50	-1.18951	5.07767	2.72905
chr1	19918602	19918911	unique_peak2	86	162	-1.38226	6.6576	10.0916
chr1	19959578	19959806	unique_peak2	45	106	-1.81328	5.83483	10.0759
chr1	20124146	20124398	unique_peak2	22	61	-2.15534	4.87653	7.1996
chr1	20232989	20233270	unique_peak2	81	180	-1.62981	6.68494	14.5487
chr1	20243116	20243480	unique_peak2	74	111	-1.0827	6.266	4.85303
chr1	20303846	20304107	unique_peak2	34	69	-1.64637	5.3061	5.83588
chr1	20339969	20340105	unique_peak2	34	66	-1.58318	5.2745	5.30039
chr1	20640182	20640502	unique_peak2	57	79	-1.01608	5.81389	3.12845
chr1	20908240	20908727	unique_peak2	56	216	-2.48403	6.51953	29.6895
chr1	20960756	20961129	unique_peak2	71	139	-1.47114	6.39371	9.77198
chr1	20994004	20994298	unique_peak2	47	77	-1.28788	5.64146	4.4584
chr1	21101215	21101628	unique_peak2	91	140	-1.08204	6.59853	6.01331
chr1	21258290	21258607	unique_peak2	65	99	-1.12748	6.08012	4.60676
chr1	21351647	21351991	unique_peak2	73	151	-1.54515	6.47535	11.2461
chr1	21673256	21673417	unique_peak2	22	38	-1.48655	4.54213	2.79999
chr1	21695352	21695604	unique_peak2	68	112	-1.23138	6.20449	6.01863
chr1	21695770	21695964	unique_peak2	28	46	-1.37807	4.86556	3.0532
chr1	21890671	21891102	unique_peak2	53	144	-1.99048	6.18467	15.3685
chr1	21992270	21992676	unique_peak2	111	166	-1.0057	6.88086	6.42529
chr1	22117257	22117652	unique_peak2	81	121	-1.0607	6.40039	5.22056
chr1	22128824	22129195	unique_peak2	74	111	-1.0827	6.266	4.85303
chr1	22137681	22138320	unique_peak2	149	235	-1.02866	7.36831	9.23783
chr1	22266248	22266504	unique_peak2	51	100	-1.53027	5.89307	7.3874
chr1	22302284	22302621	unique_peak2	79	172	-1.60483	6.63221	13.4303
chr1	22305260	22305528	unique_peak2	41	80	-1.55988	5.55991	6.2612
chr1	22330038	22330217	unique_peak2	27	62	-1.85793	5.04831	6.21578
chr1	22348166	22348405	unique_peak2	44	59	-1.01452	5.39963	2.3909
chr1	22504358	22504692	unique_peak2	88	222	-1.7974	6.9022	20.3608
chr1	22612054	22612731	unique_peak2	267	528	-1.24759	8.42333	27.9917
chr1	22813471	22813790	unique_peak2	61	90	-1.09328	5.96115	3.98672
chr1	22873243	22873543	unique_peak2	75	127	-1.25377	6.37312	6.87997
chr1	22971760	22972205	unique_peak2	77	144	-1.39136	6.48423	9.25838
chr1	22975236	22975654	unique_peak2	106	190	-1.27383	6.94051	10.5505
chr1	23100755	23101179	unique_peak2	65	96	-1.08354	6.05814	4.20724
chr1	23289134	23289522	unique_peak2	66	134	-1.53594	6.30885	9.76828
chr1	23294092	23294314	unique_peak2	40	72	-1.44912	5.46526	4.90988
chr1	23424382	23424666	unique_peak2	61	98	-1.21485	6.02193	5.08566
chr1	23676406	23676668	unique_peak2	50	84	-1.31309	5.75285	5.05024
chr1	23705103	23705420	unique_peak2	81	124	-1.09575	6.41791	5.61861
chr1	23831263	23831788	unique_peak2	109	236	-1.54009	7.1187	17.4863
chr1	23890974	23891290	unique_peak2	59	89	-1.13077	5.92647	4.24214
chr1	24060828	24061007	unique_peak2	35	70	-1.62094	5.33928	5.70451
chr1	24274493	24274835	unique_peak2	42	66	-1.24779	5.4422	3.73416
chr1	24317956	24318173	unique_peak2	45	98	-1.70117	5.77877	8.56379
chr1	24391748	24392070	unique_peak2	40	100	-1.91751	5.69946	9.99559
chr1	24523734	24524027	unique_peak2	67	112	-1.25517	6.1926	6.24367
chr1	24701021	24701292	unique_peak2	34	77	-1.80249	5.38416	7.3282
chr1	24789042	24789419	unique_peak2	118	208	-1.23058	7.09207	10.9512
chr1	24795733	24796149	unique_peak2	69	112	-1.20794	6.21621	5.79992
chr1	24951047	24951395	unique_peak2	58	108	-1.43448	6.05094	7.3469
chr1	25238223	25238595	unique_peak2	56	113	-1.55537	6.0552	8.46675
chr1	25244878	25244995	unique_peak2	16	50	-2.36607	4.48939	6.62225
chr1	25296426	25296732	unique_peak2	42	84	-1.59109	5.61385	6.66386
chr1	26417819	26418095	unique_peak2	52	94	-1.41088	5.86441	6.1232
chr1	26760589	26760900	unique_peak2	52	84	-1.25042	5.78418	4.58923
chr1	27159371	27159665	unique_peak2	43	69	-1.27352	5.49252	3.95194
chr1	27622405	27622820	unique_peak2	88	160	-1.32742	6.66721	9.53091
chr1	27654555	27654872	unique_peak2	47	64	-1.02484	5.50995	2.66219
chr1	27731856	27732195	unique_peak2	74	145	-1.46517	6.45724	9.95024
chr1	27763685	27764003	unique_peak2	88	211	-1.72442	6.86571	18.2869
chr1	28015650	28016208	unique_peak2	205	357	-1.11296	7.92733	15.8038
chr1	28636779	28637260	unique_peak2	130	225	-1.18687	7.22675	11.2271
chr1	28925678	28926535	unique_peak2	166	428	-1.71594	7.88687	36.3941
chr1	28937031	28937722	unique_peak2	168	496	-1.90881	8.0027	49.1039
chr1	29278688	29279102	unique_peak2	98	156	-1.11763	6.73581	7.1821
chr1	29400493	29401024	unique_peak2	97	170	-1.2574	6.78915	9.17123
chr1	29436838	29437212	unique_peak2	38	83	-1.73309	5.52577	7.43449
chr1	30458440	30458912	unique_peak2	148	270	-1.23907	7.46262	14.2437
chr1	30800057	30800335	unique_peak2	52	79	-1.16296	5.74045	3.87866
chr1	31196785	31196993	unique_peak2	72	110	-1.1138	6.23751	5.10717
chr1	31297494	31297917	unique_peak2	92	138	-1.04381	6.59703	5.75296
chr1	31898615	31899071	unique_peak2	107	180	-1.18109	6.9093	8.87201
chr1	33285190	33285621	unique_peak2	97	159	-1.16148	6.74119	7.59467
chr1	33300753	33301231	unique_peak2	81	138	-1.24891	6.49449	7.60286
chr1	33415533	33415852	unique_peak2	46	69	-1.16606	5.54625	3.51683
chr1	33505411	33505620	unique_peak2	21	71	-2.4435	4.94818	9.8687
chr1	33573113	33573356	unique_peak2	101	166	-1.15808	6.80467	7.95069
chr1	33756943	33757282	unique_peak2	42	61	-1.13589	5.38625	3.02253
chr1	33794192	33794494	unique_peak2	64	99	-1.15236	6.06768	4.8076
chr1	34281444	34281785	unique_peak2	62	108	-1.3276	6.10438	6.57995
chr1	34372634	34373209	unique_peak2	1175	2648	-1.16218	10.7901	124.897
chr1	34395596	34395958	unique_peak2	70	115	-1.22263	6.24667	6.01488
chr1	34695153	34695603	unique_peak2	104	223	-1.5345	7.04011	16.4054
chr1	34695621	34695859	unique_peak2	59	154	-1.91504	6.31861	15.4475
chr1	34703352	34703652	unique_peak2	69	113	-1.22065	6.22257	5.94393
chr1	34859890	34860313	unique_peak2	93	155	-1.19285	6.68898	7.87075
chr1	34897561	34897845	unique_peak2	47	82	-1.37751	5.68628	5.22883
chr1	35754711	35755100	unique_peak2	53	87	-1.27001	5.82443	5.03446
chr1	35802187	35802582	unique_peak2	102	162	-1.1072	6.79513	7.20412
chr1	35876473	35876698	unique_peak2	48	88	-1.44461	5.75343	5.93406
chr1	35913778	35914105	unique_peak2	85	156	-1.34699	6.62113	9.39778
chr1	36149695	36150033	unique_peak2	53	78	-1.11435	5.7466	3.74157
chr1	36162125	36162487	unique_peak2	81	128	-1.14119	6.44063	6.1649
chr1	36346027	36347533	unique_peak2	575	1070	-1.01862	9.55544	40.843
chr1	36467736	36468025	unique_peak2	58	104	-1.38054	6.02397	6.69902
chr1	36661303	36661633	unique_peak2	56	77	-1.00789	5.78146	3.05469
chr1	36725272	36725574	unique_peak2	60	92	-1.15114	5.96359	4.45196
chr1	36837681	36837955	unique_peak2	62	88	-1.03515	5.95816	3.72704
chr1	37101019	37101361	unique_peak2	105	158	-1.02458	6.80059	6.30808
chr1	37105102	37105409	unique_peak2	40	78	-1.56308	5.52224	5.9145
chr1	37105509	37105817	unique_peak2	39	85	-1.72579	5.56337	7.47442
chr1	37445151	37445512	unique_peak2	82	136	-1.20825	6.49391	7.08669
chr1	37561620	37562256	unique_peak2	163	330	-1.37133	7.68502	20.3289
chr1	37858001	37858359	unique_peak2	79	136	-1.26823	6.46392	7.53342
chr1	38079013	38079312	unique_peak2	106	168	-1.09728	6.85224	7.42379
chr1	38764777	38764985	unique_peak2	46	83	-1.42909	5.67777	5.64699
chr1	38791249	38791510	unique_peak2	43	83	-1.53656	5.62404	6.19699
chr1	38902755	38902992	unique_peak2	72	116	-1.18975	6.27549	5.94259
chr1	39061463	39061862	unique_peak2	88	134	-1.07332	6.54016	5.79282
chr1	39083417	39083666	unique_peak2	86	136	-1.13156	6.53225	6.25398
chr1	39113141	39113292	unique_peak2	989	2006	-1.04228	10.4497	79.3537
chr1	39212646	39213121	unique_peak2	74	230	-2.1271	6.7882	26.221
chr1	39344059	39344320	unique_peak2	38	72	-1.5306	5.42452	5.46052
chr1	39344395	39344602	unique_peak2	53	100	-1.46879	5.92382	7.10671
chr1	39503027	39503396	unique_peak2	72	112	-1.13957	6.2504	5.38084
chr1	39708749	39709050	unique_peak2	34	62	-1.49437	5.2301	4.60967
chr1	39946915	39947182	unique_peak2	45	119	-1.97871	5.91754	12.6535
chr1	40570922	40571266	unique_peak2	63	98	-1.16312	6.0478	4.87442
chr1	40581439	40581757	unique_peak2	43	72	-1.33407	5.52279	4.40608
chr1	41051699	41052037	unique_peak2	56	79	-1.04441	5.79972	3.30455
chr1	41229905	41230225	unique_peak2	52	71	-1.01095	5.66445	2.83341
chr1	41372951	41373198	unique_peak2	48	78	-1.27266	5.66745	4.37885
chr1	41941378	41941667	unique_peak2	35	88	-1.94692	5.50227	9.11872
chr1	41945407	41945670	unique_peak2	27	66	-1.94674	5.09272	7.01057
chr1	42317682	42318068	unique_peak2	52	80	-1.18088	5.74941	4.01747
chr1	42391229	42391461	unique_peak2	53	94	-1.38043	5.87964	6.1232
chr1	42469580	42469816	unique_peak2	39	72	-1.48935	5.44515	5.17906
chr1	42780678	42781056	unique_peak2	66	122	-1.40164	6.24169	7.78674
chr1	42801112	42801314	unique_peak2	29	64	-1.79061	5.12706	5.89487
chr1	42803285	42803661	unique_peak2	65	107	-1.23851	6.13563	5.73175
chr1	42984804	42985251	unique_peak2	76	140	-1.37202	6.45354	8.8745
chr10	94151	94474	common_peak1	149	278	-1.10356	7.57234	12.229
chr10	293611	293916	common_peak1	101	182	-1.0895	6.97095	7.9368
chr10	314040	314285	common_peak1	74	153	-1.31446	6.60956	8.93428
chr10	474807	475122	common_peak1	173	304	-1.00337	7.75098	11.5165
chr10	1641567	1641935	common_peak1	148	264	-1.0396	7.53005	10.5791
chr10	1659637	1660069	common_peak1	151	334	-1.34705	7.71449	19.9602
chr10	2006518	2007087	common_peak1	619	1256	-1.08821	9.75166	53.4783
chr10	2895123	2895402	common_peak1	113	221	-1.1968	7.19601	11.0843
chr10	2976877	2977522	common_peak1	723	1719	-1.30165	10.0974	96.9612
chr10	3544581	3544852	common_peak1	117	201	-1.00745	7.15449	7.80495
chr10	3577773	3578118	common_peak1	134	292	-1.33657	7.52647	17.3408
chr10	3670965	3671261	common_peak1	85	170	-1.25461	6.79055	9.17123
chr10	3813773	3814159	common_peak1	108	198	-1.10813	7.08256	8.9125
chr10	4022493	4022704	common_peak1	72	123	-1.04353	6.43243	5.10837
chr10	5357621	5358109	common_peak1	194	352	-1.03863	7.94421	14.0051
chr10	5392406	5392678	common_peak1	226	413	-1.03442	8.17628	16.3446
chr10	5839939	5840141	common_peak1	64	166	-1.65192	6.55775	13.5939
chr10	5872657	5873086	common_peak1	121	284	-1.45268	7.42848	19.1478
chr10	6098005	6098435	common_peak1	167	315	-1.10857	7.7495	13.8758
chr10	6189121	6189459	common_peak1	76	162	-1.35584	6.67081	9.84225
chr10	6558214	6558675	common_peak1	181	404	-1.34321	7.99017	23.9978
chr10	6600603	6600911	common_peak1	103	197	-1.17323	7.04274	9.58812
chr10	7409096	7409382	common_peak1	170	317	-1.09039	7.76769	13.7537
chr10	7447945	7448350	common_peak1	90	225	-1.56984	7.03526	17.0454
chr10	7615670	7616379	common_peak1	484	920	-1.01796	9.33808	35.1311
chr10	7939328	7939712	common_peak1	110	214	-1.19168	7.15235	10.7272
chr10	8403045	8403507	common_peak1	569	1253	-1.21435	9.68515	63.6037
chr10	8403520	8403940	common_peak1	117	349	-1.80045	7.55099	32.051
chr10	8404238	8404771	common_peak1	255	732	-1.67331	8.68101	60.097
chr10	8502697	8503019	common_peak1	88	157	-1.08769	6.75993	6.92398
chr10	8518733	8519153	common_peak1	159	310	-1.16075	7.7004	14.8061
chr10	8553681	8553898	common_peak1	118	247	-1.29043	7.30898	14.0225
chr10	8569652	8569915	common_peak1	86	149	-1.04776	6.70494	6.06665
chr10	8596964	8597323	common_peak1	266	559	-1.22009	8.51924	28.743
chr10	8597941	8598336	common_peak1	182	436	-1.44448	8.04925	28.8743
chr10	8598845	8599176	common_peak1	321	602	-1.03816	8.71693	23.7671
chr10	8840401	8840609	common_peak1	71	188	-1.67283	6.72583	15.6812
chr10	9218215	9218505	common_peak1	64	129	-1.29058	6.37708	7.40819
chr10	9305121	9305508	common_peak1	142	358	-1.54093	7.71737	26.3331
chr10	9374728	9375095	common_peak1	95	227	-1.50012	7.08283	15.9498
chr10	9537352	9537610	common_peak1	55	126	-1.48658	6.24539	8.97608
chr10	9696720	9697060	common_peak1	88	189	-1.35377	6.89297	11.598
chr10	9818198	9818653	common_peak1	123	321	-1.60372	7.52906	24.9187
chr10	10170202	10170542	common_peak1	171	332	-1.1479	7.80543	15.6003
chr10	10304555	10305003	common_peak1	200	428	-1.27323	8.10822	23.6114
chr10	10465760	10466498	common_peak1	205	377	-1.05277	8.03586	15.3873
chr10	10776770	10777071	common_peak1	141	244	-1.00055	7.43636	9.30295
chr10	11220343	11220619	common_peak1	231	504	-1.28749	8.33639	28.0849
chr10	11237090	11237589	common_peak1	188	434	-1.38814	8.0708	27.2368
chr10	11388597	11388901	common_peak1	86	163	-1.17649	6.76931	7.94602
chr10	11674697	11675104	common_peak1	170	319	-1.09944	7.77221	14.022
chr10	11933678	11934004	common_peak1	75	130	-1.06069	6.50308	5.45835
chr10	11990862	11991192	common_peak1	84	151	-1.10271	6.69657	6.70419
chr10	12298151	12298431	common_peak1	256	506	-1.13548	8.4181	23.1311
chr10	12338060	12338286	common_peak1	102	186	-1.10566	6.99406	8.2774
chr10	13064513	13064915	common_peak1	93	160	-1.03059	6.81562	6.38184
chr10	13065018	13065415	common_peak1	214	390	-1.03566	8.0932	15.4057
chr10	13068636	13069067	common_peak1	113	197	-1.03174	7.11349	7.83644
chr10	13553113	13553806	common_peak1	625	1251	-1.06762	9.75621	51.6648
chr10	13984665	13985037	common_peak1	114	218	-1.16371	7.19293	10.4491
chr10	14474012	14474395	common_peak1	106	208	-1.20741	7.10366	10.5133
chr10	14688672	14689082	common_peak1	348	704	-1.13953	8.89171	32.3477
chr10	14754986	14755293	common_peak1	81	140	-1.04971	6.6147	5.82663
chr10	15007529	15007731	common_peak1	72	144	-1.26924	6.54529	8.03987
chr10	15542902	15543187	common_peak1	65	109	-1.02604	6.26834	4.41109
chr10	16015834	16016180	common_peak1	83	158	-1.1859	6.71993	7.87141
chr10	16174062	16174499	common_peak1	191	416	-1.3029	8.05245	23.6731
chr10	17016407	17016633	common_peak1	56	102	-1.15712	6.10794	5.01881
chr10	18746902	18747435	common_peak1	156	277	-1.02809	7.6049	10.9672
chr10	20622026	20622391	common_peak1	150	269	-1.04602	7.55381	10.8549
chr10	21187578	21188439	common_peak1	453	1056	-1.31846	9.38653	60.8303
chr10	21362357	21362812	common_peak1	169	298	-1.01055	7.71873	11.4722
chr10	21681590	21682126	common_peak1	232	421	-1.02182	8.21019	16.2776
chr10	21764638	21765023	common_peak1	89	162	-1.11542	6.79102	7.40081
chr10	21795893	21796239	common_peak1	100	245	-1.5315	7.17677	17.8776
chr10	22446310	22446657	common_peak1	186	345	-1.07429	7.89748	14.5879
chr10	22970146	22970527	common_peak2	106	200	-1.1511	7.0755	9.38666
chr10	94131	94515	common_peak2	149	278	-1.10356	7.57234	12.229
chr10	293603	293914	common_peak2	101	182	-1.0895	6.97095	7.9368
chr10	314029	314276	common_peak2	74	154	-1.3238	6.61422	9.08797
chr10	474685	475022	common_peak2	171	305	-1.02591	7.74443	11.9996
chr10	1641549	1641935	common_peak2	148	264	-1.0396	7.53005	10.5791
chr10	1659573	1660079	common_peak2	159	341	-1.29783	7.76894	19.3479
chr10	2006540	2007085	common_peak2	619	1256	-1.08821	9.75166	53.4783
chr10	2895120	2895451	common_peak2	113	222	-1.20329	7.19926	11.2276
chr10	2976968	2977614	common_peak2	731	1742	-1.30388	10.1154	98.5741
chr10	3496410	3496852	common_peak2	112	196	-1.03802	7.10304	7.89022
chr10	3544588	3544781	common_peak2	113	197	-1.03174	7.11349	7.83644
chr10	3577776	3578123	common_peak2	134	292	-1.33657	7.52647	17.3408
chr10	3671019	3671289	common_peak2	82	170	-1.30933	6.76319	9.867
chr10	3813771	3814213	common_peak2	108	198	-1.10813	7.08256	8.9125
chr10	4022434	4022689	common_peak2	72	124	-1.05511	6.43823	5.23743
chr10	5357586	5358159	common_peak2	198	352	-1.00734	7.95986	13.2874
chr10	5392307	5392722	common_peak2	229	419	-1.03494	8.19678	16.5658
chr10	5839935	5840161	common_peak2	64	166	-1.65192	6.55775	13.5939
chr10	5872636	5873120	common_peak2	121	284	-1.45268	7.42848	19.1478
chr10	6098024	6098551	common_peak2	171	328	-1.13047	7.79671	15.0471
chr10	6189100	6189553	common_peak2	76	167	-1.39943	6.6926	10.6338
chr10	6558138	6558683	common_peak2	187	407	-1.30387	8.02049	23.2494
chr10	6600617	6600907	common_peak2	103	197	-1.17323	7.04274	9.58812
chr10	7313314	7314072	common_peak2	384	996	-1.48821	9.21735	69.0745
chr10	7447933	7448345	common_peak2	90	225	-1.56984	7.03526	17.0454
chr10	7615663	7616345	common_peak2	481	914	-1.01809	9.32858	34.9097
chr10	7939262	7939699	common_peak2	112	218	-1.19075	7.17941	10.8701
chr10	8402944	8403529	common_peak2	575	1264	-1.21081	9.69952	63.6634
chr10	8403632	8403974	common_peak2	112	336	-1.81257	7.49032	30.965
chr10	8404243	8404774	common_peak2	255	732	-1.67331	8.68101	60.097
chr10	8502689	8503138	common_peak2	93	168	-1.10056	6.8506	7.42379
chr10	8518701	8519104	common_peak2	161	313	-1.15546	7.71689	14.8106
chr10	8553675	8553976	common_peak2	119	252	-1.30633	7.32983	14.5486
chr10	8569656	8569948	common_peak2	87	152	-1.05871	6.72803	6.45451
chr10	8596835	8597266	common_peak2	265	562	-1.23358	8.5202	29.4053
chr10	8597934	8598379	common_peak2	182	436	-1.44448	8.04925	28.8743
chr10	8598849	8599132	common_peak2	319	602	-1.04776	8.71213	24.135
chr10	8691643	8692102	common_peak2	375	701	-1.01854	8.94606	26.7845
chr10	8840392	8840560	common_peak2	70	188	-1.69438	6.71505	16.0049
chr10	9218150	9218522	common_peak2	64	129	-1.29058	6.37708	7.40819
chr10	9305150	9305515	common_peak2	142	357	-1.53691	7.71536	26.1605
chr10	9374757	9375104	common_peak2	95	226	-1.49378	7.07966	15.7816
chr10	9537385	9537610	common_peak2	55	124	-1.46368	6.23394	8.6411
chr10	9696723	9697154	common_peak2	105	194	-1.12185	7.04641	8.7665
chr10	9818096	9818640	common_peak2	127	330	-1.59456	7.57341	25.2978
chr10	10170206	10170524	common_peak2	171	332	-1.1479	7.80543	15.6003
chr10	10304355	10305001	common_peak2	242	464	-1.09705	8.31256	20.2054
chr10	10465696	10466497	common_peak2	205	378	-1.05659	8.03776	15.5174
chr10	10776725	10777018	common_peak2	137	243	-1.03868	7.4114	9.7138
chr10	11220344	11220619	common_peak2	231	504	-1.28749	8.33639	28.0849
chr10	11236585	11237628	common_peak2	350	670	-1.05942	8.86046	27.3829
chr10	11388632	11389043	common_peak2	111	191	-1.01463	7.07765	7.43604
chr10	11674674	11675124	common_peak2	170	319	-1.09944	7.77221	14.022
chr10	11933649	11934008	common_peak2	77	130	-1.02065	6.5231	5.09713
chr10	11990871	11991193	common_peak2	84	151	-1.10271	6.69657	6.70419
chr10	12298120	12298442	common_peak2	256	506	-1.13548	8.4181	23.1311
chr10	12337923	12338267	common_peak2	122	210	-1.00638	7.21791	8.04858
chr10	13064511	13064905	common_peak2	93	160	-1.03059	6.81562	6.38184
chr10	13065060	13065422	common_peak2	214	390	-1.03566	8.0932	15.4057
chr10	13553048	13553845	common_peak2	632	1256	-1.05623	9.76765	51
chr10	13984664	13985036	common_peak2	114	218	-1.16371	7.19293	10.4491
chr10	14474014	14474392	common_peak2	106	208	-1.20741	7.10366	10.5133
chr10	14688720	14689109	common_peak2	348	704	-1.13953	8.89171	32.3477
chr10	14754977	14755316	common_peak2	82	140	-1.03103	6.62404	5.64424
chr10	15007538	15007730	common_peak2	72	144	-1.26924	6.54529	8.03987
chr10	15542906	15543207	common_peak2	67	111	-1.00603	6.30434	4.30877
chr10	16015866	16016145	common_peak2	83	158	-1.1859	6.71993	7.87141
chr10	16174083	16174471	common_peak2	191	416	-1.3029	8.05245	23.6731
chr10	17016393	17016626	common_peak2	56	102	-1.15712	6.10794	5.01881
chr10	20589417	20589795	common_peak2	51	98	-1.24146	6.00863	5.30393
chr10	21178793	21180064	common_peak2	259	518	-1.15134	8.44392	24.1791
chr10	21187453	21188498	common_peak2	458	1069	-1.31921	9.40379	61.6286
chr10	21362359	21362762	common_peak2	169	298	-1.01055	7.71873	11.4722
chr10	21681623	21682133	common_peak2	232	421	-1.02182	8.21019	16.2776
chr10	21764632	21765075	common_peak2	90	164	-1.11599	6.80833	7.47376
chr10	21795918	21796253	common_peak2	101	245	-1.51631	7.18436	17.5915
chr10	22446325	22446665	common_peak2	186	345	-1.07429	7.89748	14.5879
chr10	22555582	22555983	common_peak2	126	220	-1.02386	7.27597	8.59493
chr10	22849831	22850077	common_peak2	84	144	-1.03469	6.66256	5.79175
chr10	20626944	20627663	unique_peak2	171	315	-1.07231	7.76763	13.2959
chr10	22330972	22331484	unique_peak2	96	180	-1.15111	6.92429	8.45774
chr10	68040	68281	unique_peak2	39	74	-1.24526	5.60619	4.01573
chr10	512611	512931	unique_peak2	44	82	-1.20996	5.77006	4.30012
chr10	855291	855552	unique_peak2	53	112	-1.37412	6.13312	6.95861
chr10	916737	917030	unique_peak2	44	89	-1.32678	5.82846	5.33863
chr10	1390783	1391049	unique_peak2	31	60	-1.29108	5.2852	3.52555
chr10	1634641	1634913	unique_peak2	61	109	-1.1224	6.22016	4.9722
chr10	2342748	2342882	unique_peak2	26	70	-1.77192	5.26379	6.34546
chr10	2478558	2478897	unique_peak2	35	64	-1.20119	5.42177	3.44325
chr10	2510366	2510693	unique_peak2	78	137	-1.07612	6.57046	5.9982
chr10	2574075	2574430	unique_peak2	58	97	-1.03218	6.09862	3.96846
chr10	2786657	2786971	unique_peak2	66	109	-1.00287	6.27993	4.23499
chr10	3055186	3055505	unique_peak2	48	84	-1.11308	5.85285	3.96037
chr10	3086971	3087197	unique_peak2	48	78	-1.00747	5.80005	3.17869
chr10	3139368	3139637	unique_peak2	71	126	-1.09927	6.43905	5.69177
chr10	3397320	3397614	unique_peak2	65	118	-1.1395	6.32507	5.59864
chr10	3592554	3592868	unique_peak2	16	68	-2.44366	4.88669	9.18904
chr10	3691747	3692058	unique_peak2	49	81	-1.0301	5.8425	3.37832
chr10	3719947	3720255	unique_peak2	56	92	-1.00978	6.03427	3.6952
chr10	3996737	3997125	unique_peak2	60	106	-1.10756	6.18769	4.76519
chr10	4575704	4576117	unique_peak2	70	152	-1.38953	6.56262	9.77033
chr10	4698194	4698401	unique_peak2	34	56	-1.05512	5.30533	2.54839
chr10	5279022	5279264	unique_peak2	27	61	-1.52032	5.19403	4.44146
chr10	5868303	5868650	unique_peak2	58	95	-1.00243	6.08375	3.71859
chr10	6364374	6364611	unique_peak2	25	70	-1.83009	5.2347	6.68937
chr10	7253189	7253462	unique_peak2	49	82	-1.04759	5.85124	3.50593
chr10	7423886	7424189	unique_peak2	31	54	-1.1417	5.21051	2.66762
chr10	7439466	7439714	unique_peak2	33	63	-1.26691	5.36655	3.51718
chr10	7449873	7450074	unique_peak2	44	128	-1.84615	6.08815	12.1853
chr10	7463367	7463637	unique_peak2	24	58	-1.62343	5.07093	4.7957
chr10	7545766	7545941	unique_peak2	33	94	-1.83676	5.65147	8.82947
chr10	7619597	7619900	unique_peak2	75	126	-1.01595	6.48071	4.94956
chr10	7641331	7641479	unique_peak2	11	38	-2.15733	4.20674	4.4808
chr10	8192574	8192960	unique_peak2	69	117	-1.03665	6.36432	4.70619
chr10	8906144	8906446	unique_peak2	40	67	-1.06585	5.55454	3.04693
chr10	8943962	8944345	unique_peak2	38	62	-1.03274	5.46091	2.5884
chr10	9136046	9136361	unique_peak2	62	130	-1.3498	6.35852	8.04635
chr10	9510497	9510796	unique_peak2	47	86	-1.17841	5.85374	4.4431
chr10	9671988	9672290	unique_peak2	40	64	-1.00076	5.52199	2.66219
chr10	9770646	9770959	unique_peak2	36	63	-1.13659	5.4317	3.09531
chr10	10020009	10020325	unique_peak2	57	140	-1.58337	6.34787	10.8058
chr10	10335633	10336007	unique_peak2	50	104	-1.35628	6.03611	6.44762
chr10	10401707	10402055	unique_peak2	52	90	-1.09055	5.96252	3.98672
chr10	10738432	10738610	unique_peak2	24	46	-1.29537	4.9069	2.81179
chr10	10881596	10881770	unique_peak2	42	68	-1.01351	5.60177	2.80976
chr10	11049750	11050179	unique_peak2	120	208	-1.01791	7.19841	8.15229
chr10	11217915	11218223	unique_peak2	50	88	-1.11777	5.91685	4.10644
chr10	11242999	11243445	unique_peak2	59	116	-1.26193	6.2394	6.38286
chr10	11263241	11263517	unique_peak2	47	88	-1.2112	5.87014	4.73037
chr10	11387263	11387485	unique_peak2	40	70	-1.12814	5.58568	3.45053
chr10	11893533	11893930	unique_peak2	68	134	-1.25299	6.45032	7.2373
chr10	11951473	11952046	unique_peak2	89	188	-1.32894	6.89777	11.1948
chr10	12113067	12113522	unique_peak2	55	140	-1.63745	6.32083	11.4173
chr10	12125249	12125700	unique_peak2	75	150	-1.26567	6.60557	8.24771
chr10	12234201	12234437	unique_peak2	27	48	-1.18084	5.02429	2.44915
chr10	12300682	12301073	unique_peak2	55	172	-1.93252	6.46837	17.5182
chr10	12864247	12864609	unique_peak2	68	138	-1.29512	6.47138	7.83331
chr10	12897121	12897434	unique_peak2	65	130	-1.27811	6.39437	7.32597
chr10	13110025	13110217	unique_peak2	29	78	-1.76358	5.42199	7.17172
chr10	13115069	13115257	unique_peak2	26	74	-1.85099	5.30332	7.10489
chr10	13762720	13762903	unique_peak2	29	57	-1.31778	5.19909	3.54084
chr10	13767158	13767465	unique_peak2	26	66	-1.68826	5.22196	5.60897
chr10	13889731	13890000	unique_peak2	24	59	-1.64767	5.08305	4.97458
chr10	14177402	14177591	unique_peak2	9	49	-2.79677	4.24547	7.99547
chr10	14510420	14510765	unique_peak2	68	130	-1.2096	6.42862	6.65676
chr10	14586051	14586308	unique_peak2	41	66	-1.00734	5.56242	2.73598
chr10	14594042	14594210	unique_peak2	20	44	-1.50134	4.74118	3.25159
chr10	14699427	14699724	unique_peak2	65	110	-1.0391	6.27487	4.53802
chr10	15440219	15440852	unique_peak2	190	342	-1.02911	7.90751	13.4544
chr10	15629074	15629383	unique_peak2	30	80	-1.74912	5.46529	7.20895
chr10	15745779	15746206	unique_peak2	70	123	-1.08634	6.41103	5.48479
chr10	16061477	16061869	unique_peak2	43	87	-1.32899	5.79494	5.27135
chr10	16115280	16115550	unique_peak2	31	72	-1.55016	5.41474	5.46052
chr10	16260739	16261019	unique_peak2	57	96	-1.04373	6.07805	4.0219
chr10	16384130	16384305	unique_peak2	22	60	-1.80002	5.03073	5.48197
chr10	16631510	16631795	unique_peak2	38	64	-1.07783	5.48345	2.84287
chr10	17015419	17015693	unique_peak2	33	58	-1.14955	5.30787	2.81362
chr10	17108579	17108961	unique_peak2	51	84	-1.0215	5.89864	3.40005
chr10	17195510	17195824	unique_peak2	33	70	-1.41666	5.44142	4.58777
chr10	17266554	17267068	unique_peak2	92	214	-1.46435	7.01602	14.6019
chr10	17393906	17394170	unique_peak2	34	58	-1.10488	5.3302	2.81362
chr10	17691855	17692249	unique_peak2	43	96	-1.46947	5.86518	6.71384
chr10	17901170	17901537	unique_peak2	35	79	-1.50075	5.57155	5.80014
chr10	18182296	18182591	unique_peak2	39	76	-1.28323	5.62517	4.30914
chr10	18805843	18806122	unique_peak2	40	77	-1.26379	5.65351	4.4584
chr10	19048936	19049512	unique_peak2	130	331	-1.56321	7.59343	24.876
chr10	19074852	19075221	unique_peak2	62	113	-1.14927	6.25826	5.5195
chr10	19164801	19165166	unique_peak2	74	126	-1.03636	6.4705	5.12797
chr10	19605830	19606124	unique_peak2	73	134	-1.14518	6.50423	6.38229
chr10	19866490	19866656	unique_peak2	26	50	-1.2946	5.02512	2.94992
chr10	19907896	19908150	unique_peak2	55	141	-1.64764	6.32593	11.5977
chr10	20369323	20369714	unique_peak2	82	152	-1.14887	6.68296	7.23878
chr10	20414857	20415103	unique_peak2	46	84	-1.1773	5.82074	4.16203
chr10	20435939	20436144	unique_peak2	26	52	-1.3501	5.05287	3.25243
chr10	20639435	20639800	unique_peak2	41	72	-1.13108	5.62429	3.5232
chr10	21041012	21041530	unique_peak2	128	244	-1.14852	7.36238	11.3896
chr10	21443738	21443970	unique_peak2	66	109	-1.00287	6.27993	4.23499
chr10	21906614	21906864	unique_peak2	44	81	-1.19248	5.76131	4.15797
chr10	22672494	22672726	unique_peak2	29	60	-1.39054	5.23547	4.01185
chr10	22860512	22861032	unique_peak2	143	248	-1.00236	7.45882	9.45052
chr10	23026500	23026871	unique_peak2	60	106	-1.10756	6.18769	4.76519
chr10	10870496	10870658	unique_peak1	158	372	-1.59412	7.74597	28.4793
chr10	3718894	3719496	common_peak1	552	1120	-1.15084	9.55515	52.1244
chr10	3948479	3948814	common_peak1	103	187	-1.29732	6.90593	10.7998
chr10	22970168	22970470	common_peak1	117	218	-1.31175	7.11891	12.6834
chr10	94128	94450	common_peak1	160	294	-1.23529	7.58693	15.5328
chr10	293589	293926	common_peak1	136	252	-1.27672	7.34464	14.0759
chr10	314044	314270	common_peak1	114	198	-1.21555	7.02885	10.1577
chr10	474729	475112	common_peak1	188	316	-1.07781	7.76943	13.428
chr10	791091	791358	common_peak1	63	109	-1.31512	6.1238	6.49224
chr10	916858	917039	common_peak1	57	99	-1.338	5.97485	5.91543
chr10	1071390	1071591	common_peak1	99	190	-1.38406	6.8854	12.0093
chr10	1659690	1659994	common_peak1	145	361	-1.6899	7.65489	30.2514
chr10	1728140	1728412	common_peak1	88	128	-1.00773	6.50736	5.02335
chr10	1997423	1997821	common_peak1	158	271	-1.13855	7.51819	12.471
chr10	2006545	2007071	common_peak1	560	1396	-1.44498	9.72563	92.459
chr10	2574097	2574424	common_peak1	93	139	-1.03673	6.61092	5.69804
chr10	2968871	2969162	common_peak1	78	147	-1.40015	6.50938	9.4826
chr10	2976915	2977632	common_peak1	831	1848	-1.20728	10.2489	92.6603
chr10	3496518	3496902	common_peak1	107	190	-1.25867	6.94809	10.3213
chr10	3547788	3548123	common_peak1	99	157	-1.11042	6.74857	7.11934
chr10	3577792	3578114	common_peak1	111	332	-2.00137	7.37869	35.0398
chr10	3670952	3671285	common_peak1	97	185	-1.37871	6.8498	11.4676
chr10	3731247	3731643	common_peak1	140	221	-1.04125	7.27379	8.90291
chr10	3752545	3752933	common_peak1	176	290	-1.06123	7.65426	12.0932
chr10	3791810	3792089	common_peak1	73	128	-1.30845	6.357	7.49243
chr10	3793525	3793718	common_peak1	125	201	-1.0883	7.11406	8.72971
chr10	3813835	3814186	common_peak1	90	232	-1.82448	6.95195	21.5746
chr10	3884587	3885155	common_peak1	308	535	-1.03462	8.54878	21.0239
chr10	3942106	3942477	common_peak1	123	252	-1.43915	7.26342	16.8306
chr10	3946425	3946861	common_peak1	113	174	-1.04437	6.92903	7.07934
chr10	4022460	4022697	common_peak1	81	136	-1.228	6.48403	7.30743
chr10	4258886	4259167	common_peak1	230	428	-1.18736	8.15115	21.1534
chr10	4575757	4576096	common_peak1	85	146	-1.25204	6.57365	7.8819
chr10	4595701	4596148	common_peak1	137	238	-1.18274	7.3095	11.7986
chr10	4756537	4756806	common_peak1	102	235	-1.64112	7.06208	18.8157
chr10	5392379	5392715	common_peak1	255	534	-1.3385	8.39415	31.4965
chr10	5525962	5526288	common_peak1	573	1180	-1.16533	9.62313	55.9516
chr10	5569765	5570088	common_peak1	73	135	-1.38468	6.39512	8.58649
chr10	5697732	5698057	common_peak1	124	260	-1.47098	7.29242	17.8856
chr10	5797847	5798326	common_peak1	389	708	-1.05887	8.94021	28.9682
chr10	5872665	5873044	common_peak1	120	307	-1.76285	7.38536	27.1818
chr10	6102839	6103044	common_peak1	84	122	-1.01394	6.43555	4.80199
chr10	6143055	6143364	common_peak1	107	210	-1.40234	7.01993	13.4176
chr10	6189130	6189462	common_peak1	88	156	-1.29112	6.64906	8.91759
chr10	6600614	6600901	common_peak1	101	198	-1.411	6.93113	12.7791
chr10	6691716	6692071	common_peak1	467	868	-1.05539	9.23552	35.2285
chr10	7008864	7009150	common_peak1	123	206	-1.14965	7.11866	9.80888
chr10	7112852	7113238	common_peak1	205	364	-1.1409	7.9413	16.7596
chr10	7559231	7559599	common_peak1	166	326	-1.32425	7.69102	18.9615
chr10	7615698	7616367	common_peak1	472	997	-1.23776	9.34402	52.1552
chr10	7619604	7619911	common_peak1	99	148	-1.0258	6.70627	5.93927
chr10	7623850	7624074	common_peak1	64	247	-2.4627	6.72285	33.7007
chr10	7719477	7719719	common_peak1	116	195	-1.16554	7.03194	9.51616
chr10	7819801	7820145	common_peak1	91	135	-1.02995	6.57249	5.37018
chr10	7939342	7939663	common_peak1	131	224	-1.16808	7.22974	10.8737
chr10	8403038	8403470	common_peak1	573	1390	-1.40145	9.74118	87.7737
chr10	8403636	8403954	common_peak1	128	345	-1.82638	7.52144	31.9882
chr10	8404332	8404698	common_peak1	216	704	-2.00587	8.45854	73.9641
chr10	8518765	8519156	common_peak1	162	290	-1.19548	7.58714	14.5123
chr10	8553674	8553965	common_peak1	98	265	-1.87829	7.11614	25.825
chr10	8569660	8569845	common_peak1	57	195	-2.30886	6.46028	24.4813
chr10	8596951	8597257	common_peak1	255	618	-1.5489	8.49935	45.3352
chr10	8597940	8598350	common_peak1	189	471	-1.64352	8.06088	37.8224
chr10	8598834	8599162	common_peak1	282	665	-1.49111	8.63382	46.2255
chr10	8659610	8659908	common_peak1	235	537	-1.4791	8.33191	36.936
chr10	8890971	8891301	common_peak1	137	227	-1.11476	7.27551	10.2679
chr10	9255718	9255984	common_peak1	118	248	-1.48322	7.21839	17.2566
chr10	9305090	9305517	common_peak1	185	422	-1.52006	7.96448	30.4057
chr10	9696791	9697048	common_peak1	94	170	-1.30806	6.76382	9.867
chr10	9817389	9817746	common_peak1	121	190	-1.06008	7.04739	7.8529
chr10	9818274	9818642	common_peak1	118	273	-1.62125	7.28741	21.5895
chr10	10170201	10170512	common_peak1	176	370	-1.41163	7.82946	23.9196
chr10	10304531	10304967	common_peak1	236	436	-1.17224	8.18537	21.015
chr10	10433328	10433610	common_peak1	168	296	-1.16603	7.63131	14.302
chr10	10465755	10466386	common_peak1	188	372	-1.31251	7.88678	21.4703
chr10	10478920	10479233	common_peak1	147	266	-1.22859	7.4464	13.8803
chr10	10765784	10766068	common_peak1	116	176	-1.01844	6.95839	6.97196
chr10	10776696	10776985	common_peak1	140	249	-1.21262	7.35948	12.7296
chr10	10811885	10812696	common_peak1	1850	4088	-1.04943	11.4728	163.427
chr10	10837651	10837951	common_peak1	163	382	-1.58184	7.79028	29.0366
chr10	10854609	10854867	common_peak1	273	554	-1.28074	8.47598	30.7324
chr10	10871123	10871440	common_peak1	398	793	-1.18505	9.04047	38.7923
chr10	10872561	10872775	common_peak1	196	444	-1.49959	8.04787	31.3108
chr10	10910508	10910862	common_peak1	452	876	-1.12168	9.21559	39.2025
chr10	10940031	10940301	common_peak1	113	192	-1.18561	6.99965	9.51389
chr10	11208234	11208451	common_peak1	61	159	-1.90742	6.36822	15.6894
chr10	11220355	11220613	common_peak1	257	518	-1.28201	8.37858	28.798
chr10	11236633	11236983	common_peak1	149	286	-1.31093	7.50944	16.414
chr10	11237061	11237534	common_peak1	202	432	-1.41127	8.05259	27.6918
chr10	11388602	11388938	common_peak1	122	196	-1.0914	7.07635	8.6433
chr10	11673566	11673879	common_peak1	80	239	-2.05685	6.87847	26.0142
chr10	11674766	11675133	common_peak1	125	373	-1.97698	7.5584	38.6391
chr10	11731270	11731537	common_peak1	161	319	-1.34256	7.65065	19.0951
chr10	11920882	11921205	common_peak1	92	168	-1.32575	6.738	10.0411
chr10	11951534	11951841	common_peak1	81	170	-1.54782	6.64394	12.7819
chr10	12054082	12054466	common_peak1	256	450	-1.08573	8.27412	19.3037
chr10	12076944	12077245	common_peak1	143	244	-1.14917	7.36205	11.5948
chr10	12298156	12298429	common_peak1	237	454	-1.22361	8.21792	23.3828
chr10	12775237	12775704	common_peak1	288	580	-1.25995	8.55242	31.1652
chr10	12864216	12864598	common_peak1	107	181	-1.18904	6.91327	9.01371
chr10	13064635	13064935	common_peak1	77	136	-1.30948	6.44329	8.00163
chr10	13065044	13065412	common_peak1	223	466	-1.35994	8.18731	28.2687
chr10	13068594	13069040	common_peak1	129	198	-1.0158	7.12873	7.78343
chr10	13553016	13553887	common_peak1	690	1326	-1.03124	9.85833	51.7298
chr10	13714903	13715288	common_peak1	166	353	-1.43871	7.74825	23.2614
chr10	13895065	13895424	common_peak1	78	121	-1.12143	6.37002	5.60763
chr10	13984666	13984985	common_peak1	112	233	-1.47787	7.13143	16.1251
chr10	14013346	14013638	common_peak1	103	154	-1.01886	6.7667	6.16055
chr10	14416218	14416468	common_peak1	104	160	-1.05806	6.80189	6.74876
chr10	14473989	14474380	common_peak1	130	216	-1.12824	7.19743	9.96755
chr10	14556152	14556597	common_peak1	206	350	-1.07658	7.91704	14.867
chr10	14650898	14651233	common_peak1	99	201	-1.46485	6.92579	13.8046
chr10	14715451	14715704	common_peak1	92	206	-1.61836	6.88431	16.4135
chr10	14754996	14755312	common_peak1	102	206	-1.45196	6.96751	13.8197
chr10	14986070	14986524	common_peak1	203	336	-1.04165	7.87578	13.4154
chr10	15481610	15482012	common_peak1	121	210	-1.20375	7.11922	10.5845
chr10	15659550	15659817	common_peak1	85	155	-1.33777	6.61652	9.24247
chr10	15663319	15664145	common_peak1	302	583	-1.1903	8.59467	28.7231
chr10	15844394	15844638	common_peak1	65	112	-1.3038	6.16828	6.47523
chr10	16120813	16121183	common_peak1	231	418	-1.1463	8.13766	19.5337
chr10	16198465	16198949	common_peak1	460	849	-1.04805	9.2073	34.0636
chr10	16578418	16578730	common_peak1	131	234	-1.23081	7.26111	12.3102
chr10	16885382	16885901	common_peak1	235	489	-1.34428	8.2645	29.1471
chr10	16917615	16917816	common_peak1	100	168	-1.1913	6.80523	8.44208
chr10	17180452	17180879	common_peak1	259	468	-1.12329	8.3118	21.1445
chr10	17452850	17453149	common_peak1	80	146	-1.34963	6.52486	8.82094
chr10	18003784	18004713	common_peak1	293	571	-1.20948	8.55513	28.9467
chr10	18028257	18028505	common_peak1	72	166	-1.70309	6.53216	14.2368
chr10	18069390	18069879	common_peak1	162	266	-1.0713	7.52505	11.2111
chr10	18098232	18099024	common_peak1	346	606	-1.02512	8.733	23.5507
chr10	18127726	18128091	common_peak1	314	534	-1.00059	8.5631	20.0019
chr10	18685573	18685928	common_peak1	125	195	-1.0448	7.09231	7.9448
chr10	18736544	18737004	common_peak1	157	252	-1.04436	7.46082	10.1368
chr10	18875426	18875681	common_peak1	97	188	-1.40179	6.86135	11.9454
chr10	19345136	19345403	common_peak1	92	140	-1.06442	6.60734	6.01331
chr10	19481153	19481411	common_peak1	80	120	-1.06882	6.38445	5.09018
chr10	20463172	20463526	common_peak1	1006	2149	-1.11384	10.5132	94.8621
chr10	20463748	20464311	common_peak1	866	1756	-1.06651	10.2456	72.2087
chr10	20482810	20483148	common_peak1	326	644	-1.20944	8.72844	32.5166
chr10	20700194	20700601	common_peak1	124	231	-1.30105	7.20745	13.2421
chr10	21187473	21188449	common_peak1	507	1149	-1.32597	9.50443	66.729
chr10	21274429	21274794	common_peak1	112	175	-1.06694	6.92596	7.39428
chr10	21275293	21275608	common_peak1	117	183	-1.06053	6.9933	7.68851
chr10	21362393	21362831	common_peak1	179	326	-1.20211	7.75209	16.4419
chr10	21373288	21373652	common_peak1	170	299	-1.16136	7.64814	14.3055
chr10	21681627	21682060	common_peak1	237	474	-1.28567	8.24895	26.3557
chr10	21795905	21796198	common_peak1	116	243	-1.48157	7.18995	16.9718
chr10	22173913	22174448	common_peak1	145	289	-1.36997	7.49493	17.8651
chr10	22174489	22174795	common_peak1	99	149	-1.03545	6.71109	6.06665
chr10	22365427	22365818	common_peak1	170	298	-1.15654	7.64573	14.1655
chr10	22437174	22437674	common_peak1	248	413	-1.01376	8.18661	15.8036
chr10	22445048	22445326	common_peak1	286	599	-1.31769	8.56998	34.5164
chr10	22446326	22446663	common_peak1	186	407	-1.45923	7.94281	27.5937
chr10	22597887	22598139	common_peak1	147	232	-1.03208	7.34815	9.21744
chr10	22773060	22773329	common_peak1	413	882	-1.2782	9.14717	48.5131
chr10	22773567	22773724	common_peak1	242	608	-1.61031	8.44514	47.4704
chr10	22831873	22832185	common_peak1	132	248	-1.302	7.309	14.1749
chr10	22977303	22977678	common_peak1	156	265	-1.12699	7.49179	12.0516
chr10	3718903	3719537	common_peak2	552	1121	-1.15212	9.5558	52.2638
chr10	3948452	3948865	common_peak2	103	188	-1.30498	6.90975	10.953
chr10	22970006	22970562	common_peak2	164	279	-1.12002	7.56927	12.5616
chr10	94148	94504	common_peak2	161	299	-1.24945	7.60409	16.0459
chr10	293589	293912	common_peak2	136	252	-1.27672	7.34464	14.0759
chr10	313966	314373	common_peak2	125	204	-1.10957	7.12469	9.13161
chr10	474689	475119	common_peak2	200	322	-1.00457	7.83311	12.1806
chr10	790996	791366	common_peak2	65	115	-1.34161	6.18718	6.93501
chr10	916746	917050	common_peak2	60	113	-1.44487	6.11045	7.6336
chr10	1071395	1071613	common_peak2	101	190	-1.3518	6.90153	11.5066
chr10	1659594	1660079	common_peak2	180	392	-1.45833	7.88922	26.464
chr10	1710032	1710355	common_peak2	51	108	-1.64025	5.94806	8.78741
chr10	1997416	1997867	common_peak2	161	275	-1.12915	7.54395	12.6163
chr10	2006517	2007115	common_peak2	560	1396	-1.44498	9.72563	92.459
chr10	2574010	2574447	common_peak2	94	145	-1.08003	6.64981	6.29185
chr10	2885105	2885425	common_peak2	67	114	-1.28048	6.20525	6.54365
chr10	2968794	2969166	common_peak2	89	153	-1.24508	6.64424	8.23921
chr10	2976954	2977603	common_peak2	828	1844	-1.21004	10.2444	92.7372
chr10	3496478	3496921	common_peak2	109	192	-1.24381	6.97055	10.3909
chr10	3547779	3548092	common_peak2	96	152	-1.11365	6.70056	6.8383
chr10	3577782	3578114	common_peak2	112	332	-1.98689	7.38593	34.644
chr10	3670999	3671275	common_peak2	96	185	-1.39542	6.84145	11.7214
chr10	3731246	3731804	common_peak2	173	300	-1.13782	7.66471	13.8278
chr10	3752570	3752862	common_peak2	175	288	-1.06051	7.64467	11.8322
chr10	3791840	3792086	common_peak2	73	128	-1.30845	6.357	7.49243
chr10	3813726	3814109	common_peak2	87	234	-1.89143	6.9308	23.0532
chr10	3884609	3885148	common_peak2	308	535	-1.03462	8.54878	21.0239
chr10	3942093	3942477	common_peak2	123	252	-1.43915	7.26342	16.8306
chr10	3946349	3946821	common_peak2	114	181	-1.08672	6.96444	7.80422
chr10	4022427	4022676	common_peak2	82	136	-1.20825	6.49391	7.08669
chr10	4258848	4259162	common_peak2	230	429	-1.19072	8.15283	21.2964
chr10	4575682	4576159	common_peak2	98	150	-1.06142	6.7077	6.38096
chr10	4595664	4596175	common_peak2	140	245	-1.18935	7.34784	12.1556
chr10	4756448	4756877	common_peak2	106	240	-1.60929	7.10824	18.7836
chr10	5392386	5392718	common_peak2	255	534	-1.3385	8.39415	31.4965
chr10	5525927	5526362	common_peak2	574	1183	-1.16616	9.62637	56.1643
chr10	5569795	5570218	common_peak2	79	154	-1.44632	6.55296	10.3578
chr10	5697711	5698067	common_peak2	124	262	-1.48199	7.29792	18.2205
chr10	5797858	5798330	common_peak2	389	708	-1.05887	8.94021	28.9682
chr10	5872643	5873116	common_peak2	122	308	-1.74082	7.40106	27.0311
chr10	6143089	6143378	common_peak2	107	209	-1.39549	7.0165	13.257
chr10	6189127	6189517	common_peak2	88	158	-1.30938	6.65819	9.22267
chr10	6600655	6600902	common_peak2	101	198	-1.411	6.93113	12.7791
chr10	6691716	6692094	common_peak2	467	868	-1.05539	9.23552	35.2285
chr10	7008891	7009174	common_peak2	123	205	-1.14266	7.11517	9.66998
chr10	7112847	7113274	common_peak2	205	364	-1.1409	7.9413	16.7596
chr10	7313514	7314098	common_peak2	437	1020	-1.39588	9.29783	64.1576
chr10	7409055	7409429	common_peak2	153	341	-1.52099	7.65736	24.5656
chr10	7559231	7559519	common_peak2	163	326	-1.35378	7.67625	19.6971
chr10	7615659	7616355	common_peak2	472	994	-1.23341	9.34185	51.7135
chr10	7619615	7619896	common_peak2	99	148	-1.0258	6.70627	5.93927
chr10	7719419	7719731	common_peak2	118	196	-1.14527	7.04942	9.24169
chr10	7819758	7820171	common_peak2	92	138	-1.04381	6.59703	5.75296
chr10	7939337	7939694	common_peak2	132	224	-1.15578	7.23589	10.6657
chr10	8403038	8403446	common_peak2	573	1390	-1.40145	9.74118	87.7737
chr10	8403636	8404014	common_peak2	128	345	-1.82638	7.52144	31.9882
chr10	8404210	8404716	common_peak2	221	728	-2.01705	8.50125	77.275
chr10	8518720	8519091	common_peak2	168	294	-1.15628	7.62643	14.0212
chr10	8553642	8553967	common_peak2	98	265	-1.87829	7.11614	25.825
chr10	8569660	8569884	common_peak2	57	195	-2.30886	6.46028	24.4813
chr10	8596867	8597256	common_peak2	263	622	-1.50806	8.52906	44.0087
chr10	8597966	8598375	common_peak2	189	472	-1.64657	8.06241	38.0028
chr10	8598853	8599178	common_peak2	282	665	-1.49111	8.63382	46.2255
chr10	8659488	8659942	common_peak2	240	551	-1.482	8.36752	37.8999
chr10	9255732	9255979	common_peak2	118	248	-1.48322	7.21839	17.2566
chr10	9305125	9305525	common_peak2	185	422	-1.52006	7.96448	30.4057
chr10	9696722	9697154	common_peak2	115	182	-1.08052	6.97544	7.7459
chr10	9817328	9817689	common_peak2	109	184	-1.18273	6.94002	9.22759
chr10	9818137	9818638	common_peak2	138	294	-1.47468	7.46723	20.2656
chr10	10433280	10433585	common_peak2	168	296	-1.16603	7.63131	14.302
chr10	10465761	10466503	common_peak2	206	382	-1.20246	7.97997	19.2999
chr10	10478750	10479284	common_peak2	169	304	-1.19476	7.65529	15.2266
chr10	10776722	10777068	common_peak2	142	250	-1.19543	7.37383	12.4411
chr10	10811871	10812691	common_peak2	1850	4088	-1.04943	11.4728	163.427
chr10	10837653	10837973	common_peak2	163	382	-1.58184	7.79028	29.0366
chr10	10854609	10854867	common_peak2	273	554	-1.28074	8.47598	30.7324
chr10	10871056	10871442	common_peak2	399	794	-1.18279	9.04342	38.7213
chr10	10872559	10872784	common_peak2	196	445	-1.50283	8.04948	31.4804
chr10	10910443	10911215	common_peak2	499	969	-1.10626	9.36871	42.2955
chr10	10939968	10940352	common_peak2	119	192	-1.10204	7.04144	8.4969
chr10	11208021	11208527	common_peak2	117	250	-1.50851	7.21729	17.8748
chr10	11220346	11220613	common_peak2	257	518	-1.28201	8.37858	28.798
chr10	11236510	11237624	common_peak2	373	742	-1.1947	8.93987	36.6504
chr10	11388601	11389049	common_peak2	135	219	-1.08702	7.23785	9.39003
chr10	11673342	11673942	common_peak2	125	291	-1.61992	7.37987	22.9525
chr10	11674672	11675133	common_peak2	127	380	-1.97808	7.58461	39.2737
chr10	11731275	11731625	common_peak2	175	330	-1.25627	7.74255	17.6927
chr10	11920867	11921214	common_peak2	97	169	-1.24894	6.78492	9.02394
chr10	11951489	11951983	common_peak2	106	184	-1.22778	6.91749	9.66258
chr10	12054114	12054492	common_peak2	254	450	-1.09846	8.26775	19.4979
chr10	12076892	12077297	common_peak2	149	252	-1.12901	7.41849	11.4781
chr10	12298156	12298438	common_peak2	237	454	-1.22361	8.21792	23.3828
chr10	12338003	12338267	common_peak2	113	182	-1.10885	6.96127	8.13113
chr10	12775197	12775676	common_peak2	287	580	-1.2656	8.5496	31.3946
chr10	12864218	12864619	common_peak2	110	182	-1.1523	6.93955	8.73524
chr10	13064576	13064976	common_peak2	84	142	-1.2313	6.54422	7.51849
chr10	13065034	13065422	common_peak2	223	466	-1.35994	8.18731	28.2687
chr10	13068605	13069057	common_peak2	129	198	-1.0158	7.12873	7.78343
chr10	13553062	13553800	common_peak2	688	1325	-1.03488	9.85543	51.9669
chr10	13714862	13715265	common_peak2	168	358	-1.43955	7.76807	23.8155
chr10	13895088	13895419	common_peak2	78	119	-1.09758	6.3581	5.33824
chr10	13984583	13985066	common_peak2	116	241	-1.4697	7.18402	16.6365
chr10	14013323	14013620	common_peak2	103	154	-1.01886	6.7667	6.16055
chr10	14416237	14416445	common_peak2	104	160	-1.05806	6.80189	6.74876
chr10	14474003	14474399	common_peak2	132	216	-1.10355	7.20978	9.57022
chr10	14555926	14556597	common_peak2	222	414	-1.19692	8.09851	20.6542
chr10	14603246	14603528	common_peak2	64	122	-1.45102	6.21701	8.30985
chr10	14650883	14651207	common_peak2	100	202	-1.45576	6.93746	13.6985
chr10	14715409	14715802	common_peak2	95	212	-1.60786	6.93078	16.5613
chr10	14754941	14755302	common_peak2	104	208	-1.4345	6.99011	13.8808
chr10	14986049	14986537	common_peak2	204	337	-1.03795	7.8819	13.3609
chr10	15481568	15482009	common_peak2	123	212	-1.19087	7.13928	10.6558
chr10	15659447	15659808	common_peak2	97	176	-1.30716	6.81403	10.0706
chr10	15844280	15844628	common_peak2	74	127	-1.27535	6.36233	7.10707
chr10	16198441	16199020	common_peak2	462	851	-1.04438	9.21252	33.9521
chr10	16578418	16578752	common_peak2	131	234	-1.23081	7.26111	12.3102
chr10	16885377	16885888	common_peak2	235	490	-1.34722	8.26597	29.3038
chr10	16917607	16917873	common_peak2	100	169	-1.19981	6.80948	8.58499
chr10	17180469	17180888	common_peak2	259	468	-1.12329	8.3118	21.1445
chr10	17452774	17453224	common_peak2	86	149	-1.26235	6.59764	8.0994
chr10	17652327	17652877	common_peak2	235	419	-1.12188	8.1533	18.8598
chr10	17849549	17850074	common_peak2	106	194	-1.30373	6.95546	11.1559
chr10	18028228	18028535	common_peak2	72	166	-1.70309	6.53216	14.2368
chr10	18069235	18069887	common_peak2	178	296	-1.07236	7.67814	12.503
chr10	18098293	18099036	common_peak2	346	606	-1.02512	8.733	23.5507
chr10	18127731	18128401	common_peak2	380	684	-1.04723	8.89635	27.5249
chr10	18416981	18417527	common_peak2	261	500	-1.20602	8.36565	25.2291
chr10	18736553	18737021	common_peak2	158	252	-1.03408	7.46595	9.9549
chr10	18875424	18875690	common_peak2	97	188	-1.40179	6.86135	11.9454
chr10	19345113	19345407	common_peak2	93	140	-1.047	6.61605	5.82663
chr10	19481147	19481446	common_peak2	80	120	-1.06882	6.38445	5.09018
chr10	20415909	20416216	common_peak2	57	88	-1.16988	5.89079	4.30687
chr10	20463142	20463526	common_peak2	1006	2149	-1.11384	10.5132	94.8621
chr10	20463743	20464313	common_peak2	866	1756	-1.06651	10.2456	72.2087
chr10	20482689	20483118	common_peak2	326	648	-1.21836	8.7329	33.0971
chr10	20700194	20700601	common_peak2	124	231	-1.30105	7.20745	13.2421
chr10	21187439	21188496	common_peak2	507	1150	-1.32722	9.50506	66.8842
chr10	21274429	21274825	common_peak2	113	177	-1.06889	6.94129	7.46783
chr10	21275218	21275660	common_peak2	121	194	-1.08998	7.06234	8.37694
chr10	21362372	21362801	common_peak2	179	326	-1.20211	7.75209	16.4419
chr10	21373224	21373653	common_peak2	179	308	-1.12043	7.71125	13.9175
chr10	21681639	21682148	common_peak2	246	486	-1.26119	8.29718	26.3046
chr10	21795900	21796281	common_peak2	124	246	-1.39144	7.25265	15.5925
chr10	22173834	22174431	common_peak2	149	294	-1.35059	7.52928	17.6532
chr10	22445033	22445371	common_peak2	286	600	-1.32009	8.57118	34.6707
chr10	22446325	22446615	common_peak2	186	407	-1.45923	7.94281	27.5937
chr10	22597893	22598134	common_peak2	147	232	-1.03208	7.34815	9.21744
chr10	22773058	22773329	common_peak2	413	882	-1.2782	9.14717	48.5131
chr10	22773563	22773724	common_peak2	242	608	-1.61031	8.44514	47.4704
chr10	22831956	22832178	common_peak2	130	248	-1.32669	7.29666	14.656
chr10	22977248	22977663	common_peak2	160	267	-1.09681	7.51769	11.7289
chr10	9175023	9175155	unique_peak2	31	40	-1.02064	4.84723	1.77675
chr10	278396	278761	unique_peak2	50	83	-1.29602	5.74431	4.89756
chr10	9994028	9994371	unique_peak2	73	106	-1.03869	6.22212	4.39055
chr10	11026212	11026453	unique_peak2	35	48	-1.0859	5.07176	2.25414
chr10	20626956	20627674	unique_peak2	188	311	-1.05488	7.75796	12.7719
chr10	22330897	22331517	unique_peak2	82	215	-1.86511	6.82233	20.7941
chr10	117211	117476	unique_peak2	41	97	-1.83474	5.69734	9.40814
chr10	298063	298362	unique_peak2	33	60	-1.49505	5.18321	4.27513
chr10	575636	575876	unique_peak2	37	53	-1.13799	5.18589	2.53311
chr10	659215	659560	unique_peak2	47	102	-1.68898	5.84201	8.64902
chr10	855258	855543	unique_peak2	51	122	-1.81458	6.03523	11.3848
chr10	858790	859116	unique_peak2	49	68	-1.04449	5.58628	2.99017
chr10	875297	875435	unique_peak2	28	48	-1.43819	4.89562	3.37359
chr10	1072095	1072282	unique_peak2	33	58	-1.44696	5.15916	3.94835
chr10	1100329	1100635	unique_peak2	51	100	-1.53027	5.89307	7.3874
chr10	1164823	1165091	unique_peak2	30	54	-1.49618	5.03327	4.09923
chr10	1183108	1183483	unique_peak2	45	91	-1.59538	5.72587	7.29503
chr10	1639903	1640288	unique_peak2	90	136	-1.05833	6.56887	5.6793
chr10	2003521	2004024	unique_peak2	91	163	-1.30004	6.70753	9.27412
chr10	2021168	2021483	unique_peak2	45	85	-1.49808	5.67722	6.25347
chr10	2342733	2342908	unique_peak2	28	64	-1.84584	5.09945	6.24318
chr10	2354639	2354819	unique_peak2	31	62	-1.64037	5.15709	5.20164
chr10	2436507	2436800	unique_peak2	92	146	-1.12455	6.6374	6.81809
chr10	2478559	2478893	unique_peak2	32	73	-1.82241	5.29825	6.91301
chr10	2785659	2785991	unique_peak2	81	160	-1.46088	6.60047	11.0801
chr10	2849511	2849895	unique_peak2	67	124	-1.40077	6.2654	8.10771
chr10	2994298	2994629	unique_peak2	61	128	-1.59672	6.21287	9.89684
chr10	3021550	3021749	unique_peak2	49	73	-1.14542	5.63674	3.66132
chr10	3055224	3055476	unique_peak2	45	90	-1.57961	5.71799	7.11834
chr10	3057125	3057410	unique_peak2	30	63	-1.71482	5.14259	5.70753
chr10	3068451	3068637	unique_peak2	30	42	-1.14108	4.85572	2.23153
chr10	3118690	3119141	unique_peak2	84	125	-1.0487	6.45293	5.18207
chr10	3139392	3139630	unique_peak2	53	80	-1.15042	5.76464	4.01747
chr10	3139892	3140068	unique_peak2	42	80	-1.52155	5.57908	5.97013
chr10	3397356	3397598	unique_peak2	64	112	-1.32868	6.15584	6.71348
chr10	3592557	3592851	unique_peak2	42	72	-1.37152	5.50406	4.65239
chr10	3665188	3665468	unique_peak2	53	77	-1.09598	5.73741	3.60623
chr10	3688610	3688881	unique_peak2	47	69	-1.13176	5.5634	3.31399
chr10	3848251	3848776	unique_peak2	136	218	-1.06851	7.24053	9.25808
chr10	3956092	3956312	unique_peak2	26	42	-1.36617	4.74318	2.67563
chr10	3972055	3972341	unique_peak2	122	210	-1.19045	7.12587	10.5845
chr10	3993537	3993856	unique_peak2	48	69	-1.09816	5.5802	3.12042
chr10	3996790	3997110	unique_peak2	62	89	-1.05127	5.96622	3.85608
chr10	4338255	4338511	unique_peak2	73	137	-1.40574	6.40565	8.90731
chr10	4776580	4776784	unique_peak2	45	68	-1.18034	5.51835	3.58606
chr10	4872562	4872765	unique_peak2	33	48	-1.17903	5.0252	2.44915
chr10	5098113	5098369	unique_peak2	59	94	-1.20877	5.96547	4.94318
chr10	5330753	5331058	unique_peak2	67	102	-1.12149	6.12576	4.81556
chr10	5488994	5489460	unique_peak2	141	262	-1.27424	7.4018	14.4199
chr10	5570730	5570955	unique_peak2	36	54	-1.20791	5.17741	2.87232
chr10	5839970	5840163	unique_peak2	65	154	-1.75975	6.39625	13.6661
chr10	6019131	6019645	unique_peak2	105	222	-1.5126	7.0446	15.9474
chr10	6097991	6098462	unique_peak2	166	310	-1.25187	7.65483	16.5425
chr10	6115429	6115793	unique_peak2	49	69	-1.06525	5.59666	3.12042
chr10	6364357	6364637	unique_peak2	15	55	-2.59977	4.50747	8.27956
chr10	6558107	6558705	unique_peak2	192	436	-1.50684	8.01807	30.8003
chr10	6839701	6839934	unique_peak2	48	86	-1.41182	5.73703	5.61134
chr10	6949600	6949955	unique_peak2	67	94	-1.00484	6.06743	3.76898
chr10	7253193	7253453	unique_peak2	36	88	-1.90228	5.52459	8.74352
chr10	7342992	7343420	unique_peak2	157	264	-1.11121	7.49424	11.7173
chr10	7449873	7450083	unique_peak2	55	142	-1.91119	6.20428	14.1941
chr10	7545791	7545935	unique_peak2	30	56	-1.54771	5.05904	4.44353
chr10	7822578	7822813	unique_peak2	49	68	-1.04449	5.58628	2.99017
chr10	7913996	7914126	unique_peak2	59	82	-1.01395	5.86806	3.32626
chr10	8628427	8628576	unique_peak2	38	52	-1.0687	5.19357	2.40123
chr10	8840332	8840575	unique_peak2	63	201	-2.19197	6.56223	23.962
chr10	9078073	9078431	unique_peak2	61	120	-1.50435	6.16669	8.52323
chr10	9218230	9218501	unique_peak2	58	100	-1.32451	5.99596	6.0697
chr10	9314366	9314562	unique_peak2	35	60	-1.40193	5.22977	4.01185
chr10	9374774	9375134	unique_peak2	73	182	-1.81292	6.60924	16.9107
chr10	9490607	9490938	unique_peak2	51	76	-1.13885	5.69736	3.66872
chr10	9537391	9537601	unique_peak2	63	102	-1.22026	6.07637	5.44503
chr10	9571834	9572079	unique_peak2	51	75	-1.11999	5.68793	3.53311
chr10	9671980	9672237	unique_peak2	20	43	-1.8088	4.55503	3.98059
chr10	9816753	9817122	unique_peak2	63	104	-1.24801	6.09024	5.73812
chr10	9819627	9819923	unique_peak2	76	116	-1.10284	6.31895	5.3262
chr10	9836460	9836848	unique_peak2	70	115	-1.22263	6.24667	6.01488
chr10	10019911	10020300	unique_peak2	57	122	-1.63666	6.12418	9.74476
chr10	10330532	10330894	unique_peak2	44	71	-1.27755	5.53115	4.02158
chr10	10388790	10389029	unique_peak2	47	86	-1.44542	5.72023	5.87216
chr10	10764013	10764230	unique_peak2	44	74	-1.33645	5.5606	4.47347
chr10	10881599	10881810	unique_peak2	36	94	-1.9964	5.57165	9.93958
chr10	11034332	11034825	unique_peak2	77	124	-1.17723	6.37717	6.22894
chr10	11049731	11050208	unique_peak2	108	259	-1.6886	7.17807	21.5803
chr10	11058552	11058813	unique_peak2	40	56	-1.09219	5.2868	2.54839
chr10	11206125	11206502	unique_peak2	53	102	-1.49707	5.93796	7.44396
chr10	11217955	11218246	unique_peak2	43	108	-1.91243	5.81197	10.8307
chr10	11244072	11244367	unique_peak2	38	70	-1.49052	5.40448	5.1205
chr10	11255937	11256243	unique_peak2	42	58	-1.06434	5.35047	2.62199
chr10	11387279	11387554	unique_peak2	36	74	-1.65537	5.40114	6.11003
chr10	11390267	11390607	unique_peak2	52	106	-1.5825	5.95022	8.13166
chr10	11442181	11442463	unique_peak2	43	96	-1.74415	5.72784	8.52361
chr10	11990880	11991198	unique_peak2	64	145	-1.69833	6.34066	12.3265
chr10	12007636	12007957	unique_peak2	72	111	-1.12674	6.24398	5.24339
chr10	12009951	12010304	unique_peak2	44	112	-1.92781	5.85628	11.2484
chr10	12113109	12113604	unique_peak2	96	189	-1.42612	6.8568	12.3664
chr10	12133288	12133426	unique_peak2	34	83	-1.9094	5.43762	8.50108
chr10	12138605	12138984	unique_peak2	71	180	-1.84171	6.57899	17.2381
chr10	12218315	12218660	unique_peak2	50	90	-1.4115	5.80205	5.99657
chr10	12272065	12272404	unique_peak2	73	133	-1.36331	6.38443	8.26925
chr10	12300688	12301021	unique_peak2	45	170	-2.48967	6.17302	23.791
chr10	12505984	12506531	unique_peak2	126	221	-1.21163	7.1886	11.3005
chr10	12777250	12777457	unique_peak2	63	106	-1.27523	6.10385	6.03618
chr10	12897137	12897430	unique_peak2	79	114	-1.01569	6.33765	4.50684
chr10	13074993	13075444	unique_peak2	86	141	-1.18328	6.55811	6.94494
chr10	13110000	13110219	unique_peak2	41	96	-1.81995	5.68994	9.21425
chr10	13115082	13115268	unique_peak2	44	62	-1.08491	5.43483	2.76923
chr10	13634318	13634547	unique_peak2	75	109	-1.03513	6.2638	4.41109
chr10	13704972	13705313	unique_peak2	39	68	-1.40805	5.4045	4.52374
chr10	13767175	13767438	unique_peak2	31	71	-1.83302	5.25342	6.88194
chr10	13822399	13822733	unique_peak2	65	108	-1.25181	6.14228	5.87808
chr10	13837435	13837844	unique_peak2	80	160	-1.48088	6.59048	11.0801
chr10	13861723	13861982	unique_peak2	44	69	-1.23691	5.51083	3.72934
chr10	13985663	13986075	unique_peak2	58	130	-1.69972	6.18356	11.1948
chr10	14177430	14177588	unique_peak2	8	60	-3.66058	4.10044	12.2125
chr10	14417326	14417595	unique_peak2	38	64	-1.36315	5.3408	4.14101
chr10	14651702	14652010	unique_peak2	53	93	-1.36516	5.87201	5.96363
chr10	14859457	14859679	unique_peak2	41	59	-1.12693	5.34343	2.94983
chr10	14864118	14864356	unique_peak2	30	62	-1.6921	5.13123	5.52178
chr10	15323641	15323929	unique_peak2	50	72	-1.09353	5.64306	3.32601
chr10	15440225	15440843	unique_peak2	200	334	-1.0572	7.85942	13.7116
chr10	15505287	15505657	unique_peak2	38	84	-1.75017	5.53431	7.62177
chr10	15528528	15528723	unique_peak2	20	46	-1.90395	4.60261	4.54965
chr10	15629071	15629327	unique_peak2	35	74	-1.70001	5.37881	6.42697
chr10	16015845	16016174	unique_peak2	59	148	-1.85808	6.29013	14.2673
chr10	16024708	16024941	unique_peak2	48	82	-1.34392	5.70308	4.98292
chr10	16070414	16070761	unique_peak2	65	117	-1.36627	6.19951	7.24695
chr10	16087072	16087415	unique_peak2	112	194	-1.21484	6.99991	10.0159
chr10	16115270	16115562	unique_peak2	39	90	-1.80732	5.60413	8.41452
chr10	16384160	16384313	unique_peak2	33	76	-1.8311	5.35124	7.13695
chr10	16455785	16455961	unique_peak2	39	56	-1.13242	5.26668	2.74059
chr10	16707077	16707444	unique_peak2	58	108	-1.43448	6.05094	7.3469
chr10	16895766	16896019	unique_peak2	73	112	-1.1174	6.26148	5.18015
chr10	17266559	17267034	unique_peak2	89	294	-2.18287	7.11314	34.6254
chr10	17561540	17561904	unique_peak2	91	160	-1.2734	6.69421	8.82318
chr10	17567443	17567727	unique_peak2	57	100	-1.35236	5.98203	6.0697
chr10	17681886	17682298	unique_peak2	175	310	-1.16635	7.69759	14.8061
chr10	17830560	17830821	unique_peak2	28	54	-1.60484	4.97894	4.39142
chr10	17852260	17852617	unique_peak2	47	108	-1.77066	5.88285	9.76187
chr10	17901225	17901697	unique_peak2	54	116	-1.65104	6.04484	9.60142
chr10	17993991	17994329	unique_peak2	96	147	-1.06572	6.6766	6.17704
chr10	18019061	18019348	unique_peak2	67	95	-1.01995	6.07499	3.89469
chr10	18019464	18019770	unique_peak2	60	108	-1.38017	6.0781	6.82808
chr10	18043356	18043491	unique_peak2	29	48	-1.38295	4.92323	3.11893
chr10	18079166	18079591	unique_peak2	66	123	-1.41332	6.24754	7.94674
chr10	18392416	18392769	unique_peak2	68	96	-1.01111	6.09436	3.84277
chr10	18498625	18498925	unique_peak2	57	92	-1.23331	5.92251	4.87211
chr10	18519101	18519530	unique_peak2	57	90	-1.20194	5.90682	4.58652
chr10	18764788	18765110	unique_peak2	52	100	-1.49924	5.90859	7.10671
chr10	18805880	18806188	unique_peak2	51	76	-1.13885	5.69736	3.66872
chr10	19048946	19049479	unique_peak2	151	340	-1.53807	7.64459	24.9706
chr10	19164803	19165183	unique_peak2	75	132	-1.30905	6.40076	7.62822
chr10	19268032	19268251	unique_peak2	22	44	-1.693	4.64535	3.83966
chr10	19549096	19549375	unique_peak2	74	106	-1.01682	6.23306	4.2117
chr10	19605860	19606101	unique_peak2	64	126	-1.49719	6.24009	8.97608
chr10	19778161	19778469	unique_peak2	53	85	-1.23684	5.80785	4.73613
chr10	19907886	19908155	unique_peak2	56	122	-1.665	6.11002	10.0553
chr10	19936437	19936681	unique_peak2	51	80	-1.21191	5.73389	4.22881
chr10	19951868	19952170	unique_peak2	86	183	-1.55709	6.74501	13.5714
chr10	19970461	19971153	unique_peak2	135	237	-1.20048	7.29458	11.8698
chr10	20351908	20352558	unique_peak2	183	344	-1.24361	7.80865	18.1813
chr10	20628291	20628573	unique_peak2	60	109	-1.39334	6.08469	6.987
chr10	20743331	20743483	unique_peak2	22	62	-2.17843	4.88807	7.41155
chr10	20874321	20874534	unique_peak2	26	48	-1.55461	4.8374	3.64582
chr10	21193436	21193680	unique_peak2	64	134	-1.58532	6.28416	10.3513
chr10	21443670	21443984	unique_peak2	69	101	-1.06018	6.14233	4.29791
chr10	21557898	21558391	unique_peak2	108	165	-1.04127	6.85441	6.65651
chr10	21564427	21564656	unique_peak2	53	85	-1.23684	5.80785	4.73613
chr10	21637697	21637979	unique_peak2	67	103	-1.13543	6.13273	4.95267
chr10	21677840	21678168	unique_peak2	66	124	-1.42491	6.25333	8.10771
chr10	21699794	21700053	unique_peak2	66	96	-1.05904	6.07039	4.0219
chr10	21727675	21727865	unique_peak2	34	58	-1.39973	5.18278	3.94835
chr10	21881192	21881399	unique_peak2	53	74	-1.03939	5.70912	3.21117
chr10	22253248	22253488	unique_peak2	46	64	-1.05914	5.4928	2.84287
chr10	22314722	22314992	unique_peak2	42	70	-1.33144	5.48402	4.3391
chr10	22378987	22379289	unique_peak2	47	65	-1.04687	5.52096	2.78825
chr10	22584692	22585071	unique_peak2	70	109	-1.14601	6.20836	5.17065
chr10	22687114	22687420	unique_peak2	82	173	-1.55316	6.66636	13.009
chr10	22726241	22726498	unique_peak2	60	94	-1.18184	5.97894	4.73031
chr10	22843490	22843776	unique_peak2	47	72	-1.1923	5.59367	3.72942
chr10	22854178	22854606	unique_peak2	141	238	-1.13619	7.33277	10.9689
chr10	22860520	22860907	unique_peak2	112	323	-1.94736	7.36617	32.8272
chr10	22994549	22994871	unique_peak2	67	106	-1.17645	6.15324	5.37185
chr10	23026603	23026911	unique_peak2	73	126	-1.2859	6.34573	7.18847
chr11	1228590	1228953	common_peak1	90	194	-1.35699	6.92883	11.8863
chr11	14712574	14713630	common_peak1	596	1197	-1.07712	9.68785	50.0631
chr11	24952641	24953008	common_peak1	105	202	-1.17985	7.07541	9.8728
chr11	26296304	26296851	common_peak1	202	394	-1.13885	8.05628	18.2548
chr11	27115501	27116125	common_peak1	330	668	-1.14552	8.8131	31.0443
chr11	308078	308494	common_peak1	177	557	-1.8398	8.20422	52.2514
chr11	800907	801309	common_peak1	111	190	-1.00709	7.07388	7.31072
chr11	965758	966183	common_peak1	121	210	-1.01896	7.21162	8.22606
chr11	1339721	1340115	common_peak1	171	341	-1.18638	7.82466	16.8687
chr11	1444653	1444905	common_peak1	80	134	-1.00588	6.57387	5.24471
chr11	1598495	1598691	common_peak1	76	148	-1.22629	6.60603	7.73044
chr11	1995318	1995670	common_peak1	63	119	-1.199	6.30739	6.15709
chr11	3155193	3155507	common_peak1	129	275	-1.3085	7.45427	15.9233
chr11	3837192	3837509	common_peak1	67	152	-1.45606	6.52936	10.2969
chr11	4784922	4785232	common_peak1	74	144	-1.22758	6.56612	7.58905
chr11	4858954	4859266	common_peak1	340	672	-1.10825	8.84034	29.5758
chr11	4873013	4873397	common_peak1	346	762	-1.26245	8.94431	41.1373
chr11	4913706	4914074	common_peak1	107	215	-1.2406	7.13459	11.5325
chr11	5020581	5020997	common_peak1	115	228	-1.21479	7.23181	11.6578
chr11	5709989	5710603	common_peak1	313	629	-1.14013	8.72914	28.9151
chr11	5735731	5736238	common_peak1	248	463	-1.05635	8.32981	18.9252
chr11	6378772	6379297	common_peak1	262	548	-1.21473	8.4933	27.804
chr11	7022624	7022977	common_peak1	98	167	-1.01212	6.88625	6.55066
chr11	7263438	7263764	common_peak1	296	636	-1.24185	8.69423	33.5683
chr11	7542202	7542670	common_peak1	145	340	-1.43473	7.69627	22.4627
chr11	8956374	8956722	common_peak1	87	146	-1.001	6.69917	5.68742
chr11	9695921	9696148	common_peak1	78	148	-1.18677	6.62579	7.51367
chr11	9738330	9738706	common_peak1	101	190	-1.15123	7.00181	9.02445
chr11	9824911	9825135	common_peak1	69	127	-1.154	6.423	6.02671
chr11	10063599	10063933	common_peak1	141	373	-1.6108	7.74149	29.2646
chr11	10565110	10565338	common_peak1	46	78	-1.07169	5.76794	3.35854
chr11	10627707	10628042	common_peak1	68	130	-1.2096	6.42862	6.65676
chr11	11114125	11114463	common_peak1	201	428	-1.26559	8.11204	23.3795
chr11	11442383	11442783	common_peak1	92	208	-1.42352	6.9956	13.6155
chr11	11761329	11761906	common_peak1	176	334	-1.11238	7.83183	14.8654
chr11	11774392	11774624	common_peak1	75	142	-1.18713	6.5663	7.08604
chr11	11803785	11804224	common_peak1	212	414	-1.136	8.12897	18.9802
chr11	11804319	11804744	common_peak1	365	758	-1.17271	8.9816	36.3709
chr11	12596531	12596940	common_peak1	221	473	-1.264	8.25674	25.7402
chr11	12640556	12641088	common_peak1	580	1116	-1.01798	9.61642	42.5397
chr11	12726029	12726267	common_peak1	174	442	-1.53304	8.02464	32.1107
chr11	12822309	12822835	common_peak1	102	189	-1.12862	7.00555	8.68386
chr11	12891421	12891689	common_peak1	55	132	-1.55318	6.27869	10.0024
chr11	12900464	12901021	common_peak1	1092	2244	-1.05118	10.6069	90.1561
chr11	13087724	13087990	common_peak1	77	163	-1.34478	6.68516	9.75267
chr11	13208358	13208794	common_peak1	243	513	-1.23526	8.388	26.9041
chr11	13630558	13630821	common_peak1	61	148	-1.5602	6.43907	11.019
chr11	13645152	13645626	common_peak1	123	467	-2.14317	7.79878	53.622
chr11	13742944	13743323	common_peak1	110	195	-1.0582	7.08561	8.12999
chr11	14253631	14253785	common_peak1	70	122	-1.07466	6.40519	5.3521
chr11	14263187	14263470	common_peak1	102	186	-1.10566	6.99406	8.2774
chr11	14509947	14510873	common_peak1	451	852	-1.0159	9.22845	32.4438
chr11	14704266	14705641	common_peak1	915	2236	-1.31829	10.4682	128.658
chr11	14805641	14806229	common_peak1	208	399	-1.11211	8.0878	17.7324
chr11	14854376	14854765	common_peak1	130	261	-1.22159	7.42263	13.5934
chr11	15224016	15225166	common_peak1	592	1308	-1.21531	9.74659	66.317
chr11	15328339	15328997	common_peak1	274	532	-1.1033	8.50634	23.2796
chr11	15337271	15337738	common_peak1	109	346	-1.89622	7.49068	34.0005
chr11	16293105	16293528	common_peak1	214	554	-1.54097	8.34586	40.3937
chr11	16297893	16298421	common_peak1	902	1950	-1.14297	10.3585	89.7553
chr11	16774684	16774992	common_peak1	206	378	-1.04912	8.04149	15.3311
chr11	17019977	17020435	common_peak1	135	266	-1.19114	7.46513	13.2266
chr11	17439891	17440259	common_peak1	72	140	-1.22888	6.52511	7.44803
chr11	17871902	17872136	common_peak1	130	248	-1.14817	7.38592	11.7394
chr11	17928686	17929030	common_peak1	147	397	-1.63675	7.81825	31.7009
chr11	18062363	18062691	common_peak1	161	334	-1.24885	7.76359	17.832
chr11	18124654	18124900	common_peak1	99	180	-1.10416	6.94776	8.05802
chr11	18460808	18461069	common_peak1	139	272	-1.17853	7.50349	13.2293
chr11	18462130	18462566	common_peak1	126	255	-1.23596	7.38202	13.3823
chr11	18484818	18485167	common_peak1	78	164	-1.33392	6.69936	9.90833
chr11	18809463	18809736	common_peak1	88	152	-1.0413	6.73674	6.26867
chr11	18811527	18811770	common_peak1	61	102	-1.02754	6.17273	4.06413
chr11	18836050	18836365	common_peak1	102	176	-1.02637	6.95442	6.97196
chr11	18866259	18866494	common_peak1	83	148	-1.09219	6.67307	6.49765
chr11	19459920	19460156	common_peak1	107	244	-1.42235	7.22546	16.052
chr11	19542819	19543195	common_peak1	111	219	-1.21102	7.17585	11.2295
chr11	19602585	19602951	common_peak1	130	245	-1.13069	7.37717	11.3243
chr11	19669669	19669914	common_peak1	68	118	-1.07099	6.35932	5.01656
chr11	20308827	20309147	common_peak1	146	261	-1.044	7.51142	10.5602
chr11	20509887	20510180	common_peak1	71	119	-1.01748	6.39815	4.77997
chr11	20557562	20557924	common_peak1	119	309	-1.59946	7.47639	24.0098
chr11	20706551	20706885	common_peak1	142	273	-1.15113	7.52247	12.9523
chr11	21297165	21297787	common_peak1	158	380	-1.46329	7.842	25.8328
chr11	21392427	21392757	common_peak1	90	266	-1.81036	7.15552	24.5767
chr11	21393618	21393988	common_peak1	85	290	-2.02163	7.17406	30.8447
chr11	21970623	21970886	common_peak1	127	234	-1.10039	7.32632	10.229
chr11	21977322	21977581	common_peak1	60	112	-1.18627	6.22704	5.58738
chr11	22271304	22271566	common_peak1	84	147	-1.06424	6.67734	6.17704
chr11	22719319	22719519	common_peak1	69	158	-1.46689	6.57944	10.7481
chr11	23358366	23358698	common_peak1	130	255	-1.18817	7.40591	12.7268
chr11	23563747	23564158	common_peak1	112	240	-1.32885	7.24846	14.1458
chr11	23726522	23726984	common_peak1	225	440	-1.13237	8.21845	20.1268
chr11	24274988	24275191	common_peak1	193	520	-1.60817	8.22106	40.3975
chr11	24288692	24288974	common_peak1	62	126	-1.30506	6.33615	7.42484
chr11	24637156	24637498	common_peak1	233	428	-1.03896	8.22536	16.9888
chr11	24733494	24734377	common_peak1	420	784	-1.00555	9.11378	29.4017
chr11	24961452	24961962	common_peak1	251	668	-1.56577	8.60298	49.9053
chr11	24970701	24971283	common_peak1	279	638	-1.33721	8.65107	37.6428
chr11	25017265	25017582	common_peak1	76	144	-1.18703	6.5864	7.15781
chr11	25783280	25783582	common_peak1	65	131	-1.28908	6.39986	7.47661
chr11	25872691	25873106	common_peak1	187	339	-1.04084	7.88897	13.6177
chr11	26513092	26513451	common_peak1	159	278	-1.0041	7.62207	10.5573
chr11	26525298	26525621	common_peak1	64	108	-1.0364	6.24999	4.46428
chr11	27845241	27845616	common_peak1	122	218	-1.06007	7.24475	9.0697
chr11	27852043	27852369	common_peak1	167	308	-1.07625	7.73334	12.9438
chr11	27945175	27945694	common_peak1	153	276	-1.05263	7.58743	11.2049
chr11	28500696	28501201	common_peak1	164	301	-1.07096	7.70292	12.5919
chr11	28845473	28845836	common_peak1	157	378	-1.46542	7.83334	25.7734
chr11	1228592	1229042	common_peak2	91	200	-1.38387	6.95912	12.5852
chr11	14712499	14713630	common_peak2	596	1198	-1.07832	9.68846	50.1956
chr11	24952554	24953001	common_peak2	107	208	-1.19307	7.11082	10.5133
chr11	27115493	27116231	common_peak2	338	678	-1.13012	8.84221	30.7947
chr11	308058	309018	common_peak2	318	700	-1.26984	8.81835	38.0743
chr11	800851	801277	common_peak2	110	192	-1.03594	7.07449	7.74278
chr11	1339698	1340115	common_peak2	176	347	-1.16731	7.85929	16.6606
chr11	1444625	1444924	common_peak2	80	134	-1.00588	6.57387	5.24471
chr11	1598472	1598706	common_peak2	76	148	-1.22629	6.60603	7.73044
chr11	1995184	1995710	common_peak2	73	133	-1.13445	6.49886	6.2447
chr11	2742735	2743323	common_peak2	198	352	-1.00734	7.95986	13.2874
chr11	3155181	3155809	common_peak2	177	402	-1.37032	7.96948	24.6802
chr11	3837185	3837544	common_peak2	67	152	-1.45606	6.52936	10.2969
chr11	4784919	4785245	common_peak2	76	144	-1.18703	6.5864	7.15781
chr11	4858838	4859259	common_peak2	342	676	-1.10779	8.84912	29.7218
chr11	4873057	4873397	common_peak2	346	762	-1.26245	8.94431	41.1373
chr11	4913606	4914074	common_peak2	117	234	-1.22576	7.26364	12.3102
chr11	5020581	5020933	common_peak2	115	228	-1.21479	7.23181	11.6578
chr11	5709996	5710685	common_peak2	314	631	-1.1398	8.73388	28.9876
chr11	5735731	5736207	common_peak2	248	463	-1.05635	8.32981	18.9252
chr11	6378775	6379340	common_peak2	262	548	-1.21473	8.4933	27.804
chr11	7263318	7263760	common_peak2	303	650	-1.23731	8.72786	34.0576
chr11	7542067	7542697	common_peak2	155	360	-1.41485	7.78843	23.3453
chr11	8867210	8867521	common_peak2	250	454	-1.01576	8.32184	17.4052
chr11	8956371	8956726	common_peak2	87	146	-1.001	6.69917	5.68742
chr11	9695872	9696148	common_peak2	79	148	-1.16738	6.63548	7.30154
chr11	9738381	9738717	common_peak2	100	186	-1.13588	6.97896	8.6755
chr11	9824900	9825215	common_peak2	69	128	-1.16523	6.42861	6.1649
chr11	10063585	10064017	common_peak2	157	392	-1.51775	7.85951	28.1367
chr11	10565116	10565376	common_peak2	46	79	-1.08984	5.77701	3.48811
chr11	10627679	10628022	common_peak2	69	134	-1.23082	6.46141	7.01582
chr11	11114025	11114459	common_peak2	205	434	-1.2554	8.13717	23.3573
chr11	11442286	11442727	common_peak2	89	214	-1.51489	6.99075	15.4374
chr11	11761310	11761940	common_peak2	178	334	-1.09506	7.84049	14.4733
chr11	11774401	11774629	common_peak2	75	142	-1.18713	6.5663	7.08604
chr11	11803779	11804218	common_peak2	212	414	-1.136	8.12897	18.9802
chr11	11804407	11804724	common_peak2	358	757	-1.20057	8.96577	37.7243
chr11	12596548	12596948	common_peak2	220	473	-1.27095	8.25327	25.9715
chr11	12640556	12641064	common_peak2	580	1116	-1.01798	9.61642	42.5397
chr11	12726006	12726267	common_peak2	174	442	-1.53304	8.02464	32.1107
[truncated: 9,863 more rows]

## Sheet: WXS(F)-P4-enriched-dTHS_FvsS
Supplemental Table S1. Comparison of differential Tn5 hypersensitive sites between WXS(F) and WXS(S) by MAnorm
WXS(F)-P4-enriched-dTHSs with |M-value|>1 of MAnorm
chr	start	end	description	#raw_read_1	#raw_read_2	M_value_rescaled	A_value_rescaled	#NAME?
chr1	12713749	12714090	unique_peak1	89	34	1.3767	5.81763	6.15908
chr1	1563973	1564414	unique_peak1	145	60	1.32434	6.59291	9.42243
chr1	1968760	1969134	unique_peak1	105	53	1.00446	6.25712	4.46428
chr1	2577996	2578293	unique_peak1	58	25	1.15172	5.2763	3.23036
chr1	4350313	4350715	unique_peak1	90	30	1.5689	5.73865	7.47291
chr1	5270264	5270730	unique_peak1	139	69	1.06082	6.65969	6.42431
chr1	5731796	5732118	unique_peak1	76	37	1.01651	5.75618	3.41455
chr1	5920810	5921322	unique_peak1	237	118	1.11689	7.45326	11.8976
chr1	7142155	7142545	unique_peak1	92	46	1.00217	6.05567	3.94818
chr1	7216895	7217110	unique_peak1	48	14	1.65771	4.73575	4.39313
chr1	8096987	8097323	unique_peak1	99	45	1.14556	6.09634	5.22857
chr1	9997342	9997605	unique_peak1	64	30	1.04792	5.47816	3.03299
chr1	10238523	10238874	unique_peak1	90	34	1.39381	5.82619	6.32288
chr1	10297619	10298096	unique_peak1	146	71	1.09572	6.71779	7.10925
chr1	10472346	10472725	unique_peak1	86	42	1.02723	5.93988	3.91324
chr1	11050579	11051031	unique_peak1	151	62	1.34016	6.64736	10.0268
chr1	11096261	11096638	unique_peak1	85	34	1.30631	5.78244	5.51709
chr1	11336327	11336726	unique_peak1	99	39	1.34719	5.99553	6.6351
chr1	11704879	11705221	unique_peak1	115	45	1.37537	6.21125	7.82021
chr1	12183769	12184117	unique_peak1	114	51	1.18508	6.29298	6.2304
chr1	14066138	14066387	unique_peak1	52	22	1.16254	5.10483	2.87303
chr1	15041333	15041496	unique_peak1	56	24	1.1549	5.22131	3.15983
chr1	15325169	15325624	unique_peak1	91	44	1.04816	6.01594	4.19225
chr1	15382425	15382614	unique_peak1	60	28	1.04579	5.38088	2.88669
chr1	17260431	17260772	unique_peak1	85	42	1.00933	5.93093	3.78247
chr1	17922121	17922549	unique_peak1	122	51	1.28922	6.34505	7.57876
chr1	18907276	18907738	unique_peak1	122	59	1.08276	6.44827	5.82654
chr1	20618317	20618543	unique_peak1	71	22	1.63692	5.34202	6.38507
chr1	20639333	20639633	unique_peak1	67	31	1.07198	5.53599	3.24104
chr1	20644808	20645032	unique_peak1	73	33	1.11544	5.64518	3.80128
chr1	20660746	20661073	unique_peak1	134	46	1.5792	6.34419	11.108
chr1	20870927	20871274	unique_peak1	82	39	1.05869	5.85127	3.82579
chr1	21011710	21012306	unique_peak1	116	58	1.02958	6.39743	5.09018
chr1	21723877	21724278	unique_peak1	104	51	1.04423	6.22255	4.70609
chr1	21923774	21924202	unique_peak1	98	46	1.09897	6.10408	4.88011
chr1	24195365	24195751	unique_peak1	94	47	1.00474	6.08733	4.0219
chr1	24640972	24641266	unique_peak1	64	30	1.04792	5.47816	3.03299
chr1	24883901	24884162	unique_peak1	69	27	1.30951	5.46211	4.42928
chr1	25052346	25052764	unique_peak1	118	51	1.23803	6.31945	6.96909
chr1	25963974	25964326	unique_peak1	150	72	1.11739	6.74852	7.45629
chr1	26916214	26916615	unique_peak1	93	44	1.08146	6.03259	4.4608
chr1	28666967	28667417	unique_peak1	109	44	1.32484	6.15428	7.11628
chr1	28763389	28763814	unique_peak1	122	55	1.1823	6.39851	6.65852
chr1	29227458	29228317	unique_peak1	307	149	1.1821	7.81987	16.9403
chr1	29284025	29284312	unique_peak1	85	37	1.18767	5.84176	4.8061
chr1	29391372	29391648	unique_peak1	74	31	1.22369	5.61184	4.3896
chr1	29869944	29870354	unique_peak1	122	59	1.08276	6.44827	5.82654
chr1	30385717	30386213	unique_peak1	139	66	1.12401	6.6281	7.0216
chr1	31783219	31783747	unique_peak1	117	56	1.09251	6.37914	5.74404
chr1	32200842	32201173	unique_peak1	73	22	1.67934	5.36323	6.75832
chr1	32379365	32379691	unique_peak1	77	34	1.15513	5.70685	4.15763
chr1	32891974	32892397	unique_peak1	149	63	1.29693	6.64846	9.30934
chr1	34179242	34179530	unique_peak1	80	32	1.29846	5.69362	5.07164
chr1	35934770	35935001	unique_peak1	50	13	1.81919	4.71695	5.13748
chr1	36374942	36375475	unique_peak1	186	94	1.06845	7.10408	8.65639
chr1	37727265	37727582	unique_peak1	94	46	1.03511	6.07215	4.20724
chr1	38139342	38139910	unique_peak1	160	75	1.15858	6.82722	8.5136
chr1	40372947	40373350	unique_peak1	168	75	1.23366	6.86476	9.82517
chr1	40589611	40589968	unique_peak1	103	52	1.00193	6.22889	4.39055
chr1	40600858	40601251	unique_peak1	103	52	1.00193	6.22889	4.39055
chr1	41125011	41125347	unique_peak1	120	50	1.29185	6.31835	7.51187
chr1	41340024	41340511	unique_peak1	130	58	1.20458	6.48493	7.30743
chr1	41593075	41593340	unique_peak1	52	18	1.43818	4.96702	3.8725
chr1	41673239	41673436	unique_peak1	46	21	1.04064	4.97975	2.24028
chr1	41935400	41935910	unique_peak1	162	70	1.27587	6.78768	9.93473
chr1	41964529	41964806	unique_peak1	61	25	1.22851	5.3147	3.67636
chr1	17464470	17465392	common_peak1	944	557	1.02264	9.63544	43.9245
chr1	33516199	33522528	common_peak1	589850	503672	1.17056	19.5274	Inf
chr1	33534629	33539687	common_peak1	609630	531488	1.14408	19.5917	Inf
chr1	33582425	33587592	common_peak1	429500	352886	1.19263	19.0252	Inf
chr1	4738350	4739014	common_peak1	258	133	1.07654	7.60436	12.3145
chr1	5046696	5047252	common_peak1	288	118	1.41751	7.60357	20.9879
chr1	7814345	7814947	common_peak1	380	167	1.34794	8.06629	26.0279
chr1	10246808	10247720	common_peak1	1992	913	1.46612	10.5691	171.042
chr1	18683442	18685224	common_peak1	102728	83986	1.04862	16.8822	Inf
chr1	18688983	18689545	common_peak1	15224	11055	1.0179	13.9415	Inf
chr1	21688605	21688971	common_peak1	151	59	1.41055	6.61216	10.8088
chr1	26477844	26479082	common_peak1	656	340	1.1703	8.99878	37.0107
chr1	27972065	27972331	common_peak1	67	22	1.54842	5.29777	5.4773
chr1	28116480	28117125	common_peak1	326	176	1.036	7.9856	14.6862
chr1	29918563	29919782	common_peak1	859	511	1.00083	9.50041	38.3812
chr1	33543791	33545148	common_peak1	63864	50282	1.05275	16.1442	Inf
chr1	33545422	33546861	common_peak1	151272	123702	1.08918	17.4611	Inf
chr1	33549320	33551727	common_peak1	131644	110303	1.03939	17.2708	Inf
chr1	33555755	33556631	common_peak1	28132	19497	1.1501	14.8261	Inf
chr1	35140801	35141870	common_peak1	639	323	1.20349	8.9416	37.6605
chr1	37315765	37316234	common_peak1	145	68	1.14655	6.6818	7.58636
chr1	37925688	37926543	common_peak1	1444	535	1.73823	9.9352	155.164
chr1	38947755	38949306	common_peak1	659	375	1.0364	9.07279	30.6365
chr1	39891514	39892927	common_peak1	1111	605	1.15555	9.82095	63.5353
chr1	40626618	40627402	common_peak1	231	124	1.00639	7.46898	9.82795
chr1	17464496	17465373	common_peak2	942	551	1.03496	9.626	44.6349
chr1	33516205	33522524	common_peak2	589850	503672	1.17056	19.5274	Inf
chr1	33534635	33539676	common_peak2	609630	531488	1.14408	19.5917	Inf
chr1	33582425	33587590	common_peak2	429500	352886	1.19263	19.0252	Inf
chr1	3518295	3518888	common_peak2	295	154	1.07326	7.81276	13.9868
chr1	4738580	4738944	common_peak2	169	88	1.01499	6.98323	7.30047
chr1	5046778	5047193	common_peak2	272	114	1.37865	7.53482	18.9519
chr1	7814331	7814921	common_peak2	379	168	1.33531	8.06853	25.4641
chr1	10246827	10247715	common_peak2	1992	913	1.46612	10.5691	171.042
chr1	18683483	18685200	common_peak2	102728	83985	1.04864	16.8822	Inf
chr1	18689036	18689515	common_peak2	15223	11055	1.0178	13.9414	Inf
chr1	26308983	26309682	common_peak2	414	227	1.03972	8.35275	18.9598
chr1	26478270	26478972	common_peak2	512	258	1.18405	8.60883	29.0088
chr1	28116526	28117041	common_peak2	308	164	1.04962	7.89113	14.1934
chr1	29918611	29919411	common_peak2	808	457	1.06696	9.37269	39.9315
chr1	33543794	33545063	common_peak2	63864	50282	1.05275	16.1442	Inf
chr1	33545421	33546860	common_peak2	151272	123702	1.08918	17.4611	Inf
chr1	33549322	33551726	common_peak2	131644	110303	1.03939	17.2708	Inf
chr1	33555752	33556639	common_peak2	28132	19497	1.1501	14.8261	Inf
chr1	34886504	34886859	common_peak2	374	178	1.23186	8.09975	22.1891
chr1	35140809	35141402	common_peak2	526	272	1.14979	8.66765	28.5983
chr1	37925763	37926529	common_peak2	1442	535	1.73609	9.93413	154.789
chr1	38948501	38949309	common_peak2	469	260	1.0374	8.54661	21.5195
chr1	39891525	39892457	common_peak2	979	519	1.1807	9.61272	57.5024
chr1	10239820	10240233	unique_peak1	158	74	1.19951	6.82857	9.01841
chr1	10387411	10387621	unique_peak1	93	34	1.51066	5.88462	7.67729
chr1	32161650	32161969	unique_peak1	84	32	1.4446	5.76669	6.53742
chr1	1096140	1096508	unique_peak1	109	57	1.01773	6.36685	4.88729
chr1	2061399	2061961	unique_peak1	216	102	1.20829	7.29065	12.4509
chr1	5270267	5270721	unique_peak1	150	76	1.0841	6.80884	7.33851
chr1	6703117	6703438	unique_peak1	77	37	1.11215	5.804	4.08971
chr1	7070131	7070374	unique_peak1	60	30	1.03715	5.47277	3.03299
chr1	7142246	7142471	unique_peak1	100	50	1.07526	6.21005	4.89906
chr1	7321337	7321617	unique_peak1	158	78	1.12454	6.86605	8.1678
chr1	7803200	7803616	unique_peak1	180	82	1.24766	6.99887	10.9074
chr1	9138792	9139128	unique_peak1	69	33	1.11031	5.64262	3.66132
chr1	10429045	10429353	unique_peak1	78	33	1.29173	5.73333	5.13782
chr1	11050609	11050974	unique_peak1	158	58	1.54568	6.65548	13.1302
chr1	11704890	11705227	unique_peak1	118	55	1.18632	6.40051	6.65852
chr1	12379574	12379860	unique_peak1	81	35	1.26517	5.80251	5.27135
chr1	13885507	13885767	unique_peak1	65	23	1.52455	5.34724	5.52764
chr1	14152787	14153026	unique_peak1	86	40	1.16632	5.94071	4.87211
chr1	14210749	14211189	unique_peak1	119	57	1.14824	6.4321	6.51414
chr1	14694737	14694974	unique_peak1	74	32	1.25686	5.67282	4.76185
chr1	16929522	16929793	unique_peak1	71	29	1.33313	5.57346	5.03568
chr1	17336215	17336508	unique_peak1	73	29	1.37423	5.59401	5.3601
chr1	17427393	17427700	unique_peak1	76	36	1.13127	5.77509	4.15797
chr1	17813082	17813282	unique_peak1	52	16	1.69302	4.93397	5.22068
chr1	18116739	18116920	unique_peak1	52	22	1.25692	5.15202	3.4738
chr1	18139552	18139743	unique_peak1	68	35	1.00626	5.67306	3.1375
chr1	18610043	18610381	unique_peak1	115	57	1.09739	6.40668	5.81679
chr1	19605235	19605392	unique_peak1	58	24	1.29749	5.2926	3.91816
chr1	21802541	21802772	unique_peak1	64	27	1.27926	5.44698	4.27256
chr1	23669305	23669619	unique_peak1	97	49	1.0586	6.17315	4.69191
chr1	24226547	24226836	unique_peak1	76	36	1.13127	5.77509	4.15797
chr1	24730134	24730445	unique_peak1	80	32	1.3723	5.73054	5.7092
chr1	25963935	25964373	unique_peak1	195	98	1.11277	7.18574	9.89486
chr1	27561390	27561833	unique_peak1	155	71	1.22983	6.78484	9.24973
chr1	29559955	29560273	unique_peak1	109	56	1.04282	6.3543	5.07352
chr1	29858636	29858880	unique_peak1	57	23	1.33074	5.25033	4.01185
chr1	30058687	30059148	unique_peak1	175	81	1.22313	6.96912	10.2431
chr1	31040677	31041029	unique_peak1	143	69	1.15041	6.70449	7.65819
chr1	31338283	31338672	unique_peak1	141	71	1.08879	6.71432	6.97332
chr1	32204366	32204984	unique_peak1	171	84	1.13681	6.9778	9.01932
chr1	32892026	32892422	unique_peak1	123	61	1.10121	6.5048	6.2447
chr1	33157550	33157866	unique_peak1	76	39	1.0188	5.83133	3.56169
chr1	33208640	33209006	unique_peak1	99	41	1.34044	6.06254	6.76335
chr1	36403418	36403787	unique_peak1	101	51	1.06202	6.23145	4.9722
chr1	37422979	37423584	unique_peak1	182	95	1.05422	7.11207	8.46524
chr1	38101286	38101681	unique_peak1	108	56	1.02913	6.34745	4.94295
chr1	38271047	38271374	unique_peak1	215	113	1.05497	7.36038	10.0509
chr1	38383909	38384163	unique_peak1	130	66	1.07169	6.60193	6.33817
chr1	38904902	38905200	unique_peak1	76	38	1.05533	5.81307	3.75257
chr1	40394615	40394773	unique_peak1	54	24	1.19219	5.23995	3.30711
chr1	40748282	40748561	unique_peak1	82	30	1.49908	5.70374	6.76861
chr1	41951000	41951320	unique_peak1	92	48	1.0092	6.11931	4.22425
chr1	5046727	5047199	common_peak1	300	134	1.30877	7.7312	19.4714
chr1	5152661	5153104	common_peak1	338	143	1.39399	7.86692	24.1702
chr1	5502752	5503058	common_peak1	135	68	1.08544	6.65124	6.61902
chr1	6826681	6827144	common_peak1	537	268	1.1852	8.66406	30.2947
chr1	7091714	7092111	common_peak1	275	104	1.54128	7.48489	22.8842
chr1	10246855	10247720	common_peak1	2147	984	1.38924	10.6386	161.152
chr1	14677534	14677881	common_peak1	208	106	1.09698	7.28996	10.3408
chr1	17433505	17433795	common_peak1	98	50	1.04526	6.19505	4.63264
chr1	23218170	23218549	common_peak1	446	238	1.07786	8.4398	21.6091
chr1	25436488	25436972	common_peak1	362	170	1.24866	8.04218	21.9288
chr1	29126165	29126761	common_peak1	668	369	1.05216	9.05746	31.2321
chr1	29918600	29919435	common_peak1	912	484	1.1281	9.48589	48.1093
chr1	30905660	30906371	common_peak1	548	242	1.36221	8.60592	38.3398
chr1	33555739	33556629	common_peak1	31126	20243	1.03812	14.8243	Inf
chr1	34886421	34886939	common_peak1	424	172	1.4684	8.16883	33.0219
chr1	35140782	35141494	common_peak1	598	323	1.07791	8.87881	29.0383
chr1	37925706	37926553	common_peak1	1697	700	1.52733	10.2169	145.625
chr1	38462548	38463129	common_peak1	356	192	1.04906	8.11698	16.3836
chr1	4738582	4738966	common_peak2	230	118	1.09375	7.44169	11.3521
chr1	5046835	5047181	common_peak2	271	112	1.41345	7.52691	19.8
chr1	5152659	5152997	common_peak2	273	120	1.32576	7.58174	18.0736
chr1	5502767	5503079	common_peak2	135	68	1.08544	6.65124	6.61902
chr1	6269746	6270132	common_peak2	247	120	1.17622	7.50697	13.5837
chr1	6826680	6827114	common_peak2	537	268	1.1852	8.66406	30.2947
chr1	7091735	7092024	common_peak2	273	98	1.61526	7.43699	24.1704
chr1	10246792	10247720	common_peak2	2149	984	1.39063	10.6393	161.634
chr1	14677546	14677878	common_peak2	208	106	1.09698	7.28996	10.3408
chr1	15689760	15689982	common_peak2	119	55	1.19887	6.40679	6.95009
chr1	23218170	23218515	common_peak2	445	238	1.0745	8.43812	21.343
chr1	25436553	25436993	common_peak2	355	169	1.22791	8.02335	20.9698
chr1	29126241	29126749	common_peak2	665	368	1.04932	9.05214	31.0282
chr1	29918569	29919350	common_peak2	902	476	1.13558	9.46564	48.0812
chr1	30905677	30906284	common_peak2	526	228	1.38648	8.53244	37.7636
chr1	32878974	32879257	common_peak2	146	77	1.02522	6.79801	6.6188
chr1	33555761	33556629	common_peak2	31126	20243	1.03812	14.8243	Inf
chr1	34886524	34886860	common_peak2	392	160	1.4547	8.05827	29.9731
chr1	35140788	35141403	common_peak2	575	312	1.06902	8.82453	27.568
chr1	37925753	37926553	common_peak2	1697	700	1.52733	10.2169	145.625
chr10	8945584	8946011	unique_peak1	110	49	1.18685	6.23728	6.0891
chr10	386782	387130	unique_peak1	146	65	1.22125	6.65502	8.3869
chr10	913444	913691	unique_peak1	60	8	2.73385	4.53685	10.0743
chr10	1172803	1173240	unique_peak1	154	70	1.19795	6.74872	8.59053
chr10	1437969	1438216	unique_peak1	53	19	1.39312	5.01849	3.93019
chr10	1438384	1438696	unique_peak1	94	46	1.03511	6.07215	4.20724
chr10	1462846	1463382	unique_peak1	192	95	1.10224	7.13608	9.40293
chr10	1757540	1757931	unique_peak1	104	38	1.45927	6.01503	7.72786
chr10	1952541	1953296	unique_peak1	192	91	1.16364	7.10538	10.2277
chr10	2902229	2902661	unique_peak1	122	49	1.3458	6.31676	8.07476
chr10	2941994	2942354	unique_peak1	74	29	1.3168	5.56529	4.87582
chr10	3424856	3425100	unique_peak1	67	27	1.26462	5.43967	4.11766
chr10	3976257	3976935	unique_peak1	222	96	1.311	7.25541	14.301
chr10	4269035	4269246	unique_peak1	54	15	1.74346	4.87173	5.38214
chr10	6708027	6708344	unique_peak1	76	33	1.17697	5.67595	4.23188
chr10	8189526	8190113	unique_peak1	167	87	1.01297	6.96592	7.22676
chr10	8928427	8928794	unique_peak1	98	41	1.26124	6.02294	5.98294
chr10	9200531	9200852	unique_peak1	67	25	1.37154	5.38621	4.62282
chr10	9314934	9315280	unique_peak1	70	33	1.05136	5.61314	3.25271
chr10	9539329	9539561	unique_peak1	52	16	1.59864	4.88678	4.47503
chr10	11133656	11133896	unique_peak1	50	19	1.30461	4.97424	3.27639
chr10	11741246	11741528	unique_peak1	64	28	1.14413	5.43005	3.44325
chr10	12086820	12087169	unique_peak1	90	44	1.03124	6.00747	4.06022
chr10	12313960	12314185	unique_peak1	52	14	1.77921	4.7965	5.16048
chr10	12935149	12935422	unique_peak1	64	29	1.09523	5.4545	3.23297
chr10	13099477	13099789	unique_peak1	107	53	1.0334	6.27159	4.85303
chr10	13329790	13330092	unique_peak1	66	26	1.29415	5.40196	4.20652
chr10	14652934	14653433	unique_peak1	201	102	1.07127	7.22214	9.37597
chr10	15374022	15374317	unique_peak1	84	37	1.16956	5.83271	4.51486
chr10	15586838	15587017	unique_peak1	50	19	1.30461	4.97424	3.27639
chr10	15922819	15923221	unique_peak1	99	36	1.45967	5.93929	7.44396
chr10	16565497	16565797	unique_peak1	73	32	1.15851	5.62365	4.01573
chr10	17325024	17325759	unique_peak1	204	96	1.18068	7.19025	11.1564
chr10	18794615	18795020	unique_peak1	90	44	1.03124	6.00747	4.06022
chr10	19089868	19090272	unique_peak1	112	57	1.00038	6.35817	4.75924
chr10	19581258	19581876	unique_peak1	162	60	1.49488	6.67818	12.5467
chr10	21263937	21264185	unique_peak1	68	31	1.09458	5.54729	3.37793
chr10	21599132	21599641	unique_peak1	206	105	1.06771	7.26178	9.59596
chr10	22424750	22425210	unique_peak1	138	70	1.02926	6.66438	6.10343
chr10	22549352	22549734	unique_peak1	86	33	1.36603	5.77048	5.93406
chr10	22606721	22607041	unique_peak1	96	44	1.13011	6.05691	4.87442
chr10	22817674	22818174	unique_peak1	179	85	1.15296	7.00275	9.37238
chr10	20479609	20481063	common_peak1	15486	11176	1.02862	13.9626	Inf
chr10	10791585	10792808	common_peak1	15122	9913	1.16478	13.8576	Inf
chr10	10807040	10808604	common_peak1	151854	98113	1.42948	17.2969	Inf
chr10	19897349	19897840	common_peak1	220	113	1.06407	7.36493	10.1829
chr10	20455051	20455224	common_peak1	6400	4037	1.12939	12.5441	Inf
chr10	20469478	20476084	common_peak1	844600	567208	1.55502	19.891	Inf
chr10	20961285	20962120	common_peak1	229	122	1.01625	7.45064	9.93497
chr10	20479613	20481063	common_peak2	15486	11176	1.02862	13.9626	Inf
chr10	10791589	10792841	common_peak2	15122	9913	1.16478	13.8576	Inf
chr10	10807018	10808657	common_peak2	151854	98113	1.42948	17.2969	Inf
chr10	19354380	19354814	common_peak2	236	126	1.0165	7.49694	10.2299
chr10	19897351	19897761	common_peak2	218	108	1.1147	7.32553	10.8962
chr10	20455052	20455224	common_peak2	6400	4037	1.12939	12.5441	Inf
chr10	20469407	20476100	common_peak2	844601	567210	1.55502	19.891	Inf
chr10	289221	289546	unique_peak1	124	52	1.33954	6.39769	8.42742
chr10	909000	909327	unique_peak1	70	31	1.21905	5.60952	4.23966
chr10	913480	913690	unique_peak1	60	26	1.23646	5.37312	3.89673
chr10	1854860	1855145	unique_peak1	73	33	1.19366	5.68429	4.37885
chr10	2245567	2245787	unique_peak1	64	27	1.27926	5.44698	4.27256
chr10	2675893	2676166	unique_peak1	65	30	1.15532	5.53185	3.72934
chr10	3254391	3254682	unique_peak1	70	25	1.51861	5.45974	5.80676
chr10	4748909	4749164	unique_peak1	79	41	1.00574	5.89519	3.57963
chr10	5221460	5221740	unique_peak1	78	39	1.05726	5.85056	3.82579
chr10	5348983	5349243	unique_peak1	80	34	1.28741	5.77299	5.2044
chr10	6281999	6282251	unique_peak1	81	39	1.11317	5.87851	4.37382
chr10	6857181	6857422	unique_peak1	76	37	1.0928	5.79433	3.95124
chr10	7165970	7166240	unique_peak1	78	40	1.02164	5.86837	3.63527
chr10	7238112	7238329	unique_peak1	65	31	1.10951	5.55476	3.51683
chr10	8085821	8086175	unique_peak1	84	42	1.06272	5.95763	4.17953
chr10	8087099	8087389	unique_peak1	87	45	1.01745	6.03229	4.00333
chr10	9468259	9468678	unique_peak1	146	78	1.00684	6.8072	6.4353
chr10	9703056	9703346	unique_peak1	75	25	1.62068	5.51078	6.88
chr10	10881579	10881813	unique_peak1	76	34	1.21145	5.73501	4.5968
chr10	11483247	11483599	unique_peak1	93	43	1.18052	6.04969	5.37441
chr10	11641727	11642007	unique_peak1	69	30	1.24357	5.57598	4.32109
chr10	12008791	12009154	unique_peak1	102	51	1.07665	6.23877	5.10717
chr10	13276508	13276879	unique_peak1	118	54	1.21231	6.38752	6.87997
chr10	14294579	14294810	unique_peak1	83	38	1.18584	5.87832	4.87625
chr10	14498569	14498925	unique_peak1	88	30	1.60377	5.75608	7.83212
chr10	15214814	15215066	unique_peak1	68	34	1.0469	5.65274	3.32601
chr10	16866248	16866663	unique_peak1	158	78	1.12454	6.86605	8.1678
chr10	18967954	18968337	unique_peak1	148	79	1.00896	6.82641	6.50904
chr10	19089993	19090317	unique_peak1	114	51	1.24195	6.32141	6.96909
chr10	19561109	19561398	unique_peak1	90	44	1.09944	6.04158	4.59726
chr10	20801080	20801528	unique_peak1	266	137	1.09728	7.65716	13.1452
chr10	21586316	21586650	unique_peak1	114	57	1.08441	6.40019	5.68057
chr10	22972109	22972813	unique_peak1	214	112	1.06072	7.35054	10.1095
chr10	10791585	10792820	common_peak1	17048	10432	1.09153	13.8946	Inf
chr10	10807031	10808629	common_peak1	170519	108100	1.17235	17.3082	Inf
chr10	10866563	10867393	common_peak1	5254	3066	1.0925	12.1289	279.4
chr10	10872553	10872808	common_peak1	477	221	1.28489	8.43686	30.4066
chr10	16228680	16229244	common_peak1	282	145	1.10327	7.74146	14.136
chr10	19228404	19228656	common_peak1	74	36	1.0918	5.75535	3.87866
chr10	19354258	19354817	common_peak1	291	133	1.27396	7.70307	18.1789
chr10	20469366	20476098	common_peak1	940596	624534	1.20332	19.8541	Inf
chr10	10791591	10792798	common_peak2	17048	10432	1.09153	13.8946	Inf
chr10	10807031	10808656	common_peak2	170519	108100	1.17235	17.3082	Inf
chr10	10866567	10867296	common_peak2	5248	3064	1.09173	12.1275	278.717
chr10	10872511	10872900	common_peak2	478	224	1.26866	8.44811	29.8539
chr10	16228755	16229194	common_peak2	279	137	1.16859	7.69282	15.2268
chr10	19354339	19354692	common_peak2	250	109	1.33175	7.44724	16.7223
chr10	20469484	20476098	common_peak2	940593	624534	1.20332	19.8541	Inf
chr11	20528905	20529381	unique_peak1	134	69	1.00451	6.63154	5.64424
chr11	581272	581652	unique_peak1	83	41	1.00684	5.89574	3.57963
chr11	649737	650090	unique_peak1	95	26	1.85103	5.6804	9.77556
chr11	655432	655712	unique_peak1	77	32	1.24002	5.6644	4.60931
chr11	695927	696172	unique_peak1	52	22	1.16254	5.10483	2.87303
chr11	2371856	2372197	unique_peak1	70	28	1.28084	5.4984	4.3391
chr11	4114407	4114647	unique_peak1	68	26	1.3397	5.42474	4.52374
chr11	4176469	4176846	unique_peak1	92	44	1.0649	6.02431	4.32579
chr11	7423515	7423836	unique_peak1	82	30	1.42642	5.66741	5.91667
chr11	8091799	8092096	unique_peak1	72	30	1.22764	5.56802	4.32109
chr11	8809550	8809773	unique_peak1	62	19	1.6318	5.13783	5.52178
chr11	9185359	9185714	unique_peak1	96	40	1.26441	5.98976	5.76241
chr11	10624180	10624612	unique_peak1	118	59	1.03157	6.42268	5.29409
chr11	10637521	10637774	unique_peak1	103	49	1.08599	6.18685	4.9613
chr11	11474171	11474478	unique_peak1	68	33	1.00712	5.59102	2.99017
chr11	12780225	12780532	unique_peak1	80	33	1.25539	5.71516	4.82954
chr11	13798619	13798890	unique_peak1	68	23	1.50962	5.33977	5.35234
chr11	14299422	14299748	unique_peak1	92	39	1.23483	5.93934	5.39129
chr11	14317012	14317472	unique_peak1	128	48	1.44869	6.33906	9.48712
chr11	14914814	14915190	unique_peak1	100	46	1.12994	6.11956	5.15884
chr11	15414308	15414609	unique_peak1	71	28	1.3025	5.50923	4.65239
chr11	17596448	17596744	unique_peak1	83	30	1.44496	5.67668	6.08439
chr11	18394221	18394585	unique_peak1	92	40	1.19921	5.95715	5.16342
chr11	18475137	18475562	unique_peak1	126	58	1.15656	6.46092	6.72813
chr11	19473324	19473547	unique_peak1	51	19	1.33468	4.98927	3.43633
chr11	19573131	19573446	unique_peak1	89	41	1.11367	5.94915	4.51814
chr11	20358633	20358935	unique_peak1	64	19	1.68019	5.16202	5.89487
chr11	20474480	20474852	unique_peak1	88	35	1.31876	5.82931	5.74024
chr11	21715586	21715989	unique_peak1	120	59	1.05738	6.43558	5.55809
chr11	22154299	22154645	unique_peak1	74	35	1.05376	5.69681	3.53311
chr11	22278894	22279200	unique_peak1	78	36	1.09469	5.7568	3.87866
chr11	24906973	24907459	unique_peak1	142	72	1.03311	6.70638	6.25066
chr11	25873897	25874105	unique_peak1	54	21	1.28402	5.10144	3.56455
chr11	27313171	27313469	unique_peak1	55	14	1.86446	4.83912	5.95725
chr11	27717437	27717841	unique_peak1	113	56	1.03911	6.35245	5.07352
chr11	1070861	1071311	common_peak1	182	92	1.06566	7.07199	8.50976
chr11	10363466	10363862	common_peak1	149	72	1.1071	6.74338	7.31876
chr11	10609905	10611733	common_peak1	1605	669	1.57987	10.178	151.623
chr11	10631873	10632578	common_peak1	518	271	1.1314	8.65316	27.4129
chr11	19353968	19354328	common_peak1	130	57	1.22924	6.4726	7.53342
chr11	20619594	20619786	common_peak1	42	16	1.27489	4.72491	2.76493
chr11	25517726	25518255	common_peak1	227	122	1.00273	7.44388	9.55401
chr11	1070879	1071210	common_peak2	159	83	1.00454	6.89459	6.80399
chr11	10363511	10363828	common_peak2	146	72	1.07582	6.72774	6.91143
chr11	10609987	10611768	common_peak2	1601	669	1.57601	10.176	150.744
chr11	10631899	10632552	common_peak2	518	271	1.1314	8.65316	27.4129
chr11	10857713	10859050	common_peak2	29318	21879	1.04775	14.9412	Inf
chr11	19205068	19205352	common_peak2	126	58	1.15656	6.46092	6.72813
chr11	19354025	19354241	common_peak2	123	50	1.32977	6.33731	7.98099
chr11	389846	390124	unique_peak1	84	29	1.5821	5.69794	7.42488
chr11	576681	577023	unique_peak1	78	29	1.4723	5.64304	6.19699
chr11	620846	621137	unique_peak1	90	45	1.06774	6.05743	4.39897
chr11	656832	657129	unique_peak1	131	68	1.04066	6.62885	6.08683
chr11	1397395	1397760	unique_peak1	123	59	1.14852	6.48115	6.65749
chr11	1670563	1670845	unique_peak1	83	43	1.01181	5.96534	3.85608
chr11	2401938	2402275	unique_peak1	106	44	1.34239	6.16305	7.27502
chr11	2464651	2465073	unique_peak1	118	59	1.08678	6.45028	5.82654
chr11	4888268	4888533	unique_peak1	80	40	1.05914	5.88712	3.89904
chr11	5008019	5008278	unique_peak1	59	29	1.05966	5.43672	3.09531
chr11	5610090	5610389	unique_peak1	106	54	1.05288	6.3078	5.05853
chr11	5686827	5687178	unique_peak1	117	59	1.07413	6.44395	5.69177
chr11	8809508	8809702	unique_peak1	72	22	1.73715	5.39214	7.3282
chr11	10662616	10663022	unique_peak1	124	47	1.48249	6.32621	9.76828
chr11	10717113	10717325	unique_peak1	58	16	1.85388	5.0144	6.39159
chr11	14890347	14890599	unique_peak1	84	33	1.40153	5.78823	6.26218
chr11	15769751	15770139	unique_peak1	112	56	1.08318	6.37448	5.60763
chr11	18475149	18475602	unique_peak1	163	64	1.4524	6.74857	12.4372
chr11	18479517	18479848	unique_peak1	108	47	1.27705	6.22349	6.84807
chr11	20315301	20315553	unique_peak1	78	39	1.05726	5.85056	3.82579
chr11	20885077	20885361	unique_peak1	80	29	1.5098	5.66179	6.54145
chr11	22618880	22619299	unique_peak1	103	41	1.39927	6.09195	7.57235
chr11	23066618	23067064	unique_peak1	127	65	1.05863	6.57371	5.9982
chr11	24673043	24673517	unique_peak1	107	56	1.0153	6.34054	4.81361
chr11	25039352	25039642	unique_peak1	69	33	1.11031	5.64262	3.66132
chr11	25113107	25113374	unique_peak1	58	27	1.13399	5.37435	3.22914
chr11	26067335	26067598	unique_peak1	78	34	1.24991	5.75424	4.89756
chr11	26376168	26376427	unique_peak1	72	36	1.05126	5.73508	3.60623
chr11	26725605	26725922	unique_peak1	71	32	1.19563	5.64221	4.30914
chr11	27758372	27758981	unique_peak1	178	93	1.05145	7.08031	8.3183
chr11	28652739	28653150	unique_peak1	146	77	1.02522	6.79801	6.6188
chr11	1070858	1071335	common_peak1	223	78	1.63863	7.1231	20.1716
chr11	10609899	10611785	common_peak1	1696	756	1.41557	10.2719	129.837
chr11	19885989	19886526	common_peak1	324	164	1.13433	7.93349	16.8912
chr11	27872311	27872616	common_peak1	113	47	1.34433	6.25713	7.78674
chr11	1070901	1071203	common_peak2	189	73	1.48604	6.95247	14.8136
chr11	1453478	1453807	common_peak2	185	97	1.04887	7.13914	8.61221
chr11	10609991	10611484	common_peak2	1606	667	1.51428	10.1408	135.737
chr11	19886071	19886523	common_peak2	314	142	1.29391	7.80682	20.163
chr12	1897247	1897607	unique_peak1	83	35	1.22924	5.78454	4.81535
chr12	2189846	2190316	unique_peak1	278	129	1.23544	7.64009	16.4031
chr12	2812803	2813130	unique_peak1	162	82	1.05058	6.90033	7.37851
chr12	3330963	3331401	unique_peak1	130	63	1.08722	6.54361	6.25398
chr12	3570990	3571269	unique_peak1	66	24	1.40518	5.34645	4.72687
chr12	3664262	3664713	unique_peak1	143	69	1.10444	6.6815	7.10075
chr12	3828575	3828939	unique_peak1	78	30	1.34994	5.62917	5.25999
chr12	3847074	3847568	unique_peak1	137	67	1.08036	6.62764	6.54597
chr12	4954307	4954842	unique_peak1	151	76	1.05065	6.79211	6.93791
chr12	5751002	5751805	unique_peak1	221	93	1.34936	7.22927	14.8897
chr12	7532888	7533312	unique_peak1	88	40	1.13113	5.92312	4.58652
chr12	7917883	7918098	unique_peak1	48	21	1.10517	5.01202	2.51567
chr12	8021157	8021384	unique_peak1	66	24	1.40518	5.34645	4.72687
chr12	8181521	8182047	unique_peak1	159	81	1.03931	6.8772	7.17367
chr12	10198004	10198317	unique_peak1	68	26	1.3397	5.42474	4.52374
chr12	10582619	10583487	unique_peak1	240	122	1.08859	7.48681	11.6442
chr12	11635306	11635536	unique_peak1	67	23	1.48702	5.32847	5.17866
chr12	11766251	11766564	unique_peak1	74	31	1.22369	5.61184	4.3896
chr12	12275018	12275374	unique_peak1	108	53	1.04767	6.27872	4.98517
chr12	13487224	13487664	unique_peak1	130	62	1.10994	6.53225	6.45484
chr12	13983671	13984164	unique_peak1	144	57	1.38646	6.55121	10.0308
chr12	15207936	15208148	unique_peak1	61	28	1.07097	5.39347	3.02253
chr12	16423234	16423516	unique_peak1	73	35	1.03298	5.68641	3.39934
chr12	16670291	16670473	unique_peak1	68	21	1.63515	5.27701	5.9742
chr12	17782258	17782551	unique_peak1	98	48	1.03885	6.13414	4.48578
chr12	18704796	18705083	unique_peak1	70	22	1.61526	5.33119	6.01747
chr12	19075085	19075482	unique_peak1	125	64	1.0046	6.52467	5.27547
chr12	19319948	19320225	unique_peak1	68	26	1.3397	5.42474	4.52374
chr12	19486605	19486946	unique_peak1	94	40	1.23215	5.97363	5.46026
chr12	22627071	22627442	unique_peak1	128	65	1.01901	6.5539	5.60565
chr12	23859232	23859458	unique_peak1	68	22	1.57102	5.30907	5.65581
chr12	24243594	24244021	unique_peak1	162	69	1.29634	6.77745	10.1746
chr12	25321781	25322205	unique_peak1	150	74	1.0784	6.76802	7.05774
chr12	20641814	20646757	common_peak1	335803	272021	1.18707	18.6469	Inf
chr12	20654272	20663557	common_peak1	598960	495485	1.21793	19.5275	Inf
chr12	3530312	3530817	common_peak1	243	112	1.23008	7.43522	14.1812
chr12	5634234	5634678	common_peak1	35268	21459	1.3618	15.0703	Inf
chr12	8538492	8539878	common_peak1	98184	81410	1.02352	16.8247	Inf
chr12	8539950	8545867	common_peak1	572616	510294	1.1058	19.5139	Inf
chr12	9270654	9270954	common_peak1	122	54	1.2083	6.38551	6.87997
chr12	13342273	13342643	common_peak1	38518	29910	1.01926	15.378	Inf
chr12	13376880	13378359	common_peak1	51858	38963	1.09824	15.799	Inf
chr12	13390250	13390861	common_peak1	25226	19117	1.00968	14.7275	Inf
chr12	13396302	13397467	common_peak1	45932	36087	1.02098	15.6497	Inf
chr12	13410023	13411080	common_peak1	49228	39091	1.01293	15.761	Inf
chr12	19529810	19530636	common_peak1	307	120	1.49206	7.66489	24.1108
chr12	20531561	20537989	common_peak1	512944	470925	1.05124	19.3708	Inf
chr12	20665211	20669925	common_peak1	233479	198732	1.07724	18.1391	Inf
chr12	21599886	21601001	common_peak1	66866	52540	1.0605	16.2114	Inf
chr12	20641819	20646766	common_peak2	335802	272021	1.18706	18.6469	Inf
chr12	20654278	20663528	common_peak2	598960	495485	1.21793	19.5275	Inf
chr12	3530313	3530711	common_peak2	228	107	1.19713	7.35345	12.8037
chr12	5634220	5634700	common_peak2	35268	21459	1.3618	15.0703	Inf
chr12	8538436	8539999	common_peak2	98188	81418	1.02344	16.8248	Inf
chr12	8540032	8545904	common_peak2	572614	510291	1.10581	19.5139	Inf
chr12	9270663	9270893	common_peak2	121	53	1.22213	6.36595	6.95802
chr12	13342277	13342643	common_peak2	38518	29910	1.01926	15.378	Inf
chr12	13376882	13378356	common_peak2	51858	38963	1.09824	15.799	Inf
chr12	13396319	13397463	common_peak2	45932	36087	1.02098	15.6497	Inf
chr12	13410027	13411078	common_peak2	49228	39091	1.01293	15.761	Inf
chr12	19294510	19294890	common_peak2	150	76	1.04043	6.787	6.67519
chr12	19530202	19530589	common_peak2	221	90	1.39616	7.20587	15.6639
chr12	20531938	20538005	common_peak2	511888	469863	1.05131	19.3675	Inf
chr12	20665171	20669977	common_peak2	233480	198732	1.07724	18.1391	Inf
chr12	21599840	21600526	common_peak2	66361	51915	1.06602	16.1969	Inf
chr12	20610370	20616673	unique_peak2	260153	230855	1.02857	18.3309	Inf
chr12	849903	850110	unique_peak1	56	13	2.08226	4.84849	7.20878
chr12	1853675	1853931	unique_peak1	79	37	1.15013	5.82299	4.37155
chr12	3871213	3871448	unique_peak1	68	34	1.0469	5.65274	3.32601
chr12	4443642	4444033	unique_peak1	154	57	1.53213	6.62404	12.7285
chr12	5017885	5018052	unique_peak1	56	28	1.03164	5.3738	2.75316
chr12	5636226	5636429	unique_peak1	145	74	1.07156	6.7646	7.05774
chr12	6904644	6904829	unique_peak1	64	20	1.6943	5.23947	6.3084
chr12	12109603	12109806	unique_peak1	84	36	1.27954	5.84922	5.49284
chr12	14055584	14055935	unique_peak1	113	50	1.25686	6.30086	7.0517
chr12	17520758	17521138	unique_peak1	93	35	1.47002	5.90494	7.3874
chr12	17670296	17670801	unique_peak1	122	62	1.06598	6.51027	5.91136
chr12	19187297	19187607	unique_peak1	112	54	1.13471	6.34872	6.01591
chr12	19487279	19487633	unique_peak1	103	51	1.09114	6.24601	5.24339
chr12	19543700	19544140	unique_peak1	138	65	1.18229	6.63554	7.80127
chr12	19799604	19799995	unique_peak1	128	56	1.28181	6.4738	8.22272
chr12	20891557	20892000	unique_peak1	159	80	1.09788	6.88879	7.9013
chr12	22627311	22627574	unique_peak1	64	30	1.13242	5.5204	3.58606
chr12	23456093	23456291	unique_peak1	64	26	1.33173	5.42075	4.52374
chr12	25061528	25061920	unique_peak1	126	64	1.0689	6.55682	6.05784
chr12	25321765	25322269	unique_peak1	160	80	1.10722	6.89346	8.03765
chr12	26646046	26646418	unique_peak1	137	69	1.08658	6.67257	6.82739
chr12	26769875	26770301	unique_peak1	132	67	1.07304	6.62398	6.41134
chr12	27094900	27095206	unique_peak1	93	45	1.11639	6.08175	4.94658
chr12	5634234	5634700	common_peak1	39290	24019	1.14075	15.1223	Inf
chr12	9490525	9490903	common_peak1	244	129	1.05446	7.5496	11.3581
chr12	19530093	19530586	common_peak1	243	113	1.2378	7.45179	14.5475
chr12	5634242	5634674	common_peak2	39290	24019	1.14075	15.1223	Inf
chr12	9490551	9490883	common_peak2	239	126	1.05721	7.51729	11.1377
chr12	19530171	19530583	common_peak2	236	107	1.27214	7.39096	14.7353
chr2	4341540	4342389	unique_peak1	248	129	1.0593	7.55202	11.4898
chr2	2575909	2576329	unique_peak1	128	65	1.01901	6.5539	5.60565
chr2	3267009	3267748	unique_peak1	210	104	1.11102	7.26975	10.4682
chr2	4946792	4947324	unique_peak1	163	77	1.14969	6.86025	8.51529
chr2	5062707	5063137	unique_peak1	107	52	1.06037	6.2581	5.04536
chr2	6022210	6022506	unique_peak1	84	10	2.95805	4.93846	15.0157
chr2	6088242	6088667	unique_peak1	125	62	1.04969	6.50212	5.64587
chr2	6395580	6395997	unique_peak1	94	28	1.73172	5.72384	8.86292
chr2	6558451	6558787	unique_peak1	82	26	1.62573	5.56775	7.1066
chr2	7421182	7421392	unique_peak1	54	22	1.21989	5.13351	3.32004
chr2	7422936	7423258	unique_peak1	67	29	1.16509	5.48943	3.65842
chr2	7850232	7850548	unique_peak1	107	52	1.06037	6.2581	5.04536
chr2	8146974	8147399	unique_peak1	162	84	1.01623	6.91751	7.00563
chr2	9773564	9773946	unique_peak1	138	61	1.22481	6.5666	7.96004
chr2	10403088	10403446	unique_peak1	114	55	1.07817	6.34644	5.39927
chr2	10640309	10640796	unique_peak1	126	58	1.15656	6.46092	6.72813
chr2	11743847	11744141	unique_peak1	68	30	1.14039	5.52439	3.58606
chr2	13396420	13396797	unique_peak1	74	33	1.13622	5.65558	3.94306
chr2	14028990	14029282	unique_peak1	70	21	1.67939	5.29913	6.34546
chr2	14487742	14487983	unique_peak1	46	17	1.33015	4.835	3.1488
chr2	14656943	14657245	unique_peak1	65	28	1.16777	5.44187	3.5877
chr2	15128833	15129160	unique_peak1	66	28	1.19106	5.45351	3.73416
chr2	15256841	15257250	unique_peak1	86	27	1.64614	5.63042	7.70052
chr2	18437140	18437578	unique_peak1	172	82	1.14277	6.94643	8.87511
chr2	18580017	18580402	unique_peak1	106	46	1.21929	6.16424	6.02561
chr2	18726522	18726883	unique_peak1	121	60	1.04628	6.45388	5.49897
chr2	18834391	18834782	unique_peak1	140	45	1.67756	6.36234	12.6952
chr2	18988172	18988637	unique_peak1	158	81	1.0296	6.87235	6.91339
chr2	19459457	19459884	unique_peak1	117	59	1.01851	6.41614	5.16381
chr2	21913416	21913596	unique_peak1	54	14	1.83657	4.82517	5.75552
chr2	22791254	22791732	unique_peak1	132	68	1.00216	6.6096	5.57048
chr2	23389912	23390356	unique_peak1	138	63	1.179	6.5895	7.51491
chr2	23848492	23848862	unique_peak1	102	41	1.32257	6.0536	6.60491
chr2	24275190	24275723	unique_peak1	172	85	1.09155	6.97204	8.2661
chr2	24278546	24278997	unique_peak1	104	51	1.04423	6.22255	4.70609
chr2	24605934	24606330	unique_peak1	88	34	1.3594	5.80898	5.99657
chr2	25877358	25877983	unique_peak1	152	74	1.09877	6.7782	7.46424
chr2	26083342	26083706	unique_peak1	96	45	1.0984	6.07276	4.66998
chr2	27274168	27274588	unique_peak1	114	58	1.00288	6.38408	4.83298
chr2	27278272	27278875	unique_peak1	223	99	1.27398	7.28085	13.7342
chr2	28435357	28435767	unique_peak1	131	60	1.16826	6.51487	7.01389
chr2	29426978	29427207	unique_peak1	52	21	1.22667	5.07277	3.09993
chr2	29584917	29585238	unique_peak1	70	29	1.23193	5.52286	4.10152
chr2	29811822	29812065	unique_peak1	79	37	1.07569	5.78577	3.81446
chr2	30743265	30743664	unique_peak1	112	51	1.15792	6.2794	5.94259
chr2	30838590	30839571	unique_peak1	256	132	1.07535	7.59296	12.1077
chr2	30986211	30986751	unique_peak1	190	93	1.11648	7.11283	9.53174
chr2	31769428	31770373	unique_peak1	373	204	1.03206	8.19551	16.7489
chr2	32368565	32368862	unique_peak1	55	20	1.37904	5.08184	3.98923
chr2	32774333	32775014	unique_peak1	292	128	1.32239	7.67242	19.2272
chr2	33102329	33102607	unique_peak1	67	32	1.02758	5.55819	3.04693
chr2	33934422	33934742	unique_peak1	101	42	1.27352	6.06302	6.20383
chr2	34433723	34434368	unique_peak1	210	111	1.01791	7.31631	9.12404
chr2	34717942	34718249	unique_peak1	66	28	1.19106	5.45351	3.73416
chr2	35396608	35396973	unique_peak1	90	36	1.31364	5.86627	5.80536
chr2	122018	122233	common_peak1	104	48	1.12996	6.17969	5.30291
chr2	6549655	6550379	common_peak1	214	112	1.03416	7.33726	9.45522
chr2	7397492	7398408	common_peak1	965	432	1.42257	9.46951	75.5113
chr2	10143581	10144208	common_peak1	247	104	1.36119	7.39484	16.872
chr2	10220889	10221204	common_peak1	140	67	1.11366	6.64429	6.95556
chr2	14272212	14272771	common_peak1	57271	45266	1.03565	15.984	Inf
chr2	14272869	14274779	common_peak1	96080	76009	1.08901	16.7584	Inf
chr2	14275027	14275882	common_peak1	28446	21018	1.05892	14.8889	Inf
chr2	14275906	14277371	common_peak1	57068	44088	1.06819	15.9622	Inf
chr2	14282736	14285883	common_peak1	183554	127187	1.3486	17.6309	Inf
chr2	19955922	19956504	common_peak1	226	117	1.05579	7.41054	10.3448
chr2	20756913	20757322	common_peak1	261	123	1.20627	7.55733	14.8065
chr2	22375707	22376294	common_peak1	1092	654	1.01669	9.8637	50.6971
chr2	27399821	27400248	common_peak1	182	96	1.00491	7.10237	7.76269
chr2	28324831	28325824	common_peak1	893	516	1.04684	9.53744	42.9617
chr2	30711842	30712817	common_peak1	594	340	1.01683	8.92204	26.6483
chr2	32400176	32400790	common_peak1	434	237	1.05067	8.42015	20.2161
chr2	34390645	34391099	common_peak1	174	60	1.60487	6.73317	15.0029
chr2	34978301	34978796	common_peak1	196	84	1.30957	7.06418	12.5704
chr2	35639335	35639874	common_peak1	250	124	1.12827	7.52992	12.7468
chr2	122052	122237	common_peak2	104	48	1.12996	6.17969	5.30291
chr2	7397501	7398266	common_peak2	960	430	1.42121	9.46215	74.8973
chr2	9867347	9867715	common_peak2	202	101	1.09299	7.21892	9.84035
chr2	10143793	10144151	common_peak2	206	85	1.36937	7.11095	14.0567
chr2	10220917	10221172	common_peak2	140	67	1.11366	6.64429	6.95556
chr2	14272084	14272753	common_peak2	57272	45268	1.03561	15.984	Inf
chr2	14272881	14274790	common_peak2	96080	76009	1.08901	16.7584	Inf
chr2	14275030	14275848	common_peak2	28446	21018	1.05892	14.8889	Inf
chr2	14275908	14277373	common_peak2	57068	44088	1.06819	15.9622	Inf
chr2	14282736	14286485	common_peak2	193024	134579	1.34499	17.7106	Inf
chr2	19956045	19956408	common_peak2	215	108	1.09334	7.31486	10.4867
chr2	20756943	20757317	common_peak2	261	121	1.22973	7.5456	15.253
chr2	22375788	22376215	common_peak2	1083	653	1.00609	9.85619	49.4865
chr2	24187612	24187868	common_peak2	121	55	1.16966	6.39219	6.51427
chr2	26562378	26563014	common_peak2	467	259	1.03634	8.54054	21.3167
chr2	27399845	27400164	common_peak2	176	92	1.01405	7.04618	7.59534
chr2	27466492	27467046	common_peak2	234	124	1.02628	7.47892	10.3392
chr2	28324910	28325721	common_peak2	873	483	1.10696	9.47235	45.8499
chr2	30711904	30712615	common_peak2	559	310	1.05581	8.80868	26.6312
chr2	32400200	32400789	common_peak2	433	236	1.05318	8.41533	20.2733
chr2	34390833	34391070	common_peak2	156	54	1.58619	6.57445	13.1035
chr2	34978387	34978767	common_peak2	195	84	1.30169	7.06024	12.4152
chr2	35639436	35639819	common_peak2	242	119	1.13701	7.47539	12.5239
chr2	1090615	1090937	unique_peak1	99	43	1.27332	6.09609	6.27131
chr2	1703145	1703558	unique_peak1	133	71	1.00181	6.67083	5.79175
chr2	3016920	3017378	unique_peak1	155	83	1.00744	6.89604	6.80399
chr2	4740537	4740789	unique_peak1	50	25	1.02235	5.21161	2.53311
chr2	5440245	5440524	unique_peak1	59	30	1.01236	5.46038	2.9
chr2	6022194	6022448	unique_peak1	87	26	1.78613	5.64795	8.99173
chr2	6218950	6219198	unique_peak1	66	23	1.54711	5.35852	5.70451
chr2	6236915	6237331	unique_peak1	105	49	1.1763	6.23201	5.94393
chr2	8702036	8702524	unique_peak1	128	65	1.07031	6.57955	6.26502
chr2	8779546	8779845	unique_peak1	90	34	1.46201	5.86029	6.99062
chr2	8895394	8895798	unique_peak1	117	51	1.28058	6.34073	7.42484
chr2	8983826	8984104	unique_peak1	90	37	1.34337	5.91961	6.18725
chr2	9968453	9968864	unique_peak1	193	91	1.20318	7.12515	11.092
chr2	10029365	10029598	unique_peak1	63	26	1.30847	5.40912	4.36422
chr2	10392798	10393208	unique_peak1	110	57	1.03131	6.37363	5.14703
chr2	11237899	11238177	unique_peak1	65	30	1.15532	5.53185	3.72934
chr2	11523638	11523960	unique_peak1	101	52	1.03454	6.24519	4.77956
chr2	12227921	12228232	unique_peak1	71	31	1.24002	5.62001	4.54122
chr2	13031728	13032002	unique_peak1	92	47	1.03894	6.10443	4.41238
chr2	13164241	13164532	unique_peak1	98	49	1.07383	6.18077	4.82594
chr2	13448421	13448873	unique_peak1	113	53	1.1744	6.34209	6.37214
chr2	14247373	14247540	unique_peak1	79	41	1.00574	5.89519	3.57963
chr2	15410264	15410554	unique_peak1	77	40	1.00253	5.85882	3.50593
chr2	15874705	15874987	unique_peak1	91	46	1.0531	6.08114	4.47217
chr2	18733791	18733992	unique_peak1	59	29	1.05966	5.43672	3.09531
chr2	18834461	18834790	unique_peak1	141	70	1.10897	6.70423	7.17339
chr2	19671174	19671496	unique_peak1	88	46	1.00338	6.05628	3.94818
chr2	20059740	20059978	unique_peak1	102	38	1.49169	6.03125	8.23971
chr2	21879743	21880033	unique_peak1	65	32	1.06512	5.57695	3.31399
chr2	24967708	24968230	unique_peak1	189	87	1.23606	7.07746	11.2538
chr2	25476441	25476596	unique_peak1	60	26	1.23646	5.37312	3.89673
chr2	26002580	26002819	unique_peak1	74	38	1.01585	5.79333	3.48811
chr2	26366944	26367362	unique_peak1	92	43	1.16447	6.04167	5.22937
chr2	27230487	27230941	unique_peak1	147	62	1.34351	6.64904	10.0268
chr2	28451027	28451691	unique_peak1	404	220	1.04283	8.30932	18.4444
chr2	28607912	28608144	unique_peak1	74	36	1.0918	5.75535	3.87866
chr2	29380637	29380996	unique_peak1	101	52	1.03454	6.24519	4.77956
chr2	30837377	30837749	unique_peak1	132	45	1.63694	6.34203	11.9606
chr2	30986251	30986731	unique_peak1	207	104	1.11701	7.27275	10.6058
chr2	31258434	31258751	unique_peak1	88	32	1.51357	5.80118	7.22294
chr2	32595977	32596281	unique_peak1	106	52	1.10632	6.28108	5.45339
chr2	32774403	32775052	unique_peak1	294	133	1.2893	7.71074	18.7886
chr2	34389164	34389589	unique_peak1	133	60	1.241	6.55124	8.03987
chr2	34533777	34534325	unique_peak1	160	81	1.08952	6.90231	7.83879
chr2	34700244	34700631	unique_peak1	92	48	1.0092	6.11931	4.22425
chr2	32554633	32555102	common_peak1	238	91	1.51607	7.2816	19.2396
chr2	5662227	5662854	common_peak1	369	205	1.00866	8.19083	15.9298
chr2	7397454	7398331	common_peak1	1032	434	1.47029	9.50002	82.2542
chr2	14282737	14285929	common_peak1	208224	142302	1.0754	17.6563	Inf
chr2	19955961	19956466	common_peak1	232	125	1.02422	7.48939	10.2842
chr2	27399786	27400312	common_peak1	226	92	1.42321	7.25076	16.6051
chr2	32104106	32104780	common_peak1	393	214	1.04124	8.26881	17.873
chr2	34390678	34391098	common_peak1	202	80	1.45491	7.0673	15.3876
chr2	34978382	34978774	common_peak1	254	114	1.29134	7.49116	16.1257
chr2	32554743	32555122	common_peak2	230	88	1.51283	7.23215	18.5586
chr2	5662302	5662823	common_peak2	366	203	1.01052	8.17769	15.9088
chr2	7364965	7365604	common_peak2	399	216	1.05055	8.28682	18.4102
chr2	7397530	7398285	common_peak2	1031	430	1.48217	9.49263	83.1959
chr2	14282623	14285919	common_peak2	208226	142304	1.0754	17.6563	Inf
chr2	27399874	27400201	common_peak2	212	87	1.40745	7.16316	15.3147
chr2	28324802	28325749	common_peak2	1109	626	1.05068	9.81766	52.4884
chr2	32104193	32104689	common_peak2	364	190	1.09732	8.12609	18.0973
chr2	34390746	34391082	common_peak2	200	79	1.45798	7.05092	15.3288
chr2	34978348	34978725	common_peak2	253	114	1.28544	7.48821	15.9727
chr3	369212	369615	unique_peak1	93	33	1.48585	5.83039	7.1047
chr3	650680	651169	unique_peak1	132	68	1.00216	6.6096	5.57048
chr3	1362717	1362996	unique_peak1	94	21	2.13027	5.52457	11.6084
chr3	1641682	1641977	unique_peak1	70	32	1.09443	5.59161	3.45053
chr3	1738256	1738886	unique_peak1	138	71	1.00908	6.67446	5.9192
chr3	3018679	3018970	unique_peak1	59	28	1.0202	5.36808	2.75316
chr3	3851264	3851595	unique_peak1	102	48	1.10018	6.1648	5.02529
chr3	4467482	4467871	unique_peak1	105	51	1.0589	6.22989	4.8385
chr3	5237309	5237611	unique_peak1	68	26	1.3397	5.42474	4.52374
chr3	7586454	7586878	unique_peak1	108	50	1.13013	6.23749	5.58738
chr3	8233294	8233585	unique_peak1	70	30	1.18463	5.54651	3.87453
chr3	10252213	10252724	unique_peak1	202	68	1.65689	6.93697	18.269
chr3	10297374	10297683	unique_peak1	77	36	1.07496	5.74693	3.74157
chr3	13439653	13439940	unique_peak1	84	39	1.09556	5.86971	4.09659
chr3	14213646	14213917	unique_peak1	65	31	1.02576	5.51288	2.97345
chr3	14384308	14384896	unique_peak1	149	70	1.14718	6.72334	7.73008
chr3	14946633	14947026	unique_peak1	88	39	1.16676	5.90531	4.80117
chr3	15156798	15157070	unique_peak1	78	34	1.17486	5.71671	4.30238
chr3	15208749	15209096	unique_peak1	112	57	1.00038	6.35817	4.75924
chr3	16109721	16109998	unique_peak1	67	15	2.07198	5.03599	8.04113
chr3	16249495	16249815	unique_peak1	101	44	1.20793	6.09582	5.73812
chr3	16502671	16502972	unique_peak1	88	39	1.16676	5.90531	4.80117
chr3	16509337	16509610	unique_peak1	78	38	1.01874	5.79477	3.48811
chr3	17191927	17192218	unique_peak1	56	18	1.55083	5.02334	4.74754
chr3	19320369	19320672	unique_peak1	55	18	1.52343	5.00964	4.5685
chr3	19909329	19909695	unique_peak1	78	34	1.17486	5.71671	4.30238
chr3	20163108	20163302	unique_peak1	75	36	1.03474	5.72682	3.47269
chr3	20229382	20229691	unique_peak1	61	26	1.17406	5.34192	3.44689
chr3	20628526	20628784	unique_peak1	70	31	1.13882	5.56941	3.65768
chr3	21963671	21963990	unique_peak1	94	39	1.26777	5.95582	5.69458
chr3	22506398	22507158	unique_peak1	276	145	1.05684	7.71824	12.7968
chr3	22660696	22660987	unique_peak1	52	23	1.10114	5.13553	2.65992
chr3	23752167	23752487	unique_peak1	92	40	1.19921	5.95715	5.16342
chr3	26776721	26777160	unique_peak1	125	59	1.12008	6.46693	6.23732
chr3	27192942	27193232	unique_peak1	63	30	1.02391	5.46615	2.9
chr3	28867222	28867644	unique_peak1	116	55	1.10487	6.35979	5.67132
chr3	29049977	29050391	unique_peak1	121	51	1.27658	6.33873	7.42484
chr3	29239904	29240492	unique_peak1	234	100	1.33385	7.32514	15.5034
chr3	30427503	30427894	unique_peak1	100	44	1.19268	6.08819	5.59094
chr3	30852439	30853443	unique_peak1	532	293	1.0604	8.72987	25.3815
chr3	34113717	34114052	unique_peak1	84	36	1.20803	5.81347	4.73613
chr3	1334772	1335656	common_peak1	1034	616	1.01849	9.77837	48.0211
chr3	7609944	7610459	common_peak1	265	118	1.28911	7.53937	16.7024
chr3	13642527	13644959	common_peak1	109086	87736	1.07859	16.9602	Inf
chr3	22679440	22680001	common_peak1	384	205	1.06992	8.22146	18.2588
chr3	24366160	24366485	common_peak1	132	66	1.04459	6.58839	5.93981
chr3	24403630	24404252	common_peak1	238	123	1.064	7.4862	11.0493
chr3	24966097	24966619	common_peak1	251	133	1.03412	7.58315	11.1312
chr3	30986519	30987509	common_peak1	709	366	1.18442	9.11185	41.0061
chr3	31630645	31630996	common_peak1	175	79	1.2225	6.93318	10.1034
chr3	23854669	23855290	common_peak2	799	459	1.04336	9.36717	37.9868
chr3	1334794	1335676	common_peak2	1034	616	1.01849	9.77837	48.0211
chr3	5607072	5607596	common_peak2	246	128	1.05795	7.5402	11.4163
chr3	7591438	7591819	common_peak2	287	153	1.04018	7.78687	12.9927
chr3	13644213	13644956	common_peak2	41858	32448	1.03052	15.5011	Inf
chr3	22679498	22679997	common_peak2	382	204	1.06888	8.21392	18.1854
chr3	24366169	24366516	common_peak2	132	66	1.04459	6.58839	5.93981
chr3	24403724	24404092	common_peak2	199	103	1.04192	7.2214	8.92253
chr3	24966196	24966649	common_peak2	247	130	1.04201	7.55443	11.1699
chr3	25945332	25945699	common_peak2	232	101	1.30641	7.32563	14.7895
chr3	30986535	30987474	common_peak2	700	362	1.18048	9.09406	40.2919
chr3	31630649	31630958	common_peak2	175	78	1.24065	6.92411	10.3316
chr3	31910326	31910565	common_peak2	115	56	1.06604	6.36591	5.33824
chr3	518354	518723	unique_peak1	96	45	1.16351	6.10532	5.37153
chr3	812567	812927	unique_peak1	124	54	1.2861	6.42441	7.9343
chr3	1237470	1237772	unique_peak1	81	38	1.14969	5.86025	4.58598
chr3	2353065	2353433	unique_peak1	80	25	1.71625	5.55856	7.81024
chr3	2661875	2662151	unique_peak1	71	31	1.24002	5.62001	4.54122
chr3	4890074	4890529	unique_peak1	160	76	1.18029	6.85693	8.87093
chr3	4923723	4923986	unique_peak1	98	48	1.10297	6.1662	5.02529
chr3	5424782	5425386	unique_peak1	300	131	1.34119	7.71499	20.2082
chr3	6146219	6146523	unique_peak1	80	36	1.20724	5.81307	4.73613
chr3	6629462	6629863	unique_peak1	110	57	1.03131	6.37363	5.14703
chr3	6828323	6828677	unique_peak1	102	50	1.10467	6.22476	5.30833
chr3	7084383	7084690	unique_peak1	85	44	1.01468	5.99919	3.92971
chr3	10252210	10252809	unique_peak1	255	82	1.76766	7.25887	25.7284
chr3	10292529	10292866	unique_peak1	97	51	1.00201	6.20145	4.31681
chr3	11197737	11198032	unique_peak1	63	25	1.36292	5.3819	4.62282
chr3	12322349	12322983	unique_peak1	225	119	1.04885	7.43132	10.3607
chr3	12559561	12559880	unique_peak1	94	48	1.04111	6.13526	4.48578
chr3	13057028	13057338	unique_peak1	79	37	1.15013	5.82299	4.37155
chr3	13716895	13717269	unique_peak1	129	52	1.39836	6.4271	9.39505
chr3	14639825	14640206	unique_peak1	95	43	1.21209	6.06548	5.66838
chr3	15547251	15547506	unique_peak1	58	28	1.08336	5.39966	3.02253
chr3	15636157	15636301	unique_peak1	99	39	1.41083	6.02734	7.28596
chr3	17694033	17694460	unique_peak1	127	61	1.14883	6.52861	6.8011
chr3	17822934	17823545	unique_peak1	182	98	1.00983	7.13427	7.91019
chr3	18292171	18292484	unique_peak1	85	41	1.11422	5.94943	4.51814
chr3	19314739	19314932	unique_peak1	80	35	1.24677	5.79331	4.96587
chr3	21435929	21436234	unique_peak1	79	25	1.69762	5.54925	7.62177
chr3	22125757	22126058	unique_peak1	88	36	1.34851	5.88371	6.1232
chr3	24437376	24437717	unique_peak1	99	51	1.03232	6.2166	4.57499
chr3	24986367	24986601	unique_peak1	66	31	1.13207	5.56603	3.65768
chr3	26307172	26307368	unique_peak1	49	20	1.30077	5.0427	3.50002
chr3	26615563	26615749	unique_peak1	51	17	1.58199	4.96092	4.70171
chr3	26702646	26702951	unique_peak1	88	36	1.34851	5.88371	6.1232
chr3	27068953	27069224	unique_peak1	74	36	1.0918	5.75535	3.87866
chr3	27753732	27753981	unique_peak1	86	42	1.09761	5.97507	4.45196
chr3	30298671	30299040	unique_peak1	109	35	1.70579	6.02282	10.4375
chr3	30590820	30591151	unique_peak1	131	68	1.04066	6.62885	6.08683
chr3	30852442	30853407	unique_peak1	630	300	1.26221	8.86472	39.2951
chr3	31325299	31325618	unique_peak1	73	30	1.32692	5.61766	5.09952
chr3	32920740	32920962	unique_peak1	56	23	1.30466	5.23729	3.85276
chr3	35019430	35019764	unique_peak1	120	49	1.37482	6.33126	8.55695
chr3	4711371	4712013	common_peak1	313	166	1.0653	7.91636	14.7348
chr3	11558136	11558495	common_peak1	182	95	1.05422	7.11207	8.46524
chr3	14033795	14034174	common_peak1	1643	972	1.00583	10.4292	73.2743
chr3	24403656	24404214	common_peak1	268	140	1.07745	7.67827	12.9609
chr3	24865903	24866170	common_peak1	82	35	1.28335	5.8116	5.42625
chr3	25779218	25779842	common_peak1	748	418	1.04216	9.23189	34.579
chr3	30986317	30987550	common_peak1	866	482	1.05652	9.44414	41.1118
chr3	32622521	32622914	common_peak1	125	59	1.17252	6.49315	6.94264
chr3	1244682	1245110	common_peak2	188	98	1.05822	7.15847	8.81738
chr3	4711437	4711918	common_peak2	300	154	1.10946	7.83086	15.0643
chr3	11558200	11558510	common_peak2	180	94	1.05285	7.09628	8.39176
chr3	14033804	14034232	common_peak2	1646	975	1.00413	10.4328	73.2445
chr3	24403739	24404116	common_peak2	232	115	1.14352	7.42974	12.2351
chr3	25779260	25779768	common_peak2	727	414	1.01334	9.20364	32.1066
chr3	30986595	30987463	common_peak2	757	432	1.01266	9.26455	33.4344
chr3	32622614	32622838	common_peak2	116	58	1.08561	6.42545	5.75355
chr4	4570826	4571255	unique_peak1	100	50	1.0121	6.17848	4.37156
chr4	20528747	20529249	unique_peak1	114	34	1.75624	6.0074	10.9697
chr4	34537293	34538106	unique_peak1	262	137	1.05784	7.63744	12.0774
chr4	331644	331938	unique_peak1	104	48	1.12996	6.17969	5.30291
chr4	1074279	1074651	unique_peak1	93	40	1.21577	5.96543	5.31116
chr4	2464756	2465037	unique_peak1	85	36	1.22614	5.82252	5.03446
chr4	2600693	2601202	unique_peak1	152	71	1.15767	6.74876	8.08509
chr4	2692354	2692747	unique_peak1	102	51	1.01445	6.20767	4.44523
chr4	4324984	4325263	unique_peak1	80	33	1.25539	5.71516	4.82954
chr4	5475257	5475545	unique_peak1	64	27	1.19476	5.40474	3.66433
chr4	5794212	5794560	unique_peak1	91	20	2.1477	5.46617	11.4091
chr4	7364957	7365270	unique_peak1	112	57	1.00038	6.35817	4.75924
chr4	10331092	10331382	unique_peak1	65	27	1.2184	5.41656	3.8135
chr4	13826817	13827071	unique_peak1	82	32	1.33622	5.71251	5.38751
chr4	14404384	14404732	unique_peak1	83	33	1.3117	5.74331	5.29421
chr4	15135414	15135626	unique_peak1	56	24	1.1549	5.22131	3.15983
chr4	17661108	17661529	unique_peak1	92	42	1.13049	5.99151	4.73031
chr4	18453180	18453506	unique_peak1	60	22	1.38021	5.21367	4.27513
chr4	18785840	18786223	unique_peak1	113	41	1.47968	6.13216	8.57783
chr4	19574105	19574459	unique_peak1	87	31	1.47119	5.7356	6.6508
chr4	19793969	19794263	unique_peak1	114	46	1.33094	6.22006	7.4045
chr4	20222697	20223383	unique_peak1	229	109	1.17741	7.37006	12.5128
chr4	20610475	20610796	unique_peak1	94	38	1.3043	5.93755	5.93682
chr4	20619113	20619346	unique_peak1	49	19	1.27395	4.9589	3.11893
chr4	21326927	21327355	unique_peak1	201	103	1.05733	7.22911	9.18462
chr4	21529016	21529177	unique_peak1	44	19	1.11082	4.87734	2.37207
chr4	22227519	22227901	unique_peak1	106	50	1.10146	6.22315	5.17065
chr4	23569977	23570375	unique_peak1	96	46	1.06737	6.08827	4.47217
chr4	23725519	23725754	unique_peak1	53	22	1.19148	5.1193	3.1686
chr4	24114685	24115212	unique_peak1	426	213	1.17528	8.32911	23.6532
chr4	29480741	29481075	unique_peak1	76	35	1.09451	5.71718	3.80614
chr4	31269469	31269912	unique_peak1	103	45	1.20629	6.12671	5.80803
chr4	31421216	31421651	unique_peak1	146	64	1.24328	6.64401	8.61576
chr4	31722604	31723007	unique_peak1	97	45	1.11428	6.0807	4.94658
chr4	33388485	33388807	unique_peak1	109	47	1.23173	6.20083	6.3931
chr4	34374471	34374805	unique_peak1	97	34	1.50856	5.88356	7.67729
chr4	34523574	34523954	unique_peak1	86	37	1.20557	5.85071	4.95397
chr4	35124373	35124724	unique_peak1	105	38	1.47394	6.02237	7.89743
chr4	35135600	35135903	unique_peak1	62	26	1.19884	5.35431	3.59479
chr4	35173248	35173698	unique_peak1	128	59	1.15651	6.48515	6.79957
chr4	31145874	31146237	common_peak1	42362	33064	1.02192	15.524	Inf
chr4	32653208	32654345	common_peak1	500	277	1.04526	8.64157	23.2898
chr4	4170202	4170944	common_peak1	238	128	1.00697	7.51471	10.123
chr4	6134484	6134806	common_peak1	100	49	1.04067	6.16419	4.55921
chr4	9193134	9193972	common_peak1	16891	11530	1.11809	14.0523	Inf
chr4	12545793	12546410	common_peak1	55548	44231	1.02172	15.9437	Inf
chr4	13767225	13767589	common_peak1	194	90	1.19537	7.10548	10.7305
chr4	17456521	17456898	common_peak1	107	54	1.00693	6.28482	4.66624
chr4	18951501	18951855	common_peak1	154	51	1.64726	6.52407	13.6856
chr4	25303753	25304172	common_peak1	218	112	1.06271	7.35153	10.1095
chr4	27159768	27160523	common_peak1	409	228	1.01463	8.34652	18.0066
chr4	27899223	27899633	common_peak1	117	58	1.04276	6.40402	5.3521
chr4	28024834	28025409	common_peak1	167	84	1.06301	6.9409	7.79017
chr4	29545028	29545681	common_peak1	544	278	1.17042	8.70933	30.4392
chr4	30741393	30741890	common_peak1	192	94	1.11734	7.12853	9.60432
chr4	32041032	32041758	common_peak1	660	308	1.32187	8.9324	45.0299
chr4	32883358	32888417	common_peak1	437906	367848	1.16273	19.0701	Inf
chr4	32888453	32892640	common_peak1	265564	216989	1.14981	18.3022	Inf
chr4	34524556	34525101	common_peak1	250	110	1.29964	7.44423	15.856
chr4	31145879	31146233	common_peak2	42362	33064	1.02192	15.524	Inf
chr4	6134489	6134726	common_peak2	97	48	1.02313	6.12628	4.35431
chr4	6664961	6665239	common_peak2	143	67	1.14626	6.66059	7.51458
chr4	9193096	9193791	common_peak2	16848	11490	1.11916	14.0478	Inf
chr4	12545797	12546404	common_peak2	55548	44231	1.02172	15.9437	Inf
chr4	13767235	13767571	common_peak2	194	90	1.19537	7.10548	10.7305
chr4	18951555	18951821	common_peak2	154	51	1.64726	6.52407	13.6856
chr4	25303789	25304131	common_peak2	218	112	1.06271	7.35153	10.1095
chr4	27159840	27160517	common_peak2	407	228	1.00706	8.34274	17.6266
chr4	28024940	28025312	common_peak2	153	75	1.08975	6.7928	7.40081
chr4	29545048	29545569	common_peak2	518	275	1.11033	8.66369	26.6056
chr4	30741423	30741803	common_peak2	166	84	1.05377	6.93627	7.52545
chr4	31061383	31061823	common_peak2	200	105	1.02217	7.239	8.68178
chr4	31085190	31085608	common_peak2	187	96	1.04665	7.12324	8.4076
chr4	32041067	32041758	common_peak2	659	308	1.31952	8.93122	44.8748
chr4	32883333	32892537	common_peak2	703468	584837	1.22776	19.7716	Inf
chr4	34524656	34525044	common_peak2	241	101	1.36509	7.35497	16.5199
chr4	20938522	20938969	unique_peak1	117	61	1.02682	6.46761	5.31107
chr4	478608	478830	unique_peak1	91	42	1.18143	6.01698	5.30393
chr4	743611	743935	unique_peak1	75	29	1.41423	5.61401	5.69055
chr4	2464758	2465067	unique_peak1	90	46	1.03671	6.07294	4.20724
chr4	4891297	4891496	unique_peak1	94	46	1.10123	6.1052	4.88011
chr4	6209631	6209892	unique_peak1	75	36	1.11167	5.76529	4.01747
chr4	6616252	6616532	unique_peak1	72	34	1.13143	5.695	4.01458
chr4	13995586	13995821	unique_peak1	64	24	1.44276	5.36523	5.06299
chr4	14404306	14404704	unique_peak1	115	58	1.07273	6.41901	5.61861
chr4	16332758	16333153	unique_peak1	135	58	1.31132	6.5383	8.82094
chr4	16340793	16341401	unique_peak1	175	88	1.10495	7.02821	8.75667
chr4	18249532	18249836	unique_peak1	76	26	1.58584	5.54781	6.74377
chr4	18258882	18259496	unique_peak1	203	110	1.00771	7.29827	8.79527
chr4	18603926	18604276	unique_peak1	85	37	1.25861	5.87723	5.40622
chr4	18785933	18786219	unique_peak1	117	49	1.33716	6.31244	7.91592
chr4	18951454	18951848	unique_peak1	124	64	1.04509	6.54491	5.79282
chr4	19549493	19549752	unique_peak1	98	47	1.13272	6.15132	5.23084
chr4	19574051	19574417	unique_peak1	92	36	1.41445	5.91668	6.93979
chr4	20171834	20172311	unique_peak1	191	97	1.09649	7.16295	9.54867
chr4	20335944	20336255	unique_peak1	78	36	1.16974	5.79432	4.44388
chr4	21523010	21523338	unique_peak1	112	50	1.24365	6.29425	6.90035
chr4	22227535	22227943	unique_peak1	130	52	1.40986	6.43285	9.55933
chr4	22532104	22532537	unique_peak1	137	69	1.08658	6.67257	6.82739
chr4	23540725	23541046	unique_peak1	78	40	1.02164	5.86837	3.63527
chr4	23862041	23862437	unique_peak1	135	69	1.06468	6.66162	6.42431
chr4	24122443	24122875	unique_peak1	122	63	1.04326	6.52163	5.71934
chr4	25322796	25323249	unique_peak1	216	103	1.19435	7.29762	12.2306
chr4	25453318	25453710	unique_peak1	156	69	1.28005	6.76931	9.867
chr4	27194837	27195531	unique_peak1	293	159	1.02836	7.83611	13.0469
chr4	27911100	27911257	unique_peak1	48	24	1.01893	5.15332	2.45983
chr4	28024274	28024531	unique_peak1	105	42	1.39389	6.12321	7.6336
chr4	30561503	30561926	unique_peak1	119	62	1.02895	6.49175	5.51474
chr4	30741384	30741834	unique_peak1	226	83	1.57005	7.17734	19.1623
chr4	31117241	31117526	unique_peak1	105	37	1.57223	6.03404	9.06317
chr4	32832117	32832443	unique_peak1	115	55	1.14802	6.38137	6.22894
chr4	33570918	33571379	unique_peak1	112	57	1.05809	6.38703	5.41151
chr4	34240034	34240380	unique_peak1	119	61	1.05203	6.48021	5.70474
chr4	34453986	34454588	unique_peak1	140	64	1.22575	6.63524	8.31724
chr4	34523625	34523960	unique_peak1	96	34	1.55779	5.90818	8.20394
chr4	34720098	34720427	unique_peak1	118	47	1.40871	6.28932	8.59635
chr4	2458570	2459273	common_peak1	296	162	1.01679	7.85712	13.012
chr4	15445384	15445821	common_peak1	194	93	1.17986	7.14452	10.7992
chr4	29545038	29545578	common_peak1	529	287	1.06427	8.70206	25.0722
chr4	30672471	30673040	common_peak1	279	106	1.53564	7.50929	22.9912
chr4	32040977	32041769	common_peak1	762	411	1.09424	9.23362	38.1587
chr4	15445447	15445754	common_peak2	186	87	1.21219	7.06553	10.8106
chr4	29545071	29545568	common_peak2	524	284	1.06516	8.6874	24.8519
chr4	30672584	30672961	common_peak2	257	101	1.48195	7.4134	20.1432
chr4	32041070	32041745	common_peak2	757	409	1.0914	9.22518	37.7435
chr5	101639	102093	unique_peak1	109	32	1.7723	5.93055	10.7147
chr5	1718336	1718740	unique_peak1	122	57	1.13167	6.42382	6.23201
chr5	2148262	2148648	unique_peak1	107	34	1.659	5.95878	9.65315
chr5	2300762	2301090	unique_peak1	95	44	1.11406	6.04888	4.73514
chr5	3337228	3337625	unique_peak1	98	48	1.03885	6.13414	4.48578
chr5	3508493	3508988	unique_peak1	185	69	1.50072	6.87964	14.4178
chr5	4895425	4895692	unique_peak1	68	26	1.3397	5.42474	4.52374
chr5	5167992	5168237	unique_peak1	80	36	1.1334	5.77615	4.15797
chr5	5306804	5307272	unique_peak1	167	85	1.04614	6.94933	7.59893
chr5	5620685	5621165	unique_peak1	136	65	1.11217	6.60048	6.81052
chr5	5830367	5830645	unique_peak1	71	33	1.07302	5.62397	3.5232
chr5	6853460	6853759	unique_peak1	81	36	1.1524	5.78565	4.30012
chr5	7239311	7239673	unique_peak1	90	39	1.20117	5.92251	5.09342
chr5	7745445	7745753	unique_peak1	159	69	1.26757	6.76307	9.71429
chr5	12411673	12412026	unique_peak1	120	51	1.26383	6.33236	7.27191
chr5	13556945	13557519	unique_peak1	227	119	1.03835	7.42607	10.1002
chr5	14213984	14214568	unique_peak1	167	75	1.22447	6.86016	9.67648
chr5	15003574	15003869	unique_peak1	79	28	1.46564	5.5908	5.97013
chr5	15036187	15036459	unique_peak1	70	28	1.28084	5.4984	4.3391
chr5	16851978	16852602	unique_peak1	206	99	1.15177	7.21974	10.8018
chr5	18338378	18338552	unique_peak1	58	13	2.0448	4.82976	6.9949
chr5	18452319	18452587	unique_peak1	96	41	1.22964	6.00714	5.52944
chr5	19302599	19302942	unique_peak1	68	29	1.18769	5.50074	3.80423
chr5	20601284	20601580	unique_peak1	63	30	1.02391	5.46615	2.9
chr5	20979787	20980520	unique_peak1	238	128	1.00697	7.51471	10.123
chr5	21548566	21548864	unique_peak1	69	27	1.30951	5.46211	4.42928
chr5	21582637	21583338	unique_peak1	226	117	1.05579	7.41054	10.3448
chr5	22153787	22154002	unique_peak1	59	27	1.07083	5.34277	2.94983
chr5	22724122	22724426	unique_peak1	74	34	1.0944	5.67649	3.73369
chr5	22826348	22826632	unique_peak1	59	24	1.23432	5.26102	3.60838
chr5	23824788	23825239	unique_peak1	166	82	1.08812	6.9191	7.91185
chr5	24032176	24032553	unique_peak1	80	28	1.48487	5.60042	6.14152
chr5	24311068	24311623	unique_peak1	114	52	1.1576	6.30672	6.01406
chr5	24715084	24715597	unique_peak1	182	96	1.00491	7.10237	7.76269
chr5	25044721	25045330	unique_peak1	152	73	1.11814	6.76852	7.66707
chr5	26049439	26049720	unique_peak1	82	34	1.25133	5.75495	4.89756
chr5	26444767	26445078	unique_peak1	111	46	1.29001	6.19959	6.93501
chr5	27326277	27326680	unique_peak1	89	34	1.3767	5.81763	6.15908
chr5	28198472	28199066	unique_peak1	254	127	1.11853	7.55927	12.8264
chr5	5020983	5021311	common_peak1	402	203	1.15475	8.2498	21.6623
chr5	6862544	6863060	common_peak1	303	155	1.10528	7.83804	15.1372
chr5	17320176	17320902	common_peak1	194	102	1.01666	7.19483	8.33259
chr5	18113328	18113953	common_peak1	310	145	1.2361	7.80788	18.4071
chr5	20562962	20563432	common_peak1	213	110	1.05271	7.32077	9.69899
chr5	20916402	20917002	common_peak1	288	148	1.09316	7.76575	14.0837
chr5	27498970	27500158	common_peak1	599	341	1.02556	8.93063	27.2318
chr5	5020978	5021292	common_peak2	402	203	1.15475	8.2498	21.6623
chr5	6862607	6863008	common_peak2	300	151	1.1274	7.81163	15.3954
chr5	8834472	8834716	common_peak2	209	96	1.218	7.20891	12.0296
chr5	18113308	18113905	common_peak2	303	145	1.20085	7.79025	17.233
chr5	20563058	20563385	common_peak2	187	98	1.0172	7.13796	8.03768
chr5	20916371	20917019	common_peak2	291	150	1.08992	7.78336	14.0951
chr5	27499536	27500007	common_peak2	406	221	1.04805	8.31844	18.7781
chr5	2230937	2231381	unique_peak1	140	71	1.07819	6.70902	6.8383
chr5	2828290	2828682	unique_peak1	156	79	1.08741	6.86563	7.69272
chr5	3508174	3508968	unique_peak1	248	130	1.06769	7.56727	11.828
chr5	4785303	4785641	unique_peak1	89	40	1.21717	5.96614	5.31116
chr5	5018320	5018496	unique_peak1	54	20	1.44373	5.11418	4.32602
chr5	6108019	6108264	unique_peak1	55	26	1.10818	5.30898	3.01622
chr5	7626323	7626578	unique_peak1	54	26	1.08116	5.29547	2.87721
chr5	7858021	7858352	unique_peak1	87	44	1.04916	6.01643	4.19225
chr5	7860829	7861107	unique_peak1	59	24	1.3227	5.30521	4.23599
chr5	8546259	8546426	unique_peak1	54	18	1.58812	5.04199	4.92846
chr5	14208414	14208832	unique_peak1	113	57	1.07131	6.39364	5.54547
chr5	14815549	14815712	unique_peak1	56	25	1.18918	5.29503	3.37686
chr5	15814698	15814830	unique_peak1	58	26	1.18646	5.34812	3.44689
chr5	17390576	17390843	unique_peak1	79	41	1.00574	5.89519	3.57963
chr5	17701008	17701276	unique_peak1	84	40	1.13144	5.92327	4.58652
chr5	24663800	24664148	unique_peak1	90	44	1.09944	6.04158	4.59726
chr5	28358923	28359174	unique_peak1	70	33	1.13158	5.65325	3.80128
chr5	3620389	3620844	common_peak1	231	114	1.14956	7.42027	12.3033
chr5	5020985	5021338	common_peak1	536	181	1.74608	8.38084	53.8374
chr5	20916351	20917013	common_peak1	321	165	1.1117	7.93089	16.2749
chr5	23628718	23629428	common_peak1	464	236	1.1492	8.46334	24.8819
chr5	3620432	3620836	common_peak2	227	112	1.14878	7.39457	12.1593
chr5	5020958	5021330	common_peak2	536	181	1.74608	8.38084	53.8374
chr5	20916404	20916969	common_peak2	312	163	1.08667	7.90089	15.1804
chr5	23628755	23629317	common_peak2	452	234	1.12221	8.43762	23.349
chr6	1259751	1260121	unique_peak1	69	24	1.47301	5.38036	5.23356
chr6	1368274	1368629	unique_peak1	122	60	1.05892	6.4602	5.63141
chr6	1417404	1417764	unique_peak1	118	48	1.32376	6.27659	7.69273
chr6	1436353	1437109	unique_peak1	222	112	1.09073	7.36554	10.7787
chr6	1695454	1696068	unique_peak1	333	155	1.251	7.9109	20.1434
chr6	1737182	1737887	unique_peak1	226	115	1.08046	7.39821	10.7289
chr6	1739516	1740102	unique_peak1	170	82	1.12477	6.93742	8.59611
chr6	1771180	1771440	unique_peak1	80	25	1.64241	5.52165	7.06357
chr6	1995522	1996001	unique_peak1	159	63	1.39686	6.69843	11.2181
chr6	2546924	2547322	unique_peak1	107	46	1.2337	6.17144	6.3242
chr6	3219303	3219616	unique_peak1	74	32	1.17929	5.63404	4.16157
chr6	5005585	5005881	unique_peak1	70	30	1.18463	5.54651	3.87453
chr6	6415537	6415861	unique_peak1	165	84	1.04447	6.93162	7.39428
chr6	6814600	6814939	unique_peak1	114	51	1.18508	6.29298	6.2304
chr6	7008221	7008695	unique_peak1	105	52	1.03142	6.24363	4.64857
chr6	7425547	7425886	unique_peak1	96	46	1.06737	6.08827	4.47217
chr6	7683225	7683574	unique_peak1	90	41	1.13078	5.95771	4.65837
chr6	8111067	8111432	unique_peak1	83	34	1.26988	5.76422	5.05024
chr6	9381362	9381604	unique_peak1	99	43	1.20969	6.06428	5.66838
chr6	9897850	9898209	unique_peak1	72	27	1.37448	5.4946	5.07342
chr6	10091925	10092446	unique_peak1	181	86	1.15339	7.01964	9.58558
chr6	10491598	10491920	unique_peak1	77	33	1.19695	5.68594	4.37885
chr6	11930189	11930608	unique_peak1	115	41	1.50661	6.14562	8.92086
chr6	12391851	12392263	unique_peak1	82	40	1.02307	5.86908	3.63527
chr6	12917135	12917538	unique_peak1	107	52	1.06037	6.2581	5.04536
chr6	13592031	13592471	unique_peak1	186	88	1.16257	7.05702	9.87077
chr6	13738331	13738653	unique_peak1	82	27	1.57326	5.59399	6.79144
chr6	13996230	13996660	unique_peak1	94	45	1.06614	6.05663	4.39897
chr6	14118718	14119019	unique_peak1	88	41	1.09637	5.9405	4.37938
chr6	16217148	16217374	unique_peak1	98	34	1.52428	5.89142	7.85176
chr6	16280345	16280575	unique_peak1	67	31	1.07198	5.53599	3.24104
chr6	17179145	17179382	unique_peak1	62	25	1.25329	5.32708	3.82925
chr6	17225861	17226279	unique_peak1	107	40	1.43073	6.07292	7.84429
chr6	17705425	17705836	unique_peak1	91	41	1.1477	5.96617	4.80006
chr6	19324241	19324548	unique_peak1	64	25	1.30168	5.35128	4.14101
chr6	21101646	21101987	unique_peak1	84	37	1.16956	5.83271	4.51486
chr6	21327223	21327522	unique_peak1	78	38	1.01874	5.79477	3.48811
chr6	21688760	21689048	unique_peak1	64	29	1.09523	5.4545	3.23297
chr6	22161093	22161382	unique_peak1	68	28	1.2366	5.47628	4.0329
chr6	23640936	23641325	unique_peak1	132	66	1.04459	6.58839	5.93981
chr6	24108509	24108898	unique_peak1	90	39	1.20117	5.92251	5.09342
chr6	25423511	25424041	unique_peak1	139	60	1.25937	6.56042	8.34115
chr6	25597089	25597420	unique_peak1	88	39	1.16676	5.90531	4.80117
chr6	25878994	25879583	unique_peak1	207	83	1.41077	7.0977	14.7409
chr6	26378680	26379189	unique_peak1	131	56	1.26611	6.46594	7.91651
chr6	27015398	27015725	unique_peak1	80	26	1.58796	5.54887	6.74377
chr6	29480247	29480527	unique_peak1	56	18	1.55083	5.02334	4.74754
chr6	30099965	30100178	unique_peak1	76	25	1.564	5.48244	6.33716
chr6	31177740	31178226	unique_peak1	118	55	1.13111	6.37291	6.08789
chr6	1893901	1894181	common_peak1	58	20	1.45984	5.12224	4.49741
chr6	6186106	6186785	common_peak1	855	485	1.06879	9.45921	42.3836
chr6	6623805	6624192	common_peak1	244	126	1.0679	7.52264	11.4019
chr6	13342123	13342895	common_peak1	1468	767	1.24486	10.2074	96.1292
chr6	17866982	17867254	common_peak1	119	58	1.06878	6.41703	5.61861
chr6	21799374	21799909	common_peak1	232	114	1.13334	7.41216	11.884
chr6	23587770	23591852	common_peak1	319124	228737	1.35821	18.4824	Inf
chr6	5629930	5630298	common_peak2	179	94	1.00937	7.07454	7.61519
chr6	6186109	6186744	common_peak2	852	483	1.06931	9.45352	42.3688
chr6	6623822	6624226	common_peak2	244	125	1.07931	7.51693	11.5949
chr6	13342466	13342917	common_peak2	890	322	1.72027	9.19552	91.2402
chr6	17866996	17867244	common_peak2	119	58	1.06878	6.41703	5.61861
chr6	21799475	21799842	common_peak2	204	108	1.01241	7.27439	8.775
chr6	23587766	23591855	common_peak2	319124	228737	1.35821	18.4824	Inf
chr6	27852605	27852923	unique_peak1	108	44	1.37016	6.17693	7.59568
chr6	267307	267583	unique_peak1	68	22	1.65263	5.34987	6.38507
chr6	1417457	1417794	unique_peak1	170	45	2.0139	6.53051	20.3686
chr6	1771192	1771434	unique_peak1	102	51	1.07665	6.23877	5.10717
chr6	1917654	1917910	unique_peak1	73	32	1.23673	5.66276	4.60931
chr6	2317687	2318024	unique_peak1	91	46	1.0531	6.08114	4.47217
chr6	2852306	2852587	unique_peak1	90	41	1.19898	5.99181	5.2336
chr6	2878876	2879188	unique_peak1	77	36	1.15063	5.78477	4.30012
chr6	3489473	3489788	unique_peak1	83	42	1.04497	5.94875	4.0456
chr6	4131990	4132382	unique_peak1	117	55	1.17366	6.39419	6.51427
chr6	4569717	4569972	unique_peak1	57	24	1.27185	5.27978	3.76223
chr6	5107460	5107680	unique_peak1	72	32	1.21632	5.65255	4.4584
chr6	6523100	6523385	unique_peak1	80	36	1.20724	5.81307	4.73613
chr6	6624655	6624983	unique_peak1	108	56	1.02913	6.34745	4.94295
chr6	7878692	7878906	unique_peak1	81	37	1.18717	5.84151	4.8061
chr6	8599815	8600046	unique_peak1	66	20	1.73975	5.26219	6.68937
chr6	12340119	12340388	unique_peak1	56	22	1.36606	5.20659	4.11074
chr6	12478046	12478220	unique_peak1	54	20	1.44373	5.11418	4.32602
chr6	12917237	12917518	unique_peak1	91	23	2.02273	5.59633	11.1685
chr6	13193214	13193520	unique_peak1	64	31	1.08661	5.54331	3.37793
chr6	13501703	13502041	unique_peak1	89	33	1.48726	5.83109	7.1047
chr6	14550836	14551118	unique_peak1	73	32	1.23673	5.66276	4.60931
chr6	15201063	15201387	unique_peak1	78	38	1.09379	5.8323	4.02389
chr6	15375096	15375276	unique_peak1	46	16	1.51281	4.84387	4.11414
chr6	15389366	15389661	unique_peak1	76	24	1.69687	5.49229	7.39666
chr6	17500014	17500265	unique_peak1	70	36	1.00959	5.71425	3.21117
chr6	18535515	18535879	unique_peak1	110	52	1.16137	6.3086	6.15709
chr6	19736848	19737093	unique_peak1	60	22	1.46779	5.25745	4.95156
chr6	20143063	20143390	unique_peak1	102	47	1.19213	6.18103	5.94829
chr6	20905123	20905413	unique_peak1	73	30	1.32692	5.61766	5.09952
chr6	21349974	21350281	unique_peak1	89	42	1.14846	6.00049	4.87163
chr6	21854758	21855094	unique_peak1	100	51	1.04724	6.22406	4.70609
chr6	23552282	23552507	unique_peak1	90	46	1.03671	6.07294	4.20724
chr6	24723482	24723809	unique_peak1	68	28	1.31821	5.51708	4.65239
chr6	25409559	25409854	unique_peak1	84	43	1.02956	5.97421	3.98672
chr6	25565532	25565821	unique_peak1	64	26	1.33173	5.42075	4.52374
chr6	25879074	25879536	unique_peak1	196	80	1.40991	7.0448	14.2289
chr6	27252510	27252925	unique_peak1	144	70	1.14033	6.71991	7.73008
chr6	28112336	28112846	unique_peak1	219	96	1.31547	7.25765	14.301
chr6	28423736	28424114	unique_peak1	121	63	1.03102	6.51551	5.58831
chr6	29691376	29691590	unique_peak1	65	28	1.25153	5.48375	4.18509
chr6	30099970	30100159	unique_peak1	88	37	1.31004	5.90295	5.8709
chr6	30180707	30181146	unique_peak1	230	122	1.04605	7.46554	10.5813
chr6	31088393	31088870	unique_peak1	124	55	1.2601	6.43741	7.69641
chr6	1813408	1813729	common_peak1	195	97	1.12741	7.17842	10.0983
chr6	5629872	5630425	common_peak1	289	139	1.20046	7.72951	16.5184
chr6	13342467	13342889	common_peak1	1088	337	1.91347	9.35762	126.227
chr6	18007266	18008088	common_peak1	297	140	1.23101	7.75506	17.6143
chr6	21687460	21687894	common_peak1	209	101	1.17318	7.25902	11.5128
chr6	22175545	22175957	common_peak1	164	86	1.04094	6.96341	7.54138
chr6	23457895	23458325	common_peak1	218	109	1.12719	7.34496	11.2446
chr6	23587765	23591874	common_peak1	359086	252258	1.06684	18.478	Inf
chr6	23640883	23641315	common_peak1	186	91	1.14806	7.09759	9.9447
chr6	26253616	26253994	common_peak1	180	81	1.26515	6.99013	11.14
chr6	1813397	1813640	common_peak2	192	97	1.10428	7.16685	9.6851
chr6	5571101	5571397	common_peak2	154	79	1.06818	6.85602	7.42379
chr6	5629930	5630298	common_peak2	238	110	1.24522	7.41702	14.3394
chr6	13342476	13342889	common_peak2	1088	337	1.91347	9.35762	126.227
chr6	18007675	18008073	common_peak2	167	84	1.10152	6.96015	8.32895
chr6	21687555	21687871	common_peak2	206	101	1.1516	7.24823	11.0866
chr6	22175632	22175895	common_peak2	160	82	1.07203	6.91106	7.64358
chr6	23457906	23458247	common_peak2	209	104	1.13136	7.27993	10.8826
chr6	23587670	23591862	common_peak2	359086	252260	1.06683	18.478	Inf
chr6	23640910	23641286	common_peak2	182	88	1.16345	7.05746	9.87077
chr6	26253707	26253992	common_peak2	173	81	1.20599	6.96055	9.94948
chr7	20332270	20332645	unique_peak1	95	27	1.79856	5.70664	9.40814
chr7	984138	984463	unique_peak1	81	37	1.11392	5.80489	4.08971
chr7	2553081	2553411	unique_peak1	100	47	1.09957	6.13475	4.95267
chr7	3791390	3791634	unique_peak1	91	44	1.04816	6.01594	4.19225
chr7	3796173	3796605	unique_peak1	133	55	1.31493	6.46482	8.46632
chr7	5718171	5718560	unique_peak1	79	35	1.15369	5.74677	4.22881
chr7	13705421	13705730	unique_peak1	71	28	1.3025	5.50923	4.65239
chr7	13882062	13882326	unique_peak1	48	17	1.39468	4.86726	3.47766
chr7	13884732	13885088	unique_peak1	106	51	1.07344	6.23716	4.9722
chr7	14632491	14632920	unique_peak1	156	67	1.28009	6.72751	9.57864
chr7	14648275	14648543	unique_peak1	94	39	1.26777	5.95582	5.69458
chr7	14664058	14664259	unique_peak1	63	17	1.80818	5.07402	6.41232
chr7	15383562	15383791	unique_peak1	67	24	1.42812	5.35792	4.89407
chr7	15767723	15767969	unique_peak1	46	20	1.10776	4.9462	2.44377
chr7	17368499	17368961	unique_peak1	118	59	1.03157	6.42268	5.29409
chr7	17460246	17460468	unique_peak1	98	36	1.44411	5.93151	7.27477
chr7	17865434	17865810	unique_peak1	73	32	1.15851	5.62365	4.01573
chr7	17993406	17993724	unique_peak1	81	40	1.0043	5.8597	3.50593
chr7	19466078	19466307	unique_peak1	70	21	1.67939	5.29913	6.34546
chr7	20012726	20013146	unique_peak1	115	54	1.11757	6.34015	5.73659
chr7	20327263	20328019	unique_peak1	214	108	1.08616	7.31126	10.2166
chr7	20384483	20384675	unique_peak1	76	36	1.05498	5.73694	3.60623
chr7	21637828	21638180	unique_peak1	124	60	1.08389	6.47268	5.89957
chr7	23146841	23147431	unique_peak1	151	71	1.14751	6.74368	7.94313
chr7	24479379	24479661	unique_peak1	94	47	1.00474	6.08733	4.0219
chr7	24588615	24588998	unique_peak1	112	50	1.18593	6.26539	6.15969
chr7	25136313	25136775	unique_peak1	149	74	1.06811	6.76287	6.92398
chr7	26009139	26009548	unique_peak1	126	55	1.23185	6.42328	7.39497
chr7	26109969	26110358	unique_peak1	90	36	1.31364	5.86627	5.80536
chr7	26264260	26264839	unique_peak1	202	102	1.07892	7.22596	9.64337
chr7	26355572	26356219	unique_peak1	222	78	1.60713	7.10735	19.2699
chr7	26882509	26882909	unique_peak1	96	46	1.06737	6.08827	4.47217
chr7	27253703	27253932	unique_peak1	52	22	1.16254	5.10483	2.87303
chr7	27579567	27579957	unique_peak1	122	57	1.13167	6.42382	6.23201
chr7	27596321	27596642	unique_peak1	76	36	1.05498	5.73694	3.60623
chr7	5862501	5862797	common_peak1	290	143	1.15308	7.74647	15.375
chr7	13750408	13750981	common_peak1	386	196	1.1424	8.19325	20.4574
chr7	14232018	14232384	common_peak1	20090	12778	1.23837	14.2607	Inf
chr7	15678340	15678898	common_peak1	560	268	1.26789	8.70541	35.589
chr7	16348711	16349797	common_peak1	637	342	1.11643	8.98028	33.3956
chr7	19183336	19183667	common_peak1	268	138	1.08235	7.66011	12.8144
chr7	26346248	26347071	common_peak1	1164	688	1.04246	9.94959	56.5339
chr7	27979294	27979651	common_peak1	7973	5587	1.00092	12.9486	Inf
chr7	5862496	5862774	common_peak2	290	143	1.15308	7.74647	15.375
chr7	13750652	13751011	common_peak2	322	149	1.25573	7.85668	19.5791
chr7	14232012	14232409	common_peak2	20090	12778	1.23837	14.2607	Inf
chr7	15678360	15678903	common_peak2	560	268	1.26789	8.70541	35.589
chr7	16348716	16349724	common_peak2	620	341	1.07882	8.95726	30.6242
chr7	19183317	19183666	common_peak2	268	138	1.08235	7.66011	12.8144
chr7	26346311	26347097	common_peak2	1161	687	1.04056	9.94655	56.2018
chr7	27978944	27979656	common_peak2	8561	6026	1.00197	13.0582	Inf
chr7	28916224	28916550	common_peak2	142	73	1.01348	6.71619	6.06665
chr7	28049377	28049585	unique_peak1	63	28	1.20538	5.46067	3.88257
chr7	19201813	19202070	unique_peak1	100	39	1.42575	6.0348	7.45148
chr7	2290467	2290743	unique_peak1	74	37	1.05333	5.77459	3.67939
chr7	3911106	3911367	unique_peak1	70	24	1.57519	5.43145	6.11003
chr7	4036068	4036376	unique_peak1	105	53	1.06527	6.28752	5.11855
chr7	6290190	6290528	unique_peak1	110	48	1.27458	6.252	7.06906
chr7	7034469	7034658	unique_peak1	52	24	1.13663	5.21217	3.01488
chr7	7395083	7395300	unique_peak1	84	43	1.02956	5.97421	3.98672
chr7	8103670	8103927	unique_peak1	70	32	1.17465	5.63172	4.01573
chr7	8788540	8788807	unique_peak1	67	31	1.15429	5.57715	3.80043
chr7	13147864	13148211	unique_peak1	82	39	1.13135	5.8876	4.51476
chr7	16010884	16011141	unique_peak1	66	33	1.04461	5.60977	3.25271
chr7	16349918	16350306	unique_peak1	148	67	1.24343	6.70918	8.9727
chr7	16989556	16989794	unique_peak1	57	23	1.33074	5.25033	4.01185
chr7	18985481	18985714	unique_peak1	68	33	1.08872	5.63183	3.5232
chr7	19576252	19576611	unique_peak1	102	47	1.19213	6.18103	5.94829
chr7	21029081	21029367	unique_peak1	93	48	1.02524	6.12733	4.35431
chr7	21111549	21111820	unique_peak1	86	40	1.16632	5.94071	4.87211
chr7	21777141	21777470	unique_peak1	131	61	1.19499	6.55169	7.51849
chr7	21972706	21972953	unique_peak1	61	30	1.06154	5.48497	3.16814
chr7	22329514	22329780	unique_peak1	69	29	1.29088	5.55233	4.56098
chr7	24103762	24104151	unique_peak1	139	74	1.00862	6.73313	6.14038
chr7	25632257	25632527	unique_peak1	123	63	1.05541	6.5277	5.85144
chr7	26264300	26264888	unique_peak1	222	117	1.05306	7.40917	10.3448
chr7	26280969	26281419	unique_peak1	144	65	1.24568	6.66723	8.83494
chr7	26338336	26338722	unique_peak1	130	59	1.23089	6.52233	7.82119
chr7	26917003	26917452	unique_peak1	144	72	1.10025	6.73995	7.31876
chr7	27674318	27674591	unique_peak1	198	106	1.02344	7.25319	8.8841
chr7	28943292	28943716	unique_peak1	135	61	1.23976	6.57408	8.10901
chr7	5862501	5862797	common_peak1	290	158	1.02203	7.8239	12.8449
chr7	13750382	13751014	common_peak1	474	235	1.18722	8.47625	26.6528
chr7	14230411	14230679	common_peak1	333	131	1.49723	7.79301	26.6051
chr7	14231052	14231402	common_peak1	866	494	1.02112	9.46184	38.8964
chr7	16349266	16349753	common_peak1	500	226	1.32324	8.48817	33.3597
chr7	20327308	20328110	common_peak1	228	124	1.00974	7.47065	9.9549
chr7	20503589	20503764	common_peak1	88	41	1.16565	5.97514	4.94318
chr7	26346278	26347061	common_peak1	1405	776	1.09579	10.1497	71.7109
chr7	5862523	5862772	common_peak2	290	158	1.02203	7.8239	12.8449
chr7	13750377	13750983	common_peak2	474	235	1.18722	8.47625	26.6528
chr7	14230471	14230690	common_peak2	326	131	1.46546	7.77712	25.2524
chr7	14231049	14231407	common_peak2	866	494	1.02112	9.46184	38.8964
chr7	20503585	20503775	common_peak2	88	41	1.16565	5.97514	4.94318
chr7	20771551	20771892	common_peak2	170	91	1.0139	7.03051	7.52162
chr7	26346295	26347100	common_peak2	1405	774	1.09951	10.1478	72.1036
chr8	1287197	1287868	unique_peak1	209	101	1.14548	7.24517	10.9457
chr8	1500528	1500801	unique_peak1	52	22	1.16254	5.10483	2.87303
chr8	2114938	2115448	unique_peak1	153	67	1.25021	6.71257	9.12302
chr8	2329243	2329628	unique_peak1	94	47	1.00474	6.08733	4.0219
chr8	5282403	5282617	unique_peak1	52	20	1.29379	5.03921	3.3415
chr8	5328470	5328864	unique_peak1	85	36	1.22614	5.82252	5.03446
chr8	5395446	5395731	unique_peak1	73	33	1.11544	5.64518	3.80128
chr8	5406851	5407146	unique_peak1	80	26	1.58796	5.54887	6.74377
chr8	6880484	6881009	unique_peak1	109	46	1.26211	6.18564	6.62738
chr8	7697637	7697918	unique_peak1	88	43	1.02925	5.97406	3.98672
chr8	8765773	8766191	unique_peak1	103	51	1.02941	6.21515	4.57499
chr8	9266637	9266826	unique_peak1	58	24	1.2083	5.24801	3.45665
chr8	9646174	9646718	unique_peak1	152	77	1.04219	6.8065	6.87961
chr8	12321304	12321640	unique_peak1	70	34	1.00954	5.63405	3.06383
chr8	14470734	14471170	unique_peak1	142	72	1.03311	6.70638	6.25066
chr8	14538385	14538543	unique_peak1	56	26	1.04387	5.27682	2.74059
chr8	14543435	14543821	unique_peak1	109	53	1.06181	6.28579	5.11855
chr8	15033349	15033680	unique_peak1	86	30	1.4993	5.70385	6.76861
chr8	15563148	15563389	unique_peak1	65	31	1.02576	5.51288	2.97345
chr8	15971771	15972062	unique_peak1	126	58	1.15656	6.46092	6.72813
chr8	15997934	15998263	unique_peak1	78	37	1.05621	5.77603	3.67939
chr8	17603032	17603385	unique_peak1	104	48	1.12996	6.17969	5.30291
chr8	18052354	18052570	unique_peak1	48	17	1.39468	4.86726	3.47766
chr8	19532970	19533150	unique_peak1	57	24	1.18183	5.23477	3.30711
chr8	19593607	19594411	unique_peak1	223	113	1.08495	7.37536	10.7168
chr8	19726346	19727360	unique_peak1	301	163	1.02291	7.86901	13.2135
chr8	19766282	19766594	unique_peak1	76	35	1.09451	5.71718	3.80614
chr8	20243260	20243784	unique_peak1	173	89	1.03488	7.00929	7.63201
chr8	20423654	20424083	unique_peak1	88	36	1.27923	5.84907	5.49284
chr8	20433134	20433507	unique_peak1	111	56	1.01171	6.33874	4.81361
chr8	20983366	20984052	unique_peak1	182	76	1.33803	6.9358	12.0441
chr8	23681258	23681545	unique_peak1	81	34	1.23257	5.74557	4.7464
chr8	26566258	26566810	unique_peak1	166	60	1.53242	6.69695	13.2362
chr8	26798943	26799343	unique_peak1	86	42	1.02723	5.93988	3.91324
chr8	27574789	27575111	unique_peak1	98	40	1.29601	6.00556	6.22522
chr8	27829060	27829583	unique_peak1	148	75	1.03864	6.76725	6.60162
chr8	27360624	27361339	common_peak1	1254	742	1.04882	10.0616	61.8065
chr8	3565327	3565870	common_peak1	650	352	1.1062	9.01663	33.5792
chr8	4283393	4283753	common_peak1	78	35	1.13421	5.73703	4.08622
chr8	5763583	5763868	common_peak1	101	47	1.11482	6.14237	5.09111
chr8	8400657	8400922	common_peak1	106	53	1.019	6.26439	4.59257
chr8	9244511	9246572	common_peak1	121976	76968	1.44043	16.9522	Inf
chr8	10300277	10300742	common_peak1	224	119	1.01784	7.41581	9.7138
chr8	11726885	11727453	common_peak1	216	112	1.0485	7.34443	9.84601
chr8	19941297	19942024	common_peak1	274	132	1.18016	7.64536	15.012
chr8	26599455	26599807	common_peak1	188	88	1.17904	7.06525	10.2998
chr8	27546659	27546928	common_peak1	89	44	1.01413	5.99892	3.92971
chr8	3565343	3565870	common_peak2	650	352	1.1062	9.01663	33.5792
chr8	8400611	8400846	common_peak2	106	53	1.019	6.26439	4.59257
chr8	9105303	9105849	common_peak2	327	173	1.06539	7.97564	15.3808
chr8	9244511	9246572	common_peak2	121976	76968	1.44043	16.9522	Inf
chr8	10300280	10300701	common_peak2	224	119	1.01784	7.41581	9.7138
chr8	19941446	19941967	common_peak2	260	129	1.13217	7.58846	13.3862
chr8	26599487	26599790	common_peak2	188	88	1.17904	7.06525	10.2998
chr8	27360623	27361259	common_peak2	1244	733	1.05402	10.0466	61.7953
chr8	27546693	27546878	common_peak2	89	44	1.01413	5.99892	3.92971
chr8	8912836	8913135	unique_peak1	76	31	1.34073	5.67036	5.32347
chr8	213603	213966	unique_peak1	108	45	1.33845	6.19279	7.33958
chr8	839625	840099	unique_peak1	133	69	1.04246	6.65051	6.16035
chr8	1789132	1789443	unique_peak1	114	59	1.0355	6.42464	5.29409
chr8	2103016	2103218	unique_peak1	50	20	1.33047	5.05755	3.66087
chr8	2797466	2797664	unique_peak1	84	43	1.02956	5.97421	3.98672
chr8	3220678	3221229	unique_peak1	169	90	1.02087	7.01823	7.57638
chr8	3347630	3347867	unique_peak1	85	35	1.33661	5.83823	5.89927
chr8	3651431	3651868	unique_peak1	146	66	1.24453	6.68836	8.90375
chr8	5061937	5062139	unique_peak1	58	29	1.03445	5.42412	2.82657
chr8	5074811	5075152	unique_peak1	94	49	1.01196	6.14984	4.29791
chr8	7182842	7183238	unique_peak1	133	67	1.08428	6.6296	6.54597
chr8	8427858	8428047	unique_peak1	54	25	1.1356	5.26824	3.08612
chr8	9036723	9037065	unique_peak1	92	40	1.26635	5.99073	5.91543
chr8	10292668	10292902	unique_peak1	92	38	1.3385	5.95465	6.41108
chr8	10345447	10345763	unique_peak1	82	35	1.28335	5.8116	5.42625
chr8	11036947	11037184	unique_peak1	70	32	1.17465	5.63172	4.01573
chr8	15040885	15041179	unique_peak1	81	40	1.07754	5.89632	4.16934
chr8	19445981	19446260	unique_peak1	60	24	1.34749	5.3176	4.39778
chr8	20685614	20685861	unique_peak1	62	26	1.28485	5.39731	4.20652
chr8	20941094	20941403	unique_peak1	75	22	1.79756	5.42234	7.90937
chr8	21252288	21252712	unique_peak1	132	66	1.09441	6.6133	6.60868
chr8	21383731	21383923	unique_peak1	58	28	1.08336	5.39966	3.02253
chr8	22160416	22161010	unique_peak1	201	89	1.2955	7.1396	12.9046
chr8	22696379	22696671	unique_peak1	106	53	1.07935	6.29456	5.25316
chr8	23746552	23747023	unique_peak1	171	91	1.02264	7.03488	7.65006
chr8	24099626	24100041	unique_peak1	157	75	1.17093	6.83339	8.6563
chr8	24505405	24505805	unique_peak1	105	55	1.0128	6.31376	4.73992
chr8	24554344	24554783	unique_peak1	229	115	1.12408	7.42002	11.8178
chr8	24786441	24786859	unique_peak1	117	61	1.02682	6.46761	5.31107
chr8	25080372	25080655	unique_peak1	110	53	1.1344	6.32209	5.94401
chr8	26020565	26020833	unique_peak1	67	31	1.15429	5.57715	3.80043
chr8	26881360	26881842	unique_peak1	172	70	1.40515	6.85232	12.4674
chr8	27446820	27447181	unique_peak1	138	63	1.22669	6.61334	8.24771
chr8	27360624	27361302	common_peak1	1345	677	1.22701	10.0186	82.0168
chr8	3565343	3565896	common_peak1	785	393	1.20324	9.22367	45.6597
chr8	9244516	9246572	common_peak1	134585	85394	1.15755	16.9606	Inf
chr8	19928395	19928865	common_peak1	223	106	1.20094	7.34194	12.733
chr8	19941422	19942020	common_peak1	264	140	1.05497	7.66704	12.2979
chr8	26599471	26599801	common_peak1	234	123	1.06012	7.48426	11.0493
chr8	3565348	3565890	common_peak2	785	393	1.20324	9.22367	45.6597
chr8	9244511	9246572	common_peak2	134585	85394	1.15755	16.9606	Inf
chr8	15881112	15881432	common_peak2	142	76	1.00246	6.76801	6.16055
chr8	19928478	19928837	common_peak2	204	98	1.18011	7.21941	11.2988
chr8	19941441	19941813	common_peak2	193	103	1.0263	7.21359	8.66309
chr8	22160010	22160254	common_peak2	164	83	1.09157	6.9381	8.12012
chr8	26599430	26599796	common_peak2	234	123	1.06012	7.48426	11.0493
chr8	27360622	27361272	common_peak2	1343	676	1.22691	10.0165	81.9466
chr9	20463189	20463830	unique_peak1	198	88	1.25887	7.10517	11.9219
chr9	1774818	1775187	unique_peak1	102	46	1.1603	6.13474	5.44278
chr9	4899706	4900026	unique_peak1	81	32	1.31746	5.70312	5.22883
chr9	5031942	5032427	unique_peak1	149	76	1.03014	6.78186	6.54517
chr9	7538716	7539035	unique_peak1	84	36	1.20803	5.81347	4.73613
chr9	7968557	7968935	unique_peak1	82	37	1.13269	5.81427	4.22983
chr9	8179072	8179433	unique_peak1	137	56	1.33493	6.50036	9.00376
chr9	9345577	9345869	unique_peak1	62	27	1.14637	5.38054	3.3721
chr9	10099401	10099742	unique_peak1	80	39	1.02092	5.83239	3.56169
chr9	12397780	12398056	unique_peak1	62	23	1.36876	5.26934	4.336
chr9	13717639	13717957	unique_peak1	104	49	1.10081	6.19426	5.09794
chr9	15742124	15742366	unique_peak1	62	25	1.25329	5.32708	3.82925
chr9	15823485	15823874	unique_peak1	92	46	1.00217	6.05567	3.94818
chr9	16386253	16386595	unique_peak1	150	44	1.81536	6.39953	15.1278
chr9	17180213	17180507	unique_peak1	64	29	1.09523	5.4545	3.23297
chr9	19391375	19391627	unique_peak1	84	37	1.16956	5.83271	4.51486
chr9	20517382	20517660	unique_peak1	59	28	1.0202	5.36808	2.75316
chr9	21353820	21354771	unique_peak1	392	203	1.11584	8.23035	19.9977
chr9	21595316	21596099	unique_peak1	313	168	1.03991	7.92084	14.097
chr9	4250353	4250789	common_peak1	148	74	1.05775	6.7577	6.79111
chr9	4678464	4679860	common_peak1	82190	66396	1.04231	16.54	Inf
chr9	4691172	4697853	common_peak1	498444	421421	1.16707	19.2684	Inf
chr9	4705117	4711463	common_peak1	611978	506129	1.22056	19.5594	Inf
chr9	4723426	4725612	common_peak1	242927	196932	1.15179	18.1632	Inf
chr9	4725807	4732484	common_peak1	672905	555933	1.23211	19.7006	Inf
chr9	7262778	7263619	common_peak1	660	329	1.22701	8.97983	40.1252
chr9	14074478	14074921	common_peak1	213	103	1.14668	7.27378	11.0897
chr9	15813467	15814024	common_peak1	448	241	1.07567	8.4567	21.6959
chr9	4250386	4250717	common_peak2	141	69	1.08278	6.67067	6.6921
chr9	4678412	4679887	common_peak2	82190	66397	1.04229	16.54	Inf
chr9	4691175	4697848	common_peak2	498444	421421	1.16707	19.2684	Inf
chr9	4705072	4711405	common_peak2	611977	506129	1.22056	19.5594	Inf
chr9	4723427	4732480	common_peak2	915846	752950	1.27174	20.1581	Inf
chr9	7262836	7263567	common_peak2	652	325	1.22575	8.9616	39.5509
chr9	12964400	12964773	common_peak2	214	109	1.07298	7.31785	10.0223
chr9	14074569	14074946	common_peak2	207	101	1.13067	7.23776	10.5266
chr9	14623121	14623412	common_peak2	130	66	1.02113	6.57666	5.6793
chr9	15813559	15814016	common_peak2	445	238	1.08328	8.44251	21.7426
chr9	141597	141778	unique_peak1	68	30	1.22199	5.56519	4.17045
chr9	1123027	1123342	unique_peak1	82	37	1.20535	5.8506	4.95397
chr9	1688786	1689022	unique_peak1	82	38	1.16787	5.86934	4.73037
chr9	4837370	4837566	unique_peak1	56	24	1.24576	5.26674	3.60838
chr9	5833354	5833700	unique_peak1	94	43	1.19639	6.05763	5.52075
chr9	5919572	5919842	unique_peak1	68	23	1.59123	5.38058	6.06282
chr9	6282505	6282837	unique_peak1	76	35	1.1708	5.75533	4.37305
chr9	6908902	6909416	unique_peak1	154	82	1.01507	6.88257	6.85822
chr9	7173954	7174214	unique_peak1	160	83	1.05476	6.9197	7.45198
chr9	8179024	8179593	unique_peak1	194	103	1.03401	7.21745	8.79248
chr9	9684930	9685313	unique_peak1	89	42	1.14846	6.00049	4.87163
chr9	10786429	10786824	unique_peak1	124	57	1.20947	6.46272	7.2373
chr9	11676068	11676454	unique_peak1	95	48	1.05682	6.14312	4.61864
chr9	12213783	12214382	unique_peak1	425	194	1.29922	8.25694	27.5078
chr9	15078431	15078718	unique_peak1	81	42	1.00883	5.93068	3.78247
chr9	17067937	17068445	unique_peak1	158	82	1.05328	6.90168	7.37851
chr9	17794325	17794662	unique_peak1	100	50	1.07526	6.21005	4.89906
chr9	18897216	18897470	unique_peak1	88	36	1.34851	5.88371	6.1232
chr9	19253623	19254011	unique_peak1	102	50	1.10467	6.22476	5.30833
chr9	19488769	19488998	unique_peak1	84	37	1.24106	5.86846	5.25406
chr9	19868115	19868471	unique_peak1	104	47	1.22098	6.19545	6.24367
chr9	20136726	20137063	unique_peak1	130	63	1.13778	6.56889	6.94494
chr9	20679676	20680101	unique_peak1	226	107	1.20748	7.35863	12.9492
chr9	21097524	21097965	unique_peak1	112	43	1.45664	6.18775	8.69173
chr9	21188155	21188516	unique_peak1	120	54	1.23731	6.40002	7.32597
chr9	21792501	21792890	unique_peak1	108	57	1.00404	6.36	4.75924
chr9	22087908	22088180	unique_peak1	132	67	1.07304	6.62398	6.41134
chr9	615766	616401	common_peak1	376	207	1.02283	8.21186	16.7132
chr9	4250334	4250753	common_peak1	169	59	1.62177	6.71778	15.1363
chr9	15813472	15814024	common_peak1	418	225	1.06152	8.35094	19.7274
chr9	21591478	21592280	common_peak1	398	220	1.02044	8.29812	17.5439
chr9	615766	616347	common_peak2	373	207	1.01085	8.20586	16.2038
chr9	12964345	12964773	common_peak2	247	134	1.01826	7.58595	10.8198
chr9	15555702	15556014	common_peak2	219	108	1.1472	7.34178	11.5903
chr9	15813482	15814008	common_peak2	418	225	1.06152	8.35094	19.7274
chr9	21591877	21592202	common_peak2	265	127	1.20017	7.60009	15.0891

## Sheet: WXS(S)-P4-enriched-dTHS_FvsS
Supplemental Table S1. Comparison of differential Tn5 hypersensitive sites between WXS(F) and WXS(S) by MAnorm
WXS(S)-P4-enriched-dTHSs with |M-value|>1 of MAnorm
chr	start	end	description	#raw_read_1	#raw_read_2	M_value_rescaled	A_value_rescaled	#NAME?
chr1	15499257	15499465	common_peak1	74	168	-1.17719	6.81228	8.23055
chr1	170182	170654	common_peak1	138	296	-1.03532	7.69666	11.7585
chr1	676494	676846	common_peak1	107	273	-1.30975	7.44316	15.6166
chr1	2432565	2432898	common_peak1	64	130	-1.03131	6.51777	5.27547
chr1	3093099	3093336	common_peak1	114	245	-1.05699	7.41402	10.1566
chr1	3556942	3557279	common_peak1	90	228	-1.31611	7.18115	13.2603
chr1	4015988	4016351	common_peak1	102	217	-1.05329	7.24154	8.93974
chr1	4767288	4767639	common_peak1	76	157	-1.03934	6.78411	6.36157
chr1	5306073	5306303	common_peak1	64	130	-1.03131	6.51777	5.27547
chr1	6155926	6156551	common_peak1	453	1049	-1.0245	9.52393	40.5188
chr1	8710021	8710392	common_peak1	106	244	-1.16276	7.35526	11.8028
chr1	10948362	10948704	common_peak1	246	556	-1.05236	8.59536	22.4412
chr1	11158372	11158639	common_peak1	64	155	-1.28329	6.64376	8.76627
chr1	11601063	11601406	common_peak1	123	271	-1.08527	7.54483	11.6814
chr1	12084224	12084542	common_peak1	276	675	-1.15421	8.82377	31.6068
chr1	12102781	12102949	common_peak1	82	268	-1.69084	7.22604	22.5834
chr1	12103337	12103589	common_peak1	62	123	-1.00047	6.45396	4.75142
chr1	12118949	12119358	common_peak1	256	614	-1.13381	8.69754	28.0657
chr1	12734964	12735433	common_peak1	201	470	-1.12181	8.31868	21.2173
chr1	13934452	13934611	common_peak1	58	118	-1.04266	6.37349	4.83298
chr1	14078875	14079228	common_peak1	78	168	-1.09674	6.85251	7.42379
chr1	14328128	14328432	common_peak1	94	203	-1.08272	7.13106	8.80305
chr1	14582025	14582283	common_peak1	96	247	-1.33224	7.28808	14.7451
chr1	14739234	14739600	common_peak1	80	313	-1.95177	7.31874	31.974
chr1	14792979	14793168	common_peak1	56	121	-1.13198	6.36475	5.60763
chr1	14793786	14794085	common_peak1	74	159	-1.09824	6.77281	6.99728
chr1	16201540	16201882	common_peak1	94	209	-1.12454	7.15197	9.61234
chr1	16279477	16279771	common_peak1	142	334	-1.16509	7.80547	16.0881
chr1	16337027	16337582	common_peak1	211	500	-1.13608	8.40063	22.9134
chr1	17209970	17210381	common_peak1	97	318	-1.67957	7.47763	26.2517
chr1	18332288	18332744	common_peak1	213	620	-1.43133	8.56279	40.6507
chr1	18345818	18346189	common_peak1	124	315	-1.28915	7.65921	17.7542
chr1	19579095	19579293	common_peak1	68	178	-1.38923	6.7892	11.3697
chr1	19689895	19690334	common_peak1	191	447	-1.1282	8.24326	20.2802
chr1	19918663	19918924	common_peak1	116	250	-1.05932	7.44188	10.4342
chr1	20439669	20439983	common_peak1	130	294	-1.11735	7.6459	13.2079
chr1	20452697	20452988	common_peak1	62	134	-1.12309	6.51527	6.18105
chr1	20941422	20941987	common_peak1	232	519	-1.04354	8.5006	20.801
chr1	25192462	25193671	common_peak1	868	2242	-1.11427	10.5741	98.949
chr1	25300416	25300750	common_peak1	72	145	-1.00799	6.68583	5.56298
chr1	25843123	25843773	common_peak1	176	376	-1.00522	8.05581	14.1728
chr1	26032456	26032767	common_peak1	120	252	-1.01872	7.47363	9.77534
chr1	26844797	26845067	common_peak1	67	142	-1.08789	6.61592	6.27768
chr1	29972173	29973072	common_peak1	282	672	-1.11462	8.83715	29.774
chr1	31168789	31169308	common_peak1	212	498	-1.12302	8.40138	22.4369
chr1	31848899	31849432	common_peak1	116	364	-1.59953	7.71199	28.277
chr1	33300803	33301229	common_peak1	100	260	-1.34338	7.35622	15.5441
chr1	33301635	33301945	common_peak1	100	206	-1.00896	7.18901	7.90101
chr1	33305195	33305521	common_peak1	92	200	-1.09429	7.1039	8.78975
chr1	36031149	36031688	common_peak1	155	419	-1.35659	8.03595	25.3588
chr1	36249544	36250090	common_peak1	154	339	-1.06169	7.87855	13.9891
chr1	36253655	36254337	common_peak1	164	404	-1.21727	8.05314	20.7357
chr1	40412063	40412365	common_peak1	108	244	-1.13408	7.3696	11.187
chr1	42539522	42539820	common_peak1	99	269	-1.40769	7.37297	17.226
chr1	4767321	4767799	common_peak2	76	164	-1.10189	6.81538	7.27733
chr1	15499163	15499484	common_peak2	78	173	-1.1388	6.87354	8.10217
chr1	676414	676899	common_peak2	114	278	-1.2386	7.50482	14.7481
chr1	2432564	2432902	common_peak2	64	130	-1.03131	6.51777	5.27547
chr1	3093103	3093556	common_peak2	150	328	-1.05473	7.83458	13.4908
chr1	3544835	3545377	common_peak2	106	225	-1.0463	7.29703	9.23428
chr1	3556893	3557410	common_peak2	118	278	-1.18566	7.53129	13.6559
chr1	4016018	4016356	common_peak2	102	216	-1.04666	7.23822	8.81043
chr1	5305960	5306309	common_peak2	81	174	-1.08936	6.90653	7.64358
chr1	6155896	6156668	common_peak2	463	1060	-1.0058	9.54831	39.761
chr1	8710009	8710479	common_peak2	106	248	-1.18612	7.36694	12.3697
chr1	10948358	10948732	common_peak2	246	556	-1.05236	8.59536	22.4412
chr1	11158353	11158767	common_peak2	68	167	-1.29773	6.74345	9.64639
chr1	11600925	11601440	common_peak2	133	285	-1.03759	7.64108	11.4445
chr1	12084100	12084570	common_peak2	277	679	-1.15715	8.83082	31.9584
chr1	12102780	12103042	common_peak2	82	276	-1.73312	7.24718	24.0663
chr1	12103229	12103568	common_peak2	64	130	-1.03131	6.51777	5.27547
chr1	12118919	12119489	common_peak2	260	617	-1.11692	8.713	27.4705
chr1	12734924	12735413	common_peak2	202	470	-1.11417	8.3225	20.8183
chr1	13934383	13934607	common_peak2	58	119	-1.05473	6.37952	4.96098
chr1	14078788	14079290	common_peak2	87	179	-1.02066	6.98152	6.99335
chr1	14328142	14328531	common_peak2	100	210	-1.03657	7.20281	8.40633
chr1	14581928	14582295	common_peak2	96	249	-1.34382	7.29387	15.0579
chr1	14739091	14739656	common_peak2	84	325	-1.93124	7.38311	32.8446
chr1	14793756	14794046	common_peak2	74	157	-1.08009	6.76373	6.73262
chr1	16201448	16201966	common_peak2	96	219	-1.1594	7.20166	10.5892
chr1	16337036	16337801	common_peak2	252	584	-1.08595	8.64932	24.7942
chr1	17209905	17210415	common_peak2	97	320	-1.68859	7.48214	26.6169
chr1	18332164	18332713	common_peak2	212	623	-1.44553	8.56264	41.4124
chr1	18345814	18346245	common_peak2	124	315	-1.28915	7.65921	17.7542
chr1	19579103	19579363	common_peak2	68	179	-1.39727	6.79322	11.5306
chr1	19689829	19690372	common_peak2	195	456	-1.12497	8.27357	20.5072
chr1	20439546	20439996	common_peak2	130	299	-1.1416	7.65802	13.8932
chr1	20452519	20453054	common_peak2	79	195	-1.29109	6.96916	11.0717
chr1	25192453	25193662	common_peak2	868	2242	-1.11427	10.5741	98.949
chr1	25300388	25300705	common_peak2	72	145	-1.00799	6.68583	5.56298
chr1	26032447	26032713	common_peak2	119	252	-1.03157	7.46721	9.9549
chr1	26844787	26845066	common_peak2	67	142	-1.08789	6.61592	6.27768
chr1	29972193	29973119	common_peak2	282	672	-1.11462	8.83715	29.774
chr1	31168740	31169359	common_peak2	214	501	-1.1172	8.41294	22.4459
chr1	31848564	31849976	common_peak2	210	616	-1.44386	8.5472	40.7963
chr1	33300676	33301232	common_peak2	105	278	-1.36478	7.44173	17.1301
chr1	33305211	33305492	common_peak2	92	200	-1.09429	7.1039	8.78975
chr1	36031096	36031826	common_peak2	170	447	-1.30755	8.15358	25.5565
chr1	40412067	40412382	common_peak2	108	244	-1.13408	7.3696	11.187
chr1	42539506	42539858	common_peak2	100	269	-1.39229	7.38067	16.9678
chr1	31850201	31852272	unique_peak2	320	743	-1.06423	9.00704	30.5374
chr1	5160861	5161186	unique_peak2	38	79	-1.11075	5.76655	3.67939
chr1	151298	151838	unique_peak2	64	147	-1.20734	6.60578	7.58593
chr1	168473	168956	unique_peak2	66	136	-1.04899	6.57354	5.6793
chr1	176384	176688	unique_peak2	28	97	-1.86226	5.68358	9.40814
chr1	396377	396871	unique_peak2	69	148	-1.10231	6.66802	6.6921
chr1	574457	574853	unique_peak2	84	175	-1.04195	6.93846	7.20803
chr1	673591	673959	unique_peak2	44	101	-1.23968	6.05259	5.52075
chr1	715907	716456	unique_peak2	0	280	-8.59576	3.83654	82.0082
chr1	1068846	1069267	unique_peak2	70	180	-1.36102	6.81934	11.1794
chr1	1095141	1095459	unique_peak2	31	79	-1.41706	5.6134	5.25999
chr1	1140640	1140955	unique_peak2	36	74	-1.09916	5.67924	3.39934
chr1	2146619	2146983	unique_peak2	54	112	-1.07672	6.28182	4.79575
chr1	2639958	2640309	unique_peak2	31	126	-2.08382	5.94678	14.0946
chr1	2820736	2821047	unique_peak2	12	83	-2.88219	4.95122	13.8626
chr1	3033556	3033975	unique_peak2	74	154	-1.05244	6.74991	6.34236
chr1	3108211	3108848	unique_peak2	72	298	-2.04216	7.20292	32.0845
chr1	3414125	3414405	unique_peak2	26	59	-1.26509	5.27435	3.37686
chr1	3617521	3618172	unique_peak2	88	187	-1.0659	7.02164	7.83565
chr1	4058130	4058462	unique_peak2	48	97	-1.05011	6.08966	4.15061
chr1	4080438	4080752	unique_peak2	55	111	-1.036	6.28935	4.48487
chr1	4281223	4281474	unique_peak2	42	84	-1.04704	5.88587	3.57963
chr1	4877378	4877690	unique_peak2	50	99	-1.01731	6.1352	4.04223
chr1	5374763	5374948	unique_peak2	44	90	-1.07505	5.97027	3.98672
chr1	5556465	5556842	unique_peak2	55	114	-1.07414	6.30842	4.86935
chr1	5709065	5709411	unique_peak2	44	131	-1.61165	6.23857	10.4264
chr1	6111642	6112178	unique_peak2	72	163	-1.17571	6.76969	7.94602
chr1	6232984	6233485	unique_peak2	91	241	-1.37885	7.22944	15.0488
chr1	6794519	6794839	unique_peak2	87	180	-1.02866	6.98552	7.1195
chr1	6818081	6818373	unique_peak2	58	142	-1.30771	6.50601	8.2048
chr1	7221250	7221652	unique_peak2	64	149	-1.2267	6.61547	7.87584
chr1	7754393	7754650	unique_peak2	36	82	-1.24538	5.75235	4.51891
chr1	8304855	8305330	unique_peak2	78	176	-1.16347	6.88587	8.5187
chr1	8310595	8310863	unique_peak2	36	72	-1.06016	5.65974	3.1375
chr1	8886188	8886554	unique_peak2	67	177	-1.40376	6.77386	11.4675
chr1	9152296	9152522	unique_peak2	53	119	-1.19185	6.31097	5.94401
chr1	9446887	9447376	unique_peak2	95	200	-1.04514	7.12848	8.22113
chr1	9556752	9557127	unique_peak2	58	126	-1.13653	6.42042	5.88958
chr1	10107912	10108520	unique_peak2	91	210	-1.18108	7.13056	10.371
chr1	10400321	10400868	unique_peak2	83	211	-1.32876	7.06354	12.5704
chr1	10401679	10402214	unique_peak2	59	142	-1.28169	6.51903	7.97087
chr1	10669237	10669566	unique_peak2	50	115	-1.23144	6.24226	6.23542
chr1	10958450	10958780	unique_peak2	49	103	-1.10456	6.14816	4.75285
chr1	11064804	11065716	unique_peak2	142	301	-1.01547	7.73067	11.6722
chr1	11576209	11576575	unique_peak2	53	116	-1.15532	6.2927	5.52599
chr1	12085306	12085638	unique_peak2	47	102	-1.15383	6.10959	5.01881
chr1	12268661	12268942	unique_peak2	29	70	-1.34481	5.47734	4.3391
chr1	12327178	12327737	unique_peak2	108	233	-1.06781	7.33646	9.71514
chr1	12372682	12372930	unique_peak2	82	180	-1.11923	6.94023	8.25609
chr1	12399820	12400210	unique_peak2	57	159	-1.49624	6.57381	11.1885
chr1	12415547	12415878	unique_peak2	95	194	-1.00141	7.10662	7.45829
chr1	12718186	12718503	unique_peak2	16	76	-2.34129	5.09614	10.0052
chr1	13447769	13447961	unique_peak2	26	56	-1.19109	5.23735	2.9442
chr1	14642497	14642765	unique_peak2	32	64	-1.06985	5.48744	2.84287
chr1	14765911	14766116	unique_peak2	0	70	-6.61109	2.8442	19.3917
chr1	14795641	14796205	unique_peak2	112	258	-1.15845	7.43758	12.3073
chr1	15547407	15547730	unique_peak2	27	83	-1.6942	5.54522	7.1066
chr1	16442226	16442451	unique_peak2	20	52	-1.47524	4.9903	3.76331
chr1	16743246	16743604	unique_peak2	35	71	-1.08269	5.62858	3.19393
chr1	17310257	17310772	unique_peak2	96	227	-1.21093	7.22743	11.7317
chr1	18172855	18173312	unique_peak2	48	107	-1.19029	6.15974	5.51412
chr1	18219340	18219594	unique_peak2	30	57	-1.00227	5.35685	2.31715
chr1	18416358	18416678	unique_peak2	34	126	-1.94506	6.01615	12.9003
chr1	18476141	18476679	unique_peak2	72	148	-1.03733	6.7005	5.93927
chr1	18657680	18657851	unique_peak2	34	77	-1.24178	5.66451	4.23188
chr1	19039426	19039919	unique_peak2	62	137	-1.1548	6.53112	6.59324
chr1	19455153	19455582	unique_peak2	59	121	-1.05256	6.40446	5.03468
chr1	19848255	19848559	unique_peak2	0	86	-6.90428	2.9908	24.1193
chr1	19874468	19874885	unique_peak2	40	169	-2.12078	6.349	19.3225
chr1	19963095	19963554	unique_peak2	75	183	-1.27937	6.88388	10.1935
chr1	20061712	20062062	unique_peak2	26	66	-1.42429	5.35395	4.46039
chr1	20063014	20063422	unique_peak2	71	159	-1.16145	6.7412	7.59467
chr1	20446187	20446455	unique_peak2	30	58	-1.02693	5.36918	2.44083
chr1	20462638	20462934	unique_peak2	36	78	-1.17412	5.71672	3.94532
chr1	20617910	20618226	unique_peak2	42	83	-1.02996	5.87734	3.45208
chr1	20738304	20738672	unique_peak2	12	122	-3.43239	5.22632	23.857
chr1	20865832	20866151	unique_peak2	2	148	-5.97946	4.22944	40.8426
chr1	20866990	20867353	unique_peak2	14	231	-4.12628	5.79484	51.7049
chr1	20908251	20908688	unique_peak2	68	240	-1.81831	7.00374	22.406
chr1	21351639	21351990	unique_peak2	93	197	-1.05604	7.10134	8.20359
chr1	21715249	21715624	unique_peak2	53	116	-1.15532	6.2927	5.52599
chr1	22016617	22016979	unique_peak2	52	173	-1.75684	6.56452	15.5442
chr1	22398783	22399050	unique_peak2	31	67	-1.18259	5.49617	3.44473
chr1	22963906	22964146	unique_peak2	33	64	-1.02363	5.51055	2.66219
chr1	23025946	23026275	unique_peak2	13	127	-3.37513	5.31244	24.3984
chr1	23030034	23030425	unique_peak2	0	126	-7.45002	3.26367	35.9955
chr1	23186694	23187257	unique_peak2	60	169	-1.50562	6.65658	12.0365
chr1	24295467	24295985	unique_peak2	50	152	-1.63084	6.44197	12.3255
chr1	24435429	24435740	unique_peak2	34	74	-1.1852	5.63622	3.80128
chr1	24854054	24854372	unique_peak2	73	175	-1.25653	6.83117	9.45867
chr1	28904037	28904420	unique_peak2	49	106	-1.14559	6.16867	5.16346
chr1	28937073	28937970	unique_peak2	278	669	-1.13021	8.82291	30.3666
chr1	29268632	29268965	unique_peak2	50	136	-1.47149	6.36229	9.54571
chr1	29523055	29523463	unique_peak2	46	99	-1.14378	6.07197	4.8076
chr1	29965229	29965642	unique_peak2	61	135	-1.15851	6.50821	6.5209
chr1	30334422	30334852	unique_peak2	51	101	-1.01582	6.16452	4.116
chr1	30988415	30988757	unique_peak2	46	90	-1.00772	6.00394	3.62141
chr1	31522884	31523608	unique_peak2	97	234	-1.23868	7.25718	12.3102
chr1	31698603	31699154	unique_peak2	180	409	-1.09167	8.13364	17.7052
chr1	33285145	33285639	unique_peak2	129	276	-1.03839	7.59455	11.0213
chr1	33415555	33415812	unique_peak2	32	82	-1.42253	5.66378	5.4845
chr1	33698946	33699251	unique_peak2	31	76	-1.36192	5.58583	4.78326
chr1	34281404	34281734	unique_peak2	25	84	-1.82602	5.49638	7.96703
chr1	34470738	34471053	unique_peak2	48	95	-1.02036	6.07478	3.89469
chr1	34735803	34736065	unique_peak2	29	71	-1.36499	5.48743	4.49488
chr1	36101406	36101807	unique_peak2	56	118	-1.09606	6.34679	5.20529
chr1	36240553	36240868	unique_peak2	46	93	-1.05451	6.02733	4.00333
chr1	36864392	36865060	unique_peak2	77	174	-1.1668	6.86781	8.4466
chr1	37161456	37161909	unique_peak2	58	117	-1.03049	6.3674	4.70619
chr1	37857996	37858325	unique_peak2	44	112	-1.38743	6.12646	7.21083
chr1	38049757	38049997	unique_peak2	49	103	-1.10456	6.14816	4.75285
chr1	38160210	38160426	unique_peak2	27	63	-1.30189	5.34906	3.74475
chr1	38198567	38199007	unique_peak2	60	119	-1.00312	6.40533	4.60387
chr1	38513937	38514333	unique_peak2	65	137	-1.08277	6.56714	5.9982
chr1	39804416	39805067	unique_peak2	174	384	-1.05311	8.06216	15.5521
chr1	39946808	39947232	unique_peak2	72	170	-1.23602	6.79984	8.94788
chr1	40581439	40581785	unique_peak2	75	160	-1.08672	6.78756	6.93791
chr1	40995534	40995867	unique_peak2	44	86	-1.0102	5.93784	3.47384
chr1	41051663	41052024	unique_peak2	39	78	-1.05341	5.77708	3.35854
chr1	41292270	41292567	unique_peak2	30	65	-1.18868	5.45005	3.37274
chr1	42042689	42043163	unique_peak2	83	188	-1.16308	6.9807	9.15958
chr1	42285581	42285888	unique_peak2	34	77	-1.24178	5.66451	4.23188
chr1	42317775	42318094	unique_peak2	43	89	-1.0939	5.9449	4.0456
chr1	42873330	42873761	unique_peak2	72	190	-1.39559	6.87963	12.0093
chr1	42915889	42916242	unique_peak2	48	104	-1.14965	6.13942	5.09111
chr1	42917110	42917757	unique_peak2	143	323	-1.10613	7.78679	14.1682
chr1	42929381	42929892	unique_peak2	76	201	-1.39378	6.96132	12.7451
chr1	43162727	43163043	unique_peak2	70	148	-1.08034	6.679	6.49765
chr1	381695	382039	common_peak1	100	223	-1.05967	7.27752	9.34738
chr1	397037	397252	common_peak1	60	141	-1.1584	6.57055	6.73805
chr1	5156219	5156436	common_peak1	62	149	-1.18908	6.63428	7.44286
chr1	5244557	5244869	common_peak1	100	238	-1.15319	7.32427	11.3782
chr1	6233827	6234490	common_peak1	392	1066	-1.27373	9.42248	58.3232
chr1	6687413	6687709	common_peak1	125	289	-1.1005	7.62966	12.7292
chr1	7690445	7690921	common_peak1	169	387	-1.07125	8.06429	16.1306
chr1	8709972	8710370	common_peak1	119	279	-1.12306	7.56775	12.5616
chr1	9560160	9560569	common_peak1	114	264	-1.10746	7.49612	11.7173
chr1	11378290	11378880	common_peak1	269	867	-1.53899	8.99206	63.0197
chr1	11601063	11601450	common_peak1	134	302	-1.06028	7.71303	12.5344
chr1	12887955	12888251	common_peak1	70	156	-1.07558	6.75683	6.79111
chr1	14078901	14079220	common_peak1	80	219	-1.36467	7.09902	13.5784
chr1	14328144	14328416	common_peak1	116	268	-1.10321	7.51986	11.8634
chr1	16299078	16299377	common_peak1	75	167	-1.0712	6.85672	7.10014
chr1	17209908	17210270	common_peak1	107	297	-1.37098	7.53368	18.3767
chr1	18332234	18332732	common_peak1	186	621	-1.60915	8.47619	48.2507
chr1	19963167	19963447	common_peak1	81	201	-1.22312	7.04665	10.3732
chr1	20960857	20961087	common_peak1	62	137	-1.06879	6.57413	5.80904
chr1	22016685	22016953	common_peak1	67	215	-1.6006	6.95459	16.7885
chr1	25192514	25193622	common_peak1	948	2460	-1.15708	10.6865	115.204
chr1	26844819	26845042	common_peak1	56	120	-1.02924	6.40424	4.90672
chr1	28937107	28937753	common_peak1	291	727	-1.16774	8.92392	34.7312
chr1	31848994	31849448	common_peak1	124	408	-1.6085	7.87171	31.8131
chr1	33301617	33301950	common_peak1	123	275	-1.05312	7.58197	11.2607
chr1	36031164	36031675	common_peak1	177	432	-1.16059	8.17793	20.4528
chr1	38513985	38514224	common_peak1	57	125	-1.06157	6.44649	5.36764
chr1	42050095	42051347	common_peak1	516	1201	-1.03427	9.71408	47.0313
chr1	31850149	31852229	common_peak2	381	900	-1.07235	9.27921	37.538
chr1	381607	382165	common_peak2	104	240	-1.10695	7.35941	10.6437
chr1	397024	397256	common_peak2	60	141	-1.1584	6.57055	6.73805
chr1	5156136	5156459	common_peak2	64	152	-1.17077	6.672	7.44547
chr1	5244392	5245041	common_peak2	135	304	-1.0587	7.72331	12.608
chr1	6233902	6234484	common_peak2	390	1066	-1.28138	9.41865	58.7898
chr1	6687390	6687756	common_peak2	125	289	-1.1005	7.62966	12.7292
chr1	7690487	7690984	common_peak2	174	391	-1.04257	8.09342	15.7174
chr1	8709991	8710477	common_peak2	122	289	-1.13665	7.61159	13.3271
chr1	9560160	9560545	common_peak2	114	264	-1.10746	7.49612	11.7173
chr1	11600947	11601460	common_peak2	144	314	-1.00913	7.79464	11.8855
chr1	14078768	14079321	common_peak2	105	237	-1.07466	7.35749	10.0509
chr1	14328134	14328541	common_peak2	121	274	-1.07227	7.56715	11.5051
chr1	16299076	16299451	common_peak2	76	168	-1.06015	6.8708	7.04311
chr1	17209947	17210397	common_peak2	118	312	-1.29635	7.64185	17.7706
chr1	18332265	18332660	common_peak2	180	621	-1.65807	8.45174	50.4311
chr1	19963106	19963524	common_peak2	94	217	-1.11236	7.212	9.70497
chr1	22016635	22016999	common_peak2	68	215	-1.5787	6.96554	16.4867
chr1	26844785	26845065	common_peak2	57	120	-1.00316	6.41728	4.7282
chr1	28937075	28938030	common_peak2	344	794	-1.04458	9.11252	31.7605
chr1	31848591	31849974	common_peak2	266	757	-1.36025	8.88593	45.8971
chr1	33301595	33302290	common_peak2	158	366	-1.09131	7.97398	15.8393
chr1	36031115	36031828	common_peak2	200	458	-1.06244	8.31113	18.835
chr1	38513944	38514316	common_peak2	66	144	-1.04784	6.65599	5.97396
chr1	42049993	42051420	common_peak2	528	1258	-1.0667	9.76471	51.8272
chr1	18087845	18088214	unique_peak2	25	88	-1.76349	5.59399	8.03508
chr1	9141987	9142278	unique_peak2	56	136	-1.20841	6.49383	7.08669
chr1	34225848	34226190	unique_peak2	48	105	-1.06514	6.19535	4.44523
chr1	557823	558214	unique_peak2	103	234	-1.08493	7.33405	10.0362
chr1	574459	574771	unique_peak2	64	152	-1.17077	6.672	7.44547
chr1	575084	575524	unique_peak2	71	184	-1.29136	6.8857	10.3441
chr1	715992	716448	unique_peak2	2	265	-6.58211	4.76423	73.8285
chr1	1011046	1011353	unique_peak2	38	91	-1.20315	5.92199	4.72859
chr1	1194348	1194684	unique_peak2	42	100	-1.19135	6.06254	5.15707
chr1	1842966	1843280	unique_peak2	47	119	-1.27503	6.26937	6.60083
chr1	2311998	2312305	unique_peak2	20	65	-1.6525	5.21815	5.42872
chr1	2639903	2640365	unique_peak2	38	156	-1.97421	6.30752	16.2306
chr1	2692908	2693147	unique_peak2	42	95	-1.1181	6.02591	4.4608
chr1	3108238	3108864	unique_peak2	117	297	-1.23815	7.60009	15.7501
chr1	3244241	3244657	unique_peak2	57	123	-1.03849	6.43495	5.10837
chr1	4301197	4301631	unique_peak2	80	171	-1.00957	6.92148	6.69822
chr1	5096490	5097016	unique_peak2	82	183	-1.07029	6.98842	7.68851
chr1	5122437	5122710	unique_peak2	33	70	-1.03513	5.63218	2.88355
chr1	5628232	5628538	unique_peak2	47	114	-1.21363	6.23867	5.87121
chr1	5709116	5709432	unique_peak2	59	137	-1.14197	6.53754	6.3902
chr1	6111651	6112174	unique_peak2	92	201	-1.03431	7.14106	7.98394
chr1	6233089	6233462	unique_peak2	99	245	-1.20976	7.33764	12.5879
chr1	6298054	6298265	unique_peak2	23	62	-1.38509	5.28473	4.0761
chr1	6586612	6586952	unique_peak2	49	103	-1.00735	6.19676	4.01367
chr1	7221373	7221699	unique_peak2	58	144	-1.23856	6.56063	7.81196
chr1	7301615	7302364	unique_peak2	89	192	-1.01773	7.08359	7.56211
chr1	7410560	7410788	unique_peak2	32	72	-1.11998	5.62983	3.32601
chr1	9152307	9152538	unique_peak2	54	143	-1.33388	6.50298	8.59895
chr1	9997349	9997592	unique_peak2	32	67	-1.01762	5.57865	2.6859
chr1	10400299	10400876	unique_peak2	102	219	-1.00427	7.27923	8.2929
chr1	10401709	10402299	unique_peak2	54	215	-1.91884	6.79547	21.5376
chr1	11168115	11168377	unique_peak2	40	85	-1.03084	5.91084	3.52585
chr1	11328871	11329136	unique_peak2	27	61	-1.1308	5.3888	3.02253
chr1	11771551	11772008	unique_peak2	64	181	-1.42118	6.7972	11.8543
chr1	12150207	12150453	unique_peak2	31	71	-1.14624	5.59681	3.38699
chr1	12327171	12327723	unique_peak2	81	198	-1.20153	7.03586	9.94168
chr1	12399828	12400193	unique_peak2	73	187	-1.27347	6.91785	10.3316
chr1	12498452	12498872	unique_peak2	37	126	-1.70723	6.13507	10.7843
chr1	13118042	13118267	unique_peak2	37	86	-1.16149	5.8622	4.23441
chr1	13458624	13458812	unique_peak2	0	60	-6.1054	2.87804	16.4478
chr1	13590109	13590472	unique_peak2	70	150	-1.01936	6.72873	6.01303
chr1	13904556	13904853	unique_peak2	38	83	-1.07191	5.85636	3.63527
chr1	14765912	14766128	unique_peak2	0	70	-6.32441	2.98754	19.3917
chr1	14795621	14796131	unique_peak2	115	296	-1.25894	7.58485	16.0556
chr1	15649626	15649793	unique_peak2	32	96	-1.53007	5.83488	6.99062
chr1	16081459	16081610	unique_peak2	22	54	-1.25301	5.15485	3.08956
chr1	16137144	16137449	unique_peak2	26	107	-1.98604	5.76187	11.3979
chr1	16175602	16175830	unique_peak2	38	86	-1.12253	5.88168	4.03339
chr1	16492663	16493085	unique_peak2	68	145	-1.01364	6.68301	5.73908
chr1	17193214	17193471	unique_peak2	33	72	-1.0752	5.65222	3.1375
chr1	18416361	18416666	unique_peak2	42	131	-1.57753	6.25563	10.1241
chr1	18891294	18891525	unique_peak2	54	124	-1.12974	6.40091	5.81679
chr1	19848265	19848549	unique_peak2	0	102	-6.86117	3.25592	28.8621
chr1	19874494	19874885	unique_peak2	24	192	-2.93904	6.12294	31.9551
chr1	20065023	20065398	unique_peak2	6	101	-3.92837	4.70824	21.5546
chr1	20191676	20191897	unique_peak2	2	63	-4.52683	3.73659	14.8689
chr1	20343397	20343813	unique_peak2	50	130	-1.31063	6.37811	7.56023
chr1	20404657	20404969	unique_peak2	40	92	-1.14374	5.96729	4.45196
chr1	20640098	20640509	unique_peak2	48	103	-1.03766	6.18161	4.18977
chr1	20738239	20738607	unique_peak2	16	131	-2.96944	5.55967	21.9349
chr1	20865803	20866142	unique_peak2	0	122	-7.11718	3.38392	34.8053
chr1	20867006	20867393	unique_peak2	20	256	-3.61373	6.19876	51.3955
chr1	20908242	20908761	unique_peak2	62	265	-2.01555	7.04751	28.1289
chr1	21243995	21244378	unique_peak2	80	174	-1.03452	6.93395	7.07934
chr1	21359366	21359749	unique_peak2	51	130	-1.28151	6.39267	7.32597
chr1	21699291	21699695	unique_peak2	68	167	-1.21613	6.78425	8.73169
chr1	22760373	22760649	unique_peak2	30	81	-1.38149	5.66681	5.32347
chr1	23025632	23026279	unique_peak2	103	250	-1.17996	7.38156	12.2286
chr1	23030035	23030392	unique_peak2	0	100	-6.83288	3.24177	28.2686
chr1	23604386	23604615	unique_peak2	38	89	-1.17144	5.90613	4.44594
chr1	23912854	23913274	unique_peak2	52	120	-1.13838	6.34967	5.67132
chr1	24204210	24204508	unique_peak2	44	101	-1.13737	6.10374	4.88011
chr1	24216766	24217058	unique_peak2	26	73	-1.4406	5.48915	5.07342
chr1	24509755	24510149	unique_peak2	62	144	-1.14017	6.60982	6.74538
chr1	25218264	25218513	unique_peak2	35	73	-1.0091	5.7049	2.90717
chr1	25835982	25836345	unique_peak2	46	104	-1.11397	6.15726	4.69191
chr1	26479990	26480265	unique_peak2	49	117	-1.18956	6.28786	5.87217
chr1	27120456	27120814	unique_peak2	44	109	-1.24631	6.15821	6.02561
chr1	28146111	28146484	unique_peak2	50	114	-1.1227	6.28414	5.25316
chr1	28935252	28936064	unique_peak2	126	434	-1.67361	7.92807	35.8713
chr1	29965231	29965824	unique_peak2	40	175	-2.06401	6.42743	19.3209
chr1	30334409	30334858	unique_peak2	65	145	-1.08031	6.64967	6.29185
chr1	33300672	33301303	unique_peak2	88	302	-1.68521	7.40057	25.2577
chr1	33305220	33305568	unique_peak2	84	211	-1.23893	7.10846	11.168
chr1	34281432	34281717	unique_peak2	38	95	-1.26455	5.95269	5.31116
chr1	36768696	36769002	unique_peak2	90	193	-1.00862	7.0956	7.50982
chr1	37580379	37580696	unique_peak2	40	87	-1.06401	5.92743	3.78247
chr1	37858023	37858409	unique_peak2	51	128	-1.25931	6.38157	7.02764
chr1	38566325	38566715	unique_peak2	42	108	-1.30132	6.11752	6.33905
chr1	39946797	39947229	unique_peak2	81	210	-1.286	7.0781	11.7025
chr1	40417751	40418082	unique_peak2	50	107	-1.0321	6.23884	4.33732
chr1	41292257	41292588	unique_peak2	32	94	-1.50001	5.81985	6.65429
chr1	42250233	42250809	unique_peak2	82	196	-1.16878	7.03766	9.44781
chr1	42468057	42468382	unique_peak2	49	127	-1.30691	6.34654	7.33995
chr1	42933075	42933396	unique_peak2	64	173	-1.35633	6.76478	10.5757
chr1	43162547	43163017	unique_peak2	83	191	-1.11372	7.0281	8.55826
chr10	9994130	9994403	common_peak1	76	161	-1.07541	6.80214	6.87961
chr10	208235	208698	common_peak1	264	641	-1.14834	8.75226	29.7592
chr10	366487	366930	common_peak1	115	247	-1.05527	7.42656	10.2302
chr10	3665251	3665474	common_peak1	60	135	-1.18369	6.49562	6.72926
chr10	4595764	4596160	common_peak1	133	290	-1.06259	7.65358	12.0932
chr10	5357659	5358057	common_peak1	126	338	-1.36593	7.72217	20.5887
chr10	6949616	6949909	common_peak1	64	162	-1.34661	6.67542	9.84225
chr10	7313009	7314072	common_peak1	471	1224	-1.18668	9.66522	59.8588
chr10	7719469	7719739	common_peak1	132	308	-1.16078	7.69107	14.734
chr10	7759137	7759563	common_peak1	98	226	-1.17299	7.24005	10.9457
chr10	8569650	8569945	common_peak1	102	224	-1.09889	7.26434	9.86288
chr10	9218206	9218503	common_peak1	88	186	-1.05821	7.01779	7.70564
chr10	9537325	9537626	common_peak1	94	199	-1.05415	7.11678	8.27718
chr10	11237106	11237642	common_peak1	216	589	-1.33589	8.53663	34.6691
chr10	12113082	12113470	common_peak1	84	179	-1.07437	6.95467	7.73081
chr10	13984634	13984994	common_peak1	81	171	-1.06442	6.89406	7.2472
chr10	14574905	14575231	common_peak1	70	146	-1.06085	6.66925	6.23388
chr10	14939493	14939848	common_peak1	146	309	-1.01048	7.77089	11.7893
chr10	14968156	14968745	common_peak1	254	565	-1.02613	8.6316	21.9485
chr10	15481628	15481997	common_peak1	84	216	-1.34407	7.08952	13.1052
chr10	18003931	18004571	common_peak1	178	666	-1.81094	8.47607	61.1822
chr10	18182291	18182595	common_peak1	86	186	-1.0934	7.00019	8.08348
chr10	19694100	19694488	common_peak1	85	192	-1.15686	7.01403	9.09684
chr10	9994066	9994333	common_peak2	77	162	-1.06431	6.81657	6.82234
chr10	366428	367242	common_peak2	166	360	-1.0327	7.97951	14.2999
chr10	3665146	3665478	common_peak2	62	148	-1.26544	6.58645	8.1783
chr10	4595700	4596206	common_peak2	136	293	-1.04311	7.67812	11.7393
chr10	4757011	4757549	common_peak2	154	334	-1.04032	7.86786	13.3417
chr10	5357580	5358107	common_peak2	130	341	-1.33063	7.75254	20.0696
chr10	6949600	6949971	common_peak2	65	162	-1.32297	6.68724	9.59777
chr10	7684910	7685280	common_peak2	43	104	-1.3163	6.0561	6.20383
chr10	7719421	7719732	common_peak2	132	309	-1.16544	7.6934	14.8745
chr10	7759090	7759565	common_peak2	98	226	-1.17299	7.24005	10.9457
chr10	8569654	8569912	common_peak2	101	219	-1.08158	7.24057	9.39003
chr10	9218205	9218542	common_peak2	88	186	-1.05821	7.01779	7.70564
chr10	9537328	9537599	common_peak2	94	199	-1.05415	7.11678	8.27718
chr10	11237056	11237651	common_peak2	216	590	-1.33834	8.53785	34.8249
chr10	12113043	12113538	common_peak2	100	207	-1.01591	7.19248	8.0263
chr10	13984666	13985068	common_peak2	80	174	-1.10836	6.89703	7.83879
chr10	14574902	14575255	common_peak2	72	146	-1.01784	6.69075	5.68742
chr10	14968114	14968833	common_peak2	255	568	-1.02769	8.63844	22.1496
chr10	15481591	15482041	common_peak2	89	216	-1.25556	7.13377	11.6805
chr10	18003719	18004911	common_peak2	242	822	-1.64085	8.86432	65.6365
chr10	18182314	18182591	common_peak2	86	184	-1.07789	6.99244	7.8194
chr10	19693967	19694419	common_peak2	97	204	-1.04164	7.15866	8.18513
chr10	21274960	21276002	common_peak2	227	499	-1.02054	8.45551	19.3342
chr10	22314733	22315064	unique_peak2	42	82	-1.01269	5.8687	3.32626
chr10	462118	462294	unique_peak2	19	48	-1.43758	4.89592	3.37359
chr10	534030	534301	unique_peak2	38	76	-1.05561	5.73898	3.28485
chr10	855290	855552	unique_peak2	54	126	-1.24523	6.36607	6.73333
chr10	863380	863608	unique_peak2	28	69	-1.37684	5.44087	4.42928
chr10	875309	875494	unique_peak2	28	67	-1.33502	5.41996	4.11766
chr10	1100378	1100716	unique_peak2	35	85	-1.33903	5.75675	5.2044
chr10	1624665	1625052	unique_peak2	38	83	-1.18114	5.80175	4.22983
chr10	2089964	2090223	unique_peak2	49	117	-1.28676	6.23926	6.76345
chr10	2796456	2797025	unique_peak2	162	408	-1.25034	8.05079	21.7704
chr10	2806613	2806888	unique_peak2	36	70	-1.02008	5.6397	2.88355
chr10	3118669	3119203	unique_peak2	72	184	-1.34954	6.85661	11.062
chr10	3478522	3478710	unique_peak2	38	86	-1.23177	5.82706	4.65972
chr10	3592556	3592828	unique_peak2	42	96	-1.23756	5.98113	5.2336
chr10	3621574	3621930	unique_peak2	0	118	-7.35616	3.21674	33.6156
chr10	4249047	4249226	unique_peak2	24	48	-1.09207	5.06867	2.25414
chr10	4588663	4588933	unique_peak2	25	67	-1.5041	5.33542	4.89407
chr10	4661663	4661979	unique_peak2	44	95	-1.15222	6.00885	4.66274
chr10	5810949	5811215	unique_peak2	18	57	-1.76027	4.97785	5.2566
chr10	5834586	5834911	unique_peak2	43	101	-1.27448	6.03519	5.74819
chr10	5988913	5989069	unique_peak2	25	48	-1.03134	5.09904	2.0719
chr10	6489417	6489688	unique_peak2	18	56	-1.73518	4.9653	5.06981
chr10	6754954	6755195	unique_peak2	28	82	-1.62259	5.56374	6.61337
chr10	7377438	7377717	unique_peak2	27	54	-1.08325	5.23974	2.4748
chr10	7641317	7641569	unique_peak2	32	72	-1.23731	5.57117	3.94504
chr10	7951367	7951674	unique_peak2	40	81	-1.06894	5.82308	3.56169
chr10	8308791	8309080	unique_peak2	66	135	-1.03842	6.56825	5.55061
chr10	8839299	8839461	unique_peak2	26	80	-1.69805	5.49083	6.88
chr10	9388556	9388716	unique_peak2	22	46	-1.16105	4.97406	2.37649
chr10	9690271	9690667	unique_peak2	30	88	-1.62002	5.66572	7.06781
chr10	9767407	9767859	unique_peak2	47	101	-1.13975	6.10255	4.88011
chr10	9857438	9857756	unique_peak2	40	78	-1.01517	5.79619	3.17869
chr10	10357336	10357778	unique_peak2	56	144	-1.38115	6.48933	9.00376
chr10	10852216	10852479	unique_peak2	16	124	-3.04029	5.44564	21.4908
chr10	11387268	11387563	unique_peak2	48	96	-1.03531	6.08226	4.0219
chr10	11469801	11470078	unique_peak2	74	150	-1.01472	6.73105	5.835
chr10	11670964	11671367	unique_peak2	58	132	-1.20313	6.45372	6.72813
chr10	11690384	11690709	unique_peak2	44	94	-1.13711	6.0013	4.52458
chr10	11929748	11930156	unique_peak2	65	151	-1.22217	6.63684	7.94639
chr10	11975330	11975608	unique_peak2	37	77	-1.11445	5.72818	3.60623
chr10	12007658	12008011	unique_peak2	44	120	-1.48612	6.1758	8.52323
chr10	12218311	12218676	unique_peak2	67	140	-1.06757	6.60576	6.01331
chr10	12228901	12229164	unique_peak2	34	104	-1.67063	5.87893	8.69385
chr10	12300699	12301030	unique_peak2	61	187	-1.62564	6.74177	14.872
chr10	12987631	12988042	unique_peak2	56	127	-1.20124	6.39938	6.44257
chr10	13338240	13338565	unique_peak2	35	82	-1.2878	5.73114	4.7464
chr10	13704941	13705220	unique_peak2	32	78	-1.35127	5.62815	4.8494
chr10	13767175	13767483	unique_peak2	36	79	-1.19227	5.7258	4.08622
chr10	13787138	13787414	unique_peak2	42	100	-1.29586	6.01028	5.8305
chr10	14089670	14089923	unique_peak2	32	67	-1.13495	5.51999	3.24104
chr10	14826216	14826474	unique_peak2	26	55	-1.16555	5.22458	2.80468
chr10	14968938	14969574	unique_peak2	150	446	-1.49691	8.05567	31.368
chr10	15627570	15627780	unique_peak2	38	76	-1.05561	5.73898	3.28485
chr10	15629063	15629406	unique_peak2	57	113	-1.0072	6.32929	4.38254
chr10	15973995	15974214	unique_peak2	22	51	-1.3069	5.04699	3.09993
chr10	16107944	16108369	unique_peak2	82	204	-1.29886	7.03005	11.7326
chr10	16427017	16427293	unique_peak2	43	102	-1.28855	6.04222	5.89884
chr10	17172955	17173245	unique_peak2	36	70	-1.02008	5.6397	2.88355
chr10	17393911	17394157	unique_peak2	48	95	-1.02036	6.07478	3.89469
chr10	17567433	17567749	unique_peak2	59	135	-1.20928	6.48282	6.94264
chr10	17763773	17764174	unique_peak2	45	100	-1.19143	6.06249	5.15707
chr10	18081746	18082204	unique_peak2	98	227	-1.17933	7.24323	11.0866
chr10	18450988	18451233	unique_peak2	47	104	-1.18157	6.12346	5.30017
chr10	18960254	18960526	unique_peak2	50	111	-1.18081	6.21695	5.65709
chr10	19131848	19132184	unique_peak2	57	117	-1.05695	6.35417	4.88729
chr10	19339989	19340207	unique_peak2	24	52	-1.20528	5.12528	2.8006
chr10	19341832	19342129	unique_peak2	40	87	-1.17082	5.87402	4.37382
chr10	19379281	19379491	unique_peak2	28	55	-1.05491	5.2799	2.41952
chr10	19891544	19892029	unique_peak2	93	190	-1.00411	7.07537	7.31072
chr10	19927950	19928490	unique_peak2	83	176	-1.06844	6.93338	7.52545
chr10	20414852	20415110	unique_peak2	46	108	-1.26811	6.13413	6.10516
chr10	20743321	20743489	unique_peak2	26	66	-1.42429	5.35395	4.46039
chr10	21261821	21262189	unique_peak2	56	129	-1.22361	6.41056	6.72941
chr10	21274409	21274918	unique_peak2	95	308	-1.66555	7.43869	25.3894
chr10	22726213	22726549	unique_peak2	29	73	-1.40451	5.5072	4.81159
chr10	94148	94486	common_peak1	205	472	-1.06893	8.35123	19.7274
chr10	4757031	4757524	common_peak1	183	402	-1.00728	8.151	15.3089
chr10	5346687	5347076	common_peak1	101	236	-1.12628	7.3256	10.6955
chr10	5357649	5358078	common_peak1	160	377	-1.11517	8.00466	16.9303
chr10	7312614	7314081	common_peak1	612	1416	-1.01621	9.96052	53.7844
chr10	7719389	7719730	common_peak1	142	325	-1.07949	7.80899	13.854
chr10	8403634	8403963	common_peak1	219	509	-1.07897	8.45487	21.563
chr10	10304526	10304968	common_peak1	355	996	-1.32414	9.29938	57.8543
chr10	10765777	10766078	common_peak1	140	321	-1.0828	7.78952	13.7072
chr10	11236514	11236998	common_peak1	156	371	-1.12982	7.97425	16.9126
chr10	12019174	12019598	common_peak1	328	814	-1.15165	9.09483	37.971
chr10	12113137	12113423	common_peak1	71	227	-1.59287	7.03646	17.3957
chr10	12300740	12301030	common_peak1	88	224	-1.25582	7.18587	12.1863
chr10	12506186	12506559	common_peak1	99	237	-1.16206	7.31379	11.4462
chr10	13984666	13984988	common_peak1	82	177	-1.02246	6.9645	6.91957
chr10	17235103	17235480	common_peak1	88	203	-1.11446	7.11519	9.19399
chr10	18003730	18004493	common_peak1	248	654	-1.25424	8.72823	34.8756
chr10	19694045	19694417	common_peak1	117	283	-1.16873	7.56538	13.7297
chr10	21091840	21092181	common_peak1	79	171	-1.02821	6.91216	6.87773
chr10	94077	94567	common_peak2	206	473	-1.06472	8.35638	19.4806
chr10	3118670	3119203	common_peak2	90	201	-1.06691	7.12475	8.53872
chr10	5346698	5347101	common_peak2	101	234	-1.11406	7.31949	10.4244
chr10	5357626	5358110	common_peak2	160	380	-1.12657	8.01036	17.3406
chr10	7312541	7314097	common_peak2	614	1423	-1.01843	9.96652	54.3115
chr10	7719389	7719730	common_peak2	142	325	-1.07949	7.80899	13.854
chr10	8403634	8403952	common_peak2	219	509	-1.07897	8.45487	21.563
chr10	10765721	10766103	common_peak2	140	323	-1.09173	7.79398	13.9735
chr10	12019178	12019586	common_peak2	328	814	-1.15165	9.09483	37.971
chr10	12113110	12113687	common_peak2	106	289	-1.34567	7.50707	17.3648
chr10	12300676	12301033	common_peak2	88	225	-1.26221	7.18907	12.3355
chr10	13984668	13985071	common_peak2	82	181	-1.05452	6.98054	7.42903
chr10	14013243	14013635	common_peak2	114	245	-1.00013	7.44245	9.25209
chr10	18003724	18004905	common_peak2	313	847	-1.27891	9.08846	46.7297
chr10	19693957	19694462	common_peak2	118	293	-1.206	7.59667	14.9442
chr10	11485071	11485390	unique_peak2	38	85	-1.10585	5.87334	3.89904
chr10	997584	997820	unique_peak2	32	73	-1.13961	5.63965	3.46003
chr10	1100319	1100628	unique_peak2	27	72	-1.36642	5.50661	4.65239
chr10	1105816	1106065	unique_peak2	31	68	-1.08484	5.56611	2.99017
chr10	1366927	1367300	unique_peak2	45	99	-1.07584	6.10594	4.41238
chr10	1464102	1464354	unique_peak2	43	131	-1.54305	6.27287	9.82918
chr10	2342728	2342910	unique_peak2	40	96	-1.20449	5.99767	5.01436
chr10	3090528	3090871	unique_peak2	43	97	-1.11336	6.05803	4.53377
chr10	3478499	3478727	unique_peak2	44	92	-1.00411	6.03711	3.6952
chr10	3621564	3621961	unique_peak2	2	136	-5.62486	4.2856	35.8578
chr10	3757160	3757458	unique_peak2	39	95	-1.22658	5.97167	5.0877
chr10	4776558	4776786	unique_peak2	30	88	-1.49967	5.7259	6.4802
chr10	4872556	4872780	unique_peak2	21	56	-1.37122	5.14728	3.62982
chr10	5488928	5489479	unique_peak2	122	289	-1.13665	7.61159	13.3271
chr10	5600462	5600770	unique_peak2	23	72	-1.59764	5.391	5.75488
chr10	6754904	6755247	unique_peak2	40	93	-1.15917	5.97501	4.59041
chr10	7329520	7329705	unique_peak2	27	62	-1.15388	5.40034	3.16061
chr10	9274102	9274352	unique_peak2	30	70	-1.17368	5.56291	3.65768
chr10	9670049	9670440	unique_peak2	29	101	-1.74554	5.79965	9.12352
chr10	9671937	9672303	unique_peak2	38	118	-1.57441	6.10761	9.04043
chr10	9712725	9713013	unique_peak2	33	74	-1.1142	5.67172	3.39934
chr10	9961651	9961914	unique_peak2	52	153	-1.4863	6.52364	10.7358
chr10	11244060	11244346	unique_peak2	47	107	-1.12303	6.19337	4.89906
[truncated: 2,966 more rows]
