# Supplementary material for: The transcription factor GATA10 regulates fertility conversion of a two‐line hybrid tms5 mutant rice via the modulation of Ub L40 expression
Source: J Integr Plant Biol. 2019 Nov 6;62(7):1034–56. doi: 10.1111/jipb.12871 (PMC7383616; doi:10.1111/jipb.12871)
Supplement: Supplementary file 3 — Table S2. The related genes from differential Tn5 transposase hypersensitive sites (dTHSs) by peak annotation in WXS(F) versus WXS(S) [file JIPB-62-1034-s003.xlsx]

## Sheet: WXS(F)-P3-dTHS_related genes
Supplemental Table S2. The related genes from dTHSs by peak annotation in WXS(F) versus WXS(S)
WXS(F)-P3-dTHS_related genes between WXS(F)-P3 and WXS(S)-P3 and the GO terms of these genes
chr	start	end	region	gene ID	overlapped length		GO term	Ontology	Description	Numbers	p-value	FDR
chr1	42674	42918	down2k	LOC_Os01g01080.1	244		GO:0055114	P	oxidation reduction	94	0.00013	0.029
chr1	42674	42918	down2k	LOC_Os01g01080.2	244		GO:0000166	F	nucleotide binding	225	0.00029	0.015
chr1	42674	42918	down2k	LOC_Os01g01080.3	244		GO:0017076	F	purine nucleotide binding	204	0.00026	0.015
chr1	42674	42918	up2k	LOC_Os01g01090.1	244		GO:0048037	F	cofactor binding	45	0.00029	0.015
chr1	65489	66302	down2k	LOC_Os01g01120.1	87		GO:0016818	F	hydrolase activity, acting on acid anhydrides, in phosphorus-containing anhydrides	56	0.00085	0.02
chr1	65489	66302	exon	LOC_Os01g01130.1	674		GO:0016817	F	hydrolase activity, acting on acid anhydrides	57	0.0006	0.02
chr1	65489	66302	five_prime_UTR	LOC_Os01g01130.1	351		GO:0017111	F	nucleoside-triphosphatase activity	54	0.00088	0.02
chr1	65489	66302	intro	LOC_Os01g01130.1	138		GO:0016462	F	pyrophosphatase activity	55	0.00087	0.02
chr1	268168	268474	down2k	LOC_Os01g01510.1	34		GO:0005506	F	iron ion binding	52	0.0016	0.021
chr1	268168	268474	down2k	LOC_Os01g01510.2	3		GO:0001883	F	purine nucleoside binding	187	0.0015	0.021
chr1	268168	268474	down2k	LOC_Os01g01520.1	306		GO:0001882	F	nucleoside binding	188	0.0013	0.021
chr1	268168	268474	exon	LOC_Os01g01510.1	272		GO:0016491	F	oxidoreductase activity	106	0.0011	0.021
chr1	268168	268474	exon	LOC_Os01g01510.2	303		GO:0030554	F	adenyl nucleotide binding	187	0.0015	0.021
chr1	268168	268474	three_prime_UTR	LOC_Os01g01510.1	272		GO:0032555	F	purine ribonucleotide binding	188	0.0021	0.023
chr1	268168	268474	three_prime_UTR	LOC_Os01g01510.2	303		GO:0032553	F	ribonucleotide binding	188	0.0021	0.023
chr1	292794	293372	down2k	LOC_Os01g01570.1	578		GO:0016798	F	hydrolase activity, acting on glycosyl bonds	37	0.0031	0.032
chr1	292794	293372	exon	LOC_Os01g01580.1	528		GO:0050660	F	FAD binding	16	0.0043	0.042
chr1	292794	293372	five_prime_UTR	LOC_Os01g01580.1	2		GO:0070279	F	vitamin B6 binding	14	0.0056	0.047
chr1	292794	293372	three_prime_UTR	LOC_Os01g01580.1	42		GO:0030170	F	pyridoxal phosphate binding	14	0.0056	0.047
chr1	292794	293372	up2k	LOC_Os01g01560.1	578		GO:0050662	F	coenzyme binding	30	0.0057	0.047
chr1	292794	293372	up2k	LOC_Os01g01580.1	50
chr1	292794	293372	up2k	LOC_Os01g01590.1	578
chr1	690359	690692	exon	LOC_Os01g02250.1	333
chr1	777789	777988	intro	LOC_Os01g02410.1	199
chr1	1010211	1010599	exon	LOC_Os01g02870.1	308
chr1	1010211	1010599	five_prime_UTR	LOC_Os01g02870.1	102
chr1	1010211	1010599	intro	LOC_Os01g02870.1	31
chr1	1010211	1010599	up2k	LOC_Os01g02870.1	48
chr1	1034705	1035034	intergenic	.	0
chr1	1372123	1372768	up2k	LOC_Os01g03410.1	645
chr1	1434425	1434827	exon	LOC_Os01g03530.1	395
chr1	1434425	1434827	exon	LOC_Os01g03530.2	395
chr1	1434425	1434827	intro	LOC_Os01g03530.1	6
chr1	1434425	1434827	intro	LOC_Os01g03530.2	6
chr1	2030287	2030511	intergenic	.	0
chr1	2222143	2222557	exon	LOC_Os01g04814.1	414
chr1	2222143	2222557	exon	LOC_Os01g04814.3	414
chr1	2222143	2222557	exon	LOC_Os01g04814.4	414
chr1	2362577	2363087	exon	LOC_Os01g05020.1	510
chr1	2362577	2363087	up2k	LOC_Os01g05030.1	367
chr1	2364260	2364484	up2k	LOC_Os01g05020.1	224
chr1	2364260	2364484	up2k	LOC_Os01g05030.1	224
chr1	2566860	2567228	down2k	LOC_Os01g05420.1	368
chr1	2566860	2567228	up2k	LOC_Os01g05430.1	368
chr1	2633179	2633621	intro	LOC_Os01g05530.1	442
chr1	2643817	2644613	exon	LOC_Os01g05540.1	796
chr1	2643817	2644613	five_prime_UTR	LOC_Os01g05540.1	5
chr1	2766336	2766988	exon	LOC_Os01g05790.1	652
chr1	2766336	2766988	five_prime_UTR	LOC_Os01g05790.1	180
chr1	2815183	2816518	down2k	LOC_Os01g05870.1	1335
chr1	2815183	2816518	down2k	LOC_Os01g05890.1	868
chr1	2815183	2816518	exon	LOC_Os01g05880.1	1218
chr1	2815183	2816518	up2k	LOC_Os01g05880.1	117
chr1	2920609	2921363	exon	LOC_Os01g06120.1	674
chr1	2920609	2921363	intro	LOC_Os01g06120.1	35
chr1	2920609	2921363	up2k	LOC_Os01g06120.1	44
chr1	2920609	2921363	up2k	LOC_Os01g06130.1	720
chr1	2920609	2921363	up2k	LOC_Os01g06130.2	625
chr1	2984248	2985991	down2k	LOC_Os01g06290.1	1662
chr1	2984248	2985991	down2k	LOC_Os01g06290.2	1108
chr1	2984248	2985991	down2k	LOC_Os01g06290.3	1108
chr1	2984248	2985991	down2k	LOC_Os01g06290.4	1108
chr1	2984248	2985991	exon	LOC_Os01g06280.1	1743
chr1	2984248	2985991	exon	LOC_Os01g06280.2	1743
chr1	2984248	2985991	exon	LOC_Os01g06290.2	635
chr1	2984248	2985991	exon	LOC_Os01g06290.3	635
chr1	2984248	2985991	exon	LOC_Os01g06290.4	635
chr1	2984248	2985991	three_prime_UTR	LOC_Os01g06280.1	37
chr1	2984248	2985991	three_prime_UTR	LOC_Os01g06280.2	37
chr1	2984248	2985991	three_prime_UTR	LOC_Os01g06290.2	635
chr1	2984248	2985991	three_prime_UTR	LOC_Os01g06290.3	635
chr1	2984248	2985991	three_prime_UTR	LOC_Os01g06290.4	635
chr1	2984839	2985827	down2k	LOC_Os01g06290.1	988
chr1	2984839	2985827	down2k	LOC_Os01g06290.2	517
chr1	2984839	2985827	down2k	LOC_Os01g06290.3	517
chr1	2984839	2985827	down2k	LOC_Os01g06290.4	517
chr1	2984839	2985827	exon	LOC_Os01g06280.1	988
chr1	2984839	2985827	exon	LOC_Os01g06280.2	988
chr1	2984839	2985827	exon	LOC_Os01g06290.2	471
chr1	2984839	2985827	exon	LOC_Os01g06290.3	471
chr1	2984839	2985827	exon	LOC_Os01g06290.4	471
chr1	2984839	2985827	three_prime_UTR	LOC_Os01g06290.2	471
chr1	2984839	2985827	three_prime_UTR	LOC_Os01g06290.3	471
chr1	2984839	2985827	three_prime_UTR	LOC_Os01g06290.4	471
chr1	3031497	3032171	exon	LOC_Os01g06400.1	674
chr1	3031497	3032171	five_prime_UTR	LOC_Os01g06400.1	82
chr1	3031497	3032171	up2k	LOC_Os01g06390.1	674
chr1	3129262	3129566	exon	LOC_Os01g06640.1	304
chr1	3129262	3129566	exon	LOC_Os01g06640.2	304
chr1	3129262	3129566	exon	LOC_Os01g06640.3	304
chr1	3129262	3129566	five_prime_UTR	LOC_Os01g06640.1	23
chr1	3129262	3129566	five_prime_UTR	LOC_Os01g06640.2	23
chr1	3129262	3129566	five_prime_UTR	LOC_Os01g06640.3	304
chr1	3239239	3239641	down2k	LOC_Os01g06820.1	402
chr1	3239239	3239641	up2k	LOC_Os01g06836.1	402
chr1	3324230	3324594	exon	LOC_Os01g07070.1	364
chr1	3324230	3324594	exon	LOC_Os01g07070.2	364
chr1	3324230	3324594	exon	LOC_Os01g07070.3	364
chr1	3324230	3324594	exon	LOC_Os01g07070.4	364
chr1	3361662	3362032	down2k	LOC_Os01g07120.2	370
chr1	3361662	3362032	down2k	LOC_Os01g07140.1	301
chr1	3361662	3362032	down2k	LOC_Os01g07140.2	301
chr1	3361662	3362032	exon	LOC_Os01g07140.1	69
chr1	3361662	3362032	exon	LOC_Os01g07140.2	69
chr1	3361662	3362032	three_prime_UTR	LOC_Os01g07140.1	69
chr1	3361662	3362032	three_prime_UTR	LOC_Os01g07140.2	69
chr1	3361662	3362032	up2k	LOC_Os01g07130.1	370
chr1	3437138	3437509	up2k	LOC_Os01g07280.1	371
chr1	3445446	3446366	down2k	LOC_Os01g07310.1	920
chr1	3445446	3446366	down2k	LOC_Os01g07310.2	920
chr1	3445446	3446366	down2k	LOC_Os01g07310.3	920
chr1	3445446	3446366	down2k	LOC_Os01g07310.4	920
chr1	3445446	3446366	exon	LOC_Os01g07300.1	920
chr1	3445446	3446366	exon	LOC_Os01g07300.2	920
chr1	3445446	3446366	three_prime_UTR	LOC_Os01g07300.1	65
chr1	3445446	3446366	three_prime_UTR	LOC_Os01g07300.2	109
chr1	3445725	3446265	down2k	LOC_Os01g07310.1	540
chr1	3445725	3446265	down2k	LOC_Os01g07310.2	540
chr1	3445725	3446265	down2k	LOC_Os01g07310.3	540
chr1	3445725	3446265	down2k	LOC_Os01g07310.4	540
chr1	3445725	3446265	exon	LOC_Os01g07300.1	540
chr1	3445725	3446265	exon	LOC_Os01g07300.2	540
chr1	3445725	3446265	three_prime_UTR	LOC_Os01g07300.2	8
chr1	3495843	3496437	exon	LOC_Os01g07382.1	461
chr1	3495843	3496437	intro	LOC_Os01g07382.1	132
chr1	3687523	3688496	down2k	LOC_Os01g07670.1	556
chr1	3687523	3688496	up2k	LOC_Os01g07660.1	973
chr1	3837103	3837463	exon	LOC_Os01g07940.1	360
chr1	3915768	3916257	up2k	LOC_Os01g08090.1	339
chr1	3972744	3973049	intergenic	.	0
chr1	4018622	4018959	intergenic	.	0
chr1	4143243	4143667	exon	LOC_Os01g08430.1	316
chr1	4143243	4143667	up2k	LOC_Os01g08430.1	108
chr1	4259628	4259938	down2k	LOC_Os01g08560.1	310
chr1	4259628	4259938	down2k	LOC_Os01g08560.2	310
chr1	4263628	4263973	up2k	LOC_Os01g08570.1	345
chr1	4415275	4416150	down2k	LOC_Os01g08790.1	18
chr1	4415275	4416150	exon	LOC_Os01g08790.1	716
chr1	4415275	4416150	up2k	LOC_Os01g08790.1	141
chr1	4415275	4416150	up2k	LOC_Os01g08800.1	867
chr1	4415341	4416017	exon	LOC_Os01g08790.1	601
chr1	4415341	4416017	up2k	LOC_Os01g08790.1	75
chr1	4415341	4416017	up2k	LOC_Os01g08800.1	676
chr1	4437382	4437833	exon	LOC_Os01g08830.1	451
chr1	4437382	4437833	exon	LOC_Os01g08830.2	451
chr1	4437382	4437833	three_prime_UTR	LOC_Os01g08830.1	137
chr1	4437382	4437833	three_prime_UTR	LOC_Os01g08830.2	137
chr1	4579563	4579922	down2k	LOC_Os01g09120.1	359
chr1	4579563	4579922	down2k	LOC_Os01g09120.2	359
chr1	4713425	4713842	down2k	LOC_Os01g09280.1	417
chr1	4713425	4713842	exon	LOC_Os01g09270.1	172
chr1	4713425	4713842	intro	LOC_Os01g09270.1	146
chr1	4713425	4713842	up2k	LOC_Os01g09270.1	98
chr1	4713436	4713882	down2k	LOC_Os01g09280.1	446
chr1	4713436	4713882	exon	LOC_Os01g09270.1	12
chr1	4713436	4713882	exon	LOC_Os01g09270.1	172
chr1	4713436	4713882	intro	LOC_Os01g09270.1	173
chr1	4713436	4713882	up2k	LOC_Os01g09270.1	87
chr1	4797270	4797735	down2k	LOC_Os01g09410.1	78
chr1	4797270	4797735	exon	LOC_Os01g09420.1	465
chr1	4826561	4827287	exon	LOC_Os01g09470.1	565
chr1	4826561	4827287	five_prime_UTR	LOC_Os01g09470.1	112
chr1	4826561	4827287	intro	LOC_Os01g09470.1	131
chr1	4826561	4827287	up2k	LOC_Os01g09470.1	29
chr1	4872276	4872636	exon	LOC_Os01g09540.1	319
chr1	4872276	4872636	intro	LOC_Os01g09540.1	40
chr1	4872276	4872636	three_prime_UTR	LOC_Os01g09540.1	63
chr1	4918002	4919281	exon	LOC_Os01g09590.1	129
chr1	4918002	4919281	exon	LOC_Os01g09590.1	266
chr1	4918002	4919281	exon	LOC_Os01g09590.1	649
chr1	4918002	4919281	five_prime_UTR	LOC_Os01g09590.1	130
chr1	4918002	4919281	intro	LOC_Os01g09590.1	75
chr1	4918002	4919281	intro	LOC_Os01g09590.1	99
chr1	4918002	4919281	three_prime_UTR	LOC_Os01g09590.1	120
chr1	4918002	4919281	up2k	LOC_Os01g09590.1	57
chr1	5084724	5085056	up2k	LOC_Os01g09830.1	332
chr1	5342321	5342585	intergenic	.	0
chr1	5379195	5379597	intergenic	.	0
chr1	5430676	5431623	up2k	LOC_Os01g10320.1	947
chr1	5498647	5498981	exon	LOC_Os01g10430.1	332
chr1	5498647	5498981	exon	LOC_Os01g10430.2	332
chr1	5498647	5498981	intro	LOC_Os01g10430.1	1
chr1	5498647	5498981	intro	LOC_Os01g10430.2	1
chr1	5498647	5498981	three_prime_UTR	LOC_Os01g10430.1	332
chr1	5498647	5498981	three_prime_UTR	LOC_Os01g10430.2	332
chr1	5655049	5655425	down2k	LOC_Os01g10590.1	73
chr1	5655049	5655425	exon	LOC_Os01g10590.1	247
chr1	5655049	5655425	intro	LOC_Os01g10590.1	55
chr1	5810453	5810916	exon	LOC_Os01g10890.1	463
chr1	6031430	6032782	down2k	LOC_Os01g11260.1	219
chr1	6031430	6032782	exon	LOC_Os01g11270.1	1352
chr1	6031430	6032782	five_prime_UTR	LOC_Os01g11270.1	1
chr1	6095397	6096943	exon	LOC_Os01g11350.1	126
chr1	6095397	6096943	exon	LOC_Os01g11350.1	653
chr1	6095397	6096943	exon	LOC_Os01g11350.1	90
chr1	6095397	6096943	five_prime_UTR	LOC_Os01g11350.1	72
chr1	6095397	6096943	intro	LOC_Os01g11350.1	112
chr1	6095397	6096943	intro	LOC_Os01g11350.1	60
chr1	6095397	6096943	intro	LOC_Os01g11350.1	85
chr1	6095397	6096943	up2k	LOC_Os01g11350.1	415
chr1	6096593	6096989	up2k	LOC_Os01g11350.1	396
chr1	6199465	6199820	exon	LOC_Os01g11520.1	355
chr1	6303091	6303356	down2k	LOC_Os01g11690.1	265
chr1	6303091	6303356	up2k	LOC_Os01g11680.1	265
chr1	6303091	6303356	up2k	LOC_Os01g11700.1	265
chr1	6303091	6303356	up2k	LOC_Os01g11700.2	265
chr1	6340800	6341169	exon	LOC_Os01g11730.1	333
chr1	6340800	6341169	five_prime_UTR	LOC_Os01g11730.1	69
chr1	6340800	6341169	up2k	LOC_Os01g11730.1	36
chr1	6395969	6397269	down2k	LOC_Os01g11820.1	1300
chr1	6395969	6397269	down2k	LOC_Os01g11830.1	181
chr1	6395969	6397269	exon	LOC_Os01g11830.1	404
chr1	6395969	6397269	exon	LOC_Os01g11830.1	619
chr1	6395969	6397269	intro	LOC_Os01g11830.1	94
chr1	6433323	6433590	exon	LOC_Os01g11880.1	149
chr1	6433323	6433590	intro	LOC_Os01g11880.1	32
chr1	6433323	6433590	intro	LOC_Os01g11880.1	84
chr1	6439593	6439866	intergenic	.	0
chr1	6535169	6535656	down2k	LOC_Os01g12010.1	2
chr1	6535169	6535656	exon	LOC_Os01g12000.1	487
chr1	6535169	6535656	three_prime_UTR	LOC_Os01g12000.1	299
chr1	6629302	6629995	exon	LOC_Os01g12160.1	101
chr1	6629302	6629995	exon	LOC_Os01g12160.1	335
chr1	6629302	6629995	exon	LOC_Os01g12160.2	101
chr1	6629302	6629995	exon	LOC_Os01g12160.2	407
chr1	6629302	6629995	five_prime_UTR	LOC_Os01g12160.1	21
chr1	6629302	6629995	five_prime_UTR	LOC_Os01g12160.2	93
chr1	6629302	6629995	intro	LOC_Os01g12160.1	71
chr1	6629302	6629995	intro	LOC_Os01g12160.1	87
chr1	6629302	6629995	intro	LOC_Os01g12160.1	95
chr1	6629302	6629995	intro	LOC_Os01g12160.2	87
chr1	6629302	6629995	intro	LOC_Os01g12160.2	95
chr1	6736195	6736370	down2k	LOC_Os01g12330.1	175
chr1	6736195	6736370	intro	LOC_Os01g12340.1	175
chr1	6766628	6767250	exon	LOC_Os01g12390.1	622
chr1	6766628	6767250	three_prime_UTR	LOC_Os01g12390.1	132
chr1	6766628	6767250	up2k	LOC_Os01g12381.1	622
chr1	6911621	6911962	down2k	LOC_Os01g12570.1	341
chr1	6911621	6911962	exon	LOC_Os01g12560.1	298
chr1	6911621	6911962	intro	LOC_Os01g12560.1	42
chr1	7082008	7082948	exon	LOC_Os01g12790.1	940
chr1	7136236	7136957	exon	LOC_Os01g12880.1	648
chr1	7136236	7136957	intro	LOC_Os01g12880.1	72
chr1	7318501	7318744	intergenic	.	0
chr1	7412327	7412756	intergenic	.	0
chr1	7840111	7840492	up2k	LOC_Os01g13990.1	77
chr1	8290473	8290845	down2k	LOC_Os01g14820.1	372
chr1	8290473	8290845	up2k	LOC_Os01g14830.1	372
chr1	8340314	8341102	down2k	LOC_Os01g14870.1	260
chr1	8340314	8341102	up2k	LOC_Os01g14880.1	788
chr1	8379788	8380715	down2k	LOC_Os01g14940.1	129
chr1	8379788	8380715	exon	LOC_Os01g14940.1	533
chr1	8379788	8380715	up2k	LOC_Os01g14940.1	265
chr1	8379788	8380715	up2k	LOC_Os01g14950.1	621
chr1	8380112	8380588	down2k	LOC_Os01g14940.1	2
chr1	8380112	8380588	exon	LOC_Os01g14940.1	474
chr1	8380112	8380588	up2k	LOC_Os01g14950.1	476
chr1	8917835	8918182	exon	LOC_Os01g15830.1	255
chr1	8917835	8918182	five_prime_UTR	LOC_Os01g15830.1	27
chr1	8917835	8918182	intro	LOC_Os01g15830.1	91
chr1	9004667	9005056	exon	LOC_Os01g16000.1	389
chr1	9004667	9005056	exon	LOC_Os01g16000.2	389
chr1	9004667	9005056	three_prime_UTR	LOC_Os01g16000.1	155
chr1	9004667	9005056	three_prime_UTR	LOC_Os01g16000.2	155
chr1	9055024	9055669	down2k	LOC_Os01g16070.1	645
chr1	9055376	9055665	down2k	LOC_Os01g16070.1	289
chr1	9198353	9198989	exon	LOC_Os01g16240.1	179
chr1	9198353	9198989	five_prime_UTR	LOC_Os01g16240.1	103
chr1	9198353	9198989	intro	LOC_Os01g16240.1	429
chr1	9198353	9198989	up2k	LOC_Os01g16240.1	27
chr1	9243509	9243844	down2k	LOC_Os01g16300.1	19
chr1	9243509	9243844	exon	LOC_Os01g16300.1	284
chr1	9243509	9243844	up2k	LOC_Os01g16300.1	32
chr1	9243509	9243844	up2k	LOC_Os01g16310.1	267
chr1	9251241	9252007	exon	LOC_Os01g16310.1	683
chr1	9251241	9252007	intro	LOC_Os01g16310.1	27
chr1	9251241	9252007	intro	LOC_Os01g16310.1	54
chr1	9554418	9554705	intergenic	.	0
chr1	9627696	9628069	exon	LOC_Os01g16860.1	208
chr1	9627696	9628069	exon	LOC_Os01g16860.1	4
chr1	9627696	9628069	intro	LOC_Os01g16860.1	122
chr1	9627696	9628069	intro	LOC_Os01g16860.1	36
chr1	9736885	9737329	down2k	LOC_Os01g17010.1	444
chr1	9736885	9737329	exon	LOC_Os01g17000.1	444
chr1	9795359	9795942	exon	LOC_Os01g17060.1	583
chr1	9795359	9795942	intro	LOC_Os01g17060.2	583
chr1	9940833	9941270	intro	LOC_Os01g17279.1	437
chr1	10015019	10015493	exon	LOC_Os01g17402.1	389
chr1	10015019	10015493	exon	LOC_Os01g17402.2	257
chr1	10015019	10015493	five_prime_UTR	LOC_Os01g17402.1	178
chr1	10015019	10015493	five_prime_UTR	LOC_Os01g17402.2	187
chr1	10015019	10015493	intro	LOC_Os01g17402.1	46
chr1	10015019	10015493	intro	LOC_Os01g17402.2	187
chr1	10015019	10015493	up2k	LOC_Os01g17402.1	38
chr1	10015019	10015493	up2k	LOC_Os01g17402.2	29
chr1	10015019	10015493	up2k	LOC_Os01g17410.1	474
chr1	10058026	10058462	down2k	LOC_Os01g17970.1	436
chr1	10058026	10058462	down2k	LOC_Os01g17980.1	436
chr1	10333407	10333712	down2k	LOC_Os01g18390.1	131
chr1	10333407	10333712	exon	LOC_Os01g18390.1	123
chr1	10333407	10333712	intro	LOC_Os01g18390.1	50
chr1	10645748	10646080	down2k	LOC_Os01g18840.1	332
chr1	10657768	10658688	down2k	LOC_Os01g18850.1	920
chr1	10657768	10658688	down2k	LOC_Os01g18850.2	920
chr1	10657768	10658688	down2k	LOC_Os01g18850.3	920
chr1	10657768	10658688	down2k	LOC_Os01g18850.4	920
chr1	10657768	10658688	exon	LOC_Os01g18860.1	920
chr1	10657768	10658688	exon	LOC_Os01g18860.2	920
chr1	10657768	10658688	three_prime_UTR	LOC_Os01g18860.1	22
chr1	10657768	10658688	three_prime_UTR	LOC_Os01g18860.2	22
chr1	10657978	10658508	down2k	LOC_Os01g18850.1	530
chr1	10657978	10658508	down2k	LOC_Os01g18850.2	530
chr1	10657978	10658508	down2k	LOC_Os01g18850.3	530
chr1	10657978	10658508	down2k	LOC_Os01g18850.4	530
chr1	10657978	10658508	exon	LOC_Os01g18860.1	530
chr1	10657978	10658508	exon	LOC_Os01g18860.2	530
chr1	10739663	10739887	down2k	LOC_Os01g19000.1	224
chr1	10739663	10739887	down2k	LOC_Os01g19010.1	224
chr1	11039249	11039950	up2k	LOC_Os01g19470.1	701
chr1	11366936	11367436	down2k	LOC_Os01g20000.1	80
chr1	11366936	11367436	exon	LOC_Os01g20000.1	248
chr1	11366936	11367436	up2k	LOC_Os01g19990.1	408
chr1	11366936	11367436	up2k	LOC_Os01g20000.1	172
chr1	11367020	11367395	exon	LOC_Os01g20000.1	244
chr1	11367020	11367395	up2k	LOC_Os01g19990.1	324
chr1	11367020	11367395	up2k	LOC_Os01g20000.1	131
chr1	11613725	11614025	down2k	LOC_Os01g20830.1	300
chr1	11703487	11704700	exon	LOC_Os01g20950.1	1166
chr1	11703487	11704700	five_prime_UTR	LOC_Os01g20950.1	71
chr1	11703487	11704700	three_prime_UTR	LOC_Os01g20950.1	53
chr1	11703487	11704700	up2k	LOC_Os01g20950.1	47
chr1	12110075	12110485	exon	LOC_Os01g21610.1	410
chr1	12110075	12110485	three_prime_UTR	LOC_Os01g21610.1	60
chr1	12154159	12154577	up2k	LOC_Os01g21660.1	418
chr1	12249631	12249835	up2k	LOC_Os01g21820.1	204
chr1	12249631	12249835	up2k	LOC_Os01g21830.1	204
chr1	12249631	12249835	up2k	LOC_Os01g21840.1	204
chr1	12364230	12365602	exon	LOC_Os01g22010.1	1253
chr1	12364230	12365602	exon	LOC_Os01g22010.2	1372
chr1	12364230	12365602	exon	LOC_Os01g22010.3	1246
chr1	12364230	12365602	exon	LOC_Os01g22010.4	1253
chr1	12364230	12365602	five_prime_UTR	LOC_Os01g22010.1	12
chr1	12364230	12365602	five_prime_UTR	LOC_Os01g22010.2	131
chr1	12364230	12365602	five_prime_UTR	LOC_Os01g22010.3	5
chr1	12364230	12365602	five_prime_UTR	LOC_Os01g22010.4	12
chr1	12364230	12365602	intro	LOC_Os01g22010.1	118
chr1	12364230	12365602	intro	LOC_Os01g22010.3	125
chr1	12364230	12365602	intro	LOC_Os01g22010.4	118
chr1	12364230	12365602	three_prime_UTR	LOC_Os01g22010.1	55
chr1	12364230	12365602	three_prime_UTR	LOC_Os01g22010.2	55
chr1	12364230	12365602	three_prime_UTR	LOC_Os01g22010.3	55
chr1	12364230	12365602	three_prime_UTR	LOC_Os01g22010.4	55
chr1	12364364	12365550	exon	LOC_Os01g22010.1	1119
chr1	12364364	12365550	exon	LOC_Os01g22010.2	1186
chr1	12364364	12365550	exon	LOC_Os01g22010.3	1112
chr1	12364364	12365550	exon	LOC_Os01g22010.4	1119
chr1	12364364	12365550	five_prime_UTR	LOC_Os01g22010.1	12
chr1	12364364	12365550	five_prime_UTR	LOC_Os01g22010.2	79
chr1	12364364	12365550	five_prime_UTR	LOC_Os01g22010.3	5
chr1	12364364	12365550	five_prime_UTR	LOC_Os01g22010.4	12
chr1	12364364	12365550	intro	LOC_Os01g22010.1	66
chr1	12364364	12365550	intro	LOC_Os01g22010.3	73
chr1	12364364	12365550	intro	LOC_Os01g22010.4	66
chr1	12412021	12412348	down2k	LOC_Os01g22100.1	327
chr1	12412021	12412348	exon	LOC_Os01g22110.1	327
chr1	12859055	12859420	exon	LOC_Os01g22880.1	204
chr1	12859055	12859420	intro	LOC_Os01g22880.1	108
chr1	12859055	12859420	up2k	LOC_Os01g22880.1	52
chr1	12934042	12934382	up2k	LOC_Os01g23000.1	340
chr1	13114159	13114441	exon	LOC_Os01g23340.1	143
chr1	13114159	13114441	exon	LOC_Os01g23340.1	20
chr1	13114159	13114441	intro	LOC_Os01g23340.1	102
chr1	13114159	13114441	intro	LOC_Os01g23340.1	14
chr1	13594038	13594412	down2k	LOC_Os01g24100.1	374
chr1	13594038	13594412	down2k	LOC_Os01g24110.1	374
chr1	13594038	13594412	up2k	LOC_Os01g24120.1	374
chr1	14018714	14019125	exon	LOC_Os01g24880.1	411
chr1	14018714	14019125	exon	LOC_Os01g24880.2	411
chr1	14018714	14019125	three_prime_UTR	LOC_Os01g24880.2	411
chr1	14162004	14162160	down2k	LOC_Os01g25090.1	156
chr1	14203870	14204251	intergenic	.	0
chr1	14744866	14745440	exon	LOC_Os01g26000.1	369
chr1	14744866	14745440	intro	LOC_Os01g26000.1	119
chr1	14744866	14745440	intro	LOC_Os01g26000.1	84
chr1	15812416	15812989	up2k	LOC_Os01g28230.1	573
chr1	16003054	16003315	exon	LOC_Os01g28600.1	257
chr1	16003054	16003315	intro	LOC_Os01g28600.1	3
chr1	16003054	16003315	up2k	LOC_Os01g28610.1	261
chr1	17205778	17206120	intergenic	.	0
chr1	17292329	17292741	intergenic	.	0
chr1	17323525	17323895	exon	LOC_Os01g31629.1	205
chr1	17323525	17323895	exon	LOC_Os01g31629.2	205
chr1	17323525	17323895	exon	LOC_Os01g31629.3	205
chr1	17323525	17323895	five_prime_UTR	LOC_Os01g31629.1	13
chr1	17323525	17323895	five_prime_UTR	LOC_Os01g31629.2	13
chr1	17323525	17323895	five_prime_UTR	LOC_Os01g31629.3	13
chr1	17323525	17323895	intro	LOC_Os01g31629.1	110
chr1	17323525	17323895	intro	LOC_Os01g31629.1	53
chr1	17323525	17323895	intro	LOC_Os01g31629.2	110
chr1	17323525	17323895	intro	LOC_Os01g31629.2	53
chr1	17323525	17323895	intro	LOC_Os01g31629.3	110
chr1	17323525	17323895	intro	LOC_Os01g31629.3	53
chr1	17396315	17396833	intro	LOC_Os01g31770.1	518
chr1	17396315	17396833	intro	LOC_Os01g31770.2	518
chr1	17599407	17599992	exon	LOC_Os01g32150.1	147
chr1	17599407	17599992	intro	LOC_Os01g32150.1	322
chr1	17599407	17599992	up2k	LOC_Os01g32150.1	115
chr1	17599407	17599992	up2k	LOC_Os01g32160.1	585
chr1	17810980	17811224	up2k	LOC_Os01g32480.1	244
chr1	18013765	18014081	down2k	LOC_Os01g32830.2	316
chr1	18013765	18014081	exon	LOC_Os01g32830.1	233
chr1	18013765	18014081	intro	LOC_Os01g32830.1	82
chr1	18013765	18014081	three_prime_UTR	LOC_Os01g32830.1	233
chr1	18143508	18143703	up2k	LOC_Os01g33030.1	195
chr1	19078441	19078716	exon	LOC_Os01g34600.1	179
chr1	19078441	19078716	up2k	LOC_Os01g34600.1	96
chr1	19078441	19078716	up2k	LOC_Os01g34610.1	275
chr1	19078441	19078716	up2k	LOC_Os01g34610.2	275
chr1	19194463	19194881	intergenic	.	0
chr1	19325108	19325593	exon	LOC_Os01g34940.1	303
chr1	19325108	19325593	intro	LOC_Os01g34940.1	57
chr1	19325108	19325593	up2k	LOC_Os01g34940.1	124
chr1	19343058	19343260	intergenic	.	0
chr1	19525669	19525828	down2k	LOC_Os01g35270.1	159
chr1	20328452	20328692	intro	LOC_Os01g36640.1	240
chr1	20620993	20621186	intergenic	.	0
chr1	21707913	21708511	intergenic	.	0
chr1	21785693	21785911	intergenic	.	0
chr1	21919261	21919616	exon	LOC_Os01g38990.1	210
chr1	21919261	21919616	intro	LOC_Os01g38990.1	69
chr1	21919261	21919616	intro	LOC_Os01g38990.1	74
chr1	22861967	22862442	intergenic	.	0
chr1	22987422	22987847	down2k	LOC_Os01g40650.1	366
chr1	22987422	22987847	down2k	LOC_Os01g40660.1	66
chr1	22987422	22987847	exon	LOC_Os01g40660.1	294
chr1	22987422	22987847	intro	LOC_Os01g40660.1	64
chr1	22987422	22987847	up2k	LOC_Os01g40670.1	425
chr1	22987422	22987847	up2k	LOC_Os01g40670.2	425
chr1	23008072	23008804	exon	LOC_Os01g40720.1	732
chr1	23231968	23232351	exon	LOC_Os01g41020.1	31
chr1	23231968	23232351	intro	LOC_Os01g41020.1	351
chr1	23279828	23280043	exon	LOC_Os01g41110.1	11
chr1	23279828	23280043	up2k	LOC_Os01g41100.1	215
chr1	23279828	23280043	up2k	LOC_Os01g41110.1	204
chr1	23621027	23621431	intergenic	.	0
chr1	23642327	23642662	exon	LOC_Os01g41770.1	335
chr1	23885183	23885813	down2k	LOC_Os01g42120.1	630
chr1	23885183	23885813	down2k	LOC_Os01g42130.1	115
chr1	23885183	23885813	down2k	LOC_Os01g42140.1	630
chr1	23885183	23885813	down2k	LOC_Os01g42140.2	630
chr1	23885183	23885813	exon	LOC_Os01g42130.1	427
chr1	23885183	23885813	three_prime_UTR	LOC_Os01g42130.1	19
chr1	23885183	23885813	up2k	LOC_Os01g42130.1	88
chr1	23912539	23912965	exon	LOC_Os01g42190.1	382
chr1	23912539	23912965	intro	LOC_Os01g42190.1	43
chr1	23912539	23912965	three_prime_UTR	LOC_Os01g42190.1	136
chr1	23912539	23912965	up2k	LOC_Os01g42200.1	426
chr1	24040366	24040757	down2k	LOC_Os01g42340.1	391
chr1	24041943	24042400	down2k	LOC_Os01g42340.1	252
chr1	24101011	24101924	down2k	LOC_Os01g42400.1	575
chr1	24665780	24665950	intergenic	.	0
chr1	24710106	24710362	down2k	LOC_Os01g43270.1	192
chr1	24710106	24710362	exon	LOC_Os01g43260.1	256
chr1	24710106	24710362	up2k	LOC_Os01g43250.1	256
chr1	24753808	24754550	exon	LOC_Os01g43320.1	682
chr1	24753808	24754550	intro	LOC_Os01g43320.1	59
chr1	24753808	24754550	three_prime_UTR	LOC_Os01g43320.1	55
chr1	24863183	24864006	exon	LOC_Os01g43460.1	769
chr1	24863183	24864006	exon	LOC_Os01g43460.2	769
chr1	24863183	24864006	five_prime_UTR	LOC_Os01g43460.1	13
chr1	24863183	24864006	intro	LOC_Os01g43460.1	53
chr1	24863183	24864006	intro	LOC_Os01g43460.2	53
chr1	25040726	25041304	exon	LOC_Os01g43700.1	459
chr1	25040726	25041304	exon	LOC_Os01g43700.2	366
chr1	25040726	25041304	five_prime_UTR	LOC_Os01g43700.1	86
chr1	25040726	25041304	five_prime_UTR	LOC_Os01g43700.2	14
chr1	25040726	25041304	intro	LOC_Os01g43700.1	118
chr1	25040726	25041304	intro	LOC_Os01g43700.2	118
chr1	25040726	25041304	intro	LOC_Os01g43700.2	92
chr1	25040726	25041304	up2k	LOC_Os01g43690.1	578
chr1	25040884	25041266	exon	LOC_Os01g43700.1	301
chr1	25040884	25041266	exon	LOC_Os01g43700.2	301
chr1	25040884	25041266	intro	LOC_Os01g43700.1	80
chr1	25040884	25041266	intro	LOC_Os01g43700.2	80
chr1	25040884	25041266	up2k	LOC_Os01g43690.1	382
chr1	25416133	25416382	down2k	LOC_Os01g44310.1	249
chr1	25416133	25416382	down2k	LOC_Os01g44310.2	249
chr1	25800657	25800926	down2k	LOC_Os01g45470.1	11
chr1	25800657	25800926	exon	LOC_Os01g45470.1	237
chr1	25800657	25800926	intro	LOC_Os01g45470.1	20
chr1	25800657	25800926	three_prime_UTR	LOC_Os01g45470.1	201
chr1	25825708	25826954	down2k	LOC_Os01g45510.1	17
chr1	25825708	25826954	exon	LOC_Os01g45510.1	911
chr1	25825708	25826954	up2k	LOC_Os01g45510.1	318
chr1	25825783	25826433	exon	LOC_Os01g45510.1	650
chr1	25882904	25883317	exon	LOC_Os01g45570.1	232
chr1	25882904	25883317	intro	LOC_Os01g45570.1	151
chr1	25882904	25883317	intro	LOC_Os01g45570.1	28
chr1	26031588	26032216	down2k	LOC_Os01g45830.1	628
chr1	26031588	26032216	exon	LOC_Os01g45820.1	294
chr1	26031588	26032216	exon	LOC_Os01g45820.1	81
chr1	26031588	26032216	intro	LOC_Os01g45820.1	251
chr1	26089485	26090416	down2k	LOC_Os01g45920.1	52
chr1	26089485	26090416	exon	LOC_Os01g45920.1	114
chr1	26089485	26090416	exon	LOC_Os01g45920.1	223
chr1	26089485	26090416	intro	LOC_Os01g45920.1	239
chr1	26089485	26090416	up2k	LOC_Os01g45914.1	850
chr1	26089485	26090416	up2k	LOC_Os01g45920.1	301
chr1	26287636	26287911	down2k	LOC_Os01g46210.1	1
chr1	26287636	26287911	exon	LOC_Os01g46210.1	202
chr1	26287636	26287911	intro	LOC_Os01g46210.1	71
chr1	26384605	26385383	intro	LOC_Os01g46370.2	778
chr1	26602471	26603049	exon	LOC_Os01g46710.1	578
chr1	26708698	26709340	down2k	LOC_Os01g46820.1	427
chr1	26708698	26709340	exon	LOC_Os01g46820.1	215
chr1	26709498	26709847	intro	LOC_Os01g46820.1	349
chr1	26726405	26727142	down2k	LOC_Os01g46850.1	514
chr1	26726405	26727142	exon	LOC_Os01g46860.1	548
chr1	26726405	26727142	up2k	LOC_Os01g46860.1	189
chr1	26847085	26847348	intergenic	.	0
chr1	27124626	27125397	exon	LOC_Os01g47460.1	693
chr1	27124626	27125397	exon	LOC_Os01g47460.2	693
chr1	27124626	27125397	five_prime_UTR	LOC_Os01g47460.1	12
chr1	27124626	27125397	five_prime_UTR	LOC_Os01g47460.2	12
chr1	27124626	27125397	intro	LOC_Os01g47460.1	35
chr1	27124626	27125397	intro	LOC_Os01g47460.1	41
chr1	27124626	27125397	intro	LOC_Os01g47460.2	35
chr1	27124626	27125397	intro	LOC_Os01g47460.2	41
chr1	27124636	27125379	exon	LOC_Os01g47460.1	693
chr1	27124636	27125379	exon	LOC_Os01g47460.2	693
chr1	27124636	27125379	five_prime_UTR	LOC_Os01g47460.1	12
chr1	27124636	27125379	five_prime_UTR	LOC_Os01g47460.2	12
chr1	27124636	27125379	intro	LOC_Os01g47460.1	17
chr1	27124636	27125379	intro	LOC_Os01g47460.1	31
chr1	27124636	27125379	intro	LOC_Os01g47460.2	17
chr1	27124636	27125379	intro	LOC_Os01g47460.2	31
chr1	27311829	27312268	exon	LOC_Os01g47740.1	350
chr1	27311829	27312268	exon	LOC_Os01g47740.3	350
chr1	27311829	27312268	exon	LOC_Os01g47740.4	350
chr1	27311829	27312268	five_prime_UTR	LOC_Os01g47740.1	350
chr1	27311829	27312268	five_prime_UTR	LOC_Os01g47740.3	350
chr1	27311829	27312268	five_prime_UTR	LOC_Os01g47740.4	350
chr1	27311829	27312268	intro	LOC_Os01g47740.1	88
chr1	27311829	27312268	intro	LOC_Os01g47740.3	88
chr1	27311829	27312268	intro	LOC_Os01g47740.4	88
chr1	27311829	27312268	up2k	LOC_Os01g47745.1	439
chr1	27412658	27412956	exon	LOC_Os01g47890.1	182
chr1	27412658	27412956	up2k	LOC_Os01g47890.1	116
chr1	27509053	27509496	up2k	LOC_Os01g48060.1	43
chr1	27509053	27509496	up2k	LOC_Os01g48060.2	128
chr1	27509053	27509496	up2k	LOC_Os01g48060.3	43
chr1	27561864	27562231	up2k	LOC_Os01g48130.1	367
chr1	27561864	27562231	up2k	LOC_Os01g48130.2	367
chr1	27742561	27743004	down2k	LOC_Os01g48400.1	339
chr1	27742561	27743004	exon	LOC_Os01g48410.1	419
chr1	27742561	27743004	five_prime_UTR	LOC_Os01g48410.1	61
chr1	27742561	27743004	intro	LOC_Os01g48410.1	23
chr1	27928259	27928484	down2k	LOC_Os01g48710.1	225
chr1	27928259	27928484	exon	LOC_Os01g48700.1	174
chr1	27928259	27928484	five_prime_UTR	LOC_Os01g48700.1	11
chr1	27928259	27928484	up2k	LOC_Os01g48700.1	51
chr1	28293881	28294141	up2k	LOC_Os01g49219.1	260
chr1	28353521	28353973	down2k	LOC_Os01g49320.1	452
chr1	28444729	28445073	down2k	LOC_Os01g49460.1	125
chr1	28444729	28445073	exon	LOC_Os01g49460.1	219
chr1	28446784	28447135	down2k	LOC_Os01g49460.1	164
chr1	28446784	28447135	down2k	LOC_Os01g49470.1	351
chr1	28446784	28447135	down2k	LOC_Os01g49470.2	351
chr1	28599739	28600134	down2k	LOC_Os01g49800.1	316
chr1	28599739	28600134	exon	LOC_Os01g49810.1	395
chr1	28766542	28766957	intergenic	.	0
chr1	28825584	28826245	exon	LOC_Os01g50160.1	320
chr1	28825584	28826245	five_prime_UTR	LOC_Os01g50160.1	32
chr1	28825584	28826245	intro	LOC_Os01g50160.1	179
chr1	28825584	28826245	up2k	LOC_Os01g50160.1	161
chr1	28971111	28971789	exon	LOC_Os01g50450.1	481
chr1	28971111	28971789	intro	LOC_Os01g50450.1	127
chr1	28971111	28971789	intro	LOC_Os01g50450.1	68
chr1	29315532	29315829	exon	LOC_Os01g51020.1	166
chr1	29315532	29315829	intro	LOC_Os01g51020.1	37
chr1	29315532	29315829	intro	LOC_Os01g51020.1	92
chr1	29315532	29315829	up2k	LOC_Os01g51030.1	289
chr1	29392305	29392632	intergenic	.	0
chr1	29760930	29761318	exon	LOC_Os01g51754.1	362
chr1	29760930	29761318	exon	LOC_Os01g51754.2	362
chr1	29760930	29761318	exon	LOC_Os01g51754.4	362
chr1	29760930	29761318	five_prime_UTR	LOC_Os01g51754.1	362
chr1	29760930	29761318	five_prime_UTR	LOC_Os01g51754.2	362
chr1	29760930	29761318	five_prime_UTR	LOC_Os01g51754.4	110
chr1	29760930	29761318	intro	LOC_Os01g51754.1	25
chr1	29760930	29761318	intro	LOC_Os01g51754.2	25
chr1	29760930	29761318	intro	LOC_Os01g51754.4	25
chr1	29760930	29761318	up2k	LOC_Os01g51754.3	388
chr1	29775432	29775902	down2k	LOC_Os01g51780.1	357
chr1	29775432	29775902	exon	LOC_Os01g51780.1	113
chr1	29775432	29775902	three_prime_UTR	LOC_Os01g51780.1	113
chr1	29889712	29889938	intergenic	.	0
chr1	30194856	30195350	exon	LOC_Os01g52550.1	390
chr1	30194856	30195350	five_prime_UTR	LOC_Os01g52550.1	138
chr1	30194856	30195350	intro	LOC_Os01g52550.1	103
chr1	30215207	30215718	up2k	LOC_Os01g52560.1	511
chr1	30276453	30277586	down2k	LOC_Os01g52680.1	1094
chr1	30276453	30277586	exon	LOC_Os01g52670.1	746
chr1	30276453	30277586	three_prime_UTR	LOC_Os01g52670.1	185
chr1	30276453	30277586	up2k	LOC_Os01g52670.1	387
chr1	30276551	30277530	down2k	LOC_Os01g52680.1	979
chr1	30276551	30277530	exon	LOC_Os01g52670.1	648
chr1	30276551	30277530	three_prime_UTR	LOC_Os01g52670.1	87
chr1	30276551	30277530	up2k	LOC_Os01g52670.1	331
chr1	30380631	30381347	exon	LOC_Os01g52810.1	248
chr1	30380631	30381347	exon	LOC_Os01g52810.2	248
chr1	30380631	30381347	exon	LOC_Os01g52810.3	248
chr1	30380631	30381347	five_prime_UTR	LOC_Os01g52810.1	248
chr1	30380631	30381347	five_prime_UTR	LOC_Os01g52810.2	248
chr1	30380631	30381347	five_prime_UTR	LOC_Os01g52810.3	248
chr1	30380631	30381347	up2k	LOC_Os01g52800.1	353
chr1	30380631	30381347	up2k	LOC_Os01g52810.1	468
chr1	30380631	30381347	up2k	LOC_Os01g52810.2	468
chr1	30380631	30381347	up2k	LOC_Os01g52810.3	468
chr1	30857477	30858223	up2k	LOC_Os01g53700.1	746
chr1	30870677	30871034	exon	LOC_Os01g53710.1	116
chr1	30870677	30871034	exon	LOC_Os01g53710.1	89
chr1	30870677	30871034	intro	LOC_Os01g53710.1	101
chr1	30870677	30871034	intro	LOC_Os01g53710.1	48
chr1	31048850	31049338	exon	LOC_Os01g53980.1	488
chr1	31097417	31097865	down2k	LOC_Os01g54060.1	448
chr1	31097417	31097865	down2k	LOC_Os01g54070.1	92
chr1	31097417	31097865	exon	LOC_Os01g54070.1	320
chr1	31097417	31097865	up2k	LOC_Os01g54070.1	36
chr1	31097417	31097865	up2k	LOC_Os01g54080.1	448
chr1	31120201	31120723	down2k	LOC_Os01g54119.1	505
chr1	31120201	31120723	exon	LOC_Os01g54119.1	17
chr1	31120201	31120723	three_prime_UTR	LOC_Os01g54119.1	17
chr1	31122409	31122832	intro	LOC_Os01g54119.1	423
chr1	31225304	31226385	exon	LOC_Os01g54270.1	193
chr1	31225304	31226385	exon	LOC_Os01g54270.1	292
chr1	31225304	31226385	exon	LOC_Os01g54270.1	96
chr1	31225304	31226385	intro	LOC_Os01g54270.1	214
chr1	31225304	31226385	intro	LOC_Os01g54270.1	83
chr1	31225304	31226385	intro	LOC_Os01g54270.1	98
chr1	31225304	31226385	intro	LOC_Os01g54270.1	99
chr1	31764173	31765396	down2k	LOC_Os01g55200.1	1223
chr1	31764173	31765396	down2k	LOC_Os01g55210.1	388
chr1	31764173	31765396	exon	LOC_Os01g55210.1	542
chr1	31764173	31765396	up2k	LOC_Os01g55210.1	293
chr1	31764173	31765396	up2k	LOC_Os01g55220.1	766
chr1	31987686	31989078	exon	LOC_Os01g55520.1	266
chr1	31987686	31989078	exon	LOC_Os01g55520.1	320
chr1	31987686	31989078	exon	LOC_Os01g55520.1	40
chr1	31987686	31989078	exon	LOC_Os01g55520.1	478
chr1	31987686	31989078	intro	LOC_Os01g55520.1	100
chr1	31987686	31989078	intro	LOC_Os01g55520.1	88
chr1	31987686	31989078	intro	LOC_Os01g55520.1	94
chr1	31987686	31989078	three_prime_UTR	LOC_Os01g55520.1	64
chr1	32155346	32156004	exon	LOC_Os01g55840.1	120
chr1	32155346	32156004	exon	LOC_Os01g55840.1	195
chr1	32155346	32156004	intro	LOC_Os01g55840.1	341
chr1	32183541	32183917	down2k	LOC_Os01g55890.1	376
chr1	32183541	32183917	down2k	LOC_Os01g55890.2	376
chr1	32183541	32183917	down2k	LOC_Os01g55890.3	376
chr1	32183541	32183917	down2k	LOC_Os01g55890.4	376
chr1	32183541	32183917	down2k	LOC_Os01g55890.5	376
chr1	32183541	32183917	down2k	LOC_Os01g55890.6	376
chr1	32183541	32183917	up2k	LOC_Os01g55880.1	251
chr1	32258588	32260161	down2k	LOC_Os01g56030.1	326
chr1	32258588	32260161	exon	LOC_Os01g56030.1	1112
chr1	32258588	32260161	five_prime_UTR	LOC_Os01g56030.1	75
chr1	32258588	32260161	three_prime_UTR	LOC_Os01g56030.1	373
chr1	32258588	32260161	up2k	LOC_Os01g56030.1	135
chr1	32622280	32622592	exon	LOC_Os01g56580.1	312
chr1	32622280	32622592	exon	LOC_Os01g56580.2	312
chr1	32622280	32622592	three_prime_UTR	LOC_Os01g56580.1	312
chr1	32622280	32622592	three_prime_UTR	LOC_Os01g56580.2	312
chr1	32622280	32622592	up2k	LOC_Os01g56590.1	312
chr1	32723628	32724405	down2k	LOC_Os01g56700.1	152
chr1	32723628	32724405	down2k	LOC_Os01g56710.1	96
chr1	32723628	32724405	down2k	LOC_Os01g56720.1	264
chr1	32723628	32724405	exon	LOC_Os01g56710.1	681
chr1	33072990	33073505	down2k	LOC_Os01g57240.1	511
chr1	33072990	33073505	exon	LOC_Os01g57240.1	4
chr1	33072990	33073505	three_prime_UTR	LOC_Os01g57240.1	4
chr1	33477375	33477538	down2k	LOC_Os01g57900.1	163
chr1	33477375	33477538	exon	LOC_Os01g57890.1	95
chr1	33477375	33477538	exon	LOC_Os01g57890.2	95
chr1	33477375	33477538	intro	LOC_Os01g57890.1	30
chr1	33477375	33477538	intro	LOC_Os01g57890.1	36
chr1	33477375	33477538	intro	LOC_Os01g57890.2	30
chr1	33477375	33477538	intro	LOC_Os01g57890.2	36
chr1	33869195	33869734	exon	LOC_Os01g58580.1	460
chr1	33869195	33869734	five_prime_UTR	LOC_Os01g58580.1	111
chr1	33869195	33869734	intro	LOC_Os01g58580.1	78
chr1	33869218	33869478	exon	LOC_Os01g58580.1	260
chr1	33869218	33869478	five_prime_UTR	LOC_Os01g58580.1	88
chr1	33882044	33882348	down2k	LOC_Os01g58600.1	37
chr1	33882044	33882348	exon	LOC_Os01g58600.1	209
chr1	33882044	33882348	up2k	LOC_Os01g58600.1	58
chr1	34108250	34108525	intergenic	.	0
chr1	34129586	34130157	up2k	LOC_Os01g59050.1	328
chr1	34404744	34404921	down2k	LOC_Os01g59480.1	177
chr1	34404744	34404921	up2k	LOC_Os01g59490.1	177
chr1	34463151	34463543	exon	LOC_Os01g59580.1	258
chr1	34463151	34463543	intro	LOC_Os01g59580.1	133
chr1	34605680	34606043	down2k	LOC_Os01g59840.1	75
chr1	34605680	34606043	exon	LOC_Os01g59840.1	201
chr1	34605680	34606043	intro	LOC_Os01g59840.1	86
chr1	35050599	35050947	down2k	LOC_Os01g60630.1	129
chr1	35304554	35305779	exon	LOC_Os01g61010.1	1185
chr1	35304554	35305779	exon	LOC_Os01g61010.2	1185
chr1	35304554	35305779	five_prime_UTR	LOC_Os01g61010.1	32
chr1	35304554	35305779	five_prime_UTR	LOC_Os01g61010.2	32
chr1	35304554	35305779	up2k	LOC_Os01g61010.1	40
chr1	35304554	35305779	up2k	LOC_Os01g61010.2	40
chr1	35590870	35591238	exon	LOC_Os01g61520.1	297
chr1	35590870	35591238	up2k	LOC_Os01g61520.1	71
chr1	35590870	35591238	up2k	LOC_Os01g61530.1	205
chr1	36177940	36179624	exon	LOC_Os01g62490.1	128
chr1	36177940	36179624	exon	LOC_Os01g62490.1	244
chr1	36177940	36179624	exon	LOC_Os01g62490.1	971
chr1	36177940	36179624	intro	LOC_Os01g62490.1	103
chr1	36177940	36179624	intro	LOC_Os01g62490.1	120
chr1	36177940	36179624	intro	LOC_Os01g62490.1	27
chr1	36177940	36179624	intro	LOC_Os01g62490.1	85
chr1	36188575	36189181	down2k	LOC_Os01g62510.1	127
chr1	36188575	36189181	exon	LOC_Os01g62510.1	479
chr1	36188575	36189181	up2k	LOC_Os01g62500.1	606
chr1	36214795	36215123	down2k	LOC_Os01g62550.1	328
chr1	36214795	36215123	exon	LOC_Os01g62540.1	252
chr1	36214795	36215123	intro	LOC_Os01g62540.1	75
chr1	36214795	36215123	up2k	LOC_Os01g62530.1	328
chr1	36423635	36423907	up2k	LOC_Os01g62890.1	272
chr1	36423635	36423907	up2k	LOC_Os01g62890.2	272
chr1	36785269	36785561	intergenic	.	0
chr1	36838653	36839201	up2k	LOC_Os01g63540.1	548
chr1	37148270	37149118	exon	LOC_Os01g63980.1	828
chr1	37148270	37149118	five_prime_UTR	LOC_Os01g63980.1	132
chr1	37148270	37149118	intro	LOC_Os01g63980.1	19
chr1	37530045	37530278	up2k	LOC_Os01g64690.1	233
chr1	37661727	37663042	down2k	LOC_Os01g64880.1	51
chr1	37661727	37663042	exon	LOC_Os01g64880.1	161
chr1	37661727	37663042	exon	LOC_Os01g64880.1	263
chr1	37661727	37663042	intro	LOC_Os01g64880.1	229
chr1	37661727	37663042	up2k	LOC_Os01g64870.1	1315
chr1	37661727	37663042	up2k	LOC_Os01g64880.1	609
chr1	37661727	37663042	up2k	LOC_Os01g64890.1	925
chr1	37783480	37783814	down2k	LOC_Os01g65090.1	334
chr1	37783480	37783814	down2k	LOC_Os01g65090.2	334
chr1	37783480	37783814	exon	LOC_Os01g65094.1	334
chr1	37783480	37783814	five_prime_UTR	LOC_Os01g65094.1	14
chr1	37783480	37783814	three_prime_UTR	LOC_Os01g65094.1	22
chr1	37795723	37796557	exon	LOC_Os01g65110.1	14
chr1	37795723	37796557	exon	LOC_Os01g65110.1	217
chr1	37795723	37796557	exon	LOC_Os01g65110.1	436
chr1	37795723	37796557	intro	LOC_Os01g65110.1	75
chr1	37795723	37796557	intro	LOC_Os01g65110.1	88
chr1	37860889	37861254	exon	LOC_Os01g65240.1	365
chr1	37866438	37866936	exon	LOC_Os01g65260.1	498
chr1	37949377	37950529	exon	LOC_Os01g65380.1	1066
chr1	37949377	37950529	intro	LOC_Os01g65380.1	85
chr1	37991358	37991923	exon	LOC_Os01g65450.1	366
chr1	37991358	37991923	exon	LOC_Os01g65450.2	256
chr1	37991358	37991923	exon	LOC_Os01g65450.2	96
chr1	37991358	37991923	five_prime_UTR	LOC_Os01g65450.1	55
chr1	37991358	37991923	five_prime_UTR	LOC_Os01g65450.2	72
chr1	37991358	37991923	intro	LOC_Os01g65450.1	53
chr1	37991358	37991923	intro	LOC_Os01g65450.2	29
chr1	37991358	37991923	intro	LOC_Os01g65450.2	53
chr1	37991358	37991923	up2k	LOC_Os01g65450.1	145
chr1	37991358	37991923	up2k	LOC_Os01g65450.2	128
chr1	38013607	38014286	down2k	LOC_Os01g65480.1	671
chr1	38013607	38014286	exon	LOC_Os01g65490.1	625
chr1	38013607	38014286	five_prime_UTR	LOC_Os01g65490.1	112
chr1	38013607	38014286	intro	LOC_Os01g65490.1	53
chr1	38099073	38099602	down2k	LOC_Os01g65630.1	58
chr1	38099073	38099602	down2k	LOC_Os01g65630.2	58
chr1	38099073	38099602	exon	LOC_Os01g65620.1	529
chr1	38099073	38099602	five_prime_UTR	LOC_Os01g65620.1	119
chr1	38133620	38134883	exon	LOC_Os01g65670.1	1143
chr1	38133620	38134883	exon	LOC_Os01g65670.1	26
chr1	38133620	38134883	intro	LOC_Os01g65670.1	92
chr1	38133620	38134883	three_prime_UTR	LOC_Os01g65670.1	134
chr1	38133784	38134766	exon	LOC_Os01g65670.1	979
chr1	38133784	38134766	intro	LOC_Os01g65670.1	2
chr1	38151379	38152121	down2k	LOC_Os01g65700.1	284
chr1	38151379	38152121	down2k	LOC_Os01g65710.1	79
chr1	38151379	38152121	exon	LOC_Os01g65710.1	663
chr1	38292482	38292855	down2k	LOC_Os01g65950.1	373
chr1	38292482	38292855	exon	LOC_Os01g65970.1	122
chr1	38292482	38292855	intro	LOC_Os01g65970.1	16
chr1	38292482	38292855	up2k	LOC_Os01g65970.1	234
chr1	38305762	38306651	down2k	LOC_Os01g65986.1	889
chr1	38305762	38306651	down2k	LOC_Os01g66000.1	394
chr1	38305762	38306651	exon	LOC_Os01g65992.1	827
chr1	38305762	38306651	exon	LOC_Os01g66000.1	495
chr1	38305762	38306651	five_prime_UTR	LOC_Os01g65992.1	35
chr1	38305762	38306651	three_prime_UTR	LOC_Os01g65992.1	107
chr1	38305762	38306651	three_prime_UTR	LOC_Os01g66000.1	495
chr1	38305762	38306651	up2k	LOC_Os01g65992.1	62
chr1	38730261	38730703	exon	LOC_Os01g66680.1	12
chr1	38730261	38730703	exon	LOC_Os01g66680.1	78
chr1	38730261	38730703	intro	LOC_Os01g66680.1	10
chr1	38730261	38730703	intro	LOC_Os01g66680.1	333
chr1	38730261	38730703	intro	LOC_Os01g66680.1	5
chr1	38730288	38730709	exon	LOC_Os01g66680.1	78
chr1	38730288	38730709	intro	LOC_Os01g66680.1	11
chr1	38730288	38730709	intro	LOC_Os01g66680.1	330
chr1	39024244	39024644	down2k	LOC_Os01g67250.1	400
chr1	39024244	39024644	down2k	LOC_Os01g67250.2	400
chr1	39262843	39263261	down2k	LOC_Os01g67540.1	418
chr1	39262843	39263261	exon	LOC_Os01g67550.1	278
chr1	39262843	39263261	exon	LOC_Os01g67550.1	7
chr1	39262843	39263261	five_prime_UTR	LOC_Os01g67550.1	55
chr1	39262843	39263261	intro	LOC_Os01g67550.1	118
chr1	39262843	39263261	up2k	LOC_Os01g67550.1	13
chr1	39354985	39355336	intergenic	.	0
chr1	39408071	39408901	exon	LOC_Os01g67810.1	655
chr1	39408071	39408901	five_prime_UTR	LOC_Os01g67810.1	102
chr1	39408071	39408901	up2k	LOC_Os01g67800.1	830
chr1	39408071	39408901	up2k	LOC_Os01g67810.1	175
chr1	39433543	39434763	down2k	LOC_Os01g67850.1	953
chr1	39433543	39434763	exon	LOC_Os01g67860.1	1203
chr1	39433543	39434763	intro	LOC_Os01g67860.1	16
chr1	39433543	39434763	three_prime_UTR	LOC_Os01g67860.1	154
chr1	39449936	39450253	exon	LOC_Os01g67880.1	310
chr1	39449936	39450253	intro	LOC_Os01g67880.1	6
chr1	39586354	39586934	up2k	LOC_Os01g68104.1	580
chr1	39634730	39635340	exon	LOC_Os01g68179.1	610
chr1	39634730	39635340	three_prime_UTR	LOC_Os01g68179.1	157
chr1	39634730	39635340	up2k	LOC_Os01g68160.1	610
chr1	39634730	39635340	up2k	LOC_Os01g68160.2	610
chr1	39634730	39635340	up2k	LOC_Os01g68160.3	610
chr1	39634730	39635340	up2k	LOC_Os01g68160.4	610
chr1	39634730	39635340	up2k	LOC_Os01g68160.5	610
chr1	39761973	39762421	up2k	LOC_Os01g68420.1	448
chr1	39975433	39976019	exon	LOC_Os01g68810.1	125
chr1	39975433	39976019	exon	LOC_Os01g68810.1	149
chr1	39975433	39976019	intro	LOC_Os01g68810.1	123
chr1	39975433	39976019	intro	LOC_Os01g68810.1	84
chr1	39975433	39976019	up2k	LOC_Os01g68810.1	102
chr1	40175643	40176096	exon	LOC_Os01g69120.1	355
chr1	40175643	40176096	exon	LOC_Os01g69120.2	355
chr1	40175643	40176096	exon	LOC_Os01g69120.3	355
chr1	40175643	40176096	five_prime_UTR	LOC_Os01g69120.1	92
chr1	40175643	40176096	five_prime_UTR	LOC_Os01g69120.2	92
chr1	40175643	40176096	five_prime_UTR	LOC_Os01g69120.3	92
chr1	40175643	40176096	intro	LOC_Os01g69120.1	91
chr1	40175643	40176096	intro	LOC_Os01g69120.2	91
chr1	40175643	40176096	intro	LOC_Os01g69120.3	91
chr1	40175643	40176096	up2k	LOC_Os01g69120.1	6
chr1	40175643	40176096	up2k	LOC_Os01g69120.2	6
chr1	40175643	40176096	up2k	LOC_Os01g69120.3	6
chr1	40203146	40203742	down2k	LOC_Os01g69160.1	51
chr1	40203146	40203742	exon	LOC_Os01g69160.1	530
chr1	40203146	40203742	intro	LOC_Os01g69160.1	14
chr1	40203146	40203742	up2k	LOC_Os01g69174.1	596
chr1	40446079	40446343	exon	LOC_Os01g69940.1	166
chr1	40446079	40446343	five_prime_UTR	LOC_Os01g69940.1	77
chr1	40446079	40446343	intro	LOC_Os01g69940.1	97
chr1	40482421	40482613	down2k	LOC_Os01g69990.1	192
chr1	40593574	40593865	down2k	LOC_Os01g70140.1	13
chr1	40633415	40633853	exon	LOC_Os01g70200.1	438
chr1	40771427	40772055	exon	LOC_Os01g70370.1	149
chr1	40771427	40772055	intro	LOC_Os01g70370.1	37
chr1	40771427	40772055	up2k	LOC_Os01g70370.1	441
chr1	40791975	40792427	down2k	LOC_Os01g70430.1	303
chr1	40791975	40792427	up2k	LOC_Os01g70410.1	452
chr1	40791975	40792427	up2k	LOC_Os01g70410.2	452
chr1	40791975	40792427	up2k	LOC_Os01g70410.3	452
chr1	40892105	40892702	down2k	LOC_Os01g70630.1	597
chr1	40913970	40914201	up2k	LOC_Os01g70670.1	231
chr1	40913970	40914201	up2k	LOC_Os01g70670.2	231
chr1	41021464	41022079	down2k	LOC_Os01g70880.1	14
chr1	41021464	41022079	exon	LOC_Os01g70880.1	434
chr1	41021464	41022079	up2k	LOC_Os01g70880.1	167
chr1	41021603	41021880	exon	LOC_Os01g70880.1	277
chr1	41049596	41049994	intergenic	.	0
chr1	41116369	41117155	down2k	LOC_Os01g71050.1	616
chr1	41116369	41117155	exon	LOC_Os01g71050.1	170
chr1	41116369	41117155	three_prime_UTR	LOC_Os01g71050.1	170
chr1	41116369	41117155	up2k	LOC_Os01g71040.1	489
chr1	41116397	41117192	down2k	LOC_Os01g71050.1	588
chr1	41116397	41117192	exon	LOC_Os01g71050.1	207
chr1	41116397	41117192	three_prime_UTR	LOC_Os01g71050.1	207
chr1	41116397	41117192	up2k	LOC_Os01g71040.1	461
chr1	41216398	41216892	exon	LOC_Os01g71230.1	436
chr1	41216398	41216892	exon	LOC_Os01g71230.2	436
chr1	41216398	41216892	intro	LOC_Os01g71230.1	57
chr1	41216398	41216892	intro	LOC_Os01g71230.2	57
chr1	41216398	41216892	three_prime_UTR	LOC_Os01g71230.1	103
chr1	41216398	41216892	three_prime_UTR	LOC_Os01g71230.2	103
chr1	41305689	41306219	exon	LOC_Os01g71320.1	510
chr1	41305689	41306219	intro	LOC_Os01g71320.1	19
chr1	41305689	41306219	three_prime_UTR	LOC_Os01g71320.1	135
chr1	41305795	41306181	exon	LOC_Os01g71320.1	386
chr1	41305795	41306181	three_prime_UTR	LOC_Os01g71320.1	29
chr1	41382754	41382974	down2k	LOC_Os01g71420.1	220
chr1	41388909	41390104	down2k	LOC_Os01g71430.1	26
chr1	41388909	41390104	down2k	LOC_Os01g71440.1	1159
chr1	41388909	41390104	exon	LOC_Os01g71430.1	1139
chr1	41388909	41390104	up2k	LOC_Os01g71430.1	30
chr1	41720765	41721161	down2k	LOC_Os01g71980.1	253
chr1	41720765	41721161	down2k	LOC_Os01g72000.1	396
chr1	41720765	41721161	exon	LOC_Os01g71990.1	310
chr1	41720765	41721161	five_prime_UTR	LOC_Os01g71990.1	85
chr1	41720765	41721161	intro	LOC_Os01g71990.1	20
chr1	41720765	41721161	intro	LOC_Os01g71990.1	64
chr1	42160337	42160813	down2k	LOC_Os01g72670.1	329
chr1	42160337	42160813	down2k	LOC_Os01g72670.2	246
chr1	42160337	42160813	down2k	LOC_Os01g72670.3	221
chr1	42160337	42160813	exon	LOC_Os01g72660.1	10
chr1	42160337	42160813	up2k	LOC_Os01g72660.1	466
chr1	42268819	42269412	exon	LOC_Os01g72880.1	37
chr1	42268819	42269412	exon	LOC_Os01g72880.1	371
chr1	42268819	42269412	five_prime_UTR	LOC_Os01g72880.1	134
chr1	42268819	42269412	intro	LOC_Os01g72880.1	122
chr1	42268819	42269412	up2k	LOC_Os01g72870.1	593
chr1	42268819	42269412	up2k	LOC_Os01g72870.2	593
chr1	42268819	42269412	up2k	LOC_Os01g72870.3	593
chr1	42268819	42269412	up2k	LOC_Os01g72880.1	61
chr1	42336002	42336205	down2k	LOC_Os01g72990.1	203
chr1	42336002	42336205	down2k	LOC_Os01g72990.2	203
chr1	42336002	42336205	up2k	LOC_Os01g72980.1	203
chr1	42336002	42336205	up2k	LOC_Os01g72980.2	203
chr1	42390561	42391195	up2k	LOC_Os01g73060.1	634
chr1	42390561	42391195	up2k	LOC_Os01g73070.1	634
chr1	42390561	42391195	up2k	LOC_Os01g73070.2	634
chr1	42390582	42391174	up2k	LOC_Os01g73060.1	592
chr1	42390582	42391174	up2k	LOC_Os01g73070.1	592
chr1	42390582	42391174	up2k	LOC_Os01g73070.2	592
chr1	42598585	42599048	up2k	LOC_Os01g73514.1	463
chr1	42598585	42599048	up2k	LOC_Os01g73530.2	463
chr1	42642748	42644374	exon	LOC_Os01g73604.1	101
chr1	42642748	42644374	exon	LOC_Os01g73604.1	951
chr1	42642748	42644374	intro	LOC_Os01g73604.1	205
chr1	42642748	42644374	intro	LOC_Os01g73604.1	281
chr1	42642748	42644374	intro	LOC_Os01g73604.1	84
chr1	42642748	42644374	up2k	LOC_Os01g73620.1	327
chr1	42642748	42644374	up2k	LOC_Os01g73620.2	285
chr1	42698447	42698971	down2k	LOC_Os01g73700.1	524
chr1	42698447	42698971	exon	LOC_Os01g73690.1	524
chr1	42698447	42698971	five_prime_UTR	LOC_Os01g73690.1	8
chr1	42706556	42707017	exon	LOC_Os01g73720.1	391
chr1	42706556	42707017	five_prime_UTR	LOC_Os01g73720.1	120
chr1	42706556	42707017	intro	LOC_Os01g73720.1	69
chr1	42706556	42707017	up2k	LOC_Os01g73710.1	461
chr1	42706608	42707001	exon	LOC_Os01g73720.1	339
chr1	42706608	42707001	five_prime_UTR	LOC_Os01g73720.1	68
chr1	42706608	42707001	intro	LOC_Os01g73720.1	53
chr1	42706608	42707001	up2k	LOC_Os01g73710.1	393
chr1	42947870	42948199	exon	LOC_Os01g74140.1	268
chr1	42947870	42948199	intro	LOC_Os01g74140.1	60
chr1	42947870	42948199	up2k	LOC_Os01g74146.1	329
chr1	43047536	43047903	down2k	LOC_Os01g74310.1	367
chr1	43047536	43047903	down2k	LOC_Os01g74310.2	367
chr1	43047536	43047903	down2k	LOC_Os01g74310.3	367
chr1	43047536	43047903	down2k	LOC_Os01g74310.4	367
chr1	43047536	43047903	down2k	LOC_Os01g74310.5	367
chr1	43047536	43047903	exon	LOC_Os01g74300.1	343
chr1	43047536	43047903	intro	LOC_Os01g74300.1	23
chr1	43047536	43047903	three_prime_UTR	LOC_Os01g74300.1	231
chr1	43077314	43077765	down2k	LOC_Os01g74360.1	111
chr1	43077314	43077765	down2k	LOC_Os01g74370.1	451
chr1	43077314	43077765	exon	LOC_Os01g74360.1	305
chr1	43077314	43077765	five_prime_UTR	LOC_Os01g74360.1	33
chr1	43077314	43077765	three_prime_UTR	LOC_Os01g74360.1	4
chr1	43077314	43077765	up2k	LOC_Os01g74350.1	451
chr1	43077314	43077765	up2k	LOC_Os01g74360.1	35
chr1	43104903	43105464	down2k	LOC_Os01g74430.1	561
chr1	43116427	43116972	exon	LOC_Os01g74450.1	508
chr1	43116427	43116972	intro	LOC_Os01g74450.1	36
chr10	364568	364851	exon	LOC_Os10g01550.1	228
chr10	364568	364851	exon	LOC_Os10g01550.2	228
chr10	364568	364851	five_prime_UTR	LOC_Os10g01550.1	21
chr10	364568	364851	five_prime_UTR	LOC_Os10g01550.2	21
chr10	364568	364851	intro	LOC_Os10g01550.1	54
chr10	364568	364851	intro	LOC_Os10g01550.2	54
chr10	866290	867242	exon	LOC_Os10g02380.1	790
chr10	866290	867242	five_prime_UTR	LOC_Os10g02380.1	49
chr10	866290	867242	intro	LOC_Os10g02380.1	62
chr10	866290	867242	up2k	LOC_Os10g02380.1	99
chr10	1181939	1182420	down2k	LOC_Os10g02890.1	481
chr10	1181939	1182420	up2k	LOC_Os10g02900.1	481
chr10	1405682	1406286	down2k	LOC_Os10g03330.1	533
chr10	1405682	1406286	exon	LOC_Os10g03320.1	580
chr10	1405682	1406286	five_prime_UTR	LOC_Os10g03320.1	21
chr10	1405682	1406286	up2k	LOC_Os10g03320.1	24
chr10	1702340	1702763	exon	LOC_Os10g03760.1	364
chr10	1702340	1702763	intro	LOC_Os10g03760.1	58
chr10	1702340	1702763	up2k	LOC_Os10g03770.1	423
chr10	2039566	2039915	intro	LOC_Os10g04316.1	349
chr10	2329522	2329796	intergenic	.	0
chr10	2472306	2472577	exon	LOC_Os10g05050.1	147
chr10	2472306	2472577	up2k	LOC_Os10g05050.1	124
chr10	2804093	2804395	down2k	LOC_Os10g05610.1	243
chr10	2804093	2804395	down2k	LOC_Os10g05620.1	302
chr10	3021188	3021515	exon	LOC_Os10g05990.1	243
chr10	3021188	3021515	exon	LOC_Os10g05990.2	243
chr10	3021188	3021515	intro	LOC_Os10g05990.1	83
chr10	3021188	3021515	intro	LOC_Os10g05990.2	83
chr10	3031551	3031771	exon	LOC_Os10g06000.1	154
chr10	3031551	3031771	five_prime_UTR	LOC_Os10g06000.1	58
chr10	3031551	3031771	up2k	LOC_Os10g06000.1	66
chr10	3445952	3446297	up2k	LOC_Os10g06640.1	345
chr10	4491273	4491599	intergenic	.	0
chr10	4736969	4737378	exon	LOC_Os10g08730.1	117
chr10	4736969	4737378	intro	LOC_Os10g08730.1	108
chr10	4736969	4737378	up2k	LOC_Os10g08730.1	183
chr10	4736969	4737378	up2k	LOC_Os10g08740.1	409
chr10	4763129	4763381	down2k	LOC_Os10g08790.1	48
chr10	4763129	4763381	down2k	LOC_Os10g08800.1	252
chr10	4763129	4763381	exon	LOC_Os10g08790.1	204
chr10	5822504	5822876	exon	LOC_Os10g10540.1	237
chr10	5822504	5822876	intro	LOC_Os10g10540.1	101
chr10	5822504	5822876	intro	LOC_Os10g10540.1	32
chr10	5872132	5872508	down2k	LOC_Os10g10630.1	268
chr10	6511549	6512389	down2k	LOC_Os10g11750.1	752
chr10	6511549	6512389	down2k	LOC_Os10g11770.1	840
chr10	6920490	6920744	down2k	LOC_Os10g12410.1	254
chr10	7532057	7532255	up2k	LOC_Os10g13850.1	198
chr10	7598119	7598345	intergenic	.	0
chr10	8765032	8765414	down2k	LOC_Os10g17390.1	382
chr10	8906107	8906458	up2k	LOC_Os10g17620.1	351
chr10	8906107	8906458	up2k	LOC_Os10g17630.1	351
chr10	8937483	8937758	exon	LOC_Os10g17680.1	233
chr10	8937483	8937758	intro	LOC_Os10g17680.1	41
chr10	8937483	8937758	three_prime_UTR	LOC_Os10g17680.1	98
chr10	8937483	8937758	up2k	LOC_Os10g17670.1	275
chr10	8945572	8945983	down2k	LOC_Os10g17700.1	411
chr10	9694308	9694619	intergenic	.	0
chr10	10020813	10021011	up2k	LOC_Os10g19970.1	198
chr10	10587535	10588021	exon	LOC_Os10g20890.1	429
chr10	10587535	10588021	five_prime_UTR	LOC_Os10g20890.1	66
chr10	10587535	10588021	up2k	LOC_Os10g20890.1	57
chr10	10587535	10588021	up2k	LOC_Os10g20900.1	486
chr10	11173120	11173580	down2k	LOC_Os10g21770.1	460
chr10	11173120	11173580	down2k	LOC_Os10g21780.1	93
chr10	11173120	11173580	exon	LOC_Os10g21780.1	338
chr10	11173120	11173580	up2k	LOC_Os10g21780.1	29
chr10	11328249	11328528	exon	LOC_Os10g21950.1	279
chr10	11328643	11328957	exon	LOC_Os10g21950.1	314
chr10	11424675	11425084	intergenic	.	0
chr10	11507747	11508044	up2k	LOC_Os10g22230.1	297
chr10	11507747	11508044	up2k	LOC_Os10g22240.1	143
chr10	11538382	11538732	exon	LOC_Os10g22310.1	350
chr10	11538382	11538732	exon	LOC_Os10g22310.2	350
chr10	11538382	11538732	intro	LOC_Os10g22310.3	350
chr10	11538382	11538732	three_prime_UTR	LOC_Os10g22310.2	115
chr10	11538382	11538732	up2k	LOC_Os10g22310.4	350
chr10	11818701	11819032	intergenic	.	0
chr10	11955568	11955853	intergenic	.	0
chr10	12086870	12087162	down2k	LOC_Os10g23150.1	11
chr10	12086870	12087162	exon	LOC_Os10g23160.1	292
chr10	12225796	12226307	down2k	LOC_Os10g23830.1	511
chr10	12225796	12226307	down2k	LOC_Os10g23840.1	511
chr10	13056445	13056854	intergenic	.	0
chr10	13404755	13405043	up2k	LOC_Os10g25870.1	288
chr10	13468785	13469189	exon	LOC_Os10g26010.1	322
chr10	13468785	13469189	intro	LOC_Os10g26010.1	12
chr10	13468785	13469189	intro	LOC_Os10g26010.1	68
chr10	13479070	13479266	down2k	LOC_Os10g26030.1	196
chr10	13630973	13631275	intergenic	.	0
chr10	14254574	14254845	up2k	LOC_Os10g27050.1	271
chr10	14454878	14455235	intergenic	.	0
chr10	14468996	14469439	down2k	LOC_Os10g27430.1	3
chr10	14468996	14469439	down2k	LOC_Os10g27440.1	443
chr10	14468996	14469439	exon	LOC_Os10g27430.1	407
chr10	14468996	14469439	up2k	LOC_Os10g27430.1	33
chr10	14642719	14643168	exon	LOC_Os10g28200.1	2
chr10	14642719	14643168	exon	LOC_Os10g28200.1	313
chr10	14642719	14643168	exon	LOC_Os10g28200.2	449
chr10	14642719	14643168	intro	LOC_Os10g28200.1	132
chr10	14642719	14643168	three_prime_UTR	LOC_Os10g28200.1	157
chr10	14642719	14643168	three_prime_UTR	LOC_Os10g28200.2	347
chr10	15088014	15088372	exon	LOC_Os10g28950.1	135
chr10	15088014	15088372	intro	LOC_Os10g28950.1	47
chr10	15088014	15088372	up2k	LOC_Os10g28950.1	175
chr10	15110872	15111148	exon	LOC_Os10g28990.1	276
chr10	15218611	15219011	down2k	LOC_Os10g29240.1	353
chr10	15218611	15219011	exon	LOC_Os10g29230.1	400
chr10	15239705	15239963	exon	LOC_Os10g29290.1	258
chr10	15249222	15249477	intro	LOC_Os10g29320.1	255
chr10	15332675	15333190	down2k	LOC_Os10g29495.1	515
chr10	15332675	15333190	intro	LOC_Os10g29514.1	515
chr10	15332675	15333190	intro	LOC_Os10g29514.2	515
chr10	15332675	15333190	intro	LOC_Os10g29514.3	515
chr10	15423877	15424329	down2k	LOC_Os10g29650.1	452
chr10	15423877	15424329	down2k	LOC_Os10g29650.2	452
chr10	15423877	15424329	down2k	LOC_Os10g29650.3	452
chr10	15423877	15424329	down2k	LOC_Os10g29660.2	452
chr10	15496965	15497314	down2k	LOC_Os10g29810.1	349
chr10	15692376	15693220	exon	LOC_Os10g30190.1	106
chr10	15692376	15693220	exon	LOC_Os10g30190.1	140
chr10	15692376	15693220	exon	LOC_Os10g30190.1	190
chr10	15692376	15693220	exon	LOC_Os10g30190.1	4
chr10	15692376	15693220	five_prime_UTR	LOC_Os10g30190.1	162
chr10	15692376	15693220	intro	LOC_Os10g30190.1	113
chr10	15692376	15693220	intro	LOC_Os10g30190.1	72
chr10	15692376	15693220	intro	LOC_Os10g30190.1	97
chr10	15692376	15693220	up2k	LOC_Os10g30190.1	116
chr10	15692457	15692887	exon	LOC_Os10g30190.1	106
chr10	15692457	15692887	exon	LOC_Os10g30190.1	140
chr10	15692457	15692887	intro	LOC_Os10g30190.1	37
chr10	15692457	15692887	intro	LOC_Os10g30190.1	71
chr10	15692457	15692887	intro	LOC_Os10g30190.1	72
chr10	15764986	15765274	intergenic	.	0
chr10	15810049	15811028	down2k	LOC_Os10g30420.1	192
chr10	15810049	15811028	exon	LOC_Os10g30410.1	969
chr10	15810049	15811028	five_prime_UTR	LOC_Os10g30410.1	45
chr10	15810049	15811028	up2k	LOC_Os10g30410.1	10
chr10	15810179	15810902	down2k	LOC_Os10g30420.1	66
chr10	15810179	15810902	exon	LOC_Os10g30410.1	723
chr10	15922424	15922776	exon	LOC_Os10g30590.1	192
chr10	15922424	15922776	exon	LOC_Os10g30590.2	192
chr10	15922424	15922776	exon	LOC_Os10g30600.1	260
chr10	15922424	15922776	exon	LOC_Os10g30600.2	260
chr10	15922424	15922776	intro	LOC_Os10g30590.1	62
chr10	15922424	15922776	intro	LOC_Os10g30590.1	96
chr10	15922424	15922776	intro	LOC_Os10g30590.2	62
chr10	15922424	15922776	intro	LOC_Os10g30590.2	96
chr10	15922424	15922776	intro	LOC_Os10g30600.1	39
chr10	15922424	15922776	intro	LOC_Os10g30600.1	51
chr10	15922424	15922776	intro	LOC_Os10g30600.2	39
chr10	15922424	15922776	intro	LOC_Os10g30600.2	51
chr10	15922424	15922776	three_prime_UTR	LOC_Os10g30590.1	192
chr10	15922424	15922776	three_prime_UTR	LOC_Os10g30590.2	192
chr10	16140120	16140686	up2k	LOC_Os10g30944.2	566
chr10	16246437	16246717	exon	LOC_Os10g31060.1	44
chr10	16246437	16246717	intro	LOC_Os10g31060.1	235
chr10	16284035	16284711	intergenic	.	0
chr10	16522858	16523145	exon	LOC_Os10g31550.1	59
chr10	16522858	16523145	up2k	LOC_Os10g31550.1	228
chr10	17351738	17352590	down2k	LOC_Os10g33104.1	334
chr10	17351738	17352590	down2k	LOC_Os10g33104.2	334
chr10	17547889	17548392	down2k	LOC_Os10g33350.1	503
chr10	17547889	17548392	down2k	LOC_Os10g33350.3	503
chr10	17547889	17548392	down2k	LOC_Os10g33360.1	72
chr10	17547889	17548392	exon	LOC_Os10g33360.1	299
chr10	17547889	17548392	up2k	LOC_Os10g33360.1	132
chr10	17701098	17701404	exon	LOC_Os10g33570.1	176
chr10	17701098	17701404	up2k	LOC_Os10g33570.1	130
chr10	17849168	17849494	exon	LOC_Os10g33760.1	251
chr10	17849168	17849494	five_prime_UTR	LOC_Os10g33760.1	79
chr10	17849168	17849494	intro	LOC_Os10g33760.1	74
chr10	17875518	17875897	exon	LOC_Os10g33774.1	230
chr10	17875518	17875897	intro	LOC_Os10g33774.1	129
chr10	17875518	17875897	intro	LOC_Os10g33774.1	18
chr10	17875605	17875855	exon	LOC_Os10g33774.1	207
chr10	17875605	17875855	intro	LOC_Os10g33774.1	42
chr10	17965891	17967271	exon	LOC_Os10g33850.1	424
chr10	17965891	17967271	exon	LOC_Os10g33850.1	731
chr10	17965891	17967271	five_prime_UTR	LOC_Os10g33850.1	5
chr10	17965891	17967271	intro	LOC_Os10g33850.1	104
chr10	17965891	17967271	intro	LOC_Os10g33850.1	118
chr10	17965891	17967271	up2k	LOC_Os10g33840.1	595
chr10	17965891	17967271	up2k	LOC_Os10g33840.2	595
chr10	17965891	17967271	up2k	LOC_Os10g33840.3	595
chr10	17965891	17967271	up2k	LOC_Os10g33855.1	1380
chr10	17965891	17967271	up2k	LOC_Os10g33855.2	1380
chr10	17965935	17967058	exon	LOC_Os10g33850.1	316
chr10	17965935	17967058	exon	LOC_Os10g33850.1	687
chr10	17965935	17967058	intro	LOC_Os10g33850.1	118
chr10	17965935	17967058	up2k	LOC_Os10g33840.1	551
chr10	17965935	17967058	up2k	LOC_Os10g33840.2	551
chr10	17965935	17967058	up2k	LOC_Os10g33840.3	551
chr10	17965935	17967058	up2k	LOC_Os10g33855.1	1123
chr10	17965935	17967058	up2k	LOC_Os10g33855.2	1123
chr10	18032559	18032798	intergenic	.	0
chr10	18099644	18099929	intergenic	.	0
chr10	18145937	18146384	down2k	LOC_Os10g34010.1	447
chr10	18145937	18146384	exon	LOC_Os10g34020.1	447
chr10	18145937	18146384	three_prime_UTR	LOC_Os10g34020.1	105
chr10	18174010	18174326	down2k	LOC_Os10g34040.1	306
chr10	18174010	18174326	exon	LOC_Os10g34050.1	316
chr10	18390503	18391036	exon	LOC_Os10g34470.1	533
chr10	18390503	18391036	exon	LOC_Os10g34480.1	485
chr10	18390503	18391036	intro	LOC_Os10g34480.1	47
chr10	18390503	18391036	three_prime_UTR	LOC_Os10g34470.1	533
chr10	18390503	18391036	three_prime_UTR	LOC_Os10g34480.1	104
chr10	18769702	18770043	exon	LOC_Os10g35160.1	22
chr10	18769702	18770043	intro	LOC_Os10g35160.1	318
chr10	18783974	18784180	up2k	LOC_Os10g35180.1	206
chr10	18869205	18869443	up2k	LOC_Os10g35290.1	178
chr10	18869205	18869443	up2k	LOC_Os10g35294.1	238
chr10	18869205	18869443	up2k	LOC_Os10g35294.2	238
chr10	18902989	18903581	exon	LOC_Os10g35370.1	557
chr10	18902989	18903581	exon	LOC_Os10g35370.2	557
chr10	18902989	18903581	intro	LOC_Os10g35370.1	34
chr10	18902989	18903581	intro	LOC_Os10g35370.2	34
chr10	18902989	18903581	three_prime_UTR	LOC_Os10g35370.1	30
chr10	18902989	18903581	three_prime_UTR	LOC_Os10g35370.2	30
chr10	18916976	18917351	down2k	LOC_Os10g35380.1	355
chr10	18916976	18917351	exon	LOC_Os10g35390.1	276
chr10	18916976	18917351	five_prime_UTR	LOC_Os10g35390.1	200
chr10	18916976	18917351	intro	LOC_Os10g35390.1	28
chr10	18916976	18917351	up2k	LOC_Os10g35390.1	70
chr10	19367987	19368376	exon	LOC_Os10g36229.1	373
chr10	19367987	19368376	intro	LOC_Os10g36229.1	15
chr10	19426801	19427143	up2k	LOC_Os10g36360.1	342
chr10	19439257	19439667	exon	LOC_Os10g36370.1	167
chr10	19439257	19439667	five_prime_UTR	LOC_Os10g36370.1	23
chr10	19439257	19439667	intro	LOC_Os10g36370.1	242
chr10	19609611	19610247	exon	LOC_Os10g36650.1	604
chr10	19609611	19610247	intro	LOC_Os10g36650.1	31
chr10	19631578	19631957	exon	LOC_Os10g36703.1	379
chr10	19631578	19631957	three_prime_UTR	LOC_Os10g36703.1	47
chr10	19698964	19699341	up2k	LOC_Os10g36800.1	377
chr10	19826687	19827706	exon	LOC_Os10g37020.1	895
chr10	19826687	19827706	up2k	LOC_Os10g37010.1	499
chr10	19826687	19827706	up2k	LOC_Os10g37020.1	124
chr10	19826687	19827706	up2k	LOC_Os10g37034.1	447
chr10	19831898	19832182	exon	LOC_Os10g37034.1	99
chr10	19831898	19832182	intro	LOC_Os10g37034.1	184
chr10	19864513	19864787	exon	LOC_Os10g37120.1	274
chr10	19992189	19992390	intergenic	.	0
chr10	20134416	20134697	down2k	LOC_Os10g37620.1	281
chr10	20134416	20134697	down2k	LOC_Os10g37630.1	281
chr10	20398910	20399364	exon	LOC_Os10g38090.1	414
chr10	20398910	20399364	five_prime_UTR	LOC_Os10g38090.1	93
chr10	20398910	20399364	intro	LOC_Os10g38090.1	14
chr10	20398910	20399364	up2k	LOC_Os10g38090.1	25
chr10	20556927	20557459	intro	LOC_Os10g38489.1	532
chr10	20600869	20601254	exon	LOC_Os10g38630.1	385
chr10	20600869	20601254	exon	LOC_Os10g38630.2	269
chr10	20600869	20601254	five_prime_UTR	LOC_Os10g38630.1	105
chr10	20600869	20601254	five_prime_UTR	LOC_Os10g38630.2	169
chr10	20600869	20601254	intro	LOC_Os10g38630.2	115
chr10	20645660	20646737	exon	LOC_Os10g38780.1	985
chr10	20645660	20646737	five_prime_UTR	LOC_Os10g38780.1	242
chr10	20645660	20646737	three_prime_UTR	LOC_Os10g38780.1	34
chr10	20645660	20646737	up2k	LOC_Os10g38770.1	1077
chr10	20645660	20646737	up2k	LOC_Os10g38780.1	92
chr10	20645660	20646737	up2k	LOC_Os10g38790.1	1077
chr10	20812704	20813101	intro	LOC_Os10g39044.1	397
chr10	20904316	20904606	down2k	LOC_Os10g39170.1	26
chr10	20961090	20962361	down2k	LOC_Os10g39270.1	35
chr10	20961090	20962361	exon	LOC_Os10g39270.1	1193
chr10	20961090	20962361	up2k	LOC_Os10g39270.1	43
chr10	20961269	20961652	exon	LOC_Os10g39270.1	383
chr10	20987813	20988139	intergenic	.	0
chr10	20987884	20988140	intergenic	.	0
chr10	21224188	21224931	down2k	LOC_Os10g39700.1	59
chr10	21224188	21224931	exon	LOC_Os10g39710.1	432
chr10	21224188	21224931	exon	LOC_Os10g39710.2	432
chr10	21224188	21224931	five_prime_UTR	LOC_Os10g39710.1	48
chr10	21224188	21224931	five_prime_UTR	LOC_Os10g39710.2	48
chr10	21224188	21224931	intro	LOC_Os10g39710.1	131
chr10	21224188	21224931	intro	LOC_Os10g39710.2	131
chr10	21224188	21224931	up2k	LOC_Os10g39710.1	179
chr10	21224188	21224931	up2k	LOC_Os10g39710.2	179
chr10	21231725	21232561	down2k	LOC_Os10g39730.1	47
chr10	21231725	21232561	exon	LOC_Os10g39740.1	789
chr10	21231725	21232561	intro	LOC_Os10g39740.1	46
chr10	21231725	21232561	three_prime_UTR	LOC_Os10g39740.1	154
chr10	21293679	21294230	exon	LOC_Os10g39780.1	413
chr10	21293679	21294230	exon	LOC_Os10g39780.2	427
chr10	21293679	21294230	exon	LOC_Os10g39780.3	413
chr10	21293679	21294230	exon	LOC_Os10g39780.4	413
chr10	21293679	21294230	five_prime_UTR	LOC_Os10g39780.1	88
chr10	21293679	21294230	five_prime_UTR	LOC_Os10g39780.2	102
chr10	21293679	21294230	five_prime_UTR	LOC_Os10g39780.3	88
chr10	21293679	21294230	five_prime_UTR	LOC_Os10g39780.4	88
chr10	21293679	21294230	intro	LOC_Os10g39780.1	123
chr10	21293679	21294230	intro	LOC_Os10g39780.1	13
chr10	21293679	21294230	intro	LOC_Os10g39780.2	123
chr10	21293679	21294230	intro	LOC_Os10g39780.3	123
chr10	21293679	21294230	intro	LOC_Os10g39780.3	13
chr10	21293679	21294230	intro	LOC_Os10g39780.4	123
chr10	21293679	21294230	intro	LOC_Os10g39780.4	13
chr10	21320526	21321036	down2k	LOC_Os10g39830.1	510
chr10	21320526	21321036	down2k	LOC_Os10g39850.1	248
chr10	21320526	21321036	exon	LOC_Os10g39840.1	100
chr10	21320526	21321036	exon	LOC_Os10g39840.1	217
chr10	21320526	21321036	intro	LOC_Os10g39840.1	43
chr10	21320526	21321036	intro	LOC_Os10g39840.1	57
chr10	21320526	21321036	intro	LOC_Os10g39840.1	89
chr10	21532764	21533061	intro	LOC_Os10g40220.1	297
chr10	21782097	21782321	intergenic	.	0
chr10	21819666	21820000	intergenic	.	0
chr10	22226768	22227036	down2k	LOC_Os10g41360.1	268
chr10	22226768	22227036	intro	LOC_Os10g41350.1	268
chr10	22269322	22270426	exon	LOC_Os10g41430.1	376
chr10	22269322	22270426	intro	LOC_Os10g41430.1	727
chr10	22269322	22270426	three_prime_UTR	LOC_Os10g41430.1	87
chr10	22425640	22425980	down2k	LOC_Os10g41640.1	340
chr10	22425640	22425980	exon	LOC_Os10g41650.1	242
chr10	22425640	22425980	five_prime_UTR	LOC_Os10g41650.1	149
chr10	22425640	22425980	intro	LOC_Os10g41650.1	97
chr10	22549827	22550274	down2k	LOC_Os10g41910.1	72
chr10	22549827	22550274	exon	LOC_Os10g41910.1	375
chr10	22549827	22550274	up2k	LOC_Os10g41900.1	447
chr10	22627461	22627687	up2k	LOC_Os10g42060.1	226
chr10	22803313	22803582	down2k	LOC_Os10g42364.1	269
chr10	23107951	23108542	exon	LOC_Os10g42850.1	583
chr10	23107951	23108542	intro	LOC_Os10g42850.1	7
chr10	23107951	23108542	three_prime_UTR	LOC_Os10g42850.1	63
chr11	136565	137018	down2k	LOC_Os11g01230.1	453
chr11	136565	137018	exon	LOC_Os11g01240.1	408
chr11	136565	137018	up2k	LOC_Os11g01240.1	45
chr11	512273	512707	up2k	LOC_Os11g01950.1	434
chr11	641479	642019	down2k	LOC_Os11g02250.1	82
chr11	641479	642019	exon	LOC_Os11g02250.1	437
chr11	641479	642019	up2k	LOC_Os11g02250.1	21
chr11	641479	642019	up2k	LOC_Os11g02260.1	540
chr11	686240	686584	down2k	LOC_Os11g02350.1	344
chr11	686240	686584	exon	LOC_Os11g02360.1	344
chr11	687226	687587	down2k	LOC_Os11g02350.1	361
chr11	687226	687587	exon	LOC_Os11g02360.1	253
chr11	687226	687587	up2k	LOC_Os11g02360.1	108
chr11	709851	710110	intergenic	.	0
chr11	779592	779914	down2k	LOC_Os11g02510.1	322
chr11	833419	833750	up2k	LOC_Os11g02620.1	331
chr11	835287	835640	intergenic	.	0
chr11	1063371	1063670	exon	LOC_Os11g03040.1	206
chr11	1063371	1063670	intro	LOC_Os11g03040.1	92
chr11	1405392	1405685	exon	LOC_Os11g03620.1	266
chr11	1405392	1405685	five_prime_UTR	LOC_Os11g03620.1	199
chr11	1405392	1405685	intro	LOC_Os11g03620.1	26
chr11	1405392	1405685	up2k	LOC_Os11g03610.1	293
chr11	1632760	1633050	up2k	LOC_Os11g04030.1	290
chr11	1632760	1633050	up2k	LOC_Os11g04030.2	290
chr11	1632760	1633050	up2k	LOC_Os11g04030.4	290
chr11	1632760	1633050	up2k	LOC_Os11g04040.1	290
chr11	1787358	1787753	exon	LOC_Os11g04300.1	206
chr11	1787358	1787753	intro	LOC_Os11g04300.1	130
chr11	1787358	1787753	intro	LOC_Os11g04300.1	57
chr11	1813175	1813483	down2k	LOC_Os11g04370.1	308
chr11	1813175	1813483	exon	LOC_Os11g04360.1	308
chr11	1900004	1900221	down2k	LOC_Os11g04520.1	217
chr11	1900004	1900221	down2k	LOC_Os11g04520.3	217
chr11	1900004	1900221	exon	LOC_Os11g04530.1	210
chr11	1900004	1900221	intro	LOC_Os11g04520.2	217
chr11	1900004	1900221	intro	LOC_Os11g04530.1	6
chr11	2209279	2209592	up2k	LOC_Os11g05050.1	287
chr11	2488044	2488646	down2k	LOC_Os11g05510.1	24
chr11	2488044	2488646	exon	LOC_Os11g05510.1	280
chr11	2488044	2488646	exon	LOC_Os11g05510.1	60
chr11	2488044	2488646	intro	LOC_Os11g05510.1	75
chr11	2488044	2488646	up2k	LOC_Os11g05510.1	161
chr11	2488044	2488646	up2k	LOC_Os11g05520.1	602
chr11	2500308	2500612	exon	LOC_Os11g05540.1	180
chr11	2500308	2500612	five_prime_UTR	LOC_Os11g05540.1	180
chr11	2500308	2500612	up2k	LOC_Os11g05540.1	124
chr11	2800200	2800383	exon	LOC_Os11g05940.1	156
chr11	2800200	2800383	intro	LOC_Os11g05940.1	20
chr11	2800200	2800383	intro	LOC_Os11g05940.1	5
chr11	3211321	3211882	down2k	LOC_Os11g06620.1	561
chr11	3211321	3211882	exon	LOC_Os11g06630.1	561
chr11	3477071	3477376	exon	LOC_Os11g06990.1	305
chr11	3739984	3740347	down2k	LOC_Os11g07440.2	363
chr11	3739984	3740347	down2k	LOC_Os11g07440.4	363
chr11	3739984	3740347	exon	LOC_Os11g07440.1	289
chr11	3739984	3740347	exon	LOC_Os11g07440.3	289
chr11	3739984	3740347	intro	LOC_Os11g07440.1	73
chr11	3739984	3740347	intro	LOC_Os11g07440.3	73
chr11	3739984	3740347	up2k	LOC_Os11g07430.1	363
chr11	4089973	4090494	exon	LOC_Os11g07912.1	421
chr11	4089973	4090494	intro	LOC_Os11g07912.1	99
chr11	4089973	4090494	three_prime_UTR	LOC_Os11g07912.1	130
chr11	4089973	4090494	up2k	LOC_Os11g07916.1	521
chr11	4288934	4289221	down2k	LOC_Os11g08180.1	287
chr11	4288934	4289221	exon	LOC_Os11g08190.1	190
chr11	4288934	4289221	intro	LOC_Os11g08190.1	55
chr11	4288934	4289221	up2k	LOC_Os11g08190.1	41
chr11	4295170	4295446	exon	LOC_Os11g08200.1	198
chr11	4295170	4295446	five_prime_UTR	LOC_Os11g08200.1	91
chr11	4295170	4295446	intro	LOC_Os11g08200.1	77
chr11	4328866	4329142	down2k	LOC_Os11g08250.1	276
chr11	4328866	4329142	up2k	LOC_Os11g08260.1	276
chr11	4605752	4605929	intergenic	.	0
chr11	4863444	4863790	down2k	LOC_Os11g09130.1	346
chr11	4939923	4940347	up2k	LOC_Os11g09210.1	424
chr11	4939923	4940347	up2k	LOC_Os11g09220.1	424
chr11	4965458	4965964	exon	LOC_Os11g09260.1	506
chr11	5064083	5064418	down2k	LOC_Os11g09450.1	335
chr11	5064083	5064418	exon	LOC_Os11g09418.1	335
chr11	5237757	5238006	intergenic	.	0
chr11	5432544	5432794	intergenic	.	0
chr11	5712906	5713495	exon	LOC_Os11g10480.1	161
chr11	5712906	5713495	exon	LOC_Os11g10480.1	236
chr11	5712906	5713495	exon	LOC_Os11g10480.2	161
chr11	5712906	5713495	exon	LOC_Os11g10480.2	236
chr11	5712906	5713495	exon	LOC_Os11g10480.4	161
chr11	5712906	5713495	exon	LOC_Os11g10480.4	236
chr11	5712906	5713495	intro	LOC_Os11g10480.1	158
chr11	5712906	5713495	intro	LOC_Os11g10480.1	31
chr11	5712906	5713495	intro	LOC_Os11g10480.2	158
chr11	5712906	5713495	intro	LOC_Os11g10480.2	31
chr11	5712906	5713495	intro	LOC_Os11g10480.4	158
chr11	5712906	5713495	intro	LOC_Os11g10480.4	31
chr11	5712906	5713495	three_prime_UTR	LOC_Os11g10480.1	119
chr11	5712906	5713495	three_prime_UTR	LOC_Os11g10480.2	119
chr11	5712906	5713495	three_prime_UTR	LOC_Os11g10480.4	119
chr11	5712906	5713495	up2k	LOC_Os11g10470.1	343
chr11	5715341	5715728	exon	LOC_Os11g10480.1	136
chr11	5715341	5715728	exon	LOC_Os11g10480.1	46
chr11	5715341	5715728	exon	LOC_Os11g10480.2	241
chr11	5715341	5715728	exon	LOC_Os11g10480.2	46
chr11	5715341	5715728	exon	LOC_Os11g10480.4	136
chr11	5715341	5715728	five_prime_UTR	LOC_Os11g10480.2	172
chr11	5715341	5715728	five_prime_UTR	LOC_Os11g10480.4	136
chr11	5715341	5715728	intro	LOC_Os11g10480.1	1
chr11	5715341	5715728	intro	LOC_Os11g10480.1	104
chr11	5715341	5715728	intro	LOC_Os11g10480.1	96
chr11	5715341	5715728	intro	LOC_Os11g10480.2	1
chr11	5715341	5715728	intro	LOC_Os11g10480.2	96
chr11	5715341	5715728	intro	LOC_Os11g10480.4	104
chr11	5715341	5715728	intro	LOC_Os11g10480.4	145
chr11	6041263	6041831	down2k	LOC_Os11g10940.1	457
chr11	6279193	6279551	down2k	LOC_Os11g11320.1	358
chr11	6622102	6622428	exon	LOC_Os11g11940.1	326
chr11	7036270	7036653	intergenic	.	0
chr11	7064130	7064444	up2k	LOC_Os11g12570.1	314
chr11	7434909	7435552	exon	LOC_Os11g13560.1	245
chr11	7434909	7435552	exon	LOC_Os11g13560.1	27
chr11	7434909	7435552	intro	LOC_Os11g13560.1	253
chr11	7434909	7435552	up2k	LOC_Os11g13560.1	116
chr11	7568154	7568714	exon	LOC_Os11g13750.1	560
chr11	7568154	7568714	three_prime_UTR	LOC_Os11g13750.1	125
chr11	7568154	7568714	up2k	LOC_Os11g13740.1	471
chr11	7764358	7764636	up2k	LOC_Os11g13990.1	39
chr11	7788746	7790348	down2k	LOC_Os11g14030.1	412
chr11	7788746	7790348	exon	LOC_Os11g14030.1	226
chr11	7788746	7790348	exon	LOC_Os11g14030.1	240
chr11	7788746	7790348	exon	LOC_Os11g14030.1	299
chr11	7788746	7790348	intro	LOC_Os11g14030.1	114
chr11	7788746	7790348	intro	LOC_Os11g14030.1	84
chr11	7788746	7790348	up2k	LOC_Os11g14020.1	1602
chr11	7788746	7790348	up2k	LOC_Os11g14030.1	223
chr11	7788746	7790348	up2k	LOC_Os11g14040.1	184
chr11	8091774	8092106	exon	LOC_Os11g14410.1	317
chr11	8091774	8092106	intro	LOC_Os11g14410.1	14
chr11	8957045	8957393	intergenic	.	0
chr11	9014932	9015219	intergenic	.	0
chr11	9264316	9264641	exon	LOC_Os11g16720.1	225
chr11	9264316	9264641	intro	LOC_Os11g16720.1	78
chr11	9264316	9264641	up2k	LOC_Os11g16720.1	21
chr11	9376821	9377011	up2k	LOC_Os11g16900.1	190
chr11	9477847	9478124	down2k	LOC_Os11g17090.1	277
chr11	9477847	9478124	intro	LOC_Os11g17080.1	277
chr11	9477847	9478124	intro	LOC_Os11g17080.2	277
chr11	9477847	9478124	intro	LOC_Os11g17080.3	277
chr11	9727325	9728023	down2k	LOC_Os11g17450.1	592
chr11	9727325	9728023	exon	LOC_Os11g17440.1	669
chr11	9727325	9728023	intro	LOC_Os11g17440.1	28
chr11	9772102	9772595	down2k	LOC_Os11g17530.1	493
chr11	9772102	9772595	down2k	LOC_Os11g17530.2	242
chr11	9772102	9772595	exon	LOC_Os11g17530.2	251
chr11	9772102	9772595	three_prime_UTR	LOC_Os11g17530.2	251
chr11	9772102	9772595	up2k	LOC_Os11g17540.1	493
chr11	9785921	9786226	down2k	LOC_Os11g17570.1	305
chr11	9785921	9786226	down2k	LOC_Os11g17580.1	219
chr11	10221994	10222228	intro	LOC_Os11g18160.1	234
chr11	10628332	10628608	intergenic	.	0
chr11	10846300	10846631	exon	LOC_Os11g19030.1	302
chr11	10846300	10846631	intro	LOC_Os11g19030.1	28
chr11	11519626	11519933	exon	LOC_Os11g20020.1	121
chr11	11519626	11519933	intro	LOC_Os11g20020.1	81
chr11	11519626	11519933	up2k	LOC_Os11g20020.1	104
chr11	11917971	11918279	intro	LOC_Os11g20554.1	308
chr11	12146027	12146629	intergenic	.	0
chr11	12683282	12683856	down2k	LOC_Os11g22070.1	338
chr11	12683282	12683856	down2k	LOC_Os11g22090.1	56
chr11	12683282	12683856	exon	LOC_Os11g22070.1	209
chr11	12683282	12683856	intro	LOC_Os11g22070.1	26
chr11	12683282	12683856	up2k	LOC_Os11g22080.1	574
chr11	12812672	12813019	exon	LOC_Os11g22350.1	289
chr11	12812672	12813019	intro	LOC_Os11g22350.1	27
chr11	12812672	12813019	intro	LOC_Os11g22350.1	29
chr11	12882404	12882604	intro	LOC_Os11g22430.1	200
chr11	13737096	13737369	intergenic	.	0
chr11	14321986	14322294	intergenic	.	0
chr11	14442617	14442914	up2k	LOC_Os11g25340.1	297
chr11	15006311	15006852	up2k	LOC_Os11g26200.1	541
chr11	15121028	15121366	down2k	LOC_Os11g26400.1	338
chr11	15258248	15258603	down2k	LOC_Os11g26620.1	355
chr11	15258248	15258603	down2k	LOC_Os11g26630.1	213
chr11	15793060	15793606	exon	LOC_Os11g27440.1	477
chr11	15793060	15793606	up2k	LOC_Os11g27430.1	210
chr11	15793060	15793606	up2k	LOC_Os11g27440.1	69
chr11	15995138	15995469	exon	LOC_Os11g27790.1	35
chr11	15995138	15995469	up2k	LOC_Os11g27790.1	296
chr11	15999954	16000267	down2k	LOC_Os11g27795.1	313
chr11	16673433	16673776	exon	LOC_Os11g28770.1	343
chr11	16673503	16673654	exon	LOC_Os11g28770.1	151
chr11	17059414	17059724	intro	LOC_Os11g29390.1	310
chr11	17181419	17181728	exon	LOC_Os11g29630.1	213
chr11	17181419	17181728	intro	LOC_Os11g29630.1	95
chr11	17181419	17181728	up2k	LOC_Os11g29620.1	309
chr11	17734418	17734899	down2k	LOC_Os11g30510.1	18
chr11	17734418	17734899	exon	LOC_Os11g30520.1	221
chr11	17734418	17734899	intro	LOC_Os11g30520.1	259
chr11	17794423	17794739	down2k	LOC_Os11g30560.1	249
chr11	17794423	17794739	exon	LOC_Os11g30570.1	21
chr11	17794423	17794739	intro	LOC_Os11g30570.1	294
chr11	17805381	17805688	intergenic	.	0
chr11	18515764	18516553	exon	LOC_Os11g31660.1	349
chr11	18515764	18516553	intro	LOC_Os11g31660.1	157
chr11	18515764	18516553	up2k	LOC_Os11g31660.1	282
chr11	18653891	18654358	exon	LOC_Os11g31780.1	127
chr11	18653891	18654358	intro	LOC_Os11g31780.1	204
chr11	18653891	18654358	up2k	LOC_Os11g31780.1	135
chr11	18653891	18654358	up2k	LOC_Os11g31790.1	397
chr11	18654001	18654265	exon	LOC_Os11g31780.1	127
chr11	18654001	18654265	intro	LOC_Os11g31780.1	94
chr11	18654001	18654265	up2k	LOC_Os11g31780.1	42
chr11	18654001	18654265	up2k	LOC_Os11g31790.1	264
chr11	19205075	19205344	intergenic	.	0
chr11	19255084	19255369	intergenic	.	0
chr11	19442293	19442835	exon	LOC_Os11g32910.1	133
chr11	19442293	19442835	five_prime_UTR	LOC_Os11g32910.1	133
chr11	19442293	19442835	intro	LOC_Os11g32910.1	349
chr11	19442293	19442835	up2k	LOC_Os11g32910.1	59
chr11	19442293	19442835	up2k	LOC_Os11g32920.1	542
chr11	19453590	19453914	exon	LOC_Os11g32940.1	153
chr11	19453590	19453914	exon	LOC_Os11g32940.2	191
chr11	19453590	19453914	exon	LOC_Os11g32940.3	191
chr11	19453590	19453914	exon	LOC_Os11g32940.4	191
chr11	19453590	19453914	five_prime_UTR	LOC_Os11g32940.1	153
chr11	19453590	19453914	five_prime_UTR	LOC_Os11g32940.2	191
chr11	19453590	19453914	five_prime_UTR	LOC_Os11g32940.3	191
chr11	19453590	19453914	five_prime_UTR	LOC_Os11g32940.4	191
chr11	19453590	19453914	intro	LOC_Os11g32940.1	84
chr11	19453590	19453914	intro	LOC_Os11g32940.2	84
chr11	19453590	19453914	intro	LOC_Os11g32940.3	84
chr11	19453590	19453914	intro	LOC_Os11g32940.4	84
chr11	19453590	19453914	up2k	LOC_Os11g32940.1	86
chr11	19453590	19453914	up2k	LOC_Os11g32940.2	48
chr11	19453590	19453914	up2k	LOC_Os11g32940.3	48
chr11	19453590	19453914	up2k	LOC_Os11g32940.4	48
chr11	19696168	19696423	exon	LOC_Os11g33300.1	200
chr11	19696168	19696423	up2k	LOC_Os11g33300.1	55
chr11	19734139	19734455	intergenic	.	0
chr11	19802163	19802444	down2k	LOC_Os11g33450.1	281
chr11	20054160	20054587	exon	LOC_Os11g34240.1	427
chr11	20426026	20426342	exon	LOC_Os11g34860.1	301
chr11	20426026	20426342	exon	LOC_Os11g34860.2	301
chr11	20426026	20426342	five_prime_UTR	LOC_Os11g34860.1	19
chr11	20426026	20426342	five_prime_UTR	LOC_Os11g34860.2	19
chr11	20426026	20426342	intro	LOC_Os11g34860.1	14
chr11	20426026	20426342	intro	LOC_Os11g34860.2	14
chr11	20426026	20426342	up2k	LOC_Os11g34850.1	90
chr11	20699161	20699580	exon	LOC_Os11g35300.1	218
chr11	20699161	20699580	intro	LOC_Os11g35300.1	15
chr11	20699161	20699580	intro	LOC_Os11g35300.1	184
chr11	20699244	20699567	exon	LOC_Os11g35300.1	151
chr11	20699244	20699567	intro	LOC_Os11g35300.1	171
chr11	20702643	20703014	down2k	LOC_Os11g35300.1	371
chr11	20702643	20703014	exon	LOC_Os11g35310.1	140
chr11	20702643	20703014	intro	LOC_Os11g35310.1	163
chr11	20702643	20703014	up2k	LOC_Os11g35310.1	67
chr11	21492078	21492527	down2k	LOC_Os11g36440.1	16
chr11	21492078	21492527	exon	LOC_Os11g36450.1	449
chr11	22053964	22054188	down2k	LOC_Os11g37360.1	224
chr11	22053964	22054188	up2k	LOC_Os11g37370.1	224
chr11	22215993	22216239	exon	LOC_Os11g37640.1	208
chr11	22215993	22216239	five_prime_UTR	LOC_Os11g37640.1	16
chr11	22215993	22216239	intro	LOC_Os11g37640.1	37
chr11	22216003	22216300	exon	LOC_Os11g37640.1	198
chr11	22216003	22216300	five_prime_UTR	LOC_Os11g37640.1	6
chr11	22216003	22216300	intro	LOC_Os11g37640.1	98
chr11	22278907	22279198	exon	LOC_Os11g37700.1	255
chr11	22278907	22279198	intro	LOC_Os11g37700.1	35
chr11	22910565	22911737	exon	LOC_Os11g38640.1	1051
chr11	22910565	22911737	five_prime_UTR	LOC_Os11g38640.1	97
chr11	22910565	22911737	up2k	LOC_Os11g38640.1	121
chr11	23066666	23067092	exon	LOC_Os11g38800.1	295
chr11	23066666	23067092	exon	LOC_Os11g38800.2	295
chr11	23066666	23067092	five_prime_UTR	LOC_Os11g38800.1	49
chr11	23066666	23067092	five_prime_UTR	LOC_Os11g38800.2	49
chr11	23066666	23067092	intro	LOC_Os11g38800.1	115
chr11	23066666	23067092	intro	LOC_Os11g38800.1	14
chr11	23066666	23067092	intro	LOC_Os11g38800.2	115
chr11	23066666	23067092	intro	LOC_Os11g38800.2	14
chr11	23183481	23183819	up2k	LOC_Os11g38959.1	338
chr11	24750000	24750246	up2k	LOC_Os11g41280.1	246
chr11	24750000	24750246	up2k	LOC_Os11g41290.1	246
chr11	25088039	25088386	intergenic	.	0
chr11	25695119	25696025	exon	LOC_Os11g42660.1	776
chr11	25695119	25696025	up2k	LOC_Os11g42660.1	130
chr11	27412167	27412611	exon	LOC_Os11g45295.1	334
chr11	27412167	27412611	intro	LOC_Os11g45295.1	37
chr11	27412167	27412611	intro	LOC_Os11g45295.1	71
chr11	28189502	28189727	exon	LOC_Os11g46910.1	225
chr11	28189578	28189725	exon	LOC_Os11g46910.1	147
chr11	28438163	28438537	exon	LOC_Os11g47290.1	304
chr11	28438163	28438537	up2k	LOC_Os11g47290.1	70
chr11	28730499	28731016	exon	LOC_Os11g47520.1	517
chr11	28730499	28731016	up2k	LOC_Os11g47510.1	324
chr11	28832195	28832473	intergenic	.	0
chr11	28888788	28889601	down2k	LOC_Os11g47890.1	52
chr11	28888788	28889601	exon	LOC_Os11g47890.1	761
chr11	28888788	28889601	up2k	LOC_Os11g47900.1	357
chr12	455214	455509	up2k	LOC_Os12g01750.1	249
chr12	986474	987203	down2k	LOC_Os12g02790.1	46
chr12	986474	987203	down2k	LOC_Os12g02800.1	606
chr12	986474	987203	down2k	LOC_Os12g02800.2	673
chr12	986474	987203	down2k	LOC_Os12g02800.3	663
chr12	986474	987203	exon	LOC_Os12g02790.1	683
chr12	986474	987203	five_prime_UTR	LOC_Os12g02790.1	86
chr12	986541	987075	down2k	LOC_Os12g02800.1	478
chr12	986541	987075	down2k	LOC_Os12g02800.2	534
chr12	986541	987075	down2k	LOC_Os12g02800.3	534
chr12	986541	987075	exon	LOC_Os12g02790.1	534
chr12	986541	987075	five_prime_UTR	LOC_Os12g02790.1	19
chr12	1060871	1061198	exon	LOC_Os12g02890.1	266
chr12	1060871	1061198	up2k	LOC_Os12g02890.1	61
chr12	1060871	1061198	up2k	LOC_Os12g02900.1	178
chr12	1159843	1160264	down2k	LOC_Os12g03070.1	421
chr12	1159843	1160264	down2k	LOC_Os12g03070.2	421
chr12	1159843	1160264	down2k	LOC_Os12g03070.3	421
chr12	1159843	1160264	down2k	LOC_Os12g03070.4	421
chr12	1159843	1160264	exon	LOC_Os12g03080.1	421
chr12	1159843	1160264	three_prime_UTR	LOC_Os12g03080.1	421
chr12	1246309	1247063	exon	LOC_Os12g03250.1	293
chr12	1246309	1247063	intro	LOC_Os12g03250.1	62
chr12	1246309	1247063	up2k	LOC_Os12g03250.1	398
chr12	1246454	1246840	exon	LOC_Os12g03250.1	211
chr12	1246454	1246840	up2k	LOC_Os12g03250.1	175
chr12	1264676	1264929	up2k	LOC_Os12g03270.1	253
chr12	1455615	1456026	exon	LOC_Os12g03630.1	132
chr12	1455615	1456026	exon	LOC_Os12g03630.1	72
chr12	1455615	1456026	intro	LOC_Os12g03630.1	165
chr12	1455615	1456026	intro	LOC_Os12g03630.1	39
chr12	1455615	1456026	up2k	LOC_Os12g03640.1	411
chr12	1520957	1521372	exon	LOC_Os12g03750.1	223
chr12	1520957	1521372	intro	LOC_Os12g03750.1	68
chr12	1520957	1521372	up2k	LOC_Os12g03740.1	400
chr12	1520957	1521372	up2k	LOC_Os12g03750.1	123
chr12	1712474	1713050	down2k	LOC_Os12g04060.1	576
chr12	1712474	1713050	down2k	LOC_Os12g04070.1	272
chr12	1712474	1713050	down2k	LOC_Os12g04080.1	576
chr12	1712474	1713050	exon	LOC_Os12g04070.1	260
chr12	1712474	1713050	up2k	LOC_Os12g04070.1	44
chr12	1712544	1712923	down2k	LOC_Os12g04060.1	379
chr12	1712544	1712923	down2k	LOC_Os12g04070.1	145
chr12	1712544	1712923	down2k	LOC_Os12g04080.1	379
chr12	1712544	1712923	exon	LOC_Os12g04070.1	234
chr12	1721694	1722016	exon	LOC_Os12g04110.1	322
chr12	1838357	1838758	exon	LOC_Os12g04340.1	401
chr12	1970134	1970730	exon	LOC_Os12g04650.1	596
chr12	1970134	1970730	exon	LOC_Os12g04650.2	596
chr12	1970134	1970730	exon	LOC_Os12g04650.3	596
chr12	1970134	1970730	exon	LOC_Os12g04650.4	596
chr12	1970134	1970730	five_prime_UTR	LOC_Os12g04650.1	18
chr12	1970134	1970730	five_prime_UTR	LOC_Os12g04650.2	18
chr12	1970134	1970730	five_prime_UTR	LOC_Os12g04650.3	18
chr12	1970134	1970730	five_prime_UTR	LOC_Os12g04650.4	18
chr12	1970134	1970730	three_prime_UTR	LOC_Os12g04650.1	61
chr12	1970134	1970730	three_prime_UTR	LOC_Os12g04650.2	61
chr12	1970134	1970730	three_prime_UTR	LOC_Os12g04650.3	61
chr12	1970134	1970730	three_prime_UTR	LOC_Os12g04650.4	61
chr12	2121745	2122108	down2k	LOC_Os12g04924.1	363
chr12	2121745	2122108	exon	LOC_Os12g04930.1	308
chr12	2121745	2122108	intro	LOC_Os12g04930.1	54
chr12	2219022	2219394	exon	LOC_Os12g05050.1	279
chr12	2219022	2219394	five_prime_UTR	LOC_Os12g05050.1	76
chr12	2219022	2219394	intro	LOC_Os12g05050.1	92
chr12	2762856	2763174	exon	LOC_Os12g05990.1	318
chr12	3103837	3104184	intro	LOC_Os12g06464.1	347
chr12	3549210	3549704	exon	LOC_Os12g07220.1	246
chr12	3549210	3549704	five_prime_UTR	LOC_Os12g07220.1	131
chr12	3549210	3549704	intro	LOC_Os12g07220.1	247
chr12	3549245	3549495	exon	LOC_Os12g07220.1	211
chr12	3549245	3549495	five_prime_UTR	LOC_Os12g07220.1	96
chr12	3549245	3549495	intro	LOC_Os12g07220.1	38
chr12	3557516	3558269	exon	LOC_Os12g07230.1	649
chr12	3557516	3558269	five_prime_UTR	LOC_Os12g07230.1	39
chr12	3557516	3558269	intro	LOC_Os12g07230.1	103
chr12	3813617	3813915	intergenic	.	0
chr12	3868406	3868726	exon	LOC_Os12g07700.1	315
chr12	3868406	3868726	intro	LOC_Os12g07700.1	4
chr12	4045982	4046402	exon	LOC_Os12g07970.1	420
chr12	4045982	4046402	exon	LOC_Os12g07970.2	420
chr12	4045982	4046402	exon	LOC_Os12g07970.3	420
chr12	4045982	4046402	exon	LOC_Os12g07970.4	420
chr12	4604881	4605176	intergenic	.	0
chr12	4752523	4752891	intro	LOC_Os12g09089.1	368
chr12	4752523	4752891	intro	LOC_Os12g09089.2	368
chr12	4893107	4894761	down2k	LOC_Os12g09310.1	369
chr12	4893107	4894761	down2k	LOC_Os12g09320.1	30
chr12	4893107	4894761	exon	LOC_Os12g09320.1	1406
chr12	4893107	4894761	up2k	LOC_Os12g09320.1	218
chr12	4893107	4894761	up2k	LOC_Os12g09330.1	919
chr12	4893117	4894531	down2k	LOC_Os12g09310.1	359
chr12	4893117	4894531	down2k	LOC_Os12g09320.1	20
chr12	4893117	4894531	exon	LOC_Os12g09320.1	1394
chr12	4893117	4894531	up2k	LOC_Os12g09330.1	689
chr12	5040622	5040898	down2k	LOC_Os12g09584.1	276
chr12	5040622	5040898	exon	LOC_Os12g09580.1	138
chr12	5040622	5040898	five_prime_UTR	LOC_Os12g09580.1	77
chr12	5040622	5040898	intro	LOC_Os12g09580.1	130
chr12	5040622	5040898	up2k	LOC_Os12g09580.1	7
chr12	5057923	5058292	exon	LOC_Os12g09600.1	80
chr12	5057923	5058292	intro	LOC_Os12g09600.1	188
chr12	5057923	5058292	intro	LOC_Os12g09600.1	99
chr12	6011781	6011969	exon	LOC_Os12g11170.1	188
chr12	7552727	7553118	intro	LOC_Os12g13460.1	391
chr12	8306372	8306684	exon	LOC_Os12g14550.1	289
chr12	8306372	8306684	up2k	LOC_Os12g14550.1	23
chr12	9019841	9020208	down2k	LOC_Os12g15810.1	29
chr12	9019841	9020208	exon	LOC_Os12g15800.1	144
chr12	9019841	9020208	intro	LOC_Os12g15800.1	222
chr12	9045351	9045640	exon	LOC_Os12g15870.1	207
chr12	9045351	9045640	intro	LOC_Os12g15870.1	81
chr12	9119464	9119809	exon	LOC_Os12g16000.1	70
chr12	9119464	9119809	up2k	LOC_Os12g16000.1	275
chr12	9152054	9152265	intergenic	.	0
chr12	9359651	9360358	intro	LOC_Os12g16350.1	707
chr12	9359651	9360358	intro	LOC_Os12g16350.10	707
chr12	9359651	9360358	intro	LOC_Os12g16350.11	707
chr12	9359651	9360358	intro	LOC_Os12g16350.12	707
chr12	9359651	9360358	intro	LOC_Os12g16350.13	707
chr12	9359651	9360358	intro	LOC_Os12g16350.14	707
chr12	9359651	9360358	intro	LOC_Os12g16350.15	707
chr12	9359651	9360358	intro	LOC_Os12g16350.4	707
chr12	9359651	9360358	intro	LOC_Os12g16350.5	707
chr12	9359651	9360358	intro	LOC_Os12g16350.7	707
chr12	9359651	9360358	intro	LOC_Os12g16350.8	707
chr12	9359651	9360358	intro	LOC_Os12g16350.9	707
chr12	10247186	10247578	intergenic	.	0
chr12	10302116	10302445	down2k	LOC_Os12g17920.1	329
chr12	10302116	10302445	down2k	LOC_Os12g17930.1	95
chr12	10302116	10302445	exon	LOC_Os12g17930.1	191
chr12	10302116	10302445	intro	LOC_Os12g17930.1	42
chr12	11038394	11038646	intergenic	.	0
chr12	11218815	11219184	exon	LOC_Os12g19350.1	297
chr12	11218815	11219184	exon	LOC_Os12g19350.2	18
chr12	11218815	11219184	intro	LOC_Os12g19350.1	71
chr12	11218815	11219184	intro	LOC_Os12g19350.2	350
chr12	11218815	11219184	three_prime_UTR	LOC_Os12g19350.1	194
chr12	12082224	12082698	intro	LOC_Os12g21500.1	474
chr12	12164657	12164930	intergenic	.	0
chr12	12220643	12220918	down2k	LOC_Os12g21734.1	275
chr12	12220643	12220918	exon	LOC_Os12g21730.1	275
chr12	12274975	12275410	down2k	LOC_Os12g21810.1	435
chr12	12274975	12275410	up2k	LOC_Os12g21798.1	435
chr12	12687589	12687935	down2k	LOC_Os12g22480.1	346
chr12	12792352	12792911	down2k	LOC_Os12g22640.1	559
chr12	12792352	12792911	down2k	LOC_Os12g22650.1	95
chr12	12792352	12792911	exon	LOC_Os12g22650.1	421
chr12	12792352	12792911	five_prime_UTR	LOC_Os12g22650.1	2
chr12	12792352	12792911	three_prime_UTR	LOC_Os12g22650.1	7
chr12	12792352	12792911	up2k	LOC_Os12g22650.1	43
chr12	12974785	12975125	intergenic	.	0
chr12	13620860	13621160	up2k	LOC_Os12g23970.1	300
chr12	13660327	13660692	down2k	LOC_Os12g24020.1	365
chr12	13660327	13660692	down2k	LOC_Os12g24020.2	365
chr12	13660327	13660692	down2k	LOC_Os12g24020.3	365
chr12	13660327	13660692	down2k	LOC_Os12g24030.1	335
chr12	13660327	13660692	exon	LOC_Os12g24030.1	30
chr12	13660327	13660692	up2k	LOC_Os12g24040.1	365
chr12	13738181	13738392	exon	LOC_Os12g24130.1	26
chr12	13738181	13738392	intro	LOC_Os12g24130.1	184
chr12	13738181	13738392	up2k	LOC_Os12g24140.1	211
chr12	13739548	13739779	down2k	LOC_Os12g24130.1	231
chr12	13739548	13739779	exon	LOC_Os12g24140.1	231
chr12	13777899	13778108	exon	LOC_Os12g24170.1	105
chr12	13777899	13778108	intro	LOC_Os12g24170.1	12
chr12	13777899	13778108	intro	LOC_Os12g24170.1	90
chr12	15006736	15007113	down2k	LOC_Os12g25860.1	103
chr12	15006736	15007113	exon	LOC_Os12g25860.1	274
chr12	15007749	15008009	down2k	LOC_Os12g25860.1	260
chr12	15639568	15639942	exon	LOC_Os12g26690.1	374
chr12	15639568	15639942	five_prime_UTR	LOC_Os12g26690.1	59
chr12	15639568	15639942	up2k	LOC_Os12g26680.1	374
chr12	15793004	15793266	intro	LOC_Os12g26970.1	262
chr12	17474700	17475008	intergenic	.	0
chr12	17607729	17608418	exon	LOC_Os12g29540.1	140
chr12	17607729	17608418	intro	LOC_Os12g29540.1	283
chr12	17607729	17608418	up2k	LOC_Os12g29540.1	265
chr12	18071349	18071671	down2k	LOC_Os12g30130.1	322
chr12	19162541	19163040	down2k	LOC_Os12g31840.1	499
chr12	19162541	19163040	exon	LOC_Os12g31850.1	374
chr12	19162541	19163040	exon	LOC_Os12g31850.2	374
chr12	19162541	19163040	exon	LOC_Os12g31850.3	374
chr12	19162541	19163040	exon	LOC_Os12g31850.4	374
chr12	19162541	19163040	intro	LOC_Os12g31850.1	44
chr12	19162541	19163040	intro	LOC_Os12g31850.1	79
chr12	19162541	19163040	intro	LOC_Os12g31850.2	44
chr12	19162541	19163040	intro	LOC_Os12g31850.2	79
chr12	19162541	19163040	intro	LOC_Os12g31850.3	44
chr12	19162541	19163040	intro	LOC_Os12g31850.3	79
chr12	19162541	19163040	intro	LOC_Os12g31850.4	44
chr12	19162541	19163040	intro	LOC_Os12g31850.4	79
chr12	19184345	19184644	exon	LOC_Os12g31860.1	265
chr12	19184345	19184644	exon	LOC_Os12g31860.2	265
chr12	19184345	19184644	exon	LOC_Os12g31860.3	265
chr12	19184345	19184644	exon	LOC_Os12g31860.4	265
chr12	19184345	19184644	exon	LOC_Os12g31860.5	265
chr12	19184345	19184644	exon	LOC_Os12g31860.6	265
chr12	19184345	19184644	five_prime_UTR	LOC_Os12g31860.1	28
chr12	19184345	19184644	five_prime_UTR	LOC_Os12g31860.2	28
chr12	19184345	19184644	five_prime_UTR	LOC_Os12g31860.3	28
chr12	19184345	19184644	five_prime_UTR	LOC_Os12g31860.4	28
chr12	19184345	19184644	five_prime_UTR	LOC_Os12g31860.5	28
chr12	19184345	19184644	five_prime_UTR	LOC_Os12g31860.6	28
chr12	19184345	19184644	intro	LOC_Os12g31860.1	33
chr12	19184345	19184644	intro	LOC_Os12g31860.2	33
chr12	19184345	19184644	intro	LOC_Os12g31860.3	33
chr12	19184345	19184644	intro	LOC_Os12g31860.4	33
chr12	19184345	19184644	intro	LOC_Os12g31860.5	33
chr12	19184345	19184644	intro	LOC_Os12g31860.6	33
chr12	19697476	19697746	exon	LOC_Os12g32640.1	270
chr12	19799611	19799938	intergenic	.	0
chr12	20888475	20888749	down2k	LOC_Os12g34524.1	274
chr12	20888475	20888749	exon	LOC_Os12g34510.1	244
chr12	20888475	20888749	intro	LOC_Os12g34510.1	29
chr12	20888475	20888749	three_prime_UTR	LOC_Os12g34510.1	22
chr12	21147679	21147960	intergenic	.	0
chr12	21168863	21169238	intergenic	.	0
chr12	22082265	22082601	intergenic	.	0
chr12	22216591	22216861	exon	LOC_Os12g36270.1	270
chr12	22519791	22520120	exon	LOC_Os12g36760.1	280
chr12	22519791	22520120	intro	LOC_Os12g36760.1	42
chr12	22519791	22520120	intro	LOC_Os12g36760.1	5
chr12	22580823	22581245	exon	LOC_Os12g36830.1	311
chr12	22580823	22581245	five_prime_UTR	LOC_Os12g36830.1	136
chr12	22580823	22581245	intro	LOC_Os12g36830.1	110
chr12	22591602	22591974	exon	LOC_Os12g36850.1	254
chr12	22591602	22591974	five_prime_UTR	LOC_Os12g36850.1	79
chr12	22591602	22591974	intro	LOC_Os12g36850.1	43
chr12	22591602	22591974	up2k	LOC_Os12g36850.1	74
chr12	22606470	22607183	exon	LOC_Os12g36890.1	713
chr12	22606470	22607183	five_prime_UTR	LOC_Os12g36890.1	89
chr12	22948929	22949566	down2k	LOC_Os12g37370.1	637
chr12	22948929	22949566	exon	LOC_Os12g37380.1	637
chr12	22948929	22949566	three_prime_UTR	LOC_Os12g37380.1	34
chr12	23225949	23226170	down2k	LOC_Os12g37820.1	221
chr12	23225949	23226170	up2k	LOC_Os12g37810.1	57
chr12	23497939	23498349	exon	LOC_Os12g38260.1	319
chr12	23497939	23498349	intro	LOC_Os12g38260.1	90
chr12	23806004	23806422	exon	LOC_Os12g38750.1	304
chr12	23806004	23806422	exon	LOC_Os12g38750.1	46
chr12	23806004	23806422	exon	LOC_Os12g38750.2	304
chr12	23806004	23806422	exon	LOC_Os12g38750.2	46
chr12	23806004	23806422	intro	LOC_Os12g38750.1	66
chr12	23806004	23806422	intro	LOC_Os12g38750.2	66
chr12	23859254	23859459	exon	LOC_Os12g38820.1	155
chr12	23859254	23859459	intro	LOC_Os12g38820.1	49
chr12	23859254	23859459	up2k	LOC_Os12g38830.1	205
chr12	24088440	24089069	exon	LOC_Os12g39160.1	347
chr12	24088440	24089069	exon	LOC_Os12g39160.1	53
chr12	24088440	24089069	intro	LOC_Os12g39160.1	101
chr12	24088440	24089069	intro	LOC_Os12g39160.1	125
chr12	24590631	24590871	intro	LOC_Os12g39800.1	240
chr12	24633301	24633877	exon	LOC_Os12g39850.1	475
chr12	24633301	24633877	up2k	LOC_Os12g39850.1	101
chr12	24888606	24889277	intergenic	.	0
chr12	25127289	25127638	down2k	LOC_Os12g40600.1	349
chr12	25142835	25143255	exon	LOC_Os12g40630.1	246
chr12	25142835	25143255	exon	LOC_Os12g40630.1	9
chr12	25142835	25143255	intro	LOC_Os12g40630.1	110
chr12	25142835	25143255	intro	LOC_Os12g40630.1	52
chr12	25283063	25283666	exon	LOC_Os12g40840.2	180
chr12	25283063	25283666	exon	LOC_Os12g40840.2	332
chr12	25283063	25283666	exon	LOC_Os12g40840.3	180
chr12	25283063	25283666	exon	LOC_Os12g40840.3	332
chr12	25283063	25283666	five_prime_UTR	LOC_Os12g40840.2	9
chr12	25283063	25283666	five_prime_UTR	LOC_Os12g40840.3	9
chr12	25283063	25283666	intro	LOC_Os12g40840.2	89
chr12	25283063	25283666	intro	LOC_Os12g40840.3	89
chr12	25283063	25283666	three_prime_UTR	LOC_Os12g40840.2	17
chr12	25283063	25283666	three_prime_UTR	LOC_Os12g40840.3	17
chr12	25313033	25313350	exon	LOC_Os12g40890.1	247
chr12	25313033	25313350	intro	LOC_Os12g40890.1	3
chr12	25313033	25313350	intro	LOC_Os12g40890.1	65
chr12	25340410	25340993	exon	LOC_Os12g40930.1	35
chr12	25340410	25340993	up2k	LOC_Os12g40930.1	548
chr12	25415822	25416228	exon	LOC_Os12g41060.1	401
chr12	25415822	25416228	intro	LOC_Os12g41060.1	4
chr12	25657401	25657791	exon	LOC_Os12g41410.1	194
chr12	25657401	25657791	intro	LOC_Os12g41410.1	132
chr12	25657401	25657791	intro	LOC_Os12g41410.1	62
chr12	25775624	25775875	intergenic	.	0
chr12	25805633	25806248	down2k	LOC_Os12g41690.1	615
chr12	25805633	25806248	exon	LOC_Os12g41680.1	539
chr12	25805633	25806248	intro	LOC_Os12g41680.1	75
chr12	25805633	25806248	three_prime_UTR	LOC_Os12g41680.1	5
chr12	25960816	25961899	exon	LOC_Os12g41890.1	1038
chr12	25960816	25961899	intro	LOC_Os12g41890.1	44
chr12	26094487	26094822	exon	LOC_Os12g42064.1	335
chr12	26094487	26094822	exon	LOC_Os12g42070.1	212
chr12	26094487	26094822	five_prime_UTR	LOC_Os12g42070.1	34
chr12	26094487	26094822	intro	LOC_Os12g42070.1	122
chr12	26094487	26094822	three_prime_UTR	LOC_Os12g42064.1	335
chr12	26211373	26211825	exon	LOC_Os12g42250.1	452
chr12	26211373	26211825	five_prime_UTR	LOC_Os12g42250.1	81
chr12	26333705	26334181	down2k	LOC_Os12g42370.1	476
chr12	26535354	26535701	exon	LOC_Os12g42700.1	341
chr12	26535354	26535701	intro	LOC_Os12g42700.1	5
chr12	26535354	26535701	three_prime_UTR	LOC_Os12g42700.1	136
chr12	26535354	26535701	up2k	LOC_Os12g42710.1	347
chr12	26536657	26537042	down2k	LOC_Os12g42700.1	385
chr12	26536657	26537042	exon	LOC_Os12g42710.1	80
chr12	26536657	26537042	intro	LOC_Os12g42710.1	278
chr12	26536657	26537042	up2k	LOC_Os12g42710.1	26
chr12	26585640	26585964	up2k	LOC_Os12g42770.1	324
chr12	26585640	26585964	up2k	LOC_Os12g42780.1	324
chr12	26663172	26663720	down2k	LOC_Os12g42884.1	548
chr12	26663172	26663720	down2k	LOC_Os12g42884.2	548
chr12	26663172	26663720	down2k	LOC_Os12g42884.3	548
chr12	26663172	26663720	exon	LOC_Os12g42900.1	548
chr12	26663172	26663720	three_prime_UTR	LOC_Os12g42900.1	143
chr12	26781383	26781752	exon	LOC_Os12g43130.1	235
chr12	26781383	26781752	intro	LOC_Os12g43130.1	59
chr12	26781383	26781752	intro	LOC_Os12g43130.1	73
chr12	27041753	27042036	exon	LOC_Os12g43570.1	283
chr12	27122696	27125313	exon	LOC_Os12g43660.1	2533
chr12	27122696	27125313	intro	LOC_Os12g43660.1	83
chr12	27124377	27125304	exon	LOC_Os12g43660.1	852
chr12	27124377	27125304	intro	LOC_Os12g43660.1	74
chr12	27272001	27272421	down2k	LOC_Os12g43940.1	420
chr12	27272001	27272421	exon	LOC_Os12g43950.1	420
chr12	27272001	27272421	exon	LOC_Os12g43950.2	420
chr12	27272001	27272421	exon	LOC_Os12g43950.3	420
chr12	27272001	27272421	exon	LOC_Os12g43950.4	420
chr12	27272001	27272421	three_prime_UTR	LOC_Os12g43950.1	4
chr12	27272001	27272421	three_prime_UTR	LOC_Os12g43950.2	4
chr12	27272001	27272421	three_prime_UTR	LOC_Os12g43950.3	4
chr12	27272001	27272421	three_prime_UTR	LOC_Os12g43950.4	4
chr12	27413937	27414235	exon	LOC_Os12g44190.1	298
chr12	27422567	27423036	down2k	LOC_Os12g44200.1	469
chr12	27422567	27423036	exon	LOC_Os12g44210.1	469
chr12	27422567	27423036	five_prime_UTR	LOC_Os12g44210.1	118
chr2	119757	120332	exon	LOC_Os02g01210.1	1
chr2	119757	120332	exon	LOC_Os02g01210.1	396
chr2	119757	120332	intro	LOC_Os02g01210.1	84
chr2	119757	120332	intro	LOC_Os02g01210.1	91
chr2	120501	121634	exon	LOC_Os02g01210.1	1116
chr2	120501	121634	intro	LOC_Os02g01210.1	16
chr2	120501	121634	three_prime_UTR	LOC_Os02g01210.1	104
chr2	185696	185945	down2k	LOC_Os02g01350.1	249
chr2	185696	185945	up2k	LOC_Os02g01340.1	249
chr2	185696	185945	up2k	LOC_Os02g01340.2	249
chr2	227715	228216	intergenic	.	0
chr2	425722	426114	down2k	LOC_Os02g01760.1	392
chr2	425722	426114	down2k	LOC_Os02g01770.1	392
chr2	425722	426114	exon	LOC_Os02g01765.1	392
chr2	566169	567185	exon	LOC_Os02g02040.1	958
chr2	566169	567185	exon	LOC_Os02g02040.2	958
chr2	566169	567185	exon	LOC_Os02g02040.3	958
chr2	566169	567185	exon	LOC_Os02g02040.4	958
chr2	566169	567185	exon	LOC_Os02g02040.5	958
chr2	566169	567185	exon	LOC_Os02g02040.6	958
chr2	566169	567185	intro	LOC_Os02g02040.1	57
chr2	566169	567185	intro	LOC_Os02g02040.2	57
chr2	566169	567185	intro	LOC_Os02g02040.3	57
chr2	566169	567185	intro	LOC_Os02g02040.4	57
chr2	566169	567185	intro	LOC_Os02g02040.5	57
chr2	566169	567185	intro	LOC_Os02g02040.6	57
chr2	566169	567185	three_prime_UTR	LOC_Os02g02040.1	31
chr2	566169	567185	three_prime_UTR	LOC_Os02g02040.2	31
chr2	566169	567185	three_prime_UTR	LOC_Os02g02040.3	31
chr2	566169	567185	three_prime_UTR	LOC_Os02g02040.4	31
chr2	566169	567185	three_prime_UTR	LOC_Os02g02040.5	31
chr2	566169	567185	three_prime_UTR	LOC_Os02g02040.6	31
chr2	566169	567185	up2k	LOC_Os02g02020.1	318
chr2	566169	567185	up2k	LOC_Os02g02030.1	1016
chr2	653861	654219	up2k	LOC_Os02g02170.1	358
chr2	757737	758773	exon	LOC_Os02g02290.1	935
chr2	757737	758773	intro	LOC_Os02g02290.1	100
chr2	867379	869063	exon	LOC_Os02g02460.1	1579
chr2	867379	869063	five_prime_UTR	LOC_Os02g02460.1	49
chr2	867379	869063	intro	LOC_Os02g02460.1	104
chr2	867379	869063	up2k	LOC_Os02g02470.1	339
chr2	932650	933257	down2k	LOC_Os02g02580.1	607
chr2	932650	933257	intro	LOC_Os02g02570.1	607
chr2	984414	985041	exon	LOC_Os02g02660.1	623
chr2	984414	985041	intro	LOC_Os02g02660.1	3
chr2	1048490	1048897	down2k	LOC_Os02g02780.1	111
chr2	1048490	1048897	exon	LOC_Os02g02770.1	407
chr2	1084937	1085279	down2k	LOC_Os02g02850.1	342
chr2	1084937	1085279	up2k	LOC_Os02g02840.1	342
chr2	1153700	1154055	exon	LOC_Os02g02940.1	315
chr2	1153700	1154055	exon	LOC_Os02g02940.2	315
chr2	1153700	1154055	intro	LOC_Os02g02940.1	39
chr2	1153700	1154055	intro	LOC_Os02g02940.2	39
chr2	1153700	1154055	up2k	LOC_Os02g02950.1	355
chr2	1258278	1258631	down2k	LOC_Os02g03160.1	353
chr2	1258278	1258631	down2k	LOC_Os02g03170.1	40
chr2	1258278	1258631	exon	LOC_Os02g03170.1	230
chr2	1258278	1258631	up2k	LOC_Os02g03170.1	83
chr2	1258278	1258631	up2k	LOC_Os02g03180.1	353
chr2	1343561	1344192	exon	LOC_Os02g03320.1	23
chr2	1343561	1344192	exon	LOC_Os02g03320.1	501
chr2	1343561	1344192	intro	LOC_Os02g03320.1	105
chr2	1343561	1344192	three_prime_UTR	LOC_Os02g03320.1	202
chr2	1343561	1344192	up2k	LOC_Os02g03330.1	631
chr2	1398486	1398835	down2k	LOC_Os02g03420.1	349
chr2	1398486	1398835	down2k	LOC_Os02g03440.1	349
chr2	1398486	1398835	exon	LOC_Os02g03430.1	340
chr2	1398486	1398835	intro	LOC_Os02g03430.1	8
chr2	1398486	1398835	three_prime_UTR	LOC_Os02g03430.1	46
chr2	1655944	1656296	up2k	LOC_Os02g03890.1	352
chr2	1655944	1656296	up2k	LOC_Os02g03890.2	352
chr2	1873289	1874346	exon	LOC_Os02g04250.1	1057
chr2	1873289	1874346	exon	LOC_Os02g04250.3	1057
chr2	1873289	1874346	five_prime_UTR	LOC_Os02g04250.3	99
[truncated: 4,249 more rows]

## Sheet: WXS(S)-P3-dTHS_related genes
Supplemental Table S2. The related genes from dTHSs by peak annotation in WXS(F) versus WXS(S)
WXS(S)-P3-dTHS_related genes between WXS(F)-P3 and WXS(S)-P3 and the GO terms of these genes
chr	start	end	region	gene ID	overlapped length		GO term	Ontology	Description	Numbers	p-value	FDR
chr1	168530	168944	down2k	LOC_Os01g01350.1	232		GO:0055114	P	oxidation reduction	197	3.2e-07	0.00011
chr1	168530	168944	down2k	LOC_Os01g01350.2	232		GO:0050789	P	regulation of biological process	253	0.00022	0.011
chr1	168530	168944	exon	LOC_Os01g01340.1	414		GO:0006629	P	lipid metabolic process	84	6.6e-05	0.011
chr1	168530	168944	exon	LOC_Os01g01340.2	414		GO:0044255	P	cellular lipid metabolic process	43	0.0002	0.011
chr1	168530	168944	three_prime_UTR	LOC_Os01g01340.1	414		GO:0050794	P	regulation of cellular process	247	0.00013	0.011
chr1	168530	168944	three_prime_UTR	LOC_Os01g01340.2	414		GO:0065007	P	biological regulation	265	0.00016	0.011
chr1	178020	178390	exon	LOC_Os01g01360.1	80		GO:0010467	P	gene expression	299	0.00012	0.011
chr1	178020	178390	five_prime_UTR	LOC_Os01g01360.1	80		GO:0006091	P	generation of precursor metabolites and energy	44	0.00034	0.015
chr1	178020	178390	up2k	LOC_Os01g01360.1	290		GO:0006350	P	transcription	206	0.00046	0.018
chr1	224330	224678	intergenic	.	0		GO:0044281	P	small molecule metabolic process	136	0.0012	0.019
chr1	316816	317310	intergenic	.	0		GO:0010556	P	regulation of macromolecule biosynthetic process	196	0.00094	0.019
chr1	316834	317278	intergenic	.	0		GO:0016567	P	protein ubiquitination	22	0.00099	0.019
chr1	328564	328872	down2k	LOC_Os01g01670.2	308		GO:0009889	P	regulation of biosynthetic process	196	0.00094	0.019
chr1	328564	328872	up2k	LOC_Os01g01660.1	308		GO:0015980	P	energy derivation by oxidation of organic compounds	15	0.001	0.019
chr1	381655	382078	down2k	LOC_Os01g01720.1	423		GO:0042221	P	response to chemical stimulus	50	0.00081	0.019
chr1	381655	382078	down2k	LOC_Os01g01720.2	423		GO:0005975	P	carbohydrate metabolic process	115	0.0006	0.019
chr1	381655	382078	up2k	LOC_Os01g01710.1	423		GO:0032446	P	protein modification by small protein conjugation	22	0.0011	0.019
chr1	381655	382078	up2k	LOC_Os01g01710.2	423		GO:0070647	P	protein modification by small protein conjugation or removal	22	0.0011	0.019
chr1	396390	396932	exon	LOC_Os01g01740.1	261		GO:0031326	P	regulation of cellular biosynthetic process	196	0.00094	0.019
chr1	396390	396932	five_prime_UTR	LOC_Os01g01740.1	261		GO:0031323	P	regulation of cellular metabolic process	199	0.00099	0.019
chr1	396390	396932	up2k	LOC_Os01g01740.1	281		GO:0010468	P	regulation of gene expression	197	0.001	0.019
chr1	397052	397278	up2k	LOC_Os01g01740.1	226		GO:0045449	P	regulation of transcription	189	0.0013	0.021
chr1	450041	450519	down2k	LOC_Os01g01830.1	478		GO:0019219	P	regulation of nucleobase, nucleoside, nucleotide and nucleic acid metabolic process	189	0.0016	0.021
chr1	450092	450453	down2k	LOC_Os01g01830.1	361		GO:0019222	P	regulation of metabolic process	205	0.0015	0.021
chr1	479689	480199	intro	LOC_Os01g01870.1	510		GO:0051171	P	regulation of nitrogen compound metabolic process	189	0.0016	0.021
chr1	614338	614767	intro	LOC_Os01g02120.1	429		GO:0080090	P	regulation of primary metabolic process	201	0.0015	0.021
chr1	614387	614748	intro	LOC_Os01g02120.1	361		GO:0060255	P	regulation of macromolecule metabolic process	202	0.0017	0.021
chr1	657691	658278	intergenic	.	0		GO:0006351	P	transcription, DNA-dependent	106	0.0019	0.024
chr1	726456	726816	down2k	LOC_Os01g02300.1	360		GO:0032774	P	RNA biosynthetic process	106	0.0021	0.025
chr1	726466	726816	down2k	LOC_Os01g02300.1	350		GO:0045333	P	cellular respiration	13	0.0027	0.031
chr1	1001947	1002121	down2k	LOC_Os01g02840.1	174		GO:0009116	P	nucleoside metabolic process	13	0.0031	0.032
chr1	1001947	1002121	down2k	LOC_Os01g02860.1	174		GO:0006355	P	regulation of transcription, DNA-dependent	99	0.0029	0.032
chr1	1001947	1002121	up2k	LOC_Os01g02850.1	174		GO:0032787	P	monocarboxylic acid metabolic process	25	0.003	0.032
chr1	1054239	1054697	down2k	LOC_Os01g02890.1	458		GO:0051252	P	regulation of RNA metabolic process	99	0.0033	0.033
chr1	1087049	1087402	intergenic	.	0		GO:0030258	P	lipid modification	7	0.0042	0.041
chr1	1205588	1206050	intergenic	.	0		GO:0008610	P	lipid biosynthetic process	31	0.0046	0.043
chr1	1327098	1327372	up2k	LOC_Os01g03270.1	274		GO:0006470	P	protein amino acid dephosphorylation	17	0.0046	0.043
chr1	1327157	1327407	up2k	LOC_Os01g03270.1	250		GO:0006476	P	protein amino acid deacetylation	6	0.0051	0.045
chr1	1343178	1343569	down2k	LOC_Os01g03330.1	391		GO:0016311	P	dephosphorylation	18	0.0052	0.045
chr1	1343178	1343569	up2k	LOC_Os01g03320.1	391		GO:0055086	P	nucleobase, nucleoside and nucleotide metabolic process	39	0.005	0.045
chr1	1343189	1343536	down2k	LOC_Os01g03330.1	347		GO:0008299	P	isoprenoid biosynthetic process	11	0.0058	0.047
chr1	1343189	1343536	up2k	LOC_Os01g03320.1	347		GO:0006720	P	isoprenoid metabolic process	11	0.0058	0.047
chr1	1346382	1346949	down2k	LOC_Os01g03340.1	567		GO:0043087	P	regulation of GTPase activity	11	0.0058	0.047
chr1	1346382	1346949	exon	LOC_Os01g03330.1	37		GO:0016491	F	oxidoreductase activity	230	1.6e-06	0.00042
chr1	1346382	1346949	five_prime_UTR	LOC_Os01g03330.1	37		GO:0004842	F	ubiquitin-protein ligase activity	24	0.0003	0.038
chr1	1346382	1346949	up2k	LOC_Os01g03330.1	530		GO:0032991	C	macromolecular complex	169	1.8e-05	0.0014
chr1	1346396	1347002	down2k	LOC_Os01g03340.1	606		GO:0016020	C	membrane	258	0.00064	0.026
chr1	1346396	1347002	exon	LOC_Os01g03330.1	23		GO:0043234	C	protein complex	98	0.0013	0.034
chr1	1346396	1347002	five_prime_UTR	LOC_Os01g03330.1	23		GO:0000151	C	ubiquitin ligase complex	20	0.0023	0.046
chr1	1346396	1347002	up2k	LOC_Os01g03330.1	583
chr1	1346489	1346924	down2k	LOC_Os01g03340.1	435
chr1	1346489	1346924	up2k	LOC_Os01g03330.1	435
chr1	1346506	1346937	down2k	LOC_Os01g03340.1	431
chr1	1346506	1346937	up2k	LOC_Os01g03330.1	431
chr1	1489800	1490416	down2k	LOC_Os01g03620.1	616
chr1	1489800	1490416	down2k	LOC_Os01g03630.1	616
chr1	1489865	1490440	down2k	LOC_Os01g03620.1	575
chr1	1489865	1490440	down2k	LOC_Os01g03630.1	575
chr1	1578009	1578560	up2k	LOC_Os01g03760.1	551
chr1	1578009	1578560	up2k	LOC_Os01g03760.2	551
chr1	1578090	1578574	up2k	LOC_Os01g03760.1	484
chr1	1578090	1578574	up2k	LOC_Os01g03760.2	484
chr1	1666789	1667216	intergenic	.	0
chr1	1666811	1667239	intergenic	.	0
chr1	1720509	1720890	down2k	LOC_Os01g03989.1	381
chr1	1940274	1941090	exon	LOC_Os01g04350.1	87
chr1	1940274	1941090	five_prime_UTR	LOC_Os01g04350.1	87
chr1	1940274	1941090	up2k	LOC_Os01g04350.1	729
chr1	1940359	1941052	exon	LOC_Os01g04350.1	49
chr1	1940359	1941052	five_prime_UTR	LOC_Os01g04350.1	49
chr1	1940359	1941052	up2k	LOC_Os01g04350.1	644
chr1	1990895	1991331	down2k	LOC_Os01g04470.1	83
chr1	1990895	1991331	exon	LOC_Os01g04470.1	250
chr1	1990895	1991331	intro	LOC_Os01g04470.1	102
chr1	2139876	2140163	down2k	LOC_Os01g04730.1	287
chr1	2139876	2140163	down2k	LOC_Os01g04740.1	287
chr1	2177824	2178129	intergenic	.	0
chr1	2177832	2178094	intergenic	.	0
chr1	2214453	2214750	down2k	LOC_Os01g04814.1	297
chr1	2214453	2214750	down2k	LOC_Os01g04814.3	297
chr1	2214453	2214750	down2k	LOC_Os01g04814.4	297
chr1	2214852	2215203	down2k	LOC_Os01g04814.1	351
chr1	2214852	2215203	down2k	LOC_Os01g04814.3	351
chr1	2214852	2215203	down2k	LOC_Os01g04814.4	351
chr1	2258511	2258682	intergenic	.	0
chr1	2355013	2355410	up2k	LOC_Os01g04990.1	397
chr1	2355013	2355410	up2k	LOC_Os01g04990.2	397
chr1	2355013	2355410	up2k	LOC_Os01g05000.1	397
chr1	2399873	2400249	down2k	LOC_Os01g05105.1	376
chr1	2399873	2400249	down2k	LOC_Os01g05120.1	376
chr1	2434247	2434745	up2k	LOC_Os01g05180.1	498
chr1	2434294	2434627	up2k	LOC_Os01g05180.1	333
chr1	2502019	2502283	down2k	LOC_Os01g05310.1	264
chr1	2533268	2533725	down2k	LOC_Os01g05350.1	457
chr1	2533268	2533725	up2k	LOC_Os01g05360.1	425
chr1	2638566	2638893	down2k	LOC_Os01g05530.1	327
chr1	2638572	2638812	down2k	LOC_Os01g05530.1	240
chr1	2664753	2665030	down2k	LOC_Os01g05585.1	277
chr1	2664753	2665030	up2k	LOC_Os01g05580.1	277
chr1	2664753	2665030	up2k	LOC_Os01g05590.1	277
chr1	2686247	2686578	up2k	LOC_Os01g05620.1	331
chr1	2686247	2686578	up2k	LOC_Os01g05630.1	331
chr1	2698563	2699009	down2k	LOC_Os01g05660.1	365
chr1	2698563	2699009	down2k	LOC_Os01g05660.2	371
chr1	2698563	2699009	down2k	LOC_Os01g05660.3	371
chr1	2698563	2699009	exon	LOC_Os01g05660.1	81
chr1	2698563	2699009	exon	LOC_Os01g05660.2	75
chr1	2698563	2699009	exon	LOC_Os01g05660.3	75
chr1	2698563	2699009	three_prime_UTR	LOC_Os01g05660.1	81
chr1	2698563	2699009	three_prime_UTR	LOC_Os01g05660.2	75
chr1	2698563	2699009	three_prime_UTR	LOC_Os01g05660.3	75
chr1	2698576	2698930	down2k	LOC_Os01g05660.1	352
chr1	2698576	2698930	down2k	LOC_Os01g05660.2	354
chr1	2698576	2698930	down2k	LOC_Os01g05660.3	354
chr1	2698576	2698930	exon	LOC_Os01g05660.1	2
chr1	2698576	2698930	three_prime_UTR	LOC_Os01g05660.1	2
chr1	2698577	2698969	down2k	LOC_Os01g05660.1	351
chr1	2698577	2698969	down2k	LOC_Os01g05660.2	357
chr1	2698577	2698969	down2k	LOC_Os01g05660.3	357
chr1	2698577	2698969	exon	LOC_Os01g05660.1	41
chr1	2698577	2698969	exon	LOC_Os01g05660.2	35
chr1	2698577	2698969	exon	LOC_Os01g05660.3	35
chr1	2698577	2698969	three_prime_UTR	LOC_Os01g05660.1	41
chr1	2698577	2698969	three_prime_UTR	LOC_Os01g05660.2	35
chr1	2698577	2698969	three_prime_UTR	LOC_Os01g05660.3	35
chr1	2803826	2804218	down2k	LOC_Os01g05840.1	392
chr1	2803826	2804218	down2k	LOC_Os01g05840.2	392
chr1	2803826	2804218	exon	LOC_Os01g05850.1	61
chr1	2803826	2804218	intro	LOC_Os01g05850.1	255
chr1	2803826	2804218	intro	LOC_Os01g05850.1	74
chr1	2803826	2804218	up2k	LOC_Os01g05860.1	392
chr1	2803850	2804305	down2k	LOC_Os01g05840.1	455
chr1	2803850	2804305	down2k	LOC_Os01g05840.2	455
chr1	2803850	2804305	exon	LOC_Os01g05850.1	61
chr1	2803850	2804305	intro	LOC_Os01g05850.1	342
chr1	2803850	2804305	intro	LOC_Os01g05850.1	50
chr1	2803850	2804305	up2k	LOC_Os01g05860.1	455
chr1	2805222	2805792	down2k	LOC_Os01g05840.1	520
chr1	2805222	2805792	down2k	LOC_Os01g05840.2	520
chr1	2805222	2805792	exon	LOC_Os01g05860.1	119
chr1	2805222	2805792	five_prime_UTR	LOC_Os01g05860.1	55
chr1	2805222	2805792	intro	LOC_Os01g05860.1	88
chr1	2805222	2805792	up2k	LOC_Os01g05850.1	570
chr1	2805222	2805792	up2k	LOC_Os01g05860.1	362
chr1	2805261	2805840	down2k	LOC_Os01g05840.1	481
chr1	2805261	2805840	down2k	LOC_Os01g05840.2	481
chr1	2805261	2805840	exon	LOC_Os01g05860.1	119
chr1	2805261	2805840	five_prime_UTR	LOC_Os01g05860.1	55
chr1	2805261	2805840	intro	LOC_Os01g05860.1	136
chr1	2805261	2805840	up2k	LOC_Os01g05850.1	579
chr1	2805261	2805840	up2k	LOC_Os01g05860.1	323
chr1	2838504	2838737	exon	LOC_Os01g05900.1	49
chr1	2838504	2838737	five_prime_UTR	LOC_Os01g05900.1	49
chr1	2838504	2838737	intro	LOC_Os01g05900.1	26
chr1	2838504	2838737	up2k	LOC_Os01g05900.1	157
chr1	2838504	2838737	up2k	LOC_Os01g05960.1	233
chr1	2845208	2845387	down2k	LOC_Os01g05960.1	179
chr1	2845208	2845387	intro	LOC_Os01g05970.1	179
chr1	2845232	2845389	down2k	LOC_Os01g05960.1	157
chr1	2845232	2845389	intro	LOC_Os01g05970.1	157
chr1	2959257	2959647	up2k	LOC_Os01g06220.1	390
chr1	2959257	2959647	up2k	LOC_Os01g06230.1	390
chr1	2989112	2989463	down2k	LOC_Os01g06300.1	66
chr1	2989112	2989463	exon	LOC_Os01g06290.1	116
chr1	2989112	2989463	exon	LOC_Os01g06290.2	162
chr1	2989112	2989463	exon	LOC_Os01g06290.3	169
chr1	2989112	2989463	exon	LOC_Os01g06290.4	169
chr1	2989112	2989463	five_prime_UTR	LOC_Os01g06290.1	116
chr1	2989112	2989463	five_prime_UTR	LOC_Os01g06290.2	162
chr1	2989112	2989463	five_prime_UTR	LOC_Os01g06290.3	169
chr1	2989112	2989463	five_prime_UTR	LOC_Os01g06290.4	169
chr1	2989112	2989463	intro	LOC_Os01g06290.1	17
chr1	2989112	2989463	intro	LOC_Os01g06290.2	7
chr1	2989112	2989463	intro	LOC_Os01g06290.3	17
chr1	2989112	2989463	intro	LOC_Os01g06290.4	17
chr1	2989112	2989463	up2k	LOC_Os01g06290.1	217
chr1	2989112	2989463	up2k	LOC_Os01g06290.2	181
chr1	2989112	2989463	up2k	LOC_Os01g06290.3	164
chr1	2989112	2989463	up2k	LOC_Os01g06290.4	164
chr1	3093104	3093553	up2k	LOC_Os01g06560.1	449
chr1	3093104	3093553	up2k	LOC_Os01g06560.2	449
chr1	3093104	3093553	up2k	LOC_Os01g06570.1	343
chr1	3093105	3093609	up2k	LOC_Os01g06560.1	504
chr1	3093105	3093609	up2k	LOC_Os01g06560.2	504
chr1	3093105	3093609	up2k	LOC_Os01g06570.1	399
chr1	3106614	3107204	down2k	LOC_Os01g06600.1	590
chr1	3106614	3107204	down2k	LOC_Os01g06600.2	590
chr1	3106614	3107204	up2k	LOC_Os01g06590.1	590
chr1	3106614	3107204	up2k	LOC_Os01g06590.2	590
chr1	3106614	3107204	up2k	LOC_Os01g06590.3	590
chr1	3106667	3107236	down2k	LOC_Os01g06600.1	569
chr1	3106667	3107236	down2k	LOC_Os01g06600.2	569
chr1	3106667	3107236	up2k	LOC_Os01g06590.1	568
chr1	3106667	3107236	up2k	LOC_Os01g06590.2	568
chr1	3106667	3107236	up2k	LOC_Os01g06590.3	568
chr1	3108279	3108682	exon	LOC_Os01g06600.1	403
chr1	3108279	3108682	exon	LOC_Os01g06600.2	403
chr1	3108279	3108682	three_prime_UTR	LOC_Os01g06600.1	388
chr1	3108279	3108682	three_prime_UTR	LOC_Os01g06600.2	388
chr1	3157077	3157367	exon	LOC_Os01g06690.1	188
chr1	3157077	3157367	up2k	LOC_Os01g06690.1	102
chr1	3355062	3355488	exon	LOC_Os01g07110.1	4
chr1	3355062	3355488	five_prime_UTR	LOC_Os01g07110.1	4
chr1	3355062	3355488	up2k	LOC_Os01g07110.1	422
chr1	3355062	3355488	up2k	LOC_Os01g07120.1	201
chr1	3355062	3355488	up2k	LOC_Os01g07120.2	426
chr1	3355067	3355470	up2k	LOC_Os01g07110.1	403
chr1	3355067	3355470	up2k	LOC_Os01g07120.1	183
chr1	3355067	3355470	up2k	LOC_Os01g07120.2	403
chr1	3534446	3534832	down2k	LOC_Os01g07450.1	386
chr1	3534446	3534832	up2k	LOC_Os01g07460.1	386
chr1	3674816	3675117	down2k	LOC_Os01g07640.1	301
chr1	3674816	3675117	up2k	LOC_Os01g07630.1	249
chr1	3810127	3810384	down2k	LOC_Os01g07880.1	257
chr1	3810127	3810384	exon	LOC_Os01g07870.1	234
chr1	3810127	3810384	intro	LOC_Os01g07870.1	22
chr1	3810127	3810384	three_prime_UTR	LOC_Os01g07870.1	130
chr1	3944866	3945238	intergenic	.	0
chr1	3944866	3945248	intergenic	.	0
chr1	4009814	4010142	intergenic	.	0
chr1	4021897	4022150	down2k	LOC_Os01g08240.1	253
chr1	4058140	4058457	up2k	LOC_Os01g08270.1	317
chr1	4058140	4058457	up2k	LOC_Os01g08270.4	317
chr1	4058140	4058457	up2k	LOC_Os01g08280.1	317
chr1	4058140	4058457	up2k	LOC_Os01g08280.2	317
chr1	4230726	4231003	down2k	LOC_Os01g08530.1	277
chr1	4230746	4230947	down2k	LOC_Os01g08530.1	201
chr1	4574339	4574743	up2k	LOC_Os01g09100.1	404
chr1	4574339	4574743	up2k	LOC_Os01g09110.1	404
chr1	4731138	4731556	down2k	LOC_Os01g09300.1	313
chr1	4731138	4731556	down2k	LOC_Os01g09300.2	313
chr1	4731138	4731556	down2k	LOC_Os01g09300.3	313
chr1	4731138	4731556	down2k	LOC_Os01g09305.1	418
chr1	4731138	4731556	exon	LOC_Os01g09300.1	105
chr1	4731138	4731556	exon	LOC_Os01g09300.2	105
chr1	4731138	4731556	exon	LOC_Os01g09300.3	105
chr1	4731138	4731556	three_prime_UTR	LOC_Os01g09300.1	105
chr1	4731138	4731556	three_prime_UTR	LOC_Os01g09300.2	105
chr1	4731138	4731556	three_prime_UTR	LOC_Os01g09300.3	105
chr1	4871934	4872107	down2k	LOC_Os01g09540.1	173
chr1	4871934	4872177	down2k	LOC_Os01g09540.1	185
chr1	4871934	4872177	exon	LOC_Os01g09540.1	58
chr1	4871934	4872177	three_prime_UTR	LOC_Os01g09540.1	58
chr1	4943297	4943691	up2k	LOC_Os01g09610.1	394
chr1	4943298	4943645	up2k	LOC_Os01g09610.1	347
chr1	4947225	4947650	down2k	LOC_Os01g09620.1	425
chr1	4947225	4947650	down2k	LOC_Os01g09620.2	425
chr1	4947233	4947614	down2k	LOC_Os01g09620.1	381
chr1	4947233	4947614	down2k	LOC_Os01g09620.2	381
chr1	4956479	4957186	intergenic	.	0
chr1	4964078	4964951	intergenic	.	0
chr1	4964110	4964957	intergenic	.	0
chr1	4964173	4964928	intergenic	.	0
chr1	4964189	4964827	intergenic	.	0
chr1	4967719	4968144	intergenic	.	0
chr1	5005586	5005848	exon	LOC_Os01g09700.1	17
chr1	5005586	5005848	intro	LOC_Os01g09700.1	123
chr1	5005586	5005848	up2k	LOC_Os01g09700.1	121
chr1	5005587	5005754	exon	LOC_Os01g09700.1	17
chr1	5005587	5005754	intro	LOC_Os01g09700.1	122
chr1	5005587	5005754	up2k	LOC_Os01g09700.1	27
chr1	5068290	5068554	intergenic	.	0
chr1	5081499	5081748	intergenic	.	0
chr1	5081513	5081747	intergenic	.	0
chr1	5091431	5091683	intergenic	.	0
chr1	5091431	5091753	intergenic	.	0
chr1	5153276	5153457	intergenic	.	0
chr1	5226433	5226884	up2k	LOC_Os01g10030.1	451
chr1	5226469	5226894	up2k	LOC_Os01g10030.1	425
chr1	5244423	5244972	down2k	LOC_Os01g10040.1	549
chr1	5244423	5244972	down2k	LOC_Os01g10040.2	452
chr1	5244423	5244972	down2k	LOC_Os01g10050.2	469
chr1	5244423	5244972	exon	LOC_Os01g10040.2	97
chr1	5244423	5244972	three_prime_UTR	LOC_Os01g10040.2	97
chr1	5362933	5363255	up2k	LOC_Os01g10195.1	322
chr1	5388407	5388605	down2k	LOC_Os01g10240.1	198
chr1	5388407	5388605	down2k	LOC_Os01g10250.1	198
chr1	5388407	5388605	down2k	LOC_Os01g10250.2	198
chr1	5388407	5388605	down2k	LOC_Os01g10250.3	198
chr1	5416907	5417262	exon	LOC_Os01g10290.1	28
chr1	5416907	5417262	exon	LOC_Os01g10290.2	28
chr1	5416907	5417262	exon	LOC_Os01g10300.1	78
chr1	5416907	5417262	five_prime_UTR	LOC_Os01g10290.1	28
chr1	5416907	5417262	five_prime_UTR	LOC_Os01g10290.2	28
chr1	5416907	5417262	five_prime_UTR	LOC_Os01g10300.1	34
chr1	5416907	5417262	up2k	LOC_Os01g10290.1	327
chr1	5416907	5417262	up2k	LOC_Os01g10290.2	327
chr1	5416907	5417262	up2k	LOC_Os01g10300.1	277
chr1	5475871	5476200	intergenic	.	0
chr1	5475875	5476203	intergenic	.	0
chr1	5475892	5476203	intergenic	.	0
chr1	5475893	5476214	intergenic	.	0
chr1	5515070	5515328	up2k	LOC_Os01g10450.1	258
chr1	5515070	5515328	up2k	LOC_Os01g10450.2	258
chr1	5538133	5538406	intergenic	.	0
chr1	5558602	5558958	down2k	LOC_Os01g10504.1	356
chr1	5558602	5558958	down2k	LOC_Os01g10504.2	356
chr1	5558602	5558958	down2k	LOC_Os01g10504.3	356
chr1	5558605	5559009	down2k	LOC_Os01g10504.1	404
chr1	5558605	5559009	down2k	LOC_Os01g10504.2	404
chr1	5558605	5559009	down2k	LOC_Os01g10504.3	404
chr1	5628802	5629085	intergenic	.	0
chr1	5635280	5635730	intergenic	.	0
chr1	5749385	5749585	down2k	LOC_Os01g10760.1	200
chr1	5749385	5749585	up2k	LOC_Os01g10740.1	200
chr1	5749385	5749585	up2k	LOC_Os01g10750.1	200
chr1	5781203	5781394	intergenic	.	0
chr1	5981972	5982555	down2k	LOC_Os01g11160.1	583
chr1	6092291	6092680	intergenic	.	0
chr1	6111608	6112093	up2k	LOC_Os01g11360.1	485
chr1	6111608	6112093	up2k	LOC_Os01g11370.1	485
chr1	6127540	6127872	down2k	LOC_Os01g11390.1	332
chr1	6155887	6156729	intergenic	.	0
chr1	6155935	6156591	intergenic	.	0
chr1	6257426	6257815	down2k	LOC_Os01g11590.2	389
chr1	6257426	6257815	up2k	LOC_Os01g11600.1	389
chr1	6257441	6257816	down2k	LOC_Os01g11590.2	375
chr1	6257441	6257816	up2k	LOC_Os01g11600.1	375
chr1	6324520	6324889	intergenic	.	0
chr1	6417466	6417772	intro	LOC_Os01g11860.1	306
chr1	6488378	6488965	intergenic	.	0
chr1	6488429	6489085	intergenic	.	0
chr1	6488444	6489018	intergenic	.	0
chr1	6488462	6488939	intergenic	.	0
chr1	6492711	6493127	up2k	LOC_Os01g11940.1	416
chr1	6492711	6493212	up2k	LOC_Os01g11940.1	501
chr1	6492715	6493158	up2k	LOC_Os01g11940.1	443
chr1	6492723	6493208	up2k	LOC_Os01g11940.1	485
chr1	6645225	6645512	up2k	LOC_Os01g12180.1	287
chr1	6724434	6724781	down2k	LOC_Os01g12310.1	166
chr1	6724434	6724781	down2k	LOC_Os01g12320.1	347
chr1	6724434	6724781	down2k	LOC_Os01g12320.2	347
chr1	6724434	6724781	down2k	LOC_Os01g12320.3	347
chr1	6725148	6725561	exon	LOC_Os01g12320.1	266
chr1	6725148	6725561	exon	LOC_Os01g12320.2	266
chr1	6725148	6725561	exon	LOC_Os01g12320.3	266
chr1	6725148	6725561	intro	LOC_Os01g12320.1	146
chr1	6725148	6725561	intro	LOC_Os01g12320.2	146
chr1	6725148	6725561	intro	LOC_Os01g12320.3	146
chr1	6725148	6725561	three_prime_UTR	LOC_Os01g12320.1	51
chr1	6725148	6725561	three_prime_UTR	LOC_Os01g12320.2	51
chr1	6725148	6725561	three_prime_UTR	LOC_Os01g12320.3	51
chr1	6725168	6725482	exon	LOC_Os01g12320.1	246
chr1	6725168	6725482	exon	LOC_Os01g12320.2	246
chr1	6725168	6725482	exon	LOC_Os01g12320.3	246
chr1	6725168	6725482	intro	LOC_Os01g12320.1	67
chr1	6725168	6725482	intro	LOC_Os01g12320.2	67
chr1	6725168	6725482	intro	LOC_Os01g12320.3	67
chr1	6725168	6725482	three_prime_UTR	LOC_Os01g12320.1	31
chr1	6725168	6725482	three_prime_UTR	LOC_Os01g12320.2	31
chr1	6725168	6725482	three_prime_UTR	LOC_Os01g12320.3	31
chr1	6873978	6874360	down2k	LOC_Os01g12510.1	382
chr1	6996056	6996625	intergenic	.	0
chr1	6996160	6996598	intergenic	.	0
chr1	7003089	7003488	intergenic	.	0
chr1	7003741	7004172	intergenic	.	0
chr1	7097974	7098135	down2k	LOC_Os01g12830.1	122
chr1	7097974	7098135	up2k	LOC_Os01g12820.1	161
chr1	7228443	7228706	intergenic	.	0
chr1	7455525	7456071	down2k	LOC_Os01g13380.1	131
chr1	7455525	7456071	exon	LOC_Os01g13380.1	415
chr1	7455525	7456071	up2k	LOC_Os01g13370.1	158
chr1	7455525	7456071	up2k	LOC_Os01g13390.1	236
chr1	7455548	7456013	down2k	LOC_Os01g13380.1	108
chr1	7455548	7456013	exon	LOC_Os01g13380.1	357
chr1	7455548	7456013	up2k	LOC_Os01g13370.1	135
chr1	7455548	7456013	up2k	LOC_Os01g13390.1	178
chr1	7611042	7611319	intergenic	.	0
chr1	7629199	7629842	intergenic	.	0
chr1	7629527	7629845	intergenic	.	0
chr1	7725473	7725755	down2k	LOC_Os01g13780.1	222
chr1	7725473	7725755	exon	LOC_Os01g13780.1	60
chr1	7725473	7725755	three_prime_UTR	LOC_Os01g13780.1	60
chr1	7729650	7730127	intergenic	.	0
chr1	7729682	7730117	intergenic	.	0
chr1	7763052	7763339	down2k	LOC_Os01g13840.1	287
chr1	7763082	7763415	down2k	LOC_Os01g13840.1	333
chr1	7918457	7918939	intergenic	.	0
chr1	7918498	7918929	intergenic	.	0
chr1	8176473	8176949	down2k	LOC_Os01g14580.1	476
chr1	8176473	8176949	down2k	LOC_Os01g14610.1	50
chr1	8176473	8176949	down2k	LOC_Os01g14610.2	50
chr1	8176473	8176949	exon	LOC_Os01g14590.1	298
chr1	8176473	8176949	intro	LOC_Os01g14590.1	151
chr1	8176473	8176949	intro	LOC_Os01g14590.1	25
chr1	8176490	8176958	down2k	LOC_Os01g14580.1	468
chr1	8176490	8176958	down2k	LOC_Os01g14610.1	59
chr1	8176490	8176958	down2k	LOC_Os01g14610.2	59
chr1	8176490	8176958	exon	LOC_Os01g14590.1	298
chr1	8176490	8176958	intro	LOC_Os01g14590.1	134
chr1	8176490	8176958	intro	LOC_Os01g14590.1	34
chr1	8176544	8176986	down2k	LOC_Os01g14580.1	442
chr1	8176544	8176986	down2k	LOC_Os01g14610.1	87
chr1	8176544	8176986	down2k	LOC_Os01g14610.2	87
chr1	8176544	8176986	exon	LOC_Os01g14590.1	298
chr1	8176544	8176986	intro	LOC_Os01g14590.1	62
chr1	8176544	8176986	intro	LOC_Os01g14590.1	80
chr1	8176585	8176945	down2k	LOC_Os01g14580.1	360
chr1	8176585	8176945	down2k	LOC_Os01g14610.1	46
chr1	8176585	8176945	down2k	LOC_Os01g14610.2	46
chr1	8176585	8176945	exon	LOC_Os01g14590.1	298
chr1	8176585	8176945	intro	LOC_Os01g14590.1	21
chr1	8176585	8176945	intro	LOC_Os01g14590.1	39
chr1	8187075	8187586	intergenic	.	0
chr1	8187110	8187513	intergenic	.	0
chr1	8222043	8222311	intergenic	.	0
chr1	8403296	8403965	up2k	LOC_Os01g14990.1	669
chr1	8403296	8403965	up2k	LOC_Os01g15000.1	669
chr1	8442699	8443097	down2k	LOC_Os01g15029.1	398
chr1	8442707	8443095	down2k	LOC_Os01g15029.1	388
chr1	8498648	8498984	down2k	LOC_Os01g15150.1	203
chr1	8498650	8499028	down2k	LOC_Os01g15150.1	201
chr1	8545317	8546108	down2k	LOC_Os01g15260.1	791
chr1	8545317	8546108	down2k	LOC_Os01g15270.1	680
chr1	8545317	8546108	exon	LOC_Os01g15270.1	111
chr1	8545317	8546108	three_prime_UTR	LOC_Os01g15270.1	111
chr1	8545355	8546022	down2k	LOC_Os01g15260.1	667
chr1	8545355	8546022	down2k	LOC_Os01g15270.1	642
chr1	8545355	8546022	exon	LOC_Os01g15270.1	25
chr1	8545355	8546022	three_prime_UTR	LOC_Os01g15270.1	25
chr1	8545383	8546045	down2k	LOC_Os01g15260.1	662
chr1	8545383	8546045	down2k	LOC_Os01g15270.1	614
chr1	8545383	8546045	exon	LOC_Os01g15270.1	48
chr1	8545383	8546045	three_prime_UTR	LOC_Os01g15270.1	48
chr1	8585726	8586067	down2k	LOC_Os01g15340.1	323
chr1	8585726	8586067	exon	LOC_Os01g15340.1	18
chr1	8585726	8586067	three_prime_UTR	LOC_Os01g15340.1	18
chr1	8585726	8586067	up2k	LOC_Os01g15330.1	341
chr1	8667860	8668405	intergenic	.	0
chr1	8667894	8668405	intergenic	.	0
chr1	8710044	8710395	up2k	LOC_Os01g15490.1	351
chr1	8710044	8710395	up2k	LOC_Os01g15490.2	351
chr1	8710044	8710395	up2k	LOC_Os01g15490.3	351
chr1	8781144	8781326	down2k	LOC_Os01g15620.1	182
chr1	8802124	8802535	intergenic	.	0
chr1	8802194	8802508	intergenic	.	0
chr1	8802210	8802514	intergenic	.	0
chr1	8802217	8802501	intergenic	.	0
chr1	8851400	8851708	intergenic	.	0
chr1	8886280	8886637	down2k	LOC_Os01g15770.1	357
chr1	8886280	8886637	down2k	LOC_Os01g15780.2	357
chr1	8886280	8886637	intro	LOC_Os01g15780.1	357
chr1	9083741	9084064	down2k	LOC_Os01g16110.1	269
chr1	9083741	9084064	down2k	LOC_Os01g16110.2	269
chr1	9083741	9084064	exon	LOC_Os01g16110.1	54
chr1	9083741	9084064	exon	LOC_Os01g16110.2	54
chr1	9083741	9084064	three_prime_UTR	LOC_Os01g16110.1	54
chr1	9083741	9084064	three_prime_UTR	LOC_Os01g16110.2	54
chr1	9103474	9103766	down2k	LOC_Os01g16130.1	292
chr1	9112858	9113275	down2k	LOC_Os01g16146.1	417
chr1	9112858	9113275	up2k	LOC_Os01g16140.1	417
chr1	9112920	9113220	down2k	LOC_Os01g16146.1	300
chr1	9112920	9113220	up2k	LOC_Os01g16140.1	300
chr1	9141982	9142170	up2k	LOC_Os01g16170.1	188
chr1	9141982	9142170	up2k	LOC_Os01g16170.2	188
chr1	9141982	9142170	up2k	LOC_Os01g16170.3	188
chr1	9141982	9142170	up2k	LOC_Os01g16170.4	188
chr1	9148469	9148887	intergenic	.	0
chr1	9148476	9148878	intergenic	.	0
chr1	9148544	9148900	intergenic	.	0
chr1	9148547	9148905	intergenic	.	0
chr1	9151865	9152164	intergenic	.	0
chr1	9151882	9152149	intergenic	.	0
chr1	9151884	9152171	intergenic	.	0
chr1	9151892	9152188	intergenic	.	0
chr1	9152313	9152543	intergenic	.	0
chr1	9153968	9154219	intergenic	.	0
chr1	9213865	9214098	up2k	LOC_Os01g16270.1	233
chr1	9240258	9240569	intergenic	.	0
chr1	9285778	9286225	intergenic	.	0
chr1	9285792	9286134	intergenic	.	0
chr1	9285794	9286125	intergenic	.	0
chr1	9285802	9286154	intergenic	.	0
chr1	9329853	9330302	up2k	LOC_Os01g16430.1	449
chr1	9329856	9330281	up2k	LOC_Os01g16430.1	425
chr1	9462345	9462492	intergenic	.	0
chr1	9560987	9561378	intergenic	.	0
chr1	9584794	9585000	intergenic	.	0
chr1	9613139	9613403	down2k	LOC_Os01g16850.1	264
chr1	9700943	9701268	down2k	LOC_Os01g16970.1	325
chr1	9700943	9701268	down2k	LOC_Os01g16970.3	325
chr1	9700943	9701268	up2k	LOC_Os01g16960.1	325
chr1	9700943	9701268	up2k	LOC_Os01g16960.2	325
chr1	9701009	9701267	down2k	LOC_Os01g16970.1	258
chr1	9701009	9701267	down2k	LOC_Os01g16970.3	258
chr1	9701009	9701267	up2k	LOC_Os01g16960.1	258
chr1	9701009	9701267	up2k	LOC_Os01g16960.2	258
chr1	9710562	9710962	down2k	LOC_Os01g16980.1	400
chr1	9710562	9710962	up2k	LOC_Os01g16970.1	400
chr1	9710562	9710962	up2k	LOC_Os01g16970.2	400
chr1	9710562	9710962	up2k	LOC_Os01g16970.3	400
chr1	9769618	9770351	down2k	LOC_Os01g17050.1	397
chr1	9769618	9770351	exon	LOC_Os01g17050.1	336
chr1	9769618	9770351	three_prime_UTR	LOC_Os01g17050.1	276
chr1	9778737	9778969	intergenic	.	0
chr1	9778747	9778976	intergenic	.	0
chr1	9821977	9822436	down2k	LOC_Os01g17080.1	459
chr1	9821977	9822436	exon	LOC_Os01g17070.1	6
chr1	9821977	9822436	exon	LOC_Os01g17070.1	68
chr1	9821977	9822436	exon	LOC_Os01g17070.2	349
chr1	9821977	9822436	exon	LOC_Os01g17070.2	6
chr1	9821977	9822436	intro	LOC_Os01g17070.1	102
chr1	9821977	9822436	intro	LOC_Os01g17070.1	280
chr1	9821977	9822436	intro	LOC_Os01g17070.2	102
chr1	9821977	9822436	three_prime_UTR	LOC_Os01g17070.1	10
chr1	9821977	9822436	three_prime_UTR	LOC_Os01g17070.2	291
chr1	9904772	9904978	intergenic	.	0
chr1	9980230	9980870	intergenic	.	0
chr1	9980254	9980879	intergenic	.	0
chr1	9981431	9981654	intergenic	.	0
chr1	10003492	10003797	up2k	LOC_Os01g17390.1	305
chr1	10003511	10003783	up2k	LOC_Os01g17390.1	272
chr1	10003511	10003843	up2k	LOC_Os01g17390.1	332
chr1	10003551	10003782	up2k	LOC_Os01g17390.1	231
chr1	10050763	10051073	up2k	LOC_Os01g17470.1	310
chr1	10050763	10051073	up2k	LOC_Os01g17470.2	275
chr1	10050792	10051086	up2k	LOC_Os01g17470.1	294
chr1	10050792	10051086	up2k	LOC_Os01g17470.2	246
chr1	10060517	10060770	up2k	LOC_Os01g17980.1	253
chr1	10060517	10060770	up2k	LOC_Os01g17990.1	253
chr1	10068157	10068429	intergenic	.	0
chr1	10127066	10127824	intergenic	.	0
chr1	10127070	10127749	intergenic	.	0
chr1	10131872	10132530	up2k	LOC_Os01g18080.1	658
chr1	10131884	10132455	up2k	LOC_Os01g18080.1	571
chr1	10131896	10132540	up2k	LOC_Os01g18080.1	644
chr1	10131938	10132455	up2k	LOC_Os01g18080.1	517
chr1	10169083	10169540	exon	LOC_Os01g18170.1	233
chr1	10169083	10169540	five_prime_UTR	LOC_Os01g18170.1	233
chr1	10169083	10169540	up2k	LOC_Os01g18170.1	224
chr1	10196855	10197253	down2k	LOC_Os01g18210.1	398
chr1	10196902	10197193	down2k	LOC_Os01g18210.1	291
chr1	10213861	10214299	up2k	LOC_Os01g18230.1	327
chr1	10213867	10214326	up2k	LOC_Os01g18230.1	321
chr1	10332952	10333349	down2k	LOC_Os01g18390.1	397
chr1	10374794	10375393	down2k	LOC_Os01g18460.1	599
chr1	10396444	10396709	down2k	LOC_Os01g18480.1	265
chr1	10400429	10400852	down2k	LOC_Os01g18500.1	135
chr1	10400429	10400852	up2k	LOC_Os01g18490.1	423
chr1	10401911	10402190	down2k	LOC_Os01g18500.1	279
chr1	10401911	10402190	up2k	LOC_Os01g18490.1	279
chr1	10401982	10402331	down2k	LOC_Os01g18500.1	349
chr1	10401982	10402331	up2k	LOC_Os01g18490.1	253
chr1	10550079	10550407	intro	LOC_Os01g18710.1	328
chr1	10550079	10550407	up2k	LOC_Os01g18720.1	328
chr1	10558312	10558566	down2k	LOC_Os01g18730.1	254
chr1	10558312	10558583	down2k	LOC_Os01g18730.1	271
chr1	10602857	10603300	intergenic	.	0
chr1	10712173	10712385	down2k	LOC_Os01g18950.1	212
chr1	10712174	10712429	down2k	LOC_Os01g18950.1	255
chr1	10750643	10751217	up2k	LOC_Os01g19020.1	574
chr1	10763666	10763975	up2k	LOC_Os01g19030.1	309
chr1	10763670	10763981	up2k	LOC_Os01g19030.1	311
chr1	10763684	10763943	up2k	LOC_Os01g19030.1	259
chr1	10763717	10764027	up2k	LOC_Os01g19030.1	310
chr1	10809657	10810280	up2k	LOC_Os01g19130.1	424
chr1	10809678	10810287	up2k	LOC_Os01g19130.1	403
chr1	10809684	10810287	up2k	LOC_Os01g19130.1	397
chr1	10809734	10810216	up2k	LOC_Os01g19130.1	347
chr1	10810302	10810812	intergenic	.	0
chr1	10810306	10810803	intergenic	.	0
chr1	10810341	10810778	intergenic	.	0
chr1	10810344	10810780	intergenic	.	0
chr1	10850370	10850761	intergenic	.	0
chr1	10850386	10850766	intergenic	.	0
chr1	10874221	10874758	down2k	LOC_Os01g19220.1	493
chr1	10874221	10874758	exon	LOC_Os01g19220.1	44
chr1	10874221	10874758	three_prime_UTR	LOC_Os01g19220.1	44
chr1	10874221	10874758	up2k	LOC_Os01g19230.1	537
chr1	10874257	10874682	down2k	LOC_Os01g19220.1	417
chr1	10874257	10874682	exon	LOC_Os01g19220.1	8
chr1	10874257	10874682	three_prime_UTR	LOC_Os01g19220.1	8
chr1	10874257	10874682	up2k	LOC_Os01g19230.1	425
chr1	10921097	10921511	down2k	LOC_Os01g19300.1	400
chr1	10921124	10921496	down2k	LOC_Os01g19300.1	372
chr1	10939070	10939954	intergenic	.	0
chr1	10939085	10939839	intergenic	.	0
chr1	10939100	10939932	intergenic	.	0
chr1	10939128	10939857	intergenic	.	0
chr1	10948360	10948705	down2k	LOC_Os01g19350.1	273
chr1	10948368	10948735	down2k	LOC_Os01g19350.1	303
chr1	10948369	10948741	down2k	LOC_Os01g19350.1	309
chr1	10948380	10948667	down2k	LOC_Os01g19350.1	235
chr1	10984296	10984645	down2k	LOC_Os01g19420.1	349
chr1	10984296	10984645	up2k	LOC_Os01g19410.1	349
chr1	10984296	10984645	up2k	LOC_Os01g19410.2	349
chr1	10984296	10984645	up2k	LOC_Os01g19410.3	349
chr1	10984656	10984899	down2k	LOC_Os01g19420.1	243
chr1	10984656	10984899	up2k	LOC_Os01g19410.1	243
chr1	10984656	10984899	up2k	LOC_Os01g19410.2	243
chr1	10984656	10984899	up2k	LOC_Os01g19410.3	243
chr1	11056770	11057106	up2k	LOC_Os01g19480.1	228
chr1	11064859	11065228	down2k	LOC_Os01g19480.1	369
chr1	11064859	11065228	exon	LOC_Os01g19490.1	369
chr1	11064859	11065228	three_prime_UTR	LOC_Os01g19490.1	369
chr1	11070033	11070375	down2k	LOC_Os01g19500.1	342
chr1	11070033	11070375	up2k	LOC_Os01g19490.1	342
chr1	11070099	11070358	down2k	LOC_Os01g19500.1	259
chr1	11070099	11070358	up2k	LOC_Os01g19490.1	259
chr1	11088290	11088621	down2k	LOC_Os01g19548.1	331
chr1	11088290	11088621	down2k	LOC_Os01g19548.2	331
chr1	11088297	11088540	down2k	LOC_Os01g19548.1	243
chr1	11088297	11088540	down2k	LOC_Os01g19548.2	243
chr1	11132754	11133192	down2k	LOC_Os01g19630.1	438
chr1	11132754	11133192	down2k	LOC_Os01g19630.2	438
chr1	11132754	11133192	down2k	LOC_Os01g19630.3	438
chr1	11132754	11133192	down2k	LOC_Os01g19630.4	438
chr1	11132764	11133102	down2k	LOC_Os01g19630.1	338
chr1	11132764	11133102	down2k	LOC_Os01g19630.2	338
chr1	11132764	11133102	down2k	LOC_Os01g19630.3	338
chr1	11132764	11133102	down2k	LOC_Os01g19630.4	338
chr1	11133469	11134150	down2k	LOC_Os01g19630.1	407
chr1	11133469	11134150	down2k	LOC_Os01g19630.2	407
chr1	11133469	11134150	down2k	LOC_Os01g19630.3	407
chr1	11133469	11134150	down2k	LOC_Os01g19630.4	407
chr1	11133504	11134038	down2k	LOC_Os01g19630.1	372
chr1	11133504	11134038	down2k	LOC_Os01g19630.2	372
chr1	11133504	11134038	down2k	LOC_Os01g19630.3	372
chr1	11133504	11134038	down2k	LOC_Os01g19630.4	372
chr1	11133505	11134053	down2k	LOC_Os01g19630.1	371
chr1	11133505	11134053	down2k	LOC_Os01g19630.2	371
chr1	11133505	11134053	down2k	LOC_Os01g19630.3	371
chr1	11133505	11134053	down2k	LOC_Os01g19630.4	371
chr1	11133525	11133920	down2k	LOC_Os01g19630.1	351
chr1	11133525	11133920	down2k	LOC_Os01g19630.2	351
chr1	11133525	11133920	down2k	LOC_Os01g19630.3	351
chr1	11133525	11133920	down2k	LOC_Os01g19630.4	351
chr1	11200917	11201232	down2k	LOC_Os01g19740.1	315
chr1	11200917	11201232	up2k	LOC_Os01g19730.1	315
chr1	11200921	11201268	down2k	LOC_Os01g19740.1	347
chr1	11200921	11201268	up2k	LOC_Os01g19730.1	347
chr1	11203780	11204259	up2k	LOC_Os01g19740.1	479
chr1	11203806	11204169	up2k	LOC_Os01g19740.1	363
chr1	11203838	11204137	up2k	LOC_Os01g19740.1	299
chr1	11203877	11204127	up2k	LOC_Os01g19740.1	250
chr1	11237443	11237788	intergenic	.	0
chr1	11237458	11237792	intergenic	.	0
chr1	11237459	11237787	intergenic	.	0
chr1	11238079	11238370	intergenic	.	0
chr1	11238135	11238354	intergenic	.	0
chr1	11244887	11245300	down2k	LOC_Os01g19830.1	374
chr1	11244887	11245300	exon	LOC_Os01g19820.1	47
chr1	11244887	11245300	exon	LOC_Os01g19820.2	103
chr1	11244887	11245300	exon	LOC_Os01g19820.3	47
chr1	11244887	11245300	exon	LOC_Os01g19820.4	85
chr1	11244887	11245300	five_prime_UTR	LOC_Os01g19820.1	47
chr1	11244887	11245300	five_prime_UTR	LOC_Os01g19820.2	103
chr1	11244887	11245300	five_prime_UTR	LOC_Os01g19820.3	47
chr1	11244887	11245300	five_prime_UTR	LOC_Os01g19820.4	85
chr1	11244887	11245300	up2k	LOC_Os01g19820.1	366
chr1	11244887	11245300	up2k	LOC_Os01g19820.2	310
chr1	11244887	11245300	up2k	LOC_Os01g19820.3	366
chr1	11244887	11245300	up2k	LOC_Os01g19820.4	328
chr1	11316058	11316774	exon	LOC_Os01g19940.1	173
chr1	11316058	11316774	five_prime_UTR	LOC_Os01g19940.1	173
chr1	11316058	11316774	up2k	LOC_Os01g19940.1	543
chr1	11316152	11316797	exon	LOC_Os01g19940.1	196
chr1	11316152	11316797	five_prime_UTR	LOC_Os01g19940.1	196
chr1	11316152	11316797	up2k	LOC_Os01g19940.1	449
chr1	11316158	11316808	exon	LOC_Os01g19940.1	207
chr1	11316158	11316808	five_prime_UTR	LOC_Os01g19940.1	207
chr1	11316158	11316808	up2k	LOC_Os01g19940.1	443
chr1	11316165	11316766	exon	LOC_Os01g19940.1	165
chr1	11316165	11316766	five_prime_UTR	LOC_Os01g19940.1	165
chr1	11316165	11316766	up2k	LOC_Os01g19940.1	436
chr1	11346381	11346772	intergenic	.	0
chr1	11365386	11365669	down2k	LOC_Os01g20000.1	283
chr1	11365386	11365669	up2k	LOC_Os01g19990.1	283
chr1	11365491	11365694	down2k	LOC_Os01g20000.1	203
chr1	11365491	11365694	up2k	LOC_Os01g19990.1	203
chr1	11378241	11378926	up2k	LOC_Os01g20030.1	685
chr1	11411734	11412080	down2k	LOC_Os01g20100.1	346
chr1	11411734	11412080	up2k	LOC_Os01g20110.1	346
chr1	11422828	11423010	down2k	LOC_Os01g20110.1	182
chr1	11478553	11478780	down2k	LOC_Os01g20190.1	227
chr1	11478554	11478760	down2k	LOC_Os01g20190.1	206
chr1	11478555	11478776	down2k	LOC_Os01g20190.1	221
chr1	11478561	11478763	down2k	LOC_Os01g20190.1	202
chr1	11491833	11492088	intergenic	.	0
chr1	11491855	11492084	intergenic	.	0
chr1	11496221	11496632	intergenic	.	0
chr1	11557972	11558722	up2k	LOC_Os01g20750.1	750
chr1	11558004	11558800	up2k	LOC_Os01g20750.1	796
chr1	11561312	11561501	down2k	LOC_Os01g20750.1	189
chr1	11561312	11561501	up2k	LOC_Os01g20760.1	189
chr1	11561328	11561498	down2k	LOC_Os01g20750.1	170
chr1	11561328	11561498	up2k	LOC_Os01g20760.1	170
chr1	11577576	11577851	intergenic	.	0
chr1	11577587	11577846	intergenic	.	0
chr1	11592445	11592735	up2k	LOC_Os01g20800.1	290
chr1	11592453	11592632	up2k	LOC_Os01g20800.1	179
chr1	11594259	11594502	down2k	LOC_Os01g20810.1	243
chr1	11600947	11601405	up2k	LOC_Os01g20820.1	458
chr1	11639408	11639604	intergenic	.	0
chr1	11689250	11689685	down2k	LOC_Os01g20910.1	136
chr1	11689250	11689685	down2k	LOC_Os01g20920.1	435
chr1	11689250	11689685	intro	LOC_Os01g20930.1	435
chr1	11734368	11734715	intergenic	.	0
chr1	11735965	11736565	up2k	LOC_Os01g21020.1	600
chr1	11735979	11736657	up2k	LOC_Os01g21020.1	678
chr1	11736046	11736587	up2k	LOC_Os01g21020.1	541
chr1	11736170	11736562	up2k	LOC_Os01g21020.1	392
chr1	11747693	11748141	intro	LOC_Os01g21034.1	448
chr1	11747693	11748141	intro	LOC_Os01g21034.3	448
chr1	11776528	11776956	down2k	LOC_Os01g21100.1	428
chr1	11778361	11778786	up2k	LOC_Os01g21110.1	425
chr1	11783090	11784099	down2k	LOC_Os01g21110.1	818
chr1	11783090	11784099	exon	LOC_Os01g21120.1	189
chr1	11783090	11784099	five_prime_UTR	LOC_Os01g21120.1	129
chr1	11783090	11784099	up2k	LOC_Os01g21120.1	820
chr1	11783182	11784174	down2k	LOC_Os01g21110.1	726
chr1	11783182	11784174	exon	LOC_Os01g21120.1	244
chr1	11783182	11784174	five_prime_UTR	LOC_Os01g21120.1	129
chr1	11783182	11784174	intro	LOC_Os01g21120.1	19
chr1	11783182	11784174	up2k	LOC_Os01g21120.1	728
chr1	11864321	11864713	exon	LOC_Os01g21250.1	11
chr1	11864321	11864713	up2k	LOC_Os01g21250.1	381
chr1	11864397	11864705	up2k	LOC_Os01g21250.1	308
chr1	11888783	11888958	exon	LOC_Os01g21290.1	175
chr1	11897239	11897562	exon	LOC_Os01g21300.1	4
chr1	11897239	11897562	five_prime_UTR	LOC_Os01g21300.1	4
chr1	11897239	11897562	up2k	LOC_Os01g21300.1	319
chr1	11958601	11959095	intro	LOC_Os01g21420.1	494
chr1	11958643	11959064	intro	LOC_Os01g21420.1	421
chr1	11983746	11984204	down2k	LOC_Os01g21450.1	213
chr1	11983746	11984204	down2k	LOC_Os01g21450.2	213
chr1	11983746	11984204	down2k	LOC_Os01g21450.3	213
chr1	12066070	12066272	up2k	LOC_Os01g21560.1	202
chr1	12066078	12066268	up2k	LOC_Os01g21560.1	190
chr1	12102777	12103009	down2k	LOC_Os01g21600.1	232
chr1	12102784	12103001	down2k	LOC_Os01g21600.1	217
chr1	12102789	12103008	down2k	LOC_Os01g21600.1	219
chr1	12102790	12103010	down2k	LOC_Os01g21600.1	220
chr1	12103231	12103575	down2k	LOC_Os01g21600.1	344
chr1	12103338	12103576	down2k	LOC_Os01g21600.1	238
chr1	12104158	12104409	down2k	LOC_Os01g21600.1	70
chr1	12118945	12119414	intro	LOC_Os01g21630.1	469
chr1	12118961	12119363	intro	LOC_Os01g21630.1	402
chr1	12118965	12119413	intro	LOC_Os01g21630.1	448
chr1	12119037	12119343	intro	LOC_Os01g21630.1	306
chr1	12123190	12123380	down2k	LOC_Os01g21630.1	185
chr1	12123190	12123380	exon	LOC_Os01g21630.1	5
chr1	12123190	12123380	three_prime_UTR	LOC_Os01g21630.1	5
chr1	12248502	12248814	down2k	LOC_Os01g21830.1	103
chr1	12248502	12248814	exon	LOC_Os01g21830.1	119
chr1	12248502	12248814	intro	LOC_Os01g21830.1	89
chr1	12248502	12248814	up2k	LOC_Os01g21820.1	312
chr1	12309184	12309681	exon	LOC_Os01g21940.1	128
chr1	12309184	12309681	five_prime_UTR	LOC_Os01g21940.1	87
chr1	12309184	12309681	intro	LOC_Os01g21940.1	122
chr1	12309184	12309681	up2k	LOC_Os01g21940.1	246
chr1	12309200	12309683	exon	LOC_Os01g21940.1	128
chr1	12309200	12309683	five_prime_UTR	LOC_Os01g21940.1	87
chr1	12309200	12309683	intro	LOC_Os01g21940.1	106
chr1	12309200	12309683	up2k	LOC_Os01g21940.1	248
chr1	12353991	12354273	up2k	LOC_Os01g22000.1	282
chr1	12353993	12354281	up2k	LOC_Os01g22000.1	288
chr1	12353998	12354275	up2k	LOC_Os01g22000.1	277
chr1	12359349	12359582	intergenic	.	0
chr1	12359362	12359570	intergenic	.	0
chr1	12370825	12371223	down2k	LOC_Os01g22030.1	398
chr1	12372595	12372926	up2k	LOC_Os01g22030.1	331
chr1	12372680	12372930	up2k	LOC_Os01g22030.1	250
chr1	12372682	12372930	up2k	LOC_Os01g22030.1	248
chr1	12399794	12400188	exon	LOC_Os01g22080.1	5
chr1	12399794	12400188	exon	LOC_Os01g22080.1	60
chr1	12399794	12400188	intro	LOC_Os01g22080.1	251
chr1	12399794	12400188	intro	LOC_Os01g22080.1	75
chr1	12399811	12400221	exon	LOC_Os01g22080.1	60
chr1	12399811	12400221	intro	LOC_Os01g22080.1	108
chr1	12399811	12400221	intro	LOC_Os01g22080.1	240
chr1	12415549	12415858	down2k	LOC_Os01g22110.1	309
chr1	12415549	12415858	up2k	LOC_Os01g22120.1	50
chr1	12495502	12495724	up2k	LOC_Os01g22220.1	222
chr1	12511771	12512078	intro	LOC_Os01g22249.1	307
chr1	12564353	12564599	exon	LOC_Os01g22352.1	227
chr1	12564353	12564599	five_prime_UTR	LOC_Os01g22352.1	2
chr1	12564353	12564599	intro	LOC_Os01g22352.1	18
chr1	12696825	12697315	intergenic	.	0
chr1	12696837	12697168	intergenic	.	0
chr1	12697758	12698160	intergenic	.	0
chr1	12697758	12698176	intergenic	.	0
chr1	12854544	12854998	down2k	LOC_Os01g22870.1	454
chr1	12854567	12854991	down2k	LOC_Os01g22870.1	424
chr1	12855011	12855396	down2k	LOC_Os01g22870.1	385
chr1	12855080	12855436	down2k	LOC_Os01g22870.1	330
chr1	12855106	12855366	down2k	LOC_Os01g22870.1	260
chr1	12887884	12888253	intergenic	.	0
chr1	12887914	12888274	intergenic	.	0
chr1	12933607	12933855	up2k	LOC_Os01g23000.1	248
chr1	12933612	12933836	up2k	LOC_Os01g23000.1	224
chr1	12939907	12940166	intergenic	.	0
chr1	12940019	12940172	intergenic	.	0
chr1	12985150	12985477	intergenic	.	0
chr1	12985160	12985518	intergenic	.	0
chr1	12985168	12985525	intergenic	.	0
chr1	12985175	12985493	intergenic	.	0
chr1	13200500	13201059	exon	LOC_Os01g23510.1	71
chr1	13200500	13201059	intro	LOC_Os01g23510.1	275
chr1	13200500	13201059	up2k	LOC_Os01g23510.1	212
chr1	13200512	13201019	exon	LOC_Os01g23510.1	71
chr1	13200512	13201019	intro	LOC_Os01g23510.1	235
chr1	13200512	13201019	up2k	LOC_Os01g23510.1	200
chr1	13200524	13201043	exon	LOC_Os01g23510.1	71
chr1	13200524	13201043	intro	LOC_Os01g23510.1	259
chr1	13200524	13201043	up2k	LOC_Os01g23510.1	188
chr1	13200538	13201051	exon	LOC_Os01g23510.1	71
chr1	13200538	13201051	intro	LOC_Os01g23510.1	267
chr1	13200538	13201051	up2k	LOC_Os01g23510.1	174
chr1	13209559	13209958	intergenic	.	0
chr1	13209569	13209962	intergenic	.	0
chr1	13209576	13209995	up2k	LOC_Os01g23530.1	8
chr1	13209607	13210003	up2k	LOC_Os01g23530.1	16
chr1	13210203	13210566	up2k	LOC_Os01g23530.1	363
chr1	13219266	13219773	down2k	LOC_Os01g23530.1	507
chr1	13219266	13219773	up2k	LOC_Os01g23540.1	507
chr1	13333237	13333690	intergenic	.	0
chr1	13333267	13333715	intergenic	.	0
chr1	13552017	13552282	intro	LOC_Os01g24050.1	265
chr1	13576093	13576362	up2k	LOC_Os01g24080.1	269
chr1	13576101	13576272	up2k	LOC_Os01g24080.1	171
chr1	13576113	13576282	up2k	LOC_Os01g24080.1	169
chr1	13576116	13576285	up2k	LOC_Os01g24080.1	169
chr1	13644364	13644682	exon	LOC_Os01g24210.1	158
chr1	13644364	13644682	intro	LOC_Os01g24210.1	159
chr1	13644364	13644730	exon	LOC_Os01g24210.1	158
chr1	13644364	13644730	intro	LOC_Os01g24210.1	207
chr1	13644385	13644689	exon	LOC_Os01g24210.1	137
chr1	13644385	13644689	intro	LOC_Os01g24210.1	166
chr1	13837902	13838146	down2k	LOC_Os01g24550.1	4
chr1	13837902	13838146	exon	LOC_Os01g24550.1	240
chr1	13837902	13838146	three_prime_UTR	LOC_Os01g24550.1	194
chr1	13886224	13886465	up2k	LOC_Os01g24670.1	241
chr1	13886224	13886465	up2k	LOC_Os01g24680.1	241
chr1	13886224	13886465	up2k	LOC_Os01g24680.2	241
chr1	13886238	13886504	up2k	LOC_Os01g24670.1	266
chr1	13886238	13886504	up2k	LOC_Os01g24680.1	266
chr1	13886238	13886504	up2k	LOC_Os01g24680.2	266
chr1	13902487	13902665	down2k	LOC_Os01g24710.1	178
chr1	13902487	13902665	down2k	LOC_Os01g24710.2	178
chr1	13902487	13902665	down2k	LOC_Os01g24710.3	178
chr1	13902487	13902665	down2k	LOC_Os01g24710.4	178
chr1	13902487	13902665	up2k	LOC_Os01g24700.1	178
chr1	13902811	13903187	down2k	LOC_Os01g24710.1	342
chr1	13902811	13903187	down2k	LOC_Os01g24710.2	342
chr1	13902811	13903187	down2k	LOC_Os01g24710.3	342
chr1	13902811	13903187	down2k	LOC_Os01g24710.4	342
chr1	13902811	13903187	exon	LOC_Os01g24710.1	34
chr1	13902811	13903187	exon	LOC_Os01g24710.2	34
chr1	13902811	13903187	exon	LOC_Os01g24710.3	34
chr1	13902811	13903187	exon	LOC_Os01g24710.4	34
chr1	13902811	13903187	three_prime_UTR	LOC_Os01g24710.1	34
chr1	13902811	13903187	three_prime_UTR	LOC_Os01g24710.2	34
chr1	13902811	13903187	three_prime_UTR	LOC_Os01g24710.3	34
chr1	13902811	13903187	three_prime_UTR	LOC_Os01g24710.4	34
chr1	13927388	13927657	exon	LOC_Os01g24750.1	67
chr1	13927388	13927657	five_prime_UTR	LOC_Os01g24750.1	67
chr1	13927388	13927657	up2k	LOC_Os01g24750.1	202
chr1	13927389	13927728	exon	LOC_Os01g24750.1	66
chr1	13927389	13927728	five_prime_UTR	LOC_Os01g24750.1	66
chr1	13927389	13927728	up2k	LOC_Os01g24750.1	273
chr1	13934445	13934607	down2k	LOC_Os01g24770.1	82
chr1	13934445	13934607	exon	LOC_Os01g24764.1	112
chr1	13934445	13934607	five_prime_UTR	LOC_Os01g24764.1	112
chr1	13934445	13934607	up2k	LOC_Os01g24760.1	162
chr1	13934445	13934607	up2k	LOC_Os01g24764.1	50
chr1	13934448	13934603	down2k	LOC_Os01g24770.1	78
chr1	13934448	13934603	exon	LOC_Os01g24764.1	108
chr1	13934448	13934603	five_prime_UTR	LOC_Os01g24764.1	108
chr1	13934448	13934603	up2k	LOC_Os01g24760.1	155
chr1	13934448	13934603	up2k	LOC_Os01g24764.1	47
chr1	14085580	14085848	exon	LOC_Os01g24990.1	14
chr1	14085580	14085848	up2k	LOC_Os01g24990.1	254
chr1	14279060	14279278	up2k	LOC_Os01g25280.1	218
chr1	14355214	14355573	intro	LOC_Os01g25386.1	359
chr1	14355223	14355587	intro	LOC_Os01g25386.1	364
chr1	14380882	14381204	intergenic	.	0
chr1	14581949	14582239	exon	LOC_Os01g25720.1	18
chr1	14581949	14582239	exon	LOC_Os01g25720.2	18
chr1	14581949	14582239	five_prime_UTR	LOC_Os01g25720.1	18
chr1	14581949	14582239	five_prime_UTR	LOC_Os01g25720.2	18
chr1	14581949	14582239	up2k	LOC_Os01g25710.1	290
chr1	14581949	14582239	up2k	LOC_Os01g25720.1	272
chr1	14581949	14582239	up2k	LOC_Os01g25720.2	272
chr1	14581949	14582239	up2k	LOC_Os01g25730.1	290
chr1	14581973	14582337	up2k	LOC_Os01g25710.1	364
chr1	14581973	14582337	up2k	LOC_Os01g25720.1	364
chr1	14581973	14582337	up2k	LOC_Os01g25720.2	364
chr1	14581973	14582337	up2k	LOC_Os01g25730.1	364
chr1	14591432	14592457	exon	LOC_Os01g25740.1	322
chr1	14591432	14592457	up2k	LOC_Os01g25740.1	703
chr1	14591505	14591875	exon	LOC_Os01g25740.1	249
chr1	14591505	14591875	up2k	LOC_Os01g25740.1	121
chr1	14591894	14592163	up2k	LOC_Os01g25740.1	269
chr1	14592170	14592455	up2k	LOC_Os01g25740.1	285
chr1	14631221	14631523	intergenic	.	0
chr1	14679014	14679437	down2k	LOC_Os01g25880.1	292
chr1	14679014	14679437	exon	LOC_Os01g25880.1	131
chr1	14679014	14679437	three_prime_UTR	LOC_Os01g25880.1	131
chr1	14739164	14739608	up2k	LOC_Os01g25990.2	444
chr1	14739164	14739608	up2k	LOC_Os01g25990.3	444
chr1	14739165	14739651	up2k	LOC_Os01g25990.2	486
chr1	14739165	14739651	up2k	LOC_Os01g25990.3	486
chr1	14739173	14739598	up2k	LOC_Os01g25990.2	425
chr1	14739173	14739598	up2k	LOC_Os01g25990.3	425
chr1	14739222	14739580	up2k	LOC_Os01g25990.2	358
chr1	14739222	14739580	up2k	LOC_Os01g25990.3	358
chr1	14771637	14771869	down2k	LOC_Os01g26070.1	232
chr1	14792980	14793142	down2k	LOC_Os01g26110.1	162
chr1	14792980	14793142	exon	LOC_Os01g26120.1	49
chr1	14792980	14793142	five_prime_UTR	LOC_Os01g26120.1	49
chr1	14792980	14793142	up2k	LOC_Os01g26120.1	113
chr1	15127414	15127666	intergenic	.	0
chr1	15331845	15332057	intro	LOC_Os01g27449.1	212
chr1	15499152	15499471	intergenic	.	0
chr1	15499214	15499453	intergenic	.	0
chr1	15499255	15499441	intergenic	.	0
chr1	15547472	15547863	intergenic	.	0
chr1	15549237	15549568	intergenic	.	0
chr1	15549260	15549549	intergenic	.	0
chr1	15649630	15649795	down2k	LOC_Os01g27990.1	165
chr1	15649630	15649795	up2k	LOC_Os01g28000.1	165
chr1	15649634	15649776	down2k	LOC_Os01g27990.1	142
chr1	15649634	15649776	up2k	LOC_Os01g28000.1	142
chr1	15692826	15693069	up2k	LOC_Os01g28050.1	243
chr1	15921740	15921902	down2k	LOC_Os01g28400.1	145
chr1	15921740	15921902	down2k	LOC_Os01g28410.1	162
chr1	15921740	15921902	down2k	LOC_Os01g28420.1	162
chr1	15921740	15921904	down2k	LOC_Os01g28400.1	145
chr1	15921740	15921904	down2k	LOC_Os01g28410.1	164
chr1	15921740	15921904	down2k	LOC_Os01g28420.1	164
chr1	16038052	16038486	exon	LOC_Os01g28660.1	176
chr1	16038052	16038486	intro	LOC_Os01g28660.1	231
chr1	16038052	16038486	intro	LOC_Os01g28660.1	25
chr1	16038056	16038366	exon	LOC_Os01g28660.1	82
chr1	16038056	16038366	intro	LOC_Os01g28660.1	227
chr1	16038056	16038487	exon	LOC_Os01g28660.1	176
chr1	16038056	16038487	intro	LOC_Os01g28660.1	227
chr1	16038056	16038487	intro	LOC_Os01g28660.1	26
chr1	16038065	16038414	exon	LOC_Os01g28660.1	130
chr1	16038065	16038414	intro	LOC_Os01g28660.1	218
chr1	16038784	16039138	down2k	LOC_Os01g28660.1	240
chr1	16038784	16039138	exon	LOC_Os01g28660.1	91
chr1	16038784	16039138	intro	LOC_Os01g28660.1	22
chr1	16038802	16039124	down2k	LOC_Os01g28660.1	226
chr1	16038802	16039124	exon	LOC_Os01g28660.1	91
chr1	16038802	16039124	intro	LOC_Os01g28660.1	4
chr1	16038882	16039131	down2k	LOC_Os01g28660.1	233
chr1	16038882	16039131	exon	LOC_Os01g28660.1	16
chr1	16038890	16039130	down2k	LOC_Os01g28660.1	232
chr1	16038890	16039130	exon	LOC_Os01g28660.1	8
chr1	16113122	16113571	down2k	LOC_Os01g28760.1	449
chr1	16113122	16113571	exon	LOC_Os01g28770.1	119
chr1	16113122	16113571	intro	LOC_Os01g28770.1	119
chr1	16113122	16113571	up2k	LOC_Os01g28770.1	210
chr1	16113207	16113531	down2k	LOC_Os01g28760.1	324
chr1	16113207	16113531	exon	LOC_Os01g28770.1	119
chr1	16113207	16113531	intro	LOC_Os01g28770.1	79
chr1	16113207	16113531	up2k	LOC_Os01g28770.1	125
chr1	16116552	16116774	down2k	LOC_Os01g28770.1	47
chr1	16128721	16129261	up2k	LOC_Os01g28790.1	540
chr1	16128741	16129212	up2k	LOC_Os01g28790.1	471
chr1	16128756	16129178	up2k	LOC_Os01g28790.1	422
chr1	16128758	16129197	up2k	LOC_Os01g28790.1	439
chr1	16130171	16131293	exon	LOC_Os01g28790.1	778
chr1	16130171	16131293	five_prime_UTR	LOC_Os01g28790.1	86
chr1	16130171	16131293	three_prime_UTR	LOC_Os01g28790.1	337
chr1	16130171	16131293	up2k	LOC_Os01g28790.1	344
chr1	16130187	16131313	exon	LOC_Os01g28790.1	798
chr1	16130187	16131313	five_prime_UTR	LOC_Os01g28790.1	86
chr1	16130187	16131313	three_prime_UTR	LOC_Os01g28790.1	357
chr1	16130187	16131313	up2k	LOC_Os01g28790.1	328
chr1	16130213	16131315	exon	LOC_Os01g28790.1	800
chr1	16130213	16131315	five_prime_UTR	LOC_Os01g28790.1	86
chr1	16130213	16131315	three_prime_UTR	LOC_Os01g28790.1	359
chr1	16130213	16131315	up2k	LOC_Os01g28790.1	302
chr1	16130236	16131159	exon	LOC_Os01g28790.1	644
chr1	16130236	16131159	five_prime_UTR	LOC_Os01g28790.1	86
chr1	16130236	16131159	three_prime_UTR	LOC_Os01g28790.1	203
chr1	16130236	16131159	up2k	LOC_Os01g28790.1	279
chr1	16201456	16201880	intergenic	.	0
chr1	16201542	16201885	intergenic	.	0
chr1	16265785	16266089	intro	LOC_Os01g29050.1	304
chr1	16265785	16266089	up2k	LOC_Os01g29060.1	76
chr1	16279367	16280627	intergenic	.	0
chr1	16279468	16279755	intergenic	.	0
chr1	16279696	16280547	intergenic	.	0
chr1	16299142	16299380	intro	LOC_Os01g29104.1	238
chr1	16300015	16300520	exon	LOC_Os01g29104.1	3
chr1	16300015	16300520	exon	LOC_Os01g29104.1	70
chr1	16300015	16300520	five_prime_UTR	LOC_Os01g29104.1	3
chr1	16300015	16300520	five_prime_UTR	LOC_Os01g29104.1	70
chr1	16300015	16300520	intro	LOC_Os01g29104.1	92
chr1	16300015	16300520	up2k	LOC_Os01g29104.1	338
chr1	16300064	16300495	exon	LOC_Os01g29104.1	70
chr1	16300064	16300495	five_prime_UTR	LOC_Os01g29104.1	70
chr1	16300064	16300495	intro	LOC_Os01g29104.1	47
chr1	16300064	16300495	up2k	LOC_Os01g29104.1	313
chr1	16300073	16300513	exon	LOC_Os01g29104.1	70
chr1	16300073	16300513	five_prime_UTR	LOC_Os01g29104.1	70
chr1	16300073	16300513	intro	LOC_Os01g29104.1	38
chr1	16300073	16300513	up2k	LOC_Os01g29104.1	331
chr1	16300074	16300495	exon	LOC_Os01g29104.1	70
chr1	16300074	16300495	five_prime_UTR	LOC_Os01g29104.1	70
chr1	16300074	16300495	intro	LOC_Os01g29104.1	37
chr1	16300074	16300495	up2k	LOC_Os01g29104.1	313
chr1	16323290	16323570	down2k	LOC_Os01g29150.1	83
chr1	16346936	16347319	down2k	LOC_Os01g29180.1	36
chr1	16346936	16347319	down2k	LOC_Os01g29180.2	36
chr1	16346936	16347319	exon	LOC_Os01g29180.1	347
chr1	16346936	16347319	exon	LOC_Os01g29180.2	347
chr1	16346936	16347319	three_prime_UTR	LOC_Os01g29180.1	347
chr1	16346936	16347319	three_prime_UTR	LOC_Os01g29180.2	347
chr1	16436978	16437300	down2k	LOC_Os01g29330.1	322
chr1	16436978	16437300	up2k	LOC_Os01g29340.1	322
chr1	16436998	16437427	down2k	LOC_Os01g29330.1	429
chr1	16436998	16437427	up2k	LOC_Os01g29340.1	429
chr1	16520478	16520836	up2k	LOC_Os01g29469.1	182
chr1	16541164	16541533	intro	LOC_Os01g29507.1	369
chr1	16541826	16542651	exon	LOC_Os01g29507.1	2
chr1	16541826	16542651	intro	LOC_Os01g29507.1	822
chr1	16541836	16542695	intro	LOC_Os01g29507.1	859
chr1	16542110	16542623	intro	LOC_Os01g29507.1	513
chr1	16542111	16542727	intro	LOC_Os01g29507.1	616
chr1	16559256	16559532	down2k	LOC_Os01g29540.1	276
chr1	16559256	16559532	up2k	LOC_Os01g29530.1	276
chr1	16559258	16559532	down2k	LOC_Os01g29540.1	274
chr1	16559258	16559532	up2k	LOC_Os01g29530.1	274
chr1	16559313	16559495	down2k	LOC_Os01g29540.1	182
chr1	16559313	16559495	up2k	LOC_Os01g29530.1	182
chr1	16613409	16613817	down2k	LOC_Os01g29640.1	408
chr1	16613458	16613749	down2k	LOC_Os01g29640.1	291
chr1	16613460	16613745	down2k	LOC_Os01g29640.1	285
chr1	16613465	16613749	down2k	LOC_Os01g29640.1	284
chr1	16683726	16684211	exon	LOC_Os01g29780.1	109
chr1	16683726	16684211	five_prime_UTR	LOC_Os01g29780.1	63
chr1	16683726	16684211	up2k	LOC_Os01g29780.1	376
chr1	16684917	16685119	intro	LOC_Os01g29780.1	202
chr1	16702376	16702865	down2k	LOC_Os01g29804.1	364
chr1	16702376	16702865	down2k	LOC_Os01g29804.2	369
chr1	16702376	16702865	down2k	LOC_Os01g29804.3	369
chr1	16702450	16702798	down2k	LOC_Os01g29804.1	290
chr1	16702450	16702798	down2k	LOC_Os01g29804.2	295
chr1	16702450	16702798	down2k	LOC_Os01g29804.3	295
chr1	17173974	17174428	exon	LOC_Os01g31410.1	435
chr1	17173974	17174428	up2k	LOC_Os01g31400.1	104
chr1	17173974	17174428	up2k	LOC_Os01g31410.1	19
chr1	17177266	17177814	down2k	LOC_Os01g31410.1	548
chr1	17177285	17177774	down2k	LOC_Os01g31410.1	489
chr1	17178077	17178386	intergenic	.	0
chr1	17209897	17210294	down2k	LOC_Os01g31470.1	358
chr1	17209897	17210294	exon	LOC_Os01g31470.1	39
chr1	17209897	17210294	three_prime_UTR	LOC_Os01g31470.1	39
chr1	17209897	17210318	down2k	LOC_Os01g31470.1	358
chr1	17209897	17210318	exon	LOC_Os01g31470.1	63
chr1	17209897	17210318	three_prime_UTR	LOC_Os01g31470.1	63
chr1	17209923	17210392	down2k	LOC_Os01g31470.1	332
chr1	17209923	17210392	exon	LOC_Os01g31470.1	137
chr1	17209923	17210392	three_prime_UTR	LOC_Os01g31470.1	137
chr1	17209949	17210355	down2k	LOC_Os01g31470.1	306
chr1	17209949	17210355	exon	LOC_Os01g31470.1	100
chr1	17209949	17210355	three_prime_UTR	LOC_Os01g31470.1	100
chr1	17223393	17223711	exon	LOC_Os01g31480.1	60
chr1	17223393	17223711	up2k	LOC_Os01g31480.1	257
chr1	17260821	17261125	down2k	LOC_Os01g31560.1	304
chr1	17260821	17261125	down2k	LOC_Os01g31570.1	304
chr1	17260834	17261216	down2k	LOC_Os01g31560.1	382
chr1	17260834	17261216	down2k	LOC_Os01g31570.1	382
chr1	17260884	17261094	down2k	LOC_Os01g31560.1	210
chr1	17260884	17261094	down2k	LOC_Os01g31570.1	210
chr1	17310184	17310732	intro	LOC_Os01g31629.1	548
chr1	17310184	17310732	intro	LOC_Os01g31629.2	548
chr1	17310184	17310732	intro	LOC_Os01g31629.3	548
chr1	17310186	17310802	intro	LOC_Os01g31629.1	616
chr1	17310186	17310802	intro	LOC_Os01g31629.2	616
chr1	17310186	17310802	intro	LOC_Os01g31629.3	616
chr1	17310256	17310714	intro	LOC_Os01g31629.1	458
chr1	17310256	17310714	intro	LOC_Os01g31629.2	458
chr1	17310256	17310714	intro	LOC_Os01g31629.3	458
chr1	17310278	17310655	intro	LOC_Os01g31629.1	377
chr1	17310278	17310655	intro	LOC_Os01g31629.2	377
chr1	17310278	17310655	intro	LOC_Os01g31629.3	377
chr1	17420172	17420569	exon	LOC_Os01g31800.1	137
chr1	17420172	17420569	five_prime_UTR	LOC_Os01g31800.1	98
chr1	17420172	17420569	up2k	LOC_Os01g31790.1	397
chr1	17420172	17420569	up2k	LOC_Os01g31800.1	260
chr1	17420190	17420522	exon	LOC_Os01g31800.1	90
chr1	17420190	17420522	five_prime_UTR	LOC_Os01g31800.1	90
chr1	17420190	17420522	up2k	LOC_Os01g31790.1	332
chr1	17420190	17420522	up2k	LOC_Os01g31800.1	242
chr1	17455883	17456132	down2k	LOC_Os01g31870.2	249
chr1	17455883	17456132	down2k	LOC_Os01g31870.3	249
chr1	17455883	17456132	down2k	LOC_Os01g31870.4	115
chr1	17455883	17456132	down2k	LOC_Os01g31870.5	249
chr1	17455883	17456132	exon	LOC_Os01g31870.4	134
chr1	17455883	17456132	intro	LOC_Os01g31870.1	249
chr1	17455883	17456132	intro	LOC_Os01g31870.6	249
chr1	17455883	17456132	intro	LOC_Os01g31870.7	249
chr1	17455883	17456132	three_prime_UTR	LOC_Os01g31870.4	134
chr1	17493027	17493479	down2k	LOC_Os01g31950.1	452
chr1	17493027	17493479	up2k	LOC_Os01g31940.1	452
chr1	17493113	17493511	down2k	LOC_Os01g31950.1	398
chr1	17493113	17493511	up2k	LOC_Os01g31940.1	398
chr1	17555612	17555935	up2k	LOC_Os01g32070.1	116
chr1	17555639	17555937	up2k	LOC_Os01g32070.1	89
chr1	17555651	17555931	up2k	LOC_Os01g32070.1	77
chr1	17603947	17604302	down2k	LOC_Os01g32160.1	148
chr1	17603947	17604302	up2k	LOC_Os01g32170.1	355
chr1	17604009	17604302	down2k	LOC_Os01g32160.1	86
chr1	17604009	17604302	up2k	LOC_Os01g32170.1	293
chr1	17657980	17658386	intergenic	.	0
chr1	17657982	17658387	intergenic	.	0
chr1	17696939	17697251	exon	LOC_Os01g32280.1	171
chr1	17696939	17697251	five_prime_UTR	LOC_Os01g32280.1	142
chr1	17696939	17697251	up2k	LOC_Os01g32280.1	141
chr1	17723590	17724052	intergenic	.	0
chr1	17723633	17724115	intergenic	.	0
chr1	17723638	17724011	intergenic	.	0
chr1	17723652	17724051	intergenic	.	0
chr1	17766624	17767029	down2k	LOC_Os01g32364.1	396
chr1	17766624	17767029	up2k	LOC_Os01g32380.1	405
chr1	17766625	17767030	down2k	LOC_Os01g32364.1	395
chr1	17766625	17767030	up2k	LOC_Os01g32380.1	405
chr1	17766628	17767033	down2k	LOC_Os01g32364.1	392
chr1	17766628	17767033	up2k	LOC_Os01g32380.1	405
chr1	17766635	17767033	down2k	LOC_Os01g32364.1	385
chr1	17766635	17767033	up2k	LOC_Os01g32380.1	398
chr1	17770097	17770605	down2k	LOC_Os01g32380.1	368
chr1	17770179	17770589	down2k	LOC_Os01g32380.1	286
chr1	17813062	17813278	intergenic	.	0
chr1	17863080	17863467	intergenic	.	0
chr1	17913096	17913448	up2k	LOC_Os01g32670.1	352
chr1	17913119	17913473	up2k	LOC_Os01g32670.1	354
chr1	17922687	17922924	down2k	LOC_Os01g32680.1	194
chr1	17922687	17922924	exon	LOC_Os01g32680.1	43
chr1	17922687	17922924	three_prime_UTR	LOC_Os01g32680.1	43
chr1	17922688	17922947	down2k	LOC_Os01g32680.1	217
chr1	17922688	17922947	exon	LOC_Os01g32680.1	42
chr1	17922688	17922947	three_prime_UTR	LOC_Os01g32680.1	42
chr1	17922697	17922953	down2k	LOC_Os01g32680.1	223
chr1	17922697	17922953	exon	LOC_Os01g32680.1	33
chr1	17922697	17922953	three_prime_UTR	LOC_Os01g32680.1	33
chr1	17986518	17986891	intergenic	.	0
chr1	17986520	17986940	intergenic	.	0
chr1	18020422	18020730	up2k	LOC_Os01g32840.1	308
chr1	18020423	18020710	up2k	LOC_Os01g32840.1	287
chr1	18020452	18020673	up2k	LOC_Os01g32840.1	221
chr1	18056418	18056775	down2k	LOC_Os01g32880.1	357
chr1	18056460	18056791	down2k	LOC_Os01g32880.1	331
chr1	18056479	18056769	down2k	LOC_Os01g32880.1	290
chr1	18056479	18056796	down2k	LOC_Os01g32880.1	317
chr1	18271397	18271815	down2k	LOC_Os01g33180.1	418
chr1	18271397	18271815	down2k	LOC_Os01g33190.1	418
chr1	18271475	18271817	down2k	LOC_Os01g33180.1	342
chr1	18271475	18271817	down2k	LOC_Os01g33190.1	342
chr1	18307194	18307538	intro	LOC_Os01g33240.1	344
chr1	18325504	18325736	exon	LOC_Os01g33260.1	232
chr1	18331759	18332110	intro	LOC_Os01g33260.1	351
chr1	18332186	18332666	exon	LOC_Os01g33260.1	164
chr1	18332186	18332666	intro	LOC_Os01g33260.1	28
chr1	18332186	18332666	intro	LOC_Os01g33260.1	286
chr1	18332236	18332662	exon	LOC_Os01g33260.1	164
chr1	18332236	18332662	intro	LOC_Os01g33260.1	236
chr1	18332236	18332662	intro	LOC_Os01g33260.1	24
chr1	18332240	18332669	exon	LOC_Os01g33260.1	164
chr1	18332240	18332669	intro	LOC_Os01g33260.1	232
chr1	18332240	18332669	intro	LOC_Os01g33260.1	31
chr1	18332261	18332674	exon	LOC_Os01g33260.1	164
chr1	18332261	18332674	intro	LOC_Os01g33260.1	211
chr1	18332261	18332674	intro	LOC_Os01g33260.1	36
chr1	18345264	18345696	intergenic	.	0
chr1	18345307	18345698	intergenic	.	0
chr1	18345791	18346238	intergenic	.	0
chr1	18345796	18346221	intergenic	.	0
chr1	18345810	18346227	intergenic	.	0
chr1	18345822	18346170	intergenic	.	0
chr1	18348834	18349304	down2k	LOC_Os01g33290.1	470
chr1	18348857	18349252	down2k	LOC_Os01g33290.1	395
chr1	18403519	18403746	up2k	LOC_Os01g33420.1	180
chr1	18403533	18403741	up2k	LOC_Os01g33420.1	166
chr1	18455655	18455936	exon	LOC_Os01g33530.1	13
chr1	18455655	18455936	up2k	LOC_Os01g33530.1	268
chr1	18463266	18463638	exon	LOC_Os01g33540.1	79
chr1	18463266	18463638	exon	LOC_Os01g33540.2	79
chr1	18463266	18463638	five_prime_UTR	LOC_Os01g33540.1	79
chr1	18463266	18463638	five_prime_UTR	LOC_Os01g33540.2	79
chr1	18463266	18463638	up2k	LOC_Os01g33540.1	293
chr1	18463266	18463638	up2k	LOC_Os01g33540.2	293
chr1	18463266	18463638	up2k	LOC_Os01g33550.1	372
chr1	18525058	18525367	intergenic	.	0
chr1	18731106	18731366	exon	LOC_Os01g34030.1	99
chr1	18731106	18731366	intro	LOC_Os01g34030.1	48
chr1	18731106	18731366	up2k	LOC_Os01g34030.1	112
chr1	18731107	18731350	exon	LOC_Os01g34030.1	99
chr1	18731107	18731350	intro	LOC_Os01g34030.1	32
chr1	18731107	18731350	up2k	LOC_Os01g34030.1	111
chr1	18761405	18761592	up2k	LOC_Os01g34080.1	187
chr1	18778648	18779019	up2k	LOC_Os01g34090.1	371
chr1	18778648	18779019	up2k	LOC_Os01g34100.1	371
chr1	18802115	18802608	intergenic	.	0
chr1	18802122	18802688	intergenic	.	0
chr1	18802129	18802675	intergenic	.	0
chr1	18802136	18802613	intergenic	.	0
chr1	18804482	18804986	down2k	LOC_Os01g34140.1	504
chr1	18804573	18805013	down2k	LOC_Os01g34140.1	440
chr1	18821283	18821986	intergenic	.	0
chr1	18821622	18821908	intergenic	.	0
chr1	18821624	18821946	intergenic	.	0
chr1	18828251	18828834	intergenic	.	0
chr1	18828257	18828792	intergenic	.	0
chr1	18851708	18852011	down2k	LOC_Os01g34190.1	196
chr1	18851708	18852011	exon	LOC_Os01g34190.1	107
chr1	18851708	18852011	three_prime_UTR	LOC_Os01g34190.1	107
chr1	18851708	18852011	up2k	LOC_Os01g34200.1	303
chr1	18851708	18852011	up2k	LOC_Os01g34200.2	303
chr1	18890495	18890887	down2k	LOC_Os01g34270.1	148
chr1	18890517	18890890	down2k	LOC_Os01g34270.1	151
chr1	18890526	18890884	down2k	LOC_Os01g34270.1	145
chr1	18890576	18890881	down2k	LOC_Os01g34270.1	142
chr1	18959685	18959937	down2k	LOC_Os01g34390.1	252
chr1	18989587	18989965	down2k	LOC_Os01g34430.1	378
chr1	18989587	18989965	down2k	LOC_Os01g34440.1	378
chr1	18989592	18989954	down2k	LOC_Os01g34430.1	362
chr1	18989592	18989954	down2k	LOC_Os01g34440.1	362
chr1	18989670	18989955	down2k	LOC_Os01g34430.1	285
chr1	18989670	18989955	down2k	LOC_Os01g34440.1	285
chr1	18989709	18989954	down2k	LOC_Os01g34430.1	245
chr1	18989709	18989954	down2k	LOC_Os01g34440.1	245
chr1	19000209	19000476	intergenic	.	0
chr1	19067662	19067904	intergenic	.	0
chr1	19067684	19067902	intergenic	.	0
chr1	19068062	19068412	intergenic	.	0
chr1	19068084	19068412	intergenic	.	0
chr1	19071445	19071771	down2k	LOC_Os01g34580.1	326
chr1	19071445	19071771	down2k	LOC_Os01g34590.1	326
chr1	19085506	19085941	exon	LOC_Os01g34614.1	109
chr1	19085506	19085941	five_prime_UTR	LOC_Os01g34614.1	109
chr1	19085506	19085941	up2k	LOC_Os01g34614.1	326
chr1	19085509	19086010	exon	LOC_Os01g34614.1	178
chr1	19085509	19086010	five_prime_UTR	LOC_Os01g34614.1	159
chr1	19085509	19086010	up2k	LOC_Os01g34614.1	323
chr1	19085512	19086032	exon	LOC_Os01g34614.1	200
chr1	19085512	19086032	five_prime_UTR	LOC_Os01g34614.1	159
chr1	19085512	19086032	up2k	LOC_Os01g34614.1	320
chr1	19085533	19086014	exon	LOC_Os01g34614.1	182
chr1	19085533	19086014	five_prime_UTR	LOC_Os01g34614.1	159
chr1	19085533	19086014	up2k	LOC_Os01g34614.1	299
chr1	19141287	19141558	down2k	LOC_Os01g34700.1	271
chr1	19141287	19141558	down2k	LOC_Os01g34700.2	271
chr1	19141287	19141558	up2k	LOC_Os01g34710.1	271
chr1	19141290	19141553	down2k	LOC_Os01g34700.1	263
chr1	19141290	19141553	down2k	LOC_Os01g34700.2	263
chr1	19141290	19141553	up2k	LOC_Os01g34710.1	263
chr1	19201538	19201902	up2k	LOC_Os01g34790.1	364
chr1	19201544	19201873	up2k	LOC_Os01g34790.1	329
chr1	19205980	19206444	intergenic	.	0
chr1	19206032	19206442	intergenic	.	0
chr1	19206128	19206416	intergenic	.	0
chr1	19248152	19248334	exon	LOC_Os01g34860.1	49
chr1	19248152	19248334	five_prime_UTR	LOC_Os01g34860.1	49
chr1	19248152	19248334	up2k	LOC_Os01g34860.1	133
chr1	19261801	19262097	up2k	LOC_Os01g34880.1	296
chr1	19323025	19323356	down2k	LOC_Os01g34940.1	331
chr1	19323030	19323338	down2k	LOC_Os01g34940.1	308
chr1	19327092	19327855	up2k	LOC_Os01g34940.1	377
chr1	19327096	19327892	up2k	LOC_Os01g34940.1	373
chr1	19379561	19379937	intro	LOC_Os01g35030.1	376
chr1	19389539	19389984	exon	LOC_Os01g35040.1	153
chr1	19389539	19389984	five_prime_UTR	LOC_Os01g35040.1	153
chr1	19389539	19389984	up2k	LOC_Os01g35040.1	292
chr1	19389549	19389981	exon	LOC_Os01g35040.1	150
chr1	19389549	19389981	five_prime_UTR	LOC_Os01g35040.1	150
chr1	19389549	19389981	up2k	LOC_Os01g35040.1	282
chr1	19411388	19411639	intergenic	.	0
chr1	19462634	19462933	intergenic	.	0
chr1	19502764	19502989	up2k	LOC_Os01g35220.1	225
chr1	19608456	19608744	intergenic	.	0
chr1	19917399	19918056	intergenic	.	0
chr1	19917586	19918052	intergenic	.	0
chr1	19918130	19918568	intergenic	.	0
chr1	19918159	19918551	intergenic	.	0
chr1	19918173	19918636	intergenic	.	0
chr1	19918602	19918911	intergenic	.	0
chr1	19918643	19918904	intergenic	.	0
chr1	19918654	19918920	intergenic	.	0
chr1	19955614	19956111	up2k	LOC_Os01g36060.1	497
chr1	19955614	19956111	up2k	LOC_Os01g36064.1	497
chr1	19955623	19956099	up2k	LOC_Os01g36060.1	476
chr1	19955623	19956099	up2k	LOC_Os01g36064.1	476
chr1	19955644	19956111	up2k	LOC_Os01g36060.1	467
chr1	19955644	19956111	up2k	LOC_Os01g36064.1	467
chr1	19955724	19956095	up2k	LOC_Os01g36060.1	371
chr1	19955724	19956095	up2k	LOC_Os01g36064.1	371
chr1	19959576	19959894	down2k	LOC_Os01g36064.1	318
chr1	19959576	19959894	exon	LOC_Os01g36070.1	227
chr1	19959576	19959894	five_prime_UTR	LOC_Os01g36070.1	149
chr1	19959576	19959894	up2k	LOC_Os01g36070.1	91
chr1	19959578	19959806	down2k	LOC_Os01g36064.1	228
chr1	19959578	19959806	exon	LOC_Os01g36070.1	139
chr1	19959578	19959806	five_prime_UTR	LOC_Os01g36070.1	139
chr1	19959578	19959806	up2k	LOC_Os01g36070.1	89
chr1	19963145	19963473	down2k	LOC_Os01g36070.1	328
chr1	19963145	19963473	down2k	LOC_Os01g36080.3	328
chr1	19963145	19963473	exon	LOC_Os01g36080.1	286
chr1	19963145	19963473	exon	LOC_Os01g36080.2	286
chr1	19963145	19963473	exon	LOC_Os01g36080.4	286
chr1	19963145	19963473	intro	LOC_Os01g36080.1	41
chr1	19963145	19963473	intro	LOC_Os01g36080.2	41
chr1	19963145	19963473	intro	LOC_Os01g36080.4	41
chr1	19963145	19963473	three_prime_UTR	LOC_Os01g36080.1	91
chr1	19963145	19963473	three_prime_UTR	LOC_Os01g36080.2	91
chr1	19963145	19963473	three_prime_UTR	LOC_Os01g36080.4	91
chr1	19963181	19963514	down2k	LOC_Os01g36070.1	333
chr1	19963181	19963514	down2k	LOC_Os01g36080.3	333
chr1	19963181	19963514	exon	LOC_Os01g36080.1	250
chr1	19963181	19963514	exon	LOC_Os01g36080.2	250
chr1	19963181	19963514	exon	LOC_Os01g36080.4	250
chr1	19963181	19963514	intro	LOC_Os01g36080.1	82
chr1	19963181	19963514	intro	LOC_Os01g36080.2	82
chr1	19963181	19963514	intro	LOC_Os01g36080.4	82
chr1	19963181	19963514	three_prime_UTR	LOC_Os01g36080.1	55
chr1	19963181	19963514	three_prime_UTR	LOC_Os01g36080.2	55
chr1	19963181	19963514	three_prime_UTR	LOC_Os01g36080.4	55
chr1	20044794	20045444	down2k	LOC_Os01g36229.1	650
chr1	20044815	20045428	down2k	LOC_Os01g36229.1	613
chr1	20044831	20045439	down2k	LOC_Os01g36229.1	608
chr1	20044841	20045430	down2k	LOC_Os01g36229.1	589
chr1	20048453	20048740	intergenic	.	0
chr1	20048482	20048828	intergenic	.	0
chr1	20049856	20050286	intergenic	.	0
chr1	20049929	20050292	intergenic	.	0
chr1	20049944	20050241	intergenic	.	0
chr1	20049955	20050279	intergenic	.	0
chr1	20063171	20063395	intro	LOC_Os01g36240.1	224
chr1	20063180	20063391	intro	LOC_Os01g36240.1	211
chr1	20124146	20124398	exon	LOC_Os01g36294.1	204
chr1	20124146	20124398	five_prime_UTR	LOC_Os01g36294.1	204
chr1	20124146	20124398	up2k	LOC_Os01g36294.1	48
chr1	20232989	20233270	up2k	LOC_Os01g36450.1	281
chr1	20233035	20233275	up2k	LOC_Os01g36450.1	240
chr1	20243116	20243480	down2k	LOC_Os01g36470.1	89
chr1	20243116	20243480	up2k	LOC_Os01g36460.1	364
chr1	20303846	20304107	down2k	LOC_Os01g36590.1	261
chr1	20303846	20304107	up2k	LOC_Os01g36580.1	261
chr1	20339969	20340105	exon	LOC_Os01g36660.1	53
chr1	20339969	20340105	intro	LOC_Os01g36660.1	73
chr1	20339969	20340105	intro	LOC_Os01g36660.1	8
chr1	20422299	20422834	down2k	LOC_Os01g36766.1	164
chr1	20422398	20422853	down2k	LOC_Os01g36766.1	183
chr1	20439570	20440076	intergenic	.	0
chr1	20439610	20439980	intergenic	.	0
chr1	20439663	20439981	intergenic	.	0
chr1	20439670	20439980	intergenic	.	0
chr1	20443928	20444109	intergenic	.	0
chr1	20443928	20444133	intergenic	.	0
chr1	20443943	20444132	intergenic	.	0
chr1	20454938	20455582	intergenic	.	0
chr1	20455021	20455511	intergenic	.	0
chr1	20514262	20514431	intergenic	.	0
chr1	20540561	20541035	exon	LOC_Os01g36890.2	206
chr1	20540561	20541035	five_prime_UTR	LOC_Os01g36890.2	206
chr1	20540561	20541035	up2k	LOC_Os01g36870.1	384
chr1	20540561	20541035	up2k	LOC_Os01g36880.1	474
chr1	20540561	20541035	up2k	LOC_Os01g36890.2	268
chr1	20540648	20540919	exon	LOC_Os01g36890.2	90
chr1	20540648	20540919	five_prime_UTR	LOC_Os01g36890.2	90
chr1	20540648	20540919	up2k	LOC_Os01g36870.1	271
chr1	20540648	20540919	up2k	LOC_Os01g36880.1	271
chr1	20540648	20540919	up2k	LOC_Os01g36890.2	181
chr1	20603473	20604038	up2k	LOC_Os01g36950.1	565
chr1	20603473	20604038	up2k	LOC_Os01g36950.2	565
chr1	20603473	20604038	up2k	LOC_Os01g36950.3	565
chr1	20603473	20604038	up2k	LOC_Os01g36950.4	565
chr1	20603556	20604034	up2k	LOC_Os01g36950.1	478
chr1	20603556	20604034	up2k	LOC_Os01g36950.2	478
chr1	20603556	20604034	up2k	LOC_Os01g36950.3	478
chr1	20603556	20604034	up2k	LOC_Os01g36950.4	478
chr1	20603567	20604029	up2k	LOC_Os01g36950.1	462
chr1	20603567	20604029	up2k	LOC_Os01g36950.2	462
chr1	20603567	20604029	up2k	LOC_Os01g36950.3	462
chr1	20603567	20604029	up2k	LOC_Os01g36950.4	462
chr1	20603573	20604029	up2k	LOC_Os01g36950.1	456
chr1	20603573	20604029	up2k	LOC_Os01g36950.2	456
chr1	20603573	20604029	up2k	LOC_Os01g36950.3	456
chr1	20603573	20604029	up2k	LOC_Os01g36950.4	456
chr1	20640173	20640513	up2k	LOC_Os01g36984.1	340
chr1	20640173	20640513	up2k	LOC_Os01g37000.1	340
chr1	20640182	20640502	up2k	LOC_Os01g36984.1	320
chr1	20640182	20640502	up2k	LOC_Os01g37000.1	320
chr1	20904439	20904981	down2k	LOC_Os01g37430.1	542
chr1	20904656	20905023	down2k	LOC_Os01g37430.1	365
chr1	20908240	20908727	intergenic	.	0
chr1	20908251	20908795	intergenic	.	0
chr1	20941082	20942055	down2k	LOC_Os01g37480.1	973
chr1	20941082	20942055	exon	LOC_Os01g37470.1	273
chr1	20941082	20942055	exon	LOC_Os01g37470.2	1
chr1	20941082	20942055	five_prime_UTR	LOC_Os01g37470.1	250
chr1	20941082	20942055	five_prime_UTR	LOC_Os01g37470.2	1
chr1	20941082	20942055	intro	LOC_Os01g37470.1	1
chr1	20941082	20942055	up2k	LOC_Os01g37470.1	698
chr1	20941082	20942055	up2k	LOC_Os01g37470.2	972
chr1	20941191	20942040	down2k	LOC_Os01g37480.1	849
chr1	20941191	20942040	exon	LOC_Os01g37470.1	166
chr1	20941191	20942040	five_prime_UTR	LOC_Os01g37470.1	166
chr1	20941191	20942040	up2k	LOC_Os01g37470.1	683
chr1	20941191	20942040	up2k	LOC_Os01g37470.2	849
chr1	20941587	20942000	down2k	LOC_Os01g37480.1	413
chr1	20941587	20942000	up2k	LOC_Os01g37470.1	413
chr1	20941587	20942000	up2k	LOC_Os01g37470.2	413
chr1	20941593	20942009	down2k	LOC_Os01g37480.1	416
chr1	20941593	20942009	up2k	LOC_Os01g37470.1	416
chr1	20941593	20942009	up2k	LOC_Os01g37470.2	416
chr1	20960756	20961129	down2k	LOC_Os01g37530.1	260
chr1	20960756	20961129	exon	LOC_Os01g37530.1	113
chr1	20987579	20987900	exon	LOC_Os01g37560.1	140
chr1	20987579	20987900	exon	LOC_Os01g37560.2	140
chr1	20987579	20987900	exon	LOC_Os01g37560.3	140
chr1	20987579	20987900	five_prime_UTR	LOC_Os01g37560.1	140
chr1	20987579	20987900	five_prime_UTR	LOC_Os01g37560.2	140
chr1	20987579	20987900	five_prime_UTR	LOC_Os01g37560.3	140
chr1	20987579	20987900	up2k	LOC_Os01g37560.1	181
chr1	20987579	20987900	up2k	LOC_Os01g37560.2	181
chr1	20987579	20987900	up2k	LOC_Os01g37560.3	181
chr1	20993467	20993777	down2k	LOC_Os01g37560.1	310
chr1	20993467	20993777	down2k	LOC_Os01g37560.3	310
chr1	20993504	20993784	down2k	LOC_Os01g37560.1	280
chr1	20993504	20993784	down2k	LOC_Os01g37560.3	280
chr1	20994004	20994298	down2k	LOC_Os01g37560.1	294
chr1	20994004	20994298	down2k	LOC_Os01g37560.3	294
chr1	21101215	21101628	intergenic	.	0
chr1	21103432	21103838	intergenic	.	0
chr1	21103437	21103842	intergenic	.	0
chr1	21108683	21109175	down2k	LOC_Os01g37740.1	492
chr1	21167395	21167850	down2k	LOC_Os01g37825.1	273
chr1	21167395	21167850	down2k	LOC_Os01g37825.2	273
chr1	21167395	21167850	exon	LOC_Os01g37825.1	182
chr1	21167395	21167850	exon	LOC_Os01g37825.2	182
chr1	21167395	21167850	three_prime_UTR	LOC_Os01g37825.1	182
chr1	21167395	21167850	three_prime_UTR	LOC_Os01g37825.2	182
chr1	21167395	21167850	up2k	LOC_Os01g37832.1	455
chr1	21167395	21167850	up2k	LOC_Os01g37832.2	455
chr1	21167395	21167850	up2k	LOC_Os01g37832.3	455
chr1	21173586	21174019	down2k	LOC_Os01g37832.1	433
chr1	21173586	21174019	down2k	LOC_Os01g37832.2	433
chr1	21173586	21174019	down2k	LOC_Os01g37832.3	433
chr1	21173586	21174019	up2k	LOC_Os01g37837.1	275
chr1	21173586	21174019	up2k	LOC_Os01g37837.2	275
chr1	21173586	21174019	up2k	LOC_Os01g37837.3	275
chr1	21173632	21174011	down2k	LOC_Os01g37832.1	379
chr1	21173632	21174011	down2k	LOC_Os01g37832.2	379
chr1	21173632	21174011	down2k	LOC_Os01g37832.3	379
chr1	21173632	21174011	up2k	LOC_Os01g37837.1	267
chr1	21173632	21174011	up2k	LOC_Os01g37837.2	267
chr1	21173632	21174011	up2k	LOC_Os01g37837.3	267
chr1	21195154	21195518	exon	LOC_Os01g37870.1	86
chr1	21195154	21195518	exon	LOC_Os01g37870.2	86
chr1	21195154	21195518	exon	LOC_Os01g37870.3	86
chr1	21195154	21195518	exon	LOC_Os01g37870.4	120
chr1	21195154	21195518	five_prime_UTR	LOC_Os01g37870.4	33
chr1	21195154	21195518	up2k	LOC_Os01g37860.1	364
chr1	21195154	21195518	up2k	LOC_Os01g37870.1	278
chr1	21195154	21195518	up2k	LOC_Os01g37870.2	278
chr1	21195154	21195518	up2k	LOC_Os01g37870.3	278
chr1	21195154	21195518	up2k	LOC_Os01g37870.4	244
chr1	21195523	21195764	exon	LOC_Os01g37870.1	150
chr1	21195523	21195764	exon	LOC_Os01g37870.2	150
chr1	21195523	21195764	exon	LOC_Os01g37870.3	150
chr1	21195523	21195764	exon	LOC_Os01g37870.4	150
chr1	21195523	21195764	intro	LOC_Os01g37870.1	90
chr1	21195523	21195764	intro	LOC_Os01g37870.2	90
chr1	21195523	21195764	intro	LOC_Os01g37870.3	90
chr1	21195523	21195764	intro	LOC_Os01g37870.4	90
chr1	21195523	21195764	up2k	LOC_Os01g37860.1	241
chr1	21258290	21258607	up2k	LOC_Os01g37940.1	317
chr1	21351605	21351998	down2k	LOC_Os01g38130.1	393
chr1	21351605	21351998	up2k	LOC_Os01g38120.1	69
chr1	21351647	21351991	down2k	LOC_Os01g38130.1	344
chr1	21351647	21351991	up2k	LOC_Os01g38120.1	27
chr1	21359365	21359737	exon	LOC_Os01g38140.1	249
chr1	21359365	21359737	intro	LOC_Os01g38140.1	54
chr1	21359365	21359737	intro	LOC_Os01g38140.1	67
chr1	21642956	21643398	exon	LOC_Os01g38530.1	155
chr1	21642956	21643398	exon	LOC_Os01g38530.2	155
chr1	21642956	21643398	five_prime_UTR	LOC_Os01g38530.1	155
chr1	21642956	21643398	five_prime_UTR	LOC_Os01g38530.2	155
chr1	21642956	21643398	up2k	LOC_Os01g38530.1	287
chr1	21642956	21643398	up2k	LOC_Os01g38530.2	287
chr1	21642956	21643398	up2k	LOC_Os01g38540.1	251
chr1	21642956	21643399	exon	LOC_Os01g38530.1	155
chr1	21642956	21643399	exon	LOC_Os01g38530.2	155
chr1	21642956	21643399	five_prime_UTR	LOC_Os01g38530.1	155
chr1	21642956	21643399	five_prime_UTR	LOC_Os01g38530.2	155
chr1	21642956	21643399	up2k	LOC_Os01g38530.1	288
chr1	21642956	21643399	up2k	LOC_Os01g38530.2	288
chr1	21642956	21643399	up2k	LOC_Os01g38540.1	252
chr1	21673256	21673417	down2k	LOC_Os01g38590.1	161
chr1	21695352	21695604	intergenic	.	0
chr1	21695770	21695964	intergenic	.	0
chr1	21875225	21875625	up2k	LOC_Os01g38940.1	400
chr1	21875233	21875541	up2k	LOC_Os01g38940.1	308
chr1	21875233	21875634	up2k	LOC_Os01g38940.1	401
chr1	21875256	21875617	up2k	LOC_Os01g38940.1	361
chr1	21890671	21891102	up2k	LOC_Os01g38970.1	314
chr1	21936140	21936594	down2k	LOC_Os01g39010.1	454
chr1	21936180	21936606	down2k	LOC_Os01g39010.1	426
chr1	21970789	21971444	down2k	LOC_Os01g39090.1	431
chr1	21970789	21971444	exon	LOC_Os01g39090.1	224
chr1	21992270	21992676	up2k	LOC_Os01g39110.1	406
chr1	22015547	22015952	intergenic	.	0
chr1	22015608	22016058	intergenic	.	0
chr1	22016611	22016996	intergenic	.	0
chr1	22016626	22017004	intergenic	.	0
chr1	22017702	22018062	intergenic	.	0
chr1	22017706	22018076	intergenic	.	0
chr1	22017734	22018062	intergenic	.	0
chr1	22017750	22018128	intergenic	.	0
chr1	22111464	22111763	intergenic	.	0
chr1	22111469	22111763	intergenic	.	0
chr1	22111488	22111756	intergenic	.	0
chr1	22111492	22111764	intergenic	.	0
chr1	22117257	22117652	intergenic	.	0
chr1	22128824	22129195	down2k	LOC_Os01g39310.1	371
chr1	22128824	22129195	down2k	LOC_Os01g39310.3	371
chr1	22137681	22138320	exon	LOC_Os01g39330.1	234
chr1	22137681	22138320	five_prime_UTR	LOC_Os01g39330.1	121
chr1	22137681	22138320	intro	LOC_Os01g39330.1	42
chr1	22137681	22138320	up2k	LOC_Os01g39320.1	265
chr1	22137681	22138320	up2k	LOC_Os01g39330.1	362
chr1	22266215	22266489	down2k	LOC_Os01g39500.1	136
chr1	22266248	22266504	down2k	LOC_Os01g39500.1	103
chr1	22302233	22302619	intro	LOC_Os01g39560.1	386
chr1	22302251	22302671	intro	LOC_Os01g39560.1	420
chr1	22302284	22302621	intro	LOC_Os01g39560.1	337
chr1	22305260	22305528	intro	LOC_Os01g39560.1	268
chr1	22330038	22330217	intergenic	.	0
chr1	22348166	22348405	intergenic	.	0
chr1	22398800	22399064	up2k	LOC_Os01g39710.1	264
chr1	22464752	22465104	up2k	LOC_Os01g39830.1	352
chr1	22464760	22465090	up2k	LOC_Os01g39830.1	330
chr1	22464761	22465080	up2k	LOC_Os01g39830.1	319
chr1	22464767	22464983	up2k	LOC_Os01g39830.1	216
chr1	22488030	22488446	up2k	LOC_Os01g39860.1	416
chr1	22488052	22488432	up2k	LOC_Os01g39860.1	380
chr1	22504311	22504801	down2k	LOC_Os01g39910.1	490
chr1	22504358	22504692	down2k	LOC_Os01g39910.1	334
chr1	22504364	22504748	down2k	LOC_Os01g39910.1	384
chr1	22524103	22524398	intergenic	.	0
chr1	22603409	22603772	up2k	LOC_Os01g40070.1	363
chr1	22603419	22603778	up2k	LOC_Os01g40070.1	359
chr1	22603426	22603776	up2k	LOC_Os01g40070.1	350
chr1	22612054	22612731	up2k	LOC_Os01g40080.1	590
chr1	22616446	22616692	down2k	LOC_Os01g40080.1	246
chr1	22616446	22616692	up2k	LOC_Os01g40094.1	246
chr1	22741425	22741957	up2k	LOC_Os01g40280.1	532
chr1	22741425	22741957	up2k	LOC_Os01g40280.2	532
chr1	22741425	22741957	up2k	LOC_Os01g40280.3	532
chr1	22741466	22741960	up2k	LOC_Os01g40280.1	494
chr1	22741466	22741960	up2k	LOC_Os01g40280.2	494
chr1	22741466	22741960	up2k	LOC_Os01g40280.3	494
chr1	22813471	22813790	up2k	LOC_Os01g40410.1	319
chr1	22873243	22873543	up2k	LOC_Os01g40480.1	300
chr1	22942216	22942392	intergenic	.	0
chr1	22942216	22942457	intergenic	.	0
chr1	22971760	22972205	intergenic	.	0
chr1	22972701	22973326	intergenic	.	0
chr1	22972731	22973320	intergenic	.	0
chr1	22972737	22973275	intergenic	.	0
chr1	22972858	22973308	intergenic	.	0
chr1	22975236	22975654	intergenic	.	0
chr1	23003320	23003749	down2k	LOC_Os01g40700.1	429
chr1	23003320	23003749	exon	LOC_Os01g40710.1	78
chr1	23003320	23003749	five_prime_UTR	LOC_Os01g40710.1	78
chr1	23003320	23003749	up2k	LOC_Os01g40710.1	351
chr1	23100755	23101179	intro	LOC_Os01g40860.1	424
chr1	23280730	23281249	down2k	LOC_Os01g41110.1	379
chr1	23280730	23281249	exon	LOC_Os01g41110.1	140
chr1	23280808	23281224	down2k	LOC_Os01g41110.1	354
chr1	23280808	23281224	exon	LOC_Os01g41110.1	62
chr1	23289134	23289522	down2k	LOC_Os01g41120.1	203
chr1	23294092	23294314	up2k	LOC_Os01g41140.1	222
chr1	23294092	23294314	up2k	LOC_Os01g41145.1	222
chr1	23294991	23295493	up2k	LOC_Os01g41145.1	502
chr1	23295031	23295552	exon	LOC_Os01g41145.1	41
chr1	23295031	23295552	five_prime_UTR	LOC_Os01g41145.1	41
chr1	23295031	23295552	up2k	LOC_Os01g41145.1	480
chr1	23323479	23323907	down2k	LOC_Os01g41190.1	428
chr1	23323479	23323907	down2k	LOC_Os01g41190.2	428
chr1	23323479	23323907	up2k	LOC_Os01g41200.1	428
chr1	23323582	23323902	down2k	LOC_Os01g41190.1	320
chr1	23323582	23323902	down2k	LOC_Os01g41190.2	320
chr1	23323582	23323902	up2k	LOC_Os01g41200.1	320
chr1	23424382	23424666	down2k	LOC_Os01g41390.1	284
chr1	23443455	23443589	down2k	LOC_Os01g41410.1	134
chr1	23492163	23492574	up2k	LOC_Os01g41500.1	411
chr1	23492183	23492590	up2k	LOC_Os01g41500.1	407
chr1	23492213	23492574	up2k	LOC_Os01g41500.1	361
chr1	23551136	23551463	up2k	LOC_Os01g41600.1	327
chr1	23593044	23593287	up2k	LOC_Os01g41680.1	243
chr1	23593044	23593287	up2k	LOC_Os01g41690.1	237
chr1	23593045	23593329	up2k	LOC_Os01g41680.1	284
chr1	23593045	23593329	up2k	LOC_Os01g41690.1	279
chr1	23676406	23676668	up2k	LOC_Os01g41810.1	262
chr1	23705103	23705420	up2k	LOC_Os01g41850.1	317
chr1	23762984	23763556	down2k	LOC_Os01g41900.1	572
chr1	23762984	23763556	down2k	LOC_Os01g41900.2	572
chr1	23762988	23763157	down2k	LOC_Os01g41900.1	169
chr1	23762988	23763157	down2k	LOC_Os01g41900.2	169
chr1	23762993	23763495	down2k	LOC_Os01g41900.1	502
chr1	23762993	23763495	down2k	LOC_Os01g41900.2	502
chr1	23762998	23763573	down2k	LOC_Os01g41900.1	575
chr1	23762998	23763573	down2k	LOC_Os01g41900.2	575
chr1	23820739	23821466	down2k	LOC_Os01g42020.1	380
chr1	23820739	23821466	up2k	LOC_Os01g42010.1	550
chr1	23820739	23821466	up2k	LOC_Os01g42010.2	507
chr1	23820912	23821342	down2k	LOC_Os01g42020.1	256
chr1	23820912	23821342	up2k	LOC_Os01g42010.1	377
chr1	23820912	23821342	up2k	LOC_Os01g42010.2	334
chr1	23831263	23831788	down2k	LOC_Os01g42024.1	525
chr1	23890974	23891290	up2k	LOC_Os01g42150.1	316
chr1	24060828	24061007	down2k	LOC_Os01g42360.1	179
chr1	24225331	24225590	intergenic	.	0
chr1	24225345	24225582	intergenic	.	0
chr1	24274493	24274835	intergenic	.	0
chr1	24317956	24318173	down2k	LOC_Os01g42730.1	217
chr1	24391748	24392070	up2k	LOC_Os01g42860.1	322
chr1	24465824	24466235	down2k	LOC_Os01g42960.1	411
chr1	24465832	24466195	down2k	LOC_Os01g42960.1	363
chr1	24523734	24524027	intergenic	.	0
chr1	24528386	24528640	intergenic	.	0
chr1	24528386	24528685	intergenic	.	0
chr1	24701021	24701292	intergenic	.	0
chr1	24789042	24789419	up2k	LOC_Os01g43350.1	377
chr1	24795733	24796149	down2k	LOC_Os01g43360.1	416
chr1	24889655	24890918	up2k	LOC_Os01g43470.1	743
chr1	24889669	24890720	up2k	LOC_Os01g43470.1	545
chr1	24889669	24890947	up2k	LOC_Os01g43470.1	772
chr1	24893883	24894368	down2k	LOC_Os01g43470.1	485
chr1	24893883	24894368	up2k	LOC_Os01g43480.1	485
chr1	24893883	24894368	up2k	LOC_Os01g43480.2	485
chr1	24893883	24894368	up2k	LOC_Os01g43480.3	251
chr1	24893930	24894305	down2k	LOC_Os01g43470.1	375
chr1	24893930	24894305	up2k	LOC_Os01g43480.1	375
chr1	24893930	24894305	up2k	LOC_Os01g43480.2	375
chr1	24893930	24894305	up2k	LOC_Os01g43480.3	188
chr1	24951047	24951395	up2k	LOC_Os01g43560.1	348
chr1	24988452	24989260	exon	LOC_Os01g43620.1	143
chr1	24988452	24989260	exon	LOC_Os01g43620.1	43
chr1	24988452	24989260	intro	LOC_Os01g43620.1	525
chr1	24988452	24989260	intro	LOC_Os01g43620.1	94
chr1	24988461	24989239	exon	LOC_Os01g43620.1	143
chr1	24988461	24989239	exon	LOC_Os01g43620.1	34
chr1	24988461	24989239	intro	LOC_Os01g43620.1	504
chr1	24988461	24989239	intro	LOC_Os01g43620.1	94
chr1	24988472	24989175	exon	LOC_Os01g43620.1	143
chr1	24988472	24989175	exon	LOC_Os01g43620.1	23
chr1	24988472	24989175	intro	LOC_Os01g43620.1	440
chr1	24988472	24989175	intro	LOC_Os01g43620.1	94
chr1	24988487	24989215	exon	LOC_Os01g43620.1	143
chr1	24988487	24989215	exon	LOC_Os01g43620.1	8
chr1	24988487	24989215	intro	LOC_Os01g43620.1	480
chr1	24988487	24989215	intro	LOC_Os01g43620.1	94
chr1	25039769	25040055	exon	LOC_Os01g43690.1	206
chr1	25039769	25040055	intro	LOC_Os01g43690.1	79
chr1	25039769	25040055	up2k	LOC_Os01g43700.1	286
chr1	25039769	25040055	up2k	LOC_Os01g43700.2	286
chr1	25183674	25183873	intergenic	.	0
chr1	25238223	25238595	down2k	LOC_Os01g44050.1	372
chr1	25238240	25238518	down2k	LOC_Os01g44050.1	278
chr1	25244878	25244995	intergenic	.	0
chr1	25296426	25296732	intro	LOC_Os01g44130.1	306
chr1	25300408	25300758	down2k	LOC_Os01g44140.1	350
chr1	25636728	25637152	exon	LOC_Os01g45190.1	202
chr1	25636728	25637152	exon	LOC_Os01g45190.3	194
chr1	25636728	25637152	five_prime_UTR	LOC_Os01g45190.1	69
chr1	25636728	25637152	five_prime_UTR	LOC_Os01g45190.3	194
chr1	25636728	25637152	up2k	LOC_Os01g45174.1	424
chr1	25636728	25637152	up2k	LOC_Os01g45190.1	222
chr1	25636728	25637152	up2k	LOC_Os01g45190.3	230
chr1	25636734	25637168	exon	LOC_Os01g45190.1	218
chr1	25636734	25637168	exon	LOC_Os01g45190.3	210
chr1	25636734	25637168	five_prime_UTR	LOC_Os01g45190.1	69
chr1	25636734	25637168	five_prime_UTR	LOC_Os01g45190.3	210
chr1	25636734	25637168	up2k	LOC_Os01g45174.1	434
chr1	25636734	25637168	up2k	LOC_Os01g45190.1	216
chr1	25636734	25637168	up2k	LOC_Os01g45190.3	224
chr1	25691522	25691903	down2k	LOC_Os01g45260.1	381
chr1	25691522	25691903	up2k	LOC_Os01g45274.2	381
chr1	25691529	25691795	down2k	LOC_Os01g45260.1	266
chr1	25691529	25691795	up2k	LOC_Os01g45274.2	266
chr1	26417819	26418095	up2k	LOC_Os01g46410.1	276
chr1	26417819	26418095	up2k	LOC_Os01g46420.1	276
chr1	26647563	26648045	intergenic	.	0
chr1	26649936	26650980	up2k	LOC_Os01g46760.1	36
chr1	26649976	26651052	up2k	LOC_Os01g46760.1	108
chr1	26650027	26650970	up2k	LOC_Os01g46760.1	26
chr1	26650032	26650989	up2k	LOC_Os01g46760.1	45
chr1	26760589	26760900	intergenic	.	0
chr1	27008257	27008963	down2k	LOC_Os01g47256.1	706
chr1	27008257	27008963	down2k	LOC_Os01g47256.2	706
chr1	27008257	27008963	down2k	LOC_Os01g47256.3	706
chr1	27008257	27008963	down2k	LOC_Os01g47256.4	706
chr1	27008257	27008963	exon	LOC_Os01g47262.2	135
chr1	27008257	27008963	five_prime_UTR	LOC_Os01g47262.2	135
chr1	27008257	27008963	intro	LOC_Os01g47262.2	24
chr1	27008257	27008963	up2k	LOC_Os01g47262.2	546
chr1	27008429	27008985	down2k	LOC_Os01g47256.1	556
chr1	27008429	27008985	down2k	LOC_Os01g47256.2	556
chr1	27008429	27008985	down2k	LOC_Os01g47256.3	556
chr1	27008429	27008985	down2k	LOC_Os01g47256.4	556
chr1	27008429	27008985	exon	LOC_Os01g47262.2	135
chr1	27008429	27008985	five_prime_UTR	LOC_Os01g47262.2	135
chr1	27008429	27008985	intro	LOC_Os01g47262.2	46
chr1	27008429	27008985	up2k	LOC_Os01g47262.2	374
chr1	27008523	27008864	down2k	LOC_Os01g47256.1	341
chr1	27008523	27008864	down2k	LOC_Os01g47256.2	341
chr1	27008523	27008864	down2k	LOC_Os01g47256.3	341
chr1	27008523	27008864	down2k	LOC_Os01g47256.4	341
chr1	27008523	27008864	exon	LOC_Os01g47262.2	61
chr1	27008523	27008864	five_prime_UTR	LOC_Os01g47262.2	61
chr1	27008523	27008864	up2k	LOC_Os01g47262.2	280
chr1	27159371	27159665	exon	LOC_Os01g47520.1	93
chr1	27159371	27159665	intro	LOC_Os01g47520.1	130
chr1	27159371	27159665	intro	LOC_Os01g47520.1	69
chr1	27159371	27159665	up2k	LOC_Os01g47510.1	294
chr1	27331888	27332518	intergenic	.	0
chr1	27331893	27332476	intergenic	.	0
chr1	27331991	27332463	intergenic	.	0
chr1	27332013	27332486	intergenic	.	0
chr1	27352965	27353285	up2k	LOC_Os01g47790.1	320
chr1	27352985	27353246	up2k	LOC_Os01g47790.1	261
chr1	27622405	27622820	up2k	LOC_Os01g48210.1	200
chr1	27622405	27622820	up2k	LOC_Os01g48210.2	200
chr1	27633301	27634624	exon	LOC_Os01g48220.1	243
chr1	27633301	27634624	five_prime_UTR	LOC_Os01g48220.1	132
chr1	27633301	27634624	intro	LOC_Os01g48220.1	22
chr1	27633301	27634624	up2k	LOC_Os01g48220.1	1057
chr1	27654555	27654872	up2k	LOC_Os01g48250.1	317
chr1	27654559	27654926	up2k	LOC_Os01g48250.1	367
chr1	27731856	27732195	down2k	LOC_Os01g48380.1	339
chr1	27731856	27732195	exon	LOC_Os01g48380.2	154
chr1	27731856	27732195	exon	LOC_Os01g48380.2	36
chr1	27731856	27732195	intro	LOC_Os01g48380.2	63
chr1	27731856	27732195	intro	LOC_Os01g48380.2	83
chr1	27731856	27732195	three_prime_UTR	LOC_Os01g48380.2	154
chr1	27731856	27732195	three_prime_UTR	LOC_Os01g48380.2	36
chr1	27731856	27732195	up2k	LOC_Os01g48390.1	339
chr1	27731856	27732195	up2k	LOC_Os01g48390.2	339
chr1	27763685	27764003	up2k	LOC_Os01g48440.1	48
chr1	27763685	27764003	up2k	LOC_Os01g48440.2	48
chr1	27763685	27764003	up2k	LOC_Os01g48440.3	48
chr1	27856571	27856759	down2k	LOC_Os01g48570.1	188
chr1	27856571	27856759	up2k	LOC_Os01g48580.1	188
chr1	27951855	27952553	intergenic	.	0
chr1	28015650	28016208	down2k	LOC_Os01g48820.1	356
chr1	28015650	28016208	down2k	LOC_Os01g48830.1	334
chr1	28015650	28016208	down2k	LOC_Os01g48830.3	558
chr1	28015650	28016208	exon	LOC_Os01g48830.2	558
chr1	28015650	28016208	three_prime_UTR	LOC_Os01g48830.2	558
chr1	28472883	28473438	up2k	LOC_Os01g49490.1	289
chr1	28472909	28473567	up2k	LOC_Os01g49490.1	263
chr1	28472930	28473558	up2k	LOC_Os01g49490.1	242
chr1	28472935	28473555	up2k	LOC_Os01g49490.1	237
chr1	28503405	28503625	exon	LOC_Os01g49560.1	63
chr1	28503405	28503625	five_prime_UTR	LOC_Os01g49560.1	63
chr1	28503405	28503625	up2k	LOC_Os01g49560.1	157
chr1	28503410	28503609	exon	LOC_Os01g49560.1	58
chr1	28503410	28503609	five_prime_UTR	LOC_Os01g49560.1	58
chr1	28503410	28503609	up2k	LOC_Os01g49560.1	141
chr1	28503410	28503633	exon	LOC_Os01g49560.1	58
chr1	28503410	28503633	five_prime_UTR	LOC_Os01g49560.1	58
chr1	28503410	28503633	up2k	LOC_Os01g49560.1	165
chr1	28619083	28619552	down2k	LOC_Os01g49830.1	401
chr1	28619083	28619552	exon	LOC_Os01g49830.1	68
chr1	28619083	28619552	three_prime_UTR	LOC_Os01g49830.1	68
chr1	28636779	28637260	intergenic	.	0
chr1	28636785	28637266	intergenic	.	0
chr1	28637277	28638075	intergenic	.	0
chr1	28637402	28637841	intergenic	.	0
chr1	28911337	28911605	up2k	LOC_Os01g50350.1	268
chr1	28911337	28911605	up2k	LOC_Os01g50350.2	268
chr1	28911337	28911605	up2k	LOC_Os01g50360.1	230
chr1	28925678	28926535	up2k	LOC_Os01g50380.1	857
chr1	28926206	28926529	up2k	LOC_Os01g50380.1	323
chr1	28937031	28937722	down2k	LOC_Os01g50400.1	179
chr1	28937031	28937722	down2k	LOC_Os01g50410.1	691
chr1	28937077	28937802	down2k	LOC_Os01g50400.1	133
chr1	28937077	28937802	down2k	LOC_Os01g50410.1	725
chr1	28947961	28948370	exon	LOC_Os01g50420.1	84
chr1	28947961	28948370	five_prime_UTR	LOC_Os01g50420.1	19
chr1	28947961	28948370	up2k	LOC_Os01g50420.1	325
chr1	28948031	28948372	exon	LOC_Os01g50420.1	14
chr1	28948031	28948372	five_prime_UTR	LOC_Os01g50420.1	14
chr1	28948031	28948372	up2k	LOC_Os01g50420.1	327
chr1	29214982	29215349	up2k	LOC_Os01g50860.1	367
chr1	29215005	29215313	up2k	LOC_Os01g50860.1	308
chr1	29262477	29262937	intergenic	.	0
chr1	29262478	29262943	intergenic	.	0
chr1	29278688	29279102	down2k	LOC_Os01g50950.1	414
chr1	29278688	29279102	down2k	LOC_Os01g50960.1	414
chr1	29400493	29401024	intergenic	.	0
chr1	29436838	29437212	down2k	LOC_Os01g51200.1	374
chr1	29436838	29437212	down2k	LOC_Os01g51200.2	374
chr1	29436838	29437212	down2k	LOC_Os01g51210.1	374
chr1	29436838	29437212	down2k	LOC_Os01g51210.2	374
chr1	29645411	29645674	up2k	LOC_Os01g51620.1	263
chr1	29773791	29774014	down2k	LOC_Os01g51780.1	223
chr1	29773791	29774014	up2k	LOC_Os01g51770.1	223
chr1	29851326	29851866	up2k	LOC_Os01g51930.1	540
chr1	29851354	29851905	up2k	LOC_Os01g51930.1	551
chr1	29971349	29971670	exon	LOC_Os01g52120.1	321
chr1	29971349	29971670	five_prime_UTR	LOC_Os01g52120.1	207
chr1	29971349	29971670	up2k	LOC_Os01g52110.1	321
chr1	29971349	29971670	up2k	LOC_Os01g52110.2	321
chr1	29971349	29971670	up2k	LOC_Os01g52110.3	321
chr1	29971349	29971670	up2k	LOC_Os01g52110.4	321
chr1	29971349	29971670	up2k	LOC_Os01g52110.5	321
chr1	29971349	29971670	up2k	LOC_Os01g52110.7	321
chr1	29971349	29971670	up2k	LOC_Os01g52110.8	321
chr1	29971349	29971670	up2k	LOC_Os01g52110.9	321
chr1	29972208	29972524	down2k	LOC_Os01g52120.1	316
chr1	29972208	29972524	up2k	LOC_Os01g52110.1	316
chr1	29972208	29972524	up2k	LOC_Os01g52110.2	316
chr1	29972208	29972524	up2k	LOC_Os01g52110.3	316
chr1	29972208	29972524	up2k	LOC_Os01g52110.4	316
chr1	29972208	29972524	up2k	LOC_Os01g52110.5	316
chr1	29972208	29972524	up2k	LOC_Os01g52110.7	316
chr1	29972208	29972524	up2k	LOC_Os01g52110.8	316
chr1	29972208	29972524	up2k	LOC_Os01g52110.9	316
chr1	30458440	30458912	up2k	LOC_Os01g53000.1	472
chr1	30458440	30458912	up2k	LOC_Os01g53000.2	472
chr1	30800057	30800335	intergenic	.	0
chr1	30942244	30942415	down2k	LOC_Os01g53820.1	158
chr1	31196785	31196993	down2k	LOC_Os01g54220.1	41
chr1	31196785	31196993	up2k	LOC_Os01g54230.1	208
chr1	31236905	31237278	exon	LOC_Os01g54290.1	373
chr1	31236908	31237296	exon	LOC_Os01g54290.1	388
chr1	31297494	31297917	down2k	LOC_Os01g54400.1	423
chr1	31339023	31339527	up2k	LOC_Os01g54480.1	138
chr1	31339023	31339527	up2k	LOC_Os01g54480.2	58
chr1	31339023	31339527	up2k	LOC_Os01g54480.3	58
chr1	31339061	31339462	up2k	LOC_Os01g54480.1	100
chr1	31339061	31339462	up2k	LOC_Os01g54480.2	20
chr1	31339061	31339462	up2k	LOC_Os01g54480.3	20
chr1	31733634	31734311	up2k	LOC_Os01g55160.1	677
chr1	31733710	31734385	up2k	LOC_Os01g55160.1	675
chr1	31898615	31899071	intergenic	.	0
chr1	31899478	31900003	intergenic	.	0
chr1	32395907	32396292	down2k	LOC_Os01g56250.1	294
chr1	32395907	32396292	down2k	LOC_Os01g56260.1	385
chr1	32395907	32396292	exon	LOC_Os01g56250.1	91
chr1	32395960	32396329	down2k	LOC_Os01g56250.1	331
chr1	32395960	32396329	down2k	LOC_Os01g56260.1	369
chr1	32395960	32396329	exon	LOC_Os01g56250.1	38
chr1	32395974	32396292	down2k	LOC_Os01g56250.1	294
chr1	32395974	32396292	down2k	LOC_Os01g56260.1	318
chr1	32395974	32396292	exon	LOC_Os01g56250.1	24
chr1	32395978	32396322	down2k	LOC_Os01g56250.1	324
chr1	32395978	32396322	down2k	LOC_Os01g56260.1	344
chr1	32395978	32396322	exon	LOC_Os01g56250.1	20
chr1	32429149	32429930	down2k	LOC_Os01g56290.1	360
chr1	32429185	32429935	down2k	LOC_Os01g56290.1	324
chr1	33010330	33010623	up2k	LOC_Os01g57110.1	293
chr1	33010330	33010623	up2k	LOC_Os01g57110.2	293
chr1	33285190	33285621	intergenic	.	0
chr1	33300751	33301273	down2k	LOC_Os01g57590.1	76
chr1	33300751	33301273	exon	LOC_Os01g57590.1	426
chr1	33300751	33301273	intro	LOC_Os01g57590.1	19
chr1	33300751	33301273	up2k	LOC_Os01g57599.1	522
chr1	33300753	33301231	down2k	LOC_Os01g57590.1	74
chr1	33300753	33301231	exon	LOC_Os01g57590.1	404
chr1	33300753	33301231	up2k	LOC_Os01g57599.1	478
chr1	33301539	33301973	intro	LOC_Os01g57590.1	434
chr1	33301539	33301973	up2k	LOC_Os01g57599.1	434
chr1	33301588	33301887	intro	LOC_Os01g57590.1	299
chr1	33301588	33301887	up2k	LOC_Os01g57599.1	299
chr1	33301621	33301900	intro	LOC_Os01g57590.1	279
chr1	33301621	33301900	up2k	LOC_Os01g57599.1	279
chr1	33301631	33301915	intro	LOC_Os01g57590.1	284
chr1	33301631	33301915	up2k	LOC_Os01g57599.1	284
chr1	33415533	33415852	down2k	LOC_Os01g57770.1	275
chr1	33415533	33415852	exon	LOC_Os01g57770.1	44
chr1	33415533	33415852	three_prime_UTR	LOC_Os01g57770.1	44
chr1	33415533	33415852	up2k	LOC_Os01g57780.1	319
chr1	33448855	33449298	exon	LOC_Os01g57840.1	335
chr1	33448855	33449298	intro	LOC_Os01g57840.1	107
chr1	33448855	33449298	three_prime_UTR	LOC_Os01g57840.1	118
chr1	33505411	33505620	up2k	LOC_Os01g57956.1	209
chr1	33505411	33505620	up2k	LOC_Os01g57958.1	209
chr1	33505411	33505620	up2k	LOC_Os01g57960.1	209
chr1	33558548	33558677	up2k	LOC_Os01g58022.1	129
chr1	33573113	33573356	up2k	LOC_Os01g58039.1	243
chr1	33640456	33641354	up2k	LOC_Os01g58170.1	898
chr1	33640456	33641354	up2k	LOC_Os01g58194.1	898
chr1	33640531	33641300	up2k	LOC_Os01g58170.1	769
chr1	33640531	33641300	up2k	LOC_Os01g58194.1	769
chr1	33640531	33642262	exon	LOC_Os01g58194.1	231
chr1	33640531	33642262	five_prime_UTR	LOC_Os01g58194.1	132
chr1	33640531	33642262	intro	LOC_Os01g58194.1	76
chr1	33640531	33642262	up2k	LOC_Os01g58170.1	970
chr1	33640531	33642262	up2k	LOC_Os01g58194.1	1423
chr1	33640547	33641278	up2k	LOC_Os01g58170.1	731
chr1	33640547	33641278	up2k	LOC_Os01g58194.1	731
chr1	33756342	33756593	intergenic	.	0
chr1	33756943	33757282	intergenic	.	0
chr1	33794192	33794494	down2k	LOC_Os01g58459.1	302
chr1	33794192	33794494	down2k	LOC_Os01g58459.2	302
chr1	33932873	33933112	exon	LOC_Os01g58700.1	69
chr1	33932873	33933112	five_prime_UTR	LOC_Os01g58700.1	69
chr1	33932873	33933112	up2k	LOC_Os01g58700.1	170
chr1	33995726	33996469	up2k	LOC_Os01g58830.1	462
chr1	33995726	33996469	up2k	LOC_Os01g58850.1	743
chr1	33995755	33996529	up2k	LOC_Os01g58830.1	433
chr1	33995755	33996529	up2k	LOC_Os01g58850.1	774
chr1	33995771	33996510	up2k	LOC_Os01g58830.1	417
chr1	33995771	33996510	up2k	LOC_Os01g58850.1	739
chr1	33995971	33996485	up2k	LOC_Os01g58830.1	217
chr1	33995971	33996485	up2k	LOC_Os01g58850.1	514
chr1	34281444	34281785	up2k	LOC_Os01g59300.1	341
chr1	34281444	34281785	up2k	LOC_Os01g59310.1	341
chr1	34281447	34281854	up2k	LOC_Os01g59300.1	407
chr1	34281447	34281854	up2k	LOC_Os01g59310.1	407
chr1	34332508	34332931	intergenic	.	0
chr1	34332548	34332825	intergenic	.	0
chr1	34372634	34373209	intergenic	.	0
chr1	34375118	34375593	down2k	LOC_Os01g59430.1	475
chr1	34375176	34375585	down2k	LOC_Os01g59430.1	409
chr1	34395596	34395958	up2k	LOC_Os01g59460.1	362
chr1	34402770	34403146	down2k	LOC_Os01g59480.1	40
chr1	34402770	34403146	exon	LOC_Os01g59480.1	308
chr1	34402770	34403146	intro	LOC_Os01g59480.1	27
chr1	34427733	34427970	down2k	LOC_Os01g59540.1	237
chr1	34427733	34427970	intro	LOC_Os01g59550.1	237
chr1	34427733	34427985	down2k	LOC_Os01g59540.1	252
chr1	34427733	34427985	intro	LOC_Os01g59550.1	252
chr1	34529528	34530139	up2k	LOC_Os01g59690.1	371
chr1	34529533	34530150	up2k	LOC_Os01g59690.1	382
chr1	34529611	34530130	up2k	LOC_Os01g59690.1	362
chr1	34695153	34695603	up2k	LOC_Os01g60020.1	450
chr1	34695604	34695931	up2k	LOC_Os01g60020.1	327
chr1	34695621	34695859	up2k	LOC_Os01g60020.1	238
chr1	34695649	34695889	up2k	LOC_Os01g60020.1	240
chr1	34703322	34703638	down2k	LOC_Os01g60040.1	168
chr1	34703322	34703638	down2k	LOC_Os01g60040.2	168
chr1	34703352	34703652	down2k	LOC_Os01g60040.1	182
chr1	34703352	34703652	down2k	LOC_Os01g60040.2	182
chr1	34859890	34860313	intergenic	.	0
chr1	34897561	34897845	up2k	LOC_Os01g60330.1	284
chr1	34934814	34935067	down2k	LOC_Os01g60400.1	253
chr1	34934821	34935067	down2k	LOC_Os01g60400.1	246
chr1	35237184	35237517	up2k	LOC_Os01g60920.1	333
chr1	35327101	35327681	exon	LOC_Os01g61044.2	63
chr1	35327101	35327681	five_prime_UTR	LOC_Os01g61044.2	25
chr1	35327101	35327681	up2k	LOC_Os01g61044.2	517
chr1	35327101	35327681	up2k	LOC_Os01g61060.1	580
chr1	35754711	35755100	down2k	LOC_Os01g61800.1	389
chr1	35754711	35755100	down2k	LOC_Os01g61810.1	389
chr1	35754711	35755100	down2k	LOC_Os01g61810.2	389
chr1	35802187	35802582	intergenic	.	0
chr1	35876473	35876698	intergenic	.	0
chr1	35913778	35914105	down2k	LOC_Os01g62060.1	327
chr1	35913778	35914105	down2k	LOC_Os01g62060.2	327
chr1	35913778	35914105	down2k	LOC_Os01g62060.3	327
chr1	35932582	35932879	intergenic	.	0
chr1	35932686	35932852	intergenic	.	0
chr1	36149695	36150033	intergenic	.	0
chr1	36162125	36162487	down2k	LOC_Os01g62460.1	362
chr1	36162125	36162487	down2k	LOC_Os01g62460.2	362
chr1	36162125	36162487	down2k	LOC_Os01g62460.3	362
chr1	36346027	36347533	down2k	LOC_Os01g62760.1	1455
chr1	36346027	36347533	exon	LOC_Os01g62760.1	51
chr1	36346027	36347533	exon	LOC_Os01g62770.1	1420
chr1	36346027	36347533	five_prime_UTR	LOC_Os01g62770.1	899
chr1	36346027	36347533	three_prime_UTR	LOC_Os01g62760.1	51
chr1	36346027	36347533	three_prime_UTR	LOC_Os01g62770.1	133
chr1	36346027	36347533	up2k	LOC_Os01g62770.1	86
chr1	36428033	36428574	intergenic	.	0
chr1	36428113	36428416	intergenic	.	0
chr1	36467736	36468025	down2k	LOC_Os01g62950.1	179
chr1	36467736	36468025	exon	LOC_Os01g62950.1	110
chr1	36467736	36468025	three_prime_UTR	LOC_Os01g62950.1	110
chr1	36467736	36468025	up2k	LOC_Os01g62945.1	289
chr1	36473190	36475094	intergenic	.	0
chr1	36473603	36474146	intergenic	.	0
chr1	36601109	36601444	up2k	LOC_Os01g63150.1	335
chr1	36661303	36661633	up2k	LOC_Os01g63250.1	330
chr1	36725272	36725574	exon	LOC_Os01g63370.1	133
chr1	36725272	36725574	intro	LOC_Os01g63370.1	114
chr1	36725272	36725574	up2k	LOC_Os01g63370.1	54
chr1	36837681	36837955	intergenic	.	0
chr1	37101019	37101361	up2k	LOC_Os01g63930.1	164
chr1	37101019	37101361	up2k	LOC_Os01g63930.2	164
chr1	37105071	37105413	intergenic	.	0
chr1	37105102	37105409	intergenic	.	0
chr1	37105509	37105817	intergenic	.	0
chr1	37340698	37341191	intergenic	.	0
chr1	37445151	37445512	up2k	LOC_Os01g64520.1	361
chr1	37445151	37445512	up2k	LOC_Os01g64520.2	361
[truncated: 21,133 more rows]

## Sheet: WXS(F)-P4-dTHS_related genes
Supplemental Table S2. The related genes from dTHSs by peak annotation in WXS(F) versus WXS(S)
WXS(F)-P4-dTHS_related genes between WXS(F)-P4 and WXS(S)-P4 and the GO terms of these genes
chr	start	end	region	gene ID	overlapped length		GO term	Ontology	Description	Numbers	p-value	FDR
chr1	1096140	1096508	down2k	LOC_Os01g02950.1	368		GO:0015992	P	proton transport	17	6.4e-12	4.4e-10
chr1	1563973	1564414	exon	LOC_Os01g03740.1	114		GO:0006818	P	hydrogen transport	17	6.4e-12	4.4e-10
chr1	1563973	1564414	exon	LOC_Os01g03740.1	174		GO:0006119	P	oxidative phosphorylation	17	2.4e-11	1.1e-09
chr1	1563973	1564414	intro	LOC_Os01g03740.1	73		GO:0015985	P	energy coupled proton transport, down electrochemical gradient	15	8.5e-11	2e-09
chr1	1563973	1564414	intro	LOC_Os01g03740.1	77		GO:0015986	P	ATP synthesis coupled proton transport	15	8.5e-11	2e-09
chr1	1563973	1564414	up2k	LOC_Os01g03730.1	276		GO:0034220	P	ion transmembrane transport	15	8.5e-11	2e-09
chr1	1968760	1969134	exon	LOC_Os01g04430.1	374		GO:0006091	P	generation of precursor metabolites and energy	25	1.4e-10	2.8e-09
chr1	1968760	1969134	up2k	LOC_Os01g04409.1	374		GO:0009259	P	ribonucleotide metabolic process	20	1.9e-10	3.2e-09
chr1	2061399	2061961	down2k	LOC_Os01g04600.1	349		GO:0046034	P	ATP metabolic process	18	7.2e-10	1.1e-08
chr1	2061399	2061961	down2k	LOC_Os01g04600.2	349		GO:0009260	P	ribonucleotide biosynthetic process	19	9.5e-10	1.3e-08
chr1	2061399	2061961	exon	LOC_Os01g04590.1	264		GO:0009199	P	ribonucleoside triphosphate metabolic process	18	1.2e-09	1.3e-08
chr1	2061399	2061961	exon	LOC_Os01g04590.1	91		GO:0009205	P	purine ribonucleoside triphosphate metabolic process	18	1.2e-09	1.3e-08
chr1	2061399	2061961	intro	LOC_Os01g04590.1	105		GO:0009144	P	purine nucleoside triphosphate metabolic process	18	1.2e-09	1.3e-08
chr1	2061399	2061961	intro	LOC_Os01g04590.1	99		GO:0009141	P	nucleoside triphosphate metabolic process	18	1.4e-09	1.4e-08
chr1	2061399	2061961	three_prime_UTR	LOC_Os01g04590.1	22		GO:0009117	P	nucleotide metabolic process	22	2.5e-09	2.2e-08
chr1	2577996	2578293	down2k	LOC_Os01g05470.1	297		GO:0006753	P	nucleoside phosphate metabolic process	22	2.5e-09	2.2e-08
chr1	2577996	2578293	exon	LOC_Os01g05460.1	64		GO:0006754	P	ATP biosynthetic process	17	3.8e-09	2.9e-08
chr1	2577996	2578293	intro	LOC_Os01g05460.1	149		GO:0055086	P	nucleobase, nucleoside and nucleotide metabolic process	23	3.7e-09	2.9e-08
chr1	2577996	2578293	up2k	LOC_Os01g05460.1	83		GO:0009150	P	purine ribonucleotide metabolic process	18	4.7e-09	3.4e-08
chr1	3518295	3518888	down2k	LOC_Os01g07430.1	110		GO:0009206	P	purine ribonucleoside triphosphate biosynthetic process	17	6.4e-09	3.8e-08
chr1	3518295	3518888	exon	LOC_Os01g07420.1	580		GO:0009201	P	ribonucleoside triphosphate biosynthetic process	17	6.4e-09	3.8e-08
chr1	3518295	3518888	intro	LOC_Os01g07420.1	12		GO:0009142	P	nucleoside triphosphate biosynthetic process	17	6.4e-09	3.8e-08
chr1	4350313	4350715	intro	LOC_Os01g08710.1	402		GO:0009145	P	purine nucleoside triphosphate biosynthetic process	17	6.4e-09	3.8e-08
chr1	4350313	4350715	intro	LOC_Os01g08710.2	402		GO:0006163	P	purine nucleotide metabolic process	18	9.1e-09	5.3e-08
chr1	4738350	4739014	down2k	LOC_Os01g09320.1	555		GO:0009165	P	nucleotide biosynthetic process	19	1.5e-08	8.2e-08
chr1	4738350	4739014	exon	LOC_Os01g09320.1	109		GO:0009152	P	purine ribonucleotide biosynthetic process	17	2.3e-08	1.2e-07
chr1	4738350	4739014	three_prime_UTR	LOC_Os01g09320.1	109		GO:0006164	P	purine nucleotide biosynthetic process	17	3.6e-08	1.8e-07
chr1	4738350	4739014	up2k	LOC_Os01g09310.1	664		GO:0015672	P	monovalent inorganic cation transport	17	5.5e-08	2.7e-07
chr1	4738580	4738944	down2k	LOC_Os01g09320.1	325		GO:0046483	P	heterocycle metabolic process	23	2.4e-07	1.2e-06
chr1	4738580	4738944	exon	LOC_Os01g09320.1	39		GO:0006811	P	ion transport	23	1.7e-05	7.7e-05
chr1	4738580	4738944	three_prime_UTR	LOC_Os01g09320.1	39		GO:0055114	P	oxidation reduction	50	3.4e-05	0.00015
chr1	4738580	4738944	up2k	LOC_Os01g09310.1	364		GO:0015979	P	photosynthesis	11	4e-05	0.00017
chr1	4738582	4738966	down2k	LOC_Os01g09320.1	323		GO:0044281	P	small molecule metabolic process	41	4.3e-05	0.00018
chr1	4738582	4738966	exon	LOC_Os01g09320.1	61		GO:0006812	P	cation transport	20	4.6e-05	0.00019
chr1	4738582	4738966	three_prime_UTR	LOC_Os01g09320.1	61		GO:0030384	P	phosphoinositide metabolic process	7	5.2e-05	0.0002
chr1	4738582	4738966	up2k	LOC_Os01g09310.1	384		GO:0022900	P	electron transport chain	8	5.5e-05	0.00021
chr1	5046696	5047252	intergenic	.	0		GO:0006505	P	GPI anchor metabolic process	5	0.00011	0.00041
chr1	5046727	5047199	intergenic	.	0		GO:0008152	P	metabolic process	328	0.00013	0.00047
chr1	5046778	5047193	intergenic	.	0		GO:0046486	P	glycerolipid metabolic process	7	0.00028	0.00097
chr1	5046835	5047181	intergenic	.	0		GO:0006650	P	glycerophospholipid metabolic process	7	0.00028	0.00097
chr1	5152659	5152997	intergenic	.	0		GO:0009767	P	photosynthetic electron transport chain	5	0.00032	0.0011
chr1	5152661	5153104	intergenic	.	0		GO:0010467	P	gene expression	73	0.00035	0.0012
chr1	5270264	5270730	exon	LOC_Os01g10110.1	466		GO:0019684	P	photosynthesis, light reaction	6	0.00058	0.0019
chr1	5270264	5270730	three_prime_UTR	LOC_Os01g10110.1	466		GO:0006350	P	transcription	52	0.00079	0.0025
chr1	5270267	5270721	exon	LOC_Os01g10110.1	454		GO:0009987	P	cellular process	292	0.00088	0.0027
chr1	5270267	5270721	three_prime_UTR	LOC_Os01g10110.1	454		GO:0006644	P	phospholipid metabolic process	7	0.0013	0.004
chr1	5502752	5503058	intergenic	.	0		GO:0044237	P	cellular metabolic process	247	0.0017	0.005
chr1	5502767	5503079	intergenic	.	0		GO:0019637	P	organophosphate metabolic process	7	0.0021	0.0061
chr1	5731796	5732118	exon	LOC_Os01g10710.1	322		GO:0055085	P	transmembrane transport	26	0.0026	0.0073
chr1	5920810	5921322	down2k	LOC_Os01g11080.1	402		GO:0044249	P	cellular biosynthetic process	145	0.0032	0.0087
chr1	5920810	5921322	up2k	LOC_Os01g11110.2	512		GO:0009058	P	biosynthetic process	148	0.0045	0.012
chr1	6269746	6270132	intro	LOC_Os01g11620.1	386		GO:0016310	P	phosphorylation	50	0.0047	0.012
chr1	6269746	6270132	intro	LOC_Os01g11620.2	386		GO:0006796	P	phosphate metabolic process	52	0.0056	0.014
chr1	6703117	6703438	down2k	LOC_Os01g12270.1	321		GO:0006793	P	phosphorus metabolic process	52	0.0056	0.014
chr1	6703117	6703438	exon	LOC_Os01g12260.1	224		GO:0044255	P	cellular lipid metabolic process	11	0.0082	0.02
chr1	6703117	6703438	five_prime_UTR	LOC_Os01g12260.1	119		GO:0031323	P	regulation of cellular metabolic process	46	0.0094	0.023
chr1	6703117	6703438	intro	LOC_Os01g12260.1	29		GO:0009889	P	regulation of biosynthetic process	45	0.011	0.023
chr1	6703117	6703438	up2k	LOC_Os01g12260.1	67		GO:0010556	P	regulation of macromolecule biosynthetic process	45	0.011	0.023
chr1	6826680	6827114	intergenic	.	0		GO:0006351	P	transcription, DNA-dependent	26	0.011	0.023
chr1	6826681	6827144	intergenic	.	0		GO:0032774	P	RNA biosynthetic process	26	0.011	0.023
chr1	7070131	7070374	up2k	LOC_Os01g12770.1	243		GO:0031326	P	regulation of cellular biosynthetic process	45	0.011	0.023
chr1	7091714	7092111	exon	LOC_Os01g12810.1	79		GO:0045449	P	regulation of transcription	44	0.0098	0.023
chr1	7091714	7092111	exon	LOC_Os01g12810.2	78		GO:0019219	P	regulation of nucleobase, nucleoside, nucleotide and nucleic acid metabolic process	44	0.011	0.023
chr1	7091714	7092111	exon	LOC_Os01g12810.3	79		GO:0051171	P	regulation of nitrogen compound metabolic process	44	0.011	0.023
chr1	7091714	7092111	exon	LOC_Os01g12810.4	78		GO:0019222	P	regulation of metabolic process	47	0.013	0.026
chr1	7091714	7092111	exon	LOC_Os01g12810.5	79		GO:0006629	P	lipid metabolic process	19	0.012	0.026
chr1	7091714	7092111	five_prime_UTR	LOC_Os01g12810.1	79		GO:0010468	P	regulation of gene expression	45	0.012	0.026
chr1	7091714	7092111	five_prime_UTR	LOC_Os01g12810.2	78		GO:0080090	P	regulation of primary metabolic process	46	0.013	0.027
chr1	7091714	7092111	five_prime_UTR	LOC_Os01g12810.3	79		GO:0060255	P	regulation of macromolecule metabolic process	46	0.015	0.03
chr1	7091714	7092111	five_prime_UTR	LOC_Os01g12810.4	78		GO:0006355	P	regulation of transcription, DNA-dependent	24	0.016	0.032
chr1	7091714	7092111	five_prime_UTR	LOC_Os01g12810.5	79		GO:0050794	P	regulation of cellular process	53	0.017	0.032
chr1	7091714	7092111	up2k	LOC_Os01g12810.1	318		GO:0051252	P	regulation of RNA metabolic process	24	0.017	0.032
chr1	7091714	7092111	up2k	LOC_Os01g12810.2	319		GO:0050789	P	regulation of biological process	54	0.021	0.04
chr1	7091714	7092111	up2k	LOC_Os01g12810.3	318		GO:0016070	P	RNA metabolic process	32	0.022	0.042
chr1	7091714	7092111	up2k	LOC_Os01g12810.4	319		GO:0065007	P	biological regulation	56	0.023	0.043
chr1	7091714	7092111	up2k	LOC_Os01g12810.5	318		GO:0015078	F	hydrogen ion transmembrane transporter activity	17	7e-11	6.8e-09
chr1	7091735	7092024	up2k	LOC_Os01g12810.1	289		GO:0015077	F	monovalent inorganic cation transmembrane transporter activity	17	3.4e-09	1.6e-07
chr1	7091735	7092024	up2k	LOC_Os01g12810.2	289		GO:0022890	F	inorganic cation transmembrane transporter activity	18	8.2e-08	2.6e-06
chr1	7091735	7092024	up2k	LOC_Os01g12810.3	289		GO:0046961	F	proton-transporting ATPase activity, rotational mechanism	8	1.6e-06	4e-05
chr1	7091735	7092024	up2k	LOC_Os01g12810.4	289		GO:0022891	F	substrate-specific transmembrane transporter activity	27	1.2e-05	0.00019
chr1	7091735	7092024	up2k	LOC_Os01g12810.5	289		GO:0019829	F	cation-transporting ATPase activity	8	1.1e-05	0.00019
chr1	7142155	7142545	intergenic	.	0		GO:0015075	F	ion transmembrane transporter activity	22	2.4e-05	0.00034
chr1	7142246	7142471	intergenic	.	0		GO:0008324	F	cation transmembrane transporter activity	18	2.8e-05	0.00034
chr1	7216895	7217110	exon	LOC_Os01g13000.1	168		GO:0042625	F	ATPase activity, coupled to transmembrane movement of ions	10	3.9e-05	0.00042
chr1	7216895	7217110	intro	LOC_Os01g13000.1	46		GO:0046933	F	hydrogen ion transporting ATP synthase activity, rotational mechanism	6	9e-05	0.00087
chr1	7216895	7217110	up2k	LOC_Os01g12990.1	215		GO:0022892	F	substrate-specific transporter activity	27	0.00011	0.00097
chr1	7321337	7321617	intergenic	.	0		GO:0022857	F	transmembrane transporter activity	28	0.00017	0.0014
chr1	7803200	7803616	up2k	LOC_Os01g13930.1	416		GO:0016820	F	hydrolase activity, acting on acid anhydrides, catalyzing transmembrane movement of substances	11	0.0003	0.0022
chr1	7814331	7814921	intergenic	.	0		GO:0015405	F	P-P-bond-hydrolysis-driven transmembrane transporter activity	11	0.00094	0.0054
chr1	7814345	7814947	intergenic	.	0		GO:0042626	F	ATPase activity, coupled to transmembrane movement of substances	10	0.00087	0.0054
chr1	8096987	8097323	down2k	LOC_Os01g14460.1	336		GO:0015399	F	primary active transmembrane transporter activity	11	0.00094	0.0054
chr1	8096987	8097323	exon	LOC_Os01g14450.1	274		GO:0043492	F	ATPase activity, coupled to movement of substances	10	0.00087	0.0054
chr1	8096987	8097323	up2k	LOC_Os01g14450.1	62		GO:0016491	F	oxidoreductase activity	52	0.0014	0.0074
chr1	9138792	9139128	exon	LOC_Os01g16170.1	244		GO:0030528	F	transcription regulator activity	33	0.0036	0.019
chr1	9138792	9139128	exon	LOC_Os01g16170.2	244		GO:0009055	F	electron carrier activity	22	0.006	0.029
chr1	9138792	9139128	exon	LOC_Os01g16170.3	244		GO:0005215	F	transporter activity	30	0.01	0.047
chr1	9138792	9139128	exon	LOC_Os01g16170.4	244		GO:0016469	C	proton-transporting two-sector ATPase complex	16	1.8e-11	7.7e-10
chr1	9138792	9139128	five_prime_UTR	LOC_Os01g16170.1	12		GO:0045259	C	proton-transporting ATP synthase complex	13	6.1e-11	1.3e-09
chr1	9138792	9139128	five_prime_UTR	LOC_Os01g16170.2	12		GO:0045263	C	proton-transporting ATP synthase complex, coupling factor F(o)	8	4.6e-08	6.6e-07
chr1	9138792	9139128	five_prime_UTR	LOC_Os01g16170.3	12		GO:0043234	C	protein complex	37	2.6e-07	2.8e-06
chr1	9138792	9139128	five_prime_UTR	LOC_Os01g16170.4	12		GO:0032991	C	macromolecular complex	52	3.7e-07	3.1e-06
chr1	9138792	9139128	intro	LOC_Os01g16170.1	91		GO:0033177	C	proton-transporting two-sector ATPase complex, proton-transporting domain	8	6.1e-07	4.3e-06
chr1	9138792	9139128	intro	LOC_Os01g16170.2	91		GO:0044425	C	membrane part	45	9.3e-07	5.7e-06
chr1	9138792	9139128	intro	LOC_Os01g16170.3	91		GO:0033178	C	proton-transporting two-sector ATPase complex, catalytic domain	7	3e-05	0.00016
chr1	9138792	9139128	intro	LOC_Os01g16170.4	91		GO:0044444	C	cytoplasmic part	38	9.5e-05	0.00046
chr1	9138792	9139128	up2k	LOC_Os01g16170.5	336		GO:0034357	C	photosynthetic membrane	9	0.00013	0.00058
chr1	9997342	9997605	down2k	LOC_Os01g17360.1	263		GO:0009579	C	thylakoid	9	0.00018	0.00072
chr1	9997342	9997605	down2k	LOC_Os01g17370.1	246		GO:0045261	C	proton-transporting ATP synthase complex, catalytic core F(1)	5	0.00023	0.00082
chr1	9997342	9997605	exon	LOC_Os01g17370.1	17		GO:0005737	C	cytoplasm	44	0.00037	0.0011
chr1	10238523	10238874	intergenic	.	0		GO:0044424	C	intracellular part	99	0.00034	0.0011
chr1	10239820	10240233	intergenic	.	0		GO:0005789	C	endoplasmic reticulum membrane	6	0.00058	0.0016
chr1	10246792	10247720	down2k	LOC_Os01g18260.1	928		GO:0042175	C	nuclear envelope-endoplasmic reticulum network	6	0.00058	0.0016
chr1	10246808	10247720	down2k	LOC_Os01g18260.1	912		GO:0044432	C	endoplasmic reticulum part	6	0.00071	0.0017
chr1	10246827	10247715	down2k	LOC_Os01g18260.1	888		GO:0071212	C	subsynaptic reticulum	6	0.00071	0.0017
chr1	10246855	10247720	down2k	LOC_Os01g18260.1	865		GO:0016020	C	membrane	64	0.00075	0.0017
chr1	10297619	10298096	down2k	LOC_Os01g18330.1	57		GO:0031090	C	organelle membrane	13	0.001	0.0022
chr1	10297619	10298096	exon	LOC_Os01g18330.1	186		GO:0005622	C	intracellular	108	0.0018	0.0037
chr1	10297619	10298096	exon	LOC_Os01g18330.1	88		GO:0009521	C	photosystem	6	0.0043	0.0085
chr1	10297619	10298096	intro	LOC_Os01g18330.1	50		GO:0031224	C	intrinsic to membrane	26	0.0089	0.017
chr1	10297619	10298096	up2k	LOC_Os01g18330.1	94		GO:0044464	C	cell part	142	0.01	0.018
chr1	10387411	10387621	intro	LOC_Os01g18470.1	210		GO:0005623	C	cell	142	0.01	0.018
chr1	10387411	10387621	up2k	LOC_Os01g18480.1	210		GO:0016021	C	integral to membrane	25	0.011	0.019
chr1	10429045	10429353	intergenic	.	0		GO:0005783	C	endoplasmic reticulum	7	0.014	0.021
chr1	10472346	10472725	exon	LOC_Os01g18584.1	39		GO:0043229	C	intracellular organelle	74	0.014	0.021
chr1	10472346	10472725	intro	LOC_Os01g18584.1	339		GO:0043226	C	organelle	74	0.014	0.021
chr1	11050579	11051031	intergenic	.	0		GO:0005840	C	ribosome	15	0.017	0.024
chr1	11050609	11050974	intergenic	.	0		GO:0012505	C	endomembrane system	6	0.021	0.03
chr1	11096261	11096638	exon	LOC_Os01g19580.1	87		GO:0030529	C	ribonucleoprotein complex	15	0.035	0.047
chr1	11096261	11096638	intro	LOC_Os01g19580.1	289
chr1	11096261	11096638	up2k	LOC_Os01g19570.1	377
chr1	11336327	11336726	down2k	LOC_Os01g19960.1	399
chr1	11704879	11705221	up2k	LOC_Os01g20950.1	342
chr1	11704890	11705227	up2k	LOC_Os01g20950.1	337
chr1	12183769	12184117	up2k	LOC_Os01g21710.1	348
chr1	12379574	12379860	down2k	LOC_Os01g22039.1	286
chr1	12379574	12379860	down2k	LOC_Os01g22050.1	132
chr1	12713749	12714090	intergenic	.	0
chr1	13885507	13885767	down2k	LOC_Os01g24670.1	21
chr1	13885507	13885767	exon	LOC_Os01g24670.1	215
chr1	13885507	13885767	up2k	LOC_Os01g24670.1	24
chr1	13885507	13885767	up2k	LOC_Os01g24680.1	260
chr1	13885507	13885767	up2k	LOC_Os01g24680.2	260
chr1	14066138	14066387	down2k	LOC_Os01g24950.1	249
chr1	14066138	14066387	down2k	LOC_Os01g24950.2	249
chr1	14066138	14066387	down2k	LOC_Os01g24960.1	249
chr1	14152787	14153026	exon	LOC_Os01g25080.1	53
chr1	14152787	14153026	up2k	LOC_Os01g25080.1	186
chr1	14210749	14211189	exon	LOC_Os01g25160.1	236
chr1	14210749	14211189	intro	LOC_Os01g25160.1	120
chr1	14210749	14211189	up2k	LOC_Os01g25160.1	83
chr1	14677534	14677881	down2k	LOC_Os01g25880.1	347
chr1	14677546	14677878	down2k	LOC_Os01g25880.1	332
chr1	14694737	14694974	exon	LOC_Os01g25900.1	237
chr1	15041333	15041496	down2k	LOC_Os01g27000.1	163
chr1	15041333	15041496	exon	LOC_Os01g26990.1	163
chr1	15325169	15325624	up2k	LOC_Os01g27440.1	29
chr1	15382425	15382614	down2k	LOC_Os01g27560.1	189
chr1	15689760	15689982	intergenic	.	0
chr1	16929522	16929793	down2k	LOC_Os01g30970.1	73
chr1	16929522	16929793	exon	LOC_Os01g30970.1	198
chr1	16929522	16929793	three_prime_UTR	LOC_Os01g30970.1	174
chr1	17260431	17260772	down2k	LOC_Os01g31550.1	24
chr1	17260431	17260772	down2k	LOC_Os01g31560.1	10
chr1	17260431	17260772	down2k	LOC_Os01g31570.1	341
chr1	17260431	17260772	exon	LOC_Os01g31560.1	331
chr1	17260431	17260772	five_prime_UTR	LOC_Os01g31560.1	40
chr1	17336215	17336508	exon	LOC_Os01g31670.1	293
chr1	17427393	17427700	intro	LOC_Os01g31810.2	307
chr1	17433505	17433795	down2k	LOC_Os01g31820.1	157
chr1	17433505	17433795	down2k	LOC_Os01g31830.1	21
chr1	17433505	17433795	exon	LOC_Os01g31820.1	133
chr1	17464470	17465392	exon	LOC_Os01g31870.1	538
chr1	17464470	17465392	exon	LOC_Os01g31870.2	538
chr1	17464470	17465392	exon	LOC_Os01g31870.3	299
chr1	17464470	17465392	exon	LOC_Os01g31870.3	67
chr1	17464470	17465392	exon	LOC_Os01g31870.4	462
chr1	17464470	17465392	exon	LOC_Os01g31870.5	502
chr1	17464470	17465392	exon	LOC_Os01g31870.6	462
chr1	17464470	17465392	exon	LOC_Os01g31870.7	462
chr1	17464470	17465392	exon	LOC_Os01g31870.8	538
chr1	17464470	17465392	five_prime_UTR	LOC_Os01g31870.1	343
chr1	17464470	17465392	five_prime_UTR	LOC_Os01g31870.2	343
chr1	17464470	17465392	five_prime_UTR	LOC_Os01g31870.3	104
chr1	17464470	17465392	five_prime_UTR	LOC_Os01g31870.3	67
chr1	17464470	17465392	five_prime_UTR	LOC_Os01g31870.4	462
chr1	17464470	17465392	five_prime_UTR	LOC_Os01g31870.5	502
chr1	17464470	17465392	five_prime_UTR	LOC_Os01g31870.6	462
chr1	17464470	17465392	five_prime_UTR	LOC_Os01g31870.7	462
chr1	17464470	17465392	five_prime_UTR	LOC_Os01g31870.8	343
chr1	17464470	17465392	intro	LOC_Os01g31870.1	40
chr1	17464470	17465392	intro	LOC_Os01g31870.2	40
chr1	17464470	17465392	intro	LOC_Os01g31870.3	134
chr1	17464470	17465392	intro	LOC_Os01g31870.3	40
chr1	17464470	17465392	intro	LOC_Os01g31870.4	40
chr1	17464470	17465392	intro	LOC_Os01g31870.5	40
chr1	17464470	17465392	intro	LOC_Os01g31870.6	40
chr1	17464470	17465392	intro	LOC_Os01g31870.7	40
chr1	17464470	17465392	intro	LOC_Os01g31870.8	40
chr1	17464470	17465392	up2k	LOC_Os01g31870.1	343
chr1	17464470	17465392	up2k	LOC_Os01g31870.2	343
chr1	17464470	17465392	up2k	LOC_Os01g31870.3	379
chr1	17464470	17465392	up2k	LOC_Os01g31870.4	419
chr1	17464470	17465392	up2k	LOC_Os01g31870.5	379
chr1	17464470	17465392	up2k	LOC_Os01g31870.6	419
chr1	17464470	17465392	up2k	LOC_Os01g31870.7	419
chr1	17464470	17465392	up2k	LOC_Os01g31870.8	343
chr1	17464496	17465373	exon	LOC_Os01g31870.1	538
chr1	17464496	17465373	exon	LOC_Os01g31870.2	538
chr1	17464496	17465373	exon	LOC_Os01g31870.3	299
chr1	17464496	17465373	exon	LOC_Os01g31870.3	67
chr1	17464496	17465373	exon	LOC_Os01g31870.4	462
chr1	17464496	17465373	exon	LOC_Os01g31870.5	502
chr1	17464496	17465373	exon	LOC_Os01g31870.6	462
chr1	17464496	17465373	exon	LOC_Os01g31870.7	462
chr1	17464496	17465373	exon	LOC_Os01g31870.8	538
chr1	17464496	17465373	five_prime_UTR	LOC_Os01g31870.1	343
chr1	17464496	17465373	five_prime_UTR	LOC_Os01g31870.2	343
chr1	17464496	17465373	five_prime_UTR	LOC_Os01g31870.3	104
chr1	17464496	17465373	five_prime_UTR	LOC_Os01g31870.3	67
chr1	17464496	17465373	five_prime_UTR	LOC_Os01g31870.4	462
chr1	17464496	17465373	five_prime_UTR	LOC_Os01g31870.5	502
chr1	17464496	17465373	five_prime_UTR	LOC_Os01g31870.6	462
chr1	17464496	17465373	five_prime_UTR	LOC_Os01g31870.7	462
chr1	17464496	17465373	five_prime_UTR	LOC_Os01g31870.8	343
chr1	17464496	17465373	intro	LOC_Os01g31870.1	14
chr1	17464496	17465373	intro	LOC_Os01g31870.2	14
chr1	17464496	17465373	intro	LOC_Os01g31870.3	134
chr1	17464496	17465373	intro	LOC_Os01g31870.3	14
chr1	17464496	17465373	intro	LOC_Os01g31870.4	14
chr1	17464496	17465373	intro	LOC_Os01g31870.5	14
chr1	17464496	17465373	intro	LOC_Os01g31870.6	14
chr1	17464496	17465373	intro	LOC_Os01g31870.7	14
chr1	17464496	17465373	intro	LOC_Os01g31870.8	14
chr1	17464496	17465373	up2k	LOC_Os01g31870.1	324
chr1	17464496	17465373	up2k	LOC_Os01g31870.2	324
chr1	17464496	17465373	up2k	LOC_Os01g31870.3	360
chr1	17464496	17465373	up2k	LOC_Os01g31870.4	400
chr1	17464496	17465373	up2k	LOC_Os01g31870.5	360
chr1	17464496	17465373	up2k	LOC_Os01g31870.6	400
chr1	17464496	17465373	up2k	LOC_Os01g31870.7	400
chr1	17464496	17465373	up2k	LOC_Os01g31870.8	324
chr1	17813082	17813282	intergenic	.	0
chr1	17922121	17922549	exon	LOC_Os01g32680.1	428
chr1	17922121	17922549	five_prime_UTR	LOC_Os01g32680.1	31
chr1	18116739	18116920	exon	LOC_Os01g32990.1	108
chr1	18116739	18116920	up2k	LOC_Os01g32990.1	73
chr1	18139552	18139743	down2k	LOC_Os01g33030.1	191
chr1	18139552	18139743	up2k	LOC_Os01g33020.1	191
chr1	18139552	18139743	up2k	LOC_Os01g33020.2	191
chr1	18610043	18610381	intro	LOC_Os01g33800.1	338
chr1	18610043	18610381	intro	LOC_Os01g33800.2	338
chr1	18683442	18685224	down2k	LOC_Os01g33960.1	574
chr1	18683442	18685224	exon	LOC_Os01g33960.1	364
chr1	18683442	18685224	exon	LOC_Os01g33960.1	38
chr1	18683442	18685224	intro	LOC_Os01g33960.1	136
chr1	18683442	18685224	intro	LOC_Os01g33960.1	667
chr1	18683483	18685200	down2k	LOC_Os01g33960.1	533
chr1	18683483	18685200	exon	LOC_Os01g33960.1	364
chr1	18683483	18685200	exon	LOC_Os01g33960.1	38
chr1	18683483	18685200	intro	LOC_Os01g33960.1	136
chr1	18683483	18685200	intro	LOC_Os01g33960.1	643
chr1	18688983	18689545	intro	LOC_Os01g33960.1	562
chr1	18689036	18689515	intro	LOC_Os01g33960.1	479
chr1	18907276	18907738	down2k	LOC_Os01g34290.1	462
chr1	18907276	18907738	exon	LOC_Os01g34300.1	56
chr1	18907276	18907738	exon	LOC_Os01g34300.1	60
chr1	18907276	18907738	intro	LOC_Os01g34300.1	129
chr1	18907276	18907738	up2k	LOC_Os01g34300.1	215
chr1	19605235	19605392	down2k	LOC_Os01g35430.1	157
chr1	20618317	20618543	up2k	LOC_Os01g36960.1	226
chr1	20639333	20639633	exon	LOC_Os01g36984.1	190
chr1	20639333	20639633	intro	LOC_Os01g36984.1	27
chr1	20639333	20639633	up2k	LOC_Os01g36984.1	82
chr1	20639333	20639633	up2k	LOC_Os01g37000.1	300
chr1	20644808	20645032	down2k	LOC_Os01g37000.1	224
chr1	20660746	20661073	up2k	LOC_Os01g37040.1	83
chr1	20870927	20871274	exon	LOC_Os01g37380.1	183
chr1	20870927	20871274	exon	LOC_Os01g37380.1	57
chr1	20870927	20871274	intro	LOC_Os01g37380.1	104
chr1	21011710	21012306	exon	LOC_Os01g37580.1	374
chr1	21011710	21012306	intro	LOC_Os01g37580.1	171
chr1	21011710	21012306	intro	LOC_Os01g37580.1	49
chr1	21688605	21688971	exon	LOC_Os01g38610.1	366
chr1	21723877	21724278	down2k	LOC_Os01g38670.1	264
chr1	21723877	21724278	down2k	LOC_Os01g38680.1	131
chr1	21723877	21724278	exon	LOC_Os01g38680.1	270
chr1	21802541	21802772	intergenic	.	0
chr1	21923774	21924202	exon	LOC_Os01g39000.3	178
chr1	21923774	21924202	five_prime_UTR	LOC_Os01g39000.3	178
chr1	21923774	21924202	intro	LOC_Os01g39000.1	428
chr1	21923774	21924202	intro	LOC_Os01g39000.2	428
chr1	21923774	21924202	intro	LOC_Os01g39000.3	26
chr1	21923774	21924202	up2k	LOC_Os01g39000.3	223
chr1	23218170	23218515	intergenic	.	0
chr1	23218170	23218549	intergenic	.	0
chr1	23669305	23669619	intergenic	.	0
chr1	24195365	24195751	up2k	LOC_Os01g42550.1	386
chr1	24226547	24226836	intergenic	.	0
chr1	24640972	24641266	down2k	LOC_Os01g43180.1	42
chr1	24640972	24641266	up2k	LOC_Os01g43170.1	294
chr1	24640972	24641266	up2k	LOC_Os01g43170.2	294
chr1	24640972	24641266	up2k	LOC_Os01g43170.3	294
chr1	24730134	24730445	intergenic	.	0
chr1	24883901	24884162	intergenic	.	0
chr1	25052346	25052764	intergenic	.	0
chr1	25436488	25436972	intergenic	.	0
chr1	25436553	25436993	intergenic	.	0
chr1	25963935	25964373	intergenic	.	0
chr1	25963974	25964326	intergenic	.	0
chr1	26308983	26309682	down2k	LOC_Os01g46260.1	255
chr1	26477844	26479082	intergenic	.	0
chr1	26478270	26478972	intergenic	.	0
chr1	26916214	26916615	down2k	LOC_Os01g47110.1	45
chr1	26916214	26916615	exon	LOC_Os01g47110.1	356
chr1	27561390	27561833	up2k	LOC_Os01g48130.1	443
chr1	27561390	27561833	up2k	LOC_Os01g48130.2	443
chr1	27972065	27972331	intergenic	.	0
chr1	28116480	28117125	down2k	LOC_Os01g48980.1	645
chr1	28116526	28117041	down2k	LOC_Os01g48980.1	515
chr1	28666967	28667417	exon	LOC_Os01g49910.1	441
chr1	28666967	28667417	intro	LOC_Os01g49910.1	8
chr1	28763389	28763814	intergenic	.	0
chr1	29126165	29126761	down2k	LOC_Os01g50700.1	471
chr1	29126241	29126749	down2k	LOC_Os01g50700.1	395
chr1	29227458	29228317	down2k	LOC_Os01g50880.1	859
chr1	29284025	29284312	up2k	LOC_Os01g50960.1	287
chr1	29284025	29284312	up2k	LOC_Os01g50970.1	287
chr1	29391372	29391648	intergenic	.	0
chr1	29559955	29560273	up2k	LOC_Os01g51410.1	318
chr1	29559955	29560273	up2k	LOC_Os01g51410.2	318
chr1	29858636	29858880	up2k	LOC_Os01g51950.1	34
chr1	29869944	29870354	up2k	LOC_Os01g51960.1	410
chr1	29869944	29870354	up2k	LOC_Os01g51970.1	410
chr1	29918563	29919782	intergenic	.	0
chr1	29918569	29919350	intergenic	.	0
chr1	29918600	29919435	intergenic	.	0
chr1	29918611	29919411	intergenic	.	0
chr1	30058687	30059148	down2k	LOC_Os01g52280.1	352
chr1	30058687	30059148	exon	LOC_Os01g52290.1	353
chr1	30058687	30059148	five_prime_UTR	LOC_Os01g52290.1	353
chr1	30058687	30059148	intro	LOC_Os01g52290.1	107
chr1	30385717	30386213	down2k	LOC_Os01g52830.1	496
chr1	30385717	30386213	exon	LOC_Os01g52820.1	228
chr1	30385717	30386213	up2k	LOC_Os01g52820.1	268
chr1	30905660	30906371	exon	LOC_Os01g53770.1	599
chr1	30905660	30906371	five_prime_UTR	LOC_Os01g53770.1	363
chr1	30905660	30906371	up2k	LOC_Os01g53770.1	112
chr1	30905677	30906284	exon	LOC_Os01g53770.1	582
chr1	30905677	30906284	five_prime_UTR	LOC_Os01g53770.1	363
chr1	30905677	30906284	up2k	LOC_Os01g53770.1	25
chr1	31040677	31041029	intergenic	.	0
chr1	31338283	31338672	up2k	LOC_Os01g54480.1	389
chr1	31338283	31338672	up2k	LOC_Os01g54480.2	389
chr1	31338283	31338672	up2k	LOC_Os01g54480.3	389
chr1	31783219	31783747	intergenic	.	0
chr1	32161650	32161969	intergenic	.	0
chr1	32200842	32201173	intergenic	.	0
chr1	32204366	32204984	up2k	LOC_Os01g55910.1	618
chr1	32379365	32379691	down2k	LOC_Os01g56220.1	326
chr1	32379365	32379691	down2k	LOC_Os01g56230.1	326
chr1	32379365	32379691	down2k	LOC_Os01g56230.2	326
chr1	32379365	32379691	down2k	LOC_Os01g56230.3	326
chr1	32379365	32379691	down2k	LOC_Os01g56230.4	326
chr1	32379365	32379691	down2k	LOC_Os01g56230.5	326
chr1	32878974	32879257	down2k	LOC_Os01g56910.1	283
chr1	32891974	32892397	down2k	LOC_Os01g56930.2	423
chr1	32891974	32892397	exon	LOC_Os01g56930.1	305
chr1	32891974	32892397	intro	LOC_Os01g56930.1	117
chr1	32891974	32892397	three_prime_UTR	LOC_Os01g56930.1	141
chr1	32891974	32892397	up2k	LOC_Os01g56940.1	423
chr1	32892026	32892422	down2k	LOC_Os01g56930.2	396
chr1	32892026	32892422	exon	LOC_Os01g56930.1	330
chr1	32892026	32892422	intro	LOC_Os01g56930.1	65
chr1	32892026	32892422	three_prime_UTR	LOC_Os01g56930.1	166
chr1	32892026	32892422	up2k	LOC_Os01g56940.1	396
chr1	33157550	33157866	intro	LOC_Os01g57360.1	316
chr1	33208640	33209006	down2k	LOC_Os01g57460.1	320
chr1	33208640	33209006	exon	LOC_Os01g57460.1	46
chr1	33208640	33209006	exon	LOC_Os01g57470.1	53
chr1	33208640	33209006	five_prime_UTR	LOC_Os01g57470.1	53
chr1	33208640	33209006	three_prime_UTR	LOC_Os01g57460.1	46
chr1	33208640	33209006	up2k	LOC_Os01g57470.1	313
chr1	33208640	33209006	up2k	LOC_Os01g57480.1	366
chr1	33516199	33522528	down2k	LOC_Os01g57962.1	1985
chr1	33516205	33522524	down2k	LOC_Os01g57962.1	1981
chr1	33534629	33539687	down2k	LOC_Os01g57968.1	1075
chr1	33534629	33539687	down2k	LOC_Os01g57990.1	2000
chr1	33534629	33539687	down2k	LOC_Os01g58000.1	1780
chr1	33534629	33539687	exon	LOC_Os01g57990.1	451
chr1	33534629	33539687	exon	LOC_Os01g57990.1	57
chr1	33534629	33539687	intro	LOC_Os01g57990.1	207
chr1	33534629	33539687	up2k	LOC_Os01g57990.1	1503
chr1	33534635	33539676	down2k	LOC_Os01g57968.1	1069
chr1	33534635	33539676	down2k	LOC_Os01g57990.1	2000
chr1	33534635	33539676	down2k	LOC_Os01g58000.1	1769
chr1	33534635	33539676	exon	LOC_Os01g57990.1	451
chr1	33534635	33539676	exon	LOC_Os01g57990.1	57
chr1	33534635	33539676	intro	LOC_Os01g57990.1	207
chr1	33534635	33539676	up2k	LOC_Os01g57990.1	1497
chr1	33543791	33545148	intergenic	.	0
chr1	33543794	33545063	intergenic	.	0
chr1	33545421	33546860	intergenic	.	0
chr1	33545422	33546861	intergenic	.	0
chr1	33549320	33551727	down2k	LOC_Os01g58010.1	1279
chr1	33549320	33551727	exon	LOC_Os01g58010.1	136
chr1	33549320	33551727	exon	LOC_Os01g58010.1	528
chr1	33549320	33551727	intro	LOC_Os01g58010.1	317
chr1	33549320	33551727	up2k	LOC_Os01g58010.1	145
chr1	33549322	33551726	down2k	LOC_Os01g58010.1	1278
chr1	33549322	33551726	exon	LOC_Os01g58010.1	136
chr1	33549322	33551726	exon	LOC_Os01g58010.1	528
chr1	33549322	33551726	intro	LOC_Os01g58010.1	317
chr1	33549322	33551726	up2k	LOC_Os01g58010.1	143
chr1	33555739	33556629	down2k	LOC_Os01g58020.1	890
chr1	33555752	33556639	down2k	LOC_Os01g58020.1	887
chr1	33555755	33556631	down2k	LOC_Os01g58020.1	876
chr1	33555761	33556629	down2k	LOC_Os01g58020.1	868
chr1	33582425	33587590	down2k	LOC_Os01g58048.1	2000
chr1	33582425	33587590	exon	LOC_Os01g58048.1	931
chr1	33582425	33587590	three_prime_UTR	LOC_Os01g58048.1	442
chr1	33582425	33587590	up2k	LOC_Os01g58048.1	1158
chr1	33582425	33587592	down2k	LOC_Os01g58048.1	2000
chr1	33582425	33587592	exon	LOC_Os01g58048.1	931
chr1	33582425	33587592	three_prime_UTR	LOC_Os01g58048.1	442
chr1	33582425	33587592	up2k	LOC_Os01g58048.1	1160
chr1	34179242	34179530	exon	LOC_Os01g59160.1	100
chr1	34179242	34179530	intro	LOC_Os01g59160.1	177
chr1	34179242	34179530	intro	LOC_Os01g59160.1	9
chr1	34179242	34179530	up2k	LOC_Os01g59170.1	288
chr1	34886421	34886939	intro	LOC_Os01g60290.1	518
chr1	34886421	34886939	up2k	LOC_Os01g60309.1	518
chr1	34886504	34886859	intro	LOC_Os01g60290.1	355
chr1	34886504	34886859	up2k	LOC_Os01g60309.1	355
chr1	34886524	34886860	intro	LOC_Os01g60290.1	336
chr1	34886524	34886860	up2k	LOC_Os01g60309.1	336
chr1	35140782	35141494	up2k	LOC_Os01g60760.1	712
chr1	35140788	35141403	up2k	LOC_Os01g60760.1	615
chr1	35140801	35141870	up2k	LOC_Os01g60760.1	732
chr1	35140809	35141402	up2k	LOC_Os01g60760.1	593
chr1	35934770	35935001	down2k	LOC_Os01g62090.1	231
chr1	36374942	36375475	up2k	LOC_Os01g62800.1	533
chr1	36403418	36403787	exon	LOC_Os01g62860.1	313
chr1	36403418	36403787	five_prime_UTR	LOC_Os01g62860.1	202
chr1	36403418	36403787	intro	LOC_Os01g62860.1	31
chr1	36403418	36403787	up2k	LOC_Os01g62850.1	359
chr1	36403418	36403787	up2k	LOC_Os01g62860.1	24
chr1	37315765	37316234	exon	LOC_Os01g64270.1	337
chr1	37315765	37316234	exon	LOC_Os01g64270.1	40
chr1	37315765	37316234	exon	LOC_Os01g64280.1	469
chr1	37315765	37316234	intro	LOC_Os01g64270.1	90
chr1	37315765	37316234	three_prime_UTR	LOC_Os01g64270.1	103
chr1	37315765	37316234	three_prime_UTR	LOC_Os01g64280.1	469
chr1	37315765	37316234	up2k	LOC_Os01g64262.1	469
chr1	37315765	37316234	up2k	LOC_Os01g64262.2	469
chr1	37422979	37423584	down2k	LOC_Os01g64500.1	308
chr1	37422979	37423584	exon	LOC_Os01g64490.1	306
chr1	37422979	37423584	five_prime_UTR	LOC_Os01g64490.1	306
chr1	37422979	37423584	intro	LOC_Os01g64490.1	88
chr1	37422979	37423584	up2k	LOC_Os01g64490.1	210
chr1	37727265	37727582	exon	LOC_Os01g64990.1	288
chr1	37727265	37727582	exon	LOC_Os01g64990.2	288
chr1	37727265	37727582	intro	LOC_Os01g64990.1	28
chr1	37727265	37727582	intro	LOC_Os01g64990.2	28
chr1	37925688	37926543	up2k	LOC_Os01g65360.1	855
chr1	37925706	37926553	up2k	LOC_Os01g65360.1	847
chr1	37925753	37926553	up2k	LOC_Os01g65360.1	800
chr1	37925763	37926529	up2k	LOC_Os01g65360.1	766
chr1	38101286	38101681	down2k	LOC_Os01g65630.1	258
chr1	38101286	38101681	down2k	LOC_Os01g65630.2	258
chr1	38101286	38101681	exon	LOC_Os01g65630.1	137
chr1	38101286	38101681	exon	LOC_Os01g65630.2	137
chr1	38101286	38101681	three_prime_UTR	LOC_Os01g65630.1	137
chr1	38101286	38101681	three_prime_UTR	LOC_Os01g65630.2	137
chr1	38101286	38101681	up2k	LOC_Os01g65620.1	342
chr1	38139342	38139910	exon	LOC_Os01g65680.1	568
chr1	38139342	38139910	three_prime_UTR	LOC_Os01g65680.1	129
chr1	38139342	38139910	up2k	LOC_Os01g65670.1	428
chr1	38271047	38271374	down2k	LOC_Os01g65902.1	327
chr1	38271047	38271374	up2k	LOC_Os01g65904.1	77
chr1	38383909	38384163	intro	LOC_Os01g66100.1	254
chr1	38462548	38463129	down2k	LOC_Os01g66210.1	581
chr1	38462548	38463129	up2k	LOC_Os01g66200.1	16
chr1	38904902	38905200	intro	LOC_Os01g66990.1	298
chr1	38947755	38949306	exon	LOC_Os01g67090.1	119
chr1	38947755	38949306	exon	LOC_Os01g67090.1	812
chr1	38947755	38949306	intro	LOC_Os01g67090.1	230
chr1	38947755	38949306	intro	LOC_Os01g67090.1	296
chr1	38947755	38949306	intro	LOC_Os01g67090.1	90
chr1	38948501	38949309	exon	LOC_Os01g67090.1	119
chr1	38948501	38949309	exon	LOC_Os01g67090.1	297
chr1	38948501	38949309	intro	LOC_Os01g67090.1	299
chr1	38948501	38949309	intro	LOC_Os01g67090.1	90
chr1	39891514	39892927	down2k	LOC_Os01g68690.1	1413
chr1	39891514	39892927	down2k	LOC_Os01g68700.1	285
chr1	39891514	39892927	down2k	LOC_Os01g68700.2	285
chr1	39891514	39892927	up2k	LOC_Os01g68680.1	1283
chr1	39891525	39892457	down2k	LOC_Os01g68690.1	932
chr1	39891525	39892457	up2k	LOC_Os01g68680.1	932
chr1	40372947	40373350	down2k	LOC_Os01g69870.1	403
chr1	40372947	40373350	exon	LOC_Os01g69870.2	287
chr1	40372947	40373350	intro	LOC_Os01g69870.2	115
chr1	40372947	40373350	three_prime_UTR	LOC_Os01g69870.2	260
chr1	40394615	40394773	down2k	LOC_Os01g69904.1	158
chr1	40589611	40589968	exon	LOC_Os01g70130.1	325
chr1	40589611	40589968	exon	LOC_Os01g70130.2	304
chr1	40589611	40589968	intro	LOC_Os01g70130.1	31
chr1	40589611	40589968	intro	LOC_Os01g70130.2	52
chr1	40600858	40601251	up2k	LOC_Os01g70140.1	253
chr1	40600858	40601251	up2k	LOC_Os01g70150.1	393
chr1	40626618	40627402	exon	LOC_Os01g70190.1	681
chr1	40626618	40627402	intro	LOC_Os01g70190.1	101
chr1	40626618	40627402	three_prime_UTR	LOC_Os01g70190.1	167
chr1	40748282	40748561	intro	LOC_Os01g70340.1	279
chr1	41125011	41125347	down2k	LOC_Os01g71060.1	336
chr1	41340024	41340511	intergenic	.	0
chr1	41593075	41593340	exon	LOC_Os01g71810.1	240
chr1	41593075	41593340	intro	LOC_Os01g71810.1	24
chr1	41673239	41673436	intergenic	.	0
chr1	41935400	41935910	intergenic	.	0
chr1	41951000	41951320	intro	LOC_Os01g72330.1	320
chr1	41964529	41964806	down2k	LOC_Os01g72340.1	258
chr1	41964529	41964806	exon	LOC_Os01g72350.1	134
chr1	41964529	41964806	exon	LOC_Os01g72350.1	42
chr1	41964529	41964806	exon	LOC_Os01g72350.2	134
chr1	41964529	41964806	exon	LOC_Os01g72350.2	42
chr1	41964529	41964806	five_prime_UTR	LOC_Os01g72350.1	49
chr1	41964529	41964806	five_prime_UTR	LOC_Os01g72350.2	49
chr1	41964529	41964806	intro	LOC_Os01g72350.1	99
chr1	41964529	41964806	intro	LOC_Os01g72350.2	99
chr10	289221	289546	intergenic	.	0
chr10	386782	387130	down2k	LOC_Os10g01580.1	108
chr10	386782	387130	exon	LOC_Os10g01580.1	240
chr10	909000	909327	down2k	LOC_Os10g02470.1	22
chr10	913444	913691	intro	LOC_Os10g02480.1	247
chr10	913444	913691	intro	LOC_Os10g02480.2	247
chr10	913480	913690	intro	LOC_Os10g02480.1	210
chr10	913480	913690	intro	LOC_Os10g02480.2	210
chr10	1172803	1173240	intergenic	.	0
chr10	1437969	1438216	down2k	LOC_Os10g03370.1	247
chr10	1437969	1438216	down2k	LOC_Os10g03380.1	247
chr10	1438384	1438696	down2k	LOC_Os10g03370.1	310
chr10	1438384	1438696	intro	LOC_Os10g03380.1	312
chr10	1462846	1463382	up2k	LOC_Os10g03430.1	536
chr10	1757540	1757931	exon	LOC_Os10g03870.1	346
chr10	1757540	1757931	five_prime_UTR	LOC_Os10g03870.1	30
chr10	1757540	1757931	up2k	LOC_Os10g03870.1	45
chr10	1854860	1855145	intergenic	.	0
chr10	1952541	1953296	intro	LOC_Os10g04180.1	755
chr10	2245567	2245787	exon	LOC_Os10g04700.1	220
chr10	2245567	2245787	exon	LOC_Os10g04700.2	220
chr10	2675893	2676166	down2k	LOC_Os10g05420.1	273
chr10	2675893	2676166	down2k	LOC_Os10g05430.1	273
chr10	2902229	2902661	intergenic	.	0
chr10	2941994	2942354	exon	LOC_Os10g05820.1	360
chr10	2941994	2942354	three_prime_UTR	LOC_Os10g05820.1	145
chr10	3254391	3254682	down2k	LOC_Os10g06310.1	291
chr10	3424856	3425100	intro	LOC_Os10g06610.1	244
chr10	3976257	3976935	intergenic	.	0
chr10	4269035	4269246	intergenic	.	0
chr10	4748909	4749164	down2k	LOC_Os10g08754.1	255
chr10	4748909	4749164	up2k	LOC_Os10g08760.1	255
chr10	5221460	5221740	exon	LOC_Os10g09650.1	280
chr10	5348983	5349243	up2k	LOC_Os10g09880.1	16
chr10	6281999	6282251	up2k	LOC_Os10g11320.1	252
chr10	6708027	6708344	intergenic	.	0
chr10	6857181	6857422	exon	LOC_Os10g12320.1	120
chr10	6857181	6857422	up2k	LOC_Os10g12320.1	121
chr10	7165970	7166240	exon	LOC_Os10g12808.1	270
chr10	7238112	7238329	exon	LOC_Os10g13400.1	217
chr10	8085821	8086175	intergenic	.	0
chr10	8087099	8087389	intergenic	.	0
chr10	8189526	8190113	intergenic	.	0
chr10	8928427	8928794	exon	LOC_Os10g17660.1	283
chr10	8928427	8928794	intro	LOC_Os10g17660.1	83
chr10	8928427	8928794	three_prime_UTR	LOC_Os10g17660.1	148
chr10	8945584	8946011	down2k	LOC_Os10g17700.1	427
chr10	9200531	9200852	intergenic	.	0
chr10	9314934	9315280	up2k	LOC_Os10g18330.1	126
chr10	9314934	9315280	up2k	LOC_Os10g18340.1	346
chr10	9314934	9315280	up2k	LOC_Os10g18340.2	346
chr10	9468259	9468678	exon	LOC_Os10g18660.1	386
chr10	9468259	9468678	intro	LOC_Os10g18660.1	32
chr10	9539329	9539561	up2k	LOC_Os10g18760.1	162
chr10	9703056	9703346	up2k	LOC_Os10g19050.1	290
chr10	10791585	10792808	down2k	LOC_Os10g21190.1	1223
chr10	10791585	10792820	down2k	LOC_Os10g21190.1	1235
chr10	10791589	10792841	down2k	LOC_Os10g21190.1	1252
chr10	10791591	10792798	down2k	LOC_Os10g21190.1	1207
chr10	10807018	10808657	down2k	LOC_Os10g21192.1	258
chr10	10807018	10808657	down2k	LOC_Os10g21194.1	1639
chr10	10807018	10808657	exon	LOC_Os10g21192.1	1061
chr10	10807018	10808657	up2k	LOC_Os10g21192.1	320
chr10	10807031	10808629	down2k	LOC_Os10g21192.1	245
chr10	10807031	10808629	down2k	LOC_Os10g21194.1	1598
chr10	10807031	10808629	exon	LOC_Os10g21192.1	1061
chr10	10807031	10808629	up2k	LOC_Os10g21192.1	292
chr10	10807031	10808656	down2k	LOC_Os10g21192.1	245
chr10	10807031	10808656	down2k	LOC_Os10g21194.1	1625
chr10	10807031	10808656	exon	LOC_Os10g21192.1	1061
chr10	10807031	10808656	up2k	LOC_Os10g21192.1	319
chr10	10807040	10808604	down2k	LOC_Os10g21192.1	236
chr10	10807040	10808604	down2k	LOC_Os10g21194.1	1564
chr10	10807040	10808604	exon	LOC_Os10g21192.1	1061
chr10	10807040	10808604	up2k	LOC_Os10g21192.1	267
chr10	10866563	10867393	down2k	LOC_Os10g21298.1	202
chr10	10866563	10867393	exon	LOC_Os10g21290.1	688
chr10	10866563	10867393	up2k	LOC_Os10g21290.1	142
chr10	10866567	10867296	down2k	LOC_Os10g21298.1	105
chr10	10866567	10867296	exon	LOC_Os10g21290.1	591
chr10	10866567	10867296	up2k	LOC_Os10g21290.1	138
chr10	10872511	10872900	down2k	LOC_Os10g21300.1	155
chr10	10872511	10872900	down2k	LOC_Os10g21308.1	389
chr10	10872511	10872900	down2k	LOC_Os10g21314.1	389
chr10	10872511	10872900	exon	LOC_Os10g21312.1	151
chr10	10872511	10872900	up2k	LOC_Os10g21312.1	238
chr10	10872553	10872808	down2k	LOC_Os10g21300.1	63
chr10	10872553	10872808	down2k	LOC_Os10g21308.1	255
chr10	10872553	10872808	down2k	LOC_Os10g21314.1	255
chr10	10872553	10872808	exon	LOC_Os10g21312.1	59
chr10	10872553	10872808	up2k	LOC_Os10g21312.1	196
chr10	10881579	10881813	down2k	LOC_Os10g21324.1	220
chr10	10881579	10881813	down2k	LOC_Os10g21326.1	234
chr10	10881579	10881813	down2k	LOC_Os10g21332.1	234
chr10	10881579	10881813	exon	LOC_Os10g21328.1	234
chr10	11133656	11133896	intergenic	.	0
chr10	11483247	11483599	down2k	LOC_Os10g22210.1	352
chr10	11641727	11642007	intergenic	.	0
chr10	11741246	11741528	down2k	LOC_Os10g22610.1	282
chr10	12008791	12009154	intro	LOC_Os10g23030.1	363
chr10	12086820	12087169	down2k	LOC_Os10g23150.1	61
chr10	12086820	12087169	exon	LOC_Os10g23160.1	309
chr10	12086820	12087169	intro	LOC_Os10g23160.1	39
chr10	12313960	12314185	down2k	LOC_Os10g24030.1	225
chr10	12935149	12935422	intergenic	.	0
chr10	13099477	13099789	up2k	LOC_Os10g25330.1	312
chr10	13276508	13276879	down2k	LOC_Os10g25630.1	371
chr10	13329790	13330092	up2k	LOC_Os10g25730.1	302
chr10	14294579	14294810	up2k	LOC_Os10g27120.1	231
chr10	14498569	14498925	down2k	LOC_Os10g27480.1	225
chr10	14498569	14498925	down2k	LOC_Os10g27990.1	125
chr10	14498569	14498925	exon	LOC_Os10g27980.1	225
chr10	14498569	14498925	five_prime_UTR	LOC_Os10g27980.1	38
chr10	14498569	14498925	intro	LOC_Os10g27980.1	130
chr10	14652934	14653433	intergenic	.	0
chr10	15214814	15215066	exon	LOC_Os10g29220.1	252
chr10	15214814	15215066	three_prime_UTR	LOC_Os10g29220.1	237
chr10	15374022	15374317	up2k	LOC_Os10g29580.1	295
chr10	15586838	15587017	intergenic	.	0
chr10	15922819	15923221	exon	LOC_Os10g30590.1	363
chr10	15922819	15923221	exon	LOC_Os10g30590.2	363
chr10	15922819	15923221	exon	LOC_Os10g30600.1	369
chr10	15922819	15923221	exon	LOC_Os10g30600.2	369
chr10	15922819	15923221	intro	LOC_Os10g30590.1	38
chr10	15922819	15923221	intro	LOC_Os10g30590.2	38
chr10	15922819	15923221	intro	LOC_Os10g30600.1	32
chr10	15922819	15923221	intro	LOC_Os10g30600.2	32
chr10	15922819	15923221	three_prime_UTR	LOC_Os10g30590.1	363
chr10	15922819	15923221	three_prime_UTR	LOC_Os10g30590.2	363
chr10	16228680	16229244	intro	LOC_Os10g31040.1	564
chr10	16228680	16229244	intro	LOC_Os10g31040.5	564
chr10	16228755	16229194	intro	LOC_Os10g31040.1	439
chr10	16228755	16229194	intro	LOC_Os10g31040.5	439
chr10	16565497	16565797	down2k	LOC_Os10g31620.1	300
chr10	16565497	16565797	intro	LOC_Os10g31610.1	300
chr10	16866248	16866663	intergenic	.	0
chr10	17325024	17325759	down2k	LOC_Os10g33070.1	76
chr10	17325024	17325759	exon	LOC_Os10g33070.1	614
chr10	17325024	17325759	up2k	LOC_Os10g33070.1	45
chr10	18794615	18795020	exon	LOC_Os10g35190.1	298
chr10	18794615	18795020	intro	LOC_Os10g35190.1	106
chr10	18967954	18968337	intergenic	.	0
chr10	19089868	19090272	intergenic	.	0
chr10	19089993	19090317	intergenic	.	0
chr10	19228404	19228656	down2k	LOC_Os10g35980.1	252
chr10	19354258	19354817	up2k	LOC_Os10g36200.1	559
chr10	19354258	19354817	up2k	LOC_Os10g36200.2	559
chr10	19354258	19354817	up2k	LOC_Os10g36210.1	524
chr10	19354339	19354692	up2k	LOC_Os10g36200.1	353
chr10	19354339	19354692	up2k	LOC_Os10g36200.2	353
chr10	19354339	19354692	up2k	LOC_Os10g36210.1	353
chr10	19354380	19354814	up2k	LOC_Os10g36200.1	434
chr10	19354380	19354814	up2k	LOC_Os10g36200.2	434
chr10	19354380	19354814	up2k	LOC_Os10g36210.1	434
chr10	19561109	19561398	intergenic	.	0
chr10	19581258	19581876	down2k	LOC_Os10g36600.1	618
chr10	19581258	19581876	down2k	LOC_Os10g36610.1	572
chr10	19897349	19897840	down2k	LOC_Os10g37180.1	491
chr10	19897349	19897840	down2k	LOC_Os10g37190.1	491
chr10	19897351	19897761	down2k	LOC_Os10g37180.1	410
chr10	19897351	19897761	down2k	LOC_Os10g37190.1	410
chr10	20455051	20455224	up2k	LOC_Os10g38196.1	173
chr10	20455052	20455224	up2k	LOC_Os10g38196.1	172
chr10	20469366	20476098	down2k	LOC_Os10g38214.1	1608
chr10	20469366	20476098	down2k	LOC_Os10g38216.1	2000
chr10	20469366	20476098	down2k	LOC_Os10g38229.1	1323
chr10	20469366	20476098	exon	LOC_Os10g38216.1	123
chr10	20469366	20476098	exon	LOC_Os10g38216.1	155
chr10	20469366	20476098	exon	LOC_Os10g38216.1	229
chr10	20469366	20476098	exon	LOC_Os10g38229.1	2252
chr10	20469366	20476098	exon	LOC_Os10g38234.1	1297
chr10	20469366	20476098	intro	LOC_Os10g38216.1	725
chr10	20469366	20476098	intro	LOC_Os10g38216.1	741
chr10	20469366	20476098	up2k	LOC_Os10g38216.1	579
chr10	20469366	20476098	up2k	LOC_Os10g38229.1	2000
chr10	20469366	20476098	up2k	LOC_Os10g38234.1	2000
chr10	20469366	20476098	up2k	LOC_Os10g38238.1	945
chr10	20469407	20476100	down2k	LOC_Os10g38214.1	1567
chr10	20469407	20476100	down2k	LOC_Os10g38216.1	2000
chr10	20469407	20476100	down2k	LOC_Os10g38229.1	1325
chr10	20469407	20476100	exon	LOC_Os10g38216.1	123
chr10	20469407	20476100	exon	LOC_Os10g38216.1	155
chr10	20469407	20476100	exon	LOC_Os10g38216.1	229
chr10	20469407	20476100	exon	LOC_Os10g38229.1	2252
chr10	20469407	20476100	exon	LOC_Os10g38234.1	1299
chr10	20469407	20476100	intro	LOC_Os10g38216.1	725
chr10	20469407	20476100	intro	LOC_Os10g38216.1	741
chr10	20469407	20476100	up2k	LOC_Os10g38216.1	538
chr10	20469407	20476100	up2k	LOC_Os10g38229.1	2000
chr10	20469407	20476100	up2k	LOC_Os10g38234.1	2000
chr10	20469407	20476100	up2k	LOC_Os10g38238.1	947
chr10	20469478	20476084	down2k	LOC_Os10g38214.1	1496
chr10	20469478	20476084	down2k	LOC_Os10g38216.1	2000
chr10	20469478	20476084	down2k	LOC_Os10g38229.1	1309
chr10	20469478	20476084	exon	LOC_Os10g38216.1	123
chr10	20469478	20476084	exon	LOC_Os10g38216.1	155
chr10	20469478	20476084	exon	LOC_Os10g38216.1	229
chr10	20469478	20476084	exon	LOC_Os10g38229.1	2252
chr10	20469478	20476084	exon	LOC_Os10g38234.1	1283
chr10	20469478	20476084	intro	LOC_Os10g38216.1	725
chr10	20469478	20476084	intro	LOC_Os10g38216.1	741
chr10	20469478	20476084	up2k	LOC_Os10g38216.1	467
chr10	20469478	20476084	up2k	LOC_Os10g38229.1	2000
chr10	20469478	20476084	up2k	LOC_Os10g38234.1	2000
chr10	20469478	20476084	up2k	LOC_Os10g38238.1	931
chr10	20469484	20476098	down2k	LOC_Os10g38214.1	1490
chr10	20469484	20476098	down2k	LOC_Os10g38216.1	2000
chr10	20469484	20476098	down2k	LOC_Os10g38229.1	1323
chr10	20469484	20476098	exon	LOC_Os10g38216.1	123
chr10	20469484	20476098	exon	LOC_Os10g38216.1	155
chr10	20469484	20476098	exon	LOC_Os10g38216.1	229
chr10	20469484	20476098	exon	LOC_Os10g38229.1	2252
chr10	20469484	20476098	exon	LOC_Os10g38234.1	1297
chr10	20469484	20476098	intro	LOC_Os10g38216.1	725
chr10	20469484	20476098	intro	LOC_Os10g38216.1	741
chr10	20469484	20476098	up2k	LOC_Os10g38216.1	461
chr10	20469484	20476098	up2k	LOC_Os10g38229.1	2000
chr10	20469484	20476098	up2k	LOC_Os10g38234.1	2000
chr10	20469484	20476098	up2k	LOC_Os10g38238.1	945
chr10	20479609	20481063	down2k	LOC_Os10g38272.1	45
chr10	20479609	20481063	down2k	LOC_Os10g38274.1	1454
chr10	20479609	20481063	down2k	LOC_Os10g38276.1	534
chr10	20479609	20481063	exon	LOC_Os10g38272.1	144
chr10	20479609	20481063	exon	LOC_Os10g38272.1	406
chr10	20479609	20481063	intro	LOC_Os10g38272.1	827
chr10	20479609	20481063	up2k	LOC_Os10g38272.1	30
chr10	20479613	20481063	down2k	LOC_Os10g38272.1	41
chr10	20479613	20481063	down2k	LOC_Os10g38274.1	1450
chr10	20479613	20481063	down2k	LOC_Os10g38276.1	534
chr10	20479613	20481063	exon	LOC_Os10g38272.1	144
chr10	20479613	20481063	exon	LOC_Os10g38272.1	406
chr10	20479613	20481063	intro	LOC_Os10g38272.1	827
chr10	20479613	20481063	up2k	LOC_Os10g38272.1	30
chr10	20801080	20801528	down2k	LOC_Os10g39030.1	448
chr10	20801080	20801528	up2k	LOC_Os10g39020.1	333
chr10	20801080	20801528	up2k	LOC_Os10g39020.2	333
chr10	20961285	20962120	exon	LOC_Os10g39270.1	835
chr10	21263937	21264185	intergenic	.	0
chr10	21586316	21586650	exon	LOC_Os10g40270.1	293
chr10	21586316	21586650	intro	LOC_Os10g40270.1	40
chr10	21599132	21599641	exon	LOC_Os10g40290.1	107
chr10	21599132	21599641	up2k	LOC_Os10g40290.1	402
chr10	21599132	21599641	up2k	LOC_Os10g40300.1	509
chr10	21599132	21599641	up2k	LOC_Os10g40324.1	46
chr10	22424750	22425210	down2k	LOC_Os10g41640.1	371
chr10	22424750	22425210	exon	LOC_Os10g41640.1	89
chr10	22424750	22425210	up2k	LOC_Os10g41650.1	460
chr10	22549352	22549734	exon	LOC_Os10g41910.1	382
chr10	22549352	22549734	up2k	LOC_Os10g41900.1	382
chr10	22606721	22607041	up2k	LOC_Os10g42040.1	320
chr10	22817674	22818174	down2k	LOC_Os10g42400.1	500
chr10	22817674	22818174	exon	LOC_Os10g42390.1	96
chr10	22817674	22818174	up2k	LOC_Os10g42390.1	404
chr10	22972109	22972813	intergenic	.	0
chr11	389846	390124	intergenic	.	0
chr11	576681	577023	up2k	LOC_Os11g02110.1	43
chr11	581272	581652	exon	LOC_Os11g02120.1	213
chr11	581272	581652	up2k	LOC_Os11g02120.1	167
chr11	581272	581652	up2k	LOC_Os11g02130.1	380
chr11	620846	621137	down2k	LOC_Os11g02200.1	291
chr11	620846	621137	down2k	LOC_Os11g02210.1	38
chr11	620846	621137	exon	LOC_Os11g02210.1	93
chr11	620846	621137	intro	LOC_Os11g02210.1	159
chr11	649737	650090	down2k	LOC_Os11g02270.1	353
chr11	649737	650090	down2k	LOC_Os11g02280.1	91
chr11	649737	650090	exon	LOC_Os11g02280.1	262
chr11	649737	650090	up2k	LOC_Os11g02290.1	353
chr11	655432	655712	down2k	LOC_Os11g02305.1	27
chr11	655432	655712	exon	LOC_Os11g02300.1	280
chr11	655432	655712	exon	LOC_Os11g02300.2	280
chr11	655432	655712	exon	LOC_Os11g02305.1	253
chr11	655432	655712	three_prime_UTR	LOC_Os11g02300.1	26
chr11	655432	655712	three_prime_UTR	LOC_Os11g02300.2	26
chr11	656832	657129	exon	LOC_Os11g02300.1	253
chr11	656832	657129	exon	LOC_Os11g02300.2	253
chr11	656832	657129	exon	LOC_Os11g02305.1	253
chr11	656832	657129	intro	LOC_Os11g02300.1	43
chr11	656832	657129	intro	LOC_Os11g02300.2	43
chr11	656832	657129	intro	LOC_Os11g02305.1	43
chr11	695927	696172	up2k	LOC_Os11g02379.1	245
chr11	1070858	1071335	down2k	LOC_Os11g03050.1	477
chr11	1070861	1071311	down2k	LOC_Os11g03050.1	450
chr11	1070879	1071210	down2k	LOC_Os11g03050.1	331
chr11	1070901	1071203	down2k	LOC_Os11g03050.1	302
chr11	1397395	1397760	exon	LOC_Os11g03600.1	365
chr11	1397395	1397760	three_prime_UTR	LOC_Os11g03600.1	51
chr11	1453478	1453807	exon	LOC_Os11g03730.1	93
chr11	1453478	1453807	exon	LOC_Os11g03730.2	237
chr11	1453478	1453807	exon	LOC_Os11g03730.3	139
chr11	1453478	1453807	five_prime_UTR	LOC_Os11g03730.1	93
chr11	1453478	1453807	five_prime_UTR	LOC_Os11g03730.2	237
chr11	1453478	1453807	five_prime_UTR	LOC_Os11g03730.3	139
chr11	1453478	1453807	intro	LOC_Os11g03730.2	67
chr11	1453478	1453807	intro	LOC_Os11g03730.3	73
chr11	1453478	1453807	up2k	LOC_Os11g03730.1	236
chr11	1453478	1453807	up2k	LOC_Os11g03730.2	24
chr11	1453478	1453807	up2k	LOC_Os11g03730.3	116
chr11	1670563	1670845	down2k	LOC_Os11g04120.1	282
chr11	2371856	2372197	exon	LOC_Os11g05340.1	199
chr11	2371856	2372197	intro	LOC_Os11g05340.1	80
chr11	2371856	2372197	up2k	LOC_Os11g05340.1	61
chr11	2401938	2402275	intergenic	.	0
chr11	2464651	2465073	exon	LOC_Os11g05480.1	271
chr11	2464651	2465073	intro	LOC_Os11g05480.1	69
chr11	2464651	2465073	intro	LOC_Os11g05480.1	80
chr11	4114407	4114647	intergenic	.	0
chr11	4176469	4176846	up2k	LOC_Os11g08020.1	377
chr11	4888268	4888533	intergenic	.	0
chr11	5008019	5008278	down2k	LOC_Os11g09350.1	214
chr11	5008019	5008278	up2k	LOC_Os11g09329.1	259
chr11	5008019	5008278	up2k	LOC_Os11g09329.2	259
chr11	5610090	5610389	down2k	LOC_Os11g10330.1	299
chr11	5686827	5687178	down2k	LOC_Os11g10440.1	351
chr11	7423515	7423836	intergenic	.	0
chr11	8091799	8092096	exon	LOC_Os11g14410.1	297
chr11	8809508	8809702	down2k	LOC_Os11g15540.1	194
chr11	8809508	8809702	exon	LOC_Os11g15550.1	194
chr11	8809508	8809702	up2k	LOC_Os11g15560.1	194
chr11	8809550	8809773	down2k	LOC_Os11g15540.1	223
chr11	8809550	8809773	exon	LOC_Os11g15550.1	223
chr11	8809550	8809773	up2k	LOC_Os11g15560.1	223
chr11	9185359	9185714	exon	LOC_Os11g16570.1	132
chr11	9185359	9185714	exon	LOC_Os11g16570.1	138
chr11	9185359	9185714	intro	LOC_Os11g16570.1	83
chr11	9185359	9185714	up2k	LOC_Os11g16560.1	355
chr11	9185359	9185714	up2k	LOC_Os11g16580.1	25
chr11	10363466	10363862	intro	LOC_Os11g18366.2	396
chr11	10363466	10363862	intro	LOC_Os11g18366.3	396
chr11	10363466	10363862	intro	LOC_Os11g18366.4	396
chr11	10363511	10363828	intro	LOC_Os11g18366.2	317
chr11	10363511	10363828	intro	LOC_Os11g18366.3	317
chr11	10363511	10363828	intro	LOC_Os11g18366.4	317
chr11	10609899	10611785	exon	LOC_Os11g18730.1	1531
chr11	10609899	10611785	exon	LOC_Os11g18730.1	97
chr11	10609899	10611785	intro	LOC_Os11g18730.1	115
chr11	10609899	10611785	intro	LOC_Os11g18730.1	140
chr11	10609899	10611785	three_prime_UTR	LOC_Os11g18730.1	158
chr11	10609905	10611733	exon	LOC_Os11g18730.1	1525
chr11	10609905	10611733	exon	LOC_Os11g18730.1	97
chr11	10609905	10611733	intro	LOC_Os11g18730.1	115
chr11	10609905	10611733	intro	LOC_Os11g18730.1	88
chr11	10609905	10611733	three_prime_UTR	LOC_Os11g18730.1	152
chr11	10609987	10611768	exon	LOC_Os11g18730.1	1443
chr11	10609987	10611768	exon	LOC_Os11g18730.1	97
chr11	10609987	10611768	intro	LOC_Os11g18730.1	115
chr11	10609987	10611768	intro	LOC_Os11g18730.1	123
chr11	10609987	10611768	three_prime_UTR	LOC_Os11g18730.1	70
chr11	10609991	10611484	exon	LOC_Os11g18730.1	1439
chr11	10609991	10611484	intro	LOC_Os11g18730.1	53
chr11	10609991	10611484	three_prime_UTR	LOC_Os11g18730.1	66
chr11	10624180	10624612	intergenic	.	0
chr11	10631873	10632578	intergenic	.	0
chr11	10631899	10632552	intergenic	.	0
chr11	10637521	10637774	exon	LOC_Os11g18750.1	209
chr11	10637521	10637774	intro	LOC_Os11g18750.1	43
chr11	10662616	10663022	down2k	LOC_Os11g18780.1	223
chr11	10662616	10663022	down2k	LOC_Os11g18790.1	406
chr11	10662616	10663022	exon	LOC_Os11g18780.1	183
chr11	10717113	10717325	down2k	LOC_Os11g18860.1	212
chr11	10857713	10859050	down2k	LOC_Os11g19050.1	1086
chr11	10857713	10859050	up2k	LOC_Os11g19040.1	1000
chr11	11474171	11474478	down2k	LOC_Os11g19940.1	307
chr11	11474171	11474478	exon	LOC_Os11g19930.1	307
chr11	12780225	12780532	up2k	LOC_Os11g22300.1	307
chr11	13798619	13798890	down2k	LOC_Os11g24230.1	210
chr11	13798619	13798890	exon	LOC_Os11g24230.1	61
chr11	14299422	14299748	down2k	LOC_Os11g25080.1	326
chr11	14317012	14317472	exon	LOC_Os11g25140.1	11
chr11	14317012	14317472	up2k	LOC_Os11g25140.1	449
chr11	14890347	14890599	down2k	LOC_Os11g26030.1	25
chr11	14890347	14890599	exon	LOC_Os11g26030.1	227
chr11	14890347	14890599	three_prime_UTR	LOC_Os11g26030.1	227
chr11	14914814	14915190	down2k	LOC_Os11g26070.1	376
chr11	14914814	14915190	exon	LOC_Os11g26080.1	87
chr11	14914814	14915190	up2k	LOC_Os11g26080.1	289
chr11	15414308	15414609	intergenic	.	0
chr11	15769751	15770139	intergenic	.	0
chr11	17596448	17596744	down2k	LOC_Os11g30290.1	52
chr11	17596448	17596744	exon	LOC_Os11g30290.1	244
chr11	17596448	17596744	up2k	LOC_Os11g30280.1	296
chr11	18394221	18394585	exon	LOC_Os11g31480.1	364
chr11	18475137	18475562	up2k	LOC_Os11g31610.1	425
chr11	18475149	18475602	up2k	LOC_Os11g31610.1	453
chr11	18479517	18479848	intergenic	.	0
chr11	19205068	19205352	intergenic	.	0
chr11	19353968	19354328	down2k	LOC_Os11g32759.1	360
chr11	19353968	19354328	exon	LOC_Os11g32750.1	83
chr11	19353968	19354328	exon	LOC_Os11g32750.2	83
chr11	19353968	19354328	intro	LOC_Os11g32750.1	107
chr11	19353968	19354328	intro	LOC_Os11g32750.1	168
chr11	19353968	19354328	intro	LOC_Os11g32750.2	107
chr11	19353968	19354328	intro	LOC_Os11g32750.2	168
chr11	19354025	19354241	down2k	LOC_Os11g32759.1	216
chr11	19354025	19354241	exon	LOC_Os11g32750.1	83
chr11	19354025	19354241	exon	LOC_Os11g32750.2	83
chr11	19354025	19354241	intro	LOC_Os11g32750.1	50
chr11	19354025	19354241	intro	LOC_Os11g32750.1	81
chr11	19354025	19354241	intro	LOC_Os11g32750.2	50
chr11	19354025	19354241	intro	LOC_Os11g32750.2	81
chr11	19473324	19473547	intergenic	.	0
chr11	19573131	19573446	down2k	LOC_Os11g33080.1	315
chr11	19573131	19573446	exon	LOC_Os11g33090.1	224
chr11	19573131	19573446	intro	LOC_Os11g33090.1	36
chr11	19573131	19573446	intro	LOC_Os11g33090.1	53
chr11	19885989	19886526	intergenic	.	0
chr11	19886071	19886523	intergenic	.	0
chr11	20315301	20315553	down2k	LOC_Os11g34660.1	252
chr11	20315301	20315553	exon	LOC_Os11g34680.1	252
chr11	20315301	20315553	three_prime_UTR	LOC_Os11g34680.1	27
chr11	20358633	20358935	up2k	LOC_Os11g34740.1	48
chr11	20358633	20358935	up2k	LOC_Os11g34750.1	302
chr11	20474480	20474852	intergenic	.	0
chr11	20528905	20529381	exon	LOC_Os11g35040.1	319
chr11	20528905	20529381	intro	LOC_Os11g35040.1	8
chr11	20528905	20529381	up2k	LOC_Os11g35040.1	148
chr11	20619594	20619786	intergenic	.	0
chr11	20885077	20885361	down2k	LOC_Os11g35610.1	284
chr11	20885077	20885361	exon	LOC_Os11g35620.1	204
chr11	20885077	20885361	intro	LOC_Os11g35620.1	36
chr11	20885077	20885361	up2k	LOC_Os11g35620.1	43
chr11	21715586	21715989	up2k	LOC_Os11g36780.1	403
chr11	22154299	22154645	down2k	LOC_Os11g37530.1	88
chr11	22154299	22154645	exon	LOC_Os11g37520.1	255
chr11	22154299	22154645	intro	LOC_Os11g37520.1	90
chr11	22278894	22279200	exon	LOC_Os11g37700.1	268
chr11	22278894	22279200	intro	LOC_Os11g37700.1	37
chr11	22618880	22619299	exon	LOC_Os11g38150.1	369
chr11	22618880	22619299	intro	LOC_Os11g38150.1	49
chr11	22618880	22619299	three_prime_UTR	LOC_Os11g38150.1	321
chr11	23066618	23067064	exon	LOC_Os11g38800.1	295
chr11	23066618	23067064	exon	LOC_Os11g38800.2	295
chr11	23066618	23067064	five_prime_UTR	LOC_Os11g38800.1	49
chr11	23066618	23067064	five_prime_UTR	LOC_Os11g38800.2	49
chr11	23066618	23067064	intro	LOC_Os11g38800.1	62
chr11	23066618	23067064	intro	LOC_Os11g38800.1	87
chr11	23066618	23067064	intro	LOC_Os11g38800.2	62
chr11	23066618	23067064	intro	LOC_Os11g38800.2	87
chr11	24673043	24673517	exon	LOC_Os11g41170.1	474
chr11	24673043	24673517	three_prime_UTR	LOC_Os11g41170.1	474
chr11	24906973	24907459	exon	LOC_Os11g41530.1	359
chr11	24906973	24907459	intro	LOC_Os11g41530.1	126
chr11	25039352	25039642	up2k	LOC_Os11g41710.1	290
chr11	25113107	25113374	exon	LOC_Os11g41800.1	90
chr11	25113107	25113374	up2k	LOC_Os11g41800.1	177
chr11	25517726	25518255	up2k	LOC_Os11g42400.1	529
chr11	25873897	25874105	exon	LOC_Os11g42920.1	208
chr11	26067335	26067598	up2k	LOC_Os11g43210.1	263
chr11	26376168	26376427	down2k	LOC_Os11g43700.1	259
chr11	26376168	26376427	exon	LOC_Os11g43690.1	259
chr11	26725605	26725922	exon	LOC_Os11g44230.1	305
chr11	26725605	26725922	intro	LOC_Os11g44230.1	11
chr11	27313171	27313469	intergenic	.	0
chr11	27717437	27717841	down2k	LOC_Os11g45800.1	231
chr11	27717437	27717841	exon	LOC_Os11g45809.1	389
chr11	27717437	27717841	five_prime_UTR	LOC_Os11g45809.1	74
chr11	27717437	27717841	three_prime_UTR	LOC_Os11g45809.1	38
chr11	27717437	27717841	up2k	LOC_Os11g45809.1	15
chr11	27758372	27758981	down2k	LOC_Os11g45890.1	609
chr11	27872311	27872616	down2k	LOC_Os11g46050.1	305
chr11	28652739	28653150	up2k	LOC_Os11g47447.1	411
chr12	849903	850110	up2k	LOC_Os12g02490.1	207
chr12	1853675	1853931	down2k	LOC_Os12g04360.1	256
chr12	1853675	1853931	exon	LOC_Os12g04370.1	256
chr12	1897247	1897607	exon	LOC_Os12g04450.1	146
chr12	1897247	1897607	intro	LOC_Os12g04450.1	139
chr12	1897247	1897607	intro	LOC_Os12g04450.1	73
chr12	2189846	2190316	intergenic	.	0
chr12	2812803	2813130	intergenic	.	0
chr12	3330963	3331401	up2k	LOC_Os12g06850.1	151
chr12	3330963	3331401	up2k	LOC_Os12g06850.2	151
chr12	3330963	3331401	up2k	LOC_Os12g06850.3	151
chr12	3330963	3331401	up2k	LOC_Os12g06850.4	151
chr12	3530312	3530817	down2k	LOC_Os12g07190.1	505
chr12	3530313	3530711	down2k	LOC_Os12g07190.1	398
chr12	3570990	3571269	exon	LOC_Os12g07260.1	97
chr12	3570990	3571269	five_prime_UTR	LOC_Os12g07260.1	62
chr12	3570990	3571269	intro	LOC_Os12g07260.1	131
chr12	3570990	3571269	intro	LOC_Os12g07260.1	49
chr12	3664262	3664713	down2k	LOC_Os12g07420.1	318
chr12	3664262	3664713	exon	LOC_Os12g07430.1	156
chr12	3664262	3664713	intro	LOC_Os12g07430.1	33
chr12	3664262	3664713	up2k	LOC_Os12g07430.1	261
chr12	3828575	3828939	up2k	LOC_Os12g07630.1	364
chr12	3847074	3847568	down2k	LOC_Os12g07650.1	246
chr12	3871213	3871448	down2k	LOC_Os12g07700.1	235
chr12	3871213	3871448	exon	LOC_Os12g07710.1	235
chr12	3871213	3871448	five_prime_UTR	LOC_Os12g07710.1	55
chr12	3871213	3871448	up2k	LOC_Os12g07720.1	98
chr12	4443642	4444033	intergenic	.	0
chr12	4954307	4954842	exon	LOC_Os12g09455.1	450
chr12	4954307	4954842	exon	LOC_Os12g09460.1	177
chr12	4954307	4954842	five_prime_UTR	LOC_Os12g09455.1	450
chr12	4954307	4954842	intro	LOC_Os12g09460.1	357
chr12	4954307	4954842	up2k	LOC_Os12g09455.1	85
chr12	5017885	5018052	intro	LOC_Os12g09540.1	167
chr12	5017885	5018052	intro	LOC_Os12g09540.2	167
chr12	5634220	5634700	intergenic	.	0
chr12	5634234	5634678	intergenic	.	0
chr12	5634234	5634700	intergenic	.	0
chr12	5634242	5634674	intergenic	.	0
chr12	5636226	5636429	intergenic	.	0
chr12	5751002	5751805	exon	LOC_Os12g10710.1	16
chr12	5751002	5751805	exon	LOC_Os12g10710.1	345
chr12	5751002	5751805	intro	LOC_Os12g10710.1	440
chr12	6904644	6904829	exon	LOC_Os12g12540.1	96
chr12	6904644	6904829	intro	LOC_Os12g12540.1	88
chr12	7532888	7533312	exon	LOC_Os12g13440.1	424
chr12	7532888	7533312	exon	LOC_Os12g13440.2	424
chr12	7532888	7533312	three_prime_UTR	LOC_Os12g13440.1	424
chr12	7532888	7533312	three_prime_UTR	LOC_Os12g13440.2	424
chr12	7917883	7918098	exon	LOC_Os12g13930.1	134
chr12	7917883	7918098	intro	LOC_Os12g13930.1	39
chr12	7917883	7918098	intro	LOC_Os12g13930.1	40
chr12	7917883	7918098	up2k	LOC_Os12g13940.1	215
chr12	8021157	8021384	down2k	LOC_Os12g14126.1	227
chr12	8181521	8182047	exon	LOC_Os12g14360.1	357
chr12	8181521	8182047	up2k	LOC_Os12g14360.1	169
chr12	8538436	8539999	down2k	LOC_Os12g14920.1	1405
chr12	8538436	8539999	down2k	LOC_Os12g14930.1	1346
chr12	8538436	8539999	exon	LOC_Os12g14920.1	158
chr12	8538492	8539878	down2k	LOC_Os12g14920.1	1284
chr12	8538492	8539878	down2k	LOC_Os12g14930.1	1225
chr12	8538492	8539878	exon	LOC_Os12g14920.1	102
chr12	8539950	8545867	down2k	LOC_Os12g14920.1	644
chr12	8539950	8545867	down2k	LOC_Os12g14930.1	703
chr12	8539950	8545867	down2k	LOC_Os12g14939.1	1275
chr12	8539950	8545867	exon	LOC_Os12g14930.1	621
chr12	8539950	8545867	exon	LOC_Os12g14939.1	120
chr12	8539950	8545867	exon	LOC_Os12g14939.1	76
chr12	8539950	8545867	five_prime_UTR	LOC_Os12g14930.1	1
chr12	8539950	8545867	intro	LOC_Os12g14939.1	55
chr12	8539950	8545867	three_prime_UTR	LOC_Os12g14930.1	25
chr12	8539950	8545867	up2k	LOC_Os12g14930.1	2000
chr12	8539950	8545867	up2k	LOC_Os12g14939.1	2000
chr12	8540032	8545904	down2k	LOC_Os12g14920.1	562
chr12	8540032	8545904	down2k	LOC_Os12g14930.1	621
chr12	8540032	8545904	down2k	LOC_Os12g14939.1	1312
chr12	8540032	8545904	exon	LOC_Os12g14930.1	621
chr12	8540032	8545904	exon	LOC_Os12g14939.1	120
chr12	8540032	8545904	exon	LOC_Os12g14939.1	76
chr12	8540032	8545904	five_prime_UTR	LOC_Os12g14930.1	1
chr12	8540032	8545904	intro	LOC_Os12g14939.1	55
chr12	8540032	8545904	three_prime_UTR	LOC_Os12g14930.1	25
chr12	8540032	8545904	up2k	LOC_Os12g14930.1	2000
chr12	8540032	8545904	up2k	LOC_Os12g14939.1	2000
chr12	9270654	9270954	intergenic	.	0
chr12	9270663	9270893	intergenic	.	0
chr12	9490525	9490903	down2k	LOC_Os12g16580.1	378
chr12	9490551	9490883	down2k	LOC_Os12g16580.1	332
chr12	10198004	10198317	up2k	LOC_Os12g17804.1	313
chr12	10582619	10583487	intergenic	.	0
chr12	11635306	11635536	exon	LOC_Os12g19980.1	230
chr12	11766251	11766564	exon	LOC_Os12g20190.1	11
chr12	11766251	11766564	intro	LOC_Os12g20190.1	301
chr12	12109603	12109806	down2k	LOC_Os12g21530.1	203
chr12	12109603	12109806	up2k	LOC_Os12g21540.1	203
chr12	12275018	12275374	down2k	LOC_Os12g21810.1	356
chr12	12275018	12275374	up2k	LOC_Os12g21798.1	356
chr12	13342273	13342643	intergenic	.	0
chr12	13342277	13342643	intergenic	.	0
chr12	13376880	13378359	exon	LOC_Os12g23600.1	152
chr12	13376880	13378359	exon	LOC_Os12g23600.1	471
chr12	13376880	13378359	intro	LOC_Os12g23600.1	57
chr12	13376880	13378359	up2k	LOC_Os12g23600.1	797
chr12	13376882	13378356	exon	LOC_Os12g23600.1	152
chr12	13376882	13378356	exon	LOC_Os12g23600.1	468
chr12	13376882	13378356	intro	LOC_Os12g23600.1	57
chr12	13376882	13378356	up2k	LOC_Os12g23600.1	795
chr12	13390250	13390861	intergenic	.	0
chr12	13396302	13397467	intergenic	.	0
chr12	13396319	13397463	intergenic	.	0
chr12	13410023	13411080	down2k	LOC_Os12g23630.1	144
chr12	13410023	13411080	up2k	LOC_Os12g23610.1	285
chr12	13410023	13411080	up2k	LOC_Os12g23620.1	1057
chr12	13410027	13411078	down2k	LOC_Os12g23630.1	142
chr12	13410027	13411078	up2k	LOC_Os12g23610.1	281
chr12	13410027	13411078	up2k	LOC_Os12g23620.1	1051
chr12	13487224	13487664	exon	LOC_Os12g23754.1	338
chr12	13487224	13487664	five_prime_UTR	LOC_Os12g23754.1	128
chr12	13487224	13487664	intro	LOC_Os12g23754.1	12
chr12	13487224	13487664	up2k	LOC_Os12g23754.1	89
chr12	13983671	13984164	down2k	LOC_Os12g24490.1	493
chr12	14055584	14055935	intro	LOC_Os12g24580.1	351
chr12	15207936	15208148	intergenic	.	0
chr12	16423234	16423516	intro	LOC_Os12g27860.1	282
chr12	16670291	16670473	exon	LOC_Os12g28220.1	182
chr12	17520758	17521138	intergenic	.	0
chr12	17670296	17670801	down2k	LOC_Os12g29620.1	505
chr12	17670296	17670801	down2k	LOC_Os12g29630.1	505
chr12	17782258	17782551	exon	LOC_Os12g29740.1	293
chr12	17782258	17782551	five_prime_UTR	LOC_Os12g29740.1	69
chr12	18704796	18705083	intergenic	.	0
chr12	19075085	19075482	exon	LOC_Os12g31670.1	356
chr12	19075085	19075482	up2k	LOC_Os12g31670.1	41
chr12	19187297	19187607	up2k	LOC_Os12g31860.1	310
chr12	19187297	19187607	up2k	LOC_Os12g31860.2	310
chr12	19187297	19187607	up2k	LOC_Os12g31860.3	310
chr12	19187297	19187607	up2k	LOC_Os12g31860.4	310
chr12	19187297	19187607	up2k	LOC_Os12g31860.5	310
chr12	19187297	19187607	up2k	LOC_Os12g31860.6	310
chr12	19294510	19294890	up2k	LOC_Os12g32010.1	380
chr12	19319948	19320225	intro	LOC_Os12g32020.1	277
chr12	19486605	19486946	down2k	LOC_Os12g32280.1	341
chr12	19487279	19487633	down2k	LOC_Os12g32280.1	354
chr12	19529810	19530636	down2k	LOC_Os12g32374.1	709
chr12	19529810	19530636	up2k	LOC_Os12g32370.1	567
chr12	19530093	19530586	down2k	LOC_Os12g32374.1	493
chr12	19530093	19530586	up2k	LOC_Os12g32370.1	284
chr12	19530171	19530583	down2k	LOC_Os12g32374.1	412
chr12	19530171	19530583	up2k	LOC_Os12g32370.1	206
chr12	19530202	19530589	down2k	LOC_Os12g32374.1	387
chr12	19530202	19530589	up2k	LOC_Os12g32370.1	175
chr12	19543700	19544140	exon	LOC_Os12g32390.1	320
chr12	19543700	19544140	five_prime_UTR	LOC_Os12g32390.1	44
chr12	19543700	19544140	up2k	LOC_Os12g32390.1	120
chr12	19799604	19799995	intergenic	.	0
chr12	20531561	20537989	down2k	LOC_Os12g34010.1	2000
chr12	20531561	20537989	down2k	LOC_Os12g34012.1	2000
chr12	20531561	20537989	down2k	LOC_Os12g34014.1	2000
chr12	20531561	20537989	down2k	LOC_Os12g34016.1	2000
chr12	20531561	20537989	down2k	LOC_Os12g34018.1	39
chr12	20531561	20537989	exon	LOC_Os12g34010.1	1007
chr12	20531561	20537989	exon	LOC_Os12g34012.1	722
chr12	20531561	20537989	exon	LOC_Os12g34014.1	617
chr12	20531561	20537989	exon	LOC_Os12g34016.1	1395
chr12	20531561	20537989	five_prime_UTR	LOC_Os12g34010.1	220
chr12	20531561	20537989	three_prime_UTR	LOC_Os12g34010.1	234
chr12	20531561	20537989	three_prime_UTR	LOC_Os12g34016.1	1117
chr12	20531561	20537989	up2k	LOC_Os12g34010.1	437
chr12	20531561	20537989	up2k	LOC_Os12g34012.1	1444
chr12	20531561	20537989	up2k	LOC_Os12g34014.1	2000
chr12	20531938	20538005	down2k	LOC_Os12g34010.1	2000
chr12	20531938	20538005	down2k	LOC_Os12g34012.1	2000
chr12	20531938	20538005	down2k	LOC_Os12g34014.1	2000
chr12	20531938	20538005	down2k	LOC_Os12g34016.1	2000
chr12	20531938	20538005	down2k	LOC_Os12g34018.1	55
chr12	20531938	20538005	exon	LOC_Os12g34010.1	1007
chr12	20531938	20538005	exon	LOC_Os12g34012.1	722
chr12	20531938	20538005	exon	LOC_Os12g34014.1	617
chr12	20531938	20538005	exon	LOC_Os12g34016.1	1411
chr12	20531938	20538005	five_prime_UTR	LOC_Os12g34010.1	220
chr12	20531938	20538005	three_prime_UTR	LOC_Os12g34010.1	234
chr12	20531938	20538005	three_prime_UTR	LOC_Os12g34016.1	1117
chr12	20531938	20538005	up2k	LOC_Os12g34010.1	60
chr12	20531938	20538005	up2k	LOC_Os12g34012.1	1067
chr12	20531938	20538005	up2k	LOC_Os12g34014.1	2000
chr12	20610370	20616673	up2k	LOC_Os12g34094.1	693
chr12	20641814	20646757	exon	LOC_Os12g34100.1	2716
chr12	20641814	20646757	five_prime_UTR	LOC_Os12g34100.1	937
chr12	20641814	20646757	three_prime_UTR	LOC_Os12g34100.1	1457
chr12	20641814	20646757	up2k	LOC_Os12g34100.1	2000
chr12	20641819	20646766	exon	LOC_Os12g34100.1	2711
chr12	20641819	20646766	five_prime_UTR	LOC_Os12g34100.1	937
chr12	20641819	20646766	three_prime_UTR	LOC_Os12g34100.1	1452
chr12	20641819	20646766	up2k	LOC_Os12g34100.1	2000
chr12	20654272	20663557	down2k	LOC_Os12g34108.1	2000
chr12	20654272	20663557	exon	LOC_Os12g34108.1	1376
chr12	20654272	20663557	five_prime_UTR	LOC_Os12g34108.1	416
chr12	20654272	20663557	three_prime_UTR	LOC_Os12g34108.1	575
chr12	20654272	20663557	up2k	LOC_Os12g34108.1	2000
chr12	20654278	20663528	down2k	LOC_Os12g34108.1	2000
chr12	20654278	20663528	exon	LOC_Os12g34108.1	1376
chr12	20654278	20663528	five_prime_UTR	LOC_Os12g34108.1	416
chr12	20654278	20663528	three_prime_UTR	LOC_Os12g34108.1	575
chr12	20654278	20663528	up2k	LOC_Os12g34108.1	2000
chr12	20665171	20669977	down2k	LOC_Os12g34104.1	1054
chr12	20665171	20669977	down2k	LOC_Os12g34120.1	563
chr12	20665171	20669977	exon	LOC_Os12g34104.1	521
chr12	20665171	20669977	up2k	LOC_Os12g34104.1	2000
chr12	20665211	20669925	down2k	LOC_Os12g34104.1	1002
chr12	20665211	20669925	down2k	LOC_Os12g34120.1	511
chr12	20665211	20669925	exon	LOC_Os12g34104.1	521
chr12	20665211	20669925	up2k	LOC_Os12g34104.1	2000
chr12	20891557	20892000	intro	LOC_Os12g34524.1	443
chr12	21599840	21600526	exon	LOC_Os12g35520.1	102
chr12	21599840	21600526	intro	LOC_Os12g35520.1	412
chr12	21599840	21600526	up2k	LOC_Os12g35520.1	171
chr12	21599886	21601001	exon	LOC_Os12g35520.1	102
chr12	21599886	21601001	intro	LOC_Os12g35520.1	366
chr12	21599886	21601001	up2k	LOC_Os12g35520.1	646
chr12	21599886	21601001	up2k	LOC_Os12g35530.1	145
chr12	22627071	22627442	up2k	LOC_Os12g36910.1	371
chr12	22627311	22627574	up2k	LOC_Os12g36910.1	263
chr12	23456093	23456291	down2k	LOC_Os12g38190.1	19
chr12	23859232	23859458	exon	LOC_Os12g38820.1	154
chr12	23859232	23859458	intro	LOC_Os12g38820.1	71
chr12	23859232	23859458	up2k	LOC_Os12g38830.1	226
chr12	24243594	24244021	exon	LOC_Os12g39410.1	60
chr12	24243594	24244021	intro	LOC_Os12g39410.1	310
chr12	24243594	24244021	intro	LOC_Os12g39410.1	55
chr12	25061528	25061920	down2k	LOC_Os12g40500.1	392
chr12	25061528	25061920	down2k	LOC_Os12g40500.2	392
chr12	25061528	25061920	down2k	LOC_Os12g40500.3	392
chr12	25061528	25061920	up2k	LOC_Os12g40510.1	392
chr12	25321765	25322269	intergenic	.	0
chr12	25321781	25322205	intergenic	.	0
chr12	26646046	26646418	up2k	LOC_Os12g42876.1	372
chr12	26769875	26770301	down2k	LOC_Os12g43110.1	426
chr12	26769875	26770301	down2k	LOC_Os12g43120.1	426
chr12	26769875	26770301	down2k	LOC_Os12g43120.2	426
chr12	27094900	27095206	down2k	LOC_Os12g43630.3	306
chr12	27094900	27095206	exon	LOC_Os12g43630.1	151
chr12	27094900	27095206	exon	LOC_Os12g43630.2	151
chr12	27094900	27095206	intro	LOC_Os12g43630.1	154
chr12	27094900	27095206	intro	LOC_Os12g43630.2	154
chr12	27094900	27095206	three_prime_UTR	LOC_Os12g43630.1	78
chr12	27094900	27095206	three_prime_UTR	LOC_Os12g43630.2	151
chr2	122018	122233	down2k	LOC_Os02g01210.1	215
chr2	122052	122237	down2k	LOC_Os02g01210.1	185
chr2	1090615	1090937	exon	LOC_Os02g02860.1	271
chr2	1090615	1090937	intro	LOC_Os02g02860.1	50
chr2	1090615	1090937	three_prime_UTR	LOC_Os02g02860.1	37
chr2	1090615	1090937	up2k	LOC_Os02g02850.1	322
chr2	1703145	1703558	intergenic	.	0
chr2	2575909	2576329	exon	LOC_Os02g05360.1	420
chr2	2575909	2576329	up2k	LOC_Os02g05365.1	420
chr2	3016920	3017378	exon	LOC_Os02g06050.1	458
chr2	3267009	3267748	down2k	LOC_Os02g06530.1	597
chr2	3267009	3267748	exon	LOC_Os02g06540.1	632
chr2	3267009	3267748	intro	LOC_Os02g06540.1	30
chr2	3267009	3267748	intro	LOC_Os02g06540.1	75
chr2	4341540	4342389	down2k	LOC_Os02g08200.1	235
chr2	4341540	4342389	exon	LOC_Os02g08200.1	392
chr2	4341540	4342389	up2k	LOC_Os02g08200.1	222
chr2	4740537	4740789	exon	LOC_Os02g09220.1	252
chr2	4946792	4947324	exon	LOC_Os02g09620.1	470
chr2	4946792	4947324	intro	LOC_Os02g09620.1	61
chr2	5062707	5063137	up2k	LOC_Os02g09810.1	430
chr2	5062707	5063137	up2k	LOC_Os02g09810.2	430
chr2	5062707	5063137	up2k	LOC_Os02g09810.3	430
chr2	5062707	5063137	up2k	LOC_Os02g09820.1	430
chr2	5440245	5440524	up2k	LOC_Os02g10340.1	279
chr2	5440245	5440524	up2k	LOC_Os02g10350.1	279
chr2	5662227	5662854	down2k	LOC_Os02g10740.1	627
chr2	5662302	5662823	down2k	LOC_Os02g10740.1	521
chr2	6022194	6022448	down2k	LOC_Os02g11705.1	254
chr2	6022194	6022448	up2k	LOC_Os02g11710.1	141
chr2	6022210	6022506	down2k	LOC_Os02g11705.1	296
chr2	6022210	6022506	up2k	LOC_Os02g11710.1	199
chr2	6088242	6088667	exon	LOC_Os02g11780.1	413
chr2	6088242	6088667	intro	LOC_Os02g11780.1	11
chr2	6218950	6219198	exon	LOC_Os02g11990.1	237
chr2	6218950	6219198	up2k	LOC_Os02g11990.1	11
chr2	6236915	6237331	exon	LOC_Os02g12020.1	225
chr2	6236915	6237331	intro	LOC_Os02g12020.1	43
chr2	6236915	6237331	up2k	LOC_Os02g12020.1	147
chr2	6395580	6395997	up2k	LOC_Os02g12290.1	417
chr2	6549655	6550379	up2k	LOC_Os02g12520.1	724
chr2	6558451	6558787	down2k	LOC_Os02g12540.1	336
chr2	6558451	6558787	up2k	LOC_Os02g12550.1	336
chr2	7364965	7365604	exon	LOC_Os02g13710.1	384
chr2	7364965	7365604	five_prime_UTR	LOC_Os02g13710.1	89
chr2	7364965	7365604	up2k	LOC_Os02g13710.1	255
chr2	7397454	7398331	down2k	LOC_Os02g13740.1	877
chr2	7397492	7398408	down2k	LOC_Os02g13740.1	916
chr2	7397501	7398266	down2k	LOC_Os02g13740.1	765
chr2	7397530	7398285	down2k	LOC_Os02g13740.1	755
chr2	7421182	7421392	intergenic	.	0
chr2	7422936	7423258	intergenic	.	0
chr2	7850232	7850548	intro	LOC_Os02g14290.1	316
chr2	7850232	7850548	intro	LOC_Os02g14290.2	316
chr2	7850232	7850548	up2k	LOC_Os02g14300.1	316
chr2	8146974	8147399	intergenic	.	0
chr2	8702036	8702524	exon	LOC_Os02g15520.1	488
chr2	8702036	8702524	exon	LOC_Os02g15520.2	484
chr2	8702036	8702524	five_prime_UTR	LOC_Os02g15520.1	8
chr2	8702036	8702524	five_prime_UTR	LOC_Os02g15520.2	4
chr2	8702036	8702524	intro	LOC_Os02g15520.2	3
chr2	8779546	8779845	exon	LOC_Os02g15620.1	221
chr2	8779546	8779845	five_prime_UTR	LOC_Os02g15620.1	65
chr2	8779546	8779845	intro	LOC_Os02g15620.1	48
chr2	8779546	8779845	up2k	LOC_Os02g15620.1	29
chr2	8895394	8895798	down2k	LOC_Os02g15770.1	404
chr2	8983826	8984104	down2k	LOC_Os02g15880.1	278
chr2	8983826	8984104	down2k	LOC_Os02g15880.2	278
chr2	8983826	8984104	down2k	LOC_Os02g15880.3	278
chr2	8983826	8984104	down2k	LOC_Os02g15885.1	278
chr2	9773564	9773946	intergenic	.	0
chr2	9867347	9867715	exon	LOC_Os02g17210.1	368
chr2	9968453	9968864	intergenic	.	0
chr2	10029365	10029598	exon	LOC_Os02g17430.1	131
chr2	10029365	10029598	exon	LOC_Os02g17430.1	29
chr2	10029365	10029598	intro	LOC_Os02g17430.1	71
chr2	10143581	10144208	exon	LOC_Os02g17620.1	173
chr2	10143581	10144208	five_prime_UTR	LOC_Os02g17620.1	107
chr2	10143581	10144208	intro	LOC_Os02g17620.1	82
chr2	10143581	10144208	up2k	LOC_Os02g17620.1	371
chr2	10143793	10144151	exon	LOC_Os02g17620.1	44
chr2	10143793	10144151	five_prime_UTR	LOC_Os02g17620.1	44
chr2	10143793	10144151	up2k	LOC_Os02g17620.1	314
chr2	10220889	10221204	intergenic	.	0
chr2	10220917	10221172	intergenic	.	0
chr2	10392798	10393208	intergenic	.	0
chr2	10403088	10403446	intergenic	.	0
chr2	10640309	10640796	exon	LOC_Os02g18320.1	413
chr2	10640309	10640796	intro	LOC_Os02g18320.1	73
chr2	10640309	10640796	three_prime_UTR	LOC_Os02g18320.1	98
chr2	11237899	11238177	intergenic	.	0
chr2	11523638	11523960	down2k	LOC_Os02g19700.1	292
chr2	11523638	11523960	exon	LOC_Os02g19690.1	134
chr2	11523638	11523960	up2k	LOC_Os02g19690.1	188
chr2	11743847	11744141	down2k	LOC_Os02g19960.1	184
chr2	11743847	11744141	exon	LOC_Os02g19960.1	91
chr2	11743847	11744141	intro	LOC_Os02g19960.1	18
chr2	12227921	12228232	intergenic	.	0
chr2	13031728	13032002	up2k	LOC_Os02g21910.1	274
chr2	13164241	13164532	down2k	LOC_Os02g22100.1	291
chr2	13164241	13164532	down2k	LOC_Os02g22100.2	291
chr2	13164241	13164532	down2k	LOC_Os02g22100.3	291
chr2	13164241	13164532	down2k	LOC_Os02g22100.4	291
chr2	13164241	13164532	down2k	LOC_Os02g22100.5	291
chr2	13164241	13164532	down2k	LOC_Os02g22100.6	291
chr2	13164241	13164532	down2k	LOC_Os02g22110.1	243
chr2	13164241	13164532	exon	LOC_Os02g22110.1	48
chr2	13396420	13396797	up2k	LOC_Os02g22430.1	224
chr2	13448421	13448873	up2k	LOC_Os02g22550.1	452
chr2	14028990	14029282	intergenic	.	0
chr2	14247373	14247540	up2k	LOC_Os02g24586.1	167
chr2	14272084	14272753	down2k	LOC_Os02g24612.1	669
chr2	14272084	14272753	exon	LOC_Os02g24614.1	669
chr2	14272212	14272771	down2k	LOC_Os02g24612.1	559
chr2	14272212	14272771	exon	LOC_Os02g24614.1	559
chr2	14272869	14274779	exon	LOC_Os02g24614.1	1212
chr2	14272869	14274779	up2k	LOC_Os02g24614.1	698
chr2	14272881	14274790	exon	LOC_Os02g24614.1	1200
chr2	14272881	14274790	up2k	LOC_Os02g24614.1	709
chr2	14275027	14275882	up2k	LOC_Os02g24614.1	855
chr2	14275030	14275848	up2k	LOC_Os02g24614.1	818
chr2	14275906	14277371	up2k	LOC_Os02g24614.1	175
chr2	14275908	14277373	up2k	LOC_Os02g24614.1	173
chr2	14282623	14285919	down2k	LOC_Os02g24624.1	1341
chr2	14282623	14285919	down2k	LOC_Os02g24626.1	1835
chr2	14282623	14285919	down2k	LOC_Os02g24628.1	1787
chr2	14282623	14285919	down2k	LOC_Os02g24632.1	2000
chr2	14282623	14285919	down2k	LOC_Os02g24634.1	1344
chr2	14282623	14285919	down2k	LOC_Os02g24636.1	33
chr2	14282623	14285919	exon	LOC_Os02g24628.1	188
chr2	14282623	14285919	exon	LOC_Os02g24632.1	847
chr2	14282623	14285919	three_prime_UTR	LOC_Os02g24632.1	133
chr2	14282623	14285919	up2k	LOC_Os02g24628.1	1321
chr2	14282736	14285883	down2k	LOC_Os02g24624.1	1228
chr2	14282736	14285883	down2k	LOC_Os02g24626.1	1722
chr2	14282736	14285883	down2k	LOC_Os02g24628.1	1674
chr2	14282736	14285883	down2k	LOC_Os02g24632.1	2000
chr2	14282736	14285883	down2k	LOC_Os02g24634.1	1308
chr2	14282736	14285883	exon	LOC_Os02g24628.1	188
chr2	14282736	14285883	exon	LOC_Os02g24632.1	811
chr2	14282736	14285883	three_prime_UTR	LOC_Os02g24632.1	133
chr2	14282736	14285883	up2k	LOC_Os02g24628.1	1285
chr2	14282736	14286485	down2k	LOC_Os02g24624.1	1228
chr2	14282736	14286485	down2k	LOC_Os02g24626.1	1722
chr2	14282736	14286485	down2k	LOC_Os02g24628.1	1674
chr2	14282736	14286485	down2k	LOC_Os02g24632.1	2000
chr2	14282736	14286485	down2k	LOC_Os02g24634.1	1910
chr2	14282736	14286485	down2k	LOC_Os02g24636.1	599
chr2	14282736	14286485	exon	LOC_Os02g24628.1	188
chr2	14282736	14286485	exon	LOC_Os02g24632.1	1413
chr2	14282736	14286485	three_prime_UTR	LOC_Os02g24632.1	133
chr2	14282736	14286485	up2k	LOC_Os02g24628.1	1887
chr2	14282737	14285929	down2k	LOC_Os02g24624.1	1227
chr2	14282737	14285929	down2k	LOC_Os02g24626.1	1721
chr2	14282737	14285929	down2k	LOC_Os02g24628.1	1673
chr2	14282737	14285929	down2k	LOC_Os02g24632.1	2000
chr2	14282737	14285929	down2k	LOC_Os02g24634.1	1354
chr2	14282737	14285929	down2k	LOC_Os02g24636.1	43
chr2	14282737	14285929	exon	LOC_Os02g24628.1	188
chr2	14282737	14285929	exon	LOC_Os02g24632.1	857
chr2	14282737	14285929	three_prime_UTR	LOC_Os02g24632.1	133
chr2	14282737	14285929	up2k	LOC_Os02g24628.1	1331
chr2	14487742	14487983	intro	LOC_Os02g24990.1	241
chr2	14656943	14657245	exon	LOC_Os02g25190.1	158
chr2	14656943	14657245	intro	LOC_Os02g25190.1	127
chr2	14656943	14657245	up2k	LOC_Os02g25190.1	16
chr2	14656943	14657245	up2k	LOC_Os02g25200.1	302
chr2	15128833	15129160	up2k	LOC_Os02g25820.1	327
chr2	15256841	15257250	down2k	LOC_Os02g25980.1	181
chr2	15256841	15257250	down2k	LOC_Os02g25990.1	409
chr2	15256841	15257250	exon	LOC_Os02g25980.1	117
chr2	15256841	15257250	exon	LOC_Os02g25980.1	65
chr2	15256841	15257250	intro	LOC_Os02g25980.1	44
chr2	15410264	15410554	exon	LOC_Os02g26230.1	290
chr2	15874705	15874987	intro	LOC_Os02g27000.1	282
chr2	18437140	18437578	up2k	LOC_Os02g30890.1	162
chr2	18580017	18580402	intro	LOC_Os02g31080.1	385
chr2	18726522	18726883	up2k	LOC_Os02g31240.1	361
chr2	18733791	18733992	intergenic	.	0
chr2	18834391	18834782	intergenic	.	0
chr2	18834461	18834790	intergenic	.	0
chr2	18988172	18988637	exon	LOC_Os02g32140.1	365
chr2	18988172	18988637	five_prime_UTR	LOC_Os02g32140.1	130
chr2	18988172	18988637	intro	LOC_Os02g32140.1	99
chr2	19459457	19459884	exon	LOC_Os02g32770.1	393
chr2	19459457	19459884	intro	LOC_Os02g32770.1	33
chr2	19459457	19459884	up2k	LOC_Os02g32760.1	427
chr2	19671174	19671496	intergenic	.	0
chr2	19955922	19956504	up2k	LOC_Os02g33550.1	582
chr2	19955961	19956466	up2k	LOC_Os02g33550.1	505
chr2	19956045	19956408	up2k	LOC_Os02g33550.1	363
chr2	20059740	20059978	intergenic	.	0
chr2	20756913	20757322	up2k	LOC_Os02g34620.1	409
chr2	20756943	20757317	up2k	LOC_Os02g34620.1	374
chr2	21879743	21880033	intergenic	.	0
chr2	21913416	21913596	down2k	LOC_Os02g36285.1	180
chr2	21913416	21913596	exon	LOC_Os02g36290.1	60
chr2	21913416	21913596	up2k	LOC_Os02g36290.1	120
chr2	22375707	22376294	intergenic	.	0
chr2	22375788	22376215	intergenic	.	0
chr2	22791254	22791732	down2k	LOC_Os02g37780.1	25
chr2	22791254	22791732	exon	LOC_Os02g37780.1	407
chr2	22791254	22791732	up2k	LOC_Os02g37770.1	478
chr2	22791254	22791732	up2k	LOC_Os02g37780.1	46
chr2	23389912	23390356	down2k	LOC_Os02g38700.1	7
chr2	23389912	23390356	exon	LOC_Os02g38690.1	378
chr2	23389912	23390356	intro	LOC_Os02g38690.1	65
chr2	23848492	23848862	down2k	LOC_Os02g39510.1	112
chr2	23848492	23848862	up2k	LOC_Os02g39520.1	370
chr2	23848492	23848862	up2k	LOC_Os02g39520.2	370
chr2	24187612	24187868	intergenic	.	0
chr2	24275190	24275723	up2k	LOC_Os02g40090.1	485
chr2	24275190	24275723	up2k	LOC_Os02g40090.3	484
chr2	24275190	24275723	up2k	LOC_Os02g40090.4	335
chr2	24275190	24275723	up2k	LOC_Os02g40090.5	371
chr2	24275190	24275723	up2k	LOC_Os02g40100.1	533
chr2	24278546	24278997	exon	LOC_Os02g40100.1	451
chr2	24605934	24606330	down2k	LOC_Os02g40570.1	396
chr2	24967708	24968230	intergenic	.	0
chr2	25476441	25476596	intergenic	.	0
chr2	25877358	25877983	up2k	LOC_Os02g42990.1	625
chr2	26002580	26002819	intergenic	.	0
chr2	26083342	26083706	exon	LOC_Os02g43280.1	206
chr2	26083342	26083706	exon	LOC_Os02g43280.2	206
chr2	26083342	26083706	intro	LOC_Os02g43280.1	136
chr2	26083342	26083706	intro	LOC_Os02g43280.1	20
chr2	26083342	26083706	intro	LOC_Os02g43280.2	136
chr2	26083342	26083706	intro	LOC_Os02g43280.2	20
chr2	26366944	26367362	up2k	LOC_Os02g43690.3	418
chr2	26562378	26563014	intergenic	.	0
chr2	27230487	27230941	down2k	LOC_Os02g44940.1	454
chr2	27230487	27230941	down2k	LOC_Os02g44950.1	317
chr2	27274168	27274588	intergenic	.	0
chr2	27278272	27278875	intergenic	.	0
chr2	27399786	27400312	intergenic	.	0
chr2	27399821	27400248	intergenic	.	0
chr2	27399845	27400164	intergenic	.	0
chr2	27399874	27400201	intergenic	.	0
chr2	27466492	27467046	intergenic	.	0
chr2	28324802	28325749	intergenic	.	0
chr2	28324831	28325824	intergenic	.	0
chr2	28324910	28325721	intergenic	.	0
chr2	28435357	28435767	exon	LOC_Os02g46610.1	410
chr2	28435357	28435767	three_prime_UTR	LOC_Os02g46610.1	175
chr2	28451027	28451691	intergenic	.	0
chr2	28607912	28608144	down2k	LOC_Os02g46900.1	232
chr2	28607912	28608144	up2k	LOC_Os02g46890.1	232
chr2	29380637	29380996	down2k	LOC_Os02g48010.1	359
chr2	29380637	29380996	exon	LOC_Os02g48000.1	212
chr2	29380637	29380996	exon	LOC_Os02g48000.3	212
chr2	29380637	29380996	five_prime_UTR	LOC_Os02g48000.1	83
chr2	29380637	29380996	five_prime_UTR	LOC_Os02g48000.3	83
chr2	29380637	29380996	intro	LOC_Os02g48000.1	146
chr2	29380637	29380996	intro	LOC_Os02g48000.3	146
chr2	29380637	29380996	up2k	LOC_Os02g48000.2	359
chr2	29426978	29427207	down2k	LOC_Os02g48070.1	31
chr2	29426978	29427207	exon	LOC_Os02g48070.1	198
chr2	29584917	29585238	down2k	LOC_Os02g48330.1	300
chr2	29811822	29812065	down2k	LOC_Os02g48700.1	203
chr2	29811822	29812065	up2k	LOC_Os02g48710.1	243
chr2	30711842	30712817	intergenic	.	0
chr2	30711904	30712615	intergenic	.	0
chr2	30743265	30743664	down2k	LOC_Os02g50350.1	328
chr2	30743265	30743664	down2k	LOC_Os02g50350.2	328
chr2	30743265	30743664	exon	LOC_Os02g50340.1	324
chr2	30743265	30743664	five_prime_UTR	LOC_Os02g50340.1	81
chr2	30743265	30743664	intro	LOC_Os02g50340.1	52
chr2	30743265	30743664	up2k	LOC_Os02g50340.1	22
chr2	30837377	30837749	up2k	LOC_Os02g50490.1	372
chr2	30838590	30839571	exon	LOC_Os02g50490.1	372
chr2	30838590	30839571	five_prime_UTR	LOC_Os02g50490.1	117
chr2	30838590	30839571	up2k	LOC_Os02g50490.1	609
chr2	30986211	30986751	up2k	LOC_Os02g50740.1	540
chr2	30986251	30986731	up2k	LOC_Os02g50740.1	480
chr2	31258434	31258751	intergenic	.	0
chr2	31769428	31770373	up2k	LOC_Os02g51860.1	945
chr2	31769428	31770373	up2k	LOC_Os02g51870.1	945
chr2	32104106	32104780	up2k	LOC_Os02g52470.1	674
chr2	32104106	32104780	up2k	LOC_Os02g52470.2	674
chr2	32104193	32104689	up2k	LOC_Os02g52470.1	496
chr2	32104193	32104689	up2k	LOC_Os02g52470.2	496
chr2	32368565	32368862	intergenic	.	0
chr2	32400176	32400790	intergenic	.	0
chr2	32400200	32400789	intergenic	.	0
chr2	32554633	32555102	intergenic	.	0
chr2	32554743	32555122	intergenic	.	0
chr2	32595977	32596281	up2k	LOC_Os02g53250.1	304
chr2	32595977	32596281	up2k	LOC_Os02g53260.1	304
chr2	32774333	32775014	down2k	LOC_Os02g53570.1	253
chr2	32774403	32775052	down2k	LOC_Os02g53570.1	291
chr2	33102329	33102607	up2k	LOC_Os02g54040.1	278
chr2	33934422	33934742	down2k	LOC_Os02g55410.1	320
chr2	33934422	33934742	down2k	LOC_Os02g55410.2	320
chr2	33934422	33934742	exon	LOC_Os02g55400.1	272
chr2	33934422	33934742	intro	LOC_Os02g55400.1	47
chr2	34389164	34389589	down2k	LOC_Os02g56219.1	425
chr2	34390645	34391099	intergenic	.	0
chr2	34390678	34391098	intergenic	.	0
chr2	34390746	34391082	intergenic	.	0
chr2	34390833	34391070	intergenic	.	0
chr2	34433723	34434368	exon	LOC_Os02g56270.1	240
chr2	34433723	34434368	five_prime_UTR	LOC_Os02g56270.1	240
chr2	34433723	34434368	intro	LOC_Os02g56270.1	231
chr2	34433723	34434368	up2k	LOC_Os02g56270.1	173
chr2	34533777	34534325	exon	LOC_Os02g56400.1	502
chr2	34533777	34534325	up2k	LOC_Os02g56400.1	46
chr2	34700244	34700631	down2k	LOC_Os02g56620.1	387
chr2	34717942	34718249	intergenic	.	0
chr2	34978301	34978796	intergenic	.	0
chr2	34978348	34978725	intergenic	.	0
chr2	34978382	34978774	intergenic	.	0
chr2	34978387	34978767	intergenic	.	0
chr2	35396608	35396973	intergenic	.	0
chr2	35639335	35639874	down2k	LOC_Os02g58220.1	410
chr2	35639335	35639874	exon	LOC_Os02g58220.1	129
chr2	35639335	35639874	three_prime_UTR	LOC_Os02g58220.1	129
chr2	35639436	35639819	down2k	LOC_Os02g58220.1	309
chr2	35639436	35639819	exon	LOC_Os02g58220.1	74
chr2	35639436	35639819	three_prime_UTR	LOC_Os02g58220.1	74
chr3	369212	369615	down2k	LOC_Os03g01590.1	403
chr3	369212	369615	down2k	LOC_Os03g01590.2	403
chr3	369212	369615	up2k	LOC_Os03g01580.1	144
chr3	369212	369615	up2k	LOC_Os03g01580.2	144
chr3	518354	518723	up2k	LOC_Os03g01860.1	369
chr3	650680	651169	down2k	LOC_Os03g02050.1	489
chr3	650680	651169	up2k	LOC_Os03g02040.1	489
chr3	812567	812927	down2k	LOC_Os03g02330.1	255
chr3	812567	812927	exon	LOC_Os03g02330.1	105
chr3	812567	812927	three_prime_UTR	LOC_Os03g02330.1	105
chr3	1237470	1237772	intro	LOC_Os03g03034.1	302
chr3	1237470	1237772	intro	LOC_Os03g03034.2	302
chr3	1237470	1237772	intro	LOC_Os03g03034.4	302
chr3	1244682	1245110	exon	LOC_Os03g03034.1	352
chr3	1244682	1245110	exon	LOC_Os03g03034.2	352
chr3	1244682	1245110	exon	LOC_Os03g03034.3	224
chr3	1244682	1245110	exon	LOC_Os03g03034.4	25
chr3	1244682	1245110	exon	LOC_Os03g03034.5	224
chr3	1244682	1245110	five_prime_UTR	LOC_Os03g03034.1	157
chr3	1244682	1245110	five_prime_UTR	LOC_Os03g03034.2	157
chr3	1244682	1245110	five_prime_UTR	LOC_Os03g03034.3	29
chr3	1244682	1245110	five_prime_UTR	LOC_Os03g03034.4	25
chr3	1244682	1245110	five_prime_UTR	LOC_Os03g03034.5	29
chr3	1244682	1245110	intro	LOC_Os03g03034.1	25
chr3	1244682	1245110	intro	LOC_Os03g03034.2	25
chr3	1244682	1245110	intro	LOC_Os03g03034.3	25
chr3	1244682	1245110	intro	LOC_Os03g03034.5	25
chr3	1244682	1245110	up2k	LOC_Os03g03034.1	50
chr3	1244682	1245110	up2k	LOC_Os03g03034.2	50
chr3	1244682	1245110	up2k	LOC_Os03g03034.3	178
chr3	1244682	1245110	up2k	LOC_Os03g03034.4	403
chr3	1244682	1245110	up2k	LOC_Os03g03034.5	178
chr3	1334772	1335656	intergenic	.	0
chr3	1334794	1335676	intergenic	.	0
chr3	1362717	1362996	up2k	LOC_Os03g03210.1	279
chr3	1641682	1641977	exon	LOC_Os03g03690.1	149
chr3	1641682	1641977	exon	LOC_Os03g03690.2	149
chr3	1641682	1641977	exon	LOC_Os03g03690.3	149
chr3	1641682	1641977	five_prime_UTR	LOC_Os03g03690.1	149
chr3	1641682	1641977	five_prime_UTR	LOC_Os03g03690.2	149
chr3	1641682	1641977	five_prime_UTR	LOC_Os03g03690.3	149
chr3	1641682	1641977	intro	LOC_Os03g03690.1	145
chr3	1641682	1641977	intro	LOC_Os03g03690.2	145
chr3	1641682	1641977	intro	LOC_Os03g03690.3	145
chr3	1738256	1738886	exon	LOC_Os03g03860.1	168
chr3	1738256	1738886	exon	LOC_Os03g03860.1	305
chr3	1738256	1738886	exon	LOC_Os03g03860.2	168
chr3	1738256	1738886	exon	LOC_Os03g03860.2	305
chr3	1738256	1738886	exon	LOC_Os03g03860.3	168
chr3	1738256	1738886	exon	LOC_Os03g03860.3	305
chr3	1738256	1738886	intro	LOC_Os03g03860.1	57
chr3	1738256	1738886	intro	LOC_Os03g03860.1	97
chr3	1738256	1738886	intro	LOC_Os03g03860.2	57
chr3	1738256	1738886	intro	LOC_Os03g03860.2	97
chr3	1738256	1738886	intro	LOC_Os03g03860.3	57
chr3	1738256	1738886	intro	LOC_Os03g03860.3	97
chr3	2353065	2353433	intergenic	.	0
chr3	2661875	2662151	up2k	LOC_Os03g05390.12	276
chr3	2661875	2662151	up2k	LOC_Os03g05390.13	276
chr3	2661875	2662151	up2k	LOC_Os03g05390.2	276
chr3	2661875	2662151	up2k	LOC_Os03g05390.3	276
chr3	2661875	2662151	up2k	LOC_Os03g05390.7	276
chr3	2661875	2662151	up2k	LOC_Os03g05390.8	276
chr3	3018679	3018970	down2k	LOC_Os03g06030.1	291
chr3	3851264	3851595	up2k	LOC_Os03g07560.1	331
chr3	4467482	4467871	exon	LOC_Os03g08670.1	242
chr3	4467482	4467871	up2k	LOC_Os03g08670.1	147
chr3	4711371	4712013	intergenic	.	0
chr3	4711437	4711918	intergenic	.	0
chr3	4890074	4890529	exon	LOC_Os03g09830.2	389
chr3	4890074	4890529	five_prime_UTR	LOC_Os03g09830.2	2
chr3	4890074	4890529	intro	LOC_Os03g09830.2	65
chr3	4923723	4923986	exon	LOC_Os03g09900.1	140
chr3	4923723	4923986	five_prime_UTR	LOC_Os03g09900.1	140
chr3	4923723	4923986	up2k	LOC_Os03g09900.1	123
chr3	5237309	5237611	intergenic	.	0
chr3	5424782	5425386	down2k	LOC_Os03g10620.2	604
chr3	5424782	5425386	intro	LOC_Os03g10620.1	604
chr3	5424782	5425386	intro	LOC_Os03g10620.3	604
chr3	5607072	5607596	exon	LOC_Os03g10910.1	524
chr3	6146219	6146523	down2k	LOC_Os03g11750.1	304
chr3	6629462	6629863	exon	LOC_Os03g12520.1	28
chr3	6629462	6629863	exon	LOC_Os03g12520.1	290
chr3	6629462	6629863	intro	LOC_Os03g12520.1	81
chr3	6629462	6629863	three_prime_UTR	LOC_Os03g12520.1	170
chr3	6828323	6828677	exon	LOC_Os03g12760.1	68
chr3	6828323	6828677	intro	LOC_Os03g12760.1	14
chr3	6828323	6828677	intro	LOC_Os03g12760.1	270
chr3	7084383	7084690	exon	LOC_Os03g13120.1	176
chr3	7084383	7084690	intro	LOC_Os03g13120.1	37
chr3	7084383	7084690	up2k	LOC_Os03g13120.1	93
chr3	7586454	7586878	down2k	LOC_Os03g13976.1	424
chr3	7586454	7586878	down2k	LOC_Os03g13976.2	424
chr3	7586454	7586878	down2k	LOC_Os03g13976.3	424
chr3	7586454	7586878	exon	LOC_Os03g13984.1	366
chr3	7586454	7586878	intro	LOC_Os03g13984.1	57
chr3	7591438	7591819	up2k	LOC_Os03g13984.1	341
chr3	7591438	7591819	up2k	LOC_Os03g14000.1	381
chr3	7591438	7591819	up2k	LOC_Os03g14000.2	381
chr3	7609944	7610459	down2k	LOC_Os03g14030.1	515
chr3	8233294	8233585	intergenic	.	0
chr3	10252210	10252809	exon	LOC_Os03g18290.1	498
chr3	10252210	10252809	intro	LOC_Os03g18290.1	100
chr3	10252210	10252809	three_prime_UTR	LOC_Os03g18290.1	456
chr3	10252213	10252724	exon	LOC_Os03g18290.1	495
chr3	10252213	10252724	intro	LOC_Os03g18290.1	15
chr3	10252213	10252724	three_prime_UTR	LOC_Os03g18290.1	453
chr3	10292529	10292866	down2k	LOC_Os03g18360.1	337
chr3	10292529	10292866	exon	LOC_Os03g18370.1	337
chr3	10292529	10292866	three_prime_UTR	LOC_Os03g18370.1	74
chr3	10297374	10297683	down2k	LOC_Os03g18380.1	309
chr3	10297374	10297683	down2k	LOC_Os03g18380.2	309
chr3	10297374	10297683	down2k	LOC_Os03g18380.3	309
chr3	10297374	10297683	up2k	LOC_Os03g18370.1	296
chr3	11197737	11198032	down2k	LOC_Os03g19920.1	295
chr3	11197737	11198032	exon	LOC_Os03g19910.1	273
chr3	11197737	11198032	up2k	LOC_Os03g19910.1	22
chr3	11558136	11558495	exon	LOC_Os03g20420.1	171
chr3	11558136	11558495	exon	LOC_Os03g20420.2	171
chr3	11558136	11558495	exon	LOC_Os03g20420.3	171
chr3	11558136	11558495	five_prime_UTR	LOC_Os03g20420.1	171
chr3	11558136	11558495	five_prime_UTR	LOC_Os03g20420.2	171
chr3	11558136	11558495	five_prime_UTR	LOC_Os03g20420.3	171
chr3	11558136	11558495	intro	LOC_Os03g20420.1	32
chr3	11558136	11558495	intro	LOC_Os03g20420.2	32
chr3	11558136	11558495	intro	LOC_Os03g20420.3	32
chr3	11558136	11558495	up2k	LOC_Os03g20420.1	155
chr3	11558136	11558495	up2k	LOC_Os03g20420.2	155
chr3	11558136	11558495	up2k	LOC_Os03g20420.3	155
chr3	11558136	11558495	up2k	LOC_Os03g20430.1	333
chr3	11558200	11558510	exon	LOC_Os03g20420.1	140
chr3	11558200	11558510	exon	LOC_Os03g20420.2	140
chr3	11558200	11558510	exon	LOC_Os03g20420.3	140
chr3	11558200	11558510	five_prime_UTR	LOC_Os03g20420.1	140
chr3	11558200	11558510	five_prime_UTR	LOC_Os03g20420.2	140
chr3	11558200	11558510	five_prime_UTR	LOC_Os03g20420.3	140
chr3	11558200	11558510	up2k	LOC_Os03g20420.1	170
chr3	11558200	11558510	up2k	LOC_Os03g20420.2	170
chr3	11558200	11558510	up2k	LOC_Os03g20420.3	170
chr3	11558200	11558510	up2k	LOC_Os03g20430.1	310
chr3	12322349	12322983	down2k	LOC_Os03g21550.1	378
chr3	12322349	12322983	down2k	LOC_Os03g21550.2	378
chr3	12322349	12322983	down2k	LOC_Os03g21560.1	634
chr3	12322349	12322983	down2k	LOC_Os03g21570.1	85
chr3	12322349	12322983	down2k	LOC_Os03g21580.1	604
chr3	12322349	12322983	exon	LOC_Os03g21570.1	549
chr3	12559561	12559880	exon	LOC_Os03g21960.1	141
chr3	12559561	12559880	five_prime_UTR	LOC_Os03g21960.1	141
chr3	12559561	12559880	up2k	LOC_Os03g21960.1	178
chr3	13057028	13057338	exon	LOC_Os03g22634.1	302
chr3	13057028	13057338	intro	LOC_Os03g22634.1	7
chr3	13057028	13057338	three_prime_UTR	LOC_Os03g22634.1	302
chr3	13439653	13439940	exon	LOC_Os03g23220.1	287
chr3	13642527	13644959	intergenic	.	0
chr3	13644213	13644956	intergenic	.	0
chr3	13716895	13717269	down2k	LOC_Os03g24160.1	374
chr3	14033795	14034174	intro	LOC_Os03g24640.1	379
chr3	14033804	14034232	intro	LOC_Os03g24640.1	428
chr3	14213646	14213917	exon	LOC_Os03g24940.1	149
chr3	14213646	14213917	exon	LOC_Os03g24940.2	149
chr3	14213646	14213917	intro	LOC_Os03g24940.1	32
chr3	14213646	14213917	intro	LOC_Os03g24940.1	88
chr3	14213646	14213917	intro	LOC_Os03g24940.2	32
chr3	14213646	14213917	intro	LOC_Os03g24940.2	88
chr3	14384308	14384896	intro	LOC_Os03g25150.1	588
chr3	14639825	14640206	down2k	LOC_Os03g25580.1	68
chr3	14639825	14640206	down2k	LOC_Os03g25590.1	381
chr3	14639825	14640206	exon	LOC_Os03g25580.1	313
chr3	14946633	14947026	exon	LOC_Os03g26090.1	237
chr3	14946633	14947026	exon	LOC_Os03g26090.1	58
chr3	14946633	14947026	five_prime_UTR	LOC_Os03g26090.1	193
chr3	14946633	14947026	intro	LOC_Os03g26090.1	84
chr3	14946633	14947026	up2k	LOC_Os03g26090.1	12
chr3	15156798	15157070	up2k	LOC_Os03g26540.1	272
chr3	15208749	15209096	down2k	LOC_Os03g26610.1	313
chr3	15208749	15209096	exon	LOC_Os03g26620.1	222
chr3	15208749	15209096	five_prime_UTR	LOC_Os03g26620.1	18
chr3	15208749	15209096	up2k	LOC_Os03g26620.1	125
chr3	15547251	15547506	up2k	LOC_Os03g27150.1	255
chr3	15636157	15636301	up2k	LOC_Os03g27290.1	144
chr3	16109721	16109998	down2k	LOC_Os03g28020.1	277
chr3	16249495	16249815	down2k	LOC_Os03g28250.1	22
chr3	16249495	16249815	down2k	LOC_Os03g28260.1	320
chr3	16502671	16502972	up2k	LOC_Os03g29045.1	301
chr3	16509337	16509610	intergenic	.	0
chr3	17191927	17192218	intergenic	.	0
chr3	17694033	17694460	up2k	LOC_Os03g31060.1	427
chr3	17822934	17823545	up2k	LOC_Os03g31290.1	611
chr3	17822934	17823545	up2k	LOC_Os03g31290.2	611
chr3	18292171	18292484	exon	LOC_Os03g31986.1	178
chr3	18292171	18292484	exon	LOC_Os03g31986.1	58
chr3	18292171	18292484	intro	LOC_Os03g31986.1	75
chr3	19314739	19314932	intro	LOC_Os03g33790.1	193
chr3	19320369	19320672	exon	LOC_Os03g33810.1	303
chr3	19320369	19320672	up2k	LOC_Os03g33800.1	303
chr3	19909329	19909695	up2k	LOC_Os03g35886.1	366
chr3	20163108	20163302	intergenic	.	0
chr3	20229382	20229691	intergenic	.	0
chr3	20628526	20628784	down2k	LOC_Os03g37210.1	258
chr3	20628526	20628784	up2k	LOC_Os03g37230.1	258
chr3	21435929	21436234	down2k	LOC_Os03g38620.1	65
chr3	21963671	21963990	exon	LOC_Os03g39550.1	122
chr3	21963671	21963990	intro	LOC_Os03g39550.1	174
chr3	21963671	21963990	up2k	LOC_Os03g39550.1	22
chr3	22125757	22126058	down2k	LOC_Os03g39760.1	301
chr3	22506398	22507158	intergenic	.	0
chr3	22660696	22660987	exon	LOC_Os03g40725.1	291
chr3	22660696	22660987	five_prime_UTR	LOC_Os03g40725.1	291
chr3	22679440	22680001	intergenic	.	0
chr3	22679498	22679997	intergenic	.	0
chr3	23752167	23752487	intergenic	.	0
chr3	23854669	23855290	exon	LOC_Os03g42820.1	103
chr3	23854669	23855290	exon	LOC_Os03g42820.2	146
chr3	23854669	23855290	exon	LOC_Os03g42820.3	39
chr3	23854669	23855290	exon	LOC_Os03g42820.4	103
chr3	23854669	23855290	five_prime_UTR	LOC_Os03g42820.1	103
chr3	23854669	23855290	five_prime_UTR	LOC_Os03g42820.2	146
chr3	23854669	23855290	five_prime_UTR	LOC_Os03g42820.3	39
chr3	23854669	23855290	five_prime_UTR	LOC_Os03g42820.4	103
chr3	23854669	23855290	up2k	LOC_Os03g42820.1	518
chr3	23854669	23855290	up2k	LOC_Os03g42820.2	475
chr3	23854669	23855290	up2k	LOC_Os03g42820.3	582
chr3	23854669	23855290	up2k	LOC_Os03g42820.4	518
chr3	24366160	24366485	intergenic	.	0
chr3	24366169	24366516	intergenic	.	0
chr3	24403630	24404252	up2k	LOC_Os03g43650.1	622
chr3	24403656	24404214	up2k	LOC_Os03g43650.1	558
chr3	24403724	24404092	up2k	LOC_Os03g43650.1	368
chr3	24403739	24404116	up2k	LOC_Os03g43650.1	377
chr3	24437376	24437717	up2k	LOC_Os03g43684.1	226
chr3	24865903	24866170	exon	LOC_Os03g44250.1	267
chr3	24966097	24966619	intergenic	.	0
chr3	24966196	24966649	intergenic	.	0
chr3	24986367	24986601	intergenic	.	0
chr3	25779218	25779842	intergenic	.	0
chr3	25779260	25779768	intergenic	.	0
chr3	25945332	25945699	exon	LOC_Os03g45920.1	269
chr3	25945332	25945699	intro	LOC_Os03g45920.1	37
chr3	25945332	25945699	intro	LOC_Os03g45920.1	59
chr3	26307172	26307368	down2k	LOC_Os03g46490.1	196
chr3	26615563	26615749	down2k	LOC_Os03g47050.1	186
chr3	26702646	26702951	intergenic	.	0
chr3	26776721	26777160	intergenic	.	0
chr3	27068953	27069224	intergenic	.	0
chr3	27192942	27193232	intergenic	.	0
chr3	27753732	27753981	exon	LOC_Os03g48690.1	165
chr3	27753732	27753981	intro	LOC_Os03g48690.1	83
chr3	28867222	28867644	down2k	LOC_Os03g50560.1	422
chr3	28867222	28867644	down2k	LOC_Os03g50560.2	422
chr3	28867222	28867644	down2k	LOC_Os03g50560.3	422
chr3	29049977	29050391	up2k	LOC_Os03g50860.1	73
chr3	29239904	29240492	down2k	LOC_Os03g51110.1	478
chr3	30298671	30299040	up2k	LOC_Os03g52840.1	369
chr3	30298671	30299040	up2k	LOC_Os03g52840.2	369
chr3	30298671	30299040	up2k	LOC_Os03g52840.3	369
chr3	30427503	30427894	down2k	LOC_Os03g53050.1	40
chr3	30590820	30591151	intergenic	.	0
chr3	30852439	30853443	exon	LOC_Os03g53800.1	400
chr3	30852439	30853443	exon	LOC_Os03g53800.3	404
chr3	30852439	30853443	exon	LOC_Os03g53800.5	404
chr3	30852439	30853443	five_prime_UTR	LOC_Os03g53800.1	400
chr3	30852439	30853443	five_prime_UTR	LOC_Os03g53800.3	404
chr3	30852439	30853443	five_prime_UTR	LOC_Os03g53800.5	404
chr3	30852439	30853443	intro	LOC_Os03g53800.2	1004
chr3	30852439	30853443	up2k	LOC_Os03g53800.1	604
chr3	30852439	30853443	up2k	LOC_Os03g53800.3	600
chr3	30852439	30853443	up2k	LOC_Os03g53800.4	1004
chr3	30852439	30853443	up2k	LOC_Os03g53800.5	600
chr3	30852442	30853407	exon	LOC_Os03g53800.1	364
chr3	30852442	30853407	exon	LOC_Os03g53800.3	368
chr3	30852442	30853407	exon	LOC_Os03g53800.5	368
chr3	30852442	30853407	five_prime_UTR	LOC_Os03g53800.1	364
chr3	30852442	30853407	five_prime_UTR	LOC_Os03g53800.3	368
chr3	30852442	30853407	five_prime_UTR	LOC_Os03g53800.5	368
chr3	30852442	30853407	intro	LOC_Os03g53800.2	965
chr3	30852442	30853407	up2k	LOC_Os03g53800.1	601
chr3	30852442	30853407	up2k	LOC_Os03g53800.3	597
chr3	30852442	30853407	up2k	LOC_Os03g53800.4	965
chr3	30852442	30853407	up2k	LOC_Os03g53800.5	597
chr3	30986317	30987550	down2k	LOC_Os03g54040.1	309
chr3	30986519	30987509	down2k	LOC_Os03g54040.1	107
chr3	30986535	30987474	down2k	LOC_Os03g54040.1	91
chr3	30986595	30987463	down2k	LOC_Os03g54040.1	31
chr3	31325299	31325618	intro	LOC_Os03g55080.1	319
chr3	31630645	31630996	down2k	LOC_Os03g55570.1	351
chr3	31630649	31630958	down2k	LOC_Os03g55570.1	309
chr3	31910326	31910565	up2k	LOC_Os03g56040.1	239
chr3	32622521	32622914	up2k	LOC_Os03g57210.1	302
chr3	32622521	32622914	up2k	LOC_Os03g57210.2	302
chr3	32622614	32622838	up2k	LOC_Os03g57210.1	224
chr3	32622614	32622838	up2k	LOC_Os03g57210.2	224
chr3	32920740	32920962	down2k	LOC_Os03g57770.1	222
chr3	34113717	34114052	down2k	LOC_Os03g59950.1	278
chr3	34113717	34114052	exon	LOC_Os03g59950.1	57
chr3	34113717	34114052	up2k	LOC_Os03g59960.1	335
chr3	35019430	35019764	intro	LOC_Os03g61770.1	334
chr4	331644	331938	up2k	LOC_Os04g01490.2	251
chr4	478608	478830	up2k	LOC_Os04g01720.1	222
chr4	478608	478830	up2k	LOC_Os04g01730.1	222
chr4	743611	743935	intergenic	.	0
chr4	1074279	1074651	exon	LOC_Os04g02780.1	250
chr4	1074279	1074651	intro	LOC_Os04g02780.1	101
chr4	1074279	1074651	intro	LOC_Os04g02780.1	19
chr4	2458570	2459273	intergenic	.	0
chr4	2464756	2465037	intergenic	.	0
chr4	2464758	2465067	intergenic	.	0
chr4	2600693	2601202	exon	LOC_Os04g05210.1	509
chr4	2692354	2692747	exon	LOC_Os04g05380.1	307
chr4	2692354	2692747	up2k	LOC_Os04g05380.1	86
chr4	4170202	4170944	down2k	LOC_Os04g07840.1	47
chr4	4170202	4170944	exon	LOC_Os04g07830.1	626
chr4	4170202	4170944	up2k	LOC_Os04g07830.1	116
chr4	4324984	4325263	down2k	LOC_Os04g08110.1	279
chr4	4570826	4571255	exon	LOC_Os04g08470.1	130
chr4	4570826	4571255	intro	LOC_Os04g08470.1	298
chr4	4891297	4891496	intergenic	.	0
chr4	5475257	5475545	intergenic	.	0
chr4	5794212	5794560	intergenic	.	0
chr4	6134484	6134806	up2k	LOC_Os04g11230.1	322
chr4	6134489	6134726	up2k	LOC_Os04g11230.1	237
chr4	6209631	6209892	up2k	LOC_Os04g11370.1	261
chr4	6616252	6616532	intergenic	.	0
chr4	6664961	6665239	exon	LOC_Os04g12120.1	278
chr4	7364957	7365270	intergenic	.	0
chr4	9193096	9193791	exon	LOC_Os04g16830.1	100
chr4	9193096	9193791	exon	LOC_Os04g16830.1	46
chr4	9193096	9193791	exon	LOC_Os04g16830.1	83
chr4	9193096	9193791	intro	LOC_Os04g16830.1	295
chr4	9193096	9193791	intro	LOC_Os04g16830.1	78
chr4	9193096	9193791	intro	LOC_Os04g16830.1	88
chr4	9193134	9193972	exon	LOC_Os04g16830.1	100
chr4	9193134	9193972	exon	LOC_Os04g16830.1	227
chr4	9193134	9193972	exon	LOC_Os04g16830.1	83
chr4	9193134	9193972	intro	LOC_Os04g16830.1	257
chr4	9193134	9193972	intro	LOC_Os04g16830.1	78
chr4	9193134	9193972	intro	LOC_Os04g16830.1	88
chr4	10331092	10331382	down2k	LOC_Os04g18660.1	290
chr4	12545793	12546410	down2k	LOC_Os04g22130.1	125
chr4	12545793	12546410	down2k	LOC_Os04g22140.1	601
chr4	12545793	12546410	exon	LOC_Os04g22130.1	251
chr4	12545793	12546410	exon	LOC_Os04g22140.1	16
chr4	12545793	12546410	up2k	LOC_Os04g22130.1	241
chr4	12545797	12546404	down2k	LOC_Os04g22130.1	121
chr4	12545797	12546404	down2k	LOC_Os04g22140.1	597
chr4	12545797	12546404	exon	LOC_Os04g22130.1	251
chr4	12545797	12546404	exon	LOC_Os04g22140.1	10
chr4	12545797	12546404	up2k	LOC_Os04g22130.1	235
chr4	13767225	13767589	up2k	LOC_Os04g24100.1	364
chr4	13767235	13767571	up2k	LOC_Os04g24100.1	336
chr4	13826817	13827071	intro	LOC_Os04g24170.1	254
chr4	13826817	13827071	intro	LOC_Os04g24170.2	254
chr4	13826817	13827071	intro	LOC_Os04g24170.4	254
chr4	13995586	13995821	exon	LOC_Os04g24410.2	235
chr4	13995586	13995821	intro	LOC_Os04g24410.1	235
chr4	13995586	13995821	three_prime_UTR	LOC_Os04g24410.2	235
chr4	14404306	14404704	down2k	LOC_Os04g24998.1	398
chr4	14404384	14404732	down2k	LOC_Os04g24998.1	348
chr4	15135414	15135626	up2k	LOC_Os04g26000.1	212
chr4	15135414	15135626	up2k	LOC_Os04g26010.1	212
chr4	15445384	15445821	down2k	LOC_Os04g26480.1	437
chr4	15445384	15445821	exon	LOC_Os04g26490.1	437
chr4	15445384	15445821	three_prime_UTR	LOC_Os04g26490.1	437
chr4	15445447	15445754	down2k	LOC_Os04g26480.1	307
chr4	15445447	15445754	exon	LOC_Os04g26490.1	307
chr4	15445447	15445754	three_prime_UTR	LOC_Os04g26490.1	307
chr4	16332758	16333153	exon	LOC_Os04g27630.1	395
chr4	16332758	16333153	five_prime_UTR	LOC_Os04g27630.1	265
chr4	16332758	16333153	up2k	LOC_Os04g27620.1	395
chr4	16340793	16341401	down2k	LOC_Os04g27650.1	425
chr4	16340793	16341401	exon	LOC_Os04g27650.1	183
chr4	16340793	16341401	up2k	LOC_Os04g27640.1	608
chr4	17456521	17456898	exon	LOC_Os04g29380.1	377
chr4	17661108	17661529	intergenic	.	0
chr4	18249532	18249836	exon	LOC_Os04g30530.1	304
chr4	18249532	18249836	up2k	LOC_Os04g30540.1	304
chr4	18258882	18259496	exon	LOC_Os04g30570.1	602
chr4	18258882	18259496	up2k	LOC_Os04g30570.1	12
chr4	18258882	18259496	up2k	LOC_Os04g30580.1	468
chr4	18453180	18453506	exon	LOC_Os04g30880.1	92
chr4	18453180	18453506	five_prime_UTR	LOC_Os04g30880.1	92
chr4	18453180	18453506	intro	LOC_Os04g30880.1	158
chr4	18453180	18453506	intro	LOC_Os04g30880.1	74
chr4	18453180	18453506	up2k	LOC_Os04g30870.1	326
chr4	18603926	18604276	exon	LOC_Os04g31120.1	350
chr4	18603926	18604276	exon	LOC_Os04g31120.2	350
chr4	18603926	18604276	exon	LOC_Os04g31120.3	350
chr4	18603926	18604276	exon	LOC_Os04g31120.4	350
chr4	18603926	18604276	exon	LOC_Os04g31120.5	350
chr4	18603926	18604276	exon	LOC_Os04g31120.6	350
chr4	18785840	18786223	up2k	LOC_Os04g31410.1	383
chr4	18785933	18786219	up2k	LOC_Os04g31410.1	286
chr4	18951454	18951848	down2k	LOC_Os04g31630.1	394
chr4	18951501	18951855	down2k	LOC_Os04g31630.1	354
chr4	18951555	18951821	down2k	LOC_Os04g31630.1	266
chr4	19549493	19549752	intergenic	.	0
chr4	19574051	19574417	intergenic	.	0
chr4	19574105	19574459	intergenic	.	0
chr4	19793969	19794263	intergenic	.	0
chr4	20171834	20172311	down2k	LOC_Os04g33390.1	477
chr4	20222697	20223383	down2k	LOC_Os04g33440.2	686
chr4	20222697	20223383	exon	LOC_Os04g33450.1	319
chr4	20222697	20223383	exon	LOC_Os04g33450.2	327
chr4	20222697	20223383	exon	LOC_Os04g33450.3	319
chr4	20222697	20223383	five_prime_UTR	LOC_Os04g33450.1	76
chr4	20222697	20223383	five_prime_UTR	LOC_Os04g33450.2	84
chr4	20222697	20223383	five_prime_UTR	LOC_Os04g33450.3	76
chr4	20222697	20223383	intro	LOC_Os04g33450.1	57
chr4	20222697	20223383	intro	LOC_Os04g33450.2	57
chr4	20222697	20223383	intro	LOC_Os04g33450.3	57
chr4	20222697	20223383	up2k	LOC_Os04g33450.1	309
chr4	20222697	20223383	up2k	LOC_Os04g33450.2	301
chr4	20222697	20223383	up2k	LOC_Os04g33450.3	309
chr4	20335944	20336255	intergenic	.	0
chr4	20528747	20529249	down2k	LOC_Os04g33880.1	502
chr4	20528747	20529249	down2k	LOC_Os04g33880.2	502
chr4	20528747	20529249	down2k	LOC_Os04g33885.1	38
chr4	20528747	20529249	down2k	LOC_Os04g33890.1	458
chr4	20528747	20529249	exon	LOC_Os04g33885.1	464
chr4	20528747	20529249	three_prime_UTR	LOC_Os04g33885.1	390
chr4	20610475	20610796	exon	LOC_Os04g34030.1	321
chr4	20619113	20619346	exon	LOC_Os04g34040.1	7
chr4	20619113	20619346	intro	LOC_Os04g34040.1	225
chr4	20938522	20938969	intergenic	.	0
chr4	21326927	21327355	down2k	LOC_Os04g35080.1	399
chr4	21326927	21327355	exon	LOC_Os04g35080.1	29
chr4	21326927	21327355	three_prime_UTR	LOC_Os04g35080.1	29
chr4	21523010	21523338	intergenic	.	0
chr4	21529016	21529177	intergenic	.	0
chr4	22227519	22227901	down2k	LOC_Os04g36810.1	382
chr4	22227519	22227901	down2k	LOC_Os04g36820.1	29
chr4	22227535	22227943	down2k	LOC_Os04g36810.1	408
chr4	22227535	22227943	down2k	LOC_Os04g36820.1	71
chr4	22532104	22532537	down2k	LOC_Os04g37880.1	433
chr4	22532104	22532537	down2k	LOC_Os04g37904.1	179
chr4	22532104	22532537	down2k	LOC_Os04g37904.2	179
chr4	22532104	22532537	exon	LOC_Os04g37890.1	305
chr4	22532104	22532537	up2k	LOC_Os04g37890.1	128
chr4	23540725	23541046	intergenic	.	0
chr4	23569977	23570375	intergenic	.	0
chr4	23725519	23725754	intro	LOC_Os04g39830.1	235
chr4	23862041	23862437	exon	LOC_Os04g40070.1	272
chr4	23862041	23862437	intro	LOC_Os04g40070.1	31
[truncated: 1,155 more rows]

## Sheet: WXS(S)-P4-dTHS_related genes
Supplemental Table S2. The related genes from dTHSs by peak annotation in WXS(F) versus WXS(S)
WXS(S)-P4-dTHS_related genes between WXS(F)-P4 and WXS(S)-P4 and the GO terms of these genes
chr	start	end	region	gene ID	overlapped length		GO term	Ontology	Description	Numbers	p-value	FDR
chr1	151298	151838	down2k	LOC_Os01g01307.1	540		GO:0043412	P	macromolecule modification	112	0.00012	0.0077
chr1	151298	151838	down2k	LOC_Os01g01307.2	540		GO:0043687	P	post-translational protein modification	106	5.9e-05	0.0077
chr1	151298	151838	exon	LOC_Os01g01312.1	27		GO:0006464	P	protein modification process	110	0.00011	0.0077
chr1	151298	151838	exon	LOC_Os01g01312.1	302		GO:0006468	P	protein amino acid phosphorylation	91	0.00026	0.0082
chr1	151298	151838	five_prime_UTR	LOC_Os01g01312.1	11		GO:0006796	P	phosphate metabolic process	102	0.00022	0.0082
chr1	151298	151838	five_prime_UTR	LOC_Os01g01312.1	302		GO:0006793	P	phosphorus metabolic process	102	0.00022	0.0082
chr1	151298	151838	intro	LOC_Os01g01312.1	98		GO:0080090	P	regulation of primary metabolic process	92	0.00051	0.0094
chr1	151298	151838	up2k	LOC_Os01g01312.1	111		GO:0060255	P	regulation of macromolecule metabolic process	92	0.00066	0.0094
chr1	168473	168956	down2k	LOC_Os01g01350.1	244		GO:0009889	P	regulation of biosynthetic process	88	0.00079	0.0094
chr1	168473	168956	down2k	LOC_Os01g01350.2	244		GO:0006350	P	transcription	91	0.00079	0.0094
chr1	168473	168956	exon	LOC_Os01g01340.1	483		GO:0016310	P	phosphorylation	95	0.00055	0.0094
chr1	168473	168956	exon	LOC_Os01g01340.2	483		GO:0031326	P	regulation of cellular biosynthetic process	88	0.00079	0.0094
chr1	168473	168956	three_prime_UTR	LOC_Os01g01340.1	483		GO:0045449	P	regulation of transcription	87	0.00045	0.0094
chr1	168473	168956	three_prime_UTR	LOC_Os01g01340.2	483		GO:0010556	P	regulation of macromolecule biosynthetic process	88	0.00079	0.0094
chr1	170182	170654	down2k	LOC_Os01g01350.1	472		GO:0019219	P	regulation of nucleobase, nucleoside, nucleotide and nucleic acid metabolic process	87	0.00051	0.0094
chr1	170182	170654	down2k	LOC_Os01g01350.2	472		GO:0051171	P	regulation of nitrogen compound metabolic process	87	0.00051	0.0094
chr1	170182	170654	exon	LOC_Os01g01340.1	207		GO:0019222	P	regulation of metabolic process	92	0.001	0.011
chr1	170182	170654	exon	LOC_Os01g01340.2	199		GO:0010468	P	regulation of gene expression	88	0.001	0.011
chr1	170182	170654	five_prime_UTR	LOC_Os01g01340.1	128		GO:0031323	P	regulation of cellular metabolic process	88	0.0013	0.013
chr1	170182	170654	five_prime_UTR	LOC_Os01g01340.2	120		GO:0050789	P	regulation of biological process	104	0.0046	0.044
chr1	170182	170654	up2k	LOC_Os01g01340.1	265		GO:0044267	P	cellular protein metabolic process	141	0.0049	0.044
chr1	170182	170654	up2k	LOC_Os01g01340.2	273		GO:0065007	P	biological regulation	108	0.0051	0.044
chr1	176384	176688	up2k	LOC_Os01g01360.1	304		GO:0050794	P	regulation of cellular process	100	0.0059	0.048
chr1	381607	382165	down2k	LOC_Os01g01720.1	558		GO:0005524	F	ATP binding	162	0.00013	0.0042
chr1	381607	382165	down2k	LOC_Os01g01720.2	558		GO:0032555	F	purine ribonucleotide binding	170	0.0002	0.0042
chr1	381607	382165	up2k	LOC_Os01g01710.1	558		GO:0032553	F	ribonucleotide binding	170	0.0002	0.0042
chr1	381607	382165	up2k	LOC_Os01g01710.2	558		GO:0000166	F	nucleotide binding	195	0.00023	0.0042
chr1	381695	382039	down2k	LOC_Os01g01720.1	344		GO:0030554	F	adenyl nucleotide binding	167	0.00027	0.0042
chr1	381695	382039	down2k	LOC_Os01g01720.2	344		GO:0001883	F	purine nucleoside binding	167	0.00027	0.0042
chr1	381695	382039	up2k	LOC_Os01g01710.1	344		GO:0001882	F	nucleoside binding	167	0.00031	0.0042
chr1	381695	382039	up2k	LOC_Os01g01710.2	344		GO:0004674	F	protein serine/threonine kinase activity	87	0.00022	0.0042
chr1	396377	396871	exon	LOC_Os01g01740.1	274		GO:0004672	F	protein kinase activity	91	0.00029	0.0042
chr1	396377	396871	five_prime_UTR	LOC_Os01g01740.1	274		GO:0032559	F	adenyl ribonucleotide binding	162	0.00014	0.0042
chr1	396377	396871	up2k	LOC_Os01g01740.1	220		GO:0017076	F	purine nucleotide binding	175	0.00039	0.0048
chr1	397024	397256	up2k	LOC_Os01g01740.1	232		GO:0016773	F	phosphotransferase activity, alcohol group as acceptor	96	0.00065	0.0073
chr1	397037	397252	up2k	LOC_Os01g01740.1	215		GO:0016301	F	kinase activity	96	0.00099	0.01
chr1	557823	558214	exon	LOC_Os01g02040.1	192
chr1	557823	558214	exon	LOC_Os01g02040.2	192
chr1	557823	558214	five_prime_UTR	LOC_Os01g02040.1	192
chr1	557823	558214	five_prime_UTR	LOC_Os01g02040.2	192
chr1	557823	558214	up2k	LOC_Os01g02040.1	199
chr1	557823	558214	up2k	LOC_Os01g02040.2	199
chr1	574457	574853	down2k	LOC_Os01g02060.1	396
chr1	574457	574853	down2k	LOC_Os01g02060.2	396
chr1	574459	574771	down2k	LOC_Os01g02060.1	312
chr1	574459	574771	down2k	LOC_Os01g02060.2	312
chr1	575084	575524	down2k	LOC_Os01g02060.1	440
chr1	575084	575524	down2k	LOC_Os01g02060.2	440
chr1	673591	673959	intergenic	.	0
chr1	676414	676899	down2k	LOC_Os01g02240.1	121
chr1	676494	676846	down2k	LOC_Os01g02240.1	68
chr1	715907	716456	down2k	LOC_Os01g02280.1	415
chr1	715992	716448	down2k	LOC_Os01g02280.1	330
chr1	1011046	1011353	exon	LOC_Os01g02870.1	228
chr1	1011046	1011353	intro	LOC_Os01g02870.1	35
chr1	1011046	1011353	intro	LOC_Os01g02870.1	42
chr1	1068846	1069267	exon	LOC_Os01g02910.1	36
chr1	1068846	1069267	exon	LOC_Os01g02910.1	54
chr1	1068846	1069267	intro	LOC_Os01g02910.1	329
chr1	1095141	1095459	up2k	LOC_Os01g02940.1	318
chr1	1095141	1095459	up2k	LOC_Os01g02940.2	318
chr1	1095141	1095459	up2k	LOC_Os01g02940.3	318
chr1	1095141	1095459	up2k	LOC_Os01g02940.4	318
chr1	1095141	1095459	up2k	LOC_Os01g02940.6	318
chr1	1140640	1140955	intergenic	.	0
chr1	1194348	1194684	intergenic	.	0
chr1	1842966	1843280	up2k	LOC_Os01g04180.1	314
chr1	1842966	1843280	up2k	LOC_Os01g04190.1	314
chr1	1842966	1843280	up2k	LOC_Os01g04190.2	314
chr1	1842966	1843280	up2k	LOC_Os01g04190.3	314
chr1	1842966	1843280	up2k	LOC_Os01g04190.4	314
chr1	2146619	2146983	intergenic	.	0
chr1	2311998	2312305	intergenic	.	0
chr1	2432564	2432902	up2k	LOC_Os01g05180.1	109
chr1	2432565	2432898	up2k	LOC_Os01g05180.1	105
chr1	2639903	2640365	down2k	LOC_Os01g05530.1	178
chr1	2639903	2640365	down2k	LOC_Os01g05540.1	462
chr1	2639958	2640309	down2k	LOC_Os01g05530.1	123
chr1	2639958	2640309	down2k	LOC_Os01g05540.1	351
chr1	2692908	2693147	down2k	LOC_Os01g05650.1	226
chr1	2692908	2693147	exon	LOC_Os01g05650.1	13
chr1	2692908	2693147	three_prime_UTR	LOC_Os01g05650.1	13
chr1	2692908	2693147	up2k	LOC_Os01g05640.1	239
chr1	2820736	2821047	intro	LOC_Os01g05900.1	311
chr1	2820736	2821047	up2k	LOC_Os01g05890.1	161
chr1	3033556	3033975	down2k	LOC_Os01g06400.1	419
chr1	3033556	3033975	down2k	LOC_Os01g06410.1	419
chr1	3033556	3033975	up2k	LOC_Os01g06420.1	419
chr1	3093099	3093336	up2k	LOC_Os01g06560.1	237
chr1	3093099	3093336	up2k	LOC_Os01g06560.2	237
chr1	3093099	3093336	up2k	LOC_Os01g06570.1	126
chr1	3093103	3093556	up2k	LOC_Os01g06560.1	453
chr1	3093103	3093556	up2k	LOC_Os01g06560.2	453
chr1	3093103	3093556	up2k	LOC_Os01g06570.1	346
chr1	3108211	3108848	exon	LOC_Os01g06600.1	585
chr1	3108211	3108848	exon	LOC_Os01g06600.2	585
chr1	3108211	3108848	intro	LOC_Os01g06600.1	51
chr1	3108211	3108848	intro	LOC_Os01g06600.2	51
chr1	3108211	3108848	three_prime_UTR	LOC_Os01g06600.1	456
chr1	3108211	3108848	three_prime_UTR	LOC_Os01g06600.2	456
chr1	3108238	3108864	exon	LOC_Os01g06600.1	558
chr1	3108238	3108864	exon	LOC_Os01g06600.2	558
chr1	3108238	3108864	intro	LOC_Os01g06600.1	67
chr1	3108238	3108864	intro	LOC_Os01g06600.2	67
chr1	3108238	3108864	three_prime_UTR	LOC_Os01g06600.1	429
chr1	3108238	3108864	three_prime_UTR	LOC_Os01g06600.2	429
chr1	3244241	3244657	down2k	LOC_Os01g06836.1	416
chr1	3414125	3414405	down2k	LOC_Os01g07240.1	280
chr1	3544835	3545377	intergenic	.	0
chr1	3556893	3557410	intergenic	.	0
chr1	3556942	3557279	intergenic	.	0
chr1	3617521	3618172	down2k	LOC_Os01g07540.1	243
chr1	3617521	3618172	intro	LOC_Os01g07550.1	651
chr1	4015988	4016351	intergenic	.	0
chr1	4016018	4016356	intergenic	.	0
chr1	4058130	4058462	up2k	LOC_Os01g08270.1	332
chr1	4058130	4058462	up2k	LOC_Os01g08270.4	332
chr1	4058130	4058462	up2k	LOC_Os01g08280.1	332
chr1	4058130	4058462	up2k	LOC_Os01g08280.2	332
chr1	4080438	4080752	up2k	LOC_Os01g08330.1	314
chr1	4281223	4281474	down2k	LOC_Os01g08600.1	251
chr1	4301197	4301631	exon	LOC_Os01g08630.1	40
chr1	4301197	4301631	intro	LOC_Os01g08630.1	165
chr1	4301197	4301631	intro	LOC_Os01g08630.1	227
chr1	4767288	4767639	down2k	LOC_Os01g09384.1	351
chr1	4767288	4767639	exon	LOC_Os01g09370.1	35
chr1	4767288	4767639	intro	LOC_Os01g09370.1	15
chr1	4767288	4767639	up2k	LOC_Os01g09370.1	300
chr1	4767321	4767799	down2k	LOC_Os01g09384.1	478
chr1	4767321	4767799	exon	LOC_Os01g09370.1	18
chr1	4767321	4767799	up2k	LOC_Os01g09370.1	460
chr1	4877378	4877690	down2k	LOC_Os01g09550.1	312
chr1	4877378	4877690	down2k	LOC_Os01g09550.2	312
chr1	4877378	4877690	down2k	LOC_Os01g09550.3	312
chr1	4877378	4877690	down2k	LOC_Os01g09550.4	312
chr1	5096490	5097016	intergenic	.	0
chr1	5122437	5122710	intergenic	.	0
chr1	5156136	5156459	intergenic	.	0
chr1	5156219	5156436	intergenic	.	0
chr1	5160861	5161186	intergenic	.	0
chr1	5244392	5245041	down2k	LOC_Os01g10040.1	649
chr1	5244392	5245041	down2k	LOC_Os01g10040.2	521
chr1	5244392	5245041	down2k	LOC_Os01g10050.2	538
chr1	5244392	5245041	exon	LOC_Os01g10040.2	128
chr1	5244392	5245041	three_prime_UTR	LOC_Os01g10040.2	128
chr1	5244557	5244869	down2k	LOC_Os01g10040.1	312
chr1	5244557	5244869	down2k	LOC_Os01g10040.2	312
chr1	5244557	5244869	down2k	LOC_Os01g10050.2	312
chr1	5305960	5306309	down2k	LOC_Os01g10140.2	349
chr1	5305960	5306309	down2k	LOC_Os01g10140.3	349
chr1	5306073	5306303	down2k	LOC_Os01g10140.2	230
chr1	5306073	5306303	down2k	LOC_Os01g10140.3	230
chr1	5374763	5374948	down2k	LOC_Os01g10210.1	154
chr1	5374763	5374948	exon	LOC_Os01g10210.1	31
chr1	5374763	5374948	three_prime_UTR	LOC_Os01g10210.1	31
chr1	5556465	5556842	intergenic	.	0
chr1	5628232	5628538	intergenic	.	0
chr1	5709065	5709411	up2k	LOC_Os01g10680.1	346
chr1	5709116	5709432	up2k	LOC_Os01g10680.1	316
chr1	6111642	6112178	up2k	LOC_Os01g11360.1	536
chr1	6111642	6112178	up2k	LOC_Os01g11370.1	536
chr1	6111651	6112174	up2k	LOC_Os01g11360.1	523
chr1	6111651	6112174	up2k	LOC_Os01g11370.1	523
chr1	6155896	6156668	intergenic	.	0
chr1	6155926	6156551	intergenic	.	0
chr1	6232984	6233485	intergenic	.	0
chr1	6233089	6233462	intergenic	.	0
chr1	6233827	6234490	intergenic	.	0
chr1	6233902	6234484	intergenic	.	0
chr1	6298054	6298265	down2k	LOC_Os01g11670.1	211
chr1	6298054	6298265	down2k	LOC_Os01g11680.1	211
chr1	6586612	6586952	down2k	LOC_Os01g12090.1	63
chr1	6586612	6586952	down2k	LOC_Os01g12100.1	340
chr1	6586612	6586952	exon	LOC_Os01g12090.1	257
chr1	6586612	6586952	intro	LOC_Os01g12090.1	19
chr1	6687390	6687756	up2k	LOC_Os01g12240.1	47
chr1	6687413	6687709	intergenic	.	0
chr1	6794519	6794839	up2k	LOC_Os01g12430.1	320
chr1	6818081	6818373	intergenic	.	0
chr1	7221250	7221652	intro	LOC_Os01g13000.1	402
chr1	7221373	7221699	intro	LOC_Os01g13000.1	326
chr1	7301615	7302364	up2k	LOC_Os01g13130.1	749
chr1	7410560	7410788	up2k	LOC_Os01g13280.1	228
chr1	7690445	7690921	intro	LOC_Os01g13740.1	476
chr1	7690445	7690921	intro	LOC_Os01g13740.2	476
chr1	7690487	7690984	intro	LOC_Os01g13740.1	497
chr1	7690487	7690984	intro	LOC_Os01g13740.2	497
chr1	7754393	7754650	exon	LOC_Os01g13820.1	21
chr1	7754393	7754650	up2k	LOC_Os01g13820.1	236
chr1	7754393	7754650	up2k	LOC_Os01g13830.1	257
chr1	8304855	8305330	down2k	LOC_Os01g14850.1	475
chr1	8310595	8310863	intergenic	.	0
chr1	8709972	8710370	up2k	LOC_Os01g15490.1	398
chr1	8709972	8710370	up2k	LOC_Os01g15490.2	398
chr1	8709972	8710370	up2k	LOC_Os01g15490.3	398
chr1	8709991	8710477	up2k	LOC_Os01g15490.1	486
chr1	8709991	8710477	up2k	LOC_Os01g15490.2	486
chr1	8709991	8710477	up2k	LOC_Os01g15490.3	486
chr1	8710009	8710479	up2k	LOC_Os01g15490.1	470
chr1	8710009	8710479	up2k	LOC_Os01g15490.2	470
chr1	8710009	8710479	up2k	LOC_Os01g15490.3	470
chr1	8710021	8710392	up2k	LOC_Os01g15490.1	371
chr1	8710021	8710392	up2k	LOC_Os01g15490.2	371
chr1	8710021	8710392	up2k	LOC_Os01g15490.3	371
chr1	8886188	8886554	down2k	LOC_Os01g15770.1	366
chr1	8886188	8886554	down2k	LOC_Os01g15780.2	366
chr1	8886188	8886554	intro	LOC_Os01g15780.1	366
chr1	9141987	9142278	up2k	LOC_Os01g16170.1	291
chr1	9141987	9142278	up2k	LOC_Os01g16170.2	291
chr1	9141987	9142278	up2k	LOC_Os01g16170.3	291
chr1	9141987	9142278	up2k	LOC_Os01g16170.4	291
chr1	9152296	9152522	intergenic	.	0
chr1	9152307	9152538	intergenic	.	0
chr1	9446887	9447376	down2k	LOC_Os01g16650.1	489
chr1	9446887	9447376	down2k	LOC_Os01g16660.1	489
chr1	9556752	9557127	intergenic	.	0
chr1	9560160	9560545	intergenic	.	0
chr1	9560160	9560569	intergenic	.	0
chr1	9997349	9997592	down2k	LOC_Os01g17360.1	243
chr1	9997349	9997592	down2k	LOC_Os01g17370.1	239
chr1	9997349	9997592	exon	LOC_Os01g17370.1	4
chr1	10107912	10108520	intergenic	.	0
chr1	10400299	10400876	down2k	LOC_Os01g18500.1	159
chr1	10400299	10400876	up2k	LOC_Os01g18490.1	577
chr1	10400321	10400868	down2k	LOC_Os01g18500.1	151
chr1	10400321	10400868	up2k	LOC_Os01g18490.1	547
chr1	10401679	10402214	down2k	LOC_Os01g18500.1	535
chr1	10401679	10402214	up2k	LOC_Os01g18490.1	535
chr1	10401709	10402299	down2k	LOC_Os01g18500.1	590
chr1	10401709	10402299	up2k	LOC_Os01g18490.1	526
chr1	10669237	10669566	intergenic	.	0
chr1	10948358	10948732	down2k	LOC_Os01g19350.1	300
chr1	10948362	10948704	down2k	LOC_Os01g19350.1	272
chr1	10958450	10958780	intergenic	.	0
chr1	11064804	11065716	down2k	LOC_Os01g19480.1	912
chr1	11064804	11065716	exon	LOC_Os01g19490.1	912
chr1	11064804	11065716	three_prime_UTR	LOC_Os01g19490.1	633
chr1	11158353	11158767	up2k	LOC_Os01g19680.1	414
chr1	11158372	11158639	up2k	LOC_Os01g19680.1	267
chr1	11168115	11168377	intro	LOC_Os01g19694.1	262
chr1	11328871	11329136	intro	LOC_Os01g19960.1	265
chr1	11378290	11378880	up2k	LOC_Os01g20030.1	590
chr1	11576209	11576575	intergenic	.	0
chr1	11600925	11601440	up2k	LOC_Os01g20820.1	515
chr1	11600947	11601460	up2k	LOC_Os01g20820.1	513
chr1	11601063	11601406	up2k	LOC_Os01g20820.1	343
chr1	11601063	11601450	up2k	LOC_Os01g20820.1	387
chr1	11771551	11772008	intergenic	.	0
chr1	12084100	12084570	intergenic	.	0
chr1	12084224	12084542	intergenic	.	0
chr1	12085306	12085638	intergenic	.	0
chr1	12102780	12103042	down2k	LOC_Os01g21600.1	262
chr1	12102781	12102949	down2k	LOC_Os01g21600.1	168
chr1	12103229	12103568	down2k	LOC_Os01g21600.1	339
chr1	12103337	12103589	down2k	LOC_Os01g21600.1	252
chr1	12118919	12119489	intro	LOC_Os01g21630.1	570
chr1	12118949	12119358	intro	LOC_Os01g21630.1	409
chr1	12150207	12150453	intergenic	.	0
chr1	12268661	12268942	down2k	LOC_Os01g21870.1	281
chr1	12268661	12268942	exon	LOC_Os01g21860.1	281
chr1	12268661	12268942	three_prime_UTR	LOC_Os01g21860.1	120
chr1	12327171	12327723	intro	LOC_Os01g21960.1	552
chr1	12327178	12327737	intro	LOC_Os01g21960.1	559
chr1	12372682	12372930	up2k	LOC_Os01g22030.1	248
chr1	12399820	12400210	exon	LOC_Os01g22080.1	60
chr1	12399820	12400210	intro	LOC_Os01g22080.1	231
chr1	12399820	12400210	intro	LOC_Os01g22080.1	97
chr1	12399828	12400193	exon	LOC_Os01g22080.1	60
chr1	12399828	12400193	intro	LOC_Os01g22080.1	223
chr1	12399828	12400193	intro	LOC_Os01g22080.1	80
chr1	12415547	12415878	down2k	LOC_Os01g22110.1	331
chr1	12415547	12415878	up2k	LOC_Os01g22120.1	70
chr1	12498452	12498872	up2k	LOC_Os01g22230.1	420
chr1	12498452	12498872	up2k	LOC_Os01g22230.2	420
chr1	12718186	12718503	intergenic	.	0
chr1	12734924	12735413	intro	LOC_Os01g22640.1	489
chr1	12734964	12735433	intro	LOC_Os01g22640.1	469
chr1	12887955	12888251	intergenic	.	0
chr1	13118042	13118267	intergenic	.	0
chr1	13447769	13447961	down2k	LOC_Os01g23900.1	139
chr1	13447769	13447961	exon	LOC_Os01g23900.1	53
chr1	13458624	13458812	down2k	LOC_Os01g23920.1	188
chr1	13590109	13590472	up2k	LOC_Os01g24100.1	363
chr1	13904556	13904853	exon	LOC_Os01g24710.1	155
chr1	13904556	13904853	exon	LOC_Os01g24710.4	141
chr1	13904556	13904853	five_prime_UTR	LOC_Os01g24710.1	155
chr1	13904556	13904853	five_prime_UTR	LOC_Os01g24710.4	141
chr1	13904556	13904853	intro	LOC_Os01g24710.1	17
chr1	13904556	13904853	intro	LOC_Os01g24710.4	17
chr1	13904556	13904853	up2k	LOC_Os01g24710.1	124
chr1	13904556	13904853	up2k	LOC_Os01g24710.2	297
chr1	13904556	13904853	up2k	LOC_Os01g24710.3	297
chr1	13904556	13904853	up2k	LOC_Os01g24710.4	138
chr1	13934383	13934607	down2k	LOC_Os01g24770.1	82
chr1	13934383	13934607	exon	LOC_Os01g24764.1	112
chr1	13934383	13934607	five_prime_UTR	LOC_Os01g24764.1	112
chr1	13934383	13934607	up2k	LOC_Os01g24760.1	224
chr1	13934383	13934607	up2k	LOC_Os01g24764.1	112
chr1	13934452	13934611	down2k	LOC_Os01g24770.1	86
chr1	13934452	13934611	exon	LOC_Os01g24764.1	116
chr1	13934452	13934611	five_prime_UTR	LOC_Os01g24764.1	116
chr1	13934452	13934611	up2k	LOC_Os01g24760.1	159
chr1	13934452	13934611	up2k	LOC_Os01g24764.1	43
chr1	14078768	14079321	exon	LOC_Os01g24980.1	255
chr1	14078768	14079321	exon	LOC_Os01g24980.1	44
chr1	14078768	14079321	exon	LOC_Os01g24980.2	94
chr1	14078768	14079321	five_prime_UTR	LOC_Os01g24980.1	42
chr1	14078768	14079321	five_prime_UTR	LOC_Os01g24980.2	16
chr1	14078768	14079321	intro	LOC_Os01g24980.1	159
chr1	14078768	14079321	intro	LOC_Os01g24980.1	92
chr1	14078768	14079321	up2k	LOC_Os01g24980.2	459
chr1	14078788	14079290	exon	LOC_Os01g24980.1	13
chr1	14078788	14079290	exon	LOC_Os01g24980.1	255
chr1	14078788	14079290	exon	LOC_Os01g24980.2	63
chr1	14078788	14079290	five_prime_UTR	LOC_Os01g24980.1	42
chr1	14078788	14079290	five_prime_UTR	LOC_Os01g24980.2	16
chr1	14078788	14079290	intro	LOC_Os01g24980.1	139
chr1	14078788	14079290	intro	LOC_Os01g24980.1	92
chr1	14078788	14079290	up2k	LOC_Os01g24980.2	439
chr1	14078875	14079228	exon	LOC_Os01g24980.1	255
chr1	14078875	14079228	exon	LOC_Os01g24980.2	1
chr1	14078875	14079228	five_prime_UTR	LOC_Os01g24980.1	42
chr1	14078875	14079228	five_prime_UTR	LOC_Os01g24980.2	1
chr1	14078875	14079228	intro	LOC_Os01g24980.1	44
chr1	14078875	14079228	intro	LOC_Os01g24980.1	52
chr1	14078875	14079228	up2k	LOC_Os01g24980.2	352
chr1	14078901	14079220	exon	LOC_Os01g24980.1	255
chr1	14078901	14079220	five_prime_UTR	LOC_Os01g24980.1	42
chr1	14078901	14079220	intro	LOC_Os01g24980.1	26
chr1	14078901	14079220	intro	LOC_Os01g24980.1	36
chr1	14078901	14079220	up2k	LOC_Os01g24980.2	319
chr1	14328128	14328432	down2k	LOC_Os01g25360.1	304
chr1	14328128	14328432	down2k	LOC_Os01g25370.1	304
chr1	14328128	14328432	down2k	LOC_Os01g25370.2	304
chr1	14328128	14328432	down2k	LOC_Os01g25370.3	304
chr1	14328134	14328541	down2k	LOC_Os01g25360.1	407
chr1	14328134	14328541	down2k	LOC_Os01g25370.1	407
chr1	14328134	14328541	down2k	LOC_Os01g25370.2	407
chr1	14328134	14328541	down2k	LOC_Os01g25370.3	407
chr1	14328142	14328531	down2k	LOC_Os01g25360.1	389
chr1	14328142	14328531	down2k	LOC_Os01g25370.1	389
chr1	14328142	14328531	down2k	LOC_Os01g25370.2	389
chr1	14328142	14328531	down2k	LOC_Os01g25370.3	389
chr1	14328144	14328416	down2k	LOC_Os01g25360.1	272
chr1	14328144	14328416	down2k	LOC_Os01g25370.1	272
chr1	14328144	14328416	down2k	LOC_Os01g25370.2	272
chr1	14328144	14328416	down2k	LOC_Os01g25370.3	272
chr1	14581928	14582295	exon	LOC_Os01g25720.1	39
chr1	14581928	14582295	exon	LOC_Os01g25720.2	39
chr1	14581928	14582295	five_prime_UTR	LOC_Os01g25720.1	39
chr1	14581928	14582295	five_prime_UTR	LOC_Os01g25720.2	39
chr1	14581928	14582295	up2k	LOC_Os01g25710.1	367
chr1	14581928	14582295	up2k	LOC_Os01g25720.1	328
chr1	14581928	14582295	up2k	LOC_Os01g25720.2	328
chr1	14581928	14582295	up2k	LOC_Os01g25730.1	367
chr1	14582025	14582283	up2k	LOC_Os01g25710.1	258
chr1	14582025	14582283	up2k	LOC_Os01g25720.1	258
chr1	14582025	14582283	up2k	LOC_Os01g25720.2	258
chr1	14582025	14582283	up2k	LOC_Os01g25730.1	258
chr1	14642497	14642765	intergenic	.	0
chr1	14739091	14739656	up2k	LOC_Os01g25990.2	565
chr1	14739091	14739656	up2k	LOC_Os01g25990.3	565
chr1	14739234	14739600	up2k	LOC_Os01g25990.2	366
chr1	14739234	14739600	up2k	LOC_Os01g25990.3	366
chr1	14765911	14766116	up2k	LOC_Os01g26039.1	205
chr1	14765911	14766116	up2k	LOC_Os01g26060.1	205
chr1	14765912	14766128	up2k	LOC_Os01g26039.1	216
chr1	14765912	14766128	up2k	LOC_Os01g26060.1	216
chr1	14792979	14793168	down2k	LOC_Os01g26110.1	189
chr1	14792979	14793168	exon	LOC_Os01g26120.1	75
chr1	14792979	14793168	five_prime_UTR	LOC_Os01g26120.1	75
chr1	14792979	14793168	up2k	LOC_Os01g26120.1	114
chr1	14793756	14794046	down2k	LOC_Os01g26110.1	290
chr1	14793756	14794046	intro	LOC_Os01g26120.1	290
chr1	14793786	14794085	down2k	LOC_Os01g26110.1	299
chr1	14793786	14794085	intro	LOC_Os01g26120.1	299
chr1	14795621	14796131	intro	LOC_Os01g26120.1	510
chr1	14795641	14796205	intro	LOC_Os01g26120.1	564
chr1	15499163	15499484	intergenic	.	0
chr1	15499257	15499465	intergenic	.	0
chr1	15547407	15547730	intergenic	.	0
chr1	15649626	15649793	down2k	LOC_Os01g27990.1	167
chr1	15649626	15649793	up2k	LOC_Os01g28000.1	167
chr1	16081459	16081610	intro	LOC_Os01g28720.1	151
chr1	16081459	16081610	up2k	LOC_Os01g28710.1	151
chr1	16137144	16137449	intro	LOC_Os01g28810.1	305
chr1	16137144	16137449	up2k	LOC_Os01g28800.1	71
chr1	16175602	16175830	intergenic	.	0
chr1	16201448	16201966	intergenic	.	0
chr1	16201540	16201882	intergenic	.	0
chr1	16279477	16279771	intergenic	.	0
chr1	16299076	16299451	intro	LOC_Os01g29104.1	375
chr1	16299078	16299377	intro	LOC_Os01g29104.1	299
chr1	16337027	16337582	up2k	LOC_Os01g29160.1	357
chr1	16337036	16337801	up2k	LOC_Os01g29160.1	576
chr1	16442226	16442451	down2k	LOC_Os01g29340.1	225
chr1	16492663	16493085	intro	LOC_Os01g29409.1	422
chr1	16743246	16743604	exon	LOC_Os01g29890.1	207
chr1	16743246	16743604	up2k	LOC_Os01g29890.1	151
chr1	17193214	17193471	exon	LOC_Os01g31440.1	257
chr1	17193214	17193471	up2k	LOC_Os01g31450.1	257
chr1	17209905	17210415	down2k	LOC_Os01g31470.1	350
chr1	17209905	17210415	exon	LOC_Os01g31470.1	160
chr1	17209905	17210415	three_prime_UTR	LOC_Os01g31470.1	160
chr1	17209908	17210270	down2k	LOC_Os01g31470.1	347
chr1	17209908	17210270	exon	LOC_Os01g31470.1	15
chr1	17209908	17210270	three_prime_UTR	LOC_Os01g31470.1	15
chr1	17209947	17210397	down2k	LOC_Os01g31470.1	308
chr1	17209947	17210397	exon	LOC_Os01g31470.1	142
chr1	17209947	17210397	three_prime_UTR	LOC_Os01g31470.1	142
chr1	17209970	17210381	down2k	LOC_Os01g31470.1	285
chr1	17209970	17210381	exon	LOC_Os01g31470.1	126
chr1	17209970	17210381	three_prime_UTR	LOC_Os01g31470.1	126
chr1	17310257	17310772	intro	LOC_Os01g31629.1	515
chr1	17310257	17310772	intro	LOC_Os01g31629.2	515
chr1	17310257	17310772	intro	LOC_Os01g31629.3	515
chr1	18087845	18088214	exon	LOC_Os01g32964.1	326
chr1	18087845	18088214	intro	LOC_Os01g32964.1	42
chr1	18087845	18088214	three_prime_UTR	LOC_Os01g32964.1	103
chr1	18172855	18173312	exon	LOC_Os01g33060.1	397
chr1	18172855	18173312	exon	LOC_Os01g33060.2	397
chr1	18172855	18173312	intro	LOC_Os01g33060.1	59
chr1	18172855	18173312	intro	LOC_Os01g33060.2	59
chr1	18172855	18173312	three_prime_UTR	LOC_Os01g33060.1	20
chr1	18172855	18173312	three_prime_UTR	LOC_Os01g33060.2	397
chr1	18219340	18219594	intergenic	.	0
chr1	18332164	18332713	exon	LOC_Os01g33260.1	164
chr1	18332164	18332713	intro	LOC_Os01g33260.1	308
chr1	18332164	18332713	intro	LOC_Os01g33260.1	75
chr1	18332234	18332732	exon	LOC_Os01g33260.1	164
chr1	18332234	18332732	intro	LOC_Os01g33260.1	238
chr1	18332234	18332732	intro	LOC_Os01g33260.1	94
chr1	18332265	18332660	exon	LOC_Os01g33260.1	164
chr1	18332265	18332660	intro	LOC_Os01g33260.1	207
chr1	18332265	18332660	intro	LOC_Os01g33260.1	22
chr1	18332288	18332744	exon	LOC_Os01g33260.1	164
chr1	18332288	18332744	intro	LOC_Os01g33260.1	106
chr1	18332288	18332744	intro	LOC_Os01g33260.1	184
chr1	18345814	18346245	intergenic	.	0
chr1	18345818	18346189	intergenic	.	0
chr1	18416358	18416678	down2k	LOC_Os01g33440.1	320
chr1	18416358	18416678	up2k	LOC_Os01g33450.1	320
chr1	18416361	18416666	down2k	LOC_Os01g33440.1	305
chr1	18416361	18416666	up2k	LOC_Os01g33450.1	305
chr1	18476141	18476679	intergenic	.	0
chr1	18657680	18657851	down2k	LOC_Os01g33920.1	171
chr1	18657680	18657851	up2k	LOC_Os01g33930.1	171
chr1	18891294	18891525	down2k	LOC_Os01g34270.1	231
chr1	19039426	19039919	intergenic	.	0
chr1	19455153	19455582	exon	LOC_Os01g35160.1	387
chr1	19455153	19455582	exon	LOC_Os01g35160.2	387
chr1	19455153	19455582	intro	LOC_Os01g35160.1	41
chr1	19455153	19455582	intro	LOC_Os01g35160.2	41
chr1	19455153	19455582	three_prime_UTR	LOC_Os01g35160.1	372
chr1	19455153	19455582	three_prime_UTR	LOC_Os01g35160.2	372
chr1	19579095	19579293	intergenic	.	0
chr1	19579103	19579363	intergenic	.	0
chr1	19689829	19690372	intro	LOC_Os01g35590.1	543
chr1	19689895	19690334	intro	LOC_Os01g35590.1	439
chr1	19848255	19848559	exon	LOC_Os01g35830.1	97
chr1	19848255	19848559	five_prime_UTR	LOC_Os01g35830.1	97
chr1	19848255	19848559	up2k	LOC_Os01g35830.1	207
chr1	19848255	19848559	up2k	LOC_Os01g35840.1	72
chr1	19848265	19848549	exon	LOC_Os01g35830.1	87
chr1	19848265	19848549	five_prime_UTR	LOC_Os01g35830.1	87
chr1	19848265	19848549	up2k	LOC_Os01g35830.1	197
chr1	19848265	19848549	up2k	LOC_Os01g35840.1	62
chr1	19874468	19874885	down2k	LOC_Os01g35910.1	352
chr1	19874468	19874885	exon	LOC_Os01g35910.1	65
chr1	19874494	19874885	down2k	LOC_Os01g35910.1	326
chr1	19874494	19874885	exon	LOC_Os01g35910.1	65
chr1	19918663	19918924	intergenic	.	0
chr1	19963095	19963554	down2k	LOC_Os01g36070.1	459
chr1	19963095	19963554	down2k	LOC_Os01g36080.3	459
chr1	19963095	19963554	exon	LOC_Os01g36080.1	336
chr1	19963095	19963554	exon	LOC_Os01g36080.2	336
chr1	19963095	19963554	exon	LOC_Os01g36080.4	336
chr1	19963095	19963554	intro	LOC_Os01g36080.1	122
chr1	19963095	19963554	intro	LOC_Os01g36080.2	122
chr1	19963095	19963554	intro	LOC_Os01g36080.4	122
chr1	19963095	19963554	three_prime_UTR	LOC_Os01g36080.1	141
chr1	19963095	19963554	three_prime_UTR	LOC_Os01g36080.2	141
chr1	19963095	19963554	three_prime_UTR	LOC_Os01g36080.4	141
chr1	19963106	19963524	down2k	LOC_Os01g36070.1	418
chr1	19963106	19963524	down2k	LOC_Os01g36080.3	418
chr1	19963106	19963524	exon	LOC_Os01g36080.1	325
chr1	19963106	19963524	exon	LOC_Os01g36080.2	325
chr1	19963106	19963524	exon	LOC_Os01g36080.4	325
chr1	19963106	19963524	intro	LOC_Os01g36080.1	92
chr1	19963106	19963524	intro	LOC_Os01g36080.2	92
chr1	19963106	19963524	intro	LOC_Os01g36080.4	92
chr1	19963106	19963524	three_prime_UTR	LOC_Os01g36080.1	130
chr1	19963106	19963524	three_prime_UTR	LOC_Os01g36080.2	130
chr1	19963106	19963524	three_prime_UTR	LOC_Os01g36080.4	130
chr1	19963167	19963447	down2k	LOC_Os01g36070.1	280
chr1	19963167	19963447	down2k	LOC_Os01g36080.3	280
chr1	19963167	19963447	exon	LOC_Os01g36080.1	264
chr1	19963167	19963447	exon	LOC_Os01g36080.2	264
chr1	19963167	19963447	exon	LOC_Os01g36080.4	264
chr1	19963167	19963447	intro	LOC_Os01g36080.1	15
chr1	19963167	19963447	intro	LOC_Os01g36080.2	15
chr1	19963167	19963447	intro	LOC_Os01g36080.4	15
chr1	19963167	19963447	three_prime_UTR	LOC_Os01g36080.1	69
chr1	19963167	19963447	three_prime_UTR	LOC_Os01g36080.2	69
chr1	19963167	19963447	three_prime_UTR	LOC_Os01g36080.4	69
chr1	20061712	20062062	exon	LOC_Os01g36240.1	101
chr1	20061712	20062062	five_prime_UTR	LOC_Os01g36240.1	66
chr1	20061712	20062062	up2k	LOC_Os01g36240.1	249
chr1	20063014	20063422	intro	LOC_Os01g36240.1	408
chr1	20065023	20065398	intro	LOC_Os01g36240.1	375
chr1	20191676	20191897	up2k	LOC_Os01g36390.1	221
chr1	20343397	20343813	up2k	LOC_Os01g36660.1	416
chr1	20404657	20404969	intergenic	.	0
chr1	20439546	20439996	intergenic	.	0
chr1	20439669	20439983	intergenic	.	0
chr1	20446187	20446455	intergenic	.	0
chr1	20452519	20453054	intergenic	.	0
chr1	20452697	20452988	intergenic	.	0
chr1	20462638	20462934	down2k	LOC_Os01g36790.1	296
chr1	20617910	20618226	up2k	LOC_Os01g36960.1	316
chr1	20640098	20640509	up2k	LOC_Os01g36984.1	411
chr1	20640098	20640509	up2k	LOC_Os01g37000.1	411
chr1	20738239	20738607	exon	LOC_Os01g37130.1	24
chr1	20738239	20738607	exon	LOC_Os01g37130.2	24
chr1	20738239	20738607	five_prime_UTR	LOC_Os01g37130.1	24
chr1	20738239	20738607	five_prime_UTR	LOC_Os01g37130.2	24
chr1	20738239	20738607	up2k	LOC_Os01g37130.1	344
chr1	20738239	20738607	up2k	LOC_Os01g37130.2	344
chr1	20738304	20738672	exon	LOC_Os01g37130.1	89
chr1	20738304	20738672	exon	LOC_Os01g37130.2	89
chr1	20738304	20738672	five_prime_UTR	LOC_Os01g37130.1	73
chr1	20738304	20738672	five_prime_UTR	LOC_Os01g37130.2	73
chr1	20738304	20738672	up2k	LOC_Os01g37130.1	279
chr1	20738304	20738672	up2k	LOC_Os01g37130.2	279
chr1	20865803	20866142	down2k	LOC_Os01g37370.1	339
chr1	20865832	20866151	down2k	LOC_Os01g37370.1	319
chr1	20866990	20867353	up2k	LOC_Os01g37370.1	363
chr1	20867006	20867393	up2k	LOC_Os01g37370.1	387
chr1	20908242	20908761	intergenic	.	0
chr1	20908251	20908688	intergenic	.	0
chr1	20941422	20941987	down2k	LOC_Os01g37480.1	565
chr1	20941422	20941987	up2k	LOC_Os01g37470.1	565
chr1	20941422	20941987	up2k	LOC_Os01g37470.2	565
chr1	20960857	20961087	down2k	LOC_Os01g37530.1	218
chr1	20960857	20961087	exon	LOC_Os01g37530.1	12
chr1	21243995	21244378	up2k	LOC_Os01g37920.1	383
chr1	21351639	21351990	down2k	LOC_Os01g38130.1	351
chr1	21351639	21351990	up2k	LOC_Os01g38120.1	35
chr1	21359366	21359749	exon	LOC_Os01g38140.1	249
chr1	21359366	21359749	intro	LOC_Os01g38140.1	53
chr1	21359366	21359749	intro	LOC_Os01g38140.1	79
chr1	21699291	21699695	intro	LOC_Os01g38620.1	404
chr1	21699291	21699695	intro	LOC_Os01g38620.2	404
chr1	21699291	21699695	intro	LOC_Os01g38620.3	404
chr1	21715249	21715624	down2k	LOC_Os01g38650.1	375
chr1	21715249	21715624	down2k	LOC_Os01g38660.1	375
chr1	22016617	22016979	intergenic	.	0
chr1	22016635	22016999	intergenic	.	0
chr1	22016685	22016953	intergenic	.	0
chr1	22398783	22399050	up2k	LOC_Os01g39710.1	267
chr1	22760373	22760649	down2k	LOC_Os01g40320.1	276
chr1	22963906	22964146	intergenic	.	0
chr1	23025632	23026279	exon	LOC_Os01g40750.1	120
chr1	23025632	23026279	exon	LOC_Os01g40750.1	214
chr1	23025632	23026279	five_prime_UTR	LOC_Os01g40750.1	120
chr1	23025632	23026279	five_prime_UTR	LOC_Os01g40750.1	45
chr1	23025632	23026279	intro	LOC_Os01g40750.1	111
chr1	23025632	23026279	intro	LOC_Os01g40750.1	36
chr1	23025632	23026279	up2k	LOC_Os01g40750.1	163
chr1	23025946	23026275	exon	LOC_Os01g40750.1	120
chr1	23025946	23026275	five_prime_UTR	LOC_Os01g40750.1	120
chr1	23025946	23026275	intro	LOC_Os01g40750.1	49
chr1	23025946	23026275	up2k	LOC_Os01g40750.1	159
chr1	23030034	23030425	exon	LOC_Os01g40760.1	173
chr1	23030034	23030425	five_prime_UTR	LOC_Os01g40760.1	118
chr1	23030034	23030425	up2k	LOC_Os01g40760.1	218
chr1	23030035	23030392	exon	LOC_Os01g40760.1	140
chr1	23030035	23030392	five_prime_UTR	LOC_Os01g40760.1	118
chr1	23030035	23030392	up2k	LOC_Os01g40760.1	217
chr1	23186694	23187257	exon	LOC_Os01g40980.1	175
chr1	23186694	23187257	exon	LOC_Os01g40980.2	175
chr1	23186694	23187257	five_prime_UTR	LOC_Os01g40980.1	73
chr1	23186694	23187257	five_prime_UTR	LOC_Os01g40980.2	73
chr1	23186694	23187257	intro	LOC_Os01g40980.1	106
chr1	23186694	23187257	intro	LOC_Os01g40980.2	106
chr1	23186694	23187257	up2k	LOC_Os01g40980.1	281
chr1	23186694	23187257	up2k	LOC_Os01g40980.2	281
chr1	23604386	23604615	exon	LOC_Os01g41700.1	229
chr1	23912854	23913274	exon	LOC_Os01g42190.1	420
chr1	23912854	23913274	three_prime_UTR	LOC_Os01g42190.1	420
chr1	23912854	23913274	up2k	LOC_Os01g42200.1	420
chr1	24204210	24204508	down2k	LOC_Os01g42580.1	298
chr1	24204210	24204508	exon	LOC_Os01g42570.1	47
chr1	24204210	24204508	intro	LOC_Os01g42570.1	145
chr1	24204210	24204508	up2k	LOC_Os01g42570.1	105
chr1	24216766	24217058	intergenic	.	0
chr1	24295467	24295985	exon	LOC_Os01g42710.1	518
chr1	24435429	24435740	down2k	LOC_Os01g42950.3	311
chr1	24435429	24435740	exon	LOC_Os01g42950.1	311
chr1	24435429	24435740	exon	LOC_Os01g42950.2	311
chr1	24435429	24435740	three_prime_UTR	LOC_Os01g42950.1	56
chr1	24435429	24435740	three_prime_UTR	LOC_Os01g42950.2	311
chr1	24509755	24510149	intergenic	.	0
chr1	24854054	24854372	down2k	LOC_Os01g43440.1	318
chr1	25192453	25193662	down2k	LOC_Os01g43960.1	1031
chr1	25192453	25193662	exon	LOC_Os01g43960.1	173
chr1	25192453	25193662	intro	LOC_Os01g43960.1	4
chr1	25192453	25193662	up2k	LOC_Os01g43950.1	1209
chr1	25192462	25193671	down2k	LOC_Os01g43960.1	1022
chr1	25192462	25193671	exon	LOC_Os01g43960.1	173
chr1	25192462	25193671	intro	LOC_Os01g43960.1	13
chr1	25192462	25193671	up2k	LOC_Os01g43950.1	1209
chr1	25192514	25193622	down2k	LOC_Os01g43960.1	970
chr1	25192514	25193622	exon	LOC_Os01g43960.1	138
chr1	25192514	25193622	up2k	LOC_Os01g43950.1	1108
chr1	25218264	25218513	exon	LOC_Os01g44010.1	181
chr1	25218264	25218513	up2k	LOC_Os01g44010.1	68
chr1	25218264	25218513	up2k	LOC_Os01g44020.1	249
chr1	25300388	25300705	down2k	LOC_Os01g44140.1	317
chr1	25300416	25300750	down2k	LOC_Os01g44140.1	334
chr1	25835982	25836345	exon	LOC_Os01g45520.1	153
chr1	25835982	25836345	intro	LOC_Os01g45520.1	40
chr1	25835982	25836345	up2k	LOC_Os01g45520.1	169
chr1	25843123	25843773	exon	LOC_Os01g45530.1	328
chr1	25843123	25843773	five_prime_UTR	LOC_Os01g45530.1	55
chr1	25843123	25843773	intro	LOC_Os01g45530.1	65
chr1	25843123	25843773	up2k	LOC_Os01g45530.1	256
chr1	26032447	26032713	down2k	LOC_Os01g45830.1	266
chr1	26032447	26032713	up2k	LOC_Os01g45820.1	266
chr1	26032456	26032767	down2k	LOC_Os01g45830.1	311
chr1	26032456	26032767	up2k	LOC_Os01g45820.1	311
chr1	26479990	26480265	intergenic	.	0
chr1	26844785	26845065	intergenic	.	0
chr1	26844787	26845066	intergenic	.	0
chr1	26844797	26845067	intergenic	.	0
chr1	26844819	26845042	intergenic	.	0
chr1	27120456	27120814	exon	LOC_Os01g47450.1	70
chr1	27120456	27120814	intro	LOC_Os01g47450.1	287
chr1	27120456	27120814	three_prime_UTR	LOC_Os01g47450.1	70
chr1	28146111	28146484	intergenic	.	0
chr1	28904037	28904420	intergenic	.	0
chr1	28935252	28936064	down2k	LOC_Os01g50400.1	812
chr1	28937073	28937970	down2k	LOC_Os01g50400.1	137
chr1	28937073	28937970	down2k	LOC_Os01g50410.1	897
chr1	28937075	28938030	down2k	LOC_Os01g50400.1	135
chr1	28937075	28938030	down2k	LOC_Os01g50410.1	955
chr1	28937107	28937753	down2k	LOC_Os01g50400.1	103
chr1	28937107	28937753	down2k	LOC_Os01g50410.1	646
chr1	29268632	29268965	intergenic	.	0
chr1	29523055	29523463	down2k	LOC_Os01g51340.1	282
chr1	29523055	29523463	exon	LOC_Os01g51330.1	221
chr1	29523055	29523463	five_prime_UTR	LOC_Os01g51330.1	221
chr1	29523055	29523463	up2k	LOC_Os01g51330.1	187
chr1	29965229	29965642	exon	LOC_Os01g52110.1	413
chr1	29965229	29965642	exon	LOC_Os01g52110.2	413
chr1	29965229	29965642	exon	LOC_Os01g52110.3	413
chr1	29965229	29965642	exon	LOC_Os01g52110.4	413
chr1	29965229	29965642	exon	LOC_Os01g52110.5	413
chr1	29965229	29965642	exon	LOC_Os01g52110.7	413
chr1	29965229	29965642	exon	LOC_Os01g52110.8	413
chr1	29965229	29965642	exon	LOC_Os01g52110.9	413
chr1	29965229	29965642	three_prime_UTR	LOC_Os01g52110.1	413
chr1	29965229	29965642	three_prime_UTR	LOC_Os01g52110.2	413
chr1	29965229	29965642	three_prime_UTR	LOC_Os01g52110.3	413
chr1	29965229	29965642	three_prime_UTR	LOC_Os01g52110.4	413
chr1	29965229	29965642	three_prime_UTR	LOC_Os01g52110.5	413
chr1	29965229	29965642	three_prime_UTR	LOC_Os01g52110.7	413
chr1	29965229	29965642	three_prime_UTR	LOC_Os01g52110.8	413
chr1	29965229	29965642	three_prime_UTR	LOC_Os01g52110.9	413
chr1	29965231	29965824	exon	LOC_Os01g52110.1	593
chr1	29965231	29965824	exon	LOC_Os01g52110.2	593
chr1	29965231	29965824	exon	LOC_Os01g52110.3	593
chr1	29965231	29965824	exon	LOC_Os01g52110.4	593
chr1	29965231	29965824	exon	LOC_Os01g52110.5	593
chr1	29965231	29965824	exon	LOC_Os01g52110.7	593
chr1	29965231	29965824	exon	LOC_Os01g52110.8	593
chr1	29965231	29965824	exon	LOC_Os01g52110.9	593
chr1	29965231	29965824	three_prime_UTR	LOC_Os01g52110.1	593
chr1	29965231	29965824	three_prime_UTR	LOC_Os01g52110.2	593
chr1	29965231	29965824	three_prime_UTR	LOC_Os01g52110.3	593
chr1	29965231	29965824	three_prime_UTR	LOC_Os01g52110.4	593
chr1	29965231	29965824	three_prime_UTR	LOC_Os01g52110.5	593
chr1	29965231	29965824	three_prime_UTR	LOC_Os01g52110.7	593
chr1	29965231	29965824	three_prime_UTR	LOC_Os01g52110.8	593
chr1	29965231	29965824	three_prime_UTR	LOC_Os01g52110.9	593
chr1	29972173	29973072	down2k	LOC_Os01g52120.1	899
chr1	29972173	29973072	up2k	LOC_Os01g52110.1	594
chr1	29972173	29973072	up2k	LOC_Os01g52110.2	594
chr1	29972173	29973072	up2k	LOC_Os01g52110.3	577
chr1	29972173	29973072	up2k	LOC_Os01g52110.4	594
chr1	29972173	29973072	up2k	LOC_Os01g52110.5	594
chr1	29972173	29973072	up2k	LOC_Os01g52110.7	594
chr1	29972173	29973072	up2k	LOC_Os01g52110.8	593
chr1	29972173	29973072	up2k	LOC_Os01g52110.9	594
chr1	29972193	29973119	down2k	LOC_Os01g52120.1	926
chr1	29972193	29973119	up2k	LOC_Os01g52110.1	574
chr1	29972193	29973119	up2k	LOC_Os01g52110.2	574
chr1	29972193	29973119	up2k	LOC_Os01g52110.3	557
chr1	29972193	29973119	up2k	LOC_Os01g52110.4	574
chr1	29972193	29973119	up2k	LOC_Os01g52110.5	574
chr1	29972193	29973119	up2k	LOC_Os01g52110.7	574
chr1	29972193	29973119	up2k	LOC_Os01g52110.8	573
chr1	29972193	29973119	up2k	LOC_Os01g52110.9	574
chr1	30334409	30334858	intergenic	.	0
chr1	30334422	30334852	intergenic	.	0
chr1	30988415	30988757	up2k	LOC_Os01g53890.1	342
chr1	31168740	31169359	down2k	LOC_Os01g54190.1	584
chr1	31168740	31169359	exon	LOC_Os01g54190.1	35
chr1	31168740	31169359	three_prime_UTR	LOC_Os01g54190.1	35
chr1	31168789	31169308	down2k	LOC_Os01g54190.1	519
chr1	31522884	31523608	down2k	LOC_Os01g54800.1	724
chr1	31522884	31523608	down2k	LOC_Os01g54810.1	724
chr1	31698603	31699154	up2k	LOC_Os01g55100.1	551
chr1	31848564	31849976	down2k	LOC_Os01g55340.1	1412
chr1	31848564	31849976	up2k	LOC_Os01g55330.1	220
chr1	31848591	31849974	down2k	LOC_Os01g55340.1	1383
chr1	31848591	31849974	up2k	LOC_Os01g55330.1	193
chr1	31848899	31849432	down2k	LOC_Os01g55340.1	533
chr1	31848994	31849448	down2k	LOC_Os01g55340.1	454
chr1	31850149	31852229	down2k	LOC_Os01g55340.1	388
chr1	31850149	31852229	exon	LOC_Os01g55340.1	1082
chr1	31850149	31852229	five_prime_UTR	LOC_Os01g55340.1	109
chr1	31850149	31852229	three_prime_UTR	LOC_Os01g55340.1	336
chr1	31850149	31852229	up2k	LOC_Os01g55340.1	610
chr1	31850201	31852272	down2k	LOC_Os01g55340.1	336
chr1	31850201	31852272	exon	LOC_Os01g55340.1	1082
chr1	31850201	31852272	five_prime_UTR	LOC_Os01g55340.1	109
chr1	31850201	31852272	three_prime_UTR	LOC_Os01g55340.1	336
chr1	31850201	31852272	up2k	LOC_Os01g55340.1	653
chr1	33285145	33285639	intergenic	.	0
chr1	33300672	33301303	down2k	LOC_Os01g57590.1	155
chr1	33300672	33301303	exon	LOC_Os01g57590.1	426
chr1	33300672	33301303	intro	LOC_Os01g57590.1	49
chr1	33300672	33301303	up2k	LOC_Os01g57599.1	624
chr1	33300676	33301232	down2k	LOC_Os01g57590.1	151
chr1	33300676	33301232	exon	LOC_Os01g57590.1	405
chr1	33300676	33301232	up2k	LOC_Os01g57599.1	553
chr1	33300803	33301229	down2k	LOC_Os01g57590.1	24
chr1	33300803	33301229	exon	LOC_Os01g57590.1	402
chr1	33300803	33301229	up2k	LOC_Os01g57599.1	426
chr1	33301595	33302290	intro	LOC_Os01g57590.1	695
chr1	33301595	33302290	up2k	LOC_Os01g57599.1	695
chr1	33301617	33301950	intro	LOC_Os01g57590.1	333
chr1	33301617	33301950	up2k	LOC_Os01g57599.1	333
chr1	33301635	33301945	intro	LOC_Os01g57590.1	310
chr1	33301635	33301945	up2k	LOC_Os01g57599.1	310
chr1	33305195	33305521	down2k	LOC_Os01g57599.1	326
chr1	33305211	33305492	down2k	LOC_Os01g57599.1	281
chr1	33305220	33305568	down2k	LOC_Os01g57599.1	348
chr1	33415555	33415812	down2k	LOC_Os01g57770.1	235
chr1	33415555	33415812	exon	LOC_Os01g57770.1	22
chr1	33415555	33415812	three_prime_UTR	LOC_Os01g57770.1	22
chr1	33415555	33415812	up2k	LOC_Os01g57780.1	257
chr1	33698946	33699251	exon	LOC_Os01g58310.1	29
chr1	33698946	33699251	up2k	LOC_Os01g58300.1	305
chr1	33698946	33699251	up2k	LOC_Os01g58310.1	276
chr1	34225848	34226190	intergenic	.	0
chr1	34281404	34281734	up2k	LOC_Os01g59300.1	330
chr1	34281404	34281734	up2k	LOC_Os01g59310.1	330
chr1	34281432	34281717	up2k	LOC_Os01g59300.1	285
chr1	34281432	34281717	up2k	LOC_Os01g59310.1	285
chr1	34470738	34471053	exon	LOC_Os01g59600.1	39
chr1	34470738	34471053	exon	LOC_Os01g59600.2	33
chr1	34470738	34471053	five_prime_UTR	LOC_Os01g59600.1	39
chr1	34470738	34471053	five_prime_UTR	LOC_Os01g59600.2	33
chr1	34470738	34471053	up2k	LOC_Os01g59600.1	276
chr1	34470738	34471053	up2k	LOC_Os01g59600.2	282
chr1	34735803	34736065	up2k	LOC_Os01g60050.1	262
chr1	36031096	36031826	up2k	LOC_Os01g62260.1	730
chr1	36031115	36031828	up2k	LOC_Os01g62260.1	713
chr1	36031149	36031688	up2k	LOC_Os01g62260.1	539
chr1	36031164	36031675	up2k	LOC_Os01g62260.1	511
chr1	36101406	36101807	exon	LOC_Os01g62380.1	401
chr1	36101406	36101807	intro	LOC_Os01g62380.2	401
chr1	36101406	36101807	three_prime_UTR	LOC_Os01g62380.1	401
chr1	36240553	36240868	down2k	LOC_Os01g62600.1	315
chr1	36249544	36250090	up2k	LOC_Os01g62605.1	136
chr1	36253655	36254337	down2k	LOC_Os01g62605.1	682
chr1	36253655	36254337	exon	LOC_Os01g62610.1	126
chr1	36253655	36254337	exon	LOC_Os01g62610.1	47
chr1	36253655	36254337	five_prime_UTR	LOC_Os01g62610.1	126
chr1	36253655	36254337	five_prime_UTR	LOC_Os01g62610.1	47
chr1	36253655	36254337	intro	LOC_Os01g62610.1	153
chr1	36253655	36254337	intro	LOC_Os01g62610.1	353
chr1	36768696	36769002	up2k	LOC_Os01g63470.1	16
chr1	36864392	36865060	intro	LOC_Os01g63580.1	668
chr1	37161456	37161909	intergenic	.	0
chr1	37580379	37580696	down2k	LOC_Os01g64760.1	317
chr1	37580379	37580696	exon	LOC_Os01g64770.1	244
chr1	37580379	37580696	exon	LOC_Os01g64770.2	244
chr1	37580379	37580696	exon	LOC_Os01g64770.3	121
chr1	37580379	37580696	exon	LOC_Os01g64770.5	244
chr1	37580379	37580696	five_prime_UTR	LOC_Os01g64770.1	244
chr1	37580379	37580696	five_prime_UTR	LOC_Os01g64770.2	244
chr1	37580379	37580696	five_prime_UTR	LOC_Os01g64770.3	121
chr1	37580379	37580696	five_prime_UTR	LOC_Os01g64770.5	244
chr1	37580379	37580696	up2k	LOC_Os01g64770.1	73
chr1	37580379	37580696	up2k	LOC_Os01g64770.2	73
chr1	37580379	37580696	up2k	LOC_Os01g64770.3	196
chr1	37580379	37580696	up2k	LOC_Os01g64770.5	73
chr1	37857996	37858325	down2k	LOC_Os01g65240.1	243
chr1	37857996	37858325	up2k	LOC_Os01g65230.1	329
chr1	37858023	37858409	down2k	LOC_Os01g65240.1	327
chr1	37858023	37858409	up2k	LOC_Os01g65230.1	386
chr1	38049757	38049997	intro	LOC_Os01g65550.1	240
chr1	38049757	38049997	intro	LOC_Os01g65550.2	240
chr1	38160210	38160426	up2k	LOC_Os01g65730.1	216
chr1	38198567	38199007	exon	LOC_Os01g65780.3	440
chr1	38198567	38199007	five_prime_UTR	LOC_Os01g65780.3	440
chr1	38198567	38199007	intro	LOC_Os01g65780.1	440
chr1	38198567	38199007	intro	LOC_Os01g65780.2	440
chr1	38198567	38199007	intro	LOC_Os01g65780.4	440
chr1	38513937	38514333	down2k	LOC_Os01g66300.1	396
chr1	38513944	38514316	down2k	LOC_Os01g66300.1	372
chr1	38513985	38514224	down2k	LOC_Os01g66300.1	239
chr1	38566325	38566715	exon	LOC_Os01g66420.1	352
chr1	38566325	38566715	exon	LOC_Os01g66420.2	349
chr1	38566325	38566715	intro	LOC_Os01g66420.1	37
chr1	38566325	38566715	intro	LOC_Os01g66420.2	40
chr1	38566325	38566715	three_prime_UTR	LOC_Os01g66420.1	76
chr1	38566325	38566715	three_prime_UTR	LOC_Os01g66420.2	76
chr1	39804416	39805067	up2k	LOC_Os01g68500.1	101
chr1	39946797	39947229	up2k	LOC_Os01g68760.1	91
chr1	39946797	39947229	up2k	LOC_Os01g68770.1	432
chr1	39946808	39947232	up2k	LOC_Os01g68760.1	80
chr1	39946808	39947232	up2k	LOC_Os01g68770.1	424
chr1	40412063	40412365	intergenic	.	0
chr1	40412067	40412382	intergenic	.	0
chr1	40417751	40418082	intergenic	.	0
chr1	40581439	40581785	intergenic	.	0
chr1	40995534	40995867	intro	LOC_Os01g70820.1	333
chr1	41051663	41052024	up2k	LOC_Os01g70920.1	361
chr1	41051663	41052024	up2k	LOC_Os01g70920.2	361
chr1	41051663	41052024	up2k	LOC_Os01g70920.3	361
chr1	41051663	41052024	up2k	LOC_Os01g70920.4	361
chr1	41292257	41292588	intergenic	.	0
chr1	41292270	41292567	intergenic	.	0
chr1	42042689	42043163	down2k	LOC_Os01g72500.1	250
chr1	42042689	42043163	exon	LOC_Os01g72500.1	117
chr1	42042689	42043163	intro	LOC_Os01g72500.1	106
chr1	42049993	42051420	intergenic	.	0
chr1	42050095	42051347	intergenic	.	0
chr1	42250233	42250809	intro	LOC_Os01g72834.1	576
chr1	42285581	42285888	down2k	LOC_Os01g72910.1	51
chr1	42317775	42318094	down2k	LOC_Os01g72960.1	319
chr1	42468057	42468382	down2k	LOC_Os01g73260.1	100
chr1	42468057	42468382	exon	LOC_Os01g73260.1	103
chr1	42468057	42468382	intro	LOC_Os01g73260.1	121
chr1	42468057	42468382	up2k	LOC_Os01g73270.1	55
chr1	42539506	42539858	down2k	LOC_Os01g73400.1	352
chr1	42539506	42539858	up2k	LOC_Os01g73410.1	352
chr1	42539522	42539820	down2k	LOC_Os01g73400.1	298
chr1	42539522	42539820	up2k	LOC_Os01g73410.1	298
chr1	42873330	42873761	down2k	LOC_Os01g74020.1	431
chr1	42873330	42873761	up2k	LOC_Os01g74010.1	431
chr1	42873330	42873761	up2k	LOC_Os01g74010.2	431
chr1	42915889	42916242	up2k	LOC_Os01g74120.1	40
chr1	42917110	42917757	up2k	LOC_Os01g74120.1	647
chr1	42929381	42929892	intergenic	.	0
chr1	42933075	42933396	intergenic	.	0
chr1	43162547	43163017	down2k	LOC_Os01g74530.2	470
chr1	43162547	43163017	exon	LOC_Os01g74520.1	298
chr1	43162547	43163017	exon	LOC_Os01g74520.2	298
chr1	43162547	43163017	five_prime_UTR	LOC_Os01g74520.1	186
chr1	43162547	43163017	five_prime_UTR	LOC_Os01g74520.2	298
chr1	43162547	43163017	intro	LOC_Os01g74520.1	3
chr1	43162547	43163017	intro	LOC_Os01g74520.2	3
chr1	43162547	43163017	up2k	LOC_Os01g74520.1	168
chr1	43162547	43163017	up2k	LOC_Os01g74520.2	168
chr1	43162727	43163043	down2k	LOC_Os01g74530.2	316
chr1	43162727	43163043	exon	LOC_Os01g74520.1	122
chr1	43162727	43163043	exon	LOC_Os01g74520.2	122
chr1	43162727	43163043	five_prime_UTR	LOC_Os01g74520.1	122
chr1	43162727	43163043	five_prime_UTR	LOC_Os01g74520.2	122
chr1	43162727	43163043	up2k	LOC_Os01g74520.1	194
chr1	43162727	43163043	up2k	LOC_Os01g74520.2	194
chr10	94077	94567	up2k	LOC_Os10g01100.1	490
chr10	94148	94486	up2k	LOC_Os10g01100.1	338
chr10	208235	208698	down2k	LOC_Os10g01340.1	463
chr10	366428	367242	exon	LOC_Os10g01550.1	260
chr10	366428	367242	exon	LOC_Os10g01550.2	260
chr10	366428	367242	five_prime_UTR	LOC_Os10g01550.1	260
chr10	366428	367242	five_prime_UTR	LOC_Os10g01550.2	260
chr10	366428	367242	intro	LOC_Os10g01550.1	154
chr10	366428	367242	intro	LOC_Os10g01550.2	154
chr10	366428	367242	up2k	LOC_Os10g01550.1	399
chr10	366428	367242	up2k	LOC_Os10g01550.2	399
chr10	366487	366930	exon	LOC_Os10g01550.1	260
chr10	366487	366930	exon	LOC_Os10g01550.2	260
chr10	366487	366930	five_prime_UTR	LOC_Os10g01550.1	260
chr10	366487	366930	five_prime_UTR	LOC_Os10g01550.2	260
chr10	366487	366930	intro	LOC_Os10g01550.1	95
chr10	366487	366930	intro	LOC_Os10g01550.2	95
chr10	366487	366930	up2k	LOC_Os10g01550.1	87
chr10	366487	366930	up2k	LOC_Os10g01550.2	87
chr10	462118	462294	down2k	LOC_Os10g01700.1	176
chr10	462118	462294	down2k	LOC_Os10g01710.1	176
chr10	534030	534301	down2k	LOC_Os10g01820.1	271
chr10	534030	534301	up2k	LOC_Os10g01830.1	271
chr10	855290	855552	intergenic	.	0
chr10	863380	863608	intergenic	.	0
chr10	875309	875494	down2k	LOC_Os10g02400.1	185
chr10	997584	997820	up2k	LOC_Os10g02610.1	236
chr10	1100319	1100628	intergenic	.	0
chr10	1100378	1100716	intergenic	.	0
chr10	1105816	1106065	intergenic	.	0
chr10	1366927	1367300	intro	LOC_Os10g03240.1	373
chr10	1464102	1464354	up2k	LOC_Os10g03430.1	252
chr10	1624665	1625052	exon	LOC_Os10g03660.1	47
chr10	1624665	1625052	intro	LOC_Os10g03660.1	339
chr10	2089964	2090223	intro	LOC_Os10g04429.1	259
chr10	2342728	2342910	intergenic	.	0
chr10	2796456	2797025	exon	LOC_Os10g05600.1	222
chr10	2796456	2797025	five_prime_UTR	LOC_Os10g05600.1	190
chr10	2796456	2797025	up2k	LOC_Os10g05600.1	347
chr10	2806613	2806888	intro	LOC_Os10g05620.1	275
chr10	3090528	3090871	exon	LOC_Os10g06090.1	275
chr10	3090528	3090871	up2k	LOC_Os10g06090.1	68
chr10	3118669	3119203	exon	LOC_Os10g06130.1	205
chr10	3118669	3119203	exon	LOC_Os10g06130.2	65
chr10	3118669	3119203	exon	LOC_Os10g06130.3	205
chr10	3118669	3119203	exon	LOC_Os10g06130.4	205
chr10	3118669	3119203	exon	LOC_Os10g06130.5	205
chr10	3118669	3119203	five_prime_UTR	LOC_Os10g06130.1	205
chr10	3118669	3119203	five_prime_UTR	LOC_Os10g06130.2	65
chr10	3118669	3119203	five_prime_UTR	LOC_Os10g06130.3	205
chr10	3118669	3119203	five_prime_UTR	LOC_Os10g06130.4	205
chr10	3118669	3119203	five_prime_UTR	LOC_Os10g06130.5	205
chr10	3118669	3119203	intro	LOC_Os10g06130.2	139
chr10	3118669	3119203	up2k	LOC_Os10g06130.1	329
chr10	3118669	3119203	up2k	LOC_Os10g06130.2	329
chr10	3118669	3119203	up2k	LOC_Os10g06130.3	329
chr10	3118669	3119203	up2k	LOC_Os10g06130.4	329
chr10	3118669	3119203	up2k	LOC_Os10g06130.5	329
chr10	3118670	3119203	exon	LOC_Os10g06130.1	204
chr10	3118670	3119203	exon	LOC_Os10g06130.2	65
chr10	3118670	3119203	exon	LOC_Os10g06130.3	204
chr10	3118670	3119203	exon	LOC_Os10g06130.4	204
chr10	3118670	3119203	exon	LOC_Os10g06130.5	204
chr10	3118670	3119203	five_prime_UTR	LOC_Os10g06130.1	204
chr10	3118670	3119203	five_prime_UTR	LOC_Os10g06130.2	65
chr10	3118670	3119203	five_prime_UTR	LOC_Os10g06130.3	204
chr10	3118670	3119203	five_prime_UTR	LOC_Os10g06130.4	204
chr10	3118670	3119203	five_prime_UTR	LOC_Os10g06130.5	204
chr10	3118670	3119203	intro	LOC_Os10g06130.2	138
chr10	3118670	3119203	up2k	LOC_Os10g06130.1	329
chr10	3118670	3119203	up2k	LOC_Os10g06130.2	329
chr10	3118670	3119203	up2k	LOC_Os10g06130.3	329
chr10	3118670	3119203	up2k	LOC_Os10g06130.4	329
chr10	3118670	3119203	up2k	LOC_Os10g06130.5	329
chr10	3478499	3478727	up2k	LOC_Os10g06720.1	228
chr10	3478499	3478727	up2k	LOC_Os10g06720.2	228
chr10	3478522	3478710	up2k	LOC_Os10g06720.1	188
chr10	3478522	3478710	up2k	LOC_Os10g06720.2	188
chr10	3592556	3592828	intergenic	.	0
chr10	3621564	3621961	exon	LOC_Os10g06950.1	39
chr10	3621564	3621961	five_prime_UTR	LOC_Os10g06950.1	39
chr10	3621564	3621961	up2k	LOC_Os10g06950.1	358
chr10	3621574	3621930	exon	LOC_Os10g06950.1	29
chr10	3621574	3621930	five_prime_UTR	LOC_Os10g06950.1	29
chr10	3621574	3621930	up2k	LOC_Os10g06950.1	327
chr10	3665146	3665478	intergenic	.	0
chr10	3665251	3665474	intergenic	.	0
chr10	3757160	3757458	exon	LOC_Os10g07160.1	57
chr10	3757160	3757458	intro	LOC_Os10g07160.1	18
chr10	3757160	3757458	intro	LOC_Os10g07160.1	221
chr10	4249047	4249226	intergenic	.	0
chr10	4588663	4588933	exon	LOC_Os10g08450.1	190
chr10	4588663	4588933	up2k	LOC_Os10g08450.1	80
chr10	4595700	4596206	down2k	LOC_Os10g08460.1	506
chr10	4595764	4596160	down2k	LOC_Os10g08460.1	396
chr10	4661663	4661979	down2k	LOC_Os10g08580.1	316
chr10	4661663	4661979	exon	LOC_Os10g08570.1	274
chr10	4661663	4661979	intro	LOC_Os10g08570.1	41
chr10	4661663	4661979	three_prime_UTR	LOC_Os10g08570.1	142
chr10	4757011	4757549	exon	LOC_Os10g08780.1	36
chr10	4757011	4757549	five_prime_UTR	LOC_Os10g08780.1	36
chr10	4757011	4757549	up2k	LOC_Os10g08780.1	502
chr10	4757031	4757524	exon	LOC_Os10g08780.1	11
chr10	4757031	4757524	five_prime_UTR	LOC_Os10g08780.1	11
chr10	4757031	4757524	up2k	LOC_Os10g08780.1	482
chr10	4776558	4776786	intro	LOC_Os10g08830.1	228
chr10	4872556	4872780	intergenic	.	0
chr10	5346687	5347076	exon	LOC_Os10g09870.1	157
chr10	5346687	5347076	exon	LOC_Os10g09870.2	54
chr10	5346687	5347076	exon	LOC_Os10g09870.3	207
chr10	5346687	5347076	exon	LOC_Os10g09870.4	157
chr10	5346687	5347076	five_prime_UTR	LOC_Os10g09870.1	157
chr10	5346687	5347076	five_prime_UTR	LOC_Os10g09870.2	54
chr10	5346687	5347076	five_prime_UTR	LOC_Os10g09870.3	207
chr10	5346687	5347076	five_prime_UTR	LOC_Os10g09870.4	157
chr10	5346687	5347076	intro	LOC_Os10g09870.1	40
chr10	5346687	5347076	intro	LOC_Os10g09870.2	143
chr10	5346687	5347076	intro	LOC_Os10g09870.3	40
chr10	5346687	5347076	intro	LOC_Os10g09870.4	40
chr10	5346687	5347076	up2k	LOC_Os10g09870.1	191
chr10	5346687	5347076	up2k	LOC_Os10g09870.2	191
chr10	5346687	5347076	up2k	LOC_Os10g09870.3	141
chr10	5346687	5347076	up2k	LOC_Os10g09870.4	191
chr10	5346698	5347101	exon	LOC_Os10g09870.1	157
chr10	5346698	5347101	exon	LOC_Os10g09870.2	54
chr10	5346698	5347101	exon	LOC_Os10g09870.3	207
chr10	5346698	5347101	exon	LOC_Os10g09870.4	157
chr10	5346698	5347101	five_prime_UTR	LOC_Os10g09870.1	157
chr10	5346698	5347101	five_prime_UTR	LOC_Os10g09870.2	54
chr10	5346698	5347101	five_prime_UTR	LOC_Os10g09870.3	207
chr10	5346698	5347101	five_prime_UTR	LOC_Os10g09870.4	157
chr10	5346698	5347101	intro	LOC_Os10g09870.1	29
chr10	5346698	5347101	intro	LOC_Os10g09870.2	132
chr10	5346698	5347101	intro	LOC_Os10g09870.3	29
chr10	5346698	5347101	intro	LOC_Os10g09870.4	29
chr10	5346698	5347101	up2k	LOC_Os10g09870.1	216
chr10	5346698	5347101	up2k	LOC_Os10g09870.2	216
chr10	5346698	5347101	up2k	LOC_Os10g09870.3	166
chr10	5346698	5347101	up2k	LOC_Os10g09870.4	216
chr10	5357580	5358107	intergenic	.	0
chr10	5357626	5358110	intergenic	.	0
chr10	5357649	5358078	intergenic	.	0
chr10	5357659	5358057	intergenic	.	0
chr10	5488928	5489479	exon	LOC_Os10g10080.1	364
chr10	5488928	5489479	exon	LOC_Os10g10080.2	367
chr10	5488928	5489479	exon	LOC_Os10g10080.3	369
chr10	5488928	5489479	five_prime_UTR	LOC_Os10g10080.3	99
chr10	5488928	5489479	intro	LOC_Os10g10080.1	89
chr10	5488928	5489479	intro	LOC_Os10g10080.1	96
chr10	5488928	5489479	intro	LOC_Os10g10080.2	89
chr10	5488928	5489479	intro	LOC_Os10g10080.2	93
chr10	5488928	5489479	intro	LOC_Os10g10080.3	89
chr10	5488928	5489479	intro	LOC_Os10g10080.3	91
chr10	5600462	5600770	intro	LOC_Os10g10190.1	308
chr10	5810949	5811215	intergenic	.	0
chr10	5834586	5834911	up2k	LOC_Os10g10560.1	325
chr10	5988913	5989069	up2k	LOC_Os10g10820.1	156
chr10	5988913	5989069	up2k	LOC_Os10g10830.1	94
chr10	6489417	6489688	intergenic	.	0
chr10	6754904	6755247	down2k	LOC_Os10g12140.1	343
chr10	6754954	6755195	down2k	LOC_Os10g12140.1	241
chr10	6949600	6949971	intro	LOC_Os10g12500.1	371
chr10	6949616	6949909	intro	LOC_Os10g12500.1	293
chr10	7312541	7314097	intergenic	.	0
chr10	7312614	7314081	intergenic	.	0
chr10	7313009	7314072	intergenic	.	0
chr10	7329520	7329705	down2k	LOC_Os10g13540.1	185
chr10	7377438	7377717	exon	LOC_Os10g13610.1	279
chr10	7641317	7641569	down2k	LOC_Os10g14040.1	252
chr10	7641317	7641569	down2k	LOC_Os10g14050.1	252
chr10	7684910	7685280	down2k	LOC_Os10g14170.1	263
chr10	7684910	7685280	exon	LOC_Os10g14170.1	107
chr10	7684910	7685280	exon	LOC_Os10g14180.2	59
chr10	7684910	7685280	exon	LOC_Os10g14180.3	59
chr10	7684910	7685280	exon	LOC_Os10g14180.4	59
chr10	7684910	7685280	exon	LOC_Os10g14180.5	59
chr10	7684910	7685280	exon	LOC_Os10g14180.6	59
chr10	7684910	7685280	exon	LOC_Os10g14180.7	59
chr10	7684910	7685280	exon	LOC_Os10g14180.8	59
chr10	7684910	7685280	exon	LOC_Os10g14180.9	59
chr10	7684910	7685280	five_prime_UTR	LOC_Os10g14180.2	59
chr10	7684910	7685280	five_prime_UTR	LOC_Os10g14180.3	59
chr10	7684910	7685280	five_prime_UTR	LOC_Os10g14180.4	59
chr10	7684910	7685280	five_prime_UTR	LOC_Os10g14180.5	59
chr10	7684910	7685280	five_prime_UTR	LOC_Os10g14180.6	59
chr10	7684910	7685280	five_prime_UTR	LOC_Os10g14180.7	59
chr10	7684910	7685280	five_prime_UTR	LOC_Os10g14180.8	59
chr10	7684910	7685280	five_prime_UTR	LOC_Os10g14180.9	59
chr10	7684910	7685280	up2k	LOC_Os10g14180.2	311
chr10	7684910	7685280	up2k	LOC_Os10g14180.3	311
chr10	7684910	7685280	up2k	LOC_Os10g14180.4	311
chr10	7684910	7685280	up2k	LOC_Os10g14180.5	311
chr10	7684910	7685280	up2k	LOC_Os10g14180.6	311
chr10	7684910	7685280	up2k	LOC_Os10g14180.7	311
chr10	7684910	7685280	up2k	LOC_Os10g14180.8	311
chr10	7684910	7685280	up2k	LOC_Os10g14180.9	311
chr10	7719389	7719730	intergenic	.	0
chr10	7719421	7719732	intergenic	.	0
chr10	7719469	7719739	intergenic	.	0
chr10	7759090	7759565	down2k	LOC_Os10g14800.1	475
chr10	7759090	7759565	down2k	LOC_Os10g14814.1	441
chr10	7759137	7759563	down2k	LOC_Os10g14800.1	426
chr10	7759137	7759563	down2k	LOC_Os10g14814.1	426
chr10	7951367	7951674	intro	LOC_Os10g15390.1	307
chr10	7951367	7951674	intro	LOC_Os10g15390.2	307
chr10	8308791	8309080	down2k	LOC_Os10g16650.1	289
chr10	8308791	8309080	exon	LOC_Os10g16640.1	135
chr10	8308791	8309080	exon	LOC_Os10g16640.2	135
chr10	8308791	8309080	five_prime_UTR	LOC_Os10g16640.1	135
chr10	8308791	8309080	five_prime_UTR	LOC_Os10g16640.2	135
chr10	8308791	8309080	intro	LOC_Os10g16640.1	100
chr10	8308791	8309080	intro	LOC_Os10g16640.2	100
chr10	8308791	8309080	up2k	LOC_Os10g16640.1	53
chr10	8308791	8309080	up2k	LOC_Os10g16640.2	53
chr10	8403634	8403952	intergenic	.	0
chr10	8403634	8403963	intergenic	.	0
chr10	8569650	8569945	down2k	LOC_Os10g17100.1	295
chr10	8569650	8569945	up2k	LOC_Os10g17090.1	295
chr10	8569654	8569912	down2k	LOC_Os10g17100.1	258
chr10	8569654	8569912	up2k	LOC_Os10g17090.1	258
chr10	8839299	8839461	up2k	LOC_Os10g17520.1	162
chr10	8839299	8839461	up2k	LOC_Os10g17520.2	162
chr10	9218205	9218542	up2k	LOC_Os10g18160.1	337
chr10	9218206	9218503	up2k	LOC_Os10g18160.1	297
chr10	9274102	9274352	up2k	LOC_Os10g18250.1	250
chr10	9388556	9388716	down2k	LOC_Os10g18490.1	160
chr10	9388556	9388716	down2k	LOC_Os10g18500.1	160
chr10	9537325	9537626	up2k	LOC_Os10g18750.1	301
chr10	9537328	9537599	up2k	LOC_Os10g18750.1	271
chr10	9670049	9670440	down2k	LOC_Os10g18990.1	3
chr10	9670049	9670440	exon	LOC_Os10g18990.1	388
chr10	9671937	9672303	down2k	LOC_Os10g18990.1	366
chr10	9690271	9690667	up2k	LOC_Os10g19030.1	396
chr10	9712725	9713013	down2k	LOC_Os10g19064.1	30
chr10	9712725	9713013	exon	LOC_Os10g19064.1	206
chr10	9712725	9713013	intro	LOC_Os10g19064.1	51
chr10	9767407	9767859	intergenic	.	0
chr10	9857438	9857756	down2k	LOC_Os10g19326.1	318
chr10	9961651	9961914	up2k	LOC_Os10g19902.1	263
chr10	9994066	9994333	down2k	LOC_Os10g19930.1	267
chr10	9994066	9994333	up2k	LOC_Os10g19925.1	267
chr10	9994130	9994403	down2k	LOC_Os10g19930.1	273
chr10	9994130	9994403	up2k	LOC_Os10g19925.1	273
chr10	10304526	10304968	up2k	LOC_Os10g20470.1	442
chr10	10357336	10357778	up2k	LOC_Os10g20550.1	442
chr10	10765721	10766103	intergenic	.	0
chr10	10765777	10766078	intergenic	.	0
chr10	10852216	10852479	up2k	LOC_Os10g21254.1	263
chr10	11236514	11236998	intergenic	.	0
chr10	11237056	11237651	intergenic	.	0
chr10	11237106	11237642	intergenic	.	0
chr10	11244060	11244346	down2k	LOC_Os10g21870.1	286
chr10	11244060	11244346	exon	LOC_Os10g21860.1	40
chr10	11244060	11244346	five_prime_UTR	LOC_Os10g21860.1	40
chr10	11244060	11244346	up2k	LOC_Os10g21860.1	246
chr10	11387268	11387563	intro	LOC_Os10g22039.1	295
chr10	11387268	11387563	intro	LOC_Os10g22039.2	295
chr10	11469801	11470078	down2k	LOC_Os10g22190.1	277
chr10	11469801	11470078	exon	LOC_Os10g22184.1	127
chr10	11469801	11470078	intro	LOC_Os10g22184.1	86
chr10	11469801	11470078	up2k	LOC_Os10g22184.1	63
chr10	11485071	11485390	down2k	LOC_Os10g22210.1	45
chr10	11485071	11485390	exon	LOC_Os10g22210.1	274
chr10	11670964	11671367	exon	LOC_Os10g22520.1	158
chr10	11670964	11671367	intro	LOC_Os10g22520.1	163
chr10	11670964	11671367	intro	LOC_Os10g22520.1	80
chr10	11671022	11671430	exon	LOC_Os10g22520.1	158
chr10	11671022	11671430	intro	LOC_Os10g22520.1	105
chr10	11671022	11671430	intro	LOC_Os10g22520.1	143
chr10	11690384	11690709	down2k	LOC_Os10g22560.1	325
chr10	11690384	11690709	down2k	LOC_Os10g22560.2	325
chr10	11690384	11690709	down2k	LOC_Os10g22560.3	325
chr10	11929748	11930156	down2k	LOC_Os10g22940.1	408
chr10	11975330	11975608	intergenic	.	0
chr10	11975339	11975621	intergenic	.	0
chr10	12007658	12008011	intro	LOC_Os10g23030.1	353
chr10	12009987	12010324	up2k	LOC_Os10g23030.1	337
chr10	12019174	12019598	down2k	LOC_Os10g23050.1	424
chr10	12019178	12019586	down2k	LOC_Os10g23050.1	408
chr10	12113043	12113538	down2k	LOC_Os10g23204.1	495
chr10	12113043	12113538	down2k	LOC_Os10g23220.1	388
chr10	12113043	12113538	down2k	LOC_Os10g23220.2	388
chr10	12113043	12113538	exon	LOC_Os10g23220.1	107
chr10	12113043	12113538	exon	LOC_Os10g23220.2	107
chr10	12113043	12113538	three_prime_UTR	LOC_Os10g23220.1	107
chr10	12113043	12113538	three_prime_UTR	LOC_Os10g23220.2	107
chr10	12113082	12113470	down2k	LOC_Os10g23204.1	388
chr10	12113082	12113470	down2k	LOC_Os10g23220.1	349
chr10	12113082	12113470	down2k	LOC_Os10g23220.2	349
chr10	12113082	12113470	exon	LOC_Os10g23220.1	39
chr10	12113082	12113470	exon	LOC_Os10g23220.2	39
chr10	12113082	12113470	three_prime_UTR	LOC_Os10g23220.1	39
chr10	12113082	12113470	three_prime_UTR	LOC_Os10g23220.2	39
chr10	12113110	12113687	down2k	LOC_Os10g23204.1	577
chr10	12113110	12113687	down2k	LOC_Os10g23220.1	321
chr10	12113110	12113687	down2k	LOC_Os10g23220.2	321
chr10	12113110	12113687	exon	LOC_Os10g23220.1	256
chr10	12113110	12113687	exon	LOC_Os10g23220.2	256
chr10	12113110	12113687	three_prime_UTR	LOC_Os10g23220.1	256
chr10	12113110	12113687	three_prime_UTR	LOC_Os10g23220.2	256
chr10	12113137	12113423	down2k	LOC_Os10g23204.1	286
chr10	12113137	12113423	down2k	LOC_Os10g23220.1	286
chr10	12113137	12113423	down2k	LOC_Os10g23220.2	286
chr10	12218311	12218676	down2k	LOC_Os10g23820.1	268
chr10	12218311	12218676	down2k	LOC_Os10g23820.2	212
chr10	12228901	12229164	intergenic	.	0
chr10	12228903	12229183	intergenic	.	0
chr10	12300676	12301033	down2k	LOC_Os10g24004.1	126
chr10	12300699	12301030	down2k	LOC_Os10g24004.1	123
chr10	12300740	12301030	down2k	LOC_Os10g24004.1	123
chr10	12506186	12506559	intro	LOC_Os10g24400.1	373
chr10	12987631	12988042	down2k	LOC_Os10g25160.1	411
chr10	13338240	13338565	down2k	LOC_Os10g25740.1	325
chr10	13350876	13351306	down2k	LOC_Os10g25770.1	310
chr10	13350876	13351306	down2k	LOC_Os10g25770.2	310
chr10	13704941	13705220	down2k	LOC_Os10g26380.1	279
chr10	13767175	13767483	down2k	LOC_Os10g26450.1	308
chr10	13767175	13767483	up2k	LOC_Os10g26440.1	308
chr10	13787138	13787414	down2k	LOC_Os10g26470.1	77
chr10	13787138	13787414	down2k	LOC_Os10g26480.1	276
chr10	13984634	13984994	intergenic	.	0
chr10	13984666	13984988	intergenic	.	0
chr10	13984666	13985068	intergenic	.	0
chr10	13984668	13985071	intergenic	.	0
chr10	13985655	13986077	intergenic	.	0
chr10	14013243	14013635	intro	LOC_Os10g26780.1	392
chr10	14089625	14089914	intergenic	.	0
chr10	14089670	14089923	intergenic	.	0
chr10	14428524	14429173	down2k	LOC_Os10g27330.1	649
chr10	14428524	14429173	exon	LOC_Os10g27340.2	557
chr10	14428524	14429173	intro	LOC_Os10g27340.2	91
chr10	14428524	14429173	three_prime_UTR	LOC_Os10g27340.2	246
chr10	14574902	14575255	intergenic	.	0
chr10	14574905	14575231	intergenic	.	0
chr10	14826216	14826474	intergenic	.	0
chr10	14859544	14859815	up2k	LOC_Os10g28550.1	271
chr10	14939493	14939848	intergenic	.	0
chr10	14968114	14968833	intergenic	.	0
chr10	14968156	14968745	intergenic	.	0
chr10	14968907	14969623	intergenic	.	0
chr10	14968938	14969574	intergenic	.	0
chr10	15481591	15482041	intergenic	.	0
chr10	15481628	15481997	intergenic	.	0
chr10	15627570	15627780	down2k	LOC_Os10g30090.1	210
chr10	15629063	15629406	down2k	LOC_Os10g30090.1	250
chr10	15629063	15629406	exon	LOC_Os10g30090.1	93
chr10	15629063	15629406	three_prime_UTR	LOC_Os10g30090.1	93
chr10	15973995	15974214	intergenic	.	0
chr10	16107944	16108369	down2k	LOC_Os10g30880.1	425
chr10	16107944	16108369	down2k	LOC_Os10g30880.2	425
chr10	16107944	16108369	down2k	LOC_Os10g30890.1	386
chr10	16427017	16427293	down2k	LOC_Os10g31330.1	276
chr10	16427017	16427293	down2k	LOC_Os10g31330.2	276
chr10	16427017	16427293	down2k	LOC_Os10g31330.3	276
chr10	16427017	16427293	down2k	LOC_Os10g31330.5	276
chr10	16427017	16427293	down2k	LOC_Os10g31330.6	276
chr10	16427017	16427293	up2k	LOC_Os10g31320.1	276
chr10	16427017	16427293	up2k	LOC_Os10g31320.2	276
chr10	17172955	17173245	up2k	LOC_Os10g32790.1	290
chr10	17235103	17235480	up2k	LOC_Os10g32930.1	377
chr10	17372860	17373200	up2k	LOC_Os10g33170.1	340
chr10	17393911	17394157	exon	LOC_Os10g33190.1	59
chr10	17393911	17394157	five_prime_UTR	LOC_Os10g33190.1	59
chr10	17393911	17394157	up2k	LOC_Os10g33190.1	187
chr10	17567339	17567785	intro	LOC_Os10g33370.1	446
chr10	17567433	17567749	intro	LOC_Os10g33370.1	316
chr10	17700994	17701440	exon	LOC_Os10g33570.1	212
chr10	17700994	17701440	up2k	LOC_Os10g33570.1	234
chr10	17711285	17711571	intergenic	.	0
chr10	17763773	17764174	down2k	LOC_Os10g33680.1	401
chr10	18003719	18004911	exon	LOC_Os10g33900.1	70
chr10	18003719	18004911	exon	LOC_Os10g33900.1	99
chr10	18003719	18004911	intro	LOC_Os10g33900.1	424
chr10	18003719	18004911	intro	LOC_Os10g33900.1	46
chr10	18003719	18004911	intro	LOC_Os10g33900.1	549
chr10	18003724	18004905	exon	LOC_Os10g33900.1	70
chr10	18003724	18004905	exon	LOC_Os10g33900.1	99
chr10	18003724	18004905	intro	LOC_Os10g33900.1	40
chr10	18003724	18004905	intro	LOC_Os10g33900.1	424
chr10	18003724	18004905	intro	LOC_Os10g33900.1	544
chr10	18003730	18004493	exon	LOC_Os10g33900.1	99
chr10	18003730	18004493	intro	LOC_Os10g33900.1	124
chr10	18003730	18004493	intro	LOC_Os10g33900.1	538
chr10	18003931	18004571	exon	LOC_Os10g33900.1	99
chr10	18003931	18004571	intro	LOC_Os10g33900.1	202
chr10	18003931	18004571	intro	LOC_Os10g33900.1	337
chr10	18063868	18064145	up2k	LOC_Os10g33950.1	277
chr10	18081746	18082204	up2k	LOC_Os10g33954.1	458
chr10	18182291	18182595	intergenic	.	0
chr10	18182314	18182591	intergenic	.	0
chr10	18450988	18451233	down2k	LOC_Os10g34602.1	245
chr10	18450988	18451233	exon	LOC_Os10g34614.1	171
chr10	18450988	18451233	exon	LOC_Os10g34614.2	171
chr10	18450988	18451233	exon	LOC_Os10g34614.3	171
chr10	18450988	18451233	exon	LOC_Os10g34614.4	171
chr10	18450988	18451233	five_prime_UTR	LOC_Os10g34614.1	171
chr10	18450988	18451233	five_prime_UTR	LOC_Os10g34614.2	171
chr10	18450988	18451233	five_prime_UTR	LOC_Os10g34614.3	171
chr10	18450988	18451233	five_prime_UTR	LOC_Os10g34614.4	171
chr10	18450988	18451233	intro	LOC_Os10g34614.1	42
chr10	18450988	18451233	intro	LOC_Os10g34614.2	42
chr10	18450988	18451233	intro	LOC_Os10g34614.3	42
chr10	18450988	18451233	intro	LOC_Os10g34614.4	42
chr10	18450988	18451233	up2k	LOC_Os10g34614.1	31
chr10	18450988	18451233	up2k	LOC_Os10g34614.2	31
chr10	18450988	18451233	up2k	LOC_Os10g34614.3	31
chr10	18450988	18451233	up2k	LOC_Os10g34614.4	31
chr10	18769767	18770050	intro	LOC_Os10g35160.1	283
chr10	18960254	18960526	intergenic	.	0
chr10	19131848	19132184	exon	LOC_Os10g35770.3	336
chr10	19131848	19132184	intro	LOC_Os10g35770.1	336
chr10	19131848	19132184	intro	LOC_Os10g35770.2	336
chr10	19131848	19132184	three_prime_UTR	LOC_Os10g35770.3	336
chr10	19339989	19340207	intergenic	.	0
chr10	19340036	19340203	intergenic	.	0
chr10	19341832	19342129	intergenic	.	0
chr10	19379281	19379491	exon	LOC_Os10g36250.1	153
chr10	19379281	19379491	five_prime_UTR	LOC_Os10g36250.1	24
chr10	19379281	19379491	intro	LOC_Os10g36250.1	56
chr10	19379281	19379491	up2k	LOC_Os10g36260.1	210
chr10	19379281	19379491	up2k	LOC_Os10g36260.2	210
chr10	19379281	19379491	up2k	LOC_Os10g36260.3	210
chr10	19693957	19694462	down2k	LOC_Os10g36780.1	408
chr10	19693957	19694462	down2k	LOC_Os10g36780.2	505
chr10	19693957	19694462	down2k	LOC_Os10g36780.3	505
chr10	19693957	19694462	down2k	LOC_Os10g36780.4	214
chr10	19693967	19694419	down2k	LOC_Os10g36780.1	398
chr10	19693967	19694419	down2k	LOC_Os10g36780.2	452
chr10	19693967	19694419	down2k	LOC_Os10g36780.3	452
chr10	19693967	19694419	down2k	LOC_Os10g36780.4	204
chr10	19694045	19694417	down2k	LOC_Os10g36780.1	320
chr10	19694045	19694417	down2k	LOC_Os10g36780.2	372
chr10	19694045	19694417	down2k	LOC_Os10g36780.3	372
chr10	19694045	19694417	down2k	LOC_Os10g36780.4	126
chr10	19694100	19694488	down2k	LOC_Os10g36780.1	265
chr10	19694100	19694488	down2k	LOC_Os10g36780.2	388
chr10	19694100	19694488	down2k	LOC_Os10g36780.3	388
chr10	19694100	19694488	down2k	LOC_Os10g36780.4	71
chr10	19891544	19892029	intergenic	.	0
chr10	19926173	19926607	intergenic	.	0
chr10	19927950	19928490	down2k	LOC_Os10g37240.2	540
chr10	19927950	19928490	down2k	LOC_Os10g37240.3	540
chr10	19927950	19928490	down2k	LOC_Os10g37240.4	485
chr10	20414852	20415110	intro	LOC_Os10g38110.1	258
chr10	20414852	20415110	up2k	LOC_Os10g38110.2	258
chr10	20418799	20419109	intergenic	.	0
chr10	20743321	20743489	up2k	LOC_Os10g38940.1	168
chr10	21091840	21092181	exon	LOC_Os10g39500.1	204
chr10	21091840	21092181	five_prime_UTR	LOC_Os10g39500.1	204
chr10	21091840	21092181	up2k	LOC_Os10g39500.1	137
chr10	21261821	21262189	intergenic	.	0
chr10	21262435	21262681	intergenic	.	0
chr10	21274409	21274918	exon	LOC_Os10g39770.1	454
chr10	21274409	21274918	intro	LOC_Os10g39770.1	54
chr10	21274409	21274918	three_prime_UTR	LOC_Os10g39770.1	331
chr10	21274960	21276002	exon	LOC_Os10g39770.1	1042
chr10	21274960	21276002	three_prime_UTR	LOC_Os10g39770.1	1042
chr10	21926797	21927315	intergenic	.	0
chr10	22314733	22315064	down2k	LOC_Os10g41520.1	331
chr10	22314733	22315064	down2k	LOC_Os10g41520.2	331
chr10	22314733	22315064	up2k	LOC_Os10g41534.3	331
chr10	22726213	22726549	intergenic	.	0
chr10	22973054	22973243	intergenic	.	0
chr10	23026596	23026895	intro	LOC_Os10g42690.1	299
chr11	125357	125638	up2k	LOC_Os11g01200.1	281
chr11	125357	125638	up2k	LOC_Os11g01200.2	281
chr11	125357	125638	up2k	LOC_Os11g01210.1	265
chr11	193730	194062	up2k	LOC_Os11g01330.1	332
chr11	384260	384815	down2k	LOC_Os11g01700.1	10
chr11	384260	384815	down2k	LOC_Os11g01720.1	555
chr11	384260	384815	exon	LOC_Os11g01710.1	74
chr11	384260	384815	intro	LOC_Os11g01710.1	480
chr11	384267	384635	down2k	LOC_Os11g01700.1	3
chr11	384267	384635	down2k	LOC_Os11g01720.1	368
chr11	384267	384635	exon	LOC_Os11g01710.1	67
chr11	384267	384635	intro	LOC_Os11g01710.1	300
chr11	403618	403808	exon	LOC_Os11g01750.1	66
chr11	403618	403808	intro	LOC_Os11g01750.1	31
chr11	403618	403808	intro	LOC_Os11g01750.1	91
chr11	403618	403808	up2k	LOC_Os11g01740.1	190
chr11	403618	403808	up2k	LOC_Os11g01740.2	190
chr11	454166	454643	exon	LOC_Os11g01860.1	29
chr11	454166	454643	up2k	LOC_Os11g01850.1	477
chr11	454166	454643	up2k	LOC_Os11g01850.2	477
chr11	454166	454643	up2k	LOC_Os11g01860.1	448
chr11	616099	616419	down2k	LOC_Os11g02190.1	320
chr11	680832	681126	down2k	LOC_Os11g02330.1	217
chr11	680832	681126	down2k	LOC_Os11g02330.2	237
chr11	680832	681126	down2k	LOC_Os11g02340.1	294
chr11	680832	681126	exon	LOC_Os11g02330.1	77
chr11	680832	681126	exon	LOC_Os11g02330.2	57
chr11	680832	681126	three_prime_UTR	LOC_Os11g02330.1	77
chr11	680832	681126	three_prime_UTR	LOC_Os11g02330.2	57
chr11	758186	758514	down2k	LOC_Os11g02480.1	328
chr11	758186	758514	down2k	LOC_Os11g02480.2	328
chr11	800915	801295	down2k	LOC_Os11g02550.1	380
chr11	800924	801374	down2k	LOC_Os11g02550.1	450
chr11	971942	972207	up2k	LOC_Os11g02860.1	265
chr11	1014612	1014962	up2k	LOC_Os11g02930.1	308
chr11	1014612	1014962	up2k	LOC_Os11g02940.1	184
chr11	1067962	1068197	intergenic	.	0
chr11	1068001	1068185	intergenic	.	0
chr11	1092562	1092948	intergenic	.	0
chr11	1143204	1143706	up2k	LOC_Os11g03160.1	207
chr11	1143219	1143787	up2k	LOC_Os11g03160.1	192
chr11	1143226	1143714	up2k	LOC_Os11g03160.1	185
chr11	1143227	1143708	up2k	LOC_Os11g03160.1	184
chr11	1228584	1229315	down2k	LOC_Os11g03290.1	117
chr11	1235026	1235883	exon	LOC_Os11g03300.1	857
chr11	1235026	1235883	exon	LOC_Os11g03300.2	857
chr11	1235026	1235883	five_prime_UTR	LOC_Os11g03300.2	111
chr11	1235026	1235883	three_prime_UTR	LOC_Os11g03300.1	202
chr11	1235026	1235883	three_prime_UTR	LOC_Os11g03300.2	202
chr11	1235120	1235881	exon	LOC_Os11g03300.1	761
chr11	1235120	1235881	exon	LOC_Os11g03300.2	761
chr11	1235120	1235881	five_prime_UTR	LOC_Os11g03300.2	17
chr11	1235120	1235881	three_prime_UTR	LOC_Os11g03300.1	200
chr11	1235120	1235881	three_prime_UTR	LOC_Os11g03300.2	200
chr11	1235428	1235727	exon	LOC_Os11g03300.1	299
chr11	1235428	1235727	exon	LOC_Os11g03300.2	299
chr11	1235428	1235727	three_prime_UTR	LOC_Os11g03300.1	46
chr11	1235428	1235727	three_prime_UTR	LOC_Os11g03300.2	46
chr11	1261932	1262311	down2k	LOC_Os11g03360.1	24
chr11	1261932	1262311	exon	LOC_Os11g03360.1	255
chr11	1261932	1262311	intro	LOC_Os11g03360.1	99
chr11	1302860	1303230	intergenic	.	0
chr11	1337246	1337530	intro	LOC_Os11g03484.1	284
chr11	1337380	1337572	intro	LOC_Os11g03484.1	192
chr11	1414509	1414817	down2k	LOC_Os11g03650.1	308
chr11	1414509	1414817	up2k	LOC_Os11g03640.1	308
chr11	1561344	1561635	up2k	LOC_Os11g03900.1	291
chr11	1561344	1561635	up2k	LOC_Os11g03910.1	291
chr11	1587537	1587848	intergenic	.	0
chr11	1704000	1704330	exon	LOC_Os11g04190.1	98
chr11	1704000	1704330	intro	LOC_Os11g04190.1	231
chr11	1712649	1712930	exon	LOC_Os11g04200.1	235
chr11	1712649	1712930	five_prime_UTR	LOC_Os11g04200.1	118
chr11	1712649	1712930	up2k	LOC_Os11g04200.1	46
chr11	1832363	1832698	down2k	LOC_Os11g04400.1	335
chr11	2190016	2190420	intergenic	.	0
chr11	2190113	2190428	intergenic	.	0
chr11	2288007	2288249	intergenic	.	0
chr11	2555600	2556132	up2k	LOC_Os11g05630.1	532
chr11	2555606	2556132	up2k	LOC_Os11g05630.1	526
chr11	2742255	2743347	intergenic	.	0
chr11	2822908	2823632	down2k	LOC_Os11g05990.1	724
chr11	2822908	2823632	intro	LOC_Os11g05990.2	724
chr11	2822913	2824118	down2k	LOC_Os11g05990.1	1205
chr11	2822913	2824118	exon	LOC_Os11g05990.2	431
chr11	2822913	2824118	intro	LOC_Os11g05990.2	773
chr11	2822913	2824118	three_prime_UTR	LOC_Os11g05990.2	425
chr11	2822925	2824111	down2k	LOC_Os11g05990.1	1186
chr11	2822925	2824111	exon	LOC_Os11g05990.2	424
chr11	2822925	2824111	intro	LOC_Os11g05990.2	761
chr11	2822925	2824111	three_prime_UTR	LOC_Os11g05990.2	418
chr11	2822926	2823609	down2k	LOC_Os11g05990.1	683
chr11	2822926	2823609	intro	LOC_Os11g05990.2	683
chr11	2823678	2824111	down2k	LOC_Os11g05990.1	433
chr11	2823678	2824111	exon	LOC_Os11g05990.2	424
chr11	2823678	2824111	intro	LOC_Os11g05990.2	8
chr11	2823678	2824111	three_prime_UTR	LOC_Os11g05990.2	418
chr11	3081397	3081856	down2k	LOC_Os11g06390.1	332
chr11	3081397	3081856	down2k	LOC_Os11g06390.3	332
chr11	3081397	3081856	down2k	LOC_Os11g06390.4	332
chr11	3081397	3081856	down2k	LOC_Os11g06390.5	332
chr11	3081397	3081856	down2k	LOC_Os11g06390.6	332
chr11	3081397	3081856	down2k	LOC_Os11g06400.1	459
chr11	3081397	3081856	exon	LOC_Os11g06390.1	127
chr11	3081397	3081856	exon	LOC_Os11g06390.3	127
chr11	3081397	3081856	exon	LOC_Os11g06390.4	127
chr11	3081397	3081856	exon	LOC_Os11g06390.5	127
chr11	3081397	3081856	exon	LOC_Os11g06390.6	127
chr11	3081397	3081856	intro	LOC_Os11g06390.2	459
chr11	3081397	3081856	three_prime_UTR	LOC_Os11g06390.1	127
chr11	3081397	3081856	three_prime_UTR	LOC_Os11g06390.3	127
chr11	3081397	3081856	three_prime_UTR	LOC_Os11g06390.4	127
chr11	3081397	3081856	three_prime_UTR	LOC_Os11g06390.5	127
chr11	3081397	3081856	three_prime_UTR	LOC_Os11g06390.6	127
chr11	3872455	3872959	intergenic	.	0
chr11	3872514	3872987	intergenic	.	0
chr11	3872589	3872929	intergenic	.	0
chr11	3873420	3873721	intergenic	.	0
chr11	3877672	3878021	intergenic	.	0
chr11	4033526	4033920	exon	LOC_Os11g07870.1	394
chr11	4132468	4132819	down2k	LOC_Os11g07970.1	351
chr11	4132468	4132819	up2k	LOC_Os11g07960.1	103
chr11	4206335	4206661	down2k	LOC_Os11g08060.1	326
chr11	4840664	4841237	intergenic	.	0
chr11	4840674	4841178	intergenic	.	0
chr11	4885404	4885716	intergenic	.	0
chr11	4909306	4909684	intergenic	.	0
chr11	4909420	4909749	intergenic	.	0
chr11	5236426	5236739	down2k	LOC_Os11g09790.1	313
chr11	5398801	5399017	up2k	LOC_Os11g10060.1	216
chr11	5416184	5416394	intergenic	.	0
chr11	5537647	5537877	intergenic	.	0
chr11	5665349	5665667	up2k	LOC_Os11g10420.1	234
chr11	5665349	5665667	up2k	LOC_Os11g10420.2	234
chr11	5665359	5665537	up2k	LOC_Os11g10420.1	178
chr11	5665359	5665537	up2k	LOC_Os11g10420.2	178
chr11	5894163	5894598	exon	LOC_Os11g10730.1	63
chr11	5894163	5894598	five_prime_UTR	LOC_Os11g10730.1	3
chr11	5894163	5894598	up2k	LOC_Os11g10730.1	372
chr11	5894163	5894598	up2k	LOC_Os11g10740.1	435
chr11	5894222	5894612	exon	LOC_Os11g10730.1	4
chr11	5894222	5894612	five_prime_UTR	LOC_Os11g10730.1	3
chr11	5894222	5894612	up2k	LOC_Os11g10730.1	386
chr11	5894222	5894612	up2k	LOC_Os11g10740.1	390
chr11	6073640	6073889	exon	LOC_Os11g11000.1	159
chr11	6073640	6073889	exon	LOC_Os11g11000.2	53
chr11	6073640	6073889	exon	LOC_Os11g11000.3	159
chr11	6073640	6073889	five_prime_UTR	LOC_Os11g11000.1	159
chr11	6073640	6073889	five_prime_UTR	LOC_Os11g11000.2	53
chr11	6073640	6073889	five_prime_UTR	LOC_Os11g11000.3	159
chr11	6073640	6073889	up2k	LOC_Os11g11000.1	90
chr11	6073640	6073889	up2k	LOC_Os11g11000.2	196
chr11	6073640	6073889	up2k	LOC_Os11g11000.3	90
chr11	6073640	6073889	up2k	LOC_Os11g11010.1	249
chr11	6073641	6073884	exon	LOC_Os11g11000.1	158
chr11	6073641	6073884	exon	LOC_Os11g11000.2	52
chr11	6073641	6073884	exon	LOC_Os11g11000.3	158
chr11	6073641	6073884	five_prime_UTR	LOC_Os11g11000.1	158
chr11	6073641	6073884	five_prime_UTR	LOC_Os11g11000.2	52
chr11	6073641	6073884	five_prime_UTR	LOC_Os11g11000.3	158
chr11	6073641	6073884	up2k	LOC_Os11g11000.1	85
chr11	6073641	6073884	up2k	LOC_Os11g11000.2	191
chr11	6073641	6073884	up2k	LOC_Os11g11000.3	85
chr11	6073641	6073884	up2k	LOC_Os11g11010.1	243
chr11	6099135	6099482	up2k	LOC_Os11g11050.1	302
chr11	6099155	6099506	up2k	LOC_Os11g11050.1	326
chr11	6334877	6335240	up2k	LOC_Os11g11410.1	363
chr11	6334877	6335240	up2k	LOC_Os11g11410.2	363
chr11	6334877	6335240	up2k	LOC_Os11g11410.3	363
chr11	6334886	6335222	up2k	LOC_Os11g11410.1	336
chr11	6334886	6335222	up2k	LOC_Os11g11410.2	336
chr11	6334886	6335222	up2k	LOC_Os11g11410.3	336
chr11	6334894	6335171	up2k	LOC_Os11g11410.1	277
chr11	6334894	6335171	up2k	LOC_Os11g11410.2	277
chr11	6334894	6335171	up2k	LOC_Os11g11410.3	277
chr11	6335484	6335984	exon	LOC_Os11g11410.1	91
chr11	6335484	6335984	exon	LOC_Os11g11410.2	91
chr11	6335484	6335984	exon	LOC_Os11g11410.3	91
chr11	6335484	6335984	five_prime_UTR	LOC_Os11g11410.1	91
chr11	6335484	6335984	five_prime_UTR	LOC_Os11g11410.2	91
chr11	6335484	6335984	five_prime_UTR	LOC_Os11g11410.3	91
chr11	6335484	6335984	up2k	LOC_Os11g11410.1	409
chr11	6335484	6335984	up2k	LOC_Os11g11410.2	409
chr11	6335484	6335984	up2k	LOC_Os11g11410.3	409
chr11	6335494	6335982	exon	LOC_Os11g11410.1	89
chr11	6335494	6335982	exon	LOC_Os11g11410.2	89
chr11	6335494	6335982	exon	LOC_Os11g11410.3	89
chr11	6335494	6335982	five_prime_UTR	LOC_Os11g11410.1	89
chr11	6335494	6335982	five_prime_UTR	LOC_Os11g11410.2	89
chr11	6335494	6335982	five_prime_UTR	LOC_Os11g11410.3	89
chr11	6335494	6335982	up2k	LOC_Os11g11410.1	399
chr11	6335494	6335982	up2k	LOC_Os11g11410.2	399
chr11	6335494	6335982	up2k	LOC_Os11g11410.3	399
chr11	6335546	6335908	exon	LOC_Os11g11410.1	15
chr11	6335546	6335908	exon	LOC_Os11g11410.2	15
chr11	6335546	6335908	exon	LOC_Os11g11410.3	15
chr11	6335546	6335908	five_prime_UTR	LOC_Os11g11410.1	15
chr11	6335546	6335908	five_prime_UTR	LOC_Os11g11410.2	15
chr11	6335546	6335908	five_prime_UTR	LOC_Os11g11410.3	15
chr11	6335546	6335908	up2k	LOC_Os11g11410.1	347
chr11	6335546	6335908	up2k	LOC_Os11g11410.2	347
chr11	6335546	6335908	up2k	LOC_Os11g11410.3	347
chr11	6339371	6339627	intro	LOC_Os11g11410.1	256
chr11	6339371	6339627	intro	LOC_Os11g11410.2	256
chr11	6339371	6339627	intro	LOC_Os11g11410.3	256
chr11	6339371	6339627	up2k	LOC_Os11g11410.4	256
chr11	6339371	6339633	intro	LOC_Os11g11410.1	262
chr11	6339371	6339633	intro	LOC_Os11g11410.2	262
chr11	6339371	6339633	intro	LOC_Os11g11410.3	262
chr11	6339371	6339633	up2k	LOC_Os11g11410.4	262
chr11	6339377	6339708	intro	LOC_Os11g11410.1	331
chr11	6339377	6339708	intro	LOC_Os11g11410.2	331
chr11	6339377	6339708	intro	LOC_Os11g11410.3	331
chr11	6339377	6339708	up2k	LOC_Os11g11410.4	331
chr11	6473206	6473672	exon	LOC_Os11g11640.1	142
chr11	6473206	6473672	exon	LOC_Os11g11640.1	65
chr11	6473206	6473672	exon	LOC_Os11g11640.1	8
chr11	6473206	6473672	intro	LOC_Os11g11640.1	29
chr11	6473206	6473672	intro	LOC_Os11g11640.1	92
chr11	6473206	6473672	up2k	LOC_Os11g11630.1	466
chr11	6473206	6473672	up2k	LOC_Os11g11640.1	126
chr11	6648901	6649162	down2k	LOC_Os11g11970.1	239
chr11	6648901	6649162	exon	LOC_Os11g11980.1	176
chr11	6648901	6649162	five_prime_UTR	LOC_Os11g11980.1	176
chr11	6648901	6649162	up2k	LOC_Os11g11980.1	85
chr11	7083696	7084269	down2k	LOC_Os11g12610.1	573
chr11	7083696	7084272	down2k	LOC_Os11g12610.1	576
chr11	7083777	7084174	down2k	LOC_Os11g12610.1	397
chr11	7083857	7084263	down2k	LOC_Os11g12610.1	406
chr11	7132372	7132585	up2k	LOC_Os11g12660.1	213
chr11	7176923	7177171	down2k	LOC_Os11g12710.1	248
chr11	7195066	7195442	intro	LOC_Os11g12740.1	376
chr11	7195104	7195456	intro	LOC_Os11g12740.1	352
chr11	7201934	7202468	intergenic	.	0
chr11	7492839	7493202	down2k	LOC_Os11g13670.1	363
chr11	7542075	7542651	up2k	LOC_Os11g13710.1	576
chr11	7542108	7542657	up2k	LOC_Os11g13710.1	549
chr11	7542148	7542686	up2k	LOC_Os11g13710.1	538
chr11	7639214	7639478	down2k	LOC_Os11g13850.1	264
chr11	7639214	7639478	down2k	LOC_Os11g13850.2	222
chr11	7639214	7639478	down2k	LOC_Os11g13850.3	222
chr11	7639214	7639478	exon	LOC_Os11g13850.2	42
chr11	7639214	7639478	exon	LOC_Os11g13850.3	42
chr11	7639214	7639478	three_prime_UTR	LOC_Os11g13850.2	42
chr11	7639214	7639478	three_prime_UTR	LOC_Os11g13850.3	42
chr11	7665096	7665994	intergenic	.	0
chr11	7665361	7665956	intergenic	.	0
chr11	7666326	7667115	intergenic	.	0
chr11	7666397	7667127	intergenic	.	0
chr11	7666409	7667141	intergenic	.	0
chr11	7666521	7667113	intergenic	.	0
chr11	7670249	7670584	intergenic	.	0
chr11	7696880	7697548	up2k	LOC_Os11g13930.1	668
chr11	7697118	7697488	up2k	LOC_Os11g13930.1	370
chr11	7821103	7821406	intro	LOC_Os11g14070.1	303
chr11	7824035	7824393	exon	LOC_Os11g14070.1	96
chr11	7824035	7824393	five_prime_UTR	LOC_Os11g14070.1	96
chr11	7824035	7824393	up2k	LOC_Os11g14070.1	262
chr11	7872955	7873306	down2k	LOC_Os11g14130.1	351
chr11	8032263	8032479	up2k	LOC_Os11g14310.1	216
chr11	8369482	8369846	up2k	LOC_Os11g14870.1	44
chr11	8369517	8369828	up2k	LOC_Os11g14870.1	9
chr11	8452134	8452510	down2k	LOC_Os11g15020.1	376
chr11	9695882	9696143	down2k	LOC_Os11g17390.1	261
chr11	9695882	9696143	up2k	LOC_Os11g17380.1	261
chr11	9695926	9696144	down2k	LOC_Os11g17390.1	218
chr11	9695926	9696144	up2k	LOC_Os11g17380.1	218
chr11	9712177	9712739	down2k	LOC_Os11g17410.1	562
chr11	9712177	9712739	up2k	LOC_Os11g17420.1	562
chr11	9712177	9712739	up2k	LOC_Os11g17430.1	562
chr11	9712179	9712701	down2k	LOC_Os11g17410.1	522
chr11	9712179	9712701	up2k	LOC_Os11g17420.1	522
chr11	9712179	9712701	up2k	LOC_Os11g17430.1	522
chr11	9712263	9712732	down2k	LOC_Os11g17410.1	469
chr11	9712263	9712732	up2k	LOC_Os11g17420.1	469
chr11	9712263	9712732	up2k	LOC_Os11g17430.1	469
chr11	9712266	9712635	down2k	LOC_Os11g17410.1	369
chr11	9712266	9712635	up2k	LOC_Os11g17420.1	369
chr11	9712266	9712635	up2k	LOC_Os11g17430.1	369
chr11	10054447	10054810	down2k	LOC_Os11g17910.1	245
chr11	10264321	10264842	intro	LOC_Os11g18194.1	521
chr11	10264441	10264841	intro	LOC_Os11g18194.1	400
chr11	10411249	10411520	intergenic	.	0
chr11	10733617	10734023	exon	LOC_Os11g18870.1	61
chr11	10733617	10734023	intro	LOC_Os11g18870.1	160
chr11	10733617	10734023	intro	LOC_Os11g18870.1	183
chr11	10775357	10775797	up2k	LOC_Os11g18940.1	440
chr11	10775432	10775737	up2k	LOC_Os11g18940.1	305
chr11	10776118	10776472	up2k	LOC_Os11g18940.1	354
chr11	10936888	10937256	exon	LOC_Os11g19160.1	281
chr11	10936888	10937256	intro	LOC_Os11g19160.1	27
chr11	10936888	10937256	intro	LOC_Os11g19160.1	58
chr11	11033280	11033510	intergenic	.	0
chr11	11067319	11067576	up2k	LOC_Os11g19310.1	257
chr11	11097504	11097787	intergenic	.	0
chr11	11221444	11221843	exon	LOC_Os11g19490.1	159
chr11	11221444	11221843	intro	LOC_Os11g19490.1	84
chr11	11221444	11221843	up2k	LOC_Os11g19490.1	155
chr11	11336556	11336718	intro	LOC_Os11g19690.1	162
chr11	11336822	11337116	exon	LOC_Os11g19690.1	71
chr11	11336822	11337116	intro	LOC_Os11g19690.1	177
chr11	11336822	11337116	intro	LOC_Os11g19690.1	44
chr11	11568487	11568773	down2k	LOC_Os11g20070.1	286
chr11	11749108	11749479	intro	LOC_Os11g20330.1	371
chr11	11749108	11749479	intro	LOC_Os11g20330.2	371
chr11	11749113	11749543	intro	LOC_Os11g20330.1	430
chr11	11749113	11749543	intro	LOC_Os11g20330.2	430
chr11	11761312	11761973	up2k	LOC_Os11g20330.1	661
chr11	11761312	11761973	up2k	LOC_Os11g20330.2	661
chr11	11761485	11761875	up2k	LOC_Os11g20330.1	390
chr11	11761485	11761875	up2k	LOC_Os11g20330.2	390
chr11	11774316	11774639	down2k	LOC_Os11g20350.1	134
chr11	11774316	11774639	up2k	LOC_Os11g20360.1	323
chr11	11774316	11774639	up2k	LOC_Os11g20360.2	323
chr11	11774396	11774644	down2k	LOC_Os11g20350.1	54
chr11	11774396	11774644	up2k	LOC_Os11g20360.1	248
chr11	11774396	11774644	up2k	LOC_Os11g20360.2	248
chr11	11774398	11774622	down2k	LOC_Os11g20350.1	52
chr11	11774398	11774622	up2k	LOC_Os11g20360.1	224
chr11	11774398	11774622	up2k	LOC_Os11g20360.2	224
chr11	11774435	11774643	down2k	LOC_Os11g20350.1	15
chr11	11774435	11774643	up2k	LOC_Os11g20360.1	208
chr11	11774435	11774643	up2k	LOC_Os11g20360.2	208
chr11	11822037	11822185	up2k	LOC_Os11g20430.1	148
chr11	12584614	12584850	up2k	LOC_Os11g21930.1	236
chr11	12706706	12706925	down2k	LOC_Os11g22154.1	219
chr11	12706706	12706925	exon	LOC_Os11g22150.1	64
chr11	12706706	12706925	exon	LOC_Os11g22150.2	69
chr11	12706706	12706925	five_prime_UTR	LOC_Os11g22150.1	64
chr11	12706706	12706925	five_prime_UTR	LOC_Os11g22150.2	69
chr11	12706706	12706925	up2k	LOC_Os11g22150.1	155
chr11	12706706	12706925	up2k	LOC_Os11g22150.2	150
chr11	12706706	12706925	up2k	LOC_Os11g22150.3	219
chr11	12706726	12706912	down2k	LOC_Os11g22154.1	186
chr11	12706726	12706912	exon	LOC_Os11g22150.1	44
chr11	12706726	12706912	exon	LOC_Os11g22150.2	49
chr11	12706726	12706912	five_prime_UTR	LOC_Os11g22150.1	44
chr11	12706726	12706912	five_prime_UTR	LOC_Os11g22150.2	49
chr11	12706726	12706912	up2k	LOC_Os11g22150.1	142
chr11	12706726	12706912	up2k	LOC_Os11g22150.2	137
chr11	12706726	12706912	up2k	LOC_Os11g22150.3	186
chr11	12706733	12706917	down2k	LOC_Os11g22154.1	184
chr11	12706733	12706917	exon	LOC_Os11g22150.1	37
chr11	12706733	12706917	exon	LOC_Os11g22150.2	42
chr11	12706733	12706917	five_prime_UTR	LOC_Os11g22150.1	37
chr11	12706733	12706917	five_prime_UTR	LOC_Os11g22150.2	42
chr11	12706733	12706917	up2k	LOC_Os11g22150.1	147
chr11	12706733	12706917	up2k	LOC_Os11g22150.2	142
chr11	12706733	12706917	up2k	LOC_Os11g22150.3	184
chr11	12769575	12769772	down2k	LOC_Os11g22260.1	197
chr11	12769575	12769772	up2k	LOC_Os11g22250.1	197
chr11	12769575	12769772	up2k	LOC_Os11g22270.1	197
chr11	12893044	12893272	intergenic	.	0
chr11	13013330	13013620	exon	LOC_Os11g22630.1	290
chr11	13091149	13091350	intergenic	.	0
chr11	13098113	13098564	down2k	LOC_Os11g22760.1	451
chr11	13098113	13098564	down2k	LOC_Os11g22770.1	451
chr11	13208350	13208817	down2k	LOC_Os11g22970.1	41
chr11	13208351	13208804	down2k	LOC_Os11g22970.1	40
chr11	13208354	13208793	down2k	LOC_Os11g22970.1	37
chr11	13208366	13208745	down2k	LOC_Os11g22970.1	25
chr11	13443393	13443883	down2k	LOC_Os11g23760.1	490
chr11	13443393	13443883	exon	LOC_Os11g23770.1	7
chr11	13443393	13443883	exon	LOC_Os11g23770.1	99
chr11	13443393	13443883	exon	LOC_Os11g23770.2	490
chr11	13443393	13443883	intro	LOC_Os11g23770.1	284
chr11	13443393	13443883	intro	LOC_Os11g23770.1	97
chr11	13443393	13443883	three_prime_UTR	LOC_Os11g23770.2	423
chr11	13645146	13645734	intergenic	.	0
chr11	13645159	13645698	intergenic	.	0
chr11	13648659	13649514	intergenic	.	0
chr11	13648704	13649528	intergenic	.	0
chr11	13669065	13669545	exon	LOC_Os11g24070.1	444
chr11	13669065	13669545	intro	LOC_Os11g24070.1	35
chr11	13669065	13669545	three_prime_UTR	LOC_Os11g24070.1	434
chr11	13669092	13669576	exon	LOC_Os11g24070.1	475
chr11	13669092	13669576	intro	LOC_Os11g24070.1	8
chr11	13669092	13669576	three_prime_UTR	LOC_Os11g24070.1	465
chr11	13669107	13669518	exon	LOC_Os11g24070.1	411
chr11	13669107	13669518	three_prime_UTR	LOC_Os11g24070.1	407
chr11	13669165	13669446	exon	LOC_Os11g24070.1	281
chr11	13669165	13669446	three_prime_UTR	LOC_Os11g24070.1	281
chr11	13757987	13758422	intergenic	.	0
chr11	13758021	13758356	intergenic	.	0
chr11	13759411	13759665	intergenic	.	0
chr11	13801469	13801632	intergenic	.	0
chr11	13869333	13869516	up2k	LOC_Os11g24340.1	183
chr11	13991578	13991961	intergenic	.	0
chr11	14126095	14126438	intergenic	.	0
chr11	14126101	14126338	intergenic	.	0
chr11	14226130	14226482	up2k	LOC_Os11g24980.1	231
chr11	14226130	14226482	up2k	LOC_Os11g24990.1	30
chr11	14253626	14253783	intergenic	.	0
chr11	14253626	14253786	intergenic	.	0
chr11	14339139	14339635	intergenic	.	0
chr11	14339223	14339562	intergenic	.	0
chr11	14340644	14341199	down2k	LOC_Os11g25180.1	555
chr11	14491132	14491435	down2k	LOC_Os11g25410.1	303
chr11	14491132	14491435	down2k	LOC_Os11g25420.1	303
chr11	14507938	14508219	down2k	LOC_Os11g25454.1	281
chr11	14712546	14713623	intro	LOC_Os11g25780.1	1077
chr11	14712575	14713627	intro	LOC_Os11g25780.1	1052
chr11	14715631	14716023	down2k	LOC_Os11g25780.1	392
chr11	14715653	14716014	down2k	LOC_Os11g25780.1	361
chr11	14745820	14746162	up2k	LOC_Os11g25874.1	195
chr11	14745904	14746166	up2k	LOC_Os11g25874.1	199
chr11	14758473	14758906	intergenic	.	0
chr11	14758498	14758909	intergenic	.	0
chr11	14758528	14758918	intergenic	.	0
chr11	14805600	14806222	intergenic	.	0
chr11	14805616	14806151	intergenic	.	0
chr11	14805621	14806309	intergenic	.	0
chr11	14805622	14806205	intergenic	.	0
chr11	14864616	14865036	intergenic	.	0
chr11	14882021	14882302	down2k	LOC_Os11g26020.1	281
chr11	14882021	14882302	up2k	LOC_Os11g26030.1	281
chr11	14882030	14882217	down2k	LOC_Os11g26020.1	187
chr11	14882030	14882217	up2k	LOC_Os11g26030.1	187
chr11	14889778	14890283	exon	LOC_Os11g26030.1	268
chr11	14889778	14890283	intro	LOC_Os11g26030.1	236
chr11	14889778	14890283	three_prime_UTR	LOC_Os11g26030.1	22
chr11	14891201	14891475	down2k	LOC_Os11g26030.1	274
chr11	14959233	14959664	up2k	LOC_Os11g26130.1	431
chr11	15002817	15003150	intergenic	.	0
chr11	15002855	15003276	down2k	LOC_Os11g26200.1	125
chr11	15022898	15023102	intergenic	.	0
chr11	15231574	15231951	up2k	LOC_Os11g26590.1	377
chr11	15231586	15231968	up2k	LOC_Os11g26590.1	382
chr11	15260716	15260965	down2k	LOC_Os11g26640.1	249
chr11	15260716	15260965	exon	LOC_Os11g26630.1	54
chr11	15260716	15260965	up2k	LOC_Os11g26630.1	195
[truncated: 5,487 more rows]
