# Supplementary material for: The transcription factor GATA10 regulates fertility conversion of a two‐line hybrid tms5 mutant rice via the modulation of Ub L40 expression
Source: J Integr Plant Biol. 2019 Nov 6;62(7):1034–56. doi: 10.1111/jipb.12871 (PMC7383616; doi:10.1111/jipb.12871)
Supplement: Supplementary file 4 — Table S3. Differentially expressed genes (DEGs) based on RNA‐seq [file JIPB-62-1034-s004.xlsx]

## Sheet: WXS(S)P3 vs WXS(F)P3_DEGs
Supplemental Table S3. The differential expression genes from RNA-seq
#ID	SP3_rep1_FPKM	SP3_rep2_FPKM	SP3_rep3_FPKM	FP3_rep1_FPKM	FP3_rep2_FPKM	FP3_rep3_FPKM	FDR	log2FC	regulated	COG_class	COG_class_annotation	GO_annotation	KEGG_annotation	KEGG_pathway_annotation	KOG_class	KOG_class_annotation	Swiss-Prot_annotation	eggNOG_class	eggNOG_class_annotation	NR_annotation
LOC_Os01g01060	84.9873	75.3546	53.0292	34.0698	0.52902	32.0905	7.58409e-08	-1.05925	down	[J]	Translation, ribosomal structure and biogenesis	Molecular Function: RNA binding (GO:0003723);; Molecular Function: structural constituent of ribosome (GO:0003735);; Cellular Component: cell wall (GO:0005618);; Cellular Component: vacuolar membrane (GO:0005774);; Cellular Component: plasma membrane (GO:0005886);; Biological Process: translation (GO:0006412);; Cellular Component: plasmodesma (GO:0009506);; Cellular Component: chloroplast (GO:000…	K02989|7.92406e-147|osa:4326457|Os01g0100700; K02989 small subunit ribosomal protein S5e (A)	Ribosome (ko03010)	[J]	Translation, ribosomal structure and biogenesis	40S ribosomal protein S5 (Fragment) GN=RPS5 OS=Cicer arietinum (Chickpea) PE=2 SV=1	J	Translation, ribosomal structure and biogenesis	Os01g0100700 [Oryza sativa Japonica Group]
LOC_Os01g01080	6.97982	7.37594	5.0313	18.9568	17.5065	17.6179	3.62054e-12	1.47975	up	[E]	Amino acid transport and metabolism	Cellular Component: endoplasmic reticulum membrane (GO:0005789);; Biological Process: cellular amino acid metabolic process (GO:0006520);; Biological Process: fatty acid beta-oxidation (GO:0006635);; Biological Process: ER to Golgi vesicle-mediated transport (GO:0006888);; Biological Process: apoptotic process (GO:0006915);; Molecular Function: sphinganine-1-phosphate aldolase activity (GO:000811…	K01634|0|osa:4326459|Os01g0100900; K01634 sphinganine-1-phosphate aldolase [EC:4.1.2.27] (A)	Sphingolipid metabolism (ko00600)	[E]	Amino acid transport and metabolism	Sphingosine-1-phosphate lyase (Precursor) OS=Oryza sativa subsp. japonica (Rice) PE=2 SV=2	E	Amino acid transport and metabolism	Os01g0100900 [Oryza sativa Japonica Group]
LOC_Os01g01160	1.42114	1.15127	1.27903	3.37813	3.33958	3.05305	0.0010779	1.37276	up	[O]	Posttranslational modification, protein turnover, chaperones	Cellular Component: nucleus (GO:0005634);; Biological Process: protein folding (GO:0006457);; Cellular Component: plastid (GO:0009536);; Biological Process: cellular process (GO:0009987);; Biological Process: chlorophyll catabolic process (GO:0015996);; Molecular Function: heat shock protein binding (GO:0031072);; Cellular Component: intracellular part (GO:0044424);; Cellular Component: cell peri…	--	--	[O]	Posttranslational modification, protein turnover, chaperones	Chaperone protein dnaJ 20, chloroplastic (Precursor) GN=F18A5.220 OS=Arabidopsis thaliana (Mouse-ear cress) PE=1 SV=2	O	Posttranslational modification, protein turnover, chaperones	P0402A09.13 [Oryza sativa Japonica Group]
LOC_Os01g01430	0	0	0	7.8597	7.25836	7.54013	5.38575e-69	Inf	up	--	--	Biological Process: MAPK cascade (GO:0000165);; Biological Process: response to hypoxia (GO:0001666);; Molecular Function: DNA binding (GO:0003677);; Molecular Function: sequence-specific DNA binding transcription factor activity (GO:0003700);; Cellular Component: nucleus (GO:0005634);; Biological Process: regulation of transcription, DNA-templated (GO:0006355);; Biological Process: protein targe…	--	--	--	--	NAC transcription factor NAM-A1 GN=NAM-A1 OS=Triticum turgidum subsp. durum (Durum wheat) PE=2 SV=1	S	Function unknown	hypothetical protein OsI_00036 [Oryza sativa Indica Group]
LOC_Os01g01560	0.418638	0.179282	0.140868	0.698811	0.850794	0.631522	0.00312227	1.52093	up	--	--	Molecular Function: DNA binding (GO:0003677);; Molecular Function: binding (GO:0005488);; Molecular Function: protein dimerization activity (GO:0046983);;	--	--	[L]	Replication, recombination and repair	Putative AC transposase OS=Zea mays (Maize) PE=2 SV=2	L	Replication, recombination and repair	Os07g0274200 [Oryza sativa Japonica Group]
LOC_Os01g01610	0.974259	0.699626	1.92496	4.1245	4.23757	4.95654	3.68042e-06	1.81782	up	[S]	Function unknown	Molecular Function: structural molecule activity (GO:0005198);; Cellular Component: mitochondrion (GO:0005739);; Biological Process: iron-sulfur cluster assembly (GO:0016226);; Molecular Function: iron-sulfur cluster binding (GO:0051536);;	K13628|2.17664e-85|osa:9272545|Os01g0105800; K13628 iron-sulfur cluster assembly protein (A)	--	[P]	Inorganic ion transport and metabolism	Iron-sulfur assembly protein IscA-like 1, mitochondrial (Precursor) GN=At2g16710 OS=Arabidopsis thaliana (Mouse-ear cress) PE=2 SV=2	P	Inorganic ion transport and metabolism	Os01g0105800 [Oryza sativa Japonica Group]
LOC_Os01g01640	3.05366	2.09804	3.75366	5.08922	8.71039	8.19337	0.0186047	1.13361	up	[U]	Intracellular trafficking, secretion, and vesicular transport	Molecular Function: protein serine/threonine kinase activity (GO:0004674);; Cellular Component: mitochondrion (GO:0005739);; Cellular Component: endoplasmic reticulum (GO:0005783);; Cellular Component: Golgi apparatus (GO:0005794);; Cellular Component: plasma membrane (GO:0005886);; Biological Process: polysaccharide metabolic process (GO:0005976);; Biological Process: retrograde vesicle-mediated…	--	--	[U]	Intracellular trafficking, secretion, and vesicular transport	Protein RER1A GN=RER1A OS=Arabidopsis thaliana (Mouse-ear cress) PE=1 SV=1	U	Intracellular trafficking, secretion, and vesicular transport	Os01g0106200 [Oryza sativa Japonica Group]
LOC_Os01g01870	12.6472	12.3053	9.46932	27.9579	27.1736	26.1063	1.63398e-08	1.29547	up	--	--	Biological Process: single-organism process (GO:0044699);; Molecular Function: protein dimerization activity (GO:0046983);; Cellular Component: cell periphery (GO:0071944);;	--	--	--	--	Formin-like protein 5 GN=P0453E05.107 OS=Oryza sativa subsp. japonica (Rice) PE=2 SV=2	K	Transcription	unknown protein [Oryza sativa Japonica Group]
LOC_Os01g02020	10.4159	11.0561	8.28629	21.9789	20.3254	19.4535	2.24597e-07	1.09146	up	[I]	Lipid transport and metabolism	Molecular Function: acetyl-CoA C-acetyltransferase activity (GO:0003985);; Cellular Component: peroxisome (GO:0005777);; Cellular Component: cytosol (GO:0005829);; Cellular Component: plasma membrane (GO:0005886);; Biological Process: acetyl-CoA biosynthetic process (GO:0006085);; Biological Process: metabolic process (GO:0008152);; Biological Process: embryo development ending in seed dormancy (…	K00626|0|osa:4326136|Os01g0110400; K00626 acetyl-CoA C-acetyltransferase [EC:2.3.1.9] (A)	Fatty acid degradation (ko00071);; Synthesis and degradation of ketone bodies (ko00072);; Valine, leucine and isoleucine degradation (ko00280);; Lysine degradation (ko00310);; Tryptophan metabolism (ko00380);; Pyruvate metabolism (ko00620);; Glyoxylate and dicarboxylate metabolism (ko00630);; Propanoate metabolism (ko00640);; Butanoate metabolism (ko00650);; Terpenoid backbone biosynthesis (ko009…	[I]	Lipid transport and metabolism	Probable acetyl-CoA acetyltransferase, cytosolic 2 GN=At5g47720 OS=Arabidopsis thaliana (Mouse-ear cress) PE=2 SV=1	I	Lipid transport and metabolism	Os01g0110400 [Oryza sativa Japonica Group]
LOC_Os01g02120	0	0.088236	0	0.895977	0.673922	0.751954	2.31131e-13	4.69971	up	[R]	General function prediction only	Biological Process: transition metal ion transport (GO:0000041);; Molecular Function: sequence-specific DNA binding transcription factor activity (GO:0003700);; Molecular Function: transcription cofactor activity (GO:0003712);; Cellular Component: nucleus (GO:0005634);; Cellular Component: vacuole (GO:0005773);; Cellular Component: plasma membrane (GO:0005886);; Biological Process: protein target…	--	--	[R]	General function prediction only	Protein MOTHER of FT and TF 1 OS=Arabidopsis thaliana (Mouse-ear cress) PE=1 SV=1	R	General function prediction only	Os01g0111600 [Oryza sativa Japonica Group]
LOC_Os01g02139	8.52195	8.72447	4.50559	42.3577	39.6414	35.4107	6.11839e-19	2.5084	up	--	--	Cellular Component: cytoplasmic membrane-bounded vesicle (GO:0016023);;	--	--	--	--	--	S	Function unknown	Os01g0111800 [Oryza sativa Japonica Group]
LOC_Os01g02150	4.87769	7.54393	3.01463	37.8808	36.8731	36.0117	1.47677e-32	2.93335	up	--	--	Biological Process: cell morphogenesis (GO:0000902);; Cellular Component: plant-type cell wall (GO:0009505);; Biological Process: trichoblast differentiation (GO:0010054);; Cellular Component: cytoplasmic membrane-bounded vesicle (GO:0016023);; Biological Process: cell growth (GO:0016049);; Biological Process: cell development (GO:0048468);; Biological Process: developmental growth involved in mo…	--	--	[A]	RNA processing and modification	Extensin (Precursor) GN=HRGPNT3 OS=Nicotiana tabacum (Common tobacco) PE=2 SV=1	R	General function prediction only	Os01g0111900 [Oryza sativa Japonica Group]
LOC_Os01g02190	0	0	0.13416	1.79008	1.51534	1.60868	3.65012e-18	5.00968	up	--	--	Cellular Component: plasma membrane (GO:0005886);; Biological Process: purine nucleobase transport (GO:0006863);; Biological Process: response to stress (GO:0006950);; Biological Process: response to boron-containing substance (GO:0010036);; Molecular Function: water channel activity (GO:0015250);; Biological Process: inorganic anion transport (GO:0015698);; Cellular Component: integral component…	K09874|6.04928e-138|osa:4326119|Os01g0112400; K09874 aquaporin NIP (A)	--	[G]	Carbohydrate transport and metabolism	Aquaporin NIP4-1 OS=Oryza sativa subsp. japonica (Rice) PE=2 SV=1	G	Carbohydrate transport and metabolism	Os01g0112400 [Oryza sativa Japonica Group]
LOC_Os01g02360	0.1199	0.30936	0.132499	0.662778	0.820823	0.796486	4.28213e-05	2.04717	up	[RTKL]	General function prediction only;; Signal transduction mechanisms;; Transcription;; Replication, recombination and repair	Biological Process: MAPK cascade (GO:0000165);; Biological Process: response to molecule of bacterial origin (GO:0002237);; Molecular Function: protein kinase activity (GO:0004672);; Molecular Function: protein serine/threonine kinase activity (GO:0004674);; Molecular Function: protein tyrosine kinase activity (GO:0004713);; Molecular Function: ATP binding (GO:0005524);; Cellular Component: plasm…	--	--	[T]	Signal transduction mechanisms	Probable receptor-like protein kinase At5g39020 (Precursor) GN=At5g39020 OS=Arabidopsis thaliana (Mouse-ear cress) PE=2 SV=1	T	Signal transduction mechanisms	Os01g0113800 [Oryza sativa Japonica Group]
LOC_Os01g02400	0.025624	0	0.046901	0.233613	0.291404	0.250699	2.08543e-09	3.13856	up	[RTKL]	General function prediction only;; Signal transduction mechanisms;; Transcription;; Replication, recombination and repair	Biological Process: MAPK cascade (GO:0000165);; Biological Process: response to molecule of bacterial origin (GO:0002237);; Molecular Function: protein kinase activity (GO:0004672);; Molecular Function: protein serine/threonine kinase activity (GO:0004674);; Molecular Function: protein tyrosine kinase activity (GO:0004713);; Molecular Function: ATP binding (GO:0005524);; Cellular Component: plasm…	--	--	--	--	Probable receptor-like protein kinase At1g67000 (Precursor) GN=At1g67000 OS=Arabidopsis thaliana (Mouse-ear cress) PE=2 SV=2	T	Signal transduction mechanisms	hypothetical protein OsJ_00139 [Oryza sativa Japonica Group]
LOC_Os01g02470	1.14921	1.21282	0.531296	0.224106	0.52902	0.352373	0.000136557	-1.73274	down	--	--	Molecular Function: catalytic activity (GO:0003824);; Biological Process: base-excision repair (GO:0006284);; Cellular Component: plastid (GO:0009536);; Biological Process: single-organism process (GO:0044699);;	K07897|6.10533e-09|zma:100193973|uncharacterized LOC100193973; K07897 Ras-related protein Rab-7A (A)	Endocytosis (ko04144);; Phagosome (ko04145)	--	--	Formin-like protein 5 GN=P0453E05.107 OS=Oryza sativa subsp. japonica (Rice) PE=2 SV=2	U	Intracellular trafficking, secretion, and vesicular transport	hypothetical protein OsJ_00125 [Oryza sativa Japonica Group]
LOC_Os01g02860	1.2386	1.62662	0.905674	0.841967	0.52902	0.424636	0.00328175	-1.21917	down	--	--	Cellular Component: SAGA complex (GO:0000124);; Molecular Function: transcription cofactor activity (GO:0003712);; Cellular Component: plastid (GO:0009536);;	--	--	--	--	--	S	Function unknown	hypothetical protein OsJ_00157 [Oryza sativa Japonica Group]
LOC_Os01g02900	0.029696	0.094092	0.072742	1.574	1.5169	1.1557	1.12378e-19	4.31707	up	--	--	Cellular Component: mitochondrion (GO:0005739);; Molecular Function: transferase activity, transferring glycosyl groups (GO:0016757);; Cellular Component: cell part (GO:0044464);;	--	--	[S]	Function unknown	Serine/arginine-rich splicing factor SR45 GN=F19K19.9 OS=Arabidopsis thaliana (Mouse-ear cress) PE=1 SV=1	S	Function unknown	hypothetical protein OsI_00151 [Oryza sativa Indica Group]
LOC_Os01g02920	0.233292	0.210142	0.566353	10.3907	9.40782	9.87075	5.14237e-57	4.89254	up	--	--	Biological Process: anatomical structure morphogenesis (GO:0009653);; Molecular Function: transferase activity, transferring glycosyl groups (GO:0016757);; Biological Process: single-organism developmental process (GO:0044767);; Biological Process: cellular developmental process (GO:0048869);; Cellular Component: cell periphery (GO:0071944);;	--	--	[S]	Function unknown	Vegetative cell wall protein gp1 (Precursor) GN=GP1 OS=Chlamydomonas reinhardtii (Chlamydomonas smithii) PE=1 SV=1	S	Function unknown	Os01g0118700 [Oryza sativa Japonica Group]
LOC_Os01g02930	0.218555	0.149692	0.028231	0.709046	0.452868	0.492373	8.96407e-05	2.13734	up	--	--	Molecular Function: transferase activity, transferring glycosyl groups (GO:0016757);; Cellular Component: cell periphery (GO:0071944);;	--	--	[S]	Function unknown	Formin-like protein 5 GN=P0453E05.107 OS=Oryza sativa subsp. japonica (Rice) PE=2 SV=2	S	Function unknown	Os01g0119000 [Oryza sativa Japonica Group]
LOC_Os01g03080	0.029088	0.061239	0.035547	0.930493	0.695739	0.913746	5.306e-12	4.05636	up	--	--	Cellular Component: mitochondrion (GO:0005739);; Cellular Component: plastid (GO:0009536);;	--	--	--	--	Alpha-amylase isozyme C OS=Oryza sativa subsp. japonica (Rice) PE=2 SV=1	S	Function unknown	Os01g0120900 [Oryza sativa Japonica Group]
LOC_Os01g03130	0.127122	0.194672	0.095567	4.56965	4.12683	4.41099	5.87614e-25	4.94714	up	--	--	Molecular Function: nucleic acid binding (GO:0003676);; Molecular Function: catalytic activity (GO:0003824);; Cellular Component: nucleus (GO:0005634);; Biological Process: RNA processing (GO:0006396);; Cellular Component: plastid (GO:0009536);; Biological Process: flower development (GO:0009908);; Biological Process: single-organism cellular process (GO:0044763);; Biological Process: regulation …	--	--	--	--	Formin-like protein 3 OS=Oryza sativa subsp. japonica (Rice) PE=2 SV=2	S	Function unknown	hypothetical protein OsI_00175 [Oryza sativa Indica Group]
LOC_Os01g03180	3.20034	5.18605	2.03594	1.07922	0.52902	1.20564	0.00205914	-1.60274	down	--	--	Molecular Function: ubiquitin-protein transferase activity (GO:0004842);; Cellular Component: nucleus (GO:0005634);; Cellular Component: cytoplasm (GO:0005737);; Biological Process: ubiquitin-dependent protein catabolic process (GO:0006511);; Biological Process: multicellular organismal development (GO:0007275);; Molecular Function: zinc ion binding (GO:0008270);; Biological Process: cellular pro…	--	--	[R]	General function prediction only	Putative E3 ubiquitin-protein ligase SINA-like 6 GN=At5g37870 OS=Arabidopsis thaliana (Mouse-ear cress) PE=3 SV=1	R	General function prediction only	Os01g0122000 [Oryza sativa Japonica Group]
LOC_Os01g03190	7.28323	7.60304	4.53015	2.65573	0.52902	2.73212	1.75025e-05	-1.25222	down	--	--	Molecular Function: ubiquitin-protein transferase activity (GO:0004842);; Molecular Function: binding (GO:0005488);; Cellular Component: nucleus (GO:0005634);; Biological Process: RNA processing (GO:0006396);; Biological Process: ubiquitin-dependent protein catabolic process (GO:0006511);; Biological Process: multicellular organismal development (GO:0007275);; Molecular Function: zinc ion binding…	--	--	[R]	General function prediction only	E3 ubiquitin-protein ligase SINA-like 10 GN=At5g37930 OS=Arabidopsis thaliana (Mouse-ear cress) PE=2 SV=1	R	General function prediction only	Os01g0122200 [Oryza sativa Japonica Group]
LOC_Os01g03320	0.494398	0.758841	0.278281	1.0085	1.23602	1.78117	0.00772236	1.47463	up	--	--	Molecular Function: serine-type endopeptidase inhibitor activity (GO:0004867);; Cellular Component: extracellular region (GO:0005576);; Biological Process: negative regulation of peptidase activity (GO:0010466);; Cellular Component: cytoplasmic membrane-bounded vesicle (GO:0016023);; Biological Process: regulation of biological process (GO:0050789);;	--	--	[A]	RNA processing and modification	Bowman-Birk type bran trypsin inhibitor (Precursor) GN=RBBI3.3 OS=Oryza sativa subsp. indica (Rice) PE=2 SV=2	R	General function prediction only	Os01g0124000 [Oryza sativa Japonica Group]
LOC_Os01g03330	2.76962	2.29393	1.18132	12.7526	11.2665	11.4838	2.41201e-20	2.59168	up	--	--	Molecular Function: serine-type endopeptidase inhibitor activity (GO:0004867);; Cellular Component: extracellular region (GO:0005576);; Biological Process: metabolic process (GO:0008152);; Cellular Component: plastid (GO:0009536);; Biological Process: negative regulation of peptidase activity (GO:0010466);; Cellular Component: cytoplasmic membrane-bounded vesicle (GO:0016023);; Molecular Function…	--	--	[A]	RNA processing and modification	Bowman-Birk type bran trypsin inhibitor (Precursor) OS=Oryza sativa subsp. japonica (Rice) PE=1 SV=2	--	--	Os01g0124100 [Oryza sativa Japonica Group]
LOC_Os01g03360	51.0604	47.9637	22.2618	84.7156	74.1121	77.8683	4.24418e-07	1.05408	up	--	--	Molecular Function: serine-type endopeptidase inhibitor activity (GO:0004867);; Cellular Component: extracellular region (GO:0005576);; Cellular Component: plastid (GO:0009536);; Biological Process: negative regulation of peptidase activity (GO:0010466);; Cellular Component: cytoplasmic membrane-bounded vesicle (GO:0016023);;	--	--	--	--	Bowman-Birk type bran trypsin inhibitor (Precursor) OS=Oryza sativa subsp. japonica (Rice) PE=1 SV=2	--	--	Os01g0124400 [Oryza sativa Japonica Group]
LOC_Os01g03390	19.7295	20.8075	11.2021	326.649	293.843	287.59	4.79532e-73	4.21062	up	--	--	Molecular Function: serine-type endopeptidase inhibitor activity (GO:0004867);; Cellular Component: extracellular region (GO:0005576);; Cellular Component: plastid (GO:0009536);; Biological Process: negative regulation of peptidase activity (GO:0010466);; Cellular Component: cytoplasmic membrane-bounded vesicle (GO:0016023);;	--	--	[A]	RNA processing and modification	Bowman-Birk type bran trypsin inhibitor (Precursor) OS=Oryza sativa subsp. japonica (Rice) PE=1 SV=2	R	General function prediction only	unnamed protein product [Oryza sativa Japonica Group]
LOC_Os01g03490	98.7953	96.3767	74.5831	38.7273	0.52902	36.8544	1.09495e-08	-1.20616	down	--	--	Biological Process: response to reactive oxygen species (GO:0000302);; Cellular Component: chromatin (GO:0000785);; Molecular Function: protein binding (GO:0005515);; Cellular Component: nucleus (GO:0005634);; Cellular Component: mitochondrion (GO:0005739);; Cellular Component: plasma membrane (GO:0005886);; Biological Process: DNA-dependent DNA replication (GO:0006261);; Biological Process: DNA …	--	--	[P]	Inorganic ion transport and metabolism	Copper transport protein ATX1 GN=ATX1 OS=Arabidopsis thaliana (Mouse-ear cress) PE=1 SV=1	P	Inorganic ion transport and metabolism	Os01g0125600 [Oryza sativa Japonica Group]
LOC_Os01g03680	0.671122	0.685843	0.23329	5.57756	4.917	4.83617	7.96075e-15	3.3373	up	--	--	Molecular Function: serine-type endopeptidase inhibitor activity (GO:0004867);; Cellular Component: extracellular region (GO:0005576);; Biological Process: negative regulation of peptidase activity (GO:0010466);; Cellular Component: cytoplasmic membrane-bounded vesicle (GO:0016023);;	--	--	--	--	Bowman-Birk type bran trypsin inhibitor (Precursor) GN=RBBI3.3 OS=Oryza sativa subsp. indica (Rice) PE=2 SV=2	R	General function prediction only	Os01g0127600 [Oryza sativa Japonica Group]
LOC_Os01g03690	0.34858	0.5924	0.23011	2.03649	2.13706	2.50293	8.09397e-08	2.22729	up	--	--	Molecular Function: protein serine/threonine kinase activity (GO:0004674);; Molecular Function: ATP binding (GO:0005524);; Cellular Component: mitochondrion (GO:0005739);; Biological Process: protein phosphorylation (GO:0006468);;	K04733|8.11669e-93|obr:102703262|receptor-like serine/threonine-protein kinase SD1-6-like; K04733 interleukin-1 receptor-associated kinase 4 [EC:2.7.11.1] (A)	--	--	--	Putative receptor-like protein kinase At4g00960 GN=At4g00960 OS=Arabidopsis thaliana (Mouse-ear cress) PE=3 SV=2	T	Signal transduction mechanisms	unnamed protein product [Oryza sativa Japonica Group]
LOC_Os01g03720	0.137518	0.143142	0.110185	1.92249	2.70699	2.29543	2.69833e-17	4.0718	up	[KAD]	Transcription;; RNA processing and modification;; Cell cycle control, cell division, chromosome partitioning	Biological Process: cell fate specification (GO:0001708);; Molecular Function: DNA binding (GO:0003677);; Molecular Function: chromatin binding (GO:0003682);; Molecular Function: sequence-specific DNA binding transcription factor activity (GO:0003700);; Molecular Function: protein binding (GO:0005515);; Cellular Component: nucleus (GO:0005634);; Biological Process: toxin catabolic process (GO:000…	K09422|0|osa:4325992|Os01g0128000; K09422 myb proto-oncogene protein, plant (A)	--	[K]	Transcription	Transcription factor MYB108 GN=F5E6.18 OS=Arabidopsis thaliana (Mouse-ear cress) PE=1 SV=1	K	Transcription	Os01g0128000 [Oryza sativa Japonica Group]
LOC_Os01g03730	2.54054	2.95987	1.1244	51.1828	52.343	47.359	3.53586e-83	4.40113	up	--	--	Molecular Function: single-stranded DNA endodeoxyribonuclease activity (GO:0000014);; Molecular Function: nucleic acid binding (GO:0003676);; Molecular Function: endonuclease activity (GO:0004519);; Cellular Component: extracellular region (GO:0005576);; Biological Process: DNA catabolic process (GO:0006308);; Biological Process: iron ion transport (GO:0006826);; Biological Process: plant-type ce…	--	--	--	--	Endonuclease 4 (Precursor) GN=ENDO4 OS=Arabidopsis thaliana (Mouse-ear cress) PE=3 SV=1	R	General function prediction only	Os01g0128200 [Oryza sativa Japonica Group]
LOC_Os01g03914	3.7415	3.51229	1.93569	9.56869	9.1514	8.93529	6.01351e-10	1.64892	up	[P]	Inorganic ion transport and metabolism	Cellular Component: nucleus (GO:0005634);; Cellular Component: late endosome (GO:0005770);; Cellular Component: vacuolar membrane (GO:0005774);; Cellular Component: Golgi apparatus (GO:0005794);; Cellular Component: plasma membrane (GO:0005886);; Biological Process: cation transport (GO:0006812);; Molecular Function: cation transmembrane transporter activity (GO:0008324);; Biological Process: ant…	--	--	[P]	Inorganic ion transport and metabolism	Metal tolerance protein 7 OS=Oryza sativa subsp. japonica (Rice) PE=2 SV=1	P	Inorganic ion transport and metabolism	Os01g0130000 [Oryza sativa Japonica Group]
LOC_Os01g03950	43.5215	45.8792	29.1531	18.322	0.52902	18.0004	7.96906e-08	-1.03835	down	[G]	Carbohydrate transport and metabolism	Molecular Function: alpha-1,4-glucosidase activity (GO:0004558);; Cellular Component: cytosol (GO:0005829);; Biological Process: starch metabolic process (GO:0005982);; Molecular Function: xylan 1,4-beta-xylosidase activity (GO:0009044);; Cellular Component: plant-type cell wall (GO:0009505);; Cellular Component: plasmodesma (GO:0009506);; Cellular Component: chloroplast (GO:0009507);; Biological…	K15925|0|osa:4325976|Os01g0130400; K15925 alpha-D-xyloside xylohydrolase [EC:3.2.1.177] (A)	--	[G]	Carbohydrate transport and metabolism	Alpha-xylosidase 1 (Precursor) GN=At1g68560 OS=Arabidopsis thaliana (Mouse-ear cress) PE=1 SV=1	G	Carbohydrate transport and metabolism	Os01g0130400 [Oryza sativa Japonica Group]
LOC_Os01g04010	25.408	13.842	41.4233	91.5655	87.4726	91.3349	1.48369e-10	1.71672	up	--	--	Biological Process: RNA processing (GO:0006396);; Cellular Component: nuclear lumen (GO:0031981);; Biological Process: single-organism cellular process (GO:0044763);; Biological Process: regulation of cellular process (GO:0050794);;	--	--	[A]	RNA processing and modification	Serine/arginine-rich splicing factor SR45 GN=F19K19.9 OS=Arabidopsis thaliana (Mouse-ear cress) PE=1 SV=1	S	Function unknown	Os01g0131300 [Oryza sativa Japonica Group]
LOC_Os01g04050	21.1086	17.7494	10.4017	40.3267	43.2931	37.2416	2.06372e-08	1.3719	up	--	--	Molecular Function: serine-type endopeptidase inhibitor activity (GO:0004867);; Cellular Component: extracellular region (GO:0005576);; Biological Process: proteolysis (GO:0006508);; Molecular Function: peptidase activity (GO:0008233);; Biological Process: negative regulation of peptidase activity (GO:0010466);; Cellular Component: cytoplasmic membrane-bounded vesicle (GO:0016023);;	--	--	--	--	Bowman-Birk type wound-induced proteinase inhibitor WIP1 (Precursor) GN=WIP1 OS=Zea mays (Maize) PE=2 SV=1	R	General function prediction only	Os01g0132000 [Oryza sativa Japonica Group]
LOC_Os01g04170	8.95008	11.904	6.62179	4.47279	0.52902	3.53328	0.000470873	-1.1353	down	[E]	Amino acid transport and metabolism	--	--	--	--	--	Serine/arginine-rich SC35-like splicing factor SCL33 GN=F7A10.15 OS=Arabidopsis thaliana (Mouse-ear cress) PE=1 SV=1	S	Function unknown	Os01g0133200 [Oryza sativa Japonica Group]
LOC_Os01g04230	19.3282	27.1837	17.102	9.35362	0.52902	10.5154	2.06584e-07	-1.1041	down	[RTKL]	General function prediction only;; Signal transduction mechanisms;; Transcription;; Replication, recombination and repair	Molecular Function: protein kinase activity (GO:0004672);; Molecular Function: protein serine/threonine kinase activity (GO:0004674);; Molecular Function: ATP binding (GO:0005524);; Cellular Component: vacuolar membrane (GO:0005774);; Biological Process: cellular glucan metabolic process (GO:0006073);; Biological Process: cellular protein modification process (GO:0006464);; Biological Process: pr…	--	--	--	--	Probable leucine-rich repeat receptor-like protein kinase At1g68400 (Precursor) GN=At1g68400 OS=Arabidopsis thaliana (Mouse-ear cress) PE=2 SV=1	T	Signal transduction mechanisms	putative atypical receptor-like kinase MARK [Oryza sativa Japonica Group]
LOC_Os01g04280	0.15876	0.296313	0.136703	2.12001	2.32478	3.21058	3.68271e-15	3.60783	up	--	--	Cellular Component: nuclear part (GO:0044428);;	--	--	--	--	Serine/arginine-rich splicing factor SR45 GN=F19K19.9 OS=Arabidopsis thaliana (Mouse-ear cress) PE=1 SV=1	S	Function unknown	Os01g0134700 [Oryza sativa Japonica Group]
LOC_Os01g04300	0.124532	0.223563	0	0.769731	1.20503	1.26409	5.17646e-09	3.32969	up	--	--	Molecular Function: hydrolase activity, hydrolyzing O-glycosyl compounds (GO:0004553);; Molecular Function: binding (GO:0005488);; Cellular Component: plastid (GO:0009536);; Cellular Component: membrane (GO:0016020);; Cellular Component: cytoplasmic membrane-bounded vesicle (GO:0016023);; Molecular Function: hydrolase activity (GO:0016787);; Biological Process: cellular metabolic process (GO:0044…	--	--	--	--	Putative Pol polyprotein from transposon element Bs1 OS=Zea mays (Maize) PE=3 SV=1	S	Function unknown	hypothetical protein OsJ_00271 [Oryza sativa Japonica Group]
LOC_Os01g04360	0.84186	1.13357	0.678178	8.16136	7.88236	7.40466	8.36914e-16	3.19986	up	[O]	Posttranslational modification, protein turnover, chaperones	Cellular Component: nucleus (GO:0005634);; Cellular Component: cytoplasm (GO:0005737);; Biological Process: protein folding (GO:0006457);; Biological Process: response to high light intensity (GO:0009644);; Biological Process: heat acclimation (GO:0010286);; Biological Process: response to endoplasmic reticulum stress (GO:0034976);; Biological Process: response to hydrogen peroxide (GO:0042542);;…	--	--	[O]	Posttranslational modification, protein turnover, chaperones	16.9 kDa class I heat shock protein 3 OS=Oryza sativa subsp. japonica (Rice) PE=2 SV=1	O	Posttranslational modification, protein turnover, chaperones	Os01g0136000 [Oryza sativa Japonica Group]
LOC_Os01g04370	0.207967	0.42138	0.274991	9.30117	9.65512	3.80874	6.14203e-08	4.62737	up	[O]	Posttranslational modification, protein turnover, chaperones	Cellular Component: nucleus (GO:0005634);; Cellular Component: cytoplasm (GO:0005737);; Biological Process: protein folding (GO:0006457);; Biological Process: response to high light intensity (GO:0009644);; Biological Process: heat acclimation (GO:0010286);; Biological Process: response to hydrogen peroxide (GO:0042542);; Biological Process: response to ethanol (GO:0045471);; Biological Process: …	K13993|1.29843e-79|osa:4325697|Os01g0136100; K13993 HSP20 family protein (A)	Protein processing in endoplasmic reticulum (ko04141)	[O]	Posttranslational modification, protein turnover, chaperones	16.9 kDa class I heat shock protein 1 OS=Oryza sativa subsp. japonica (Rice) PE=1 SV=1	O	Posttranslational modification, protein turnover, chaperones	Os01g0136100 [Oryza sativa Japonica Group]
LOC_Os01g04380	0.028711	0.110417	0.06324	3.5096	2.92516	2.86329	1.75982e-20	5.28576	up	[O]	Posttranslational modification, protein turnover, chaperones	Cellular Component: nucleus (GO:0005634);; Cellular Component: cytoplasm (GO:0005737);; Biological Process: protein folding (GO:0006457);; Biological Process: response to high light intensity (GO:0009644);; Biological Process: heat acclimation (GO:0010286);; Biological Process: response to hydrogen peroxide (GO:0042542);; Biological Process: response to ethanol (GO:0045471);; Biological Process: …	K13993|7.36666e-80|pda:103700494|16.9 kDa class I heat shock protein 2; K13993 HSP20 family protein (A)	Protein processing in endoplasmic reticulum (ko04141)	[O]	Posttranslational modification, protein turnover, chaperones	16.9 kDa class I heat shock protein 2 GN=P0443D08.6 OS=Oryza sativa subsp. japonica (Rice) PE=2 SV=1	O	Posttranslational modification, protein turnover, chaperones	Os01g0136200 [Oryza sativa Japonica Group]
LOC_Os01g04409	1.26223	1.21967	1.00216	4.50995	4.60234	4.92174	5.97219e-11	2.06229	up	[RTKL]	General function prediction only;; Signal transduction mechanisms;; Transcription;; Replication, recombination and repair	Molecular Function: protein serine/threonine kinase activity (GO:0004674);; Molecular Function: calmodulin-dependent protein kinase activity (GO:0004683);; Molecular Function: calmodulin binding (GO:0005516);; Molecular Function: ATP binding (GO:0005524);; Cellular Component: plasma membrane (GO:0005886);; Biological Process: protein phosphorylation (GO:0006468);; Biological Process: defense resp…	--	--	[T]	Signal transduction mechanisms	Probable serine/threonine-protein kinase At1g18390 (Precursor) GN=At1g18390 OS=Arabidopsis thaliana (Mouse-ear cress) PE=2 SV=2	T	Signal transduction mechanisms	Os01g0136400 [Oryza sativa Japonica Group]
LOC_Os01g04530	0.712145	0.57384	0.400406	3.73898	3.42656	2.2491	2.35482e-07	2.49383	up	--	--	Molecular Function: nucleotide binding (GO:0000166);; Molecular Function: protein kinase activity (GO:0004672);; Cellular Component: cytoplasmic membrane-bounded vesicle (GO:0016023);; Molecular Function: polysaccharide binding (GO:0030247);;	--	--	--	--	--	R	General function prediction only	hypothetical protein [Oryza sativa Japonica Group]
LOC_Os01g04590	0.830548	0.864656	0.328253	3.73143	4.8565	4.80498	1.23828e-14	2.78717	up	--	--	Cellular Component: mitochondrion (GO:0005739);;	--	--	--	--	--	S	Function unknown	Os01g0138500 [Oryza sativa Japonica Group]
LOC_Os01g04640	6.83366	6.47461	3.73621	11.6886	12.9706	11.9728	0.000310624	1.18027	up	--	--	Cellular Component: mitochondrion (GO:0005739);; Cellular Component: vacuole (GO:0005773);; Cellular Component: Golgi apparatus (GO:0005794);; Cellular Component: plasma membrane (GO:0005886);; Biological Process: glucose catabolic process (GO:0006007);; Biological Process: protein targeting to membrane (GO:0006612);; Cellular Component: plasmodesma (GO:0009506);; Biological Process: positive reg…	--	--	[U]	Intracellular trafficking, secretion, and vesicular transport	Reticulon-like protein B9 GN=RTNLB9 OS=Arabidopsis thaliana (Mouse-ear cress) PE=2 SV=1	U	Intracellular trafficking, secretion, and vesicular transport	Os01g0139000 [Oryza sativa Japonica Group]
LOC_Os01g04660	0.889205	1.54316	0.746361	2.26535	2.46649	2.302	0.00147109	1.25707	up	[I]	Lipid transport and metabolism	Molecular Function: catalytic activity (GO:0003824);; Molecular Function: acid phosphatase activity (GO:0003993);; Cellular Component: cytoplasm (GO:0005737);; Cellular Component: plasma membrane (GO:0005886);; Cellular Component: integral component of plasma membrane (GO:0005887);; Biological Process: phospholipid metabolic process (GO:0006644);; Biological Process: response to stress (GO:000695…	--	--	[I]	Lipid transport and metabolism	Putative lipid phosphate phosphatase 3, chloroplastic (Precursor) GN=LPP3 OS=Arabidopsis thaliana (Mouse-ear cress) PE=2 SV=1	I	Lipid transport and metabolism	Os01g0139600 [Oryza sativa Japonica Group]
LOC_Os01g04670	4.68478	3.84977	2.89696	12.273	11.7173	12.7744	1.08566e-07	1.74951	up	--	--	--	--	--	--	--	--	--	--	Os01g0139700 [Oryza sativa Japonica Group]
LOC_Os01g04800	0.886102	1.23725	0.804348	2.92137	3.60159	3.12974	5.19891e-06	1.77904	up	--	--	Molecular Function: DNA binding (GO:0003677);; Molecular Function: sequence-specific DNA binding transcription factor activity (GO:0003700);; Cellular Component: nucleus (GO:0005634);; Biological Process: regulation of transcription, DNA-templated (GO:0006355);; Biological Process: fatty acid catabolic process (GO:0009062);; Cellular Component: plastid (GO:0009536);; Biological Process: response …	--	--	--	--	AP2/ERF and B3 domain-containing protein Os01g0141000 OS=Oryza sativa subsp. japonica (Rice) PE=2 SV=1	K	Transcription	Os01g0141000 [Oryza sativa Japonica Group]
LOC_Os01g04840	1.35362	1.13396	0.80891	0.171614	0.52902	0.1812	1.92974e-07	-2.47226	down	[O]	Posttranslational modification, protein turnover, chaperones	Molecular Function: calmodulin binding (GO:0005516);; Molecular Function: ATP binding (GO:0005524);; Cellular Component: cell wall (GO:0005618);; Cellular Component: nucleus (GO:0005634);; Cellular Component: nuclear envelope (GO:0005635);; Cellular Component: nucleoplasm (GO:0005654);; Cellular Component: nucleolus (GO:0005730);; Cellular Component: multivesicular body (GO:0005771);; Cellular Co…	K12196|0|dosa:Os01t0141300-00|Os01g0141300; Similar to vacuolar sorting protein 4b.; K12196 vacuolar protein-sorting-associated protein 4 (A)	Endocytosis (ko04144)	[O]	Posttranslational modification, protein turnover, chaperones	Protein SUPPRESSOR OF K(+) TRANSPORT GROWTH DEFECT 1 {ECO:0000303|PubMed:17468262} OS=Arabidopsis thaliana (Mouse-ear cress) PE=1 SV=1	O	Posttranslational modification, protein turnover, chaperones	putative p60 katanin [Oryza sativa Japonica Group]
LOC_Os01g05064	0.239405	0.143635	0.240112	3.67041	4.25363	3.71912	8.67193e-16	4.19502	up	--	--	--	--	--	--	--	--	S	Function unknown	Os01g0143900 [Oryza sativa Japonica Group]
LOC_Os01g05140	32.9987	25.0242	13.0214	10.3046	0.52902	11.0311	0.0146882	-1.07717	down	--	--	Cellular Component: plastid (GO:0009536);;	--	--	--	--	--	S	Function unknown	Os01g0144700 [Oryza sativa Japonica Group]
LOC_Os01g05630	24.3257	22.6581	11.1684	6.93966	0.52902	7.44999	0.000603977	-1.22833	down	--	--	Cellular Component: nucleosome (GO:0000786);; Molecular Function: DNA binding (GO:0003677);; Cellular Component: nucleolus (GO:0005730);; Biological Process: nucleosome assembly (GO:0006334);; Cellular Component: chloroplast (GO:0009507);; Molecular Function: protein heterodimerization activity (GO:0046982);;	K11252|4.60457e-59|osa:4324495|Os01g0152300; K11252 histone H2B (A)	--	[B]	Chromatin structure and dynamics	Histone H2B.4 OS=Oryza sativa subsp. japonica (Rice) PE=3 SV=1	B	Chromatin structure and dynamics	Os01g0149600 [Oryza sativa Japonica Group]
LOC_Os01g05650	2.81866	3.36028	2.43432	7.59138	7.86813	7.78915	7.81488e-05	1.47642	up	--	--	Molecular Function: DNA binding (GO:0003677);; Molecular Function: structural constituent of ribosome (GO:0003735);; Molecular Function: copper ion binding (GO:0005507);; Biological Process: translation (GO:0006412);; Biological Process: response to stress (GO:0006950);; Biological Process: defense response (GO:0006952);; Cellular Component: small ribosomal subunit (GO:0015935);; Molecular Functi…	--	--	[P]	Inorganic ion transport and metabolism	Metallothionein-like protein 2A OS=Oryza sativa subsp. japonica (Rice) PE=2 SV=1	T	Signal transduction mechanisms	Os01g0149800 [Oryza sativa Japonica Group]
LOC_Os01g05660	0.37785	0.115415	0.099808	0.488565	0.311503	0.60485	0.00457604	1.45852	up	--	--	--	--	--	--	--	Protein TRM32 GN=TRM32 OS=Arabidopsis thaliana (Mouse-ear cress) PE=2 SV=1	S	Function unknown	Os01g0149900 [Oryza sativa Japonica Group]
LOC_Os01g05810	1.72546	3.46744	1.35862	15.9202	17.1134	16.0796	2.02653e-33	2.77631	up	[E]	Amino acid transport and metabolism	Biological Process: response to hypoxia (GO:0001666);; Molecular Function: gamma-glutamyltransferase activity (GO:0003840);; Molecular Function: L-alanine:2-oxoglutarate aminotransferase activity (GO:0004021);; Molecular Function: protein binding (GO:0005515);; Cellular Component: nucleus (GO:0005634);; Cellular Component: vacuole (GO:0005773);; Cellular Component: peroxisome (GO:0005777);; Cellu…	K18592|0|sbi:SORBI_03g006000|SORBIDRAFT_03g006000, Sb03g006000; hypothetical protein; K18592 gamma-glutamyltranspeptidase / glutathione hydrolase / leukotriene-C4 hydrolase [EC:2.3.2.2 3.4.19.13 3.4.19.14] (A)	Taurine and hypotaurine metabolism (ko00430);; Cyanoamino acid metabolism (ko00460);; Glutathione metabolism (ko00480);; Arachidonic acid metabolism (ko00590)	[E]	Amino acid transport and metabolism	Gamma-glutamyltranspeptidase 3 GN=F17A13.30 OS=Arabidopsis thaliana (Mouse-ear cress) PE=2 SV=1	E	Amino acid transport and metabolism	putative gamma-glutamyl transpeptidase [Oryza sativa Japonica Group]
LOC_Os01g05820	0.162909	0.194525	0.141873	1.35275	1.20154	1.19901	4.55412e-09	2.91968	up	[E]	Amino acid transport and metabolism	Biological Process: response to hypoxia (GO:0001666);; Molecular Function: gamma-glutamyltransferase activity (GO:0003840);; Molecular Function: L-alanine:2-oxoglutarate aminotransferase activity (GO:0004021);; Cellular Component: vacuole (GO:0005773);; Cellular Component: peroxisome (GO:0005777);; Cellular Component: plasma membrane (GO:0005886);; Biological Process: glutathione catabolic proces…	K00681|0|osa:4324526|Os01g0151500; K00681 gamma-glutamyltranspeptidase / glutathione hydrolase [EC:2.3.2.2 3.4.19.13] (A)	Taurine and hypotaurine metabolism (ko00430);; Cyanoamino acid metabolism (ko00460);; Glutathione metabolism (ko00480)	[E]	Amino acid transport and metabolism	Gamma-glutamyltranspeptidase 3 GN=F17A13.30 OS=Arabidopsis thaliana (Mouse-ear cress) PE=2 SV=1	E	Amino acid transport and metabolism	putative gamma-glutamyl transpeptidase [Oryza sativa Japonica Group]
LOC_Os01g06010	107.154	112.107	55.8455	41.9214	0.52902	38.4508	0.000103048	-1.12844	down	--	--	Cellular Component: nucleosome (GO:0000786);; Molecular Function: DNA binding (GO:0003677);; Cellular Component: nucleolus (GO:0005730);; Biological Process: nucleosome assembly (GO:0006334);; Cellular Component: chloroplast (GO:0009507);; Molecular Function: protein heterodimerization activity (GO:0046982);;	K11252|2.41408e-49|bdi:100837970|histone H2B.1-like; K11252 histone H2B (A)	--	[B]	Chromatin structure and dynamics	Histone H2B.5 OS=Oryza sativa subsp. japonica (Rice) PE=3 SV=1	B	Chromatin structure and dynamics	Os01g0153300 [Oryza sativa Japonica Group]
LOC_Os01g06490	1.73955	2.11072	1.26225	3.58589	3.4355	3.12807	0.00859794	1.023	up	[E]	Amino acid transport and metabolism	Molecular Function: serine-type carboxypeptidase activity (GO:0004185);; Cellular Component: extracellular space (GO:0005615);; Cellular Component: vacuole (GO:0005773);; Biological Process: proteolysis (GO:0006508);; Biological Process: microtubule nucleation (GO:0007020);; Biological Process: brassinosteroid mediated signaling pathway (GO:0009742);; Cellular Component: cytoplasmic membrane-boun…	K16297|0|osa:4324053|Os01g0158200; K16297 serine carboxypeptidase-like clade II [EC:3.4.16.-] (A)	--	[OE]	Posttranslational modification, protein turnover, chaperones;; Amino acid transport and metabolism	Serine carboxypeptidase 2 chain B (Precursor) GN=CBP2 OS=Hordeum vulgare (Barley) PE=1 SV=2	O	Posttranslational modification, protein turnover, chaperones	Os01g0158200 [Oryza sativa Japonica Group]
LOC_Os01g06500	0.223855	0	0.197499	1.542	1.47645	1.49351	3.83991e-10	3.23275	up	--	--	Cellular Component: cytoplasm (GO:0005737);; Biological Process: protein targeting to membrane (GO:0006612);; Biological Process: ion transport (GO:0006811);; Biological Process: water transport (GO:0006833);; Cellular Component: plastid (GO:0009536);; Biological Process: response to insect (GO:0009625);; Biological Process: response to salt stress (GO:0009651);; Biological Process: response to f…	--	--	--	--	Protein PHLOEM PROTEIN 2-LIKE A1 GN=PP2A1 OS=Arabidopsis thaliana (Mouse-ear cress) PE=2 SV=1	R	General function prediction only	Os01g0158400 [Oryza sativa Japonica Group]
LOC_Os01g06580	0.127111	0.143844	0.198285	3.35344	2.61902	3.15711	2.95917e-18	4.19904	up	[M]	Cell wall/membrane/envelope biogenesis	Molecular Function: binding (GO:0005488);; Cellular Component: cell wall (GO:0005618);; Biological Process: response to stress (GO:0006950);; Cellular Component: plastid (GO:0009536);; Cellular Component: cytoplasmic membrane-bounded vesicle (GO:0016023);; Biological Process: cellular component organization (GO:0016043);; Biological Process: cell growth (GO:0016049);; Cellular Component: anchored…	--	--	--	--	Fasciclin-like arabinogalactan protein 11 (Precursor) GN=FLA11 OS=Arabidopsis thaliana (Mouse-ear cress) PE=2 SV=2	R	General function prediction only	putative arabinogalactan protein [Oryza sativa Japonica Group]
LOC_Os01g06590	7.63172	10.0687	6.23068	20.6166	20.4943	17.7062	9.90349e-10	1.21964	up	--	--	Molecular Function: ubiquitin-protein transferase activity (GO:0004842);; Cellular Component: nucleus (GO:0005634);; Cellular Component: vacuolar membrane (GO:0005774);; Cellular Component: plasma membrane (GO:0005886);; Biological Process: nitrogen compound metabolic process (GO:0006807);; Biological Process: response to stress (GO:0006950);; Molecular Function: zinc ion binding (GO:0008270);; B…	--	--	[O]	Posttranslational modification, protein turnover, chaperones	E3 ubiquitin-protein ligase MBR1 GN=MBR1 OS=Arabidopsis thaliana (Mouse-ear cress) PE=1 SV=1	O	Posttranslational modification, protein turnover, chaperones	Os01g0159300 [Oryza sativa Japonica Group]
LOC_Os01g06640	9.68024	10.368	5.66644	39.3986	39.9652	38.2563	9.52989e-25	2.28	up	--	--	Molecular Function: protein binding (GO:0005515);; Cellular Component: nucleus (GO:0005634);; Biological Process: glycine catabolic process (GO:0006546);; Biological Process: unsaturated fatty acid biosynthetic process (GO:0006636);; Biological Process: oxidoreduction coenzyme metabolic process (GO:0006733);; Biological Process: vitamin metabolic process (GO:0006766);; Biological Process: circadi…	--	--	--	--	Transcription factor bHLH30 OS=Arabidopsis thaliana (Mouse-ear cress) PE=1 SV=1	K	Transcription	Os01g0159800 [Oryza sativa Japonica Group]
LOC_Os01g07130	0.161877	0.137154	0.077417	4.40336	3.34274	3.42562	3.57562e-28	4.89581	up	--	--	Cellular Component: plastid (GO:0009536);;	--	--	--	--	--	S	Function unknown	Os01g0165100 [Oryza sativa Japonica Group]
LOC_Os01g07200	1.19887	1.35491	1.84975	3.62047	4.12018	3.61114	8.97013e-05	1.34977	up	[L]	Replication, recombination and repair	Molecular Function: nucleic acid binding (GO:0003676);; Molecular Function: nuclease activity (GO:0004518);; Biological Process: nucleic acid phosphodiester bond hydrolysis (GO:0090305);;	--	--	--	--	Probable staphylococcal-like nuclease CAN1 OS=Oryza sativa subsp. japonica (Rice) PE=2 SV=1	S	Function unknown	Os01g0166100 [Oryza sativa Japonica Group]
LOC_Os01g07300	0.831668	1.32837	0.63173	3.22867	2.86254	2.51759	9.06389e-05	1.68567	up	--	--	Cellular Component: cytoplasm (GO:0005737);; Biological Process: defense response (GO:0006952);; Biological Process: gene expression (GO:0010467);; Molecular Function: hydrolase activity (GO:0016787);; Biological Process: negative regulation of translation (GO:0017148);; Molecular Function: rRNA N-glycosylase activity (GO:0030598);; Cellular Component: intracellular organelle (GO:0043229);; Biolo…	--	--	[A]	RNA processing and modification	Protein synthesis inhibitor II GN=RIP30A OS=Hordeum vulgare (Barley) PE=1 SV=1	R	General function prediction only	Os01g0167400 [Oryza sativa Japonica Group]
LOC_Os01g07420	0.203157	0.396805	0.221212	1.89344	1.57588	2.03914	4.41433e-09	2.76837	up	--	--	Molecular Function: binding (GO:0005488);; Cellular Component: nucleus (GO:0005634);; Cellular Component: mitochondrion (GO:0005739);; Biological Process: cellular aromatic compound metabolic process (GO:0006725);; Biological Process: nitrogen compound metabolic process (GO:0006807);; Biological Process: cellular process (GO:0009987);; Cellular Component: membrane (GO:0016020);; Molecular Functio…	--	--	[R]	General function prediction only	Formin-like protein 5 GN=P0453E05.107 OS=Oryza sativa subsp. japonica (Rice) PE=2 SV=2	R	General function prediction only	Os01g0168800 [Oryza sativa Japonica Group]
LOC_Os01g07520	2.40801	3.1709	2.44397	9.71478	8.74108	9.02762	7.73787e-10	1.56856	up	--	--	Cellular Component: plastid (GO:0009536);; Biological Process: response to abiotic stimulus (GO:0009628);; Biological Process: anatomical structure morphogenesis (GO:0009653);; Biological Process: post-embryonic development (GO:0009791);; Biological Process: tissue development (GO:0009888);; Cellular Component: cytoplasmic membrane-bounded vesicle (GO:0016023);; Biological Process: cellular compo…	--	--	--	--	Vegetative cell wall protein gp1 (Precursor) GN=GP1 OS=Chlamydomonas reinhardtii (Chlamydomonas smithii) PE=1 SV=1	S	Function unknown	Os01g0169900 [Oryza sativa Japonica Group]
LOC_Os01g07530	0.681884	0.637852	0.592766	2.74159	2.5182	2.77699	1.16783e-09	2.11215	up	--	--	Molecular Function: hydrolase activity, hydrolyzing O-glycosyl compounds (GO:0004553);; Cellular Component: plasma membrane (GO:0005886);; Biological Process: sucrose biosynthetic process (GO:0005986);; Biological Process: galactose metabolic process (GO:0006012);; Biological Process: response to oxidative stress (GO:0006979);; Biological Process: response to water deprivation (GO:0009414);; Cell…	K06617|0|obr:102707250|galactinol--sucrose galactosyltransferase-like; K06617 raffinose synthase [EC:2.4.1.82] (A)	Galactose metabolism (ko00052)	--	--	Galactinol--sucrose galactosyltransferase OS=Oryza sativa subsp. japonica (Rice) PE=1 SV=1	R	General function prediction only	RecName: Full=Galactinol--sucrose galactosyltransferase; AltName: Full=Raffinose synthase [Oryza sativa Japonica Group]
LOC_Os01g07660	0.673006	0.576109	0.480231	0.20514	0.52902	0.145612	0.00256747	-1.61178	down	--	--	Cellular Component: plastid (GO:0009536);; Cellular Component: membrane (GO:0016020);;	--	--	--	--	Vegetative cell wall protein gp1 (Precursor) GN=GP1 OS=Chlamydomonas reinhardtii (Chlamydomonas smithii) PE=1 SV=1	S	Function unknown	Os01g0171200 [Oryza sativa Japonica Group]
LOC_Os01g07730	1.31067	1.38423	0.978783	3.02216	2.51439	2.68774	0.00358192	1.20519	up	--	--	Molecular Function: inorganic phosphate transmembrane transporter activity (GO:0005315);; Cellular Component: mitochondrion (GO:0005739);; Biological Process: purine nucleobase transport (GO:0006863);; Biological Process: vacuole organization (GO:0007033);; Biological Process: carbohydrate transport (GO:0008643);; Cellular Component: plastid inner membrane (GO:0009528);; Biological Process: embry…	K15283|0|osa:4327644|Os01g0172100; K15283 solute carrier family 35, member E1 (A)	--	[GE]	Carbohydrate transport and metabolism;; Amino acid transport and metabolism	Phosphoenolpyruvate/phosphate translocator 3, chloroplastic (Precursor) GN=P0583G08.29 OS=Oryza sativa subsp. japonica (Rice) PE=2 SV=1	G	Carbohydrate transport and metabolism	Os01g0172100 [Oryza sativa Japonica Group]
LOC_Os01g08110	1.24626	1.43777	1.04413	2.87732	2.99656	2.24756	0.00199779	1.17225	up	--	--	Cellular Component: cytosol (GO:0005829);; Biological Process: amino acid transport (GO:0006865);; Biological Process: response to organic substance (GO:0010033);; Biological Process: response to UV-B (GO:0010224);; Molecular Function: abscisic acid glucosyltransferase activity (GO:0010294);; Molecular Function: glucuronosyltransferase activity (GO:0015020);; Biological Process: brassinosteroid m…	--	--	[GC]	Carbohydrate transport and metabolism;; Energy production and conversion	UDP-glycosyltransferase 73C6 GN=F13K3.19 OS=Arabidopsis thaliana (Mouse-ear cress) PE=2 SV=1	CG	Energy production and conversion;; Carbohydrate transport and metabolism	Os01g0176200 [Oryza sativa Japonica Group]
LOC_Os01g08150	12.4443	12.3962	8.54112	4.71089	0.52902	4.44675	2.13319e-07	-1.22239	down	--	--	Biological Process: microtubule cytoskeleton organization (GO:0000226);; Biological Process: double-strand break repair via homologous recombination (GO:0000724);; Biological Process: cytokinesis by cell plate formation (GO:0000911);; Biological Process: DNA methylation (GO:0006306);; Biological Process: methylation-dependent chromatin silencing (GO:0006346);; Biological Process: chromatin silenc…	--	--	--	--	Alpha-amylase isozyme C OS=Oryza sativa subsp. japonica (Rice) PE=2 SV=1	S	Function unknown	Os01g0176500 [Oryza sativa Japonica Group]
LOC_Os01g08380	0.71744	1.00164	0.257711	4.08952	3.60863	2.64178	2.88353e-10	2.4859	up	--	--	Molecular Function: O-acyltransferase activity (GO:0008374);; Biological Process: phenylpropanoid biosynthetic process (GO:0009699);; Biological Process: cellular component organization (GO:0016043);; Molecular Function: N-acyltransferase activity (GO:0016410);; Molecular Function: transferase activity, transferring acyl groups other than amino-acyl groups (GO:0016747);; Biological Process: cellu…	--	--	--	--	3&apos;-N-debenzoyl-2&apos;-deoxytaxol N-benzoyltransferase GN=TAX10 OS=Taxus canadensis (Canadian yew) PE=1 SV=1	S	Function unknown	Os01g0179000 [Oryza sativa Japonica Group]
LOC_Os01g08460	0.640922	0.600645	1.54411	1.9336	2.53631	1.58358	0.00216193	1.24382	up	--	--	Cellular Component: membrane (GO:0016020);;	--	--	[S]	Function unknown	Formin-like protein 8 (Precursor) GN=FH8 OS=Oryza sativa subsp. japonica (Rice) PE=2 SV=1	S	Function unknown	hypothetical protein OsJ_00615 [Oryza sativa Japonica Group]
LOC_Os01g08550	4.58244	5.05136	2.88342	1.41679	0.52902	1.14547	3.68877e-07	-1.6133	down	[H]	Coenzyme transport and metabolism	Biological Process: cytokinesis by cell plate formation (GO:0000911);; Biological Process: DNA replication (GO:0006260);; Biological Process: DNA methylation (GO:0006306);; Biological Process: methylation-dependent chromatin silencing (GO:0006346);; Biological Process: cell proliferation (GO:0008283);; Biological Process: regulation of flower development (GO:0009909);; Biological Process: chromat…	--	--	--	--	--	S	Function unknown	hypothetical protein OsJ_00629 [Oryza sativa Japonica Group]
LOC_Os01g08630	3.19066	2.71429	1.58848	0.760405	0.52902	0.638202	2.02749e-05	-1.6462	down	--	--	--	--	--	--	--	Serine/arginine-rich splicing factor SR45 GN=F19K19.9 OS=Arabidopsis thaliana (Mouse-ear cress) PE=1 SV=1	R	General function prediction only	Os01g0181900 [Oryza sativa Japonica Group]
LOC_Os01g08800	0.214803	0.3304	0.340647	0.852785	1.08366	0.974443	0.000352557	1.71574	up	[Q]	Secondary metabolites biosynthesis, transport and catabolism	Molecular Function: monooxygenase activity (GO:0004497);; Molecular Function: binding (GO:0005488);; Molecular Function: iron ion binding (GO:0005506);; Cellular Component: endoplasmic reticulum (GO:0005783);; Biological Process: signal transduction (GO:0007165);; Molecular Function: electron carrier activity (GO:0009055);; Cellular Component: chloroplast (GO:0009507);; Biological Process: pollen…	--	--	[QI]	Secondary metabolites biosynthesis, transport and catabolism;; Lipid transport and metabolism	Cytochrome P450 86B1 GN=CYP86B1 OS=Arabidopsis thaliana (Mouse-ear cress) PE=2 SV=1	Q	Secondary metabolites biosynthesis, transport and catabolism	putative cytochrome P450 [Oryza sativa Japonica Group]
LOC_Os01g08860	2.06383	2.12437	1.95053	24.6043	21.7288	24.1768	3.69142e-33	3.55723	up	[O]	Posttranslational modification, protein turnover, chaperones	Cellular Component: cytoplasm (GO:0005737);; Cellular Component: cytosol (GO:0005829);; Biological Process: protein folding (GO:0006457);; Biological Process: hyperosmotic response (GO:0006972);; Biological Process: response to heat (GO:0009408);; Biological Process: response to high light intensity (GO:0009644);; Biological Process: heat acclimation (GO:0010286);; Biological Process: response to…	K13993|8.09916e-74|osa:4325341|Os01g0184100; K13993 HSP20 family protein (A)	Protein processing in endoplasmic reticulum (ko04141)	[O]	Posttranslational modification, protein turnover, chaperones	18.0 kDa class II heat shock protein GN=P0489A01.22 OS=Oryza sativa subsp. japonica (Rice) PE=2 SV=1	O	Posttranslational modification, protein turnover, chaperones	Os01g0184100 [Oryza sativa Japonica Group]
LOC_Os01g09010	2.39442	1.75019	4.34873	22.8359	18.7521	18.6506	3.63708e-33	2.79581	up	--	--	Biological Process: phenylpropanoid biosynthetic process (GO:0009699);; Biological Process: cellular component organization (GO:0016043);; Molecular Function: N-acyltransferase activity (GO:0016410);; Molecular Function: O-acetyltransferase activity (GO:0016413);; Molecular Function: transferase activity, transferring acyl groups other than amino-acyl groups (GO:0016747);; Biological Process: cel…	--	--	--	--	3&apos;-N-debenzoyl-2&apos;-deoxytaxol N-benzoyltransferase GN=TAX10 OS=Taxus canadensis (Canadian yew) PE=1 SV=1	S	Function unknown	Os01g0185300 [Oryza sativa Japonica Group]
LOC_Os01g09100	0.12107	0.161241	0.040194	4.50389	4.55881	3.83233	3.39339e-24	5.24153	up	--	--	Molecular Function: sequence-specific DNA binding transcription factor activity (GO:0003700);; Cellular Component: nucleus (GO:0005634);; Biological Process: regulation of transcription, DNA-templated (GO:0006355);; Biological Process: amino acid transport (GO:0006865);; Biological Process: response to osmotic stress (GO:0006970);; Biological Process: toxin catabolic process (GO:0009407);; Biolog…	--	--	--	--	Probable WRKY transcription factor 50 GN=WRKY50 OS=Arabidopsis thaliana (Mouse-ear cress) PE=2 SV=1	K	Transcription	Os01g0186000 [Oryza sativa Japonica Group]
LOC_Os01g09320	394.82	328.019	228.306	145.285	0.52902	154.187	0.0128166	-1.04623	down	[C]	Energy production and conversion	Molecular Function: malate dehydrogenase (decarboxylating) (NAD+) activity (GO:0004471);; Molecular Function: malate dehydrogenase (decarboxylating) (NADP+) activity (GO:0004473);; Molecular Function: ATP binding (GO:0005524);; Cellular Component: cell wall (GO:0005618);; Cellular Component: mitochondrion (GO:0005739);; Cellular Component: vacuolar membrane (GO:0005774);; Cellular Component: cyto…	K00029|0|osa:4326769|Os01g0188400; K00029 malate dehydrogenase (oxaloacetate-decarboxylating)(NADP+) [EC:1.1.1.40] (A)	Pyruvate metabolism (ko00620);; Carbon fixation in photosynthetic organisms (ko00710);; Carbon metabolism (ko01200)	[C]	Energy production and conversion	NADP-dependent malic enzyme, chloroplastic (Precursor) OS=Oryza sativa subsp. japonica (Rice) PE=2 SV=2	C	Energy production and conversion	Os01g0188400 [Oryza sativa Japonica Group]
LOC_Os01g09470	2.1593	3.2598	1.21814	1.10655	0.52902	0.980019	0.0160254	-1.16054	down	--	--	Molecular Function: calmodulin binding (GO:0005516);; Cellular Component: nucleus (GO:0005634);; Cellular Component: cytosol (GO:0005829);; Cellular Component: plasma membrane (GO:0005886);; Biological Process: acetyl-CoA metabolic process (GO:0006084);; Biological Process: microtubule nucleation (GO:0007020);; Biological Process: regulation of meristem growth (GO:0010075);;	--	--	--	--	Peptidyl-prolyl cis-trans isomerase CYP95 GN=F8B4.120 OS=Arabidopsis thaliana (Mouse-ear cress) PE=1 SV=2	S	Function unknown	Os01g0190500 [Oryza sativa Japonica Group]
LOC_Os01g09550	1.19491	0.897441	0.952764	2.95915	2.7691	2.62307	5.56858e-06	1.46238	up	--	--	Biological Process: DNA damage checkpoint (GO:0000077);; Molecular Function: DNA binding (GO:0003677);; Molecular Function: protein binding (GO:0005515);; Cellular Component: nucleus (GO:0005634);; Biological Process: transcription, DNA-templated (GO:0006351);; Biological Process: regulation of transcription, DNA-templated (GO:0006355);; Biological Process: signal transduction (GO:0007165);; Biol…	--	--	--	--	NAC domain-containing protein 8 GN=NAC008 OS=Arabidopsis thaliana (Mouse-ear cress) PE=2 SV=1	S	Function unknown	NAC-type transcription factor [Oryza sativa Japonica Group]
LOC_Os01g09580	10.2029	10.7497	8.13443	3.88301	0.52902	4.31116	1.6695e-06	-1.36139	down	[RTKL]	General function prediction only;; Signal transduction mechanisms;; Transcription;; Replication, recombination and repair	Biological Process: microtubule cytoskeleton organization (GO:0000226);; Biological Process: mitotic cell cycle (GO:0000278);; Cellular Component: chromosome, centromeric region (GO:0000775);; Biological Process: cytokinesis by cell plate formation (GO:0000911);; Molecular Function: ATP binding (GO:0005524);; Cellular Component: nucleolus (GO:0005730);; Cellular Component: spindle (GO:0005819);; …	K08850|0|osa:4327302|Os01g0191800; K08850 aurora kinase, other [EC:2.7.11.1] (A)	--	[D]	Cell cycle control, cell division, chromosome partitioning	Serine/threonine-protein kinase Aurora-1 GN=AUR1 OS=Arabidopsis thaliana (Mouse-ear cress) PE=1 SV=1	D	Cell cycle control, cell division, chromosome partitioning	Aurora kinase [Oryza sativa Japonica Group]
LOC_Os01g09620	0.46762	0.472757	0.666125	1.15998	1.84835	1.71053	0.000158137	1.59212	up	--	--	Biological Process: immune system process (GO:0002376);; Molecular Function: DNA binding (GO:0003677);; Molecular Function: sequence-specific DNA binding transcription factor activity (GO:0003700);; Molecular Function: RNA binding (GO:0003723);; Cellular Component: nucleus (GO:0005634);; Cellular Component: cytoplasm (GO:0005737);; Cellular Component: plasma membrane (GO:0005886);; Biological Pro…	--	--	[R]	General function prediction only	Zinc finger CCCH domain-containing protein 2 OS=Oryza sativa subsp. japonica (Rice) PE=2 SV=1	R	General function prediction only	Os01g0192000 [Oryza sativa Japonica Group]
LOC_Os01g09665	3.93682	3.48738	2.8658	8.2173	7.55053	6.76762	0.000279526	1.18155	up	--	--	--	--	--	--	--	--	S	Function unknown	Os01g0192550 [Oryza sativa Japonica Group]
LOC_Os01g09790	2.57479	5.29162	4.93631	1.75713	0.52902	1.59222	0.0442804	-1.47671	down	--	--	Molecular Function: binding (GO:0005488);; Cellular Component: extracellular region (GO:0005576);; Cellular Component: mitochondrion (GO:0005739);; Cellular Component: plasma membrane (GO:0005886);; Biological Process: polysaccharide metabolic process (GO:0005976);; Biological Process: regulation of transcription, DNA-templated (GO:0006355);; Biological Process: phosphorus metabolic process (GO:0…	--	--	--	--	Protein IQ-DOMAIN 1 GN=IQD1 OS=Arabidopsis thaliana (Mouse-ear cress) PE=1 SV=1	S	Function unknown	Os01g0194200 [Oryza sativa Japonica Group]
LOC_Os01g09900	0	0	0.028882	0.88055	0.66223	0.858849	2.45994e-18	5.42457	up	--	--	Molecular Function: DNA binding (GO:0003677);; Molecular Function: sequence-specific DNA binding transcription factor activity (GO:0003700);; Molecular Function: calcium ion binding (GO:0005509);; Cellular Component: nucleus (GO:0005634);; Biological Process: defense response (GO:0006952);; Biological Process: endoplasmic reticulum organization (GO:0007029);; Biological Process: anthocyanin-conta…	--	--	--	--	Putative transcription factor bHLH041 GN=MHM17.7 OS=Arabidopsis thaliana (Mouse-ear cress) PE=3 SV=1	K	Transcription	Os01g0195700 [Oryza sativa Japonica Group]
LOC_Os01g10400	35.1638	29.2331	18.1793	508.91	511.21	466.743	1.97182e-56	4.23132	up	--	--	--	--	--	--	--	Metallothionein-like protein 3A OS=Oryza sativa subsp. japonica (Rice) PE=2 SV=1	--	--	unknown [Oryza sativa Indica Group]
LOC_Os01g10440	0	0.064393	0.021702	0.501489	0.375993	0.535528	3.32565e-12	4.02965	up	--	--	Molecular Function: RNA binding (GO:0003723);; Molecular Function: acetylglucosaminyltransferase activity (GO:0008375);; Biological Process: gene expression (GO:0010467);; Cellular Component: membrane (GO:0016020);; Biological Process: RNA metabolic process (GO:0016070);; Cellular Component: nuclear part (GO:0044428);; Biological Process: single-organism cellular process (GO:0044763);; Biological…	K00771|0|dosa:Os01t0201100-01|Os01g0201100; Similar to xylosyltransferase oxt.; K00771 protein xylosyltransferase [EC:2.4.2.26] (A)	--	[G]	Carbohydrate transport and metabolism	Nuclear pore complex protein NUP62 {ECO:0000303|PubMed:21189294} OS=Arabidopsis thaliana (Mouse-ear cress) PE=1 SV=1	G	Carbohydrate transport and metabolism	unnamed protein product [Oryza sativa Japonica Group]
LOC_Os01g10580	3.25581	3.48242	3.00302	8.10808	6.86641	8.03413	2.42709e-05	1.28539	up	--	--	Molecular Function: protein binding (GO:0005515);; Cellular Component: nucleus (GO:0005634);; Cellular Component: mitochondrion (GO:0005739);; Biological Process: regulation of transcription, DNA-templated (GO:0006355);; Biological Process: organelle organization (GO:0006996);; Biological Process: signal transduction (GO:0007165);; Molecular Function: zinc ion binding (GO:0008270);; Biological Pr…	--	--	--	--	B-box zinc finger protein 22 {ECO:0000303|PubMed:19920209} GN=T30F21.7 OS=Arabidopsis thaliana (Mouse-ear cress) PE=1 SV=2	S	Function unknown	Os01g0202500 [Oryza sativa Japonica Group]
LOC_Os01g10640	0.194596	0.227214	0.184373	9.21376	8.28375	8.0754	2.28482e-33	5.40366	up	--	--	Cellular Component: cytoplasmic membrane-bounded vesicle (GO:0016023);;	--	--	--	--	--	--	--	Os01g0203400 [Oryza sativa Japonica Group]
LOC_Os01g10810	2.18748	3.37685	2.02292	1.14395	1.0568	0.78916	0.00838156	-1.26295	down	--	--	Molecular Function: nucleic acid binding (GO:0003676);; Biological Process: DNA-templated transcription, termination (GO:0006353);; Cellular Component: plastid (GO:0009536);;	--	--	--	--	SAP-like protein BP-73 GN=OSJNBa0032G08.14 OS=Oryza sativa subsp. japonica (Rice) PE=1 SV=1	S	Function unknown	hypothetical protein OsI_00824 [Oryza sativa Indica Group]
LOC_Os01g10890	3.64544	3.35033	2.57281	0.544462	0.52902	0.319922	3.63986e-12	-2.62782	down	[RTKL]	General function prediction only;; Signal transduction mechanisms;; Transcription;; Replication, recombination and repair	Molecular Function: hydrolase activity, hydrolyzing O-glycosyl compounds (GO:0004553);; Molecular Function: protein serine/threonine kinase activity (GO:0004674);; Molecular Function: protein binding (GO:0005515);; Molecular Function: ATP binding (GO:0005524);; Cellular Component: cytosol (GO:0005829);; Cellular Component: plasma membrane (GO:0005886);; Biological Process: sucrose biosynthetic pr…	--	--	[T]	Signal transduction mechanisms	CBL-interacting protein kinase 5 OS=Oryza sativa subsp. japonica (Rice) PE=2 SV=1	T	Signal transduction mechanisms	Os01g0206700 [Oryza sativa Japonica Group]
LOC_Os01g11230	24.9557	26.3743	13.8407	6.88048	0.52902	7.23765	1.35791e-08	-1.57375	down	--	--	Cellular Component: vacuole (GO:0005773);; Cellular Component: plasma membrane (GO:0005886);; Cellular Component: cytoplasmic membrane-bounded vesicle (GO:0016023);;	--	--	--	--	Heme-binding-like protein At3g10130, chloroplastic (Precursor) GN=At3g10130 OS=Arabidopsis thaliana (Mouse-ear cress) PE=2 SV=1	R	General function prediction only	Os01g0210500 [Oryza sativa Japonica Group]
LOC_Os01g11340	1.47226	0.472933	1.59015	3.03029	3.12567	2.98216	7.99028e-05	1.35321	up	[Q]	Secondary metabolites biosynthesis, transport and catabolism	Molecular Function: C-22 sterol desaturase activity (GO:0000249);; Molecular Function: monooxygenase activity (GO:0004497);; Molecular Function: iron ion binding (GO:0005506);; Cellular Component: extracellular region (GO:0005576);; Molecular Function: electron carrier activity (GO:0009055);; Biological Process: toxin catabolic process (GO:0009407);; Biological Process: response to cyclopentenone…	K09832|0|obr:102709230|cytochrome P450 710A1-like; K09832 cytochrome P450, family 710, subfamily A (A)	Steroid biosynthesis (ko00100)	[QI]	Secondary metabolites biosynthesis, transport and catabolism;; Lipid transport and metabolism	Cytochrome P450 710A1 GN=CYP710A1 OS=Arabidopsis thaliana (Mouse-ear cress) PE=1 SV=1	Q	Secondary metabolites biosynthesis, transport and catabolism	sterol C-22 desaturase -like [Oryza sativa Japonica Group]
LOC_Os01g11550	10.8379	16.7124	9.22181	4.81096	0.52902	4.33104	0.000408874	-1.32976	down	--	--	Biological Process: MAPK cascade (GO:0000165);; Molecular Function: DNA binding (GO:0003677);; Molecular Function: sequence-specific DNA binding transcription factor activity (GO:0003700);; Molecular Function: protein binding (GO:0005515);; Cellular Component: nucleus (GO:0005634);; Cellular Component: mitochondrion (GO:0005739);; Biological Process: regulation of transcription, DNA-templated (GO…	--	--	--	--	Transcription factor PCF5 OS=Oryza sativa subsp. japonica (Rice) PE=2 SV=1	K	Transcription	Os01g0213800 [Oryza sativa Japonica Group]
LOC_Os01g11600	1.28913	0.455341	0.777046	29.8923	28.7706	27.8631	6.81595e-31	5.09736	up	--	--	Cellular Component: cytoplasmic membrane-bounded vesicle (GO:0016023);;	--	--	--	--	--	S	Function unknown	Os01g0214500 [Oryza sativa Japonica Group]
LOC_Os01g11620	0.213953	0.398183	0.220851	0.504937	0.767345	0.877549	0.00763403	1.41435	up	--	--	Cellular Component: cell wall (GO:0005618);; Cellular Component: vacuole (GO:0005773);; Biological Process: lipid metabolic process (GO:0006629);; Biological Process: defense response (GO:0006952);; Cellular Component: cytoplasmic membrane-bounded vesicle (GO:0016023);; Molecular Function: hydrolase activity, acting on ester bonds (GO:0016788);; Biological Process: primary metabolic process (GO:0…	--	--	--	--	GDSL esterase/lipase At5g45910 (Precursor) GN=At5g45910 OS=Arabidopsis thaliana (Mouse-ear cress) PE=2 SV=1	R	General function prediction only	hypothetical protein OsI_00887 [Oryza sativa Indica Group]
LOC_Os01g11650	0.361379	0.313468	0.054479	25.283	25.1574	24.734	2.82227e-127	7.2518	up	--	--	Cellular Component: cell wall (GO:0005618);; Cellular Component: mitochondrion (GO:0005739);; Cellular Component: vacuole (GO:0005773);; Biological Process: lipid metabolic process (GO:0006629);; Cellular Component: cytoplasmic membrane-bounded vesicle (GO:0016023);; Molecular Function: hydrolase activity, acting on ester bonds (GO:0016788);; Biological Process: primary metabolic process (GO:0044…	--	--	--	--	GDSL esterase/lipase At5g45910 (Precursor) GN=At5g45910 OS=Arabidopsis thaliana (Mouse-ear cress) PE=2 SV=1	R	General function prediction only	Os01g0214800 [Oryza sativa Japonica Group]
LOC_Os01g11710	80.0953	97.2928	40.4013	30.6448	0.52902	31.222	0.00268342	-1.14855	down	--	--	Cellular Component: cell wall (GO:0005618);; Cellular Component: vacuole (GO:0005773);; Biological Process: protein targeting to membrane (GO:0006612);; Biological Process: lipid metabolic process (GO:0006629);; Biological Process: positive regulation of flavonoid biosynthetic process (GO:0009963);; Biological Process: regulation of plant-type hypersensitive response (GO:0010363);; Cellular Compo…	--	--	--	--	GDSL esterase/lipase At5g45910 (Precursor) GN=At5g45910 OS=Arabidopsis thaliana (Mouse-ear cress) PE=2 SV=1	R	General function prediction only	Os01g0215700 [Oryza sativa Japonica Group]
LOC_Os01g11810	0.329939	0.179844	0.121726	0.513178	0.904735	0.398876	0.0151513	1.60688	up	--	--	Cellular Component: mitochondrion (GO:0005739);; Cellular Component: endosome (GO:0005768);; Cellular Component: vacuole (GO:0005773);; Cellular Component: Golgi apparatus (GO:0005794);; Cellular Component: trans-Golgi network (GO:0005802);; Cellular Component: plasmodesma (GO:0009506);; Biological Process: response to fungus (GO:0009620);; Biological Process: plant-type cell wall modification (G…	--	--	--	--	Protein trichome birefringence-like 38 GN=TBL38 OS=Arabidopsis thaliana (Mouse-ear cress) PE=2 SV=1	S	Function unknown	Os01g0217000 [Oryza sativa Japonica Group]
LOC_Os01g11860	0.096198	0.327819	0.1441	1.20053	1.06779	1.33427	9.30408e-08	2.77422	up	[R]	General function prediction only	Molecular Function: protein binding (GO:0005515);; Cellular Component: mitochondrion (GO:0005739);; Cellular Component: vacuole (GO:0005773);; Cellular Component: vacuolar membrane (GO:0005774);; Cellular Component: cytosol (GO:0005829);; Cellular Component: plasma membrane (GO:0005886);; Biological Process: protein glycosylation (GO:0006486);; Cellular Component: plasmodesma (GO:0009506);; Cellu…	--	--	[RV]	General function prediction only;; Defense mechanisms	Protein DJ-1 homolog B (Precursor) GN=DJ1B OS=Arabidopsis thaliana (Mouse-ear cress) PE=1 SV=1	V	Defense mechanisms	Os01g0217500 [Oryza sativa Japonica Group]
LOC_Os01g11910	0.027036	0.028843	0.029923	3.66278	4.02888	3.58528	1.29874e-45	6.82839	up	[J]	Translation, ribosomal structure and biogenesis	Cellular Component: nucleus (GO:0005634);; Biological Process: defense response (GO:0006952);; Cellular Component: plasmodesma (GO:0009506);; Biological Process: double fertilization forming a zygote and endosperm (GO:0009567);; Biological Process: anthocyanin-containing compound biosynthetic process (GO:0009718);; Cellular Component: chloroplast envelope (GO:0009941);; Biological Process: respon…	--	--	--	--	Transcription factor bHLH30 OS=Arabidopsis thaliana (Mouse-ear cress) PE=1 SV=1	K	Transcription	Os01g0218100 [Oryza sativa Japonica Group]
LOC_Os01g12100	1.5599	2.04161	0.976093	3.45269	3.40385	2.74113	0.0322279	1.13904	up	--	--	Cellular Component: plastid (GO:0009536);; Cellular Component: cytoplasmic membrane-bounded vesicle (GO:0016023);;	--	--	--	--	Serine/arginine-rich SC35-like splicing factor SCL33 GN=F7A10.15 OS=Arabidopsis thaliana (Mouse-ear cress) PE=1 SV=1	--	--	unknown protein [Oryza sativa Japonica Group]
LOC_Os01g12190	2.93038	3.00794	1.30212	9.27442	10.2862	9.42384	1.7482e-08	2.08542	up	--	--	--	--	--	--	--	--	S	Function unknown	Os01g0221400 [Oryza sativa Japonica Group]
LOC_Os01g12270	11.347	14.2796	5.18114	36.4861	34.8858	36.163	2.81113e-08	1.89786	up	--	--	--	--	--	[A]	RNA processing and modification	--	S	Function unknown	Os01g0222600 [Oryza sativa Japonica Group]
LOC_Os01g12280	4.33692	4.04759	3.59701	8.76843	9.14115	7.48468	2.68254e-06	1.08361	up	--	--	Molecular Function: DNA binding (GO:0003677);; Biological Process: penicillin biosynthetic process (GO:0042318);; Molecular Function: protein dimerization activity (GO:0046983);;	--	--	--	--	--	S	Function unknown	Os01g0222700 [Oryza sativa Japonica Group]
LOC_Os01g12330	3.57102	5.15614	3.18163	2.3042	0.52902	2.18593	0.00296696	-1.02868	down	--	--	--	--	--	--	--	--	S	Function unknown	Os01g0223300 [Oryza sativa Japonica Group]
LOC_Os01g12640	11.7246	25.8063	12.4549	4.10606	0.52902	7.23067	0.0147732	-1.28687	down	[M]	Cell wall/membrane/envelope biogenesis	Molecular Function: binding (GO:0005488);; Cellular Component: intrinsic component of membrane (GO:0031224);; Cellular Component: nuclear lumen (GO:0031981);; Biological Process: primary metabolic process (GO:0044238);; Biological Process: cellular macromolecule metabolic process (GO:0044260);; Cellular Component: cytoplasmic part (GO:0044444);; Biological Process: single-organism cellular proces…	--	--	--	--	Probable membrane-associated kinase regulator 2 GN=MAKR2 OS=Arabidopsis thaliana (Mouse-ear cress) PE=2 SV=1	R	General function prediction only	Os01g0226200 [Oryza sativa Japonica Group]
LOC_Os01g12710	25.3583	18.0713	16.6038	47.0638	47.2077	43.7229	2.57542e-12	1.37911	up	[IQR]	Lipid transport and metabolism;; Secondary metabolites biosynthesis, transport and catabolism;; General function prediction only	Molecular Function: nucleotide binding (GO:0000166);; Molecular Function: protein binding (GO:0005515);; Cellular Component: chloroplast thylakoid membrane (GO:0009535);; Biological Process: PSII associated light-harvesting complex II catabolic process (GO:0010304);; Biological Process: chlorophyll catabolic process (GO:0015996);; Cellular Component: integral component of membrane (GO:0016021);; …	K13606|0|osa:4327178|Os01g0227100; K13606 chlorophyll(ide) b reductase [EC:1.1.1.294] (A)	Porphyrin and chlorophyll metabolism (ko00860)	[R]	General function prediction only	Probable chlorophyll(ide) b reductase NYC1, chloroplastic (Precursor) OS=Oryza sativa subsp. japonica (Rice) PE=1 SV=1	Q	Secondary metabolites biosynthesis, transport and catabolism	Os01g0227100 [Oryza sativa Japonica Group]
LOC_Os01g12810	2.86797	2.70082	1.7503	0.862752	0.52902	0.669796	5.46202e-06	-1.63494	down	--	--	Molecular Function: protein kinase activity (GO:0004672);; Cellular Component: mitochondrion (GO:0005739);;	K17710|0|osa:4327187|Os01g0228400; K17710 pentatricopeptide repeat domain-containing protein 1 (A)	--	[R]	General function prediction only	Pentatricopeptide repeat-containing protein At5g25630 GN=At5g25630 OS=Arabidopsis thaliana (Mouse-ear cress) PE=2 SV=2	R	General function prediction only	Os01g0228400 [Oryza sativa Japonica Group]
LOC_Os01g12820	0.346751	0.328602	0.15827	0.933334	0.744956	0.723474	0.00382694	1.52208	up	--	--	Cellular Component: mitochondrion (GO:0005739);;	--	--	--	--	--	S	Function unknown	Os01g0228500 [Oryza sativa Japonica Group]
LOC_Os01g13000	0.494787	0.674774	0.518082	1.0057	1.26217	1.08187	0.0335457	1.00513	up	--	--	Cellular Component: nucleus (GO:0005634);; Biological Process: single-organism cellular process (GO:0044763);; Molecular Function: protein dimerization activity (GO:0046983);;	--	--	--	--	Transcription factor bHLH68 GN=F19B15.130 OS=Arabidopsis thaliana (Mouse-ear cress) PE=2 SV=2	K	Transcription	Os01g0230200 [Oryza sativa Japonica Group]
LOC_Os01g13060	2.69676	3.63665	1.92917	6.05251	5.79059	5.90849	5.38529e-06	1.16754	up	[RTKL]	General function prediction only;; Signal transduction mechanisms;; Transcription;; Replication, recombination and repair	Molecular Function: protein serine/threonine kinase activity (GO:0004674);; Molecular Function: protein binding (GO:0005515);; Molecular Function: ATP binding (GO:0005524);; Biological Process: DNA metabolic process (GO:0006259);; Biological Process: protein phosphorylation (GO:0006468);; Biological Process: response to osmotic stress (GO:0006970);; Biological Process: cytoskeleton organization (…	--	--	[T]	Signal transduction mechanisms	Casein kinase I isoform delta-like GN=At4g26100 OS=Arabidopsis thaliana (Mouse-ear cress) PE=2 SV=2	T	Signal transduction mechanisms	Os01g0231500 [Oryza sativa Japonica Group]
LOC_Os01g13210	3.34593	4.17327	2.64901	23.7093	24.0847	29.0372	3.03174e-31	2.90985	up	--	--	Molecular Function: copper ion binding (GO:0005507);; Molecular Function: calcium ion binding (GO:0005509);; Molecular Function: calmodulin binding (GO:0005516);; Molecular Function: phosphatidylinositol-4,5-bisphosphate binding (GO:0005546);; Molecular Function: phosphatidylinositol-3,4,5-trisphosphate binding (GO:0005547);; Cellular Component: vacuole (GO:0005773);; Cellular Component: cytoplas…	--	--	--	--	Salt stress root protein RS1 OS=Oryza sativa subsp. japonica (Rice) PE=2 SV=1	S	Function unknown	Os01g0233000 [Oryza sativa Japonica Group]
LOC_Os01g13370	62.9836	69.1019	36.0924	24.3349	0.52902	24.5591	5.00277e-06	-1.11696	down	--	--	Molecular Function: ubiquitin-protein transferase activity (GO:0004842);; Molecular Function: protein binding (GO:0005515);; Cellular Component: nucleus (GO:0005634);; Cellular Component: mitochondrion (GO:0005739);; Biological Process: ubiquitin-dependent protein catabolic process (GO:0006511);; Biological Process: multicellular organismal development (GO:0007275);; Molecular Function: zinc ion …	K04506|0|osa:4327774|Os01g0234900; K04506 E3 ubiquitin-protein ligase SIAH1 [EC:6.3.2.19] (A)	Ubiquitin mediated proteolysis (ko04120)	[R]	General function prediction only	E3 ubiquitin-protein ligase SINAT3 GN=SINAT3 OS=Arabidopsis thaliana (Mouse-ear cress) PE=2 SV=1	R	General function prediction only	Os01g0234900 [Oryza sativa Japonica Group]
LOC_Os01g13390	2.96179	3.67862	2.64537	1.59214	0.52902	1.4182	0.0137025	-1.09165	down	--	--	Cellular Component: chloroplast thylakoid membrane (GO:0009535);; Biological Process: leaf morphogenesis (GO:0009965);; Biological Process: cell differentiation (GO:0030154);; Biological Process: positive regulation of transcription, DNA-templated (GO:0045893);;	--	--	--	--	--	S	Function unknown	Os01g0235100 [Oryza sativa Japonica Group]
LOC_Os01g13570	0.551617	0.524319	0.533548	1.39186	2.24114	1.53665	0.00101675	1.4627	up	[G]	Carbohydrate transport and metabolism	Molecular Function: phosphoglycerate mutase activity (GO:0004619);; Cellular Component: chloroplast (GO:0009507);; Cellular Component: plastid (GO:0009536);;	K15637|0|osa:4327790|Os01g0237100; K15637 serine/threonine-protein phosphatase PGAM5 [EC:3.1.3.16] (A)	--	[G]	Carbohydrate transport and metabolism	Probable 2-carboxy-D-arabinitol-1-phosphatase {ECO:0000305} (Precursor) OS=Arabidopsis thaliana (Mouse-ear cress) PE=1 SV=1	G	Carbohydrate transport and metabolism	Os01g0237100 [Oryza sativa Japonica Group]
LOC_Os01g13610	0	0	0	2.26043	1.65483	1.71147	1.63891e-28	Inf	up	[MG]	Cell wall/membrane/envelope biogenesis;; Carbohydrate transport and metabolism	Cellular Component: plasma membrane (GO:0005886);; Biological Process: response to oxidative stress (GO:0006979);; Molecular Function: pinoresinol reductase activity (GO:0010283);; Molecular Function: lariciresinol reductase activity (GO:0010284);; Biological Process: response to cadmium ion (GO:0046686);; Biological Process: (-)-pinoresinol catabolic process (GO:1902123);; Biological Process: (+…	--	--	--	--	Isoflavone reductase homolog IRL GN=IRL OS=Zea mays (Maize) PE=2 SV=1	Q	Secondary metabolites biosynthesis, transport and catabolism	hypothetical protein OsI_01074 [Oryza sativa Indica Group]
LOC_Os01g13690	1.33298	1.17582	1.18317	2.60733	3.81143	3.25409	1.82753e-05	1.508	up	[EH]	Amino acid transport and metabolism;; Coenzyme transport and metabolism	Molecular Function: binding (GO:0005488);; Biological Process: metabolic process (GO:0008152);; Biological Process: para-aminobenzoic acid biosynthetic process (GO:0008153);; Molecular Function: transaminase activity (GO:0008483);; Molecular Function: 4-amino-4-deoxychorismate lyase activity (GO:0008696);; Cellular Component: chloroplast stroma (GO:0009570);; Cellular Component: membrane (GO:0016…	K18482|0|osa:4326358|Os01g0238500; K18482 4-amino-4-deoxychorismate lyase [EC:4.1.3.38] (A)	Folate biosynthesis (ko00790)	[E]	Amino acid transport and metabolism	D-amino-acid transaminase, chloroplastic {ECO:0000303|PubMed:18318836} (Precursor) OS=Arabidopsis thaliana (Mouse-ear cress) PE=1 SV=1	E	Amino acid transport and metabolism	unnamed protein product [Oryza sativa Japonica Group]
LOC_Os01g13700	4.27143	6.35962	4.51438	16.1785	13.8874	13.6038	1.18873e-07	1.576	up	[L]	Replication, recombination and repair	Cellular Component: cytosol (GO:0005829);; Biological Process: ubiquitin-dependent protein catabolic process (GO:0006511);; Biological Process: photorespiration (GO:0009853);; Biological Process: response to misfolded protein (GO:0051788);; Biological Process: proteasome core complex assembly (GO:0080129);;	K07466|4.55431e-98|osa:4326359|Os01g0238600; K07466 replication factor A1 (A)	DNA replication (ko03030);; Nucleotide excision repair (ko03420);; Mismatch repair (ko03430);; Homologous recombination (ko03440)	--	--	Uncharacterized protein At4g28440 GN=At4g28440 OS=Arabidopsis thaliana (Mouse-ear cress) PE=1 SV=1	L	Replication, recombination and repair	Os01g0238600 [Oryza sativa Japonica Group]
LOC_Os01g13860	1.28989	0.836031	1.85496	0.291307	0.52902	0.200535	0.0486891	-1.99025	down	--	--	--	--	--	[A]	RNA processing and modification	Peptidyl-prolyl cis-trans isomerase CYP95 GN=F8B4.120 OS=Arabidopsis thaliana (Mouse-ear cress) PE=1 SV=2	S	Function unknown	hypothetical protein OsI_01108 [Oryza sativa Indica Group]
LOC_Os01g14010	0.535741	0.864807	0.452553	0.221435	0.52902	0.193373	0.0111622	-1.28812	down	--	--	Biological Process: MAPK cascade (GO:0000165);; Molecular Function: nucleic acid binding (GO:0003676);; Molecular Function: sequence-specific DNA binding transcription factor activity (GO:0003700);; Cellular Component: nucleus (GO:0005634);; Biological Process: regulation of translation (GO:0006417);; Biological Process: protein targeting to membrane (GO:0006612);; Biological Process: fatty acid …	--	--	[R]	General function prediction only	Zinc finger protein MAGPIE {ECO:0000303|PubMed:17785527} OS=Arabidopsis thaliana (Mouse-ear cress) PE=1 SV=1	K	Transcription	hypothetical protein OsI_01118 [Oryza sativa Indica Group]
LOC_Os01g14130	2.45227	1.90929	1.337	0.773303	0.52902	0.749705	0.0353887	-1.02844	down	[M]	Cell wall/membrane/envelope biogenesis	Cellular Component: intracellular organelle part (GO:0044446);; Biological Process: single-organism cellular process (GO:0044763);;	--	--	[A]	RNA processing and modification	Serine/arginine-rich splicing factor SR45 GN=F19K19.9 OS=Arabidopsis thaliana (Mouse-ear cress) PE=1 SV=1	S	Function unknown	Os01g0243600 [Oryza sativa Japonica Group]
LOC_Os01g14170	0.546691	0.630731	0.54639	0.161466	0.52902	0.19128	0.00217986	-1.58823	down	--	--	Molecular Function: catalytic activity (GO:0003824);; Cellular Component: mitochondrion (GO:0005739);; Cellular Component: plastid (GO:0009536);; Biological Process: anatomical structure morphogenesis (GO:0009653);; Biological Process: cellular component organization (GO:0016043);; Biological Process: cell differentiation (GO:0030154);; Biological Process: multicellular organismal process (GO:003…	--	--	--	--	Proline-rich receptor-like protein kinase PERK9 GN=PERK9 OS=Arabidopsis thaliana (Mouse-ear cress) PE=2 SV=1	S	Function unknown	hypothetical protein OsJ_01078 [Oryza sativa Japonica Group]
LOC_Os01g14180	1.30313	0.991486	1.06266	0.228816	0.52902	0.284802	4.81141e-05	-1.9801	down	--	--	Cellular Component: mitochondrion (GO:0005739);; Cellular Component: plastid (GO:0009536);; Cellular Component: membrane (GO:0016020);; Cellular Component: cell periphery (GO:0071944);;	--	--	--	--	Vegetative cell wall protein gp1 (Precursor) GN=GP1 OS=Chlamydomonas reinhardtii (Chlamydomonas smithii) PE=1 SV=1	R	General function prediction only	hypothetical protein [Oryza sativa Japonica Group]
LOC_Os01g14440	0.400469	0.316951	0.225402	8.63888	9.53436	9.28168	4.28801e-54	4.83993	up	--	--	Biological Process: immune effector process (GO:0002252);; Molecular Function: sequence-specific DNA binding transcription factor activity (GO:0003700);; Molecular Function: protein binding (GO:0005515);; Cellular Component: nucleus (GO:0005634);; Biological Process: regulation of transcription, DNA-templated (GO:0006355);; Biological Process: anion transport (GO:0006820);; Biological Process: re…	--	--	--	--	WRKY transcription factor 6 GN=WRKY6 OS=Arabidopsis thaliana (Mouse-ear cress) PE=1 SV=1	K	Transcription	Os01g0246700 [Oryza sativa Japonica Group]
LOC_Os01g14530	0.258504	0.267844	0.267352	1.89113	0.787897	1.32082	0.000707007	2.29491	up	--	--	Cellular Component: membrane (GO:0016020);; Cellular Component: cytoplasmic membrane-bounded vesicle (GO:0016023);;	--	--	--	--	--	S	Function unknown	Os01g0247900 [Oryza sativa Japonica Group]
LOC_Os01g14590	0.031365	0.076188	0	0.851507	0.604215	1.04742	6.05504e-12	4.59708	up	--	--	Biological Process: defense response (GO:0006952);; Biological Process: response to biotic stimulus (GO:0009607);;	--	--	--	--	Pathogen-related protein OS=Hordeum vulgare (Barley) PE=2 SV=2	S	Function unknown	Os01g0248500 [Oryza sativa Japonica Group]
LOC_Os01g14630	0.104551	0.153004	0.225324	1.28219	1.47454	2.03321	2.71616e-10	3.26847	up	[H]	Coenzyme transport and metabolism	Molecular Function: dimethylallyltranstransferase activity (GO:0004161);; Molecular Function: farnesyltranstransferase activity (GO:0004311);; Molecular Function: geranyltranstransferase activity (GO:0004337);; Cellular Component: mitochondrion (GO:0005739);; Cellular Component: endoplasmic reticulum (GO:0005783);; Biological Process: ubiquinone biosynthetic process (GO:0006744);; Biological Proc…	K13789|0|osa:9272383|Os01g0248701; K13789 geranylgeranyl diphosphate synthase, type II [EC:2.5.1.1 2.5.1.10 2.5.1.29] (A)	Terpenoid backbone biosynthesis (ko00900)	[H]	Coenzyme transport and metabolism	Heterodimeric geranylgeranyl pyrophosphate synthase large subunit 1, chloroplastic (Precursor) GN=C7A10.550 OS=Arabidopsis thaliana (Mouse-ear cress) PE=1 SV=2	H	Coenzyme transport and metabolism	Os01g0248701 [Oryza sativa Japonica Group]
LOC_Os01g14670	1.29756	1.35866	1.53549	7.5599	7.3154	7.12723	2.8938e-12	2.40645	up	--	--	Molecular Function: superoxide dismutase activity (GO:0004784);; Biological Process: iron ion transport (GO:0006826);; Cellular Component: plant-type cell wall (GO:0009505);; Cellular Component: plasmodesma (GO:0009506);; Biological Process: cellular response to iron ion starvation (GO:0010106);; Biological Process: response to nitrate (GO:0010167);; Biological Process: glucuronoxylan metabolic p…	--	--	--	--	Germin-like protein 5-1 (Precursor) OS=Oryza sativa subsp. japonica (Rice) PE=2 SV=1	R	General function prediction only	Os01g0249200 [Oryza sativa Japonica Group]
LOC_Os01g14880	0	0	0.291887	9.21299	6.6197	6.31595	2.1654e-20	5.7473	up	--	--	--	--	--	--	--	--	R	General function prediction only	Os01g0252250 [Oryza sativa Japonica Group]
LOC_Os01g15000	5.56559	3.62804	2.93402	11.7365	11.0411	9.57064	5.37974e-10	1.47568	up	[M]	Cell wall/membrane/envelope biogenesis	Molecular Function: triglyceride lipase activity (GO:0004806);; Biological Process: lipid metabolic process (GO:0006629);; Cellular Component: membrane (GO:0016020);; Cellular Component: intracellular organelle (GO:0043229);; Cellular Component: cell periphery (GO:0071944);;	--	--	--	--	Formin-like protein 16 (Precursor) GN=OsJ_008039 OS=Oryza sativa subsp. japonica (Rice) PE=2 SV=1	S	Function unknown	unknown protein [Oryza sativa Japonica Group]
LOC_Os01g15020	23.7637	21.7779	22.1485	47.7581	46.9363	43.6368	1.36508e-07	1.08577	up	[R]	General function prediction only	Cellular Component: cytosol (GO:0005829);; Biological Process: regulation of transcription, DNA-templated (GO:0006355);; Biological Process: protein import into nucleus (GO:0006606);; Biological Process: photomorphogenesis (GO:0009640);; Biological Process: response to auxin (GO:0009733);; Biological Process: jasmonic acid mediated signaling pathway (GO:0009867);; Biological Process: regulation o…	--	--	[R]	General function prediction only	Topless-related protein 2 GN=TPR2 OS=Arabidopsis thaliana (Mouse-ear cress) PE=1 SV=2	R	General function prediction only	Os01g0254100 [Oryza sativa Japonica Group]
LOC_Os01g15320	4.73777	5.23982	4.95615	14.8976	13.4764	13.6298	1.00407e-06	1.5271	up	--	--	Biological Process: defense response to insect (GO:0002213);; Molecular Function: chitinase activity (GO:0004568);; Molecular Function: signal transducer activity (GO:0004871);; Molecular Function: hormone activity (GO:0005179);; Cellular Component: extracellular region (GO:0005576);; Biological Process: chitin catabolic process (GO:0006032);; Cellular Component: plant-type cell wall (GO:0009505)…	--	--	--	--	Rapid alkalinization factor (Precursor) GN=RALF OS=Nicotiana tabacum (Common tobacco) PE=1 SV=1	R	General function prediction only	Os01g0257100 [Oryza sativa Japonica Group]
LOC_Os01g15470	4.09453	3.02309	4.39152	9.07841	8.75576	8.20556	1.57032e-06	1.13939	up	[RTKL]	General function prediction only;; Signal transduction mechanisms;; Transcription;; Replication, recombination and repair	Biological Process: RNA splicing, via endonucleolytic cleavage and ligation (GO:0000394);; Molecular Function: protein serine/threonine kinase activity (GO:0004674);; Molecular Function: protein binding (GO:0005515);; Molecular Function: ATP binding (GO:0005524);; Cellular Component: nucleolus (GO:0005730);; Cellular Component: plasma membrane (GO:0005886);; Biological Process: protein phosphoryl…	--	--	[T]	Signal transduction mechanisms	Serine/threonine-protein kinase CDL1 {ECO:0000305} OS=Arabidopsis thaliana (Mouse-ear cress) PE=1 SV=1	T	Signal transduction mechanisms	Os01g0259200 [Oryza sativa Japonica Group]
LOC_Os01g15480	10.3998	10.1535	9.0432	4.42541	0.52902	4.18473	2.48818e-08	-1.17901	down	[RTKL]	General function prediction only;; Signal transduction mechanisms;; Transcription;; Replication, recombination and repair	Biological Process: microtubule cytoskeleton organization (GO:0000226);; Biological Process: mitotic cell cycle (GO:0000278);; Biological Process: cytokinesis by cell plate formation (GO:0000911);; Biological Process: phragmoplast assembly (GO:0000914);; Molecular Function: protein serine/threonine kinase activity (GO:0004674);; Molecular Function: protein binding (GO:0005515);; Molecular Functio…	K17545|0|osa:4326239|Os01g0259400; K17545 serine/threonine-protein kinase ULK4 [EC:2.7.11.1] (A)	--	[R]	General function prediction only	Serine/threonine-protein kinase TIO GN=F14I3.15 OS=Arabidopsis thaliana (Mouse-ear cress) PE=1 SV=1	T	Signal transduction mechanisms	Os01g0259400 [Oryza sativa Japonica Group]
LOC_Os01g15610	5.12094	4.06836	1.61595	3.62541	8.51553	6.24627	0.00711836	1.03534	up	--	--	Cellular Component: cytoplasmic membrane-bounded vesicle (GO:0016023);;	--	--	--	--	--	R	General function prediction only	Os01g0260800 [Oryza sativa Japonica Group]
LOC_Os01g15900	16.9851	18.4584	18.8422	3.13514	0.52902	3.51497	2.63546e-17	-2.4409	down	--	--	Molecular Function: DNA binding (GO:0003677);; Molecular Function: sequence-specific DNA binding transcription factor activity (GO:0003700);; Cellular Component: nucleus (GO:0005634);; Biological Process: regulation of transcription, DNA-templated (GO:0006355);; Biological Process: determination of bilateral symmetry (GO:0009855);; Biological Process: polarity specification of adaxial/abaxial axi…	--	--	--	--	Cyclic dof factor 2 GN=MIJ24.16 OS=Arabidopsis thaliana (Mouse-ear cress) PE=1 SV=2	R	General function prediction only	hypothetical protein OsI_01281 [Oryza sativa Indica Group]
LOC_Os01g15910	2.16067	2.68264	1.58617	0.976023	0.52902	0.46826	6.71643e-08	-1.75565	down	[G]	Carbohydrate transport and metabolism	Biological Process: maltose metabolic process (GO:0000023);; Cellular Component: mitochondrion (GO:0005739);; Cellular Component: cytosol (GO:0005829);; Cellular Component: plasma membrane (GO:0005886);; Biological Process: sucrose metabolic process (GO:0005985);; Biological Process: metabolic process (GO:0008152);; Biological Process: pollen development (GO:0009555);; Biological Process: respons…	--	--	[G]	Carbohydrate transport and metabolism	UTP--glucose-1-phosphate uridylyltransferase OS=Hordeum vulgare (Barley) PE=2 SV=1	G	Carbohydrate transport and metabolism	Os01g0264100 [Oryza sativa Japonica Group]
LOC_Os01g16010	37.0397	39.8077	23.485	12.6022	0.52902	12.3851	2.37915e-09	-1.26649	down	--	--	Biological Process: RNA methylation (GO:0001510);; Molecular Function: protein binding (GO:0005515);; Cellular Component: nucleolus (GO:0005730);; Biological Process: mRNA processing (GO:0006397);; Biological Process: defense response signaling pathway, resistance gene-dependent (GO:0009870);; Biological Process: defense response signaling pathway, resistance gene-independent (GO:0010204);; Biolo…	K12861|2.01861e-155|sita:101774483|pre-mRNA-splicing factor SPF27 homolog; K12861 pre-mRNA-splicing factor SPF27 (A)	Spliceosome (ko03040)	[S]	Function unknown	Pre-mRNA-splicing factor SPF27 homolog GN=MRC8.16 OS=Arabidopsis thaliana (Mouse-ear cress) PE=1 SV=1	S	Function unknown	hypothetical protein [Oryza sativa Japonica Group]
LOC_Os01g16020	1.6052	2.48878	0.884251	0.703705	0.52902	0.583751	0.0115333	-1.36303	down	[C]	Energy production and conversion	Molecular Function: protein binding (GO:0005515);; Cellular Component: chloroplast thylakoid membrane (GO:0009535);; Cellular Component: plastid (GO:0009536);; Cellular Component: chloroplast envelope (GO:0009941);; Biological Process: vitamin E biosynthetic process (GO:0010189);; Biological Process: photosynthesis (GO:0015979);; Biological Process: chlorophyll biosynthetic process (GO:0015995);;…	K10960|0|osa:4326207|Os01g0265000; K10960 geranylgeranyl reductase [EC:1.3.1.83] (A)	Porphyrin and chlorophyll metabolism (ko00860);; Terpenoid backbone biosynthesis (ko00900)	--	--	Geranylgeranyl diphosphate reductase, chloroplastic (Precursor) GN=CHLP OS=Arabidopsis thaliana (Mouse-ear cress) PE=1 SV=1	H	Coenzyme transport and metabolism	Os01g0265000 [Oryza sativa Japonica Group]
LOC_Os01g16120	0.39572	0.554442	0.128571	1.82149	1.29789	1.40846	4.16374e-05	2.15065	up	--	--	Molecular Function: ubiquitin-protein transferase activity (GO:0004842);; Molecular Function: protein binding (GO:0005515);; Molecular Function: zinc ion binding (GO:0008270);; Biological Process: response to salt stress (GO:0009651);; Biological Process: positive regulation of abscisic acid-activated signaling pathway (GO:0009789);; Biological Process: cell wall polysaccharide metabolic process …	K16282|6.80375e-50|osa:4324371|Os01g0266100; K16282 E3 ubiquitin-protein ligase RHA2 [EC:6.3.2.19] (A)	--	--	--	Vegetative cell wall protein gp1 (Precursor) GN=GP1 OS=Chlamydomonas reinhardtii (Chlamydomonas smithii) PE=1 SV=1	O	Posttranslational modification, protein turnover, chaperones	Os01g0266100 [Oryza sativa Japonica Group]
LOC_Os01g16146	1.70326	1.95946	2.39213	5.79277	3.42882	3.94628	0.000869238	1.1638	up	[R]	General function prediction only	Molecular Function: peroxidase activity (GO:0004601);; Cellular Component: mitochondrial matrix (GO:0005759);; Biological Process: glycolytic process (GO:0006096);; Biological Process: response to oxidative stress (GO:0006979);; Biological Process: metabolic process (GO:0008152);; Biological Process: biosynthetic process (GO:0009058);; Biological Process: aerobic respiration (GO:0009060);; Cellul…	--	--	[R]	General function prediction only	Formin-like protein 3 OS=Oryza sativa subsp. japonica (Rice) PE=2 SV=2	R	General function prediction only	Os01g0266500 [Oryza sativa Japonica Group]
LOC_Os01g16260	3.49897	3.33901	3.79645	10.3251	9.35683	9.15808	9.78124e-10	1.459	up	[GEPR]	Carbohydrate transport and metabolism;; Amino acid transport and metabolism;; Inorganic ion transport and metabolism;; General function prediction only	Cellular Component: plasma membrane (GO:0005886);; Biological Process: response to water deprivation (GO:0009414);; Biological Process: response to nematode (GO:0009624);; Biological Process: gravitropism (GO:0009630);; Cellular Component: plant-type vacuole membrane (GO:0009705);; Biological Process: response to zinc ion (GO:0010043);; Biological Process: basipetal auxin transport (GO:0010540);;…	--	--	[R]	General function prediction only	Probable peptide/nitrate transporter At3g43790 GN=ZIFL2 OS=Arabidopsis thaliana (Mouse-ear cress) PE=2 SV=2	R	General function prediction only	Os01g0268100 [Oryza sativa Japonica Group]
LOC_Os01g16310	0.338901	0.139607	0.151197	1.96189	1.66336	2.13914	2.63294e-17	3.59074	up	[G]	Carbohydrate transport and metabolism	Molecular Function: hydrolase activity, hydrolyzing O-glycosyl compounds (GO:0004553);; Molecular Function: binding (GO:0005488);; Cellular Component: cell wall (GO:0005618);; Biological Process: carbohydrate metabolic process (GO:0005975);; Biological Process: cellular glucan metabolic process (GO:0006073);; Cellular Component: plastid (GO:0009536);; Biological Process: cell wall polysaccharide …	--	--	[A]	RNA processing and modification	Probable glucan 1,3-alpha-glucosidase (Precursor) OS=Oryza sativa subsp. japonica (Rice) PE=3 SV=1	G	Carbohydrate transport and metabolism	Os01g0268500 [Oryza sativa Japonica Group]
LOC_Os01g16350	13.9194	14.1184	8.31005	23.8983	23.8399	22.2041	1.02665e-07	1.13982	up	[E]	Amino acid transport and metabolism	Molecular Function: hydroxymethylglutaryl-CoA lyase activity (GO:0004419);; Cellular Component: mitochondrion (GO:0005739);; Biological Process: metabolic process (GO:0008152);; Molecular Function: transferase activity (GO:0016740);; Biological Process: carboxylic acid biosynthetic process (GO:0046394);; Biological Process: organonitrogen compound biosynthetic process (GO:1901566);;	K01640|0|osa:4326266|Os01g0269000; K01640 hydroxymethylglutaryl-CoA lyase [EC:4.1.3.4] (A)	Synthesis and degradation of ketone bodies (ko00072);; Valine, leucine and isoleucine degradation (ko00280);; Butanoate metabolism (ko00650);; Peroxisome (ko04146)	[CE]	Energy production and conversion;; Amino acid transport and metabolism	Hydroxymethylglutaryl-CoA lyase, mitochondrial GN=HMGCL OS=Arabidopsis thaliana (Mouse-ear cress) PE=1 SV=2	CE	Energy production and conversion;; Amino acid transport and metabolism	Os01g0269000 [Oryza sativa Japonica Group]
LOC_Os01g16650	14.7217	14.8321	10.3045	5.09915	0.52902	0.000261	1.66108e-07	-1.91066	down	[O]	Posttranslational modification, protein turnover, chaperones	Biological Process: microtubule cytoskeleton organization (GO:0000226);; Biological Process: cytokinesis by cell plate formation (GO:0000911);; Molecular Function: ubiquitin-protein transferase activity (GO:0004842);; Cellular Component: nucleus (GO:0005634);; Cellular Component: cytoplasm (GO:0005737);; Cellular Component: vacuole (GO:0005773);; Cellular Component: cytosol (GO:0005829);; Cellula…	K06688|7.03978e-124|osa:4325174|Os01g0273100; K06688 ubiquitin-conjugating enzyme E2 C [EC:6.3.2.19] (A)	Ubiquitin mediated proteolysis (ko04120)	[O]	Posttranslational modification, protein turnover, chaperones	Ubiquitin-conjugating enzyme E2 20 GN=UBC20 OS=Arabidopsis thaliana (Mouse-ear cress) PE=2 SV=1	O	Posttranslational modification, protein turnover, chaperones	Os01g0273100 [Oryza sativa Japonica Group]
LOC_Os01g16810	1.73083	3.5242	1.48995	1.02136	0.52902	0.673228	0.0279626	-1.27235	down	[KAD]	Transcription;; RNA processing and modification;; Cell cycle control, cell division, chromosome partitioning	Biological Process: MAPK cascade (GO:0000165);; Biological Process: cytokinesis by cell plate formation (GO:0000911);; Biological Process: cell fate specification (GO:0001708);; Molecular Function: DNA binding (GO:0003677);; Molecular Function: chromatin binding (GO:0003682);; Molecular Function: sequence-specific DNA binding transcription factor activity (GO:0003700);; Molecular Function: transc…	K09422|4.58046e-119|dosa:Os01t0274800-01|Os01g0274800, CSA, CARBON_STARVED_ANTHER; R2R3-type MYB transcription factor, Sugar partitioning into anther; K09422 myb proto-oncogene protein, plant (A)	--	[K]	Transcription	Transcription factor MYB44 GN=K8K14.2 OS=Arabidopsis thaliana (Mouse-ear cress) PE=2 SV=1	K	Transcription	hypothetical protein OsI_01364 [Oryza sativa Indica Group]
LOC_Os01g16890	243.305	221.706	149.318	85.9137	0.52902	82.5574	6.00969e-10	-1.2147	down	[J]	Translation, ribosomal structure and biogenesis	Molecular Function: structural constituent of ribosome (GO:0003735);; Cellular Component: plasma membrane (GO:0005886);; Biological Process: translation (GO:0006412);; Cellular Component: plasmodesma (GO:0009506);; Cellular Component: chloroplast (GO:0009507);; Biological Process: response to fungus (GO:0009620);; Cellular Component: cytosolic large ribosomal subunit (GO:0022625);;	K02908|7.64467e-77|osa:4324441|Os01g0276000; K02908 large subunit ribosomal protein L30e (A)	Ribosome (ko03010)	[J]	Translation, ribosomal structure and biogenesis	60S ribosomal protein L30 GN=P0038F12.17 OS=Oryza sativa subsp. japonica (Rice) PE=3 SV=1	J	Translation, ribosomal structure and biogenesis	Os01g0276000 [Oryza sativa Japonica Group]
LOC_Os01g17160	0.053619	0.022372	0.067013	0.603287	0.503176	0.198474	0.000647252	2.90405	up	--	--	Molecular Function: serine-type endopeptidase activity (GO:0004252);; Cellular Component: nucleus (GO:0005634);; Cellular Component: plasma membrane (GO:0005886);; Biological Process: proteolysis (GO:0006508);; Molecular Function: zinc ion binding (GO:0008270);; Cellular Component: membrane (GO:0016020);; Cellular Component: cytoplasmic membrane-bounded vesicle (GO:0016023);; Biological Process: …	--	--	[R]	General function prediction only	Probable protein S-acyltransferase 4 GN=PAT04 OS=Arabidopsis thaliana (Mouse-ear cress) PE=2 SV=1	R	General function prediction only	unnamed protein product [Oryza sativa Japonica Group]
LOC_Os01g17396	16.5331	16.1547	9.89198	0.850517	0.52902	0.96872	1.84083e-46	-3.74464	down	--	--	Cellular Component: cytoplasmic membrane-bounded vesicle (GO:0016023);;	--	--	--	--	--	S	Function unknown	Os01g0281100 [Oryza sativa Japonica Group]
LOC_Os01g17470	0.438791	1.1854	0.597518	3.5361	3.07829	3.28809	7.18077e-07	2.17389	up	[S]	Function unknown	Molecular Function: copper ion binding (GO:0005507);; Molecular Function: electron carrier activity (GO:0009055);; Biological Process: cellular process (GO:0009987);; Cellular Component: membrane (GO:0016020);; Biological Process: electron transport chain (GO:0022900);; Cellular Component: anchored component of membrane (GO:0031225);; Cellular Component: intracellular membrane-bounded organelle (…	--	--	--	--	Leucine-rich repeat extensin-like protein 5 (Precursor) GN=LRX5 OS=Arabidopsis thaliana (Mouse-ear cress) PE=2 SV=2	R	General function prediction only	Os01g0281600 [Oryza sativa Japonica Group]
LOC_Os01g18100	2.48995	3.57938	1.4289	6.76181	6.49656	7.18445	6.83628e-07	1.53859	up	--	--	Molecular Function: serine-type endopeptidase activity (GO:0004252);; Cellular Component: intracellular (GO:0005622);; Cellular Component: plasma membrane (GO:0005886);; Molecular Function: zinc ion binding (GO:0008270);; Cellular Component: integral component of membrane (GO:0016021);;	K09651|0|osa:4327907|Os01g0283500; K09651 rhomboid domain-containing protein 1 [EC:3.4.21.-] (A)	--	[S]	Function unknown	Uncharacterized protein At3g17611 GN=At3g17611 OS=Arabidopsis thaliana (Mouse-ear cress) PE=2 SV=1	T	Signal transduction mechanisms	Os01g0283500 [Oryza sativa Japonica Group]
LOC_Os01g18110	0.583858	0.58985	0.311339	8.22189	11.4951	8.05205	5.28973e-15	4.14656	up	[MG]	Cell wall/membrane/envelope biogenesis;; Carbohydrate transport and metabolism	Biological Process: alternative mRNA splicing, via spliceosome (GO:0000380);; Molecular Function: double-stranded DNA binding (GO:0003690);; Molecular Function: single-stranded DNA binding (GO:0003697);; Molecular Function: mRNA binding (GO:0003729);; Molecular Function: protein kinase activity (GO:0004672);; Molecular Function: calmodulin binding (GO:0005516);; Cellular Component: cell wall (GO:…	--	--	[V]	Defense mechanisms	Cinnamoyl-CoA reductase 1 GN=T24D18.5 OS=Arabidopsis thaliana (Mouse-ear cress) PE=1 SV=1	V	Defense mechanisms	putative cinnamoyl-CoA reductase [Oryza sativa Japonica Group]
LOC_Os01g18120	0	0	0.05055	1.17802	0.778439	0.894918	4.47123e-18	5.37086	up	[MG]	Cell wall/membrane/envelope biogenesis;; Carbohydrate transport and metabolism	Biological Process: alternative mRNA splicing, via spliceosome (GO:0000380);; Molecular Function: double-stranded DNA binding (GO:0003690);; Molecular Function: single-stranded DNA binding (GO:0003697);; Molecular Function: mRNA binding (GO:0003729);; Molecular Function: protein kinase activity (GO:0004672);; Molecular Function: calmodulin binding (GO:0005516);; Cellular Component: cell wall (GO:…	--	--	[V]	Defense mechanisms	Cinnamoyl-CoA reductase 1 GN=T24D18.5 OS=Arabidopsis thaliana (Mouse-ear cress) PE=1 SV=1	V	Defense mechanisms	Os01g0283700 [Oryza sativa Japonica Group]
LOC_Os01g18170	3.74395	4.37073	2.09905	9.38623	8.13559	9.52223	2.96422e-06	1.48923	up	--	--	Molecular Function: superoxide dismutase activity (GO:0004784);; Biological Process: iron ion transport (GO:0006826);; Cellular Component: plant-type cell wall (GO:0009505);; Cellular Component: plasmodesma (GO:0009506);; Biological Process: cellular response to iron ion starvation (GO:0010106);; Biological Process: response to nitrate (GO:0010167);; Biological Process: glucuronoxylan metabolic p…	--	--	--	--	Germin-like protein 1-1 (Precursor) OS=Oryza sativa subsp. japonica (Rice) PE=2 SV=1	R	General function prediction only	Os01g0284500 [Oryza sativa Japonica Group]
LOC_Os01g18220	0.150967	0.106461	0.15097	3.16846	3.44241	2.66197	1.25989e-23	4.47057	up	--	--	Biological Process: primary metabolic process (GO:0044238);; Biological Process: cellular macromolecule metabolic process (GO:0044260);; Cellular Component: cell part (GO:0044464);; Biological Process: single-organism cellular process (GO:0044763);;	--	--	--	--	Vegetative cell wall protein gp1 (Precursor) GN=GP1 OS=Chlamydomonas reinhardtii (Chlamydomonas smithii) PE=1 SV=1	S	Function unknown	Os01g0284900 [Oryza sativa Japonica Group]
LOC_Os01g18240	0.636336	1.52983	0.78371	6.73191	5.86501	5.73217	1.22005e-17	2.64806	up	[KAD]	Transcription;; RNA processing and modification;; Cell cycle control, cell division, chromosome partitioning	Biological Process: tryptophan biosynthetic process (GO:0000162);; Biological Process: MAPK cascade (GO:0000165);; Biological Process: defense response to insect (GO:0002213);; Molecular Function: DNA binding (GO:0003677);; Molecular Function: chromatin binding (GO:0003682);; Molecular Function: sequence-specific DNA binding transcription factor activity (GO:0003700);; Cellular Component: nucleus…	K09422|0|osa:4327914|Os01g0285300; K09422 myb proto-oncogene protein, plant (A)	--	[K]	Transcription	Transcription factor MYB86 GN=F21E10.4 OS=Arabidopsis thaliana (Mouse-ear cress) PE=2 SV=1	K	Transcription	Os01g0285300 [Oryza sativa Japonica Group]
LOC_Os01g18490	0.017927	0.02135	0.069495	34.0096	31.2153	32.4617	1.46095e-58	8.73353	up	--	--	--	--	--	--	--	--	S	Function unknown	Os01g0288800 [Oryza sativa Japonica Group]
LOC_Os01g18670	11.9391	16.5496	10.709	69.9031	66.2874	61.1082	5.56858e-22	2.07053	up	[V]	Defense mechanisms	Biological Process: polysaccharide biosynthetic process (GO:0000271);; Biological Process: response to superoxide (GO:0000303);; Molecular Function: protein binding (GO:0005515);; Molecular Function: ATP binding (GO:0005524);; Cellular Component: nucleus (GO:0005634);; Cellular Component: plasma membrane (GO:0005886);; Biological Process: ATP catabolic process (GO:0006200);; Biological Process: E…	K05658|0|obr:102713229|ABC transporter B family member 21-like; K05658 ATP-binding cassette, subfamily B (MDR/TAP), member 1 [EC:3.6.3.44] (A)	ABC transporters (ko02010)	[Q]	Secondary metabolites biosynthesis, transport and catabolism	ABC transporter B family member 21 GN=T17J13.110 OS=Arabidopsis thaliana (Mouse-ear cress) PE=1 SV=2	Q	Secondary metabolites biosynthesis, transport and catabolism	putative CjMDR1 [Oryza sativa Japonica Group]
LOC_Os01g18744	0.017551	0	0.052202	1.32526	1.1091	1.83547	1.1179e-16	5.67842	up	--	--	Molecular Function: O-acyltransferase activity (GO:0008374);; Biological Process: phenylpropanoid biosynthetic process (GO:0009699);; Molecular Function: transferase activity, transferring acyl groups other than amino-acyl groups (GO:0016747);; Biological Process: primary metabolic process (GO:0044238);; Biological Process: single-organism cellular process (GO:0044763);; Molecular Function: hydro…	--	--	--	--	3&apos;-N-debenzoyl-2&apos;-deoxytaxol N-benzoyltransferase GN=TAX10 OS=Taxus canadensis (Canadian yew) PE=1 SV=1	S	Function unknown	Os01g0291500 [Oryza sativa Japonica Group]
LOC_Os01g18870	19.2362	25.2743	11.4729	5.06224	0.52902	3.96713	4.84476e-07	-1.9499	down	[D]	Cell cycle control, cell division, chromosome partitioning	Biological Process: defense response to insect (GO:0002213);; Molecular Function: chitinase activity (GO:0004568);; Cellular Component: extracellular region (GO:0005576);; Cellular Component: nucleus (GO:0005634);; Biological Process: chitin catabolic process (GO:0006032);; Biological Process: regulation of transcription, DNA-templated (GO:0006355);; Cellular Component: plant-type cell wall (GO:0…	--	--	--	--	Transcription factor TIP2 GN=P0706B05.43 OS=Oryza sativa subsp. japonica (Rice) PE=1 SV=1	K	Transcription	Os01g0293100 [Oryza sativa Japonica Group]
LOC_Os01g19020	0.020422	0.043721	0	1.21918	1.32828	1.03266	4.66559e-18	5.56967	up	--	--	Molecular Function: peroxidase activity (GO:0004601);; Molecular Function: binding (GO:0005488);; Cellular Component: extracellular region (GO:0005576);; Cellular Component: cell wall (GO:0005618);; Biological Process: ion transport (GO:0006811);; Biological Process: response to stress (GO:0006950);; Biological Process: response to oxidative stress (GO:0006979);; Biological Process: response to a…	--	--	--	--	Peroxidase 2 (Precursor) GN=PER2 OS=Zea mays (Maize) PE=2 SV=1	R	General function prediction only	Os01g0294700 [Oryza sativa Japonica Group]
LOC_Os01g19170	1.79535	2.37751	0.876891	4.55736	3.83424	3.49092	0.000321218	1.31155	up	--	--	Molecular Function: polygalacturonase activity (GO:0004650);; Molecular Function: protein binding (GO:0005515);; Cellular Component: extracellular region (GO:0005576);; Biological Process: carbohydrate metabolic process (GO:0005975);; Cellular Component: plant-type cell wall (GO:0009505);; Biological Process: plant-type cell wall modification (GO:0009827);; Biological Process: anther dehiscence (…	--	--	--	--	Polygalacturonase At1g48100 (Precursor) GN=At1g48100 OS=Arabidopsis thaliana (Mouse-ear cress) PE=2 SV=1	R	General function prediction only	Os01g0296200 [Oryza sativa Japonica Group]
LOC_Os01g19270	2.04042	2.41212	1.54537	1.51527	0.52902	0.18105	0.00838254	-1.32867	down	--	--	Cellular Component: mitochondrion (GO:0005739);; Biological Process: cellular process (GO:0009987);; Biological Process: macromolecule metabolic process (GO:0043170);; Cellular Component: intracellular organelle part (GO:0044446);;	--	--	[T]	Signal transduction mechanisms	Proline-rich receptor-like protein kinase PERK9 GN=PERK9 OS=Arabidopsis thaliana (Mouse-ear cress) PE=2 SV=1	O	Posttranslational modification, protein turnover, chaperones	hypothetical protein [Oryza sativa Japonica Group]
LOC_Os01g19490	23.3968	26.7714	15.3298	10.0021	0.52902	10.1123	3.67187e-07	-1.03817	down	--	--	Molecular Function: DNA binding (GO:0003677);; Cellular Component: mitochondrion (GO:0005739);; Biological Process: single-organism cellular process (GO:0044763);;	--	--	[R]	General function prediction only	Pentatricopeptide repeat-containing protein At4g01990, mitochondrial (Precursor) GN=At4g01990 OS=Arabidopsis thaliana (Mouse-ear cress) PE=2 SV=1	R	General function prediction only	Os01g0301000 [Oryza sativa Japonica Group]
LOC_Os01g19740	0.621249	0.534224	0.794573	2.11797	2.59272	2.3706	0.000102857	1.85704	up	--	--	Molecular Function: copper ion binding (GO:0005507);; Molecular Function: protein binding (GO:0005515);; Biological Process: glucose catabolic process (GO:0006007);; Biological Process: response to light stimulus (GO:0009416);; Cellular Component: chloroplast (GO:0009507);; Cellular Component: chloroplast stroma (GO:0009570);; Biological Process: response to red or far red light (GO:0009639);; Bi…	--	--	--	--	Calvin cycle protein CP12-1, chloroplastic (Precursor) GN=CP12-1 OS=Arabidopsis thaliana (Mouse-ear cress) PE=1 SV=1	S	Function unknown	Os01g0303000 [Oryza sativa Japonica Group]
LOC_Os01g19750	0.02335	0.049822	0.109479	2.66941	2.23883	2.19825	5.45808e-21	5.05028	up	--	--	Biological Process: polysaccharide catabolic process (GO:0000272);; Molecular Function: lysozyme activity (GO:0003796);; Molecular Function: hydrolase activity, hydrolyzing O-glycosyl compounds (GO:0004553);; Molecular Function: chitinase activity (GO:0004568);; Cellular Component: extracellular space (GO:0005615);; Biological Process: carbohydrate metabolic process (GO:0005975);; Biological Proc…	K01183|0|dosa:Os01t0303100-01|Os01g0303100; Similar to Chitinase precursor (EC 3.2.1.17).; K01183 chitinase [EC:3.2.1.14] (A)	Amino sugar and nucleotide sugar metabolism (ko00520)	[M]	Cell wall/membrane/envelope biogenesis	Lysozyme (Precursor) OS=Hevea brasiliensis (Para rubber tree) PE=1 SV=2	G	Carbohydrate transport and metabolism	Os01g0303100 [Oryza sativa Japonica Group]
LOC_Os01g19800	2.30164	1.66912	1.54293	5.74211	5.59293	5.67803	3.55354e-07	1.65796	up	[A]	RNA processing and modification	Molecular Function: zinc ion binding (GO:0008270);;	--	--	[A]	RNA processing and modification	Probable E3 ubiquitin ligase SUD1 GN=F28A23.140 OS=Arabidopsis thaliana (Mouse-ear cress) PE=1 SV=1	A	RNA processing and modification	Os01g0303600 [Oryza sativa Japonica Group]
LOC_Os01g19990	1.42105	2.20026	1.24218	0.596389	0.52902	0.857372	0.00839167	-1.30903	down	[L]	Replication, recombination and repair	--	--	--	[AR]	RNA processing and modification;; General function prediction only	Formin-like protein 16 (Precursor) GN=OsJ_008039 OS=Oryza sativa subsp. japonica (Rice) PE=2 SV=1	S	Function unknown	Os01g0306100 [Oryza sativa Japonica Group]
LOC_Os01g20200	0.742703	0.780229	0.740498	0.338199	0.52902	0.256261	0.0373839	-1.02569	down	--	--	Molecular Function: RNA binding (GO:0003723);; Molecular Function: RNA-directed DNA polymerase activity (GO:0003964);; Cellular Component: mitochondrion (GO:0005739);; Biological Process: RNA-dependent DNA replication (GO:0006278);; Biological Process: proteolysis (GO:0006508);; Molecular Function: cysteine-type peptidase activity (GO:0008234);; Cellular Component: membrane (GO:0016020);;	--	--	--	--	--	S	Function unknown	Transposase family protein [Oryza sativa Japonica Group]
LOC_Os01g20780	10.2607	14.4166	8.4391	22.4703	21.0934	19.7458	0.000281261	1.00069	up	--	--	Biological Process: alternative mRNA splicing, via spliceosome (GO:0000380);; Molecular Function: protein kinase activity (GO:0004672);; Cellular Component: nucleolus (GO:0005730);; Cellular Component: peroxisome (GO:0005777);; Cellular Component: Golgi apparatus (GO:0005794);; Cellular Component: cytosol (GO:0005829);; Cellular Component: plasma membrane (GO:0005886);; Biological Process: circad…	--	--	--	--	Formin-like protein 5 GN=P0453E05.107 OS=Oryza sativa subsp. japonica (Rice) PE=2 SV=2	--	--	Os01g0309100 [Oryza sativa Japonica Group]
LOC_Os01g20830	0.606299	0.591351	0.27218	1.21491	1.38382	0.922468	0.0100734	1.33973	up	[G]	Carbohydrate transport and metabolism	Molecular Function: protein binding (GO:0005515);; Cellular Component: nucleus (GO:0005634);; Cellular Component: plasma membrane (GO:0005886);; Cellular Component: plasmodesma (GO:0009506);; Biological Process: xylem and phloem pattern formation (GO:0010051);; Biological Process: heat acclimation (GO:0010286);; Biological Process: metal ion transport (GO:0030001);; Biological Process: cellular m…	--	--	[P]	Inorganic ion transport and metabolism	Glycine-rich protein DOT1 {ECO:0000305} (Precursor) OS=Arabidopsis thaliana (Mouse-ear cress) PE=2 SV=1	S	Function unknown	Os01g0309800 [Oryza sativa Japonica Group]
LOC_Os01g21120	14.5327	17.4744	12.9305	34.7096	31.6786	31.2736	5.07874e-07	1.17372	up	[M]	Cell wall/membrane/envelope biogenesis	Biological Process: respiratory burst involved in defense response (GO:0002679);; Molecular Function: DNA binding (GO:0003677);; Molecular Function: sequence-specific DNA binding transcription factor activity (GO:0003700);; Molecular Function: protein binding (GO:0005515);; Cellular Component: nucleus (GO:0005634);; Cellular Component: nucleolus (GO:0005730);; Cellular Component: plasma membrane …	--	--	--	--	Ethylene-responsive transcription factor ERF071 GN=ERF071 OS=Arabidopsis thaliana (Mouse-ear cress) PE=2 SV=1	K	Transcription	Os01g0313300 [Oryza sativa Japonica Group]
LOC_Os01g21144	1.04561	0.959687	1.04517	3.26803	2.6173	3.08641	1.75845e-06	1.58632	up	[D]	Cell cycle control, cell division, chromosome partitioning	Cellular Component: mitochondrion (GO:0005739);; Cellular Component: plastid (GO:0009536);; Biological Process: cellular component organization (GO:0016043);; Molecular Function: kinase activity (GO:0016301);; Biological Process: primary metabolic process (GO:0044238);; Biological Process: cellular macromolecule metabolic process (GO:0044260);; Cellular Component: intracellular organelle part (GO…	--	--	--	--	Leucine-rich repeat extensin-like protein 5 (Precursor) GN=LRX5 OS=Arabidopsis thaliana (Mouse-ear cress) PE=2 SV=2	S	Function unknown	unknown protein [Oryza sativa Japonica Group]
LOC_Os01g21250	0.61883	1.02996	1.20545	38.3556	34.3654	31.9679	4.73382e-39	5.15203	up	--	--	Cellular Component: mitochondrion (GO:0005739);; Biological Process: response to stress (GO:0006950);; Molecular Function: hydrolase activity (GO:0016787);; Biological Process: organic substance metabolic process (GO:0071704);; Cellular Component: cell periphery (GO:0071944);;	--	--	--	--	Vegetative cell wall protein gp1 (Precursor) GN=GP1 OS=Chlamydomonas reinhardtii (Chlamydomonas smithii) PE=1 SV=1	S	Function unknown	Os01g0314800 [Oryza sativa Japonica Group]
LOC_Os01g21320	9.30719	12.1153	7.72868	20.9037	18.9487	19.2023	9.73449e-07	1.03635	up	[MG]	Cell wall/membrane/envelope biogenesis;; Carbohydrate transport and metabolism	Cellular Component: Golgi membrane (GO:0000139);; Molecular Function: binding (GO:0005488);; Cellular Component: endosome (GO:0005768);; Cellular Component: vacuole (GO:0005773);; Cellular Component: vacuolar membrane (GO:0005774);; Cellular Component: trans-Golgi network (GO:0005802);; Cellular Component: cytosol (GO:0005829);; Cellular Component: plasma membrane (GO:0005886);; Biological Proces…	--	--	[GM]	Carbohydrate transport and metabolism;; Cell wall/membrane/envelope biogenesis	UDP-glucuronic acid decarboxylase 4 GN=UXS4 OS=Arabidopsis thaliana (Mouse-ear cress) PE=2 SV=1	G	Carbohydrate transport and metabolism	Os01g0315800 [Oryza sativa Japonica Group]
LOC_Os01g21630	0.156818	0.337789	0.328186	5.48501	6.05747	6.08349	2.42486e-40	4.44207	up	--	--	Molecular Function: catalytic activity (GO:0003824);; Molecular Function: binding (GO:0005488);; Cellular Component: cytoplasmic membrane-bounded vesicle (GO:0016023);; Biological Process: cellular component organization (GO:0016043);; Cellular Component: intrinsic component of membrane (GO:0031224);; Biological Process: macromolecule metabolic process (GO:0043170);; Cellular Component: intracell…	--	--	[M]	Cell wall/membrane/envelope biogenesis	Leucine-rich repeat extensin-like protein 5 (Precursor) GN=LRX5 OS=Arabidopsis thaliana (Mouse-ear cress) PE=2 SV=2	M	Cell wall/membrane/envelope biogenesis	Os01g0319000 [Oryza sativa Japonica Group]
LOC_Os01g21960	3.33798	3.38829	7.61878	10.5556	13.398	9.69113	0.0106521	1.05663	up	[RTKL]	General function prediction only;; Signal transduction mechanisms;; Transcription;; Replication, recombination and repair	Molecular Function: protein serine/threonine kinase activity (GO:0004674);; Molecular Function: protein tyrosine kinase activity (GO:0004713);; Molecular Function: protein binding (GO:0005515);; Molecular Function: ATP binding (GO:0005524);; Cellular Component: plasma membrane (GO:0005886);; Biological Process: protein phosphorylation (GO:0006468);; Cellular Component: plasmodesma (GO:0009506);; …	--	--	[T]	Signal transduction mechanisms	Probable receptor-like protein kinase At5g18500 GN=At5g18500 OS=Arabidopsis thaliana (Mouse-ear cress) PE=2 SV=1	T	Signal transduction mechanisms	Os01g0323000 [Oryza sativa Japonica Group]
LOC_Os01g21970	3.62721	1.9548	2.86211	6.78064	7.14178	6.82358	7.12137e-06	1.32837	up	[RTKL]	General function prediction only;; Signal transduction mechanisms;; Transcription;; Replication, recombination and repair	Molecular Function: protein serine/threonine kinase activity (GO:0004674);; Molecular Function: protein tyrosine kinase activity (GO:0004713);; Molecular Function: ATP binding (GO:0005524);; Cellular Component: nucleus (GO:0005634);; Cellular Component: cytoplasm (GO:0005737);; Cellular Component: plasma membrane (GO:0005886);; Biological Process: protein phosphorylation (GO:0006468);; Biological…	--	--	[T]	Signal transduction mechanisms	Pto-interacting protein 1 OS=Solanum lycopersicum (Tomato) PE=1 SV=2	T	Signal transduction mechanisms	Os01g0323100 [Oryza sativa Japonica Group]
LOC_Os01g22230	43.9473	56.9679	23.0043	20.0215	0.52902	17.3605	0.0074995	-1.06119	down	--	--	Biological Process: immune system process (GO:0002376);; Molecular Function: peroxidase activity (GO:0004601);; Cellular Component: extracellular region (GO:0005576);; Cellular Component: nucleus (GO:0005634);; Cellular Component: vacuole (GO:0005773);; Biological Process: iron ion transport (GO:0006826);; Biological Process: response to desiccation (GO:0009269);; Biological Process: response to …	--	--	--	--	Peroxidase 1 (Precursor) GN=PER1 OS=Zea mays (Maize) PE=1 SV=1	R	General function prediction only	Os01g0326000 [Oryza sativa Japonica Group]
LOC_Os01g22352	0.921785	0.286248	0.550483	1.49301	0.99299	0.767849	0.0351474	1.07979	up	--	--	Biological Process: transition metal ion transport (GO:0000041);; Biological Process: immune system process (GO:0002376);; Molecular Function: peroxidase activity (GO:0004601);; Molecular Function: protein binding (GO:0005515);; Cellular Component: vacuolar membrane (GO:0005774);; Cellular Component: Golgi apparatus (GO:0005794);; Cellular Component: cytosol (GO:0005829);; Biological Process: res…	--	--	--	--	Peroxidase 1 (Precursor) GN=PER1 OS=Zea mays (Maize) PE=1 SV=1	R	General function prediction only	Os01g0327100 [Oryza sativa Japonica Group]
LOC_Os01g22954	5.37278	6.96345	2.97022	2.07061	0.52902	1.75998	3.55772e-05	-1.26584	down	[E]	Amino acid transport and metabolism	Molecular Function: serine-type carboxypeptidase activity (GO:0004185);; Cellular Component: extracellular space (GO:0005615);; Cellular Component: vacuole (GO:0005773);; Biological Process: proteolysis (GO:0006508);; Biological Process: microtubule nucleation (GO:0007020);; Biological Process: brassinosteroid mediated signaling pathway (GO:0009742);; Biological Process: second-messenger-mediated…	K16297|0|osa:4326839|Os01g0332500; K16297 serine carboxypeptidase-like clade II [EC:3.4.16.-] (A)	--	[OE]	Posttranslational modification, protein turnover, chaperones;; Amino acid transport and metabolism	Serine carboxypeptidase-like 33 (Precursor) GN=SCPL33 OS=Arabidopsis thaliana (Mouse-ear cress) PE=2 SV=2	O	Posttranslational modification, protein turnover, chaperones	Os01g0332500 [Oryza sativa Japonica Group]
LOC_Os01g24070	1.3673	1.05652	0.657952	3.12384	3.63028	3.58383	9.62234e-06	1.81492	up	--	--	Molecular Function: sequence-specific DNA binding transcription factor activity (GO:0003700);; Cellular Component: nucleus (GO:0005634);; Biological Process: regulation of transcription, DNA-templated (GO:0006355);; Biological Process: circadian rhythm (GO:0007623);; Molecular Function: zinc ion binding (GO:0008270);; Biological Process: response to light stimulus (GO:0009416);; Biological Proces…	--	--	[K]	Transcription	GATA transcription factor 23 GN=GATA23 OS=Arabidopsis thaliana (Mouse-ear cress) PE=2 SV=2	K	Transcription	Os01g0343300 [Oryza sativa Japonica Group]
LOC_Os01g24440	0.502544	0.377808	0.667924	0.902816	1.36762	1.34885	0.0110894	1.23238	up	--	--	Molecular Function: binding (GO:0005488);; Biological Process: defense response (GO:0006952);; Biological Process: catabolic process (GO:0009056);; Cellular Component: plastid (GO:0009536);; Cellular Component: membrane (GO:0016020);; Molecular Function: hydrolase activity (GO:0016787);; Biological Process: macromolecule metabolic process (GO:0043170);; Cellular Component: intracellular organelle…	--	--	--	--	Sulfated surface glycoprotein 185 (Precursor) OS=Volvox carteri (Green alga) PE=1 SV=1	S	Function unknown	Os01g0346700 [Oryza sativa Japonica Group]
LOC_Os01g24480	5.24744	3.44663	7.72494	11.6251	11.9867	11.0967	0.000387116	1.12597	up	--	--	Cellular Component: plasma membrane (GO:0005886);; Biological Process: transport (GO:0006810);; Cellular Component: integral component of membrane (GO:0016021);;	--	--	--	--	Formin-like protein 14 GN=FH14 OS=Arabidopsis thaliana (Mouse-ear cress) PE=3 SV=3	S	Function unknown	Os01g0347100 [Oryza sativa Japonica Group]
LOC_Os01g24490	0.113665	0.145661	0.193607	0.882756	0.78194	1.09266	9.59481e-08	2.58221	up	--	--	Cellular Component: membrane (GO:0016020);;	--	--	--	--	--	S	Function unknown	Os01g0347200 [Oryza sativa Japonica Group]
LOC_Os01g24500	0	0.058061	0	1.08661	1.205	1.19181	4.01544e-21	5.78578	up	--	--	Cellular Component: membrane (GO:0016020);;	--	--	--	--	--	S	Function unknown	hypothetical protein [Oryza sativa Japonica Group]
LOC_Os01g24680	33.6399	28.9076	26.3763	67.3196	65.216	60.7709	3.84139e-08	1.16188	up	[I]	Lipid transport and metabolism	Molecular Function: mRNA binding (GO:0003729);; Molecular Function: 3-hydroxyacyl-CoA dehydrogenase activity (GO:0003857);; Molecular Function: dodecenoyl-CoA delta-isomerase activity (GO:0004165);; Molecular Function: enoyl-CoA hydratase activity (GO:0004300);; Cellular Component: cell wall (GO:0005618);; Cellular Component: nucleolus (GO:0005730);; Cellular Component: cytosol (GO:0005829);; Cel…	K10527|0|osa:4326503|Os01g0348600; K10527 enoyl-CoA hydratase/3-hydroxyacyl-CoA dehydrogenase [EC:4.2.1.17 1.1.1.35 1.1.1.211] (A)	Fatty acid degradation (ko00071);; alpha-Linolenic acid metabolism (ko00592);; Fatty acid metabolism (ko01212)	[I]	Lipid transport and metabolism	3-hydroxyacyl-CoA dehydrogenase OS=Brassica napus (Rape) PE=2 SV=2	I	Lipid transport and metabolism	Os01g0348600 [Oryza sativa Japonica Group]
LOC_Os01g24710	0.687978	3.38217	2.5377	339.599	278.074	311.541	8.9521e-155	6.74361	up	--	--	Cellular Component: mitochondrion (GO:0005739);; Biological Process: response to stress (GO:0006950);; Biological Process: cell adhesion (GO:0007155);; Biological Process: response to abiotic stimulus (GO:0009628);; Biological Process: response to hormone (GO:0009725);; Biological Process: post-embryonic development (GO:0009791);; Biological Process: cellular component organization (GO:0016043);;…	--	--	--	--	Salt stress-induced protein OS=Oryza sativa subsp. japonica (Rice) PE=2 SV=1	S	Function unknown	Os01g0348900 [Oryza sativa Japonica Group]
LOC_Os01g24820	0.037489	0.047946	0.036429	0.189533	0.180693	0.223039	9.21406e-06	2.33714	up	--	--	Molecular Function: binding (GO:0005488);; Biological Process: defense response (GO:0006952);; Molecular Function: ADP binding (GO:0043531);;	--	--	[T]	Signal transduction mechanisms	Putative disease resistance protein RGA1 GN=RGA1 OS=Solanum bulbocastanum (Wild potato) PE=2 SV=2	T	Signal transduction mechanisms	hypothetical protein OsJ_01689 [Oryza sativa Japonica Group]
LOC_Os01g25240	4.71504	5.46561	3.31369	1.5358	0.52902	1.68614	2.60416e-05	-1.4155	down	[R]	General function prediction only	Molecular Function: ATP binding (GO:0005524);; Molecular Function: GTP binding (GO:0005525);; Cellular Component: nucleus (GO:0005634);; Biological Process: RNA processing (GO:0006396);; Biological Process: Mo-molybdopterin cofactor biosynthetic process (GO:0006777);; Biological Process: post-embryonic development (GO:0009791);; Biological Process: regulation of gene expression (GO:0010468);; Bio…	K06947|0|dosa:Os01t0354700-00|Os01g0354700; Pre-mRNA cleavage complex II Clp1 domain containing protein.; K06947 polynucleotide 5'-hydroxyl-kinase GRC3/NOL9 [EC:2.7.1.-] (A)	--	[R]	General function prediction only	Polynucleotide 5&apos;-hydroxyl-kinase NOL9 GN=At5g11010 OS=Arabidopsis thaliana (Mouse-ear cress) PE=2 SV=1	R	General function prediction only	hypothetical protein OsJ_01710 [Oryza sativa Japonica Group]
LOC_Os01g25560	1.08785	0.803487	0.292103	1.92225	1.55922	1.36007	0.0274891	1.24221	up	--	--	Molecular Function: signal transducer activity (GO:0004871);; Molecular Function: hormone activity (GO:0005179);; Biological Process: polyamine catabolic process (GO:0006598);; Biological Process: cell-cell signaling (GO:0007267);; Cellular Component: plant-type cell wall (GO:0009505);; Cellular Component: plasmodesma (GO:0009506);; Biological Process: phenylpropanoid metabolic process (GO:000969…	--	--	--	--	Protein RALF-like 33 (Precursor) OS=Arabidopsis thaliana (Mouse-ear cress) PE=2 SV=1	R	General function prediction only	Os01g0358100 [Oryza sativa Japonica Group]
LOC_Os01g25740	0.889514	0.058628	0.209119	7.25777	6.8611	6.09513	1.40269e-45	3.76078	up	--	--	Molecular Function: binding (GO:0005488);; Biological Process: defense response (GO:0006952);; Molecular Function: ADP binding (GO:0043531);;	--	--	[T]	Signal transduction mechanisms	Putative disease resistance protein RGA4 GN=RGA4 OS=Solanum bulbocastanum (Wild potato) PE=2 SV=1	T	Signal transduction mechanisms	hypothetical protein OsJ_01741 [Oryza sativa Japonica Group]
LOC_Os01g25990	0.253772	0.206904	0.193529	0.713958	0.594605	0.513788	0.0020246	1.52046	up	[I]	Lipid transport and metabolism	Molecular Function: diacylglycerol O-acyltransferase activity (GO:0004144);; Cellular Component: plastoglobule (GO:0010287);; Biological Process: triglyceride biosynthetic process (GO:0019432);; Biological Process: phytol metabolic process (GO:0033306);;	--	--	--	--	Acyltransferase-like protein At1g54570, chloroplastic (Precursor) GN=At1g54570 OS=Arabidopsis thaliana (Mouse-ear cress) PE=2 SV=1	I	Lipid transport and metabolism	unnamed protein product [Oryza sativa Japonica Group]
LOC_Os01g26970	0.387265	0.290534	0.527677	1.32448	1.01536	0.89585	0.00538005	1.53684	up	[MG]	Cell wall/membrane/envelope biogenesis;; Carbohydrate transport and metabolism	Cellular Component: chloroplast stroma (GO:0009570);;	--	--	--	--	Formin-like protein 14 GN=FH14 OS=Arabidopsis thaliana (Mouse-ear cress) PE=3 SV=3	S	Function unknown	hypothetical protein OsI_01939 [Oryza sativa Indica Group]
LOC_Os01g27140	0.840158	0.970483	0.503705	1.51208	1.77189	1.55947	0.037103	1.14417	up	[O]	Posttranslational modification, protein turnover, chaperones	Cellular Component: nucleus (GO:0005634);; Cellular Component: cytoplasm (GO:0005737);; Molecular Function: arsenate reductase (glutaredoxin) activity (GO:0008794);; Molecular Function: electron carrier activity (GO:0009055);; Molecular Function: protein disulfide oxidoreductase activity (GO:0015035);; Cellular Component: cytoplasmic membrane-bounded vesicle (GO:0016023);; Biological Process: met…	--	--	[O]	Posttranslational modification, protein turnover, chaperones	Glutaredoxin-C1 OS=Oryza sativa subsp. japonica (Rice) PE=3 SV=1	O	Posttranslational modification, protein turnover, chaperones	Os01g0368900 [Oryza sativa Japonica Group]
LOC_Os01g27160	14.4231	13.0103	11.0335	4.4133	0.52902	3.94333	1.08698e-11	-1.5679	down	[O]	Posttranslational modification, protein turnover, chaperones	Biological Process: mitotic cell cycle (GO:0000278);; Cellular Component: condensed nuclear chromosome (GO:0000794);; Molecular Function: protein binding (GO:0005515);; Cellular Component: spindle (GO:0005819);; Cellular Component: cytosol (GO:0005829);; Biological Process: DNA metabolic process (GO:0006259);; Biological Process: RNA processing (GO:0006396);; Biological Process: protein glycosyla…	K03347|0|osa:4325736|Os01g0369200; K03347 cullin 1 (A)	Ubiquitin mediated proteolysis (ko04120);; Protein processing in endoplasmic reticulum (ko04141)	[D]	Cell cycle control, cell division, chromosome partitioning	Cullin-1 GN=CUL1 OS=Arabidopsis thaliana (Mouse-ear cress) PE=1 SV=1	D	Cell cycle control, cell division, chromosome partitioning	Os01g0369200 [Oryza sativa Japonica Group]
LOC_Os01g27210	0.185644	0.152798	0.131985	1.07062	1.07503	1.06766	3.00722e-07	2.71612	up	[O]	Posttranslational modification, protein turnover, chaperones	Molecular Function: glutathione transferase activity (GO:0004364);; Molecular Function: glutathione peroxidase activity (GO:0004602);; Molecular Function: copper ion binding (GO:0005507);; Cellular Component: nucleus (GO:0005634);; Cellular Component: cytosol (GO:0005829);; Cellular Component: plasma membrane (GO:0005886);; Biological Process: phosphate-containing compound metabolic process (GO:0…	K00799|1.06746e-165|osa:4325704|Os01g0369700; K00799 glutathione S-transferase [EC:2.5.1.18] (A)	Glutathione metabolism (ko00480)	[O]	Posttranslational modification, protein turnover, chaperones	Glutathione S-transferase 4 GN=GST4 OS=Zea mays (Maize) PE=1 SV=2	O	Posttranslational modification, protein turnover, chaperones	Os01g0369700 [Oryza sativa Japonica Group]
LOC_Os01g27230	0.540545	0.469861	0.168478	3.33588	2.58753	2.18399	5.9201e-10	2.63445	up	[C]	Energy production and conversion	Cellular Component: mitochondrion (GO:0005739);; Cellular Component: peroxisome (GO:0005777);; Cellular Component: cytosol (GO:0005829);; Biological Process: defense response (GO:0006952);; Biological Process: signal transduction (GO:0007165);; Biological Process: jasmonic acid biosynthetic process (GO:0009695);; Biological Process: response to hormone (GO:0009725);; Molecular Function: FMN bindi…	--	--	[CR]	Energy production and conversion;; General function prediction only	Putative 12-oxophytodienoate reductase 10 OS=Oryza sativa subsp. japonica (Rice) PE=2 SV=1	C	Energy production and conversion	Os01g0369900 [Oryza sativa Japonica Group]
LOC_Os01g27360	4.06198	4.03336	2.91231	9.01369	7.90986	7.39221	0.000490529	1.18744	up	[O]	Posttranslational modification, protein turnover, chaperones	Molecular Function: glutathione transferase activity (GO:0004364);; Molecular Function: glutathione peroxidase activity (GO:0004602);; Molecular Function: copper ion binding (GO:0005507);; Cellular Component: nucleus (GO:0005634);; Cellular Component: cytosol (GO:0005829);; Cellular Component: plasma membrane (GO:0005886);; Biological Process: phosphate-containing compound metabolic process (GO:0…	K00799|2.07817e-163|osa:4325710|Os01g0371200; K00799 glutathione S-transferase [EC:2.5.1.18] (A)	Glutathione metabolism (ko00480)	[O]	Posttranslational modification, protein turnover, chaperones	Probable glutathione S-transferase GSTF1 OS=Oryza sativa subsp. japonica (Rice) PE=1 SV=2	O	Posttranslational modification, protein turnover, chaperones	Os01g0371200 [Oryza sativa Japonica Group]
LOC_Os01g27890	0.12669	0.025448	0.05843	0.550349	0.53414	0.450267	2.32012e-07	2.75877	up	[Q]	Secondary metabolites biosynthesis, transport and catabolism	Molecular Function: monooxygenase activity (GO:0004497);; Molecular Function: binding (GO:0005488);; Molecular Function: iron ion binding (GO:0005506);; Molecular Function: electron carrier activity (GO:0009055);; Cellular Component: membrane (GO:0016020);; Cellular Component: cytoplasmic membrane-bounded vesicle (GO:0016023);; Biological Process: diterpenoid biosynthetic process (GO:0016102);; M…	--	--	[Q]	Secondary metabolites biosynthesis, transport and catabolism	Premnaspirodiene oxygenase GN=CYP71D55 OS=Hyoscyamus muticus (Egyptian henbane) PE=1 SV=1	Q	Secondary metabolites biosynthesis, transport and catabolism	putative cytochrome P450 [Oryza sativa Japonica Group]
LOC_Os01g28030	0.104025	0.3655	0.194561	1.58691	1.45142	1.47968	1.97646e-08	2.76869	up	--	--	Biological Process: immune system process (GO:0002376);; Molecular Function: peroxidase activity (GO:0004601);; Molecular Function: protein binding (GO:0005515);; Cellular Component: nucleus (GO:0005634);; Cellular Component: Golgi apparatus (GO:0005794);; Cellular Component: cytosol (GO:0005829);; Biological Process: iron ion transport (GO:0006826);; Biological Process: response to oxidative str…	K00430|5.98236e-173|sita:101773534|peroxidase 24-like; K00430 peroxidase [EC:1.11.1.7] (A)	Phenylalanine metabolism (ko00360);; Phenylpropanoid biosynthesis (ko00940)	--	--	Peroxidase 24 (Precursor) GN=T7F6.21 OS=Arabidopsis thaliana (Mouse-ear cress) PE=2 SV=1	G	Carbohydrate transport and metabolism	hypothetical protein OsJ_01847 [Oryza sativa Japonica Group]
LOC_Os01g28500	0.113403	0.040554	0.023226	12.1702	12.601	11.7042	8.75307e-52	7.33622	up	[S]	Function unknown	Biological Process: MAPK cascade (GO:0000165);; Cellular Component: extracellular region (GO:0005576);; Cellular Component: cell wall (GO:0005618);; Biological Process: protein targeting to membrane (GO:0006612);; Biological Process: defense response (GO:0006952);; Biological Process: response to water deprivation (GO:0009414);; Biological Process: detection of biotic stimulus (GO:0009595);; Biol…	--	--	[S]	Function unknown	Pathogenesis-related protein PRMS (Precursor) GN=PRMS OS=Zea mays (Maize) PE=2 SV=1	S	Function unknown	Os01g0382400 [Oryza sativa Japonica Group]
LOC_Os01g29150	10.3754	12.7194	6.76268	3.35149	0.52902	3.59606	1.26477e-09	-1.48807	down	[Q]	Secondary metabolites biosynthesis, transport and catabolism	Molecular Function: iron ion binding (GO:0005506);; Molecular Function: steroid hydroxylase activity (GO:0008395);; Molecular Function: electron carrier activity (GO:0009055);; Biological Process: response to light stimulus (GO:0009416);; Biological Process: response to auxin (GO:0009733);; Biological Process: response to brassinosteroid (GO:0009741);; Biological Process: brassinosteroid homeosta…	K15639|0|sita:101781904|cytochrome P450 734A6-like; K15639 PHYB activation tagged suppressor 1 [EC:1.14.-.-] (A)	Brassinosteroid biosynthesis (ko00905)	[QI]	Secondary metabolites biosynthesis, transport and catabolism;; Lipid transport and metabolism	Cytochrome P450 734A6 GN=OSJNBb0008D07.26 OS=Oryza sativa subsp. japonica (Rice) PE=2 SV=1	Q	Secondary metabolites biosynthesis, transport and catabolism	hypothetical protein OsJ_01890 [Oryza sativa Japonica Group]
LOC_Os01g29830	0.996158	1.57151	1.46465	3.2237	2.80053	2.54966	0.00930913	1.00906	up	--	--	Cellular Component: plastid (GO:0009536);;	--	--	--	--	--	--	--	unknown protein [Oryza sativa Japonica Group]
LOC_Os01g29870	0.029112	0	0.022535	0.607393	1.09959	0.663249	3.16511e-12	5.18856	up	--	--	Biological Process: response to superoxide (GO:0000303);; Molecular Function: binding (GO:0005488);; Molecular Function: ATP binding (GO:0005524);; Cellular Component: mitochondrion (GO:0005739);; Cellular Component: plasma membrane (GO:0005886);; Biological Process: ATP catabolic process (GO:0006200);; Biological Process: ER to Golgi vesicle-mediated transport (GO:0006888);; Molecular Function: …	--	--	[Q]	Secondary metabolites biosynthesis, transport and catabolism	ABC transporter B family member 9 GN=F15J5.20 OS=Arabidopsis thaliana (Mouse-ear cress) PE=3 SV=2	U	Intracellular trafficking, secretion, and vesicular transport	Os01g0393400 [Oryza sativa Japonica Group]
LOC_Os01g31450	0.037747	0.044879	0.050192	0.26625	0.315174	0.306264	4.54963e-07	2.64048	up	--	--	Molecular Function: RNA binding (GO:0003723);; Molecular Function: RNA-directed DNA polymerase activity (GO:0003964);; Molecular Function: RNA-DNA hybrid ribonuclease activity (GO:0004523);; Biological Process: RNA-dependent DNA replication (GO:0006278);; Biological Process: DNA integration (GO:0015074);;	--	--	[R]	General function prediction only	--	R	General function prediction only	Os01g0499100 [Oryza sativa Japonica Group]
LOC_Os01g31800	33.5655	39.3635	19.9486	13.6626	0.52902	12.5927	4.93947e-06	-1.23447	down	--	--	Cellular Component: nucleosome (GO:0000786);; Molecular Function: DNA binding (GO:0003677);; Cellular Component: nucleolus (GO:0005730);; Biological Process: nucleosome assembly (GO:0006334);; Molecular Function: protein heterodimerization activity (GO:0046982);;	K11251|1.49673e-49|gmx:100783903|histone H2A-like; K11251 histone H2A (A)	--	[B]	Chromatin structure and dynamics	Probable histone H2A.5 OS=Oryza sativa subsp. japonica (Rice) PE=2 SV=1	B	Chromatin structure and dynamics	Os01g0502700 [Oryza sativa Japonica Group]
LOC_Os01g31870	1.0192	1.12979	0.992823	3.14007	3.13957	2.45417	1.36369e-06	1.49146	up	[P]	Inorganic ion transport and metabolism	Molecular Function: transporter activity (GO:0005215);; Molecular Function: iron ion transmembrane transporter activity (GO:0005381);; Molecular Function: manganese ion transmembrane transporter activity (GO:0005384);; Cellular Component: vacuole (GO:0005773);; Cellular Component: plasma membrane (GO:0005886);; Biological Process: ion transport (GO:0006811);; Biological Process: cellular metal io…	--	--	[P]	Inorganic ion transport and metabolism	Metal transporter Nramp4 OS=Oryza sativa subsp. japonica (Rice) PE=2 SV=1	P	Inorganic ion transport and metabolism	Os01g0503400 [Oryza sativa Japonica Group]
LOC_Os01g31980	0.776503	0.594974	0.706331	2.83068	2.31253	2.65356	3.80557e-09	1.90872	up	[V]	Defense mechanisms	Cellular Component: plasma membrane (GO:0005886);; Biological Process: drug transmembrane transport (GO:0006855);; Cellular Component: chloroplast (GO:0009507);; Biological Process: response to wounding (GO:0009611);; Cellular Component: plant-type vacuole membrane (GO:0009705);; Biological Process: proanthocyanidin biosynthetic process (GO:0010023);; Biological Process: maintenance of seed dorma…	--	--	[R]	General function prediction only	MATE efflux family protein 5 GN=F3L12.12 OS=Arabidopsis thaliana (Mouse-ear cress) PE=3 SV=1	S	Function unknown	Os01g0504500 [Oryza sativa Japonica Group]
LOC_Os01g32080	10.6622	9.10408	9.98489	21.9321	20.1769	22.4014	8.19358e-08	1.10104	up	[EH]	Amino acid transport and metabolism;; Coenzyme transport and metabolism	Molecular Function: magnesium ion binding (GO:0000287);; Molecular Function: pyruvate decarboxylase activity (GO:0004737);; Cellular Component: cytosol (GO:0005829);; Molecular Function: oxalyl-CoA decarboxylase activity (GO:0008949);; Biological Process: toxin catabolic process (GO:0009407);; Cellular Component: chloroplast (GO:0009507);; Biological Process: response to cyclopentenone (GO:001058…	K12261|0|sbi:SORBI_03g004100|SORBIDRAFT_03g004100, Sb03g004100; hypothetical protein; K12261 2-hydroxyacyl-CoA lyase 1 [EC:4.1.-.-] (A)	Peroxisome (ko04146)	[EH]	Amino acid transport and metabolism;; Coenzyme transport and metabolism	2-hydroxyacyl-CoA lyase OS=Oryza sativa subsp. japonica (Rice) PE=3 SV=3	EH	Amino acid transport and metabolism;; Coenzyme transport and metabolism	RecName: Full=2-hydroxyacyl-CoA lyase; AltName: Full=2-hydroxyphytanoyl-CoA lyase; Short=2-HPCL; AltName: Full=Oxalyl-CoA decarboxylase [Oryza sativa Japonica Group]
LOC_Os01g32330	13.6962	14.5694	7.29124	26.9558	25.0329	25.8939	1.31471e-06	1.21382	up	--	--	Molecular Function: catalytic activity (GO:0003824);; Molecular Function: protein binding (GO:0005515);; Cellular Component: plasma membrane (GO:0005886);; Biological Process: regulation of transcription, DNA-templated (GO:0006355);; Cellular Component: plasmodesma (GO:0009506);; Cellular Component: chloroplast (GO:0009507);; Biological Process: heat acclimation (GO:0010286);; Biological Process:…	--	--	[P]	Inorganic ion transport and metabolism	Heavy metal-associated isoprenylated plant protein 26 (Precursor) GN=F20M13.140 OS=Arabidopsis thaliana (Mouse-ear cress) PE=1 SV=1	P	Inorganic ion transport and metabolism	Os01g0507700 [Oryza sativa Japonica Group]
LOC_Os01g32670	0.139096	0.148395	0.363006	7.66508	7.06465	6.44707	2.25379e-24	4.89183	up	--	--	--	--	--	--	--	--	S	Function unknown	Os01g0510200 [Oryza sativa Japonica Group]
LOC_Os01g32780	14.7409	13.7327	9.78137	30.4561	28.6547	29.9617	2.86333e-08	1.31244	up	[T]	Signal transduction mechanisms	Biological Process: response to molecule of fungal origin (GO:0002238);; Biological Process: response to stress (GO:0006950);;	--	--	--	--	Universal stress protein A-like protein GN=At3g01520 OS=Arabidopsis thaliana (Mouse-ear cress) PE=1 SV=2	S	Function unknown	Os01g0511100 [Oryza sativa Japonica Group]
LOC_Os01g33040	7.73322	10.0655	7.67835	4.14355	0.52902	3.84722	1.9046e-05	-1.02178	down	--	--	Biological Process: cell morphogenesis involved in differentiation (GO:0000904);; Biological Process: cytokinesis by cell plate formation (GO:0000911);; Biological Process: cell plate assembly (GO:0000919);; Molecular Function: microtubule motor activity (GO:0003777);; Molecular Function: ATP binding (GO:0005524);; Cellular Component: nucleus (GO:0005634);; Cellular Component: kinesin complex (GO…	K11498|0|osa:4323990|Os01g0513900; K11498 centromeric protein E (A)	--	[Z]	Cytoskeleton	Kinesin-like protein NACK1 GN=NACK1 OS=Nicotiana tabacum (Common tobacco) PE=1 SV=1	Z	Cytoskeleton	Os01g0513900 [Oryza sativa Japonica Group]
LOC_Os01g33800	58.941	63.8376	34.6013	24.9065	0.52902	23.6208	2.68254e-06	-1.04048	down	[O]	Posttranslational modification, protein turnover, chaperones	Cellular Component: endoplasmic reticulum (GO:0005783);; Biological Process: protein folding (GO:0006457);; Biological Process: defense response (GO:0006952);; Biological Process: regulation of mitotic cell cycle (GO:0007346);; Cellular Component: plastid (GO:0009536);; Biological Process: vernalization response (GO:0010048);; Cellular Component: membrane (GO:0016020);; Biological Process: cellul…	--	--	[O]	Posttranslational modification, protein turnover, chaperones	Peptidyl-prolyl cis-trans isomerase CYP95 GN=F8B4.120 OS=Arabidopsis thaliana (Mouse-ear cress) PE=1 SV=2	O	Posttranslational modification, protein turnover, chaperones	Os01g0521500 [Oryza sativa Japonica Group]
LOC_Os01g34690	3.18443	1.23442	3.80945	7.72562	8.01414	6.87487	0.0013803	1.4331	up	--	--	Cellular Component: plasma membrane (GO:0005886);; Cellular Component: cytoplasmic membrane-bounded vesicle (GO:0016023);;	--	--	--	--	--	S	Function unknown	hypothetical protein OsJ_02078 [Oryza sativa Japonica Group]
LOC_Os01g34790	1.04575	0.706725	0.735012	1.78943	1.64366	1.77724	0.0235292	1.10761	up	--	--	--	--	--	[A]	RNA processing and modification	Anther-specific proline-rich protein APG (Precursor) GN=APG OS=Arabidopsis thaliana (Mouse-ear cress) PE=2 SV=2	S	Function unknown	Os01g0532300 [Oryza sativa Japonica Group]
LOC_Os01g34870	17.4988	19.3456	12.0581	3.42238	0.52902	3.43636	8.6336e-11	-1.58558	down	[BD]	Chromatin structure and dynamics;; Cell cycle control, cell division, chromosome partitioning	Biological Process: microtubule cytoskeleton organization (GO:0000226);; Cellular Component: condensed chromosome (GO:0000793);; Biological Process: cytokinesis by cell plate formation (GO:0000911);; Cellular Component: cytoplasm (GO:0005737);; Biological Process: DNA replication (GO:0006260);; Biological Process: DNA replication initiation (GO:0006270);; Biological Process: regulation of DNA rep…	K06676|0|obr:102713508|condensin complex subunit 2-like; K06676 condensin complex subunit 2 (A)	--	[BD]	Chromatin structure and dynamics;; Cell cycle control, cell division, chromosome partitioning	Condensin complex subunit 2 GN=T26B15 OS=Arabidopsis thaliana (Mouse-ear cress) PE=1 SV=1	BD	Chromatin structure and dynamics;; Cell cycle control, cell division, chromosome partitioning	hypothetical protein OsI_02279 [Oryza sativa Indica Group]
LOC_Os01g34880	2.14782	0.224239	2.19338	4.99507	5.68126	6.16336	2.53154e-07	1.85728	up	--	--	Cellular Component: 1,3-beta-D-glucan synthase complex (GO:0000148);; Molecular Function: 1,3-beta-D-glucan synthase activity (GO:0003843);; Cellular Component: Golgi apparatus (GO:0005794);; Biological Process: (1->3)-beta-D-glucan biosynthetic process (GO:0006075);; Biological Process: protein targeting to membrane (GO:0006612);; Biological Process: nucleotide transport (GO:0006862);; Biologica…	K11000|0|dosa:Os01t0533000-00|Os01g0533000; Similar to predicted protein.; K11000 callose synthase [EC:2.4.1.-] (A)	--	[M]	Cell wall/membrane/envelope biogenesis	Callose synthase 7 GN=F12K11.17 OS=Arabidopsis thaliana (Mouse-ear cress) PE=3 SV=3	M	Cell wall/membrane/envelope biogenesis	Os01g0532900 [Oryza sativa Japonica Group]
LOC_Os01g36390	5.10406	5.77506	3.791	2.07825	0.52902	1.72204	1.79811e-05	-1.25594	down	[L]	Replication, recombination and repair	Biological Process: nuclear division (GO:0000280);; Biological Process: cytokinesis by cell plate formation (GO:0000911);; Molecular Function: DNA binding (GO:0003677);; Molecular Function: DNA helicase activity (GO:0003678);; Molecular Function: ATP binding (GO:0005524);; Cellular Component: cytosol (GO:0005829);; Biological Process: DNA unwinding involved in DNA replication (GO:0006268);; Biolo…	K02212|0|dosa:Os01t0544450-01|Os01g0544450, MINI-CHROMOSOME_MAINTENANCE_PROTEIN_4, MCM4; Similar to DNA replication licensing factor mcm4.; K02212 DNA replication licensing factor MCM4 [EC:3.6.4.12] (A)	DNA replication (ko03030)	[L]	Replication, recombination and repair	DNA replication licensing factor MCM4 GN=OSJNBa0051H17.26 OS=Oryza sativa subsp. japonica (Rice) PE=3 SV=2	L	Replication, recombination and repair	RecName: Full=DNA replication licensing factor MCM4; AltName: Full=Minichromosome maintenance protein 4; Short=OsMCM4 [Oryza sativa Japonica Group]
LOC_Os01g36460	0.077685	0.286171	0.059277	2.39288	2.26524	2.18992	2.52784e-16	4.0538	up	[KAD]	Transcription;; RNA processing and modification;; Cell cycle control, cell division, chromosome partitioning	Biological Process: tryptophan biosynthetic process (GO:0000162);; Biological Process: MAPK cascade (GO:0000165);; Biological Process: defense response to insect (GO:0002213);; Molecular Function: DNA binding (GO:0003677);; Molecular Function: chromatin binding (GO:0003682);; Molecular Function: sequence-specific DNA binding transcription factor activity (GO:0003700);; Cellular Component: nucleus…	K09422|1.28139e-161|obr:102718793|myb-related protein Hv33-like; K09422 myb proto-oncogene protein, plant (A)	--	[K]	Transcription	Myb-related protein Hv33 GN=MYB2 OS=Hordeum vulgare (Barley) PE=2 SV=3	K	Transcription	hypothetical protein OsJ_02147 [Oryza sativa Japonica Group]
LOC_Os01g36550	0.240245	0.991482	0.181723	0.114528	0.52902	0.1682	0.00331238	-1.63537	down	[RTKL]	General function prediction only;; Signal transduction mechanisms;; Transcription;; Replication, recombination and repair	Biological Process: transition metal ion transport (GO:0000041);; Biological Process: respiratory burst involved in defense response (GO:0002679);; Biological Process: cell surface pattern recognition receptor signaling pathway (GO:0002752);; Molecular Function: protein serine/threonine kinase activity (GO:0004674);; Molecular Function: ATP binding (GO:0005524);; Cellular Component: plasma membra…	K04733|0|bdi:100845787|lysM domain receptor-like kinase 3; K04733 interleukin-1 receptor-associated kinase 4 [EC:2.7.11.1] (A)	--	--	--	LysM domain receptor-like kinase 3 (Precursor) GN=LYK3 OS=Arabidopsis thaliana (Mouse-ear cress) PE=2 SV=1	T	Signal transduction mechanisms	hypothetical protein OsI_02346 [Oryza sativa Indica Group]
LOC_Os01g36790	0.418641	0.926334	0.818445	2.55061	2.31546	3.15103	4.06216e-08	1.85064	up	[RTKL]	General function prediction only;; Signal transduction mechanisms;; Transcription;; Replication, recombination and repair	Molecular Function: protein serine/threonine kinase activity (GO:0004674);; Molecular Function: calmodulin binding (GO:0005516);; Molecular Function: ATP binding (GO:0005524);; Cellular Component: plasma membrane (GO:0005886);; Biological Process: protein folding (GO:0006457);; Biological Process: protein phosphorylation (GO:0006468);; Biological Process: ion transport (GO:0006811);; Biological P…	--	--	--	--	Cysteine-rich receptor-like protein kinase 2 (Precursor) GN=CRK2 OS=Arabidopsis thaliana (Mouse-ear cress) PE=2 SV=1	T	Signal transduction mechanisms	PREDICTED: cysteine-rich receptor-like protein kinase 2-like [Setaria italica]
LOC_Os01g36950	44.5712	34.7287	35.1362	114.581	108.624	108.727	2.94173e-15	1.58505	up	--	--	Molecular Function: binding (GO:0005488);; Cellular Component: plastid (GO:0009536);; Biological Process: plant-type cell wall organization (GO:0009664);; Biological Process: hormone-mediated signaling pathway (GO:0009755);; Biological Process: unidimensional cell growth (GO:0009826);; Molecular Function: kinase activity (GO:0016301);; Cellular Component: intrinsic component of membrane (GO:00312…	--	--	--	--	B2 protein OS=Daucus carota (Wild carrot) PE=2 SV=1	S	Function unknown	putative GDA2 protein [Oryza sativa Japonica Group]
LOC_Os01g37000	0	0.019836	0.488202	341.332	321.448	304.309	1.13318e-192	10.6739	up	--	--	Cellular Component: cytoplasmic membrane-bounded vesicle (GO:0016023);;	--	--	--	--	--	R	General function prediction only	Os01g0550800 [Oryza sativa Japonica Group]
LOC_Os01g37050	1.10165	0.808612	0.900925	3.00477	2.31923	2.08241	0.00132125	1.27691	up	[K]	Transcription	Molecular Function: RNA binding (GO:0003723);; Molecular Function: ribonuclease III activity (GO:0004525);; Cellular Component: nucleus (GO:0005634);; Cellular Component: cytoplasm (GO:0005737);; Biological Process: RNA processing (GO:0006396);; Biological Process: pattern specification process (GO:0007389);; Biological Process: post-embryonic development (GO:0009791);; Biological Process: merist…	--	--	[A]	RNA processing and modification	Ribonuclease 3-like protein 1 OS=Oryza sativa subsp. japonica (Rice) PE=2 SV=1	A	RNA processing and modification	Os01g0551100 [Oryza sativa Japonica Group]
LOC_Os01g37800	53.5141	59.8991	56.5826	138.888	133.895	122.6	4.49481e-11	1.25406	up	[R]	General function prediction only	Cellular Component: Golgi membrane (GO:0000139);; Biological Process: RNA splicing, via endonucleolytic cleavage and ligation (GO:0000394);; Molecular Function: GTP binding (GO:0005525);; Cellular Component: vacuole (GO:0005773);; Cellular Component: vacuolar membrane (GO:0005774);; Cellular Component: cytosol (GO:0005829);; Cellular Component: plasma membrane (GO:0005886);; Biological Process: g…	K07874|9.37391e-150|osa:4324675|Os01g0558600; K07874 Ras-related protein Rab-1A (A)	--	[TU]	Signal transduction mechanisms;; Intracellular trafficking, secretion, and vesicular transport	Ras-related protein RIC1 OS=Oryza sativa subsp. japonica (Rice) PE=2 SV=2	U	Intracellular trafficking, secretion, and vesicular transport	Os01g0558600 [Oryza sativa Japonica Group]
LOC_Os01g37810	0.107598	0.093708	0	1.72962	1.23121	1.69258	3.2911e-13	4.53915	up	--	--	--	--	--	[A]	RNA processing and modification	Formin-like protein 14 GN=FH14 OS=Arabidopsis thaliana (Mouse-ear cress) PE=3 SV=3	S	Function unknown	Os01g0558700 [Oryza sativa Japonica Group]
LOC_Os01g37910	11.877	17.8839	9.71687	32.3961	30.8374	43.9077	2.93712e-14	1.48654	up	--	--	Cellular Component: lytic vacuole (GO:0000323);; Molecular Function: cysteine-type endopeptidase activity (GO:0004197);; Cellular Component: mitochondrion (GO:0005739);; Biological Process: proteolysis (GO:0006508);; Cellular Component: cytoplasmic membrane-bounded vesicle (GO:0016023);;	K01369|0|osa:4324683|Os01g0559600; K01369 legumain [EC:3.4.22.34] (A)	--	[O]	Posttranslational modification, protein turnover, chaperones	Vacuolar-processing enzyme (Precursor) OS=Citrus sinensis (Sweet orange) PE=2 SV=1	O	Posttranslational modification, protein turnover, chaperones	Os01g0559600 [Oryza sativa Japonica Group]
LOC_Os01g38510	0.095553	0.083346	8.93454	22.8161	22.8238	26.2157	6.11549e-12	2.79884	up	--	--	Biological Process: protein folding (GO:0006457);; Molecular Function: protein transporter activity (GO:0008565);; Biological Process: response to heat (GO:0009408);; Biological Process: response to high light intensity (GO:0009644);; Biological Process: protein transport (GO:0015031);; Biological Process: response to endoplasmic reticulum stress (GO:0034976);; Biological Process: response to hyd…	K09481|1.89329e-23|osa:4327929|Os01g0565900; K09481 protein transport protein SEC61 subunit beta (A)	Protein export (ko03060);; Protein processing in endoplasmic reticulum (ko04141);; Phagosome (ko04145)	[O]	Posttranslational modification, protein turnover, chaperones	Protein transport protein Sec61 subunit beta GN=At2g45070 OS=Arabidopsis thaliana (Mouse-ear cress) PE=1 SV=1	U	Intracellular trafficking, secretion, and vesicular transport	Os01g0565900 [Oryza sativa Japonica Group]
LOC_Os01g38580	0.075011	0.113397	0.179768	2.30205	1.55823	1.65441	6.91399e-17	4.01238	up	[Q]	Secondary metabolites biosynthesis, transport and catabolism	Biological Process: response to stress (GO:0006950);; Cellular Component: chloroplast (GO:0009507);; Cellular Component: chloroplast stroma (GO:0009570);; Biological Process: response to abiotic stimulus (GO:0009628);; Biological Process: response to auxin (GO:0009733);; Biological Process: cell wall modification involved in abscission (GO:0009830);; Biological Process: auxin metabolic process (G…	--	--	[Q]	Secondary metabolites biosynthesis, transport and catabolism	Carotenoid cleavage dioxygenase 8 homolog A, chloroplastic (Precursor) OS=Oryza sativa subsp. japonica (Rice) PE=2 SV=1	Q	Secondary metabolites biosynthesis, transport and catabolism	Os01g0566500 [Oryza sativa Japonica Group]
LOC_Os01g38660	0.425934	0.502373	0.426484	2.48016	3.49888	3.21129	4.1658e-09	2.77728	up	--	--	Molecular Function: binding (GO:0005488);; Cellular Component: cell wall (GO:0005618);; Biological Process: multicellular organismal development (GO:0007275);; Cellular Component: intracellular membrane-bounded organelle (GO:0043231);; Biological Process: single-organism cellular process (GO:0044763);; Biological Process: anatomical structure development (GO:0048856);; Biological Process: cellula…	--	--	--	--	Formin-like protein 20 GN=MBK20.20/MBK20.21 OS=Arabidopsis thaliana (Mouse-ear cress) PE=2 SV=3	S	Function unknown	Os01g0567400 [Oryza sativa Japonica Group]
LOC_Os01g38980	3.68223	3.63263	3.40297	13.6308	12.5211	11.5149	4.99393e-14	1.81814	up	[D]	Cell cycle control, cell division, chromosome partitioning	Molecular Function: binding (GO:0005488);; Cellular Component: nucleus (GO:0005634);; Biological Process: RNA processing (GO:0006396);; Cellular Component: plastid (GO:0009536);; Cellular Component: membrane (GO:0016020);; Cellular Component: intracellular organelle part (GO:0044446);; Biological Process: single-organism cellular process (GO:0044763);; Biological Process: regulation of biological…	--	--	--	--	Serine/arginine-rich splicing factor SR45 GN=F19K19.9 OS=Arabidopsis thaliana (Mouse-ear cress) PE=1 SV=1	S	Function unknown	Os01g0570800 [Oryza sativa Japonica Group]
LOC_Os01g39000	0.382938	1.33732	0.521883	5.33976	6.50072	5.6914	2.06237e-14	3.05827	up	[M]	Cell wall/membrane/envelope biogenesis	--	--	--	[S]	Function unknown	Late embryogenesis abundant protein, group 3 OS=Oryza sativa subsp. japonica (Rice) PE=2 SV=1	S	Function unknown	hypothetical protein OsJ_02285 [Oryza sativa Japonica Group]
LOC_Os01g39010	31.7201	30.7058	18.0269	13.4673	0.52902	9.68934	4.24425e-05	-1.00381	down	[J]	Translation, ribosomal structure and biogenesis	Molecular Function: structural constituent of ribosome (GO:0003735);; Cellular Component: ribosome (GO:0005840);; Biological Process: translation (GO:0006412);;	K02914|4.79257e-69|osa:4326350|Os01g0571200; K02914 large subunit ribosomal protein L34 (A)	Ribosome (ko03010)	[J]	Translation, ribosomal structure and biogenesis	50S ribosomal protein L34, chloroplastic {ECO:0000255|HAMAP-Rule:MF_00391} OS=Emiliania huxleyi (Pontosphaera huxleyi) PE=3 SV=1	J	Translation, ribosomal structure and biogenesis	Os01g0571200 [Oryza sativa Japonica Group]
LOC_Os01g39136	0.020768	0.005539	0	0.320902	0.233655	0.30911	2.93879e-13	4.71104	up	--	--	Cellular Component: mitochondrion (GO:0005739);; Molecular Function: metal ion binding (GO:0046872);;	--	--	--	--	--	--	--	Os01g0573200 [Oryza sativa Japonica Group]
LOC_Os01g39600	31.8669	37.4272	26.0534	10.5898	0.52902	10.6337	9.89419e-15	-1.48521	down	--	--	Molecular Function: protein serine/threonine kinase activity (GO:0004674);; Molecular Function: protein tyrosine kinase activity (GO:0004713);; Molecular Function: binding (GO:0005488);; Molecular Function: ATP binding (GO:0005524);; Biological Process: polysaccharide metabolic process (GO:0005976);; Biological Process: protein phosphorylation (GO:0006468);; Biological Process: signal transductio…	--	--	--	--	Protein STRUBBELIG-RECEPTOR FAMILY 8 (Precursor) GN=SRF8 OS=Arabidopsis thaliana (Mouse-ear cress) PE=2 SV=1	T	Signal transduction mechanisms	Os01g0577600 [Oryza sativa Japonica Group]
LOC_Os01g40110	15.6019	16.9013	8.61096	5.80388	0.52902	6.05885	2.03008e-05	-1.11025	down	--	--	Cellular Component: intracellular (GO:0005622);; Biological Process: protein targeting to mitochondrion (GO:0006626);; Molecular Function: zinc ion binding (GO:0008270);;	K15263|5.96778e-174|osa:4324202|Os01g0583200; K15263 cell growth-regulating nucleolar protein (A)	--	[D]	Cell cycle control, cell division, chromosome partitioning	UBP1-associated proteins 1C GN=UBA1C OS=Arabidopsis thaliana (Mouse-ear cress) PE=3 SV=2	D	Cell cycle control, cell division, chromosome partitioning	Os01g0583200 [Oryza sativa Japonica Group]
LOC_Os01g40200	3.41328	4.13027	2.48509	7.38981	7.41318	6.68437	1.05965e-05	1.17946	up	--	--	Cellular Component: peroxisome (GO:0005777);; Biological Process: organelle organization (GO:0006996);; Biological Process: embryo development (GO:0009790);; Biological Process: trichome morphogenesis (GO:0010090);; Molecular Function: hydrolase activity (GO:0016787);; Molecular Function: Rab GTPase binding (GO:0017137);; Biological Process: actin filament-based process (GO:0030029);; Molecular F…	K10357|0|dosa:Os01t0584200-00|Os01g0584200; Similar to Myosin XI-K headless derivative (Fragment).; K10357 myosin V (A)	--	[Z]	Cytoskeleton	Myosin-17 GN=F7C8.80 OS=Arabidopsis thaliana (Mouse-ear cress) PE=1 SV=2	Z	Cytoskeleton	myosin heavy chain-like [Oryza sativa Japonica Group]
LOC_Os01g40310	4.63487	5.22415	3.04163	2.02664	0.52902	1.78049	0.00378386	-1.20391	down	--	--	Molecular Function: protein serine/threonine kinase activity (GO:0004674);; Cellular Component: plasma membrane (GO:0005886);; Biological Process: polysaccharide metabolic process (GO:0005976);; Biological Process: signal transduction (GO:0007165);; Cellular Component: chloroplast thylakoid membrane (GO:0009535);; Biological Process: plant-type cell wall organization (GO:0009664);; Biological Pro…	--	--	--	--	Sulfated surface glycoprotein 185 (Precursor) OS=Volvox carteri (Green alga) PE=1 SV=1	S	Function unknown	Os01g0585300 [Oryza sativa Japonica Group]
LOC_Os01g40330	28.7888	29.8326	21.5705	58.8861	61.9096	58.4023	2.23347e-09	1.22145	up	--	--	Biological Process: cell morphogenesis (GO:0000902);; Biological Process: defense response to insect (GO:0002213);; Molecular Function: chitinase activity (GO:0004568);; Cellular Component: extracellular region (GO:0005576);; Cellular Component: cell wall (GO:0005618);; Biological Process: chitin catabolic process (GO:0006032);; Cellular Component: plastid (GO:0009536);; Biological Process: trich…	--	--	--	--	Formin-like protein 20 GN=MBK20.20/MBK20.21 OS=Arabidopsis thaliana (Mouse-ear cress) PE=2 SV=3	S	Function unknown	Os01g0585600 [Oryza sativa Japonica Group]
LOC_Os01g40550	1.0348	0.816359	0.587777	2.08158	2.02253	1.95142	0.00419963	1.37335	up	--	--	Cellular Component: intracellular organelle part (GO:0044446);; Biological Process: single-organism cellular process (GO:0044763);; Biological Process: response to stimulus (GO:0050896);; Cellular Component: cell periphery (GO:0071944);;	--	--	[A]	RNA processing and modification	Serine/arginine-rich splicing factor SR45 GN=F19K19.9 OS=Arabidopsis thaliana (Mouse-ear cress) PE=1 SV=1	R	General function prediction only	Os01g0588000 [Oryza sativa Japonica Group]
LOC_Os01g40580	0.861182	0.777772	0.511633	2.22381	2.1329	2.2867	0.000484969	1.61894	up	[O]	Posttranslational modification, protein turnover, chaperones	Molecular Function: protein kinase activity (GO:0004672);; Cellular Component: nucleus (GO:0005634);; Cellular Component: mitochondrion (GO:0005739);; Cellular Component: vacuole (GO:0005773);; Cellular Component: vacuolar membrane (GO:0005774);; Cellular Component: Golgi apparatus (GO:0005794);; Cellular Component: cytosol (GO:0005829);; Cellular Component: plasma membrane (GO:0005886);; Biologi…	--	--	[C]	Energy production and conversion	Hypersensitive-induced response protein 1 GN=HIR1 OS=Arabidopsis thaliana (Mouse-ear cress) PE=1 SV=1	C	Energy production and conversion	Os01g0588400 [Oryza sativa Japonica Group]
LOC_Os01g40660	0.474642	0.254322	0.143732	1.50956	1.38139	1.45246	5.265e-05	2.10007	up	[QR]	Secondary metabolites biosynthesis, transport and catabolism;; General function prediction only	Cellular Component: mitochondrion (GO:0005739);; Molecular Function: methyltransferase activity (GO:0008168);; Biological Process: methylation (GO:0032259);;	--	--	[R]	General function prediction only	Serine/arginine-rich splicing factor SR45 GN=F19K19.9 OS=Arabidopsis thaliana (Mouse-ear cress) PE=1 SV=1	R	General function prediction only	embryo-abundant protein EMB-like [Oryza sativa Japonica Group]
LOC_Os01g40700	8.00124	3.27032	10.6811	12.7354	16.1124	12.3189	0.00145517	1.05221	up	--	--	Cellular Component: plasma membrane (GO:0005886);;	--	--	--	--	--	S	Function unknown	unnamed protein product [Oryza sativa Japonica Group]
LOC_Os01g40720	0.240164	0.163578	0.062345	0.483383	0.558978	0.615693	0.00023115	1.92583	up	--	--	Molecular Function: endonuclease activity (GO:0004519);; Cellular Component: mitochondrion (GO:0005739);; Biological Process: RNA modification (GO:0009451);; Cellular Component: chloroplast (GO:0009507);; Cellular Component: plastid (GO:0009536);; Biological Process: embryo development ending in seed dormancy (GO:0009793);; Biological Process: phloem or xylem histogenesis (GO:0010087);; Biologica…	--	--	[R]	General function prediction only	Putative pentatricopeptide repeat-containing protein At5g09950 GN=PCMP-H35 OS=Arabidopsis thaliana (Mouse-ear cress) PE=3 SV=1	R	General function prediction only	putative pentatricopeptide (PPR) repeat-containing protein [Oryza sativa Japonica Group]
LOC_Os01g41140	3.05056	3.06252	2.14108	9.6658	8.64162	8.52402	2.53948e-07	1.76246	up	--	--	Cellular Component: cytoplasmic membrane-bounded vesicle (GO:0016023);;	--	--	[R]	General function prediction only	Serine/arginine-rich splicing factor SR45 GN=F19K19.9 OS=Arabidopsis thaliana (Mouse-ear cress) PE=1 SV=1	R	General function prediction only	Os01g0594500 [Oryza sativa Japonica Group]
LOC_Os01g41170	0	0	0.390575	7.12633	7.48836	5.9769	2.0756e-37	5.48802	up	--	--	Molecular Function: binding (GO:0005488);; Cellular Component: cell wall (GO:0005618);; Cellular Component: cytoplasmic membrane-bounded vesicle (GO:0016023);; Molecular Function: hydrolase activity (GO:0016787);; Biological Process: macromolecule metabolic process (GO:0043170);; Biological Process: single-organism cellular process (GO:0044763);; Biological Process: cellular component organizatio…	--	--	--	--	Anther-specific proline-rich protein APG (Fragment) GN=APG OS=Brassica napus (Rape) PE=2 SV=1	R	General function prediction only	Os01g0594900 [Oryza sativa Japonica Group]
LOC_Os01g41220	6.9144	7.08304	5.02291	13.5678	12.683	12.608	0.000131327	1.0916	up	--	--	Molecular Function: catalytic activity (GO:0003824);; Molecular Function: protein binding (GO:0005515);; Cellular Component: nucleus (GO:0005634);; Biological Process: fatty acid beta-oxidation (GO:0006635);; Cellular Component: cytoplasmic membrane-bounded vesicle (GO:0016023);; Biological Process: cellular component organization (GO:0016043);; Biological Process: protein import into peroxisome …	--	--	--	--	Leucine-rich repeat extensin-like protein 5 (Precursor) GN=LRX5 OS=Arabidopsis thaliana (Mouse-ear cress) PE=2 SV=2	R	General function prediction only	Os01g0595400 [Oryza sativa Japonica Group]
LOC_Os01g41260	0.850817	0.941049	0.686663	0.500201	0.52902	0.365935	0.0274821	-1.16276	down	--	--	Molecular Function: binding (GO:0005488);; Biological Process: cellular process (GO:0009987);; Cellular Component: membrane (GO:0016020);; Molecular Function: lyase activity (GO:0016829);; Cellular Component: nuclear part (GO:0044428);; Cellular Component: cytoplasmic part (GO:0044444);;	--	--	--	--	Nuclear pore complex protein NUP62 {ECO:0000303|PubMed:21189294} OS=Arabidopsis thaliana (Mouse-ear cress) PE=1 SV=1	R	General function prediction only	Os01g0595800 [Oryza sativa Japonica Group]
LOC_Os01g41310	3.7603	3.74169	2.42662	1.45026	0.52902	1.27162	0.00280297	-1.10492	down	--	--	Molecular Function: binding (GO:0005488);; Molecular Function: lyase activity (GO:0016829);; Cellular Component: intracellular membrane-bounded organelle (GO:0043231);; Cellular Component: cytoplasmic part (GO:0044444);; Cellular Component: cell periphery (GO:0071944);;	--	--	--	--	Proline-rich receptor-like protein kinase PERK8 GN=PERK8 OS=Arabidopsis thaliana (Mouse-ear cress) PE=1 SV=1	R	General function prediction only	Os01g0596300 [Oryza sativa Japonica Group]
LOC_Os01g41430	0.059302	0.031633	0.018118	0.70149	0.602146	0.737539	2.15043e-12	4.03186	up	--	--	Cellular Component: cytosol (GO:0005829);; Biological Process: metabolic process (GO:0008152);; Biological Process: response to organic substance (GO:0010033);; Molecular Function: abscisic acid glucosyltransferase activity (GO:0010294);; Cellular Component: cytoplasmic membrane-bounded vesicle (GO:0016023);; Biological Process: brassinosteroid metabolic process (GO:0016131);; Biological Process:…	--	--	[GC]	Carbohydrate transport and metabolism;; Energy production and conversion	Scopoletin glucosyltransferase GN=TOGT1 OS=Nicotiana tabacum (Common tobacco) PE=1 SV=1	CG	Energy production and conversion;; Carbohydrate transport and metabolism	Os01g0597800 [Oryza sativa Japonica Group]
LOC_Os01g42030	0.299821	0.289755	0.088868	0.551988	0.600274	0.548166	0.011848	1.40849	up	[O]	Posttranslational modification, protein turnover, chaperones	Cellular Component: proteasome complex (GO:0000502);; Molecular Function: ATP binding (GO:0005524);; Cellular Component: mitochondrion (GO:0005739);; Cellular Component: plasma membrane (GO:0005886);; Biological Process: cellular protein modification process (GO:0006464);; Biological Process: phosphate-containing compound metabolic process (GO:0006796);; Biological Process: response to stress (GO…	--	--	[O]	Posttranslational modification, protein turnover, chaperones	26S protease regulatory subunit 8 homolog B GN=F28I16.150 OS=Arabidopsis thaliana (Mouse-ear cress) PE=1 SV=1	O	Posttranslational modification, protein turnover, chaperones	hypothetical protein OsJ_02530 [Oryza sativa Japonica Group]
LOC_Os01g42040	10.3963	10.968	5.34774	2.87914	0.52902	2.85271	3.36247e-06	-1.57267	down	[O]	Posttranslational modification, protein turnover, chaperones	Molecular Function: ubiquitin-protein transferase activity (GO:0004842);; Cellular Component: nucleus (GO:0005634);; Cellular Component: vacuole (GO:0005773);; Cellular Component: cytosol (GO:0005829);; Cellular Component: plasma membrane (GO:0005886);; Biological Process: postreplication repair (GO:0006301);; Biological Process: fatty acid beta-oxidation (GO:0006635);; Biological Process: membra…	K13960|0|osa:4324209|Os01g0605300; K13960 ubiquitin-conjugating enzyme E2 T [EC:6.3.2.19] (A)	--	[O]	Posttranslational modification, protein turnover, chaperones	Probable ubiquitin-conjugating enzyme E2 37 GN=UBC37 OS=Arabidopsis thaliana (Mouse-ear cress) PE=2 SV=2	O	Posttranslational modification, protein turnover, chaperones	Os01g0605300 [Oryza sativa Japonica Group]
LOC_Os01g42070	7.53313	7.10219	5.08342	2.93769	0.52902	3.05107	0.000119721	-1.05566	down	--	--	Biological Process: microtubule cytoskeleton organization (GO:0000226);; Biological Process: cytokinesis by cell plate formation (GO:0000911);; Molecular Function: microtubule motor activity (GO:0003777);; Molecular Function: protein binding (GO:0005515);; Molecular Function: ATP binding (GO:0005524);; Cellular Component: kinesin complex (GO:0005871);; Cellular Component: microtubule (GO:0005874)…	K10401|0|dosa:Os01t0605500-00|Os01g0605500; Kinesin, motor region domain containing protein.; K10401 kinesin family member 18/19 (A)	--	[Z]	Cytoskeleton	Kinesin-like protein FLA10 GN=FLA10 OS=Chlamydomonas reinhardtii (Chlamydomonas smithii) PE=1 SV=1	Z	Cytoskeleton	Os01g0605500 [Oryza sativa Japonica Group]
LOC_Os01g42190	6.35418	7.62943	5.19165	21.7352	19.7556	20.6672	4.51796e-12	1.72766	up	[O]	Posttranslational modification, protein turnover, chaperones	Molecular Function: protein binding (GO:0005515);; Cellular Component: nucleus (GO:0005634);; Cellular Component: mitochondrion (GO:0005739);; Cellular Component: endoplasmic reticulum lumen (GO:0005788);; Cellular Component: Golgi stack (GO:0005795);; Cellular Component: plasma membrane (GO:0005886);; Biological Process: protein folding (GO:0006457);; Biological Process: ER-nucleus signaling pat…	--	--	[O]	Posttranslational modification, protein turnover, chaperones	Chaperone protein dnaJ 6 GN=MOJ9.8 OS=Arabidopsis thaliana (Mouse-ear cress) PE=2 SV=1	O	Posttranslational modification, protein turnover, chaperones	Os01g0606900 [Oryza sativa Japonica Group]
LOC_Os01g42234	0.412775	0.299982	0.226066	1.69441	1.33865	1.82516	9.55897e-09	2.43097	up	[E]	Amino acid transport and metabolism	Biological Process: amino acid transmembrane transport (GO:0003333);; Molecular Function: L-glutamate transmembrane transporter activity (GO:0005313);; Cellular Component: mitochondrion (GO:0005739);; Molecular Function: amino acid transmembrane transporter activity (GO:0015171);; Molecular Function: L-alanine transmembrane transporter activity (GO:0015180);; Molecular Function: arginine transmem…	--	--	[E]	Amino acid transport and metabolism	Amino-acid permease BAT1 homolog GN=OsJ_02547 OS=Oryza sativa subsp. japonica (Rice) PE=2 SV=1	E	Amino acid transport and metabolism	Os01g0607200 [Oryza sativa Japonica Group]
LOC_Os01g42380	1.15976	1.18809	1.23892	2.96499	2.68145	2.46918	1.82764e-05	1.25295	up	[V]	Defense mechanisms	Molecular Function: ATP binding (GO:0005524);; Cellular Component: mitochondrion (GO:0005739);; Cellular Component: vacuolar membrane (GO:0005774);; Cellular Component: cytosol (GO:0005829);; Cellular Component: plasma membrane (GO:0005886);; Biological Process: ATP catabolic process (GO:0006200);; Biological Process: protein targeting to membrane (GO:0006612);; Biological Process: transport (GO:…	--	--	[Q]	Secondary metabolites biosynthesis, transport and catabolism	Pleiotropic drug resistance protein 3 GN=P0410E03.8 OS=Oryza sativa subsp. japonica (Rice) PE=2 SV=1	Q	Secondary metabolites biosynthesis, transport and catabolism	Os01g0609300 [Oryza sativa Japonica Group]
LOC_Os01g42410	1.25538	1.31406	1.12494	6.2386	6.15836	5.55871	1.34969e-21	2.42792	up	[V]	Defense mechanisms	Molecular Function: ATP binding (GO:0005524);; Cellular Component: mitochondrion (GO:0005739);; Cellular Component: vacuolar membrane (GO:0005774);; Cellular Component: cytosol (GO:0005829);; Cellular Component: plasma membrane (GO:0005886);; Biological Process: ATP catabolic process (GO:0006200);; Biological Process: protein targeting to membrane (GO:0006612);; Biological Process: transport (GO:…	--	--	[Q]	Secondary metabolites biosynthesis, transport and catabolism	Pleiotropic drug resistance protein 4 OS=Oryza sativa subsp. japonica (Rice) PE=2 SV=1	Q	Secondary metabolites biosynthesis, transport and catabolism	RecName: Full=Pleiotropic drug resistance protein 4 [Oryza sativa Japonica Group]
LOC_Os01g42810	0.300388	0.129434	0.400181	1.37952	1.06344	1.44596	3.10552e-06	2.17488	up	--	--	Cellular Component: endosome (GO:0005768);; Cellular Component: Golgi apparatus (GO:0005794);; Cellular Component: trans-Golgi network (GO:0005802);; Cellular Component: plasma membrane (GO:0005886);; Biological Process: meiosis I (GO:0007127);; Biological Process: response to water deprivation (GO:0009414);; Biological Process: response to fungus (GO:0009620);; Biological Process: response to sa…	--	--	--	--	Protein trichome birefringence-like 1 GN=TBL1 OS=Arabidopsis thaliana (Mouse-ear cress) PE=2 SV=1	S	Function unknown	Os01g0614300 [Oryza sativa Japonica Group]
LOC_Os01g42860	0.085009	0.049075	0.226481	2.45411	1.73971	1.78442	5.33566e-12	3.81835	up	--	--	Molecular Function: serine-type endopeptidase inhibitor activity (GO:0004867);; Biological Process: proteolysis (GO:0006508);; Molecular Function: peptidase activity (GO:0008233);; Biological Process: response to wounding (GO:0009611);;	--	--	--	--	Subtilisin-chymotrypsin inhibitor-2A OS=Hordeum vulgare (Barley) PE=1 SV=2	S	Function unknown	Os01g0615100 [Oryza sativa Japonica Group]
LOC_Os01g42980	46.8898	41.0072	27.7095	17.5396	0.52902	16.0726	2.88737e-08	-1.14393	down	[J]	Translation, ribosomal structure and biogenesis	Molecular Function: structural constituent of ribosome (GO:0003735);; Molecular Function: GTPase activity (GO:0003924);; Molecular Function: GTP binding (GO:0005525);; Cellular Component: mitochondrion (GO:0005739);; Biological Process: GTP catabolic process (GO:0006184);; Biological Process: translation (GO:0006412);; Cellular Component: chloroplast (GO:0009507);; Cellular Component: large ribos…	K02890|3.9497e-161|osa:4326653|Os01g0616500; K02890 large subunit ribosomal protein L22 (A)	Ribosome (ko03010)	[J]	Translation, ribosomal structure and biogenesis	50S ribosomal protein L22, chloroplastic GN=rpl22 OS=Odontella sinensis (Marine centric diatom) PE=3 SV=1	J	Translation, ribosomal structure and biogenesis	Os01g0616500 [Oryza sativa Japonica Group]
LOC_Os01g43320	0.439377	0.505495	0.306643	1.08722	1.08918	1.05052	0.00495845	1.4074	up	--	--	Molecular Function: amine transmembrane transporter activity (GO:0005275);; Cellular Component: plasma membrane (GO:0005886);; Biological Process: amino acid transport (GO:0006865);; Molecular Function: gamma-aminobutyric acid transmembrane transporter activity (GO:0015185);; Biological Process: gamma-aminobutyric acid transport (GO:0015812);; Biological Process: proline transport (GO:0015824);; …	--	--	[E]	Amino acid transport and metabolism	Probable GABA transporter 2 GN=At5g41800 OS=Arabidopsis thaliana (Mouse-ear cress) PE=1 SV=1	E	Amino acid transport and metabolism	hypothetical protein OsI_02902 [Oryza sativa Indica Group]
LOC_Os01g43440	6.38539	8.74684	3.77506	0.981282	0.52902	1.24958	6.02964e-08	-2.51995	down	--	--	Biological Process: response to molecule of bacterial origin (GO:0002237);; Biological Process: regionalization (GO:0003002);; Molecular Function: protein serine/threonine kinase activity (GO:0004674);; Molecular Function: receptor activity (GO:0004872);; Molecular Function: protein binding (GO:0005515);; Cellular Component: cell wall (GO:0005618);; Cellular Component: endosome (GO:0005768);; Cel…	--	--	[R]	General function prediction only	Protein TOO MANY MOUTHS (Precursor) GN=F18B13.16 OS=Arabidopsis thaliana (Mouse-ear cress) PE=1 SV=1	R	General function prediction only	hypothetical protein OsI_02912 [Oryza sativa Indica Group]
LOC_Os01g43460	0.114323	0.107413	0.249367	0.616598	0.537061	0.721945	6.10263e-05	1.88091	up	--	--	Cellular Component: mitochondrion (GO:0005739);; Cellular Component: plasma membrane (GO:0005886);; Biological Process: polyamine catabolic process (GO:0006598);; Biological Process: purine nucleobase transport (GO:0006863);; Biological Process: cellular ion homeostasis (GO:0006873);; Molecular Function: voltage-gated anion channel activity (GO:0008308);; Biological Process: response to humidity …	--	--	--	--	S-type anion channel SLAH3 GN=SLAH3 OS=Arabidopsis thaliana (Mouse-ear cress) PE=1 SV=1	P	Inorganic ion transport and metabolism	hypothetical protein [Oryza sativa Japonica Group]
LOC_Os01g43550	0.293798	0.163758	0.154675	0.708552	0.594036	0.69171	0.00121529	1.70581	up	--	--	Biological Process: transition metal ion transport (GO:0000041);; Biological Process: respiratory burst involved in defense response (GO:0002679);; Molecular Function: sequence-specific DNA binding transcription factor activity (GO:0003700);; Molecular Function: calmodulin binding (GO:0005516);; Cellular Component: nucleus (GO:0005634);; Cellular Component: vacuolar membrane (GO:0005774);; Biolog…	--	--	--	--	WRKY transcription factor 22 OS=Arabidopsis thaliana (Mouse-ear cress) PE=2 SV=1	S	Function unknown	Os01g0624700 [Oryza sativa Japonica Group]
LOC_Os01g43650	0.014462	0.098208	0.053866	4.39771	3.70272	3.98189	9.97516e-35	5.28612	up	--	--	Molecular Function: DNA binding (GO:0003677);; Molecular Function: sequence-specific DNA binding transcription factor activity (GO:0003700);; Cellular Component: nucleus (GO:0005634);; Biological Process: regulation of transcription, DNA-templated (GO:0006355);; Biological Process: response to nematode (GO:0009624);; Biological Process: response to salt stress (GO:0009651);; Biological Process: a…	--	--	--	--	Probable WRKY transcription factor 28 GN=WRKY28 OS=Arabidopsis thaliana (Mouse-ear cress) PE=2 SV=1	S	Function unknown	Os01g0626400 [Oryza sativa Japonica Group]
LOC_Os01g43700	0.397509	0.80499	0.557125	2.03315	1.78938	2.06577	2.28585e-05	1.73121	up	[Q]	Secondary metabolites biosynthesis, transport and catabolism	Biological Process: transition metal ion transport (GO:0000041);; Molecular Function: monooxygenase activity (GO:0004497);; Molecular Function: iron ion binding (GO:0005506);; Cellular Component: endoplasmic reticulum (GO:0005783);; Molecular Function: steroid hydroxylase activity (GO:0008395);; Molecular Function: electron carrier activity (GO:0009055);; Biological Process: response to light sti…	--	--	[QI]	Secondary metabolites biosynthesis, transport and catabolism;; Lipid transport and metabolism	Cytochrome P450 72A13 GN=CYP72A13 OS=Arabidopsis thaliana (Mouse-ear cress) PE=2 SV=1	Q	Secondary metabolites biosynthesis, transport and catabolism	Os01g0627400 [Oryza sativa Japonica Group]
LOC_Os01g43740	0	0	0	2.07758	2.31038	2.26834	2.15153e-38	Inf	up	[Q]	Secondary metabolites biosynthesis, transport and catabolism	Biological Process: transition metal ion transport (GO:0000041);; Molecular Function: monooxygenase activity (GO:0004497);; Molecular Function: iron ion binding (GO:0005506);; Cellular Component: endoplasmic reticulum (GO:0005783);; Molecular Function: steroid hydroxylase activity (GO:0008395);; Molecular Function: electron carrier activity (GO:0009055);; Biological Process: response to light sti…	--	--	[QI]	Secondary metabolites biosynthesis, transport and catabolism;; Lipid transport and metabolism	Cytochrome P450 72A13 GN=CYP72A13 OS=Arabidopsis thaliana (Mouse-ear cress) PE=2 SV=1	Q	Secondary metabolites biosynthesis, transport and catabolism	Os01g0627800 [Oryza sativa Japonica Group]
LOC_Os01g43750	0.04093	0.110667	0.019605	0.89134	0.754696	0.633969	4.36316e-11	3.68225	up	[Q]	Secondary metabolites biosynthesis, transport and catabolism	Biological Process: transition metal ion transport (GO:0000041);; Molecular Function: monooxygenase activity (GO:0004497);; Molecular Function: iron ion binding (GO:0005506);; Cellular Component: endoplasmic reticulum (GO:0005783);; Molecular Function: steroid hydroxylase activity (GO:0008395);; Molecular Function: electron carrier activity (GO:0009055);; Biological Process: response to light sti…	--	--	[QI]	Secondary metabolites biosynthesis, transport and catabolism;; Lipid transport and metabolism	Cytochrome P450 72A15 GN=CYP72A15 OS=Arabidopsis thaliana (Mouse-ear cress) PE=2 SV=1	Q	Secondary metabolites biosynthesis, transport and catabolism	Os01g0627900 [Oryza sativa Japonica Group]
LOC_Os01g43844	0.289398	0.326653	0.283876	2.5733	2.15752	2.11624	1.55525e-12	2.89359	up	--	--	Biological Process: transition metal ion transport (GO:0000041);; Molecular Function: monooxygenase activity (GO:0004497);; Molecular Function: iron ion binding (GO:0005506);; Cellular Component: endoplasmic reticulum (GO:0005783);; Molecular Function: steroid hydroxylase activity (GO:0008395);; Molecular Function: electron carrier activity (GO:0009055);; Biological Process: response to light sti…	--	--	[QI]	Secondary metabolites biosynthesis, transport and catabolism;; Lipid transport and metabolism	Cytochrome P450 72A11 GN=CYP72A11 OS=Arabidopsis thaliana (Mouse-ear cress) PE=2 SV=1	Q	Secondary metabolites biosynthesis, transport and catabolism	unnamed protein product [Oryza sativa Japonica Group]
LOC_Os01g44130	0.121321	0.233089	0.146772	0.446448	0.415775	0.561475	0.00251528	1.56785	up	--	--	Molecular Function: aspartic-type endopeptidase activity (GO:0004190);; Cellular Component: extracellular region (GO:0005576);; Cellular Component: vacuole (GO:0005773);; Cellular Component: cytosol (GO:0005829);; Biological Process: glycolytic process (GO:0006096);; Biological Process: proteolysis (GO:0006508);; Biological Process: protein targeting to vacuole (GO:0006623);; Biological Process: …	K08245|0|dosa:Os01t0631900-00|Os01g0631900; Similar to aspartic proteinase oryzasin-1.; K08245 phytepsin [EC:3.4.23.40] (A)	--	[O]	Posttranslational modification, protein turnover, chaperones	Aspartic proteinase oryzasin-1 (Precursor) GN=OJ1781_H11.11 OS=Oryza sativa subsp. japonica (Rice) PE=2 SV=2	O	Posttranslational modification, protein turnover, chaperones	Os01g0631900 [Oryza sativa Japonica Group]
LOC_Os01g44250	0.30833	0.350072	0.167418	0.981051	0.768432	0.772108	0.0028624	1.5549	up	--	--	Molecular Function: catalytic activity (GO:0003824);; Biological Process: metabolic process (GO:0008152);; Molecular Function: zinc ion binding (GO:0008270);; Molecular Function: adenyl nucleotide binding (GO:0030554);;	--	--	[C]	Energy production and conversion	SNF1-related protein kinase regulatory subunit gamma-1 GN=T8P19.40 OS=Arabidopsis thaliana (Mouse-ear cress) PE=1 SV=2	C	Energy production and conversion	Os01g0633400 [Oryza sativa Japonica Group]
LOC_Os01g44360	0.867953	0.84525	0.657946	2.58161	3.0915	2.21042	0.000126791	1.80112	up	[R]	General function prediction only	Molecular Function: catalytic activity (GO:0003824);; Cellular Component: mitochondrion (GO:0005739);; Biological Process: glycolytic process (GO:0006096);; Biological Process: water transport (GO:0006833);; Biological Process: hyperosmotic response (GO:0006972);; Biological Process: Golgi organization (GO:0007030);; Biological Process: signal transduction (GO:0007165);; Biological Process: metab…	--	--	--	--	CBS domain-containing protein CBSX3, mitochondrial (Precursor) GN=CBSX3 OS=Arabidopsis thaliana (Mouse-ear cress) PE=1 SV=1	S	Function unknown	Os01g0634900 [Oryza sativa Japonica Group]
LOC_Os01g44970	14.5395	14.8685	7.86477	5.17819	0.52902	3.25032	7.10077e-09	-1.46358	down	[M]	Cell wall/membrane/envelope biogenesis	Molecular Function: polygalacturonase activity (GO:0004650);; Cellular Component: extracellular region (GO:0005576);; Biological Process: carbohydrate metabolic process (GO:0005975);; Cellular Component: plant-type cell wall (GO:0009505);; Biological Process: plant-type cell wall modification (GO:0009827);; Biological Process: anther dehiscence (GO:0009901);; Biological Process: fruit dehiscence …	--	--	--	--	Polygalacturonase At1g48100 (Precursor) GN=At1g48100 OS=Arabidopsis thaliana (Mouse-ear cress) PE=2 SV=1	R	General function prediction only	Os01g0636500 [Oryza sativa Japonica Group]
LOC_Os01g45200	0.232173	0.525317	0.531273	2.59562	1.82922	1.36622	8.88043e-09	2.00121	up	[MG]	Cell wall/membrane/envelope biogenesis;; Carbohydrate transport and metabolism	Molecular Function: nucleotide binding (GO:0000166);; Molecular Function: nucleic acid binding (GO:0003676);; Molecular Function: 3-beta-hydroxy-delta5-steroid dehydrogenase activity (GO:0003854);; Biological Process: steroid biosynthetic process (GO:0006694);; Biological Process: transport (GO:0006810);; Biological Process: defense response (GO:0006952);; Biological Process: response to osmotic …	--	--	[V]	Defense mechanisms	Cinnamoyl-CoA reductase 1 GN=T24D18.5 OS=Arabidopsis thaliana (Mouse-ear cress) PE=1 SV=1	V	Defense mechanisms	Os01g0639200 [Oryza sativa Japonica Group]
LOC_Os01g45250	0.345209	0.409859	0.236039	4.9839	4.93635	4.37454	1.9721e-22	3.89204	up	--	--	Biological Process: cellular process (GO:0009987);; Cellular Component: intracellular part (GO:0044424);;	--	--	--	--	Peptidyl-prolyl cis-trans isomerase CYP95 GN=F8B4.120 OS=Arabidopsis thaliana (Mouse-ear cress) PE=1 SV=2	S	Function unknown	Os01g0639600 [Oryza sativa Japonica Group]
LOC_Os01g45274	0.145876	0.070342	0.146319	9.27134	7.07388	8.85946	7.42898e-44	5.72003	up	[P]	Inorganic ion transport and metabolism	Molecular Function: carbonate dehydratase activity (GO:0004089);; Cellular Component: mitochondrion (GO:0005739);; Cellular Component: cytosol (GO:0005829);; Cellular Component: plasma membrane (GO:0005886);; Molecular Function: zinc ion binding (GO:0008270);; Cellular Component: chloroplast stroma (GO:0009570);; Cellular Component: chloroplast envelope (GO:0009941);; Biological Process: response…	K01673|2.66123e-161|dosa:Os01t0639900-01|Os01g0639900; Similar to Carbonic anhydrase, chloroplast precursor (EC 4.2.1.1) (Carbonate dehydratase).; K01673 carbonic anhydrase [EC:4.2.1.1] (A)	Nitrogen metabolism (ko00910)	[P]	Inorganic ion transport and metabolism	Carbonic anhydrase, chloroplastic (Precursor) OS=Hordeum vulgare (Barley) PE=2 SV=1	P	Inorganic ion transport and metabolism	carbonic anhydrase [Oryza sativa]
LOC_Os01g45360	0.525883	1.11416	0.265159	1.68778	1.38841	1.32826	0.00802117	1.34238	up	--	--	Cellular Component: plasma membrane (GO:0005886);; Cellular Component: plastid (GO:0009536);; Cellular Component: membrane (GO:0016020);; Cellular Component: integral component of membrane (GO:0016021);; Cellular Component: cell periphery (GO:0071944);;	--	--	--	--	CASP-like protein 4U1 GN=Sb03g029220 OS=Sorghum bicolor (Sorghum) PE=2 SV=1	S	Function unknown	integral membrane protein-like [Oryza sativa Japonica Group]
LOC_Os01g45460	0.947497	1.1725	0.789042	3.47141	3.184	2.96599	2.49781e-09	1.74606	up	[I]	Lipid transport and metabolism	Cellular Component: Golgi membrane (GO:0000139);; Molecular Function: carboxylic ester hydrolase activity (GO:0004091);; Cellular Component: extracellular region (GO:0005576);; Cellular Component: endoplasmic reticulum membrane (GO:0005789);; Biological Process: metabolic process (GO:0008152);; Biological Process: fatty acid catabolic process (GO:0009062);; Cellular Component: chloroplast (GO:000…	K15889|0|osa:4326560|Os01g0642000; K15889 prenylcysteine alpha-carboxyl methylesterase [EC:3.1.1.-] (A)	Terpenoid backbone biosynthesis (ko00900)	[R]	General function prediction only	Probable isoprenylcysteine alpha-carbonyl methylesterase ICMEL2 OS=Oryza sativa subsp. japonica (Rice) PE=2 SV=1	R	General function prediction only	Os01g0642000 [Oryza sativa Japonica Group]
LOC_Os01g45470	20.4042	19.1055	18.3871	48.4118	46.1461	49.8048	1.45843e-07	1.35994	up	--	--	--	--	--	--	--	--	--	--	Os01g0642200 [Oryza sativa Japonica Group]
LOC_Os01g45640	45.9196	37.6882	21.2634	80.5665	81.9534	71.7862	4.80421e-09	1.23948	up	--	--	--	--	--	--	--	--	S	Function unknown	Os01g0644000 [Oryza sativa Japonica Group]
LOC_Os01g45700	1.57209	1.74402	1.00664	25.0579	22.5487	21.9706	1.94489e-39	4.07221	up	--	--	Biological Process: cell morphogenesis (GO:0000902);; Molecular Function: nucleic acid binding (GO:0003676);; Molecular Function: protein binding (GO:0005515);; Cellular Component: nucleus (GO:0005634);; Biological Process: response to stress (GO:0006950);; Cellular Component: plant-type cell wall (GO:0009505);; Cellular Component: plasmodesma (GO:0009506);; Biological Process: response to abioti…	--	--	--	--	Leucine-rich repeat extensin-like protein 6 (Precursor) GN=LRX6 OS=Arabidopsis thaliana (Mouse-ear cress) PE=2 SV=1	R	General function prediction only	Os01g0644600 [Oryza sativa Japonica Group]
LOC_Os01g45730	0.014416	0	0.042954	0.952012	0.733149	0.45552	7.16811e-14	4.38843	up	--	--	Molecular Function: DNA binding (GO:0003677);; Cellular Component: nucleus (GO:0005634);; Biological Process: gene expression (GO:0010467);; Biological Process: RNA metabolic process (GO:0016070);; Cellular Component: intracellular organelle part (GO:0044446);; Molecular Function: metal ion binding (GO:0046872);; Biological Process: regulation of cellular process (GO:0050794);;	--	--	[R]	General function prediction only	Zinc finger CCCH domain-containing protein 9 OS=Oryza sativa subsp. japonica (Rice) PE=2 SV=1	R	General function prediction only	RecName: Full=Zinc finger CCCH domain-containing protein 9; Short=OsC3H9 [Oryza sativa Japonica Group]
LOC_Os01g45810	0.074301	0.047665	0.154594	0.207675	0.182034	0.190075	0.0270647	1.00678	up	[L]	Replication, recombination and repair	Molecular Function: DNA binding (GO:0003677);; Molecular Function: RNA binding (GO:0003723);; Molecular Function: RNA-directed DNA polymerase activity (GO:0003964);; Molecular Function: RNA-DNA hybrid ribonuclease activity (GO:0004523);; Biological Process: RNA-dependent DNA replication (GO:0006278);; Biological Process: DNA recombination (GO:0006310);; Cellular Component: plastid (GO:0009536);; …	--	--	[R]	General function prediction only	RNA-directed DNA polymerase homolog OS=Oenothera berteroana (Bertero&apos;s evening primrose) PE=4 SV=1	R	General function prediction only	H0510A06.14 [Oryza sativa Indica Group]
LOC_Os01g45830	0.146293	0.165061	0.15912	3.21747	2.85811	2.84198	1.0557e-21	4.2073	up	--	--	Cellular Component: extracellular region (GO:0005576);; Cellular Component: mitochondrion (GO:0005739);; Cellular Component: vacuole (GO:0005773);; Cellular Component: plasma membrane (GO:0005886);; Biological Process: sulfate transport (GO:0008272);; Cellular Component: chloroplast (GO:0009507);; Cellular Component: plant-type vacuole membrane (GO:0009705);; Cellular Component: endomembrane syst…	--	--	--	--	Molybdate transporter 2 GN=F5I6.6 OS=Arabidopsis thaliana (Mouse-ear cress) PE=1 SV=2	P	Inorganic ion transport and metabolism	Os01g0645900 [Oryza sativa Japonica Group]
LOC_Os01g45900	0.848159	1.15691	1.02063	2.59188	2.44561	2.52335	0.000406413	1.35153	up	[J]	Translation, ribosomal structure and biogenesis	Molecular Function: protein kinase activity (GO:0004672);; Molecular Function: binding (GO:0005488);; Cellular Component: extracellular region (GO:0005576);; Cellular Component: plasma membrane (GO:0005886);; Biological Process: protein phosphorylation (GO:0006468);; Biological Process: iron ion transport (GO:0006826);; Biological Process: cellular response to iron ion starvation (GO:0010106);; B…	--	--	--	--	Proline-rich receptor-like protein kinase PERK8 GN=PERK8 OS=Arabidopsis thaliana (Mouse-ear cress) PE=1 SV=1	R	General function prediction only	Os01g0647000 [Oryza sativa Japonica Group]
LOC_Os01g45970	2.09525	3.52183	1.15764	0.820312	0.52902	0.582591	0.0375364	-1.07411	down	--	--	--	--	--	--	--	--	--	--	Os01g0647800 [Oryza sativa Japonica Group]
LOC_Os01g46040	4.4791	4.57949	2.70773	1.37345	0.52902	1.30601	0.000428833	-1.39032	down	[BK]	Chromatin structure and dynamics;; Transcription	Biological Process: mitotic cell cycle (GO:0000278);; Molecular Function: nucleic acid binding (GO:0003676);; Molecular Function: histone acetyltransferase activity (GO:0004402);; Biological Process: defense response (GO:0006952);; Biological Process: DNA mediated transformation (GO:0009294);; Biological Process: response to light stimulus (GO:0009416);; Cellular Component: plastid (GO:0009536);;…	--	--	[K]	Transcription	Transcription factor GTE3, chloroplastic (Precursor) GN=GTE3 OS=Arabidopsis thaliana (Mouse-ear cress) PE=1 SV=1	K	Transcription	Os01g0648700 [Oryza sativa Japonica Group]
LOC_Os01g46080	0.77149	0.958729	0.709845	3.57497	3.14421	3.24293	3.96646e-08	2.10908	up	--	--	Cellular Component: cell wall (GO:0005618);; Cellular Component: vacuole (GO:0005773);; Biological Process: protein targeting to membrane (GO:0006612);; Biological Process: lipid metabolic process (GO:0006629);; Biological Process: positive regulation of flavonoid biosynthetic process (GO:0009963);; Biological Process: regulation of plant-type hypersensitive response (GO:0010363);; Cellular Compo…	--	--	--	--	GDSL esterase/lipase At1g28600 (Precursor) GN=At1g28600 OS=Arabidopsis thaliana (Mouse-ear cress) PE=2 SV=1	I	Lipid transport and metabolism	hypothetical protein OsI_03071 [Oryza sativa Indica Group]
LOC_Os01g46169	1.65301	1.35179	0.484312	3.63985	3.00926	3.51768	3.94736e-05	1.64019	up	--	--	Cellular Component: cell wall (GO:0005618);; Cellular Component: mitochondrion (GO:0005739);; Cellular Component: vacuole (GO:0005773);; Biological Process: lipid metabolic process (GO:0006629);; Biological Process: defense response (GO:0006952);; Cellular Component: cytoplasmic membrane-bounded vesicle (GO:0016023);; Molecular Function: hydrolase activity, acting on ester bonds (GO:0016788);; Bi…	--	--	--	--	GDSL esterase/lipase At1g28600 (Precursor) GN=At1g28600 OS=Arabidopsis thaliana (Mouse-ear cress) PE=2 SV=1	I	Lipid transport and metabolism	Os01g0650200 [Oryza sativa Japonica Group]
LOC_Os01g46250	0.535376	0.370679	0.267584	0.85218	0.837162	1.24728	0.00889138	1.29063	up	--	--	Molecular Function: triglyceride lipase activity (GO:0004806);; Cellular Component: cytoplasm (GO:0005737);; Cellular Component: mitochondrion (GO:0005739);; Molecular Function: phosphatidylcholine 1-acylhydrolase activity (GO:0008970);; Biological Process: response to UV (GO:0009411);; Biological Process: negative regulation of seed germination (GO:0010187);; Biological Process: lipid catabolic …	--	--	[I]	Lipid transport and metabolism	Phospholipase A1-II 2 OS=Oryza sativa subsp. japonica (Rice) PE=2 SV=1	I	Lipid transport and metabolism	lipase-like protein [Oryza sativa Japonica Group]
LOC_Os01g46350	1.41641	0.884454	1.12213	6.94646	6.9432	5.79955	6.95951e-18	2.3921	up	--	--	Cellular Component: extracellular region (GO:0005576);; Cellular Component: endosome (GO:0005768);; Cellular Component: vacuole (GO:0005773);; Cellular Component: Golgi apparatus (GO:0005794);; Cellular Component: trans-Golgi network (GO:0005802);; Biological Process: chromatin assembly or disassembly (GO:0006333);; Cellular Component: plasmodesma (GO:0009506);; Biological Process: response to fu…	--	--	--	--	Protein trichome birefringence-like 38 GN=TBL38 OS=Arabidopsis thaliana (Mouse-ear cress) PE=2 SV=1	R	General function prediction only	Os01g0652100 [Oryza sativa Japonica Group]
LOC_Os01g46470	0.583966	1.09807	0.674182	0.240826	0.52902	0.31218	0.00779744	-1.34152	down	[H]	Coenzyme transport and metabolism	Cellular Component: nucleus (GO:0005634);; Cellular Component: cytosol (GO:0005829);; Cellular Component: plasma membrane (GO:0005886);; Biological Process: DNA repair (GO:0006281);; Biological Process: nucleosome assembly (GO:0006334);; Biological Process: DNA mediated transformation (GO:0009294);; Cellular Component: plastid (GO:0009536);; Biological Process: response to cadmium ion (GO:0046686…	--	--	--	--	Protein FANTASTIC FOUR 1 GN=FAF1 OS=Arabidopsis thaliana (Mouse-ear cress) PE=2 SV=1	S	Function unknown	hypothetical protein [Oryza sativa Japonica Group]
LOC_Os01g46970	12.4265	13.137	11.738	33.061	29.914	30.051	3.64416e-11	1.34552	up	--	--	Molecular Function: DNA binding (GO:0003677);; Molecular Function: sequence-specific DNA binding transcription factor activity (GO:0003700);; Cellular Component: nucleus (GO:0005634);; Biological Process: regulation of transcription, DNA-templated (GO:0006355);; Biological Process: response to water deprivation (GO:0009414);; Biological Process: response to salt stress (GO:0009651);; Biological P…	K09060|0|osa:4327165|Os01g0658900; K09060 plant G-box-binding factor (A)	--	--	--	Common plant regulatory factor 1 GN=CPRF1 OS=Petroselinum crispum (Parsley) PE=2 SV=1	K	Transcription	Os01g0658900 [Oryza sativa Japonica Group]
LOC_Os01g47070	1.52062	1.19645	0.922655	3.42631	2.26272	2.61054	0.00429481	1.24462	up	--	--	Biological Process: polysaccharide catabolic process (GO:0000272);; Molecular Function: lysozyme activity (GO:0003796);; Molecular Function: chitinase activity (GO:0004568);; Cellular Component: extracellular space (GO:0005615);; Cellular Component: cell wall (GO:0005618);; Biological Process: carbohydrate metabolic process (GO:0005975);; Biological Process: chitin catabolic process (GO:0006032);…	K01183|0|osa:4327172|Os01g0660200; K01183 chitinase [EC:3.2.1.14] (A)	Amino sugar and nucleotide sugar metabolism (ko00520)	[M]	Cell wall/membrane/envelope biogenesis	Acidic endochitinase (Precursor) GN=CHIT3 OS=Vitis vinifera (Grape) PE=2 SV=1	G	Carbohydrate transport and metabolism	Os01g0660200 [Oryza sativa Japonica Group]
LOC_Os01g47180	5.4051	5.84307	3.18776	2.21442	0.52902	2.01337	0.00177319	-1.12014	down	--	--	Molecular Function: nucleic acid binding (GO:0003676);; Molecular Function: binding (GO:0005488);; Biological Process: nucleobase-containing compound metabolic process (GO:0006139);; Molecular Function: 3'-5' exonuclease activity (GO:0008408);; Molecular Function: hydrolase activity (GO:0016787);; Cellular Component: intracellular membrane-bounded organelle (GO:0043231);; Cellular Component: cyto…	--	--	[R]	General function prediction only	Werner Syndrome-like exonuclease GN=F18A5.260 OS=Arabidopsis thaliana (Mouse-ear cress) PE=1 SV=1	R	General function prediction only	Os01g0660800 [Oryza sativa Japonica Group]
LOC_Os01g47400	12.2729	14.3581	31.6113	46.1694	81.5995	76.0637	0.000931284	1.76206	up	[G]	Carbohydrate transport and metabolism	Cellular Component: extracellular region (GO:0005576);; Cellular Component: plasma membrane (GO:0005886);; Biological Process: carbohydrate metabolic process (GO:0005975);; Biological Process: iron ion transport (GO:0006826);; Biological Process: cellular iron ion homeostasis (GO:0006879);; Biological Process: seed germination (GO:0009845);; Biological Process: determination of bilateral symmetry…	--	--	--	--	Mannan endo-1,4-beta-mannosidase 1 (Precursor) GN=P0671D01.40 OS=Oryza sativa subsp. japonica (Rice) PE=2 SV=2	R	General function prediction only	RecName: Full=Mannan endo-1,4-beta-mannosidase 1; AltName: Full=Beta-mannanase 1; AltName: Full=Endo-beta-1,4-mannanase 1; AltName: Full=OsMAN1; Flags: Precursor [Oryza sativa Japonica Group]
LOC_Os01g47560	0.181129	0.217747	0.247876	2.96899	2.72864	2.81442	8.09433e-24	3.5156	up	--	--	Biological Process: respiratory burst involved in defense response (GO:0002679);; Molecular Function: sequence-specific DNA binding transcription factor activity (GO:0003700);; Cellular Component: nucleus (GO:0005634);; Cellular Component: mitochondrion (GO:0005739);; Biological Process: regulation of transcription, DNA-templated (GO:0006355);; Biological Process: response to osmotic stress (GO:0…	--	--	--	--	Probable WRKY transcription factor 71 GN=WRKY71 OS=Arabidopsis thaliana (Mouse-ear cress) PE=2 SV=1	K	Transcription	Os01g0665500 [Oryza sativa Japonica Group]
LOC_Os01g47570	0.083473	0.245494	0.100639	1.8488	1.40548	1.20903	1.55411e-09	3.32752	up	--	--	Biological Process: anatomical structure morphogenesis (GO:0009653);; Biological Process: cellular component organization (GO:0016043);; Biological Process: cell differentiation (GO:0030154);; Cellular Component: cell part (GO:0044464);; Biological Process: root development (GO:0048364);; Biological Process: developmental growth (GO:0048589);;	--	--	--	--	Formin-like protein 14 GN=FH14 OS=Arabidopsis thaliana (Mouse-ear cress) PE=3 SV=3	S	Function unknown	Os01g0665900 [Oryza sativa Japonica Group]
LOC_Os01g47760	12.0362	13.5654	17.4573	35.7771	38.1625	32.3955	1.76094e-09	1.31467	up	--	--	Biological Process: MAPK cascade (GO:0000165);; Molecular Function: protein binding (GO:0005515);; Cellular Component: nucleus (GO:0005634);; Cellular Component: cytoplasm (GO:0005737);; Biological Process: regulation of transcription, DNA-templated (GO:0006355);; Biological Process: protein targeting to membrane (GO:0006612);; Molecular Function: electron carrier activity (GO:0009055);; Biologic…	--	--	[O]	Posttranslational modification, protein turnover, chaperones	Monothiol glutaredoxin-S5 OS=Oryza sativa subsp. japonica (Rice) PE=2 SV=1	O	Posttranslational modification, protein turnover, chaperones	Os01g0667900 [Oryza sativa Japonica Group]
LOC_Os01g47780	13.6927	25.6986	12.3854	39.0136	34.7068	35.814	4.7039e-07	1.15579	up	--	--	Cellular Component: Golgi apparatus (GO:0005794);; Cellular Component: plant-type cell wall (GO:0009505);; Cellular Component: plasmodesma (GO:0009506);; Cellular Component: cytoplasmic membrane-bounded vesicle (GO:0016023);; Biological Process: cellular component organization (GO:0016043);; Biological Process: cell growth (GO:0016049);; Biological Process: single-organism developmental process (…	--	--	--	--	Fasciclin-like arabinogalactan protein 11 (Precursor) GN=FLA11 OS=Arabidopsis thaliana (Mouse-ear cress) PE=2 SV=2	R	General function prediction only	Os01g0668100 [Oryza sativa Japonica Group]
LOC_Os01g47820	0.024014	0.01281	0.04402	0.658881	0.633974	0.561962	5.34161e-14	4.1925	up	[RTKL]	General function prediction only;; Signal transduction mechanisms;; Transcription;; Replication, recombination and repair	Molecular Function: nucleotide binding (GO:0000166);; Molecular Function: protein serine/threonine kinase activity (GO:0004674);; Molecular Function: ATP binding (GO:0005524);; Cellular Component: plasma membrane (GO:0005886);; Biological Process: polysaccharide metabolic process (GO:0005976);; Biological Process: protein phosphorylation (GO:0006468);; Biological Process: response to stress (GO:0…	--	--	--	--	Putative receptor protein kinase ZmPK1 (Precursor) GN=PK1 OS=Zea mays (Maize) PE=2 SV=2	T	Signal transduction mechanisms	Os01g0668600 [Oryza sativa Japonica Group]
LOC_Os01g48000	0.046451	0.077605	0.107942	1.22271	1.04163	1.11117	3.26034e-15	3.76598	up	--	--	Molecular Function: protein serine/threonine kinase activity (GO:0004674);; Molecular Function: protein tyrosine kinase activity (GO:0004713);; Molecular Function: binding (GO:0005488);; Molecular Function: ATP binding (GO:0005524);; Cellular Component: mitochondrion (GO:0005739);; Cellular Component: plasma membrane (GO:0005886);; Biological Process: cellular protein modification process (GO:000…	--	--	--	--	Putative receptor protein kinase ZmPK1 (Precursor) GN=PK1 OS=Zea mays (Maize) PE=2 SV=2	T	Signal transduction mechanisms	Os01g0670100 [Oryza sativa Japonica Group]
LOC_Os01g48130	0.195806	0.316799	0.391366	5.06669	4.16971	5.07406	2.40744e-27	3.90676	up	--	--	Biological Process: DNA damage checkpoint (GO:0000077);; Molecular Function: DNA binding (GO:0003677);; Molecular Function: protein binding (GO:0005515);; Cellular Component: nucleus (GO:0005634);; Biological Process: regulation of transcription, DNA-templated (GO:0006355);; Biological Process: signal transduction (GO:0007165);; Biological Process: pattern specification process (GO:0007389);; Bio…	--	--	--	--	NAC domain-containing protein 8 GN=NAC008 OS=Arabidopsis thaliana (Mouse-ear cress) PE=2 SV=1	S	Function unknown	no apical meristem (NAM) protein-like [Oryza sativa Japonica Group]
LOC_Os01g48360	1.27457	0.382547	0.282289	4.15255	2.95965	3.26235	9.9825e-07	2.44825	up	--	--	--	--	--	--	--	--	S	Function unknown	hypothetical protein [Oryza sativa Japonica Group]
LOC_Os01g48440	8.33892	8.53804	8.1606	20.8044	19.2567	18.2685	5.14058e-09	1.2097	up	--	--	Cellular Component: Golgi membrane (GO:0000139);; Biological Process: plant-type cell wall biogenesis (GO:0009832);; Biological Process: glucuronoxylan metabolic process (GO:0010413);; Molecular Function: galactosylgalactosylxylosylprotein 3-beta-glucuronosyltransferase activity (GO:0015018);; Cellular Component: integral component of membrane (GO:0016021);; Biological Process: single-organism de…	--	--	[O]	Posttranslational modification, protein turnover, chaperones	Probable glucuronosyltransferase Os01g0675500 OS=Oryza sativa subsp. japonica (Rice) PE=2 SV=1	O	Posttranslational modification, protein turnover, chaperones	Os01g0675500 [Oryza sativa Japonica Group]
LOC_Os01g48446	1.10605	1.16352	0.911199	2.49521	2.31325	2.09531	0.00909252	1.16372	up	[D]	Cell cycle control, cell division, chromosome partitioning	Molecular Function: DNA binding (GO:0003677);; Molecular Function: protein binding (GO:0005515);; Biological Process: regulation of transcription, DNA-templated (GO:0006355);; Biological Process: defense response (GO:0006952);; Biological Process: signal transduction (GO:0007165);; Biological Process: response to abiotic stimulus (GO:0009628);; Biological Process: anatomical structure morphogenes…	--	--	--	--	NAC domain-containing protein 48 OS=Oryza sativa subsp. japonica (Rice) PE=2 SV=1	S	Function unknown	Os01g0675800 [Oryza sativa Japonica Group]
LOC_Os01g48570	0	0	0	0.399018	0.377841	0.506877	2.09787e-19	Inf	up	--	--	Biological Process: MAPK cascade (GO:0000165);; Biological Process: respiratory burst involved in defense response (GO:0002679);; Molecular Function: protein serine/threonine kinase activity (GO:0004674);; Molecular Function: protein binding (GO:0005515);; Molecular Function: ATP binding (GO:0005524);; Cellular Component: mitochondrion (GO:0005739);; Cellular Component: plasma membrane (GO:000588…	--	--	--	--	Probable LRR receptor-like serine/threonine-protein kinase At1g74360 (Precursor) GN=At1g74360 OS=Arabidopsis thaliana (Mouse-ear cress) PE=2 SV=1	S	Function unknown	hypothetical protein OsJ_02996 [Oryza sativa Japonica Group]
LOC_Os01g48790	7.08265	8.06822	6.65634	21.3129	22.3192	20.3914	2.90985e-17	1.65895	up	--	--	Molecular Function: binding (GO:0005488);; Biological Process: RNA processing (GO:0006396);; Biological Process: response to wounding (GO:0009611);; Biological Process: coumarin biosynthetic process (GO:0009805);; Biological Process: positive regulation of flavonoid biosynthetic process (GO:0009963);;	--	--	[R]	General function prediction only	30-kDa cleavage and polyadenylation specificity factor 30 {ECO:0000303|PubMed:18479511} OS=Arabidopsis thaliana (Mouse-ear cress) PE=1 SV=1	R	General function prediction only	Os01g0679900 [Oryza sativa Japonica Group]
LOC_Os01g48820	4.12454	4.35462	2.74948	0	0.52902	0	0.0170782	-1.86833	down	--	--	Cellular Component: plastid (GO:0009536);;	--	--	--	--	Serine/arginine-rich splicing factor SR45 GN=F19K19.9 OS=Arabidopsis thaliana (Mouse-ear cress) PE=1 SV=1	R	General function prediction only	Os01g0680600 [Oryza sativa Japonica Group]
LOC_Os01g48874	0.244298	0.258334	0.147728	0.716347	0.736286	0.957363	0.000130744	1.92639	up	--	--	Molecular Function: diacylglycerol O-acyltransferase activity (GO:0004144);; Molecular Function: binding (GO:0005488);; Cellular Component: nucleus (GO:0005634);; Cellular Component: endoplasmic reticulum (GO:0005783);; Biological Process: autophagy (GO:0006914);; Cellular Component: plastid (GO:0009536);; Biological Process: cellular process (GO:0009987);; Biological Process: wax biosynthetic pr…	--	--	--	--	O-acyltransferase WSD1 GN=WSD1 OS=Arabidopsis thaliana (Mouse-ear cress) PE=2 SV=1	S	Function unknown	Os01g0681000 [Oryza sativa Japonica Group]
LOC_Os01g48900	1.41455	1.89864	1.40281	0.822618	0.52902	0.493431	0.00065211	-1.43277	down	--	--	Biological Process: MAPK cascade (GO:0000165);; Molecular Function: GTPase activity (GO:0003924);; Molecular Function: protein binding (GO:0005515);; Molecular Function: GTP binding (GO:0005525);; Cellular Component: mitochondrion (GO:0005739);; Cellular Component: vacuole (GO:0005773);; Cellular Component: vacuolar membrane (GO:0005774);; Cellular Component: microtubule (GO:0005874);; Cellular C…	--	--	[UR]	Intracellular trafficking, secretion, and vesicular transport;; General function prediction only	Dynamin-related protein 5A OS=Glycine max (Soybean) PE=2 SV=1	R	General function prediction only	hypothetical protein OsJ_03020 [Oryza sativa Japonica Group]
LOC_Os01g48960	5.97884	5.91863	7.58546	20.1668	19.2315	17.3669	7.1278e-16	1.50933	up	[E]	Amino acid transport and metabolism	Molecular Function: N,N-dimethylaniline monooxygenase activity (GO:0004499);; Molecular Function: iron ion binding (GO:0005506);; Cellular Component: amyloplast (GO:0009501);; Cellular Component: chloroplast stroma (GO:0009570);; Biological Process: indoleacetic acid biosynthetic process (GO:0009684);; Biological Process: gibberellin biosynthetic process (GO:0009686);; Biological Process: gibbere…	K00264|0|osa:4324398|Os01g0681900; K00264 glutamate synthase (NADPH/NADH) [EC:1.4.1.13 1.4.1.14] (A)	Alanine, aspartate and glutamate metabolism (ko00250);; Nitrogen metabolism (ko00910);; Biosynthesis of amino acids (ko01230)	[E]	Amino acid transport and metabolism	Glutamate synthase 1 [NADH], chloroplastic (Precursor) OS=Oryza sativa subsp. japonica (Rice) PE=2 SV=1	E	Amino acid transport and metabolism	Os01g0681900 [Oryza sativa Japonica Group]
LOC_Os01g49030	0.404679	0.306885	0.428516	2.64403	2.57118	2.72564	1.54707e-10	2.76108	up	--	--	Biological Process: cellular process (GO:0009987);; Cellular Component: membrane (GO:0016020);; Cellular Component: cytoplasmic membrane-bounded vesicle (GO:0016023);; Cellular Component: intracellular organelle part (GO:0044446);;	--	--	--	--	Serine/arginine-rich splicing factor SR45 GN=F19K19.9 OS=Arabidopsis thaliana (Mouse-ear cress) PE=1 SV=1	S	Function unknown	Os01g0683700 [Oryza sativa Japonica Group]
LOC_Os01g49200	16.0195	11.8821	13.1749	6.2258	0.52902	5.2744	5.67854e-08	-1.25593	down	--	--	Biological Process: polysaccharide catabolic process (GO:0000272);; Biological Process: nuclear division (GO:0000280);; Biological Process: cytokinesis by cell plate formation (GO:0000911);; Biological Process: microtubule bundle formation (GO:0001578);; Cellular Component: nucleus (GO:0005634);; Cellular Component: mitochondrion (GO:0005739);; Cellular Component: vacuole (GO:0005773);; Cellular …	K16732|0|osa:4324106|Os01g0685900; K16732 protein regulator of cytokinesis 1 (A)	--	[DZ]	Cell cycle control, cell division, chromosome partitioning;; Cytoskeleton	65-kDa microtubule-associated protein 3 GN=K17N15.15 OS=Arabidopsis thaliana (Mouse-ear cress) PE=1 SV=1	Z	Cytoskeleton	Os01g0685900 [Oryza sativa Japonica Group]
LOC_Os01g49210	0.569294	0.533824	0.155338	1.26682	1.06932	1.03739	0.00652967	1.51992	up	--	--	Biological Process: developmental process (GO:0032502);; Cellular Component: cell part (GO:0044464);; Biological Process: single-organism process (GO:0044699);;	--	--	--	--	Vegetative cell wall protein gp1 (Precursor) GN=GP1 OS=Chlamydomonas reinhardtii (Chlamydomonas smithii) PE=1 SV=1	S	Function unknown	unknown protein [Oryza sativa Japonica Group]
LOC_Os01g49260	6.27426	7.01473	5.6876	1.94034	0.52902	1.98321	1.72218e-07	-1.64841	down	--	--	--	--	--	--	--	--	S	Function unknown	hypothetical protein OsJ_03051 [Oryza sativa Japonica Group]
LOC_Os01g49280	0.250178	0.17783	0.2272	0.900932	0.604494	0.488206	0.00743635	1.33674	up	--	--	Molecular Function: zinc ion binding (GO:0008270);;	--	--	[A]	RNA processing and modification	--	A	RNA processing and modification	hypothetical protein OsI_03314 [Oryza sativa Indica Group]
LOC_Os01g49710	0.080804	0	0.206957	1.45801	2.28835	1.73017	2.75625e-14	4.08578	up	[O]	Posttranslational modification, protein turnover, chaperones	Molecular Function: glutathione transferase activity (GO:0004364);; Cellular Component: mitochondrion (GO:0005739);; Cellular Component: cytosol (GO:0005829);; Biological Process: pentose-phosphate shunt (GO:0006098);; Biological Process: glutathione metabolic process (GO:0006749);; Biological Process: toxin catabolic process (GO:0009407);; Biological Process: response to cold (GO:0009409);; Cell…	K00799|8.41673e-87|sita:101776918|probable glutathione S-transferase GSTU6-like; K00799 glutathione S-transferase [EC:2.5.1.18] (A)	Glutathione metabolism (ko00480)	[O]	Posttranslational modification, protein turnover, chaperones	Probable glutathione S-transferase GSTU6 GN=OSJNBb0038A07.2 OS=Oryza sativa subsp. japonica (Rice) PE=2 SV=2	O	Posttranslational modification, protein turnover, chaperones	hypothetical protein OsJ_03088 [Oryza sativa Japonica Group]
LOC_Os01g49720	0.452423	0.446039	0.243458	1.13444	0.710554	1.09293	0.00879156	1.42546	up	[O]	Posttranslational modification, protein turnover, chaperones	Molecular Function: glutathione transferase activity (GO:0004364);; Cellular Component: mitochondrion (GO:0005739);; Cellular Component: cytosol (GO:0005829);; Biological Process: pentose-phosphate shunt (GO:0006098);; Biological Process: fatty acid beta-oxidation (GO:0006635);; Biological Process: glutathione metabolic process (GO:0006749);; Biological Process: aging (GO:0007568);; Biological Pr…	--	--	[O]	Posttranslational modification, protein turnover, chaperones	Probable glutathione S-transferase GSTU6 GN=OSJNBb0038A07.2 OS=Oryza sativa subsp. japonica (Rice) PE=2 SV=2	O	Posttranslational modification, protein turnover, chaperones	Os01g0692100 [Oryza sativa Japonica Group]
LOC_Os01g49820	0.074164	0.110046	0.047249	1.91052	2.27985	2.16793	5.89168e-21	4.63084	up	[I]	Lipid transport and metabolism	Molecular Function: catalytic activity (GO:0003824);; Molecular Function: acid phosphatase activity (GO:0003993);; Cellular Component: cytoplasm (GO:0005737);; Cellular Component: integral component of plasma membrane (GO:0005887);; Biological Process: phospholipid metabolic process (GO:0006644);; Biological Process: metabolic process (GO:0008152);; Molecular Function: phosphatidate phosphatase a…	--	--	[I]	Lipid transport and metabolism	Lipid phosphate phosphatase 2 GN=F9L1.2 OS=Arabidopsis thaliana (Mouse-ear cress) PE=2 SV=1	I	Lipid transport and metabolism	Os01g0693300 [Oryza sativa Japonica Group]
LOC_Os01g49920	0.086532	0.056896	0.145669	1.23612	1.19659	0.993961	1.11722e-16	3.53727	up	[S]	Function unknown	Biological Process: cell fate specification (GO:0001708);; Biological Process: immune response-regulating signaling pathway (GO:0002764);; Molecular Function: protein kinase activity (GO:0004672);; Molecular Function: protein serine/threonine kinase activity (GO:0004674);; Molecular Function: protein binding (GO:0005515);; Molecular Function: ATP binding (GO:0005524);; Cellular Component: plasma …	--	--	--	--	Probable LRR receptor-like serine/threonine-protein kinase At3g47570 (Precursor) GN=At3g47570 OS=Arabidopsis thaliana (Mouse-ear cress) PE=2 SV=1	T	Signal transduction mechanisms	unnamed protein product [Oryza sativa Japonica Group]
LOC_Os01g50080	0.039646	0.022036	0.044211	0.220082	0.127524	0.298071	9.24352e-06	2.19968	up	[V]	Defense mechanisms	Biological Process: polysaccharide biosynthetic process (GO:0000271);; Biological Process: response to superoxide (GO:0000303);; Molecular Function: protein binding (GO:0005515);; Molecular Function: ATP binding (GO:0005524);; Cellular Component: nucleus (GO:0005634);; Cellular Component: plasma membrane (GO:0005886);; Biological Process: ATP catabolic process (GO:0006200);; Biological Process: E…	K05658|0|dosa:Os01t0695700-00|Os01g0695700; Similar to MDR-like ABC transporter.; K05658 ATP-binding cassette, subfamily B (MDR/TAP), member 1 [EC:3.6.3.44] (A)	ABC transporters (ko02010)	[Q]	Secondary metabolites biosynthesis, transport and catabolism	ABC transporter B family member 4 GN=F14M4.17 OS=Arabidopsis thaliana (Mouse-ear cress) PE=1 SV=1	Q	Secondary metabolites biosynthesis, transport and catabolism	P-glycoprotein-like [Oryza sativa Japonica Group]
LOC_Os01g50100	0.383959	0.428213	0.777036	1.11941	1.08657	1.15237	2.88963e-05	1.31141	up	[V]	Defense mechanisms	Biological Process: polysaccharide biosynthetic process (GO:0000271);; Biological Process: response to superoxide (GO:0000303);; Molecular Function: protein binding (GO:0005515);; Molecular Function: ATP binding (GO:0005524);; Cellular Component: nucleus (GO:0005634);; Cellular Component: plasma membrane (GO:0005886);; Biological Process: nucleobase-containing compound metabolic process (GO:00061…	K05658|0|obr:102711652|ABC transporter B family member 4-like; K05658 ATP-binding cassette, subfamily B (MDR/TAP), member 1 [EC:3.6.3.44] (A)	ABC transporters (ko02010)	[Q]	Secondary metabolites biosynthesis, transport and catabolism	ABC transporter B family member 16 GN=MFJ20.4 OS=Arabidopsis thaliana (Mouse-ear cress) PE=2 SV=1	Q	Secondary metabolites biosynthesis, transport and catabolism	PREDICTED: ABC transporter B family member 11-like [Setaria italica]
LOC_Os01g50160	0.053441	0.046888	0.066419	3.56948	3.76812	3.47059	4.35538e-59	5.69491	up	[V]	Defense mechanisms	Biological Process: polysaccharide biosynthetic process (GO:0000271);; Biological Process: response to superoxide (GO:0000303);; Molecular Function: protein binding (GO:0005515);; Molecular Function: ATP binding (GO:0005524);; Cellular Component: nucleus (GO:0005634);; Cellular Component: plasma membrane (GO:0005886);; Biological Process: nucleobase-containing compound metabolic process (GO:00061…	K05658|0|obr:102720647|ABC transporter B family member 4-like; K05658 ATP-binding cassette, subfamily B (MDR/TAP), member 1 [EC:3.6.3.44] (A)	ABC transporters (ko02010)	[Q]	Secondary metabolites biosynthesis, transport and catabolism	ABC transporter B family member 4 GN=F14M4.17 OS=Arabidopsis thaliana (Mouse-ear cress) PE=1 SV=1	Q	Secondary metabolites biosynthesis, transport and catabolism	MDR-like ABC transporter [Oryza sativa Japonica Group]
LOC_Os01g50370	0.921684	0.964069	1.75196	3.92589	3.85012	4.36878	4.76153e-07	1.72142	up	[RTKL]	General function prediction only;; Signal transduction mechanisms;; Transcription;; Replication, recombination and repair	Biological Process: microtubule cytoskeleton organization (GO:0000226);; Biological Process: cytokinesis by cell plate formation (GO:0000911);; Molecular Function: protein serine/threonine kinase activity (GO:0004674);; Molecular Function: binding (GO:0005488);; Molecular Function: ATP binding (GO:0005524);; Cellular Component: nucleus (GO:0005634);; Cellular Component: mitochondrion (GO:0005739)…	--	--	[T]	Signal transduction mechanisms	Mitogen-activated protein kinase kinase kinase NPK1 GN=NPK1 OS=Nicotiana tabacum (Common tobacco) PE=1 SV=1	T	Signal transduction mechanisms	NPKL1 [Oryza sativa Japonica Group]
LOC_Os01g50440	2.01229	1.42612	1.08296	5.81093	5.26644	5.71187	5.4652e-07	1.95259	up	--	--	Cellular Component: membrane (GO:0016020);; Cellular Component: cytoplasmic membrane-bounded vesicle (GO:0016023);;	--	--	--	--	--	S	Function unknown	Os01g0699900 [Oryza sativa Japonica Group]
LOC_Os01g50750	0.199191	0.014422	0.041023	1.85328	2.14639	2.06092	1.70166e-18	4.5326	up	--	--	Cellular Component: nucleus (GO:0005634);; Biological Process: response to stress (GO:0006950);; Biological Process: multicellular organismal development (GO:0007275);; Molecular Function: zinc ion binding (GO:0008270);; Biological Process: response to brassinosteroid (GO:0009741);; Biological Process: response to chitin (GO:0010200);; Cellular Component: membrane (GO:0016020);; Molecular Functio…	--	--	[O]	Posttranslational modification, protein turnover, chaperones	E3 ubiquitin-protein ligase At4g11680 GN=At4g11680 OS=Arabidopsis thaliana (Mouse-ear cress) PE=2 SV=1	O	Posttranslational modification, protein turnover, chaperones	RING zinc finger protein-like [Oryza sativa Japonica Group]
LOC_Os01g50870	0	0.096577	0.017487	2.24187	2.00838	1.9941	6.10313e-15	5.38177	up	[LKJ]	Replication, recombination and repair;; Transcription;; Translation, ribosomal structure and biogenesis	--	--	--	--	--	Uncharacterized protein At1g15400 GN=At1g15400 OS=Arabidopsis thaliana (Mouse-ear cress) PE=1 SV=2	S	Function unknown	hypothetical protein OsI_03433 [Oryza sativa Indica Group]
LOC_Os01g50940	5.09873	6.17268	3.75055	22.4213	21.5826	23.1737	2.36047e-23	2.23004	up	--	--	Molecular Function: DNA binding (GO:0003677);; Molecular Function: sequence-specific DNA binding transcription factor activity (GO:0003700);; Cellular Component: nucleus (GO:0005634);; Biological Process: defense response (GO:0006952);; Biological Process: response to xenobiotic stimulus (GO:0009410);; Biological Process: photomorphogenesis (GO:0009640);; Biological Process: jasmonic acid metabol…	--	--	--	--	Transcription factor ABA-INDUCIBLE bHLH-TYPE GN=F13A10.4 OS=Arabidopsis thaliana (Mouse-ear cress) PE=2 SV=2	K	Transcription	hypothetical protein OsJ_03182 [Oryza sativa Japonica Group]
LOC_Os01g50980	1.11071	1.28489	0.758243	0.508271	0.52902	0.347093	0.00249725	-1.51059	down	[O]	Posttranslational modification, protein turnover, chaperones	Cellular Component: ubiquitin ligase complex (GO:0000151);; Cellular Component: condensed nuclear chromosome (GO:0000794);; Molecular Function: protein binding (GO:0005515);; Cellular Component: spindle (GO:0005819);; Cellular Component: cytosol (GO:0005829);; Biological Process: cellular protein modification process (GO:0006464);; Biological Process: ubiquitin-dependent protein catabolic process…	K03347|2.21208e-109|osa:4325736|Os01g0369200; K03347 cullin 1 (A)	Ubiquitin mediated proteolysis (ko04120);; Protein processing in endoplasmic reticulum (ko04141)	[D]	Cell cycle control, cell division, chromosome partitioning	Cullin-1 GN=CUL1 OS=Arabidopsis thaliana (Mouse-ear cress) PE=1 SV=1	O	Posttranslational modification, protein turnover, chaperones	hypothetical protein OsJ_03187 [Oryza sativa Japonica Group]
LOC_Os01g51030	1.05655	0.087806	0.066256	10.7146	8.25541	9.48082	2.17021e-24	4.61408	up	[M]	Cell wall/membrane/envelope biogenesis	--	--	--	--	--	--	S	Function unknown	Os01g0706600 [Oryza sativa Japonica Group]
LOC_Os01g51330	0.125538	0.203949	0	0.908978	1.0069	0.999799	3.12263e-09	3.30199	up	--	--	--	--	--	--	--	--	--	--	hypothetical protein [Oryza sativa Japonica Group]
LOC_Os01g51540	5.928	5.90304	2.88135	23.2805	21.7211	22.0844	1.45485e-19	2.27394	up	[F]	Nucleotide transport and metabolism	Molecular Function: cytidine deaminase activity (GO:0004126);; Cellular Component: nucleus (GO:0005634);; Cellular Component: cytosol (GO:0005829);; Molecular Function: zinc ion binding (GO:0008270);; Biological Process: cytidine deamination (GO:0009972);; Cellular Component: membrane (GO:0016020);; Cellular Component: intracellular organelle part (GO:0044446);;	K01489|1.15965e-177|osa:4325937|Os01g0712700; K01489 cytidine deaminase [EC:3.5.4.5] (A)	Pyrimidine metabolism (ko00240)	[F]	Nucleotide transport and metabolism	Cytidine deaminase 1 GN=F3P11 OS=Arabidopsis thaliana (Mouse-ear cress) PE=1 SV=1	F	Nucleotide transport and metabolism	Os01g0712700 [Oryza sativa Japonica Group]
LOC_Os01g51770	26.9603	30.7702	23.3488	11.7068	0.52902	10.4778	2.26444e-07	-1.18962	down	--	--	Cellular Component: cell wall (GO:0005618);; Cellular Component: nucleolus (GO:0005730);; Cellular Component: mitochondrial outer membrane (GO:0005741);; Cellular Component: vacuole (GO:0005773);; Cellular Component: vacuolar membrane (GO:0005774);; Cellular Component: plasma membrane (GO:0005886);; Biological Process: glycolytic process (GO:0006096);; Molecular Function: voltage-gated anion chan…	K15040|0|osa:4325576|Os01g0715500; K15040 voltage-dependent anion channel protein 2 (A)	--	[P]	Inorganic ion transport and metabolism	Mitochondrial outer membrane protein porin 4 OS=Oryza sativa subsp. japonica (Rice) PE=3 SV=3	P	Inorganic ion transport and metabolism	RecName: Full=Mitochondrial outer membrane protein porin 4; AltName: Full=Voltage-dependent anion-selective channel protein 4; Short=OsVDAC4 [Oryza sativa Japonica Group]
LOC_Os01g52030	0.534874	0.525835	0.494695	3.56399	3.31666	4.57306	6.26141e-10	2.90288	up	--	--	Molecular Function: DNA binding (GO:0003677);; Biological Process: response to stress (GO:0006950);; Molecular Function: zinc ion binding (GO:0008270);; Cellular Component: plasmodesma (GO:0009506);;	--	--	[R]	General function prediction only	Zinc finger A20 and AN1 domain-containing stress-associated protein 2 OS=Oryza sativa subsp. japonica (Rice) PE=2 SV=1	R	General function prediction only	Os01g0718000 [Oryza sativa Japonica Group]
LOC_Os01g52110	34.2308	21.3025	23.053	103.514	101.776	92.6378	8.28913e-20	2.02695	up	--	--	Molecular Function: zinc ion binding (GO:0008270);;	K10144|0|osa:4324695|Os01g0719100; K10144 RING finger and CHY zinc finger domain-containing protein 1 [EC:6.3.2.19] (A)	Ubiquitin mediated proteolysis (ko04120)	[R]	General function prediction only	--	O	Posttranslational modification, protein turnover, chaperones	Os01g0719100 [Oryza sativa Japonica Group]
LOC_Os01g52130	1.42521	0.958442	0.878249	21.8474	21.3122	19.1897	1.77265e-72	4.26447	up	[P]	Inorganic ion transport and metabolism	Biological Process: transition metal ion transport (GO:0000041);; Biological Process: oligopeptide transport (GO:0006857);; Molecular Function: secondary active sulfate transmembrane transporter activity (GO:0008271);; Biological Process: sulfate transport (GO:0008272);; Cellular Component: plasmodesma (GO:0009506);; Cellular Component: chloroplast (GO:0009507);; Biological Process: indoleacetic …	K17471|0|osa:4324697|Os01g0719300; K17471 sulfate transporter 3 (A)	--	[P]	Inorganic ion transport and metabolism	Probable sulfate transporter 3.5 GN=SULTR3;5 OS=Arabidopsis thaliana (Mouse-ear cress) PE=2 SV=1	P	Inorganic ion transport and metabolism	Os01g0719300 [Oryza sativa Japonica Group]
LOC_Os01g52270	1.22824	1.2275	1.17393	0.241194	0.52902	0.363795	0.00795931	-1.31009	down	--	--	Molecular Function: binding (GO:0005488);; Molecular Function: ADP binding (GO:0043531);;	--	--	[T]	Signal transduction mechanisms	Putative disease resistance protein RGA3 GN=RGA3 OS=Solanum bulbocastanum (Wild potato) PE=2 SV=2	T	Signal transduction mechanisms	hypothetical protein OsJ_03285 [Oryza sativa Japonica Group]
LOC_Os01g52330	0	0	0	1.62673	1.34229	1.434	2.118e-27	Inf	up	--	--	Molecular Function: binding (GO:0005488);; Molecular Function: ADP binding (GO:0043531);;	--	--	[T]	Signal transduction mechanisms	Putative disease resistance protein RGA3 GN=RGA3 OS=Solanum bulbocastanum (Wild potato) PE=2 SV=2	S	Function unknown	NBS-LRR-like protein [Oryza sativa Japonica Group]
LOC_Os01g52340	1.06219	0.796395	0.656196	1.7953	1.87619	1.66497	0.0108124	1.13973	up	--	--	Molecular Function: binding (GO:0005488);; Molecular Function: ADP binding (GO:0043531);;	--	--	[T]	Signal transduction mechanisms	Putative disease resistance RPP13-like protein 1 GN=RPPL1 OS=Arabidopsis thaliana (Mouse-ear cress) PE=3 SV=1	T	Signal transduction mechanisms	Os01g0721400 [Oryza sativa Japonica Group]
LOC_Os01g52410	0	0	0	3.71705	3.24489	3.45273	2.1419e-37	Inf	up	[KAD]	Transcription;; RNA processing and modification;; Cell cycle control, cell division, chromosome partitioning	Molecular Function: DNA binding (GO:0003677);; Molecular Function: chromatin binding (GO:0003682);; Molecular Function: sequence-specific DNA binding transcription factor activity (GO:0003700);; Molecular Function: protein binding (GO:0005515);; Cellular Component: nucleus (GO:0005634);; Biological Process: polyamine catabolic process (GO:0006598);; Biological Process: oligopeptide transport (GO:…	K09422|2.30491e-132|osa:4324664|Os01g0722300; K09422 myb proto-oncogene protein, plant (A)	--	[K]	Transcription	Transcription factor RAX2 GN=T1J8.7 OS=Arabidopsis thaliana (Mouse-ear cress) PE=1 SV=1	K	Transcription	Os01g0722300 [Oryza sativa Japonica Group]
LOC_Os01g52470	11.2405	10.9512	8.88628	1.76426	0.52902	1.98871	4.53493e-21	-2.35067	down	[J]	Translation, ribosomal structure and biogenesis	Molecular Function: translation elongation factor activity (GO:0003746);; Molecular Function: GTPase activity (GO:0003924);; Molecular Function: copper ion binding (GO:0005507);; Molecular Function: GTP binding (GO:0005525);; Cellular Component: nucleolus (GO:0005730);; Cellular Component: mitochondrion (GO:0005739);; Cellular Component: cytosol (GO:0005829);; Cellular Component: plasma membrane …	K03234|0|osa:4324669|Os01g0723000; K03234 elongation factor 2 (A)	--	[J]	Translation, ribosomal structure and biogenesis	Elongation factor 2 OS=Beta vulgaris (Sugar beet) PE=2 SV=1	J	Translation, ribosomal structure and biogenesis	hypothetical protein OsJ_03302 [Oryza sativa Japonica Group]
LOC_Os01g52480	0.143343	0.096408	0.101206	0.502484	0.424473	0.71217	1.89093e-05	2.25305	up	--	--	--	--	--	--	--	Leucine-rich repeat extensin-like protein 3 (Precursor) GN=LRX3 OS=Arabidopsis thaliana (Mouse-ear cress) PE=1 SV=1	S	Function unknown	Os01g0723100 [Oryza sativa Japonica Group]
LOC_Os01g52550	0.133428	0.148213	0.264764	0.948713	0.811741	0.764621	1.95162e-08	2.29721	up	[V]	Defense mechanisms	Molecular Function: nucleotide binding (GO:0000166);; Biological Process: polysaccharide biosynthetic process (GO:0000271);; Molecular Function: protein binding (GO:0005515);; Molecular Function: ATP binding (GO:0005524);; Cellular Component: plasma membrane (GO:0005886);; Biological Process: ATP catabolic process (GO:0006200);; Biological Process: cell adhesion (GO:0007155);; Biological Process:…	K05658|0|osa:4324720|Os01g0723800; K05658 ATP-binding cassette, subfamily B (MDR/TAP), member 1 [EC:3.6.3.44] (A)	ABC transporters (ko02010)	[Q]	Secondary metabolites biosynthesis, transport and catabolism	Putative ABC transporter B family member 8 GN=MJI6.16 OS=Arabidopsis thaliana (Mouse-ear cress) PE=5 SV=1	Q	Secondary metabolites biosynthesis, transport and catabolism	Os01g0723800 [Oryza sativa Japonica Group]
LOC_Os01g52680	8.36846	11.5815	7.70924	4.37293	0.52902	3.32231	9.38952e-06	-1.25042	down	--	--	Molecular Function: DNA binding (GO:0003677);; Molecular Function: sequence-specific DNA binding transcription factor activity (GO:0003700);; Cellular Component: nucleus (GO:0005634);; Biological Process: regulation of transcription, DNA-templated (GO:0006355);; Biological Process: regulation of flower development (GO:0009909);; Biological Process: maintenance of inflorescence meristem identity (…	--	--	[K]	Transcription	MADS-box transcription factor 32 GN=P0042A10.22 OS=Oryza sativa subsp. japonica (Rice) PE=2 SV=1	K	Transcription	Os01g0726400 [Oryza sativa Japonica Group]
LOC_Os01g52730	0.929837	1.14921	0.909189	3.7629	3.91271	3.53758	5.66981e-09	1.94958	up	--	--	--	--	--	--	--	Vegetative cell wall protein gp1 (Precursor) GN=GP1 OS=Chlamydomonas reinhardtii (Chlamydomonas smithii) PE=1 SV=1	S	Function unknown	Os01g0727500 [Oryza sativa Japonica Group]
LOC_Os01g52790	0.250495	0.216366	0.200922	3.55116	3.36895	3.06268	1.05471e-23	4.01474	up	[Q]	Secondary metabolites biosynthesis, transport and catabolism	Biological Process: transition metal ion transport (GO:0000041);; Molecular Function: monooxygenase activity (GO:0004497);; Molecular Function: iron ion binding (GO:0005506);; Cellular Component: endoplasmic reticulum (GO:0005783);; Molecular Function: steroid hydroxylase activity (GO:0008395);; Molecular Function: electron carrier activity (GO:0009055);; Biological Process: response to light sti…	--	--	[QI]	Secondary metabolites biosynthesis, transport and catabolism;; Lipid transport and metabolism	Cytochrome P450 72A14 GN=CYP72A14 OS=Arabidopsis thaliana (Mouse-ear cress) PE=2 SV=1	Q	Secondary metabolites biosynthesis, transport and catabolism	Os01g0728300 [Oryza sativa Japonica Group]
LOC_Os01g52830	0.060217	0.085753	0.098064	0.74765	0.499701	0.632552	9.20376e-08	2.79536	up	--	--	Cellular Component: plastid (GO:0009536);;	--	--	--	--	Serine/arginine-rich splicing factor SR45 GN=F19K19.9 OS=Arabidopsis thaliana (Mouse-ear cress) PE=1 SV=1	S	Function unknown	Os01g0728700 [Oryza sativa Japonica Group]
LOC_Os01g52980	1.12571	0.813308	0.471682	2.06849	1.82691	1.66679	0.00260536	1.32078	up	--	--	Cellular Component: plastid (GO:0009536);;	--	--	--	--	Putative F-box/LRR-repeat protein At3g49150 GN=At3g49150 OS=Arabidopsis thaliana (Mouse-ear cress) PE=4 SV=2	R	General function prediction only	hypothetical protein OsI_03614 [Oryza sativa Indica Group]
LOC_Os01g53040	0.092192	0.032731	0.018777	1.19503	0.949182	1.22569	2.6032e-15	4.42216	up	--	--	Biological Process: respiratory burst involved in defense response (GO:0002679);; Molecular Function: sequence-specific DNA binding transcription factor activity (GO:0003700);; Molecular Function: calmodulin binding (GO:0005516);; Cellular Component: nucleus (GO:0005634);; Cellular Component: vacuolar membrane (GO:0005774);; Biological Process: regulation of transcription, DNA-templated (GO:00063…	--	--	--	--	Probable WRKY transcription factor 65 GN=WRKY65 OS=Arabidopsis thaliana (Mouse-ear cress) PE=2 SV=1	S	Function unknown	Os01g0730700 [Oryza sativa Japonica Group]
LOC_Os01g53090	0.634198	0.583905	0.334876	1.37975	1.58633	1.33611	0.0018075	1.53331	up	--	--	Biological Process: response to stimulus (GO:0050896);;	--	--	--	--	Pathogen-related protein OS=Hordeum vulgare (Barley) PE=2 SV=2	S	Function unknown	hypothetical protein OsI_03627 [Oryza sativa Indica Group]
LOC_Os01g53220	5.93556	8.28754	3.2728	15.4744	12.3785	12.9167	1.07013e-05	1.3115	up	[K]	Transcription	Molecular Function: sequence-specific DNA binding transcription factor activity (GO:0003700);; Molecular Function: protein binding (GO:0005515);; Cellular Component: nucleus (GO:0005634);; Biological Process: regulation of transcription, DNA-templated (GO:0006355);; Biological Process: toxin catabolic process (GO:0009407);; Biological Process: response to heat (GO:0009408);; Biological Process: r…	K09419|2.17427e-161|osa:4324158|Os01g0733200; K09419 heat shock transcription factor, other eukaryote (A)	--	[K]	Transcription	Heat stress transcription factor C-1b OS=Oryza sativa subsp. japonica (Rice) PE=2 SV=1	K	Transcription	Os01g0733200 [Oryza sativa Japonica Group]
LOC_Os01g53294	3.64146	1.63322	3.07231	6.11407	4.48212	5.71022	2.40493e-05	1.03836	up	--	--	Biological Process: MAPK cascade (GO:0000165);; Biological Process: respiratory burst involved in defense response (GO:0002679);; Molecular Function: peroxidase activity (GO:0004601);; Molecular Function: calcium ion binding (GO:0005509);; Cellular Component: nucleus (GO:0005634);; Cellular Component: Golgi apparatus (GO:0005794);; Cellular Component: integral component of plasma membrane (GO:000…	--	--	[PQ]	Inorganic ion transport and metabolism;; Secondary metabolites biosynthesis, transport and catabolism	Respiratory burst oxidase homolog protein A GN=RBOHA OS=Solanum tuberosum (Potato) PE=1 SV=1	PQ	Inorganic ion transport and metabolism;; Secondary metabolites biosynthesis, transport and catabolism	Os01g0734200 [Oryza sativa Japonica Group]
LOC_Os01g53500	3.76835	3.05746	3.07824	0.057849	0.52902	0.077688	3.87413e-20	-5.68601	down	--	--	Molecular Function: ubiquitin-protein transferase activity (GO:0004842);; Molecular Function: zinc ion binding (GO:0008270);; Biological Process: response to zinc ion (GO:0010043);; Biological Process: protein ubiquitination (GO:0016567);; Cellular Component: intracellular membrane-bounded organelle (GO:0043231);; Molecular Function: metal ion binding (GO:0046872);;	--	--	[O]	Posttranslational modification, protein turnover, chaperones	RING-H2 finger protein ATL67 GN=ATL67 OS=Arabidopsis thaliana (Mouse-ear cress) PE=2 SV=1	O	Posttranslational modification, protein turnover, chaperones	Os01g0736600 [Oryza sativa Japonica Group]
LOC_Os01g53779	0.093794	0.153577	0.252147	0.78592	0.716285	0.649233	1.44694e-05	2.11461	up	--	--	Cellular Component: plastid (GO:0009536);;	--	--	--	--	--	R	General function prediction only	Os01g0740300 [Oryza sativa Japonica Group]
LOC_Os01g53800	0.773017	0.716443	0.412889	1.3662	1.80975	1.53592	0.000673299	1.43432	up	--	--	Molecular Function: carboxypeptidase activity (GO:0004180);; Molecular Function: protein kinase activity (GO:0004672);; Cellular Component: vacuole (GO:0005773);; Biological Process: protein phosphorylation (GO:0006468);; Biological Process: proteolysis (GO:0006508);; Cellular Component: membrane (GO:0016020);; Biological Process: cellular component organization (GO:0016043);; Biological Process:…	K01301|0|dosa:Os01t0740500-00|Os01g0740500; Similar to glutamate carboxypeptidase 2.; K01301 N-acetylated-alpha-linked acidic dipeptidase [EC:3.4.17.21] (A)	--	[OPR]	Posttranslational modification, protein turnover, chaperones;; Inorganic ion transport and metabolism;; General function prediction only	Probable glutamate carboxypeptidase 2 GN=AMP1 OS=Arabidopsis thaliana (Mouse-ear cress) PE=1 SV=3	OP	Posttranslational modification, protein turnover, chaperones;; Inorganic ion transport and metabolism	hypothetical protein OsI_03679 [Oryza sativa Indica Group]
LOC_Os01g53810	1.81553	1.51239	1.23348	4.43402	4.15223	4.14853	5.20411e-08	1.56488	up	--	--	Molecular Function: carboxypeptidase activity (GO:0004180);; Cellular Component: vacuole (GO:0005773);; Biological Process: proteolysis (GO:0006508);; Biological Process: cellular component organization (GO:0016043);; Molecular Function: kinase activity (GO:0016301);; Biological Process: primary metabolic process (GO:0044238);; Biological Process: cellular macromolecule metabolic process (GO:0044…	K01301|0|obr:102707181|probable glutamate carboxypeptidase 2-like; K01301 N-acetylated-alpha-linked acidic dipeptidase [EC:3.4.17.21] (A)	--	[OPR]	Posttranslational modification, protein turnover, chaperones;; Inorganic ion transport and metabolism;; General function prediction only	Probable glutamate carboxypeptidase 2 GN=AMP1 OS=Arabidopsis thaliana (Mouse-ear cress) PE=1 SV=3	OP	Posttranslational modification, protein turnover, chaperones;; Inorganic ion transport and metabolism	PREDICTED: probable glutamate carboxypeptidase 2-like [Oryza brachyantha]
LOC_Os01g53880	3.52397	4.80801	2.19764	13.7815	11.6005	12.4158	1.41236e-14	1.91123	up	--	--	Cellular Component: nucleus (GO:0005634);; Biological Process: regulation of transcription, DNA-templated (GO:0006355);; Biological Process: regulation of translation (GO:0006417);; Biological Process: response to abiotic stimulus (GO:0009628);; Biological Process: auxin-activated signaling pathway (GO:0009734);; Biological Process: lateral root morphogenesis (GO:0010102);; Biological Process: ce…	K14484|0|osa:4326541|Os01g0741900; K14484 auxin-responsive protein IAA (A)	Plant hormone signal transduction (ko04075)	--	--	Auxin-responsive protein IAA6 GN=P0439E07.11 OS=Oryza sativa subsp. japonica (Rice) PE=2 SV=1	K	Transcription	Os01g0741900 [Oryza sativa Japonica Group]
LOC_Os01g53920	0.08119	0.280892	0.110324	0.502866	0.423291	0.229299	0.0111926	1.29102	up	[S]	Function unknown	Biological Process: polysaccharide catabolic process (GO:0000272);; Biological Process: regionalization (GO:0003002);; Molecular Function: protein kinase activity (GO:0004672);; Molecular Function: protein serine/threonine kinase activity (GO:0004674);; Molecular Function: protein binding (GO:0005515);; Molecular Function: ATP binding (GO:0005524);; Cellular Component: plasma membrane (GO:0005886…	--	--	--	--	Receptor-like protein kinase HSL1 (Precursor) GN=HSL1 OS=Arabidopsis thaliana (Mouse-ear cress) PE=2 SV=1	T	Signal transduction mechanisms	Os01g0742400 [Oryza sativa Japonica Group]
LOC_Os01g54270	0.184073	0.107544	0.302367	0.76408	0.369471	0.833942	8.94549e-05	2.1039	up	[Q]	Secondary metabolites biosynthesis, transport and catabolism	Biological Process: response to stress (GO:0006950);; Cellular Component: chloroplast stroma (GO:0009570);; Biological Process: response to abiotic stimulus (GO:0009628);; Biological Process: response to auxin (GO:0009733);; Biological Process: cell wall modification involved in abscission (GO:0009830);; Biological Process: auxin metabolic process (GO:0009850);; Biological Process: auxin polar tr…	K17913|0|osa:4326177|Os01g0746400; K17913 carlactone synthase / all-trans-10'-apo-beta-carotenal 13,14-cleaving dioxygenase [EC:1.13.11.69 1.13.11.70] (A)	Carotenoid biosynthesis (ko00906)	[Q]	Secondary metabolites biosynthesis, transport and catabolism	Carotenoid cleavage dioxygenase 8 homolog B, chloroplastic (Precursor) GN=OSJNBa0014K08.38 OS=Oryza sativa subsp. japonica (Rice) PE=1 SV=1	Q	Secondary metabolites biosynthesis, transport and catabolism	hypothetical protein OsI_03714 [Oryza sativa Indica Group]
LOC_Os01g54350	1.14243	1.07281	0.882711	3.48664	3.03712	3.66678	5.57784e-08	1.71467	up	[RTKL]	General function prediction only;; Signal transduction mechanisms;; Transcription;; Replication, recombination and repair	Biological Process: microtubule cytoskeleton organization (GO:0000226);; Biological Process: mitotic cell cycle (GO:0000278);; Biological Process: cytokinesis by cell plate formation (GO:0000911);; Biological Process: defense response to oomycetes (GO:0002229);; Biological Process: response to molecule of bacterial origin (GO:0002237);; Molecular Function: protein serine/threonine kinase activity…	--	--	[T]	Signal transduction mechanisms	Serine/threonine-protein kinase HT1 GN=HT1 OS=Arabidopsis thaliana (Mouse-ear cress) PE=1 SV=1	T	Signal transduction mechanisms	Os01g0747400 [Oryza sativa Japonica Group]
LOC_Os01g54400	1.17312	2.26224	1.79372	4.30513	2.93588	3.35347	0.00592132	1.05141	up	--	--	Molecular Function: DNA binding (GO:0003677);; Cellular Component: plastid (GO:0009536);; Molecular Function: hydrolase activity (GO:0016787);; Cellular Component: intracellular membrane-bounded organelle (GO:0043231);; Biological Process: primary metabolic process (GO:0044238);; Biological Process: cellular macromolecule metabolic process (GO:0044260);; Biological Process: single-organism cellul…	--	--	--	--	Proline-rich receptor-like protein kinase PERK2 GN=PERK2 OS=Arabidopsis thaliana (Mouse-ear cress) PE=2 SV=3	S	Function unknown	Os01g0747800 [Oryza sativa Japonica Group]
LOC_Os01g54420	8.70906	5.93407	7.37932	2.27616	0.52902	2.11884	3.4519e-06	-1.14522	down	[R]	General function prediction only	Biological Process: nuclear division (GO:0000280);; Biological Process: cytokinesis by cell plate formation (GO:0000911);; Molecular Function: GTPase activity (GO:0003924);; Molecular Function: GTP binding (GO:0005525);; Biological Process: GTP catabolic process (GO:0006184);; Biological Process: DNA replication initiation (GO:0006270);; Biological Process: regulation of DNA replication (GO:00062…	--	--	[UR]	Intracellular trafficking, secretion, and vesicular transport;; General function prediction only	Dynamin-related protein 5A GN=DRP5A OS=Arabidopsis thaliana (Mouse-ear cress) PE=2 SV=1	U	Intracellular trafficking, secretion, and vesicular transport	dynamin-like [Oryza sativa Japonica Group]
LOC_Os01g54600	8.24375	9.63941	7.5305	42.5465	37.2236	37.2807	1.88904e-28	2.25122	up	--	--	Biological Process: transition metal ion transport (GO:0000041);; Biological Process: respiratory burst involved in defense response (GO:0002679);; Molecular Function: sequence-specific DNA binding transcription factor activity (GO:0003700);; Molecular Function: calmodulin binding (GO:0005516);; Cellular Component: nucleus (GO:0005634);; Biological Process: regulation of transcription, DNA-templa…	--	--	--	--	Probable WRKY transcription factor 65 GN=WRKY65 OS=Arabidopsis thaliana (Mouse-ear cress) PE=2 SV=1	K	Transcription	WRKY transcription factor-like [Oryza sativa Japonica Group]
LOC_Os01g54670	3.99001	3.73896	1.97075	9.40932	8.9706	7.63668	3.05798e-07	1.48762	up	--	--	Biological Process: protein targeting to vacuole (GO:0006623);; Biological Process: vesicle-mediated transport (GO:0016192);;	--	--	[R]	General function prediction only	Vegetative cell wall protein gp1 (Precursor) GN=GP1 OS=Chlamydomonas reinhardtii (Chlamydomonas smithii) PE=1 SV=1	R	General function prediction only	Os01g0750500 [Oryza sativa Japonica Group]
LOC_Os01g54700	0.727513	0.552526	0.236536	1.18023	1.34239	1.39144	0.000176791	1.74073	up	--	--	Molecular Function: protein serine/threonine kinase activity (GO:0004674);; Molecular Function: ATP binding (GO:0005524);; Cellular Component: plasma membrane (GO:0005886);; Biological Process: polysaccharide metabolic process (GO:0005976);; Biological Process: protein phosphorylation (GO:0006468);; Cellular Component: plastid (GO:0009536);; Biological Process: plant-type cell wall organization (…	--	--	[T]	Signal transduction mechanisms	Proline-rich receptor-like protein kinase PERK2 GN=PERK2 OS=Arabidopsis thaliana (Mouse-ear cress) PE=2 SV=3	T	Signal transduction mechanisms	Os01g0750600 [Oryza sativa Japonica Group]
LOC_Os01g54860	3.5242	2.8431	3.12289	6.74517	6.52077	5.75682	0.000140157	1.09098	up	[I]	Lipid transport and metabolism	Molecular Function: 3-hydroxyisobutyryl-CoA hydrolase activity (GO:0003860);; Cellular Component: mitochondrion (GO:0005739);; Biological Process: cellular protein modification process (GO:0006464);; Biological Process: valine catabolic process (GO:0006574);; Biological Process: fatty acid beta-oxidation (GO:0006635);; Biological Process: response to cold (GO:0009409);; Biological Process: respon…	K05605|0|osa:4324637|Os01g0752200; K05605 3-hydroxyisobutyryl-CoA hydrolase [EC:3.1.2.4] (A)	Valine, leucine and isoleucine degradation (ko00280);; beta-Alanine metabolism (ko00410);; Propanoate metabolism (ko00640);; Carbon metabolism (ko01200)	--	--	3-hydroxyisobutyryl-CoA hydrolase-like protein 5 GN=At1g06550 OS=Arabidopsis thaliana (Mouse-ear cress) PE=1 SV=2	I	Lipid transport and metabolism	Os01g0752200 [Oryza sativa Japonica Group]
LOC_Os01g54870	239.428	204.078	140.945	97.0109	0.52902	85.4433	2.82498e-07	-1.03467	down	[J]	Translation, ribosomal structure and biogenesis	Molecular Function: structural constituent of ribosome (GO:0003735);; Cellular Component: plasma membrane (GO:0005886);; Biological Process: translation (GO:0006412);; Cellular Component: plasmodesma (GO:0009506);; Cellular Component: cytosolic large ribosomal subunit (GO:0022625);; Biological Process: ribosome biogenesis (GO:0042254);;	K02882|3.24983e-131|osa:4327004|Os01g0752300; K02882 large subunit ribosomal protein L18Ae (A)	Ribosome (ko03010)	[J]	Translation, ribosomal structure and biogenesis	60S ribosomal protein L18a OS=Oryza sativa subsp. japonica (Rice) PE=2 SV=1	J	Translation, ribosomal structure and biogenesis	Os01g0752300 [Oryza sativa Japonica Group]
LOC_Os01g55270	27.308	29.2054	22.7016	51.749	50.3924	50.8488	2.16486e-06	1.00368	up	--	--	Cellular Component: plasma membrane (GO:0005886);; Biological Process: protein folding (GO:0006457);; Biological Process: defense response (GO:0006952);; Biological Process: signal transduction (GO:0007165);; Biological Process: response to heat (GO:0009408);; Biological Process: response to high light intensity (GO:0009644);; Biological Process: response to endoplasmic reticulum stress (GO:00349…	K04507|6.9319e-124|osa:4325302|Os01g0757500; K04507 calcyclin binding protein (A)	--	[T]	Signal transduction mechanisms	Protein SGT1 homolog B GN=F8L21.50 OS=Arabidopsis thaliana (Mouse-ear cress) PE=1 SV=1	T	Signal transduction mechanisms	Os01g0757500 [Oryza sativa Japonica Group]
LOC_Os01g55340	6.04546	9.05392	4.94503	15.9242	14.8075	15.8337	6.33383e-06	1.28687	up	--	--	Molecular Function: DNA binding (GO:0003677);; Molecular Function: sequence-specific DNA binding transcription factor activity (GO:0003700);; Cellular Component: nucleus (GO:0005634);; Biological Process: regulation of transcription, DNA-templated (GO:0006355);; Biological Process: response to chitin (GO:0010200);;	--	--	--	--	Dof zinc finger protein DOF1.5 GN=F28N24.35 OS=Arabidopsis thaliana (Mouse-ear cress) PE=1 SV=1	K	Transcription	Os01g0758200 [Oryza sativa Japonica Group]
LOC_Os01g55370	11.3754	13.0439	7.16119	27.4771	23.8834	24.4485	2.21322e-09	1.33793	up	--	--	Cellular Component: chloroplast (GO:0009507);;	--	--	--	--	Vegetative cell wall protein gp1 (Precursor) GN=GP1 OS=Chlamydomonas reinhardtii (Chlamydomonas smithii) PE=1 SV=1	S	Function unknown	unknown protein [Oryza sativa Japonica Group]
LOC_Os01g55420	5.14863	5.87877	3.37823	2.15411	0.52902	1.92399	0.00372016	-1.09772	down	[J]	Translation, ribosomal structure and biogenesis	Molecular Function: catalytic activity (GO:0003824);; Molecular Function: binding (GO:0005488);; Cellular Component: nucleus (GO:0005634);; Cellular Component: plastid (GO:0009536);; Biological Process: primary metabolic process (GO:0044238);; Biological Process: cellular macromolecule metabolic process (GO:0044260);; Cellular Component: intracellular organelle part (GO:0044446);; Biological Proc…	--	--	--	--	Serine/arginine-rich splicing factor SR45 GN=F19K19.9 OS=Arabidopsis thaliana (Mouse-ear cress) PE=1 SV=1	S	Function unknown	Os01g0759000 [Oryza sativa Japonica Group]
LOC_Os01g55510	4.67297	5.23388	4.96327	24.5547	22.7338	23.4748	1.00385e-15	2.28531	up	--	--	Molecular Function: microtubule motor activity (GO:0003777);; Cellular Component: microtubule associated complex (GO:0005875);; Biological Process: microtubule-based process (GO:0007017);; Cellular Component: dynein complex (GO:0030286);; Cellular Component: axoneme (GO:0035085);; Biological Process: motile cilium assembly (GO:0044458);;	K10418|1.27288e-59|obr:102702052|dynein light chain LC6, flagellar outer arm-like; K10418 dynein light chain LC8-type (A)	--	[Z]	Cytoskeleton	Dynein 8 kDa light chain, flagellar outer arm OS=Chlamydomonas reinhardtii (Chlamydomonas smithii) PE=1 SV=1	Z	Cytoskeleton	putative dynein light chain [Oryza sativa Japonica Group]
LOC_Os01g55640	2.45291	2.76273	2.16322	0.675392	0.52902	0.469112	4.22604e-06	-2.25011	down	--	--	Molecular Function: ubiquitin-protein transferase activity (GO:0004842);; Cellular Component: nucleus (GO:0005634);; Biological Process: ubiquitin-dependent protein catabolic process (GO:0006511);; Biological Process: multicellular organismal development (GO:0007275);; Molecular Function: zinc ion binding (GO:0008270);; Biological Process: protein ubiquitination (GO:0016567);; Cellular Component:…	K04506|0|osa:9269391|Os01g0761900; K04506 E3 ubiquitin-protein ligase SIAH1 [EC:6.3.2.19] (A)	Ubiquitin mediated proteolysis (ko04120)	[R]	General function prediction only	Putative E3 ubiquitin-protein ligase SINA-like 6 GN=At5g37870 OS=Arabidopsis thaliana (Mouse-ear cress) PE=3 SV=1	R	General function prediction only	Os01g0761900 [Oryza sativa Japonica Group]
LOC_Os01g56030	0.450495	0.195186	0.917334	1.22346	1.33338	1.30891	0.00560537	1.24682	up	[TZDR]	Signal transduction mechanisms;; Cytoskeleton;; Cell cycle control, cell division, chromosome partitioning;; General function prediction only	Molecular Function: calcium ion binding (GO:0005509);; Cellular Component: cytoplasm (GO:0005737);; Biological Process: response to stress (GO:0006950);; Biological Process: signal transduction (GO:0007165);; Cellular Component: plastid (GO:0009536);; Biological Process: response to hormone (GO:0009725);; Cellular Component: membrane (GO:0016020);; Cellular Component: intracellular membrane-bound…	K13448|5.08359e-78|osa:4325488|Os01g0765600; K13448 calcium-binding protein CML (A)	Plant-pathogen interaction (ko04626)	[T]	Signal transduction mechanisms	Probable calcium-binding protein CML41 GN=CML41 OS=Arabidopsis thaliana (Mouse-ear cress) PE=2 SV=2	T	Signal transduction mechanisms	Os01g0765600 [Oryza sativa Japonica Group]
LOC_Os01g56090	11.3445	8.99038	6.00857	2.14113	0.52902	2.98174	7.48332e-08	-1.75744	down	--	--	Biological Process: DNA-dependent DNA replication (GO:0006261);;	--	--	--	--	Serine/arginine-rich splicing factor SR45 GN=F19K19.9 OS=Arabidopsis thaliana (Mouse-ear cress) PE=1 SV=1	S	Function unknown	Os01g0766400 [Oryza sativa Japonica Group]
LOC_Os01g56180	16.0664	16.4974	10.8718	33.3503	30.3723	31.9965	1.71274e-08	1.20659	up	--	--	Cellular Component: endoplasmic reticulum (GO:0005783);; Biological Process: protein folding (GO:0006457);; Biological Process: ER-nucleus signaling pathway (GO:0006984);; Biological Process: response to heat (GO:0009408);; Biological Process: pollen development (GO:0009555);; Biological Process: response to high light intensity (GO:0009644);; Biological Process: response to endoplasmic reticulum…	--	--	--	--	Proline-rich receptor-like protein kinase PERK9 GN=PERK9 OS=Arabidopsis thaliana (Mouse-ear cress) PE=2 SV=1	R	General function prediction only	Os01g0767600 [Oryza sativa Japonica Group]
LOC_Os01g56360	8.30871	8.20115	4.08472	2.40616	0.52902	2.81387	0.000123605	-1.24828	down	--	--	Molecular Function: diacylglycerol O-acyltransferase activity (GO:0004144);; Cellular Component: nucleus (GO:0005634);; Cellular Component: endoplasmic reticulum (GO:0005783);; Biological Process: cellular process (GO:0009987);; Biological Process: wax biosynthetic process (GO:0010025);; Cellular Component: intracellular organelle part (GO:0044446);; Biological Process: single-organism process (G…	--	--	--	--	O-acyltransferase WSD1 GN=WSD1 OS=Arabidopsis thaliana (Mouse-ear cress) PE=2 SV=1	S	Function unknown	Os01g0770000 [Oryza sativa Japonica Group]
LOC_Os01g56380	0.806404	1.08424	0.383271	0.213666	0.52902	0.252096	0.00286353	-1.53833	down	[E]	Amino acid transport and metabolism	Molecular Function: aromatic-L-amino-acid decarboxylase activity (GO:0004058);; Molecular Function: tyrosine decarboxylase activity (GO:0004837);; Molecular Function: binding (GO:0005488);; Cellular Component: cytoplasm (GO:0005737);; Biological Process: cellular amino acid metabolic process (GO:0006520);; Biological Process: L-phenylalanine catabolic process (GO:0006559);; Biological Process: re…	K01592|0|osa:4325604|Os01g0770200; K01592 tyrosine decarboxylase [EC:4.1.1.25] (A)	Tyrosine metabolism (ko00350);; Isoquinoline alkaloid biosynthesis (ko00950)	[E]	Amino acid transport and metabolism	Tyrosine decarboxylase GN=TYDC2 OS=Papaver somniferum (Opium poppy) PE=2 SV=1	E	Amino acid transport and metabolism	Os01g0770200 [Oryza sativa Japonica Group]
LOC_Os01g56450	0.792086	0.791496	0.304547	1.33948	1.16619	1.60453	0.0265695	1.2181	up	--	--	Molecular Function: catalytic activity (GO:0003824);; Cellular Component: membrane (GO:0016020);; Biological Process: cellular component organization (GO:0016043);; Biological Process: macromolecule metabolic process (GO:0043170);; Cellular Component: intracellular membrane-bounded organelle (GO:0043231);; Biological Process: cellular metabolic process (GO:0044237);; Biological Process: primary m…	--	--	--	--	Protein LURP-one-related 5 GN=At1g80120 OS=Arabidopsis thaliana (Mouse-ear cress) PE=1 SV=1	S	Function unknown	Os01g0771000 [Oryza sativa Japonica Group]
LOC_Os01g56780	9.69538	10.9937	7.41506	2.43979	0.52902	2.09527	4.47766e-17	-1.95133	down	--	--	Molecular Function: DNA binding (GO:0003677);; Cellular Component: nucleus (GO:0005634);; Biological Process: DNA-templated transcription, initiation (GO:0006352);; Biological Process: regulation of transcription, DNA-templated (GO:0006355);; Molecular Function: zinc ion binding (GO:0008270);; Biological Process: histone modification (GO:0016570);; Biological Process: growth (GO:0040007);;	--	--	--	--	--	R	General function prediction only	unknown protein [Oryza sativa Japonica Group]
LOC_Os01g56810	14.4984	14.3202	13.6162	6.00902	0.52902	4.50549	1.74146e-10	-1.49497	down	[C]	Energy production and conversion	Cellular Component: extracellular space (GO:0005615);; Cellular Component: vacuole (GO:0005773);; Molecular Function: primary amine oxidase activity (GO:0008131);; Molecular Function: UDP-N-acetylmuramate dehydrogenase activity (GO:0008762);; Cellular Component: plastid (GO:0009536);; Biological Process: jasmonic acid metabolic process (GO:0009694);; Biological Process: response to jasmonic acid …	K00279|0|osa:4327887|Os01g0775400; K00279 cytokinin dehydrogenase [EC:1.5.99.12] (A)	Zeatin biosynthesis (ko00908)	[C]	Energy production and conversion	Cytokinin dehydrogenase 5 (Precursor) OS=Oryza sativa subsp. japonica (Rice) PE=2 SV=1	C	Energy production and conversion	Os01g0775400 [Oryza sativa Japonica Group]
LOC_Os01g57004	3.04353	2.43841	1.04393	9.21104	6.10552	7.67175	6.14943e-06	1.90654	up	--	--	Cellular Component: mitochondrion (GO:0005739);; Cellular Component: plasma membrane (GO:0005886);; Biological Process: megasporogenesis (GO:0009554);;	--	--	--	--	Cysteine-rich and transmembrane domain-containing protein A GN=At2g41420 OS=Arabidopsis thaliana (Mouse-ear cress) PE=3 SV=1	--	--	Os01g0777900 [Oryza sativa Japonica Group]
LOC_Os01g57240	2.14127	1.90796	1.54821	5.68082	6.73714	6.87313	6.73869e-11	1.81876	up	--	--	Molecular Function: DNA binding (GO:0003677);; Cellular Component: nucleus (GO:0005634);; Cellular Component: cytosol (GO:0005829);; Biological Process: regulation of floral meristem growth (GO:0010080);; Biological Process: regulation of inflorescence meristem growth (GO:0010081);; Biological Process: floral meristem determinacy (GO:0010582);;	--	--	--	--	Protein ULTRAPETALA 1 GN=ULT1 OS=Arabidopsis thaliana (Mouse-ear cress) PE=1 SV=1	K	Transcription	Os01g0780800 [Oryza sativa Japonica Group]
LOC_Os01g57310	0.110582	0.314215	0.507515	0.568824	1.08511	1.16745	0.0126271	1.4996	up	[S]	Function unknown	Molecular Function: binding (GO:0005488);; Biological Process: defense response (GO:0006952);; Cellular Component: cytoplasmic membrane-bounded vesicle (GO:0016023);; Molecular Function: ADP binding (GO:0043531);;	--	--	[T]	Signal transduction mechanisms	Putative disease resistance RPP13-like protein 1 GN=RPPL1 OS=Arabidopsis thaliana (Mouse-ear cress) PE=3 SV=1	T	Signal transduction mechanisms	Os01g0781401 [Oryza sativa Japonica Group]
LOC_Os01g57340	0.537407	0.936338	1.05119	1.60221	2.10268	1.91229	0.000249932	1.1221	up	[S]	Function unknown	Molecular Function: binding (GO:0005488);; Biological Process: defense response (GO:0006952);; Cellular Component: cytoplasmic membrane-bounded vesicle (GO:0016023);; Molecular Function: ADP binding (GO:0043531);;	--	--	[T]	Signal transduction mechanisms	Putative disease resistance RPP13-like protein 1 GN=RPPL1 OS=Arabidopsis thaliana (Mouse-ear cress) PE=3 SV=1	T	Signal transduction mechanisms	Os01g0782100 [Oryza sativa Japonica Group]
LOC_Os01g57350	0.651553	0.274467	0.740357	2.4792	2.66514	2.49486	7.12057e-10	2.19746	up	[IR]	Lipid transport and metabolism;; General function prediction only	Molecular Function: diacylglycerol kinase activity (GO:0004143);; Cellular Component: vacuole (GO:0005773);; Cellular Component: plasma membrane (GO:0005886);; Biological Process: cellular protein modification process (GO:0006464);; Biological Process: protein kinase C-activating G-protein coupled receptor signaling pathway (GO:0007205);; Molecular Function: sphinganine kinase activity (GO:000848…	K04718|0|osa:4327845|Os01g0782200; K04718 sphingosine kinase [EC:2.7.1.91] (A)	Sphingolipid metabolism (ko00600)	[IT]	Lipid transport and metabolism;; Signal transduction mechanisms	Sphingosine kinase 2 GN=SPHK2 OS=Arabidopsis thaliana (Mouse-ear cress) PE=1 SV=1	IT	Lipid transport and metabolism;; Signal transduction mechanisms	Os01g0782200 [Oryza sativa Japonica Group]
LOC_Os01g57370	2.86152	3.12933	2.55335	1.42072	0.52902	0.786708	0.000326164	-1.36565	down	--	--	Molecular Function: intracellular cAMP activated cation channel activity (GO:0005222);; Molecular Function: inward rectifier potassium channel activity (GO:0005242);; Molecular Function: cation channel activity (GO:0005261);; Molecular Function: calcium channel activity (GO:0005262);; Molecular Function: calmodulin binding (GO:0005516);; Cellular Component: plasma membrane (GO:0005886);; Biologic…	--	--	[PT]	Inorganic ion transport and metabolism;; Signal transduction mechanisms	Cyclic nucleotide-gated ion channel 4 GN=MDK4.7 OS=Arabidopsis thaliana (Mouse-ear cress) PE=2 SV=2	P	Inorganic ion transport and metabolism	Os01g0782700 [Oryza sativa Japonica Group]
LOC_Os01g57470	0.027944	0.123024	0.217982	1.0338	1.11963	1.15726	3.30195e-09	3.0415	up	[TZDR]	Signal transduction mechanisms;; Cytoskeleton;; Cell cycle control, cell division, chromosome partitioning;; General function prediction only	Molecular Function: copper ion binding (GO:0005507);; Molecular Function: calcium ion binding (GO:0005509);; Molecular Function: protein binding (GO:0005515);; Cellular Component: extracellular region (GO:0005576);; Cellular Component: nucleus (GO:0005634);; Cellular Component: cytosol (GO:0005829);; Biological Process: protein folding (GO:0006457);; Biological Process: response to water deprivat…	--	--	[ZD]	Cytoskeleton;; Cell cycle control, cell division, chromosome partitioning	Calcium-binding protein PBP1 GN=F24B18.11 OS=Arabidopsis thaliana (Mouse-ear cress) PE=1 SV=1	DZ	Cell cycle control, cell division, chromosome partitioning;; Cytoskeleton	Os01g0783700 [Oryza sativa Japonica Group]
LOC_Os01g57570	9.68671	8.53575	5.13377	25.8357	25.8056	23.1223	1.27775e-12	1.76381	up	[R]	General function prediction only	Cellular Component: extracellular region (GO:0005576);; Cellular Component: vacuole (GO:0005773);; Cellular Component: vacuolar membrane (GO:0005774);; Cellular Component: cytosol (GO:0005829);; Cellular Component: plasma membrane (GO:0005886);; Biological Process: response to osmotic stress (GO:0006970);; Cellular Component: plasmodesma (GO:0009506);; Biological Process: response to auxin (GO:00…	K03809|5.51272e-135|osa:4327039|Os01g0784800; K03809 Trp repressor binding protein (A)	--	[R]	General function prediction only	NAD(P)H dehydrogenase (quinone) FQR1 {ECO:0000305} OS=Arabidopsis thaliana (Mouse-ear cress) PE=1 SV=1	R	General function prediction only	Os01g0784800 [Oryza sativa Japonica Group]
LOC_Os01g57610	6.21171	8.35449	4.84693	22.7394	17.7494	17.8048	2.7451e-14	1.62681	up	--	--	Biological Process: MAPK cascade (GO:0000165);; Biological Process: response to molecule of bacterial origin (GO:0002237);; Biological Process: respiratory burst involved in defense response (GO:0002679);; Cellular Component: nucleus (GO:0005634);; Biological Process: regulation of transcription, DNA-templated (GO:0006355);; Biological Process: protein targeting to membrane (GO:0006612);; Biologi…	K14487|0|osa:4327043|Os01g0785400; K14487 auxin responsive GH3 gene family (A)	Plant hormone signal transduction (ko04075)	--	--	Probable indole-3-acetic acid-amido synthetase GH3.1 GN=B1070A12.26 OS=Oryza sativa subsp. japonica (Rice) PE=2 SV=1	R	General function prediction only	Os01g0785400 [Oryza sativa Japonica Group]
LOC_Os01g57730	0.446111	0.256577	0.671628	1.54119	0.90322	1.09613	0.00677227	1.19924	up	--	--	Biological Process: immune system process (GO:0002376);; Molecular Function: peroxidase activity (GO:0004601);; Cellular Component: nucleus (GO:0005634);; Biological Process: iron ion transport (GO:0006826);; Biological Process: response to oxidative stress (GO:0006979);; Biological Process: response to desiccation (GO:0009269);; Biological Process: response to cold (GO:0009409);; Cellular Compon…	--	--	--	--	Peroxidase 56 (Precursor) GN=F8M21_70 OS=Arabidopsis thaliana (Mouse-ear cress) PE=2 SV=1	R	General function prediction only	Os01g0787000 [Oryza sativa Japonica Group]
LOC_Os01g57770	7.17966	7.19196	4.40586	18.2641	17.0888	18.2423	1.01434e-08	1.58436	up	[R]	General function prediction only	Molecular Function: catalytic activity (GO:0003824);; Molecular Function: protein binding (GO:0005515);; Cellular Component: cytoplasm (GO:0005737);; Biological Process: protein targeting to membrane (GO:0006612);; Biological Process: lipid metabolic process (GO:0006629);; Biological Process: water transport (GO:0006833);; Biological Process: response to wounding (GO:0009611);; Biological Process…	--	--	--	--	Salicylic acid-binding protein 2 GN=SABP2 OS=Nicotiana tabacum (Common tobacco) PE=1 SV=1	R	General function prediction only	Os01g0787600 [Oryza sativa Japonica Group]
LOC_Os01g57964	27.5097	0.094244	39.949	80.8564	77.7777	70.9241	1.98713e-05	1.70278	up	--	--	Molecular Function: magnesium ion binding (GO:0000287);; Molecular Function: electron carrier activity (GO:0009055);; Cellular Component: photosystem I (GO:0009522);; Cellular Component: chloroplast thylakoid membrane (GO:0009535);; Biological Process: photosynthesis (GO:0015979);; Cellular Component: integral component of membrane (GO:0016021);; Molecular Function: chlorophyll binding (GO:001616…	K02689|0|sita:19526781|psaA, W841_p062; photosystem I P700 apoprotein A1; K02689 photosystem I P700 chlorophyll a apoprotein A1 (A)	Photosynthesis (ko00195)	--	--	Photosystem I P700 chlorophyll a apoprotein A1 {ECO:0000255|HAMAP-Rule:MF_00458} GN=LOC_Osp1g00340 OS=Oryza sativa subsp. japonica (Rice) PE=3 SV=1	R	General function prediction only	photosystem I P700 chlorophyll a apoprotein A1 [Oryza nivara]
LOC_Os01g58080	0.851587	1.09446	1.9774	2.94625	2.89589	2.47321	0.00484179	1.0294	up	--	--	Molecular Function: sequence-specific DNA binding transcription factor activity (GO:0003700);; Cellular Component: mitochondrion (GO:0005739);; Biological Process: regulation of transcription, DNA-templated (GO:0006355);; Biological Process: post-embryonic development (GO:0009791);; Biological Process: cellular process (GO:0009987);;	--	--	[R]	General function prediction only	Pentatricopeptide repeat-containing protein At1g61870, mitochondrial (Precursor) GN=PPR336 OS=Arabidopsis thaliana (Mouse-ear cress) PE=2 SV=2	R	General function prediction only	putative drought-inducible protein 1OS [Oryza sativa Japonica Group]
LOC_Os01g58130	0.784571	0.664787	0.347086	1.9774	1.95454	2.04743	0.000499478	1.80366	up	--	--	--	--	--	--	--	Alpha-amylase isozyme C OS=Oryza sativa subsp. japonica (Rice) PE=2 SV=1	S	Function unknown	Os01g0793800 [Oryza sativa Japonica Group]
LOC_Os01g58150	1.44831	1.97028	0.814074	4.24531	4.92655	3.90867	6.54361e-05	1.70356	up	--	--	--	--	--	--	--	CASP-like protein 4A2 OS=Oryza sativa subsp. japonica (Rice) PE=2 SV=2	S	Function unknown	hypothetical protein OsJ_03739 [Oryza sativa Japonica Group]
LOC_Os01g58194	1.10696	1.10156	0.786439	10.0475	13.5252	13.154	1.57759e-16	3.60277	up	--	--	Cellular Component: cytosol (GO:0005829);; Biological Process: pollen tube guidance (GO:0010183);; Molecular Function: isomerase activity (GO:0016853);; Biological Process: primary metabolic process (GO:0044238);; Biological Process: cellular biosynthetic process (GO:0044249);; Biological Process: response to cadmium ion (GO:0046686);; Molecular Function: protein-disulfide reductase activity (GO:…	--	--	[R]	General function prediction only	Probable nucleoredoxin 2 OS=Oryza sativa subsp. japonica (Rice) PE=2 SV=1	O	Posttranslational modification, protein turnover, chaperones	Os01g0794400 [Oryza sativa Japonica Group]
LOC_Os01g58220	6.42084	7.24694	14.7228	16.8309	16.5761	15.0518	2.94695e-06	1.16288	up	[J]	Translation, ribosomal structure and biogenesis	Molecular Function: translation initiation factor activity (GO:0003743);; Cellular Component: nucleus (GO:0005634);; Cellular Component: cytoplasm (GO:0005737);; Biological Process: DNA repair (GO:0006281);; Biological Process: translational initiation (GO:0006413);; Biological Process: regulation of translation (GO:0006417);; Biological Process: virus induced gene silencing (GO:0009616);; Biolog…	K03113|1.2241e-68|osa:4324136|Os01g0794500; K03113 translation initiation factor 1 (A)	RNA transport (ko03013)	[J]	Translation, ribosomal structure and biogenesis	Protein translation factor SUI1 homolog GN=GOS2 OS=Oryza sativa subsp. japonica (Rice) PE=3 SV=1	J	Translation, ribosomal structure and biogenesis	Os01g0794500 [Oryza sativa Japonica Group]
LOC_Os01g58290	0.375115	0.607884	0.207647	1.58501	1.88768	1.70521	3.17333e-08	2.26839	up	[O]	Posttranslational modification, protein turnover, chaperones	Molecular Function: serine-type endopeptidase activity (GO:0004252);; Cellular Component: cell wall (GO:0005618);; Biological Process: proteolysis (GO:0006508);; Molecular Function: serine-type peptidase activity (GO:0008236);; Cellular Component: plant-type cell wall (GO:0009505);; Biological Process: post-embryonic morphogenesis (GO:0009886);; Biological Process: seed coat development (GO:00102…	--	--	--	--	Subtilisin-like protease SBT3.5 {ECO:0000303|PubMed:16193095} (Precursor) OS=Arabidopsis thaliana (Mouse-ear cress) PE=1 SV=1	R	General function prediction only	hypothetical protein OsJ_13620 [Oryza sativa Japonica Group]
LOC_Os01g58310	0	0.183101	0.217451	7.67789	6.37947	7.14973	7.82818e-19	5.4376	up	--	--	Cellular Component: plastid (GO:0009536);; Cellular Component: cytoplasmic membrane-bounded vesicle (GO:0016023);;	--	--	--	--	--	--	--	Os01g0795600 [Oryza sativa Japonica Group]
LOC_Os01g58335	1.29933	0.670918	0.724934	3.46575	3.61731	2.76254	0.000159199	1.90429	up	--	--	Cellular Component: plastid (GO:0009536);; Cellular Component: cytoplasmic membrane-bounded vesicle (GO:0016023);;	--	--	--	--	--	--	--	hypothetical protein [Oryza sativa Japonica Group]
LOC_Os01g58440	0	0	0.175902	2.26256	2.11373	2.45641	9.34716e-22	5.05377	up	[LKJ]	Replication, recombination and repair;; Transcription;; Translation, ribosomal structure and biogenesis	Cellular Component: mitochondrion (GO:0005739);; Cellular Component: membrane (GO:0016020);; Cellular Component: SCF ubiquitin ligase complex (GO:0019005);; Cellular Component: intracellular organelle (GO:0043229);; Biological Process: negative regulation of cytokinin-activated signaling pathway (GO:0080037);;	--	--	[A]	RNA processing and modification	F-box/kelch-repeat protein At1g15670 GN=At1g15670 OS=Arabidopsis thaliana (Mouse-ear cress) PE=2 SV=1	R	General function prediction only	unknown protein [Oryza sativa Japonica Group]
LOC_Os01g58640	0	0.011785	0	1.25887	1.47133	1.23502	4.38574e-28	7.77447	up	[R]	General function prediction only	Molecular Function: acid phosphatase activity (GO:0003993);; Molecular Function: protein serine/threonine phosphatase activity (GO:0004722);; Cellular Component: mitochondrion (GO:0005739);; Biological Process: protein dephosphorylation (GO:0006470);; Biological Process: cellular aromatic compound metabolic process (GO:0006725);; Biological Process: response to stress (GO:0006950);; Cellular Comp…	--	--	[G]	Carbohydrate transport and metabolism	Probable inactive purple acid phosphatase 27 (Precursor) GN=PAP27 OS=Arabidopsis thaliana (Mouse-ear cress) PE=2 SV=1	G	Carbohydrate transport and metabolism	Os01g0800500 [Oryza sativa Japonica Group]
LOC_Os01g58910	2.25522	1.80241	1.58619	0.627278	0.66943	0.81947	0.00196667	-1.34964	down	[GER]	Carbohydrate transport and metabolism;; Amino acid transport and metabolism;; General function prediction only	Molecular Function: protein binding (GO:0005515);; Cellular Component: extracellular region (GO:0005576);; Cellular Component: mitochondrion (GO:0005739);; Cellular Component: plasma membrane (GO:0005886);; Biological Process: Golgi to vacuole transport (GO:0006896);; Cellular Component: chloroplast (GO:0009507);; Biological Process: response to abiotic stimulus (GO:0009628);; Cellular Component:…	--	--	--	--	WAT1-related protein At5g07050 GN=At5g07050 OS=Arabidopsis thaliana (Mouse-ear cress) PE=2 SV=1	S	Function unknown	putative nodulin MtN21 [Oryza sativa Japonica Group]
LOC_Os01g59000	0	0	0.041089	1.35755	1.39775	1.41872	1.23454e-23	6.18106	up	--	--	Biological Process: defense response to insect (GO:0002213);; Molecular Function: monooxygenase activity (GO:0004497);; Molecular Function: iron ion binding (GO:0005506);; Cellular Component: endoplasmic reticulum (GO:0005783);; Biological Process: fatty acid biosynthetic process (GO:0006633);; Molecular Function: electron carrier activity (GO:0009055);; Cellular Component: chloroplast (GO:000950…	--	--	[QI]	Secondary metabolites biosynthesis, transport and catabolism;; Lipid transport and metabolism	Cytochrome P450 94B3 GN=CYP94B3 OS=Arabidopsis thaliana (Mouse-ear cress) PE=2 SV=1	Q	Secondary metabolites biosynthesis, transport and catabolism	putative cytochrome P450-dependent fatty acid hydroxylase [Oryza sativa Japonica Group]
LOC_Os01g59020	0.396835	0.598984	0.386695	1.30851	1.2068	1.21473	0.00207197	1.47606	up	--	--	Biological Process: defense response to insect (GO:0002213);; Molecular Function: monooxygenase activity (GO:0004497);; Molecular Function: iron ion binding (GO:0005506);; Molecular Function: protein binding (GO:0005515);; Cellular Component: endoplasmic reticulum (GO:0005783);; Biological Process: isoprenoid biosynthetic process (GO:0008299);; Molecular Function: electron carrier activity (GO:00…	--	--	[QI]	Secondary metabolites biosynthesis, transport and catabolism;; Lipid transport and metabolism	Cytochrome P450 94A1 GN=CYP94A1 OS=Vicia sativa (Spring vetch) PE=2 SV=2	Q	Secondary metabolites biosynthesis, transport and catabolism	Os01g0804400 [Oryza sativa Japonica Group]
LOC_Os01g59080	64.632	74.0437	33.7121	26.9291	0.52902	26.2534	0.00138542	-1.07148	down	--	--	Biological Process: maltose metabolic process (GO:0000023);; Biological Process: pentose-phosphate shunt (GO:0006098);; Cellular Component: chloroplast thylakoid membrane (GO:0009535);; Biological Process: chloroplast relocation (GO:0009902);; Biological Process: thylakoid membrane organization (GO:0010027);; Biological Process: cytochrome b6f complex assembly (GO:0010190);; Biological Process: p…	--	--	--	--	--	S	Function unknown	Os01g0805200 [Oryza sativa Japonica Group]
LOC_Os01g59100	6.5501	8.35967	3.64095	2.25427	0.52902	2.5976	0.000509921	-1.27753	down	--	--	Cellular Component: nucleus (GO:0005634);; Cellular Component: cytosol (GO:0005829);; Biological Process: response to stress (GO:0006950);; Biological Process: metabolic process (GO:0008152);; Biological Process: regulation of flower development (GO:0009909);; Biological Process: response to organic substance (GO:0010033);; Molecular Function: transferase activity, transferring hexosyl groups (GO…	--	--	[GC]	Carbohydrate transport and metabolism;; Energy production and conversion	UDP-glycosyltransferase 87A1 GN=UGT87A1 OS=Arabidopsis thaliana (Mouse-ear cress) PE=2 SV=1	CG	Energy production and conversion;; Carbohydrate transport and metabolism	Os01g0805400 [Oryza sativa Japonica Group]
LOC_Os01g59110	1.69311	1.26855	0.654312	0.676292	0.52902	0.390628	0.0430848	-1.01664	down	[D]	Cell cycle control, cell division, chromosome partitioning	Cellular Component: nucleus (GO:0005634);; Cellular Component: cytosol (GO:0005829);; Biological Process: cell communication (GO:0007154);; Biological Process: metabolic process (GO:0008152);; Biological Process: response to abiotic stimulus (GO:0009628);; Biological Process: regulation of flower development (GO:0009909);; Biological Process: response to organic cyclic compound (GO:0014070);; Mol…	--	--	[GC]	Carbohydrate transport and metabolism;; Energy production and conversion	UDP-glycosyltransferase 87A2 GN=UGT87A2 OS=Arabidopsis thaliana (Mouse-ear cress) PE=1 SV=1	CG	Energy production and conversion;; Carbohydrate transport and metabolism	Os01g0805500 [Oryza sativa Japonica Group]
LOC_Os01g59120	23.6921	21.1614	21.0978	10.2357	0.52902	9.23271	4.13579e-07	-1.13358	down	[D]	Cell cycle control, cell division, chromosome partitioning	Biological Process: regulation of cyclin-dependent protein serine/threonine kinase activity (GO:0000079);; Biological Process: regulation of cell growth (GO:0001558);; Cellular Component: nucleus (GO:0005634);; Cellular Component: mitochondrion (GO:0005739);; Biological Process: response to gamma radiation (GO:0010332);; Biological Process: cellular component organization (GO:0016043);; Molecular…	K05868|0|osa:4327547|Os01g0805600; K05868 cyclin B (A)	--	[D]	Cell cycle control, cell division, chromosome partitioning	Cyclin-B1-1 GN=P0034E02.58 OS=Oryza sativa subsp. japonica (Rice) PE=2 SV=2	D	Cell cycle control, cell division, chromosome partitioning	RecName: Full=Cyclin-B1-1; AltName: Full=G2/mitotic-specific cyclin-B1-1; Short=CycB1;1 [Oryza sativa Japonica Group]
LOC_Os01g59410	3.25838	4.77245	2.37129	1.47035	0.52902	1.22807	0.000295589	-1.82201	down	--	--	Biological Process: MAPK cascade (GO:0000165);; Molecular Function: catalytic activity (GO:0003824);; Molecular Function: protein binding (GO:0005515);; Cellular Component: nucleus (GO:0005634);; Biological Process: cellular response to nitrogen starvation (GO:0006995);; Cellular Component: chloroplast (GO:0009507);; Biological Process: plant-type cell wall organization (GO:0009664);; Biological …	--	--	[R]	General function prediction only	Vegetative cell wall protein gp1 (Precursor) GN=GP1 OS=Chlamydomonas reinhardtii (Chlamydomonas smithii) PE=1 SV=1	S	Function unknown	Os01g0808900 [Oryza sativa Japonica Group]
LOC_Os01g59840	0.374639	0.267279	0.252926	0.831483	0.906742	0.589123	0.00602153	1.40899	up	[G]	Carbohydrate transport and metabolism	Cellular Component: plant-type vacuole (GO:0000325);; Biological Process: carbohydrate metabolic process (GO:0005975);; Molecular Function: beta-glucosidase activity (GO:0008422);; Biological Process: response to symbiotic fungus (GO:0009610);; Biological Process: anthocyanin-containing compound biosynthetic process (GO:0009718);; Cellular Component: cytoplasmic membrane-bounded vesicle (GO:00160…	K01188|0|obr:102720484|beta-glucosidase 3-like; K01188 beta-glucosidase [EC:3.2.1.21] (A)	Cyanoamino acid metabolism (ko00460);; Starch and sucrose metabolism (ko00500);; Phenylpropanoid biosynthesis (ko00940)	[G]	Carbohydrate transport and metabolism	Beta-glucosidase 3 (Precursor) OS=Oryza sativa subsp. japonica (Rice) PE=2 SV=2	G	Carbohydrate transport and metabolism	RecName: Full=Beta-glucosidase 3; Short=Os1bglu3; Flags: Precursor [Oryza sativa Japonica Group]
LOC_Os01g59920	9.12045	9.65121	6.87385	4.18284	0.52902	3.55052	0.000200774	-1.04555	down	[E]	Amino acid transport and metabolism	Molecular Function: cysteine synthase activity (GO:0004124);; Cellular Component: mitochondrion (GO:0005739);; Biological Process: cysteine biosynthetic process from serine (GO:0006535);; Cellular Component: chloroplast (GO:0009507);; Cellular Component: chromoplast (GO:0009509);; Cellular Component: chloroplast stroma (GO:0009570);; Biological Process: photosynthetic acclimation (GO:0009643);; B…	K01738|0|osa:4327479|Os01g0814800; K01738 cysteine synthase A [EC:2.5.1.47] (A)	Cysteine and methionine metabolism (ko00270);; Sulfur metabolism (ko00920);; Carbon metabolism (ko01200);; Biosynthesis of amino acids (ko01230)	[E]	Amino acid transport and metabolism	Probable S-sulfocysteine synthase, chloroplastic (Precursor) GN=At3g03630 OS=Arabidopsis thaliana (Mouse-ear cress) PE=1 SV=1	E	Amino acid transport and metabolism	Os01g0814800 [Oryza sativa Japonica Group]
LOC_Os01g60010	1.18366	1.48195	1.50301	6e-06	0.52902	0.914534	0.0322529	-1.33313	down	--	--	Cellular Component: mitochondrion (GO:0005739);; Biological Process: cellular process (GO:0009987);; Cellular Component: cytosolic ribosome (GO:0022626);;	--	--	[R]	General function prediction only	Pentatricopeptide repeat-containing protein At5g15010, mitochondrial (Precursor) GN=At5g15010 OS=Arabidopsis thaliana (Mouse-ear cress) PE=2 SV=2	R	General function prediction only	Os01g0816000 [Oryza sativa Japonica Group]
LOC_Os01g60060	0	0	0.019237	0.517686	0.292712	0.526633	1.71026e-16	5.24362	up	[RTKL]	General function prediction only;; Signal transduction mechanisms;; Transcription;; Replication, recombination and repair	Molecular Function: protein serine/threonine kinase activity (GO:0004674);; Molecular Function: ATP binding (GO:0005524);; Biological Process: protein phosphorylation (GO:0006468);; Biological Process: response to stress (GO:0006950);; Biological Process: chromosome segregation (GO:0007059);; Biological Process: meiosis I (GO:0007127);; Cellular Component: plasmodesma (GO:0009506);; Cellular Comp…	--	--	--	--	Probable leucine-rich repeat receptor-like protein kinase At5g49770 (Precursor) GN=At5g49770 OS=Arabidopsis thaliana (Mouse-ear cress) PE=2 SV=1	T	Signal transduction mechanisms	hypothetical protein OsJ_03866 [Oryza sativa Japonica Group]
LOC_Os01g60120	0.322678	0.230111	0.290585	1.19436	0.882912	0.872657	2.30493e-05	2.01809	up	--	--	Cellular Component: integral component of membrane (GO:0016021);;	--	--	[TR]	Signal transduction mechanisms;; General function prediction only	--	T	Signal transduction mechanisms	Os01g0817100 [Oryza sativa Japonica Group]
LOC_Os01g60340	1.62099	1.36005	0.427942	3.69542	3.57016	2.58729	4.45214e-05	1.34374	up	--	--	Biological Process: plasma membrane repair (GO:0001778);; Cellular Component: endosome (GO:0005768);; Cellular Component: vacuole (GO:0005773);; Cellular Component: Golgi apparatus (GO:0005794);; Cellular Component: plasma membrane (GO:0005886);; Biological Process: endocytosis (GO:0006897);; Biological Process: multicellular organismal development (GO:0007275);; Biological Process: protein secre…	--	--	[R]	General function prediction only	Synaptotagmin-2 GN=T20H2.13 OS=Arabidopsis thaliana (Mouse-ear cress) PE=2 SV=1	R	General function prediction only	putative synaptotagmin C [Oryza sativa Japonica Group]
LOC_Os01g60730	6.31165	2.85805	2.32773	7.53431	6.70159	8.41109	0.00946627	1.04112	up	--	--	Molecular Function: ubiquitin-protein transferase activity (GO:0004842);; Cellular Component: nucleus (GO:0005634);; Cellular Component: cytosol (GO:0005829);; Cellular Component: ribosome (GO:0005840);; Biological Process: transport (GO:0006810);; Molecular Function: zinc ion binding (GO:0008270);; Biological Process: pollen development (GO:0009555);; Biological Process: anther dehiscence (GO:00…	--	--	[O]	Posttranslational modification, protein turnover, chaperones	RING-H2 finger protein ATL74 GN=ATL74 OS=Arabidopsis thaliana (Mouse-ear cress) PE=2 SV=1	O	Posttranslational modification, protein turnover, chaperones	Os01g0822800 [Oryza sativa Japonica Group]
LOC_Os01g60770	1.49555	1.72782	1.06022	5.02005	4.53719	4.31642	2.24588e-06	1.75635	up	--	--	Molecular Function: structural constituent of cell wall (GO:0005199);; Cellular Component: extracellular region (GO:0005576);; Cellular Component: cell wall (GO:0005618);; Cellular Component: cytosol (GO:0005829);; Biological Process: syncytium formation (GO:0006949);; Cellular Component: plant-type cell wall (GO:0009505);; Cellular Component: plasmodesma (GO:0009506);; Cellular Component: chloro…	--	--	--	--	Expansin-A2 (Precursor) OS=Oryza sativa subsp. japonica (Rice) PE=2 SV=2	R	General function prediction only	Os01g0823100 [Oryza sativa Japonica Group]
LOC_Os01g60800	0.148894	0.234528	0.16443	0.760058	0.796138	0.930827	2.06951e-05	2.17473	up	[J]	Translation, ribosomal structure and biogenesis	Molecular Function: catalytic activity (GO:0003824);; Cellular Component: intracellular membrane-bounded organelle (GO:0043231);; Biological Process: primary metabolic process (GO:0044238);; Biological Process: cellular macromolecule metabolic process (GO:0044260);; Cellular Component: intracellular organelle part (GO:0044446);; Biological Process: single-organism cellular process (GO:0044763);; …	--	--	--	--	Formin-like protein 5 GN=P0453E05.107 OS=Oryza sativa subsp. japonica (Rice) PE=2 SV=2	S	Function unknown	Os01g0823400 [Oryza sativa Japonica Group]
LOC_Os01g60960	0.217295	0.18836	0.100663	2.50806	1.68618	1.79105	2.15401e-14	3.73384	up	--	--	Molecular Function: protein binding (GO:0005515);; Cellular Component: nucleoplasm (GO:0005654);; Cellular Component: mitochondrion (GO:0005739);; Biological Process: regulation of transcription, DNA-templated (GO:0006355);; Biological Process: metabolic process (GO:0008152);; Cellular Component: plastid (GO:0009536);; Biological Process: response to jasmonic acid (GO:0009753);; Biological Proces…	--	--	--	--	LOB domain-containing protein 15 GN=T2P4.18 OS=Arabidopsis thaliana (Mouse-ear cress) PE=2 SV=2	S	Function unknown	Os01g0825000 [Oryza sativa Japonica Group]
LOC_Os01g61044	2.92681	3.46344	2.30215	15.6523	13.4598	13.7401	2.9439e-19	2.32357	up	[E]	Amino acid transport and metabolism	Cellular Component: integral component of membrane (GO:0016021);; Cellular Component: cytoplasmic membrane-bounded vesicle (GO:0016023);; Cellular Component: cell part (GO:0044464);;	--	--	[E]	Amino acid transport and metabolism	Probable amino acid permease 7 GN=AAP7 OS=Arabidopsis thaliana (Mouse-ear cress) PE=1 SV=1	E	Amino acid transport and metabolism	hypothetical protein OsJ_03923 [Oryza sativa Japonica Group]
LOC_Os01g61080	0.213629	0.47102	0.218791	1.41219	1.48301	0.902998	7.35943e-06	2.04555	up	--	--	Biological Process: immune effector process (GO:0002252);; Biological Process: developmental process involved in reproduction (GO:0003006);; Molecular Function: sequence-specific DNA binding transcription factor activity (GO:0003700);; Molecular Function: protein binding (GO:0005515);; Cellular Component: nucleus (GO:0005634);; Biological Process: regulation of transcription, DNA-templated (GO:00…	K13424|0|osa:4327518|Os01g0826400; K13424 WRKY transcription factor 33 (A)	Plant-pathogen interaction (ko04626)	--	--	Probable WRKY transcription factor 33 GN=WRKY33 OS=Arabidopsis thaliana (Mouse-ear cress) PE=1 SV=2	K	Transcription	Os01g0826400 [Oryza sativa Japonica Group]
LOC_Os01g61160	0	0	0.014717	2.32866	2.29995	2.33645	3.94601e-38	8.45287	up	[Q]	Secondary metabolites biosynthesis, transport and catabolism	Molecular Function: copper ion binding (GO:0005507);; Biological Process: iron ion transport (GO:0006826);; Biological Process: response to water deprivation (GO:0009414);; Biological Process: lignin biosynthetic process (GO:0009809);; Biological Process: plant-type cell wall biogenesis (GO:0009832);; Biological Process: cellular response to iron ion starvation (GO:0010106);; Biological Process: …	--	--	[Q]	Secondary metabolites biosynthesis, transport and catabolism	Laccase-3 (Precursor) GN=B1088C09.5 OS=Oryza sativa subsp. japonica (Rice) PE=2 SV=1	Q	Secondary metabolites biosynthesis, transport and catabolism	Os01g0827300 [Oryza sativa Japonica Group]
LOC_Os01g61370	0.554722	0.282445	0.156615	1.71901	1.27217	1.28453	9.37575e-06	2.16421	up	--	--	--	--	--	--	--	Leucine-rich repeat extensin-like protein 5 (Precursor) GN=LRX5 OS=Arabidopsis thaliana (Mouse-ear cress) PE=2 SV=2	S	Function unknown	Os01g0829600 [Oryza sativa Japonica Group]
LOC_Os01g61440	0.249316	0	0	3.98906	4.17087	4.61438	5.77737e-33	5.79924	up	--	--	Cellular Component: plastid (GO:0009536);; Biological Process: cellular component organization (GO:0016043);; Molecular Function: kinase activity (GO:0016301);; Biological Process: primary metabolic process (GO:0044238);; Biological Process: cellular macromolecule metabolic process (GO:0044260);; Cellular Component: intracellular organelle part (GO:0044446);; Biological Process: single-organism c…	--	--	--	--	Formin-like protein 5 GN=P0453E05.107 OS=Oryza sativa subsp. japonica (Rice) PE=2 SV=2	S	Function unknown	Os01g0830500 [Oryza sativa Japonica Group]
LOC_Os01g61460	0.396632	0.13511	0.324652	8.72314	8.26504	7.58317	4.01587e-48	4.43709	up	--	--	Cellular Component: nucleus (GO:0005634);; Cellular Component: mitochondrion (GO:0005739);; Cellular Component: Golgi apparatus (GO:0005794);; Cellular Component: plasma membrane (GO:0005886);; Biological Process: response to water deprivation (GO:0009414);; Biological Process: response to salt stress (GO:0009651);; Biological Process: plant-type cell wall modification (GO:0009827);; Biological P…	--	--	--	--	Protein ESKIMO 1 GN=F27K19.170 OS=Arabidopsis thaliana (Mouse-ear cress) PE=1 SV=1	S	Function unknown	Os01g0830700 [Oryza sativa Japonica Group]
LOC_Os01g61680	0.967822	1.32366	0.599886	3.33987	3.85624	3.69059	2.03924e-06	1.99349	up	--	--	Cellular Component: plasma membrane (GO:0005886);;	--	--	--	--	Uncharacterized protein At4g08330, chloroplastic (Precursor) GN=At4g08330 OS=Arabidopsis thaliana (Mouse-ear cress) PE=1 SV=1	S	Function unknown	Os01g0833400 [Oryza sativa Japonica Group]
LOC_Os01g61880	1.37156	1.3125	1.18858	2.65595	2.99104	2.65556	0.000185076	1.27975	up	--	--	Biological Process: MAPK cascade (GO:0000165);; Biological Process: respiratory burst involved in defense response (GO:0002679);; Molecular Function: peroxidase activity (GO:0004601);; Molecular Function: calcium ion binding (GO:0005509);; Cellular Component: nucleus (GO:0005634);; Cellular Component: Golgi apparatus (GO:0005794);; Cellular Component: integral component of plasma membrane (GO:000…	--	--	[PQ]	Inorganic ion transport and metabolism;; Secondary metabolites biosynthesis, transport and catabolism	Putative respiratory burst oxidase homolog protein H GN=RBOHH OS=Arabidopsis thaliana (Mouse-ear cress) PE=3 SV=1	PQ	Inorganic ion transport and metabolism;; Secondary metabolites biosynthesis, transport and catabolism	Os01g0835500 [Oryza sativa Japonica Group]
LOC_Os01g61900	0.240258	0.420299	0.196296	0.911039	0.623523	0.76627	0.00501014	1.45772	up	--	--	Molecular Function: sequence-specific DNA binding transcription factor activity (GO:0003700);; Cellular Component: nucleolus (GO:0005730);; Biological Process: DNA repair (GO:0006281);; Biological Process: circadian rhythm (GO:0007623);; Biological Process: response to blue light (GO:0009637);; Biological Process: shade avoidance (GO:0009641);; Biological Process: response to high light intensity…	--	--	--	--	Zinc finger protein CONSTANS-LIKE 2 OS=Arabidopsis thaliana (Mouse-ear cress) PE=1 SV=1	S	Function unknown	Os01g0835700 [Oryza sativa Japonica Group]
LOC_Os01g61940	0.063007	0	0.038477	0.913052	0.744173	0.864811	1.45774e-16	4.48742	up	[V]	Defense mechanisms	Molecular Function: nucleotide binding (GO:0000166);; Molecular Function: ATP binding (GO:0005524);; Cellular Component: vacuolar lumen (GO:0005775);; Cellular Component: plasma membrane (GO:0005886);; Biological Process: ATP catabolic process (GO:0006200);; Biological Process: amino acid transport (GO:0006865);; Biological Process: response to stress (GO:0006950);; Biological Process: vacuolar t…	--	--	[Q]	Secondary metabolites biosynthesis, transport and catabolism	ABC transporter G family member 1 GN=T16B24.1 OS=Arabidopsis thaliana (Mouse-ear cress) PE=2 SV=1	Q	Secondary metabolites biosynthesis, transport and catabolism	Os01g0836600 [Oryza sativa Japonica Group]
LOC_Os01g62070	8.78261	7.91638	5.2501	20.0843	19.5399	20.0645	1.91048e-11	1.44713	up	[P]	Inorganic ion transport and metabolism	Cellular Component: nucleus (GO:0005634);; Cellular Component: late endosome (GO:0005770);; Cellular Component: vacuolar membrane (GO:0005774);; Cellular Component: Golgi apparatus (GO:0005794);; Biological Process: cation transport (GO:0006812);; Biological Process: anthocyanin-containing compound biosynthetic process (GO:0009718);; Biological Process: response to sucrose (GO:0009744);; Biologic…	--	--	[P]	Inorganic ion transport and metabolism	Metal tolerance protein 5 OS=Oryza sativa subsp. japonica (Rice) PE=2 SV=1	P	Inorganic ion transport and metabolism	Os01g0837800 [Oryza sativa Japonica Group]
LOC_Os01g62190	0	0	0.081501	3.32947	3.21602	3.09454	2.79451e-26	6.70102	up	--	--	Molecular Function: protein binding (GO:0005515);; Cellular Component: nucleus (GO:0005634);; Biological Process: signal transduction (GO:0007165);; Biological Process: response to heat (GO:0009408);; Biological Process: response to cold (GO:0009409);; Cellular Component: plastid (GO:0009536);; Biological Process: response to light intensity (GO:0009642);; Biological Process: response to abscisic…	--	--	[R]	General function prediction only	Zinc finger protein ZAT8 GN=ZAT8 OS=Arabidopsis thaliana (Mouse-ear cress) PE=2 SV=1	R	General function prediction only	C2H2 zinc finger protein [Oryza sativa Japonica Group]
LOC_Os01g62290	29.3547	28.3977	20.7808	99.3613	90.4497	89.5801	9.59992e-19	1.8909	up	[O]	Posttranslational modification, protein turnover, chaperones	Molecular Function: protease binding (GO:0002020);; Molecular Function: receptor activity (GO:0004872);; Molecular Function: KDEL sequence binding (GO:0005046);; Molecular Function: ATP binding (GO:0005524);; Cellular Component: cell wall (GO:0005618);; Cellular Component: mitochondrion (GO:0005739);; Cellular Component: vacuolar membrane (GO:0005774);; Cellular Component: endoplasmic reticulum l…	K03283|0|osa:4327388|Os01g0840100; K03283 heat shock 70kDa protein 1/8 (A)	Spliceosome (ko03040);; Protein processing in endoplasmic reticulum (ko04141);; Endocytosis (ko04144)	[O]	Posttranslational modification, protein turnover, chaperones	Probable mediator of RNA polymerase II transcription subunit 37c GN=At3g12580 OS=Arabidopsis thaliana (Mouse-ear cress) PE=1 SV=1	O	Posttranslational modification, protein turnover, chaperones	Os01g0840100 [Oryza sativa Japonica Group]
LOC_Os01g62610	5.10824	3.28686	3.07234	18.7901	20.4744	16.5369	2.71979e-23	2.24576	up	--	--	Biological Process: protein peptidyl-prolyl isomerization (GO:0000413);; Biological Process: RNA methylation (GO:0001510);; Molecular Function: peptidyl-prolyl cis-trans isomerase activity (GO:0003755);; Molecular Function: FK506 binding (GO:0005528);; Cellular Component: nucleolus (GO:0005730);; Cellular Component: vacuole (GO:0005773);; Cellular Component: cytosol (GO:0005829);; Biological Proc…	--	--	[O]	Posttranslational modification, protein turnover, chaperones	Peptidyl-prolyl cis-trans isomerase FKBP20-1 GN=T22E16.180 OS=Arabidopsis thaliana (Mouse-ear cress) PE=1 SV=1	O	Posttranslational modification, protein turnover, chaperones	Os01g0844300 [Oryza sativa Japonica Group]
LOC_Os01g62790	0.31884	0.381134	0.247374	0.926631	1.03171	0.918279	0.000693604	1.65359	up	[L]	Replication, recombination and repair	Cellular Component: nucleus (GO:0005634);; Molecular Function: nucleotidyltransferase activity (GO:0016779);; Biological Process: RNA 3' uridylation (GO:0071076);;	--	--	[D]	Cell cycle control, cell division, chromosome partitioning	--	D	Cell cycle control, cell division, chromosome partitioning	unnamed protein product [Oryza sativa Japonica Group]
LOC_Os01g62850	2.64412	2.95708	1.32383	4.55117	5.0014	4.49512	0.0065823	1.14297	up	--	--	Biological Process: cell morphogenesis (GO:0000902);; Cellular Component: mitochondrion (GO:0005739);; Cellular Component: plasma membrane (GO:0005886);; Biological Process: phosphatidylinositol biosynthetic process (GO:0006661);; Cellular Component: integral component of membrane (GO:0016021);; Biological Process: cell growth (GO:0016049);; Biological Process: Golgi vesicle transport (GO:0048193…	--	--	--	--	CASP-like protein 5B1 OS=Oryza sativa subsp. japonica (Rice) PE=2 SV=1	S	Function unknown	Os01g0847300 [Oryza sativa Japonica Group]
LOC_Os01g62860	45.5257	41.827	22.3792	13.9821	0.52902	12.8065	5.68905e-05	-1.32383	down	[R]	General function prediction only	Cellular Component: nucleus (GO:0005634);; Cellular Component: cytosol (GO:0005829);; Biological Process: cellular aromatic compound metabolic process (GO:0006725);; Molecular Function: alcohol dehydrogenase (NADP+) activity (GO:0008106);; Biological Process: response to cold (GO:0009409);; Biological Process: response to water deprivation (GO:0009414);; Cellular Component: chloroplast (GO:000950…	--	--	[R]	General function prediction only	Aldo-keto reductase family 4 member C10 GN=AKR4C10 OS=Arabidopsis thaliana (Mouse-ear cress) PE=1 SV=1	R	General function prediction only	putative aldose reductase [Oryza sativa Japonica Group]
LOC_Os01g62970	2.08065	1.36541	1.30823	10.7599	9.94411	10.4894	1.68492e-16	2.43809	up	--	--	Cellular Component: plastid (GO:0009536);;	--	--	--	--	--	S	Function unknown	Os01g0848900 [Oryza sativa Japonica Group]
LOC_Os01g62980	2.14952	1.98938	1.62094	4.92929	4.54984	4.72932	0.000176855	1.35279	up	--	--	Biological Process: lipid transport (GO:0006869);; Molecular Function: lipid binding (GO:0008289);; Cellular Component: plasmodesma (GO:0009506);; Cellular Component: membrane (GO:0016020);; Cellular Component: cytoplasmic membrane-bounded vesicle (GO:0016023);; Biological Process: primary metabolic process (GO:0044238);; Biological Process: cellular macromolecule metabolic process (GO:0044260);;	--	--	--	--	Proline-rich receptor-like protein kinase PERK1 GN=PERK1 OS=Arabidopsis thaliana (Mouse-ear cress) PE=2 SV=1	R	General function prediction only	Os01g0849000 [Oryza sativa Japonica Group]
LOC_Os01g63190	0.055442	0.042317	0.056395	5.51106	5.14135	5.09553	3.51365e-54	6.04626	up	[Q]	Secondary metabolites biosynthesis, transport and catabolism	Molecular Function: copper ion binding (GO:0005507);; Biological Process: iron ion transport (GO:0006826);; Biological Process: cellular response to iron ion starvation (GO:0010106);; Biological Process: response to nitrate (GO:0010167);; Biological Process: vegetative to reproductive phase transition of meristem (GO:0010228);; Biological Process: glucuronoxylan metabolic process (GO:0010413);; B…	--	--	[Q]	Secondary metabolites biosynthesis, transport and catabolism	Laccase-7 (Precursor) OS=Oryza sativa subsp. japonica (Rice) PE=2 SV=1	Q	Secondary metabolites biosynthesis, transport and catabolism	Os01g0850700 [Oryza sativa Japonica Group]
LOC_Os01g63210	1.56659	1.58009	0.592801	0.649016	0.52902	0.321465	0.0244172	-1.16242	down	--	--	Cellular Component: cell wall (GO:0005618);; Cellular Component: vacuole (GO:0005773);; Cellular Component: Golgi apparatus (GO:0005794);; Cellular Component: cytosol (GO:0005829);; Cellular Component: plasma membrane (GO:0005886);; Biological Process: response to sucrose (GO:0009744);; Biological Process: flavonoid biosynthetic process (GO:0009813);; Biological Process: red or far-red light sign…	--	--	--	--	Heme-binding-like protein At3g10130, chloroplastic (Precursor) GN=At3g10130 OS=Arabidopsis thaliana (Mouse-ear cress) PE=2 SV=1	S	Function unknown	Os01g0850900 [Oryza sativa Japonica Group]
LOC_Os01g63230	0.769349	0.828641	0.436374	6.13126	6.7284	5.67521	1.12918e-27	3.24971	up	--	--	Cellular Component: intracellular membrane-bounded organelle (GO:0043231);; Cellular Component: cytoplasmic part (GO:0044444);;	--	--	--	--	Uncharacterized protein At1g04910 GN=At1g04910 OS=Arabidopsis thaliana (Mouse-ear cress) PE=2 SV=1	S	Function unknown	putative axi 1 [Oryza sativa Japonica Group]
LOC_Os01g63280	0.381796	0.116315	0.196578	0.896781	0.867012	0.667818	0.00116623	1.63572	up	[RTKL]	General function prediction only;; Signal transduction mechanisms;; Transcription;; Replication, recombination and repair	Molecular Function: nucleotide binding (GO:0000166);; Molecular Function: protein serine/threonine kinase activity (GO:0004674);; Molecular Function: calmodulin-dependent protein kinase activity (GO:0004683);; Molecular Function: inorganic phosphate transmembrane transporter activity (GO:0005315);; Molecular Function: sugar:proton symporter activity (GO:0005351);; Molecular Function: calmodulin b…	--	--	[T]	Signal transduction mechanisms	Calmodulin-binding receptor-like cytoplasmic kinase 1 GN=CRCK1 OS=Arabidopsis thaliana (Mouse-ear cress) PE=1 SV=1	T	Signal transduction mechanisms	hypothetical protein OsI_04461 [Oryza sativa Indica Group]
LOC_Os01g63410	0.758197	1.18572	0.777091	5.41192	6.11349	5.23399	1.39834e-23	3.27316	up	--	--	Biological Process: maltose metabolic process (GO:0000023);; Cellular Component: chloroplast thylakoid membrane (GO:0009535);; Biological Process: thylakoid membrane organization (GO:0010027);; Biological Process: mRNA modification (GO:0016556);; Biological Process: starch biosynthetic process (GO:0019252);;	--	--	--	--	--	S	Function unknown	Os01g0853000 [Oryza sativa Japonica Group]
LOC_Os01g63480	3.01227	3.27779	2.34213	8.00502	7.59906	8.29185	1.58517e-08	1.52915	up	--	--	Biological Process: epidermis development (GO:0008544);; Biological Process: anatomical structure morphogenesis (GO:0009653);; Biological Process: cellular component organization (GO:0016043);; Molecular Function: N-acyltransferase activity (GO:0016410);; Molecular Function: transferase activity, transferring acyl groups other than amino-acyl groups (GO:0016747);; Biological Process: cellular bio…	--	--	--	--	Uncharacterized acetyltransferase At3g50280 GN=At3g50280 OS=Arabidopsis thaliana (Mouse-ear cress) PE=3 SV=1	S	Function unknown	putative hydroxycinnamoyl transferase [Oryza sativa Japonica Group]
LOC_Os01g63980	0	0.383876	0.166946	2.37803	2.14171	2.02058	2.07278e-15	3.59901	up	--	--	Molecular Function: nucleic acid binding (GO:0003676);; Molecular Function: sequence-specific DNA binding transcription factor activity (GO:0003700);; Molecular Function: protein binding (GO:0005515);; Cellular Component: nuclear envelope (GO:0005635);; Biological Process: regulation of transcription, DNA-templated (GO:0006355);; Biological Process: nucleus organization (GO:0006997);; Biological …	--	--	[R]	General function prediction only	Zinc finger protein WIP4 OS=Arabidopsis thaliana (Mouse-ear cress) PE=2 SV=1	R	General function prediction only	Os01g0859100 [Oryza sativa Japonica Group]
LOC_Os01g64100	0.291174	0.205987	0.142458	2.13839	1.96093	1.94695	1.08046e-11	3.26764	up	--	--	Molecular Function: hydrolase activity, hydrolyzing O-glycosyl compounds (GO:0004553);; Molecular Function: binding (GO:0005488);; Cellular Component: extracellular region (GO:0005576);; Biological Process: carbohydrate metabolic process (GO:0005975);; Biological Process: chitin catabolic process (GO:0006032);; Biological Process: gene expression (GO:0010467);; Cellular Component: cytoplasmic mem…	K01183|0|osa:4325066|Os01g0860400; K01183 chitinase [EC:3.2.1.14] (A)	Amino sugar and nucleotide sugar metabolism (ko00520)	[M]	Cell wall/membrane/envelope biogenesis	Acidic endochitinase (Precursor) GN=CHIT3 OS=Vitis vinifera (Grape) PE=2 SV=1	G	Carbohydrate transport and metabolism	Os01g0860400 [Oryza sativa Japonica Group]
LOC_Os01g64110	0.077316	0.214096	0.169262	2.79688	2.36623	2.15928	6.22253e-19	3.97769	up	--	--	Molecular Function: lysozyme activity (GO:0003796);; Molecular Function: hydrolase activity, hydrolyzing O-glycosyl compounds (GO:0004553);; Molecular Function: chitinase activity (GO:0004568);; Cellular Component: extracellular region (GO:0005576);; Biological Process: carbohydrate metabolic process (GO:0005975);; Biological Process: chitin catabolic process (GO:0006032);; Biological Process: re…	K01183|0|osa:4325067|Os01g0860500; K01183 chitinase [EC:3.2.1.14] (A)	Amino sugar and nucleotide sugar metabolism (ko00520)	[M]	Cell wall/membrane/envelope biogenesis	Lysozyme (Precursor) OS=Hevea brasiliensis (Para rubber tree) PE=1 SV=2	G	Carbohydrate transport and metabolism	Os01g0860500 [Oryza sativa Japonica Group]
LOC_Os01g64120	0.698531	0.684567	0.298961	3.43005	3.33707	2.79024	4.09186e-08	2.56739	up	[C]	Energy production and conversion	Molecular Function: protein binding (GO:0005515);; Biological Process: pentose-phosphate shunt (GO:0006098);; Biological Process: ferredoxin metabolic process (GO:0006124);; Molecular Function: ferrous iron binding (GO:0008198);; Molecular Function: electron carrier activity (GO:0009055);; Cellular Component: plastid (GO:0009536);; Cellular Component: chloroplast stroma (GO:0009570);; Biological …	K02639|1.94212e-103|osa:9270637|Os01g0860601; K02639 ferredoxin (A)	Photosynthesis (ko00195)	--	--	Ferredoxin-6, chloroplastic (Precursor) GN=FDX6 OS=Zea mays (Maize) PE=2 SV=1	S	Function unknown	Os01g0860601 [Oryza sativa Japonica Group]
LOC_Os01g64170	3.68887	4.19881	2.42677	35.8104	32.5475	28.0974	2.22858e-49	3.04432	up	--	--	Biological Process: microtubule cytoskeleton organization (GO:0000226);; Biological Process: cytokinesis by cell plate formation (GO:0000911);; Molecular Function: hydrolase activity, hydrolyzing O-glycosyl compounds (GO:0004553);; Cellular Component: extracellular region (GO:0005576);; Cellular Component: nucleus (GO:0005634);; Cellular Component: endoplasmic reticulum (GO:0005783);; Biological …	--	--	--	--	Glucan endo-1,3-beta-glucosidase 14 (Precursor) GN=At2g27500 OS=Arabidopsis thaliana (Mouse-ear cress) PE=1 SV=2	R	General function prediction only	Os01g0860800 [Oryza sativa Japonica Group]
LOC_Os01g64310	0.040134	0	0.036039	1.07774	1.06929	0.680603	1.54473e-15	4.77077	up	--	--	Molecular Function: DNA binding (GO:0003677);; Molecular Function: binding (GO:0005488);; Biological Process: regulation of transcription, DNA-templated (GO:0006355);; Biological Process: response to abiotic stimulus (GO:0009628);; Biological Process: response to abscisic acid (GO:0009737);; Biological Process: hormone-mediated signaling pathway (GO:0009755);; Biological Process: response to chit…	--	--	--	--	NAC domain-containing protein 90 GN=NAC090 OS=Arabidopsis thaliana (Mouse-ear cress) PE=2 SV=1	S	Function unknown	Os01g0862800 [Oryza sativa Japonica Group]
LOC_Os01g64360	1.19738	3.7205	3.88903	13.4794	15.6927	11.5882	3.5266e-15	2.21145	up	[M]	Cell wall/membrane/envelope biogenesis	Molecular Function: DNA binding (GO:0003677);; Molecular Function: chromatin binding (GO:0003682);; Cellular Component: nucleus (GO:0005634);; Cellular Component: cytosol (GO:0005829);; Biological Process: regulation of transcription, DNA-templated (GO:0006355);; Biological Process: gravitropism (GO:0009630);; Biological Process: response to salt stress (GO:0009651);; Biological Process: response…	--	--	[O]	Posttranslational modification, protein turnover, chaperones	Transcription factor DIVARICATA GN=DIVARICATA OS=Antirrhinum majus (Garden snapdragon) PE=2 SV=1	K	Transcription	hypothetical protein OsJ_04166 [Oryza sativa Japonica Group]
LOC_Os01g64540	0.161381	0.111021	0.154923	1.00598	0.663447	0.864145	5.29559e-07	2.54154	up	--	--	Cellular Component: cytosol (GO:0005829);; Biological Process: metabolic process (GO:0008152);; Molecular Function: transferase activity, transferring hexosyl groups (GO:0016758);; Molecular Function: UDP-glucosyltransferase activity (GO:0035251);; Biological Process: response to stimulus (GO:0050896);;	--	--	[GC]	Carbohydrate transport and metabolism;; Energy production and conversion	Putative UDP-rhamnose:rhamnosyltransferase 1 OS=Fragaria ananassa (Strawberry) PE=2 SV=1	CG	Energy production and conversion;; Carbohydrate transport and metabolism	Os01g0865400 [Oryza sativa Japonica Group]
LOC_Os01g64630	39.3565	35.8728	29.5139	87.1194	77.3848	75.4847	2.75342e-10	1.24872	up	[Z]	Cytoskeleton	Molecular Function: structural constituent of cytoskeleton (GO:0005200);; Molecular Function: protein binding (GO:0005515);; Molecular Function: ATP binding (GO:0005524);; Cellular Component: cell wall (GO:0005618);; Cellular Component: nucleolus (GO:0005730);; Cellular Component: cytoplasm (GO:0005737);; Cellular Component: mitochondrion (GO:0005739);; Cellular Component: cytosol (GO:0005829);; …	K10355|0|obr:102704928|actin-7-like; K10355 actin, other eukaryote (A)	--	[Z]	Cytoskeleton	Actin-7 GN=P0505D12.32-2 OS=Oryza sativa subsp. japonica (Rice) PE=3 SV=1	Z	Cytoskeleton	RecName: Full=Actin-7 [Oryza sativa Indica Group]
LOC_Os01g64790	1.96983	2.67957	1.43227	4.52911	4.14696	4.98206	0.000338283	1.27622	up	--	--	Biological Process: respiratory burst involved in defense response (GO:0002679);; Molecular Function: DNA binding (GO:0003677);; Molecular Function: sequence-specific DNA binding transcription factor activity (GO:0003700);; Molecular Function: protein binding (GO:0005515);; Cellular Component: nucleus (GO:0005634);; Cellular Component: nucleolus (GO:0005730);; Cellular Component: plasma membrane …	--	--	--	--	Ethylene-responsive transcription factor ABR1 GN=MVP7.8 OS=Arabidopsis thaliana (Mouse-ear cress) PE=2 SV=1	S	Function unknown	Os01g0868000 [Oryza sativa Japonica Group]
LOC_Os01g64860	2.0166	1.83798	1.15572	7.84916	7.55191	8.79394	5.27086e-17	2.3464	up	[O]	Posttranslational modification, protein turnover, chaperones	Molecular Function: serine-type endopeptidase activity (GO:0004252);; Cellular Component: cell wall (GO:0005618);; Cellular Component: plasma membrane (GO:0005886);; Biological Process: proteolysis (GO:0006508);; Biological Process: cell communication (GO:0007154);; Cellular Component: plant-type cell wall (GO:0009505);; Biological Process: response to external stimulus (GO:0009605);; Biological …	--	--	--	--	Subtilisin-like protease (Precursor) GN=At5g67360 OS=Arabidopsis thaliana (Mouse-ear cress) PE=1 SV=1	O	Posttranslational modification, protein turnover, chaperones	Os01g0868900 [Oryza sativa Japonica Group]
LOC_Os01g64890	0.734684	0.535885	0.775326	0.279683	0.52902	0.261611	0.0394053	-1.14832	down	--	--	Cellular Component: vacuole (GO:0005773);; Cellular Component: plasma membrane (GO:0005886);; Molecular Function: magnesium ion transmembrane transporter activity (GO:0015095);; Biological Process: magnesium ion transport (GO:0015693);; Cellular Component: integral component of membrane (GO:0016021);; Biological Process: response to stimulus (GO:0050896);;	--	--	[P]	Inorganic ion transport and metabolism	Magnesium transporter MRS2-E OS=Oryza sativa subsp. japonica (Rice) PE=2 SV=1	P	Inorganic ion transport and metabolism	Os01g0869200 [Oryza sativa Japonica Group]
LOC_Os01g65130	0.017584	0.037494	0.013085	0.727079	0.662325	0.605362	4.88959e-17	4.65042	up	--	--	Molecular Function: transporter activity (GO:0005215);; Cellular Component: vacuolar membrane (GO:0005774);; Cellular Component: plasma membrane (GO:0005886);; Biological Process: nitrogen compound metabolic process (GO:0006807);; Biological Process: oligopeptide transport (GO:0006857);; Molecular Function: anion transmembrane transporter activity (GO:0008509);; Cellular Component: plasmodesma (G…	--	--	[E]	Amino acid transport and metabolism	Protein NRT1/ PTR FAMILY 5.10 GN=NPF5.10 OS=Arabidopsis thaliana (Mouse-ear cress) PE=2 SV=1	E	Amino acid transport and metabolism	Os01g0871800 [Oryza sativa Japonica Group]
LOC_Os01g65150	0.262054	0.367187	0.154081	0.724791	0.902179	0.940939	0.000485179	1.79196	up	[E]	Amino acid transport and metabolism	Cellular Component: plant-type vacuole (GO:0000325);; Molecular Function: transporter activity (GO:0005215);; Cellular Component: vacuolar membrane (GO:0005774);; Biological Process: nitrogen compound metabolic process (GO:0006807);; Biological Process: cation transport (GO:0006812);; Biological Process: anion transport (GO:0006820);; Biological Process: oligopeptide transport (GO:0006857);; Biol…	--	--	[E]	Amino acid transport and metabolism	Protein NRT1/ PTR FAMILY 5.10 GN=NPF5.10 OS=Arabidopsis thaliana (Mouse-ear cress) PE=2 SV=1	E	Amino acid transport and metabolism	OSJNBb0008G24.17 [Oryza sativa Japonica Group]
LOC_Os01g65169	0.271526	0.212208	0.082509	3.03417	4.32254	4.35386	6.78153e-11	3.9562	up	[E]	Amino acid transport and metabolism	Cellular Component: plant-type vacuole (GO:0000325);; Molecular Function: transporter activity (GO:0005215);; Cellular Component: vacuolar membrane (GO:0005774);; Biological Process: nitrogen compound metabolic process (GO:0006807);; Biological Process: cation transport (GO:0006812);; Biological Process: anion transport (GO:0006820);; Biological Process: oligopeptide transport (GO:0006857);; Biol…	--	--	[E]	Amino acid transport and metabolism	Protein NRT1/ PTR FAMILY 5.10 GN=NPF5.10 OS=Arabidopsis thaliana (Mouse-ear cress) PE=2 SV=1	E	Amino acid transport and metabolism	Os01g0872100 [Oryza sativa Japonica Group]
LOC_Os01g65510	0.21883	0.380359	0.351759	4.12522	3.44557	3.53722	1.40751e-17	3.53802	up	--	--	Cellular Component: mitochondrion (GO:0005739);;	--	--	[A]	RNA processing and modification	F-box protein At5g07610 GN=At5g07610 OS=Arabidopsis thaliana (Mouse-ear cress) PE=2 SV=1	R	General function prediction only	unknown protein [Oryza sativa Japonica Group]
LOC_Os01g65590	7.49133	6.9338	6.14457	2.82812	0.52902	2.13989	4.19687e-06	-1.41935	down	--	--	Molecular Function: nucleotide binding (GO:0000166);; Biological Process: RNA splicing, via endonucleolytic cleavage and ligation (GO:0000394);; Molecular Function: nucleic acid binding (GO:0003676);; Cellular Component: endosome (GO:0005768);; Cellular Component: Golgi apparatus (GO:0005794);; Cellular Component: trans-Golgi network (GO:0005802);; Biological Process: methylation-dependent chroma…	--	--	[G]	Carbohydrate transport and metabolism	Probable beta-1,3-galactosyltransferase 8 GN=B3GALT8 OS=Arabidopsis thaliana (Mouse-ear cress) PE=2 SV=1	G	Carbohydrate transport and metabolism	Os01g0877400 [Oryza sativa Japonica Group]
LOC_Os01g65650	2.1331	2.20656	1.29555	6.50691	14.834	13.3978	0.000164697	2.75231	up	--	--	Biological Process: polysaccharide biosynthetic process (GO:0000271);; Biological Process: regionalization (GO:0003002);; Molecular Function: protein kinase activity (GO:0004672);; Molecular Function: protein serine/threonine kinase activity (GO:0004674);; Molecular Function: protein binding (GO:0005515);; Molecular Function: ATP binding (GO:0005524);; Biological Process: starch metabolic process…	--	--	--	--	Receptor-like protein kinase HSL1 (Precursor) GN=HSL1 OS=Arabidopsis thaliana (Mouse-ear cress) PE=2 SV=1	T	Signal transduction mechanisms	Os01g0878300 [Oryza sativa Japonica Group]
LOC_Os01g65670	0.064777	0.034324	0.078897	1.02956	0.829901	0.920332	9.58526e-13	3.82692	up	--	--	Cellular Component: integral component of plasma membrane (GO:0005887);; Biological Process: protein targeting to membrane (GO:0006612);; Biological Process: water transport (GO:0006833);; Biological Process: response to nematode (GO:0009624);; Biological Process: response to salt stress (GO:0009651);; Biological Process: response to fructose (GO:0009750);; Biological Process: positive regulation…	--	--	[E]	Amino acid transport and metabolism	Amino acid permease 5 GN=AAP5 OS=Arabidopsis thaliana (Mouse-ear cress) PE=1 SV=1	E	Amino acid transport and metabolism	Os01g0878700 [Oryza sativa Japonica Group]
LOC_Os01g65680	0	0.104392	0.044465	1.69596	1.34905	1.40413	6.43723e-18	4.92457	up	[S]	Function unknown	Cellular Component: cytoplasm (GO:0005737);; Biological Process: cellular aromatic compound metabolic process (GO:0006725);; Molecular Function: ferrous iron binding (GO:0008198);; Molecular Function: zinc ion binding (GO:0008270);; Molecular Function: oxidoreductase activity, acting on single donors with incorporation of molecular oxygen (GO:0016701);; Molecular Function: oxidoreductase activity…	K15777|0|osa:4325095|Os01g0878800; K15777 4,5-DOPA dioxygenase extradiol [EC:1.13.11.-] (A)	--	--	--	Extradiol ring-cleavage dioxygenase GN=LIGB OS=Arabidopsis thaliana (Mouse-ear cress) PE=2 SV=1	S	Function unknown	Os01g0878800 [Oryza sativa Japonica Group]
LOC_Os01g65830	2.06154	2.0032	2.11361	4.30762	4.34214	4.34331	0.00160149	1.10518	up	--	--	Biological Process: sulfur amino acid metabolic process (GO:0000096);; Biological Process: response to hypoxia (GO:0001666);; Biological Process: defense response to insect (GO:0002213);; Molecular Function: stearoyl-CoA 9-desaturase activity (GO:0004768);; Biological Process: glycine catabolic process (GO:0006546);; Biological Process: fatty acid biosynthetic process (GO:0006633);; Biological Pr…	K03921|0|osa:4324844|Os01g0880800; K03921 acyl-[acyl-carrier-protein] desaturase [EC:1.14.19.2] (A)	Fatty acid biosynthesis (ko00061);; Biosynthesis of unsaturated fatty acids (ko01040);; Fatty acid metabolism (ko01212)	--	--	Acyl-[acyl-carrier-protein] desaturase 1, chloroplastic (Precursor) OS=Oryza sativa subsp. japonica (Rice) PE=2 SV=1	I	Lipid transport and metabolism	Os01g0880800 [Oryza sativa Japonica Group]
LOC_Os01g65850	2.73316	1.72987	2.55054	0.602547	0.52902	0.61901	7.8088e-07	-1.85158	down	[KL]	Transcription;; Replication, recombination and repair	Cellular Component: nucleosome (GO:0000786);; Biological Process: regionalization (GO:0003002);; Molecular Function: nucleic acid binding (GO:0003676);; Molecular Function: DNA binding (GO:0003677);; Molecular Function: chromatin binding (GO:0003682);; Molecular Function: ATP-dependent DNA helicase activity (GO:0004003);; Molecular Function: protein binding (GO:0005515);; Molecular Function: ATP …	K11643|0|osa:4324846|Os01g0881000; K11643 chromodomain-helicase-DNA-binding protein 4 [EC:3.6.4.12] (A)	--	[R]	General function prediction only	CHD3-type chromatin-remodeling factor PICKLE GN=At2g25170 OS=Arabidopsis thaliana (Mouse-ear cress) PE=1 SV=1	R	General function prediction only	Os01g0881000 [Oryza sativa Japonica Group]
LOC_Os01g66120	10.5999	10.8784	8.91024	54.8187	51.2747	20.4357	0.00250448	2.08944	up	--	--	Biological Process: MAPK cascade (GO:0000165);; Biological Process: response to hypoxia (GO:0001666);; Molecular Function: DNA binding (GO:0003677);; Molecular Function: sequence-specific DNA binding transcription factor activity (GO:0003700);; Cellular Component: nucleus (GO:0005634);; Biological Process: regulation of transcription, DNA-templated (GO:0006355);; Biological Process: protein targe…	--	--	--	--	NAC domain-containing protein 48 OS=Oryza sativa subsp. japonica (Rice) PE=2 SV=1	K	Transcription	Os01g0884300 [Oryza sativa Japonica Group]
LOC_Os01g66440	12.5662	12.1823	5.78586	5.01089	0.52902	4.39027	0.00228645	-1.0535	down	--	--	Cellular Component: mitochondrion (GO:0005739);;	--	--	--	--	--	S	Function unknown	hypothetical protein OsJ_04344 [Oryza sativa Japonica Group]
LOC_Os01g66500	2.64023	2.21719	4.58026	7.30824	6.57992	6.68984	0.000289815	1.10752	up	[F]	Nucleotide transport and metabolism	Molecular Function: phosphoribosylformylglycinamidine synthase activity (GO:0004642);; Molecular Function: ATP binding (GO:0005524);; Cellular Component: mitochondrion (GO:0005739);; Biological Process: 'de novo' IMP biosynthetic process (GO:0006189);; Cellular Component: chloroplast stroma (GO:0009570);; Molecular Function: transferase activity (GO:0016740);; Biological Process: microgametogenes…	K01952|0|dosa:Os05t0104650-00|Os05g0104650; Similar to Formylglycinamide ribonucleotide amidotransferase (Fragment).; K01952 phosphoribosylformylglycinamidine synthase [EC:6.3.5.3] (A)	Purine metabolism (ko00230)	[F]	Nucleotide transport and metabolism	Probable phosphoribosylformylglycinamidine synthase, chloroplastic/mitochondrial (Precursor) GN=At1g74260 OS=Arabidopsis thaliana (Mouse-ear cress) PE=2 SV=3	F	Nucleotide transport and metabolism	putative formylglycineamide ribotide amidotransferase [Oryza sativa Japonica Group]
LOC_Os01g66530	1.54487	1.36719	1.04728	2.99559	2.7382	3.41205	0.0067967	1.26353	up	[U]	Intracellular trafficking, secretion, and vesicular transport	Cellular Component: nucleus (GO:0005634);; Cellular Component: endoplasmic reticulum (GO:0005783);; Biological Process: positive regulation of cell proliferation (GO:0008284);; Biological Process: brassinosteroid mediated signaling pathway (GO:0009742);; Cellular Component: membrane (GO:0016020);; Biological Process: positive regulation of cell growth (GO:0030307);; Cellular Component: intracellu…	--	--	--	--	Protein AUXIN-REGULATED GENE INVOLVED IN ORGAN SIZE OS=Oryza sativa subsp. japonica (Rice) PE=2 SV=1	--	--	Os01g0888800 [Oryza sativa Japonica Group]
LOC_Os01g66610	1.25684	1.61874	1.00216	4.4173	3.70753	4.43933	1.62217e-08	1.76011	up	--	--	Molecular Function: protein kinase activity (GO:0004672);; Molecular Function: protein serine/threonine kinase activity (GO:0004674);; Molecular Function: ATP binding (GO:0005524);; Cellular Component: mitochondrion (GO:0005739);; Biological Process: protein phosphorylation (GO:0006468);; Biological Process: defense response (GO:0006952);; Cellular Component: plastid (GO:0009536);; Cellular Compo…	--	--	--	--	G-type lectin S-receptor-like serine/threonine-protein kinase At2g19130 (Precursor) GN=At2g19130 OS=Arabidopsis thaliana (Mouse-ear cress) PE=2 SV=1	T	Signal transduction mechanisms	Os01g0889900 [Oryza sativa Japonica Group]
LOC_Os01g66650	1.27683	0.818887	0.688289	0.266119	0.52902	0.411416	0.00577941	-1.35779	down	--	--	Molecular Function: nucleic acid binding (GO:0003676);; Cellular Component: nucleus (GO:0005634);; Cellular Component: membrane (GO:0016020);;	--	--	[L]	Replication, recombination and repair	--	L	Replication, recombination and repair	Os01g0890300 [Oryza sativa Japonica Group]
LOC_Os01g66690	1.08237	1.0536	0.928625	0.44537	0.52902	0.486566	0.0157952	-1.10452	down	--	--	Biological Process: resolution of meiotic recombination intermediates (GO:0000712);; Biological Process: male meiosis (GO:0007140);; Biological Process: female meiotic division (GO:0007143);; Cellular Component: chloroplast (GO:0009507);; Biological Process: anatomical structure morphogenesis (GO:0009653);; Biological Process: cellular component organization (GO:0016043);; Biological Process: cel…	--	--	[S]	Function unknown	Vegetative cell wall protein gp1 (Precursor) GN=GP1 OS=Chlamydomonas reinhardtii (Chlamydomonas smithii) PE=1 SV=1	S	Function unknown	tetratricopeptide repeat (TPR)-containing protein-like [Oryza sativa Japonica Group]
LOC_Os01g66700	51.0246	41.6485	32.823	20.3182	0.52902	16.3574	7.29152e-09	-1.11738	down	[G]	Carbohydrate transport and metabolism	Molecular Function: beta-N-acetylhexosaminidase activity (GO:0004563);; Cellular Component: vacuole (GO:0005773);; Cellular Component: cytosol (GO:0005829);; Cellular Component: plasma membrane (GO:0005886);; Biological Process: carbohydrate metabolic process (GO:0005975);; Cellular Component: plant-type cell wall (GO:0009505);; Cellular Component: cytoplasmic membrane-bounded vesicle (GO:0016023…	K12373|0|osa:4324914|Os01g0891000; K12373 hexosaminidase [EC:3.2.1.52] (A)	Other glycan degradation (ko00511);; Amino sugar and nucleotide sugar metabolism (ko00520);; Glycosaminoglycan degradation (ko00531);; Glycosphingolipid biosynthesis - globo series (ko00603);; Glycosphingolipid biosynthesis - ganglio series (ko00604)	[G]	Carbohydrate transport and metabolism	Beta-hexosaminidase 3 (Precursor) GN=F5I14.13 OS=Arabidopsis thaliana (Mouse-ear cress) PE=1 SV=1	G	Carbohydrate transport and metabolism	Os01g0891000 [Oryza sativa Japonica Group]
LOC_Os01g66830	1.65414	1.13132	0.56563	1.89301	2.20578	1.78481	0.0223774	1.05034	up	--	--	Cellular Component: mitochondrion (GO:0005739);; Cellular Component: cytoplasmic membrane-bounded vesicle (GO:0016023);;	--	--	[M]	Cell wall/membrane/envelope biogenesis	--	M	Cell wall/membrane/envelope biogenesis	hypothetical protein OsJ_04376 [Oryza sativa Japonica Group]
LOC_Os01g66890	0.14617	0.209672	0.350977	0.9125	1.1957	0.886372	0.000459332	1.64066	up	--	--	Molecular Function: transcription cofactor activity (GO:0003712);; Molecular Function: histone acetyltransferase activity (GO:0004402);; Molecular Function: calmodulin binding (GO:0005516);; Cellular Component: extracellular region (GO:0005576);; Cellular Component: nucleus (GO:0005634);; Cellular Component: vacuolar membrane (GO:0005774);; Biological Process: regulation of transcription, DNA-tem…	--	--	[K]	Transcription	BTB/POZ and TAZ domain-containing protein 3 GN=BT3 OS=Arabidopsis thaliana (Mouse-ear cress) PE=1 SV=2	K	Transcription	Os01g0893400 [Oryza sativa Japonica Group]
LOC_Os01g67054	23.6901	22.7863	23.1658	44.3556	49.5611	43.4007	1.22264e-07	1.01197	up	--	--	Molecular Function: calcium ion binding (GO:0005509);; Cellular Component: mitochondrion (GO:0005739);; Cellular Component: vacuolar membrane (GO:0005774);; Cellular Component: endoplasmic reticulum lumen (GO:0005788);; Cellular Component: endoplasmic reticulum membrane (GO:0005789);; Cellular Component: Golgi apparatus (GO:0005794);; Cellular Component: cytosol (GO:0005829);; Biological Process:…	K08057|0|bdi:100837158|calreticulin-3-like; K08057 calreticulin (A)	Protein processing in endoplasmic reticulum (ko04141);; Phagosome (ko04145)	[O]	Posttranslational modification, protein turnover, chaperones	Calreticulin-3 (Precursor) GN=CRT3 OS=Arabidopsis thaliana (Mouse-ear cress) PE=1 SV=2	O	Posttranslational modification, protein turnover, chaperones	putative calreticulin [Oryza sativa Japonica Group]
LOC_Os01g67100	6.13506	5.28223	4.32357	2.25101	0.52902	2.08762	4.18185e-06	-1.19678	down	--	--	Biological Process: mitotic cell cycle (GO:0000278);; Biological Process: double-strand break repair via homologous recombination (GO:0000724);; Molecular Function: nucleic acid binding (GO:0003676);; Cellular Component: nucleus (GO:0005634);; Cellular Component: cytosol (GO:0005829);; Cellular Component: plasma membrane (GO:0005886);; Biological Process: DNA-dependent DNA replication (GO:0006261…	K10750|0|osa:4324973|Os01g0896300; K10750 chromatin assembly factor 1 subunit A (A)	--	[B]	Chromatin structure and dynamics	Chromatin assembly factor 1 subunit FSM OS=Oryza sativa subsp. japonica (Rice) PE=2 SV=1	B	Chromatin structure and dynamics	Os01g0896300 [Oryza sativa Japonica Group]
LOC_Os01g67134	164.262	144.47	150.827	85.766	0.52902	79.3996	3.87473e-05	-1.01952	down	[J]	Translation, ribosomal structure and biogenesis	Molecular Function: structural constituent of ribosome (GO:0003735);; Cellular Component: nucleolus (GO:0005730);; Cellular Component: mitochondrion (GO:0005739);; Cellular Component: vacuole (GO:0005773);; Cellular Component: plasma membrane (GO:0005886);; Biological Process: translation (GO:0006412);; Molecular Function: 5S rRNA binding (GO:0008097);; Biological Process: cell proliferation (GO:…	K02932|0|osa:4325100|Os01g0896800; K02932 large subunit ribosomal protein L5e (A)	Ribosome (ko03010)	[J]	Translation, ribosomal structure and biogenesis	60S ribosomal protein L5-1 OS=Oryza sativa subsp. japonica (Rice) PE=2 SV=1	J	Translation, ribosomal structure and biogenesis	putative 60S ribosomal protein L5 [Oryza sativa Japonica Group]
LOC_Os01g67710	1.27924	1.03933	1.59288	0.299706	0.52902	0.218651	0.000166493	-2.31558	down	--	--	Cellular Component: membrane (GO:0016020);;	--	--	--	--	--	--	--	B1065G12.31 [Oryza sativa Japonica Group]
LOC_Os01g67740	14.1693	16.2975	12.3271	7.00359	0.52902	5.87648	2.28464e-07	-1.07139	down	[D]	Cell cycle control, cell division, chromosome partitioning	Cellular Component: condensin complex (GO:0000796);; Molecular Function: transporter activity (GO:0005215);; Molecular Function: binding (GO:0005488);; Molecular Function: ATP binding (GO:0005524);; Cellular Component: nucleus (GO:0005634);; Cellular Component: cytoplasm (GO:0005737);; Biological Process: DNA replication (GO:0006260);; Biological Process: DNA repair (GO:0006281);; Biological Proc…	K06674|0|osa:4325020|Os01g0904400; K06674 structural maintenance of chromosome 2 (A)	--	[BD]	Chromatin structure and dynamics;; Cell cycle control, cell division, chromosome partitioning	Structural maintenance of chromosomes protein 2-1 OS=Arabidopsis thaliana (Mouse-ear cress) PE=2 SV=2	D	Cell cycle control, cell division, chromosome partitioning	Os01g0904400 [Oryza sativa Japonica Group]
LOC_Os01g68104	39.3737	35.4963	23.8512	15.1515	0.52902	14.6237	1.22156e-06	-1.02338	down	--	--	Biological Process: gene expression (GO:0010467);; Biological Process: RNA metabolic process (GO:0016070);; Biological Process: nucleobase-containing compound biosynthetic process (GO:0034654);; Biological Process: single-organism process (GO:0044699);;	--	--	--	--	Histone deacetylase HDT2 GN=HDT2 OS=Zea mays (Maize) PE=1 SV=1	R	General function prediction only	hypothetical protein OsJ_04484 [Oryza sativa Japonica Group]
LOC_Os01g68290	2.28909	3.06526	0.814111	5.94581	5.97393	7.46692	6.08714e-05	1.76891	up	--	--	--	--	--	[A]	RNA processing and modification	Serine/arginine-rich splicing factor RSZ22A GN=F25P17.11 OS=Arabidopsis thaliana (Mouse-ear cress) PE=1 SV=1	S	Function unknown	Os01g0910800 [Oryza sativa Japonica Group]
LOC_Os01g68500	0.060061	0.200458	16.4264	24.7411	22.5977	17.1484	0.0100626	1.7502	up	--	--	Cellular Component: cell wall (GO:0005618);; Cellular Component: membrane (GO:0016020);; Cellular Component: cytoplasmic membrane-bounded vesicle (GO:0016023);; Molecular Function: hydrolase activity (GO:0016787);; Biological Process: single-organism cellular process (GO:0044763);; Biological Process: organic substance metabolic process (GO:0071704);; Biological Process: cellular component organi…	--	--	--	--	Proline-rich receptor-like protein kinase PERK8 GN=PERK8 OS=Arabidopsis thaliana (Mouse-ear cress) PE=1 SV=1	R	General function prediction only	Os01g0913100 [Oryza sativa Japonica Group]
LOC_Os01g69050	0.075586	0.147008	0.140363	4.2316	3.951	4.66949	3.15594e-37	4.87916	up	--	--	--	--	--	--	--	Nuclear pore complex protein NUP62 {ECO:0000303|PubMed:21189294} OS=Arabidopsis thaliana (Mouse-ear cress) PE=1 SV=1	S	Function unknown	Os01g0919600 [Oryza sativa Japonica Group]
LOC_Os01g69290	8.49003	15.9835	7.40099	4.23752	0.52902	3.76964	0.00600539	-1.32309	down	--	--	Cellular Component: cell periphery (GO:0071944);;	--	--	[AR]	RNA processing and modification;; General function prediction only	Vegetative cell wall protein gp1 (Precursor) GN=GP1 OS=Chlamydomonas reinhardtii (Chlamydomonas smithii) PE=1 SV=1	S	Function unknown	Os01g0922100 [Oryza sativa Japonica Group]
LOC_Os01g69830	7.7647	12.8722	6.48405	19.4257	34.2135	25.7694	4.90382e-10	1.9938	up	--	--	Molecular Function: DNA binding (GO:0003677);; Cellular Component: nucleus (GO:0005634);; Biological Process: regulation of transcription, DNA-templated (GO:0006355);; Molecular Function: metal ion binding (GO:0046872);;	--	--	--	--	Squamosa promoter-binding-like protein 2 OS=Oryza sativa subsp. japonica (Rice) PE=2 SV=2	K	Transcription	RecName: Full=Squamosa promoter-binding-like protein 2 [Oryza sativa Japonica Group]
LOC_Os01g69960	7.54735	8.14348	3.4424	0.079321	0.52902	0.0226	1.03359e-22	-7.06654	down	--	--	--	--	--	--	--	Protein Ycf2 {ECO:0000255|HAMAP-Rule:MF_01330} OS=Oenothera glazioviana (Large-flowered evening primrose) PE=3 SV=1	S	Function unknown	Os01g0924200 [Oryza sativa Japonica Group]
LOC_Os01g69970	19.6304	24.7435	15.6934	9.95293	0.52902	8.55787	1.84981e-06	-1.03624	down	[R]	General function prediction only	Molecular Function: binding (GO:0005488);; Cellular Component: nucleus (GO:0005634);; Biological Process: cellular protein modification process (GO:0006464);; Biological Process: organelle organization (GO:0006996);; Biological Process: signal transduction (GO:0007165);; Biological Process: response to red or far red light (GO:0009639);; Biological Process: anatomical structure morphogenesis (GO:…	K14791|0|osa:4327260|Os01g0924300; K14791 periodic tryptophan protein 1 (A)	--	[S]	Function unknown	E3 ubiquitin-protein ligase COP1 GN=COP1 OS=Arabidopsis thaliana (Mouse-ear cress) PE=1 SV=2	R	General function prediction only	Os01g0924300 [Oryza sativa Japonica Group]
LOC_Os01g70110	14.8226	20.2738	9.36418	113.586	101.212	106.913	2.34664e-48	2.93836	up	--	--	Molecular Function: DNA binding (GO:0003677);; Molecular Function: sequence-specific DNA binding transcription factor activity (GO:0003700);; Cellular Component: nucleus (GO:0005634);; Biological Process: regulation of transcription, DNA-templated (GO:0006355);; Biological Process: signal transduction (GO:0007165);; Biological Process: response to water deprivation (GO:0009414);; Biological Proce…	--	--	--	--	NAC domain-containing protein 68 OS=Oryza sativa subsp. japonica (Rice) PE=2 SV=1	S	Function unknown	Os01g0925400 [Oryza sativa Japonica Group]
LOC_Os01g70130	0.373404	0.502964	0.279155	3.75681	3.81196	3.37123	8.78506e-21	3.09396	up	[RTKL]	General function prediction only;; Signal transduction mechanisms;; Transcription;; Replication, recombination and repair	Biological Process: mitotic cell cycle (GO:0000278);; Molecular Function: protein kinase activity (GO:0004672);; Molecular Function: protein serine/threonine kinase activity (GO:0004674);; Molecular Function: protein tyrosine kinase activity (GO:0004713);; Molecular Function: protein binding (GO:0005515);; Molecular Function: ATP binding (GO:0005524);; Cellular Component: nucleus (GO:0005634);; C…	K08819|0|obr:102711656|probable serine/threonine-protein kinase At1g54610-like; K08819 cyclin-dependent kinase 12/13 [EC:2.7.11.22 2.7.11.23] (A)	--	[D]	Cell cycle control, cell division, chromosome partitioning	Probable serine/threonine-protein kinase At1g54610 GN=At1g54610 OS=Arabidopsis thaliana (Mouse-ear cress) PE=1 SV=1	T	Signal transduction mechanisms	putative CRK1 protein [Oryza sativa Japonica Group]
LOC_Os01g70170	14.4514	19.8104	31.7713	81.0999	70.4351	68.765	5.96938e-15	1.6824	up	[G]	Carbohydrate transport and metabolism	Molecular Function: sedoheptulose-7-phosphate:D-glyceraldehyde-3-phosphate glyceronetransferase activity (GO:0004801);; Cellular Component: mitochondrion (GO:0005739);; Biological Process: glycolytic process (GO:0006096);; Biological Process: pentose-phosphate shunt (GO:0006098);; Biological Process: aerobic respiration (GO:0009060);; Cellular Component: chloroplast stroma (GO:0009570);; Biologic…	K00616|0|osa:4327239|Os01g0926300; K00616 transaldolase [EC:2.2.1.2] (A)	Pentose phosphate pathway (ko00030);; Carbon metabolism (ko01200);; Biosynthesis of amino acids (ko01230)	[G]	Carbohydrate transport and metabolism	Transaldolase {ECO:0000250|UniProtKB:P48983} (Fragments) OS=Capsicum annuum var. annuum (Red pepper) PE=1 SV=1	G	Carbohydrate transport and metabolism	Os01g0926300 [Oryza sativa Japonica Group]
LOC_Os01g70200	1.8416	2.12066	1.7438	12.0142	10.2119	10.2157	4.75653e-19	2.44263	up	--	--	Cellular Component: Golgi membrane (GO:0000139);; Cellular Component: mitochondrion (GO:0005739);; Cellular Component: endosome (GO:0005768);; Cellular Component: trans-Golgi network (GO:0005802);; Biological Process: plant-type secondary cell wall biogenesis (GO:0009834);; Biological Process: glucuronoxylan biosynthetic process (GO:0010417);; Cellular Component: integral component of membrane (G…	--	--	[GMW]	Carbohydrate transport and metabolism;; Cell wall/membrane/envelope biogenesis;; Extracellular structures	Probable glucuronosyltransferase Os01g0926700 OS=Oryza sativa subsp. japonica (Rice) PE=3 SV=1	GMW	Carbohydrate transport and metabolism;; Cell wall/membrane/envelope biogenesis;; Extracellular structures	RecName: Full=Probable glucuronosyltransferase Os01g0926700 [Oryza sativa Japonica Group]
LOC_Os01g70210	0.282307	0.221671	0.127526	2.4562	2.00342	1.88511	1.51391e-11	3.37941	up	--	--	--	--	--	[I]	Lipid transport and metabolism	Patellin-6 GN=PATL6 OS=Arabidopsis thaliana (Mouse-ear cress) PE=2 SV=1	I	Lipid transport and metabolism	Os01g0926800 [Oryza sativa Japonica Group]
LOC_Os01g70440	0	0.095143	0.652989	7.60941	8.84597	6.37764	6.04032e-26	4.71147	up	--	--	Cellular Component: cytoplasmic membrane-bounded vesicle (GO:0016023);; Biological Process: anther wall tapetum formation (GO:0048656);;	--	--	[AR]	RNA processing and modification;; General function prediction only	Serine/arginine-rich splicing factor SR45 GN=F19K19.9 OS=Arabidopsis thaliana (Mouse-ear cress) PE=1 SV=1	S	Function unknown	Os01g0929600 [Oryza sativa Japonica Group]
LOC_Os01g70490	0.092285	0.072678	0.037892	0.741312	0.766684	0.547982	1.84455e-09	3.19238	up	[P]	Inorganic ion transport and metabolism	Cellular Component: vacuolar membrane (GO:0005774);; Cellular Component: plasma membrane (GO:0005886);; Biological Process: glucose catabolic process (GO:0006007);; Biological Process: pollen development (GO:0009555);; Molecular Function: potassium:sodium symporter activity (GO:0009674);; Cellular Component: integral component of membrane (GO:0016021);; Biological Process: cysteine biosynthetic p…	K03549|0|osa:4326945|Os01g0930400; K03549 KUP system potassium uptake protein (A)	--	--	--	Potassium transporter 5 OS=Oryza sativa subsp. japonica (Rice) PE=2 SV=2	P	Inorganic ion transport and metabolism	Os01g0930400 [Oryza sativa Japonica Group]
LOC_Os01g70500	0.548326	0.606591	0.507379	1.82139	1.28731	2.07589	0.000352557	1.69165	up	--	--	--	--	--	--	--	Double-stranded RNA-binding protein 5 OS=Oryza sativa subsp. japonica (Rice) PE=2 SV=1	S	Function unknown	Os01g0930500 [Oryza sativa Japonica Group]
LOC_Os01g70550	5.70584	5.73235	5.37621	14.0914	13.5821	11.9934	2.41345e-09	1.3497	up	[S]	Function unknown	Biological Process: cytokinesis by cell plate formation (GO:0000911);; Biological Process: response to cyclopentenone (GO:0010583);; Cellular Component: membrane (GO:0016020);; Biological Process: mRNA modification (GO:0016556);; Biological Process: spindle assembly (GO:0051225);;	K10532|0|osa:4326815|Os01g0931100; K10532 heparan-alpha-glucosaminide N-acetyltransferase [EC:2.3.1.78] (A)	Glycosaminoglycan degradation (ko00531)	[S]	Function unknown	--	S	Function unknown	Os01g0931100 [Oryza sativa Japonica Group]
LOC_Os01g70560	19.2395	21.0974	13.3431	6.76199	0.52902	5.52084	1.21346e-09	-1.5321	down	--	--	Biological Process: cytokinesis by cell plate formation (GO:0000911);; Biological Process: cellular process (GO:0009987);; Biological Process: response to cyclopentenone (GO:0010583);; Cellular Component: membrane (GO:0016020);; Cellular Component: intracellular organelle (GO:0043229);; Biological Process: spindle assembly (GO:0051225);; Cellular Component: cell periphery (GO:0071944);;	--	--	[S]	Function unknown	Formin-like protein 5 GN=P0453E05.107 OS=Oryza sativa subsp. japonica (Rice) PE=2 SV=2	S	Function unknown	Os01g0931200 [Oryza sativa Japonica Group]
LOC_Os01g70890	1.09135	1.37414	0.705746	0.070834	0.52902	0.674855	0.0303578	-1.12042	down	[B]	Chromatin structure and dynamics	Molecular Function: sequence-specific DNA binding transcription factor activity (GO:0003700);; Cellular Component: nucleus (GO:0005634);; Biological Process: regulation of transcription, DNA-templated (GO:0006355);; Molecular Function: sequence-specific DNA binding (GO:0043565);; Molecular Function: protein heterodimerization activity (GO:0046982);;	--	--	[K]	Transcription	Nuclear transcription factor Y subunit B-5 GN=NFYB5 OS=Arabidopsis thaliana (Mouse-ear cress) PE=2 SV=1	K	Transcription	Os01g0935200 [Oryza sativa Japonica Group]
LOC_Os01g70980	110.897	115.501	63.4609	46.8058	0.52902	43.1587	3.4519e-06	-1.03623	down	--	--	Cellular Component: mitochondrial envelope (GO:0005740);; Cellular Component: integral component of membrane (GO:0016021);;	--	--	--	--	Uncharacterized mitochondrial protein ymf17 GN=YMF17 OS=Marchantia polymorpha (Liverwort) PE=4 SV=1	S	Function unknown	Os01g0935900 [Oryza sativa Japonica Group]
LOC_Os01g71090	0.541433	0.931749	0.363379	9.67065	9.34953	9.17838	1.15818e-35	4.01897	up	--	--	Molecular Function: aspartic-type endopeptidase activity (GO:0004190);; Molecular Function: binding (GO:0005488);; Biological Process: proteolysis (GO:0006508);; Biological Process: cellular aromatic compound metabolic process (GO:0006725);; Biological Process: defense response (GO:0006952);; Biological Process: signal transduction (GO:0007165);; Biological Process: response to biotic stimulus (G…	--	--	[O]	Posttranslational modification, protein turnover, chaperones	Basic 7S globulin low kDa subunit (Precursor) GN=BG OS=Glycine max (Soybean) PE=1 SV=2	O	Posttranslational modification, protein turnover, chaperones	Os01g0937100 [Oryza sativa Japonica Group]
LOC_Os01g71094	0.101673	0.088594	0.097127	0.622561	0.832533	0.829827	3.32361e-08	2.94741	up	--	--	Molecular Function: aspartic-type endopeptidase activity (GO:0004190);; Cellular Component: nucleus (GO:0005634);; Biological Process: proteolysis (GO:0006508);; Biological Process: defense response (GO:0006952);; Cellular Component: cytoplasmic membrane-bounded vesicle (GO:0016023);; Molecular Function: ADP binding (GO:0043531);; Biological Process: cellular metabolic process (GO:0044237);; Biol…	--	--	[O]	Posttranslational modification, protein turnover, chaperones	Basic 7S globulin 2 low kDa subunit (Precursor) OS=Glycine max (Soybean) PE=1 SV=1	O	Posttranslational modification, protein turnover, chaperones	Os01g0937200 [Oryza sativa Japonica Group]
LOC_Os01g71310	0.016961	0.083037	0.141108	0.431737	0.331188	0.351603	4.58932e-05	1.95049	up	[C]	Energy production and conversion	Cellular Component: extracellular space (GO:0005615);; Cellular Component: vacuole (GO:0005773);; Molecular Function: primary amine oxidase activity (GO:0008131);; Molecular Function: UDP-N-acetylmuramate dehydrogenase activity (GO:0008762);; Biological Process: cytokinin metabolic process (GO:0009690);; Biological Process: jasmonic acid metabolic process (GO:0009694);; Biological Process: respon…	K00279|0|osa:4326515|Os01g0940000; K00279 cytokinin dehydrogenase [EC:1.5.99.12] (A)	Zeatin biosynthesis (ko00908)	[C]	Energy production and conversion	Cytokinin dehydrogenase 4 (Precursor) GN=B1150F11.25 OS=Oryza sativa subsp. japonica (Rice) PE=2 SV=1	C	Energy production and conversion	Os01g0940000 [Oryza sativa Japonica Group]
LOC_Os01g71380	0	0	0	1.89414	1.61889	1.67961	2.98907e-27	Inf	up	--	--	Cellular Component: extracellular region (GO:0005576);; Cellular Component: cell wall (GO:0005618);; Cellular Component: vacuole (GO:0005773);; Cellular Component: plasma membrane (GO:0005886);; Biological Process: carbohydrate metabolic process (GO:0005975);; Biological Process: defense response (GO:0006952);; Biological Process: response to cold (GO:0009409);; Biological Process: response to ba…	--	--	--	--	Glucan endo-1,3-beta-glucosidase GII (Precursor) OS=Hordeum vulgare (Barley) PE=1 SV=1	R	General function prediction only	Os01g0941200 [Oryza sativa Japonica Group]
LOC_Os01g71460	1.62616	1.63252	1.34424	0.616798	0.52902	0.509485	0.00250033	-1.45106	down	--	--	Biological Process: cellular process (GO:0009987);; Cellular Component: nuclear part (GO:0044428);;	--	--	[A]	RNA processing and modification	Serine/arginine-rich splicing factor SR45 GN=F19K19.9 OS=Arabidopsis thaliana (Mouse-ear cress) PE=1 SV=1	R	General function prediction only	Os01g0942200 [Oryza sativa Japonica Group]
LOC_Os01g71670	0	0	0	4.78479	3.80765	4.14706	2.91806e-46	Inf	up	--	--	Cellular Component: extracellular region (GO:0005576);; Cellular Component: cell wall (GO:0005618);; Cellular Component: vacuole (GO:0005773);; Cellular Component: plasma membrane (GO:0005886);; Biological Process: carbohydrate metabolic process (GO:0005975);; Biological Process: defense response (GO:0006952);; Biological Process: response to cold (GO:0009409);; Biological Process: response to ba…	--	--	--	--	Glucan endo-1,3-beta-glucosidase GII (Precursor) OS=Hordeum vulgare (Barley) PE=1 SV=1	R	General function prediction only	Os01g0944700 [Oryza sativa Japonica Group]
LOC_Os01g71820	0.035509	0.058702	0.030034	2.86189	2.5198	3.68107	1.00433e-25	5.83646	up	--	--	Cellular Component: cell wall (GO:0005618);; Cellular Component: cytoplasm (GO:0005737);; Cellular Component: vacuole (GO:0005773);; Cellular Component: plasma membrane (GO:0005886);; Biological Process: carbohydrate metabolic process (GO:0005975);; Biological Process: defense response (GO:0006952);; Biological Process: response to cold (GO:0009409);; Biological Process: response to bacterium (GO…	--	--	--	--	Glucan endo-1,3-beta-glucosidase GV OS=Hordeum vulgare (Barley) PE=2 SV=2	R	General function prediction only	Os01g0946600 [Oryza sativa Japonica Group]
LOC_Os01g71830	0	0	0	5.28996	5.63536	6.16706	1.59637e-50	Inf	up	--	--	Cellular Component: cell wall (GO:0005618);; Cellular Component: cytoplasm (GO:0005737);; Cellular Component: vacuole (GO:0005773);; Cellular Component: plasma membrane (GO:0005886);; Biological Process: carbohydrate metabolic process (GO:0005975);; Biological Process: defense response (GO:0006952);; Biological Process: response to cold (GO:0009409);; Biological Process: response to bacterium (GO…	--	--	--	--	Glucan endo-1,3-beta-glucosidase GV OS=Hordeum vulgare (Barley) PE=2 SV=2	R	General function prediction only	Os01g0946700 [Oryza sativa Japonica Group]
LOC_Os01g72009	95	77.6142	59.6929	160.672	162.805	160.221	1.67029e-08	1.12086	up	--	--	Cellular Component: plasma membrane (GO:0005886);; Biological Process: protein targeting to membrane (GO:0006612);; Biological Process: positive regulation of flavonoid biosynthetic process (GO:0009963);; Biological Process: regulation of plant-type hypersensitive response (GO:0010363);;	--	--	--	--	--	S	Function unknown	unknown protein [Oryza sativa Japonica Group]
LOC_Os01g72200	0.409738	0.621543	0.673734	1.84653	1.72615	1.74316	0.00042707	1.54706	up	--	--	--	--	--	[S]	Function unknown	--	S	Function unknown	Os01g0950800 [Oryza sativa Japonica Group]
LOC_Os01g72270	0.120705	0.39624	0.253825	35.7631	32.1522	32.8112	6.36369e-134	7.05606	up	[Q]	Secondary metabolites biosynthesis, transport and catabolism	Molecular Function: monooxygenase activity (GO:0004497);; Molecular Function: binding (GO:0005488);; Molecular Function: iron ion binding (GO:0005506);; Cellular Component: endoplasmic reticulum (GO:0005783);; Biological Process: fatty acid biosynthetic process (GO:0006633);; Biological Process: signal transduction (GO:0007165);; Molecular Function: electron carrier activity (GO:0009055);; Biolog…	--	--	[QI]	Secondary metabolites biosynthesis, transport and catabolism;; Lipid transport and metabolism	Cytochrome P450 94A2 GN=CYP94A2 OS=Vicia sativa (Spring vetch) PE=2 SV=1	Q	Secondary metabolites biosynthesis, transport and catabolism	putative cytochrome P450-dependent fatty acid hydroxylase [Oryza sativa Japonica Group]
LOC_Os01g72420	0.467846	0.331896	0.262996	1.13568	1.07589	1.38041	0.000232599	1.65842	up	--	--	Cellular Component: cytoplasmic membrane-bounded vesicle (GO:0016023);;	--	--	--	--	Serine/arginine-rich splicing factor SR45 GN=F19K19.9 OS=Arabidopsis thaliana (Mouse-ear cress) PE=1 SV=1	R	General function prediction only	Os01g0953500 [Oryza sativa Japonica Group]
LOC_Os01g72490	9.5094	13.1939	6.68739	22.956	23.6811	22.5207	2.03519e-12	1.39612	up	--	--	Biological Process: cell morphogenesis (GO:0000902);; Biological Process: regionalization (GO:0003002);; Cellular Component: plastid (GO:0009536);; Biological Process: response to auxin (GO:0009733);; Biological Process: gibberellic acid mediated signaling pathway (GO:0009740);; Biological Process: epidermal cell differentiation (GO:0009913);; Molecular Function: protein homodimerization activity…	--	--	--	--	Protein LATERAL ROOT PRIMORDIUM 1 GN=LRP1 OS=Arabidopsis thaliana (Mouse-ear cress) PE=1 SV=1	S	Function unknown	Os01g0954500 [Oryza sativa Japonica Group]
LOC_Os01g72530	2.09253	2.38531	1.31468	7.59127	7.6997	7.49857	1.02908e-08	2.04685	up	[TZDR]	Signal transduction mechanisms;; Cytoskeleton;; Cell cycle control, cell division, chromosome partitioning;; General function prediction only	Molecular Function: calcium ion binding (GO:0005509);; Cellular Component: nucleus (GO:0005634);; Cellular Component: peroxisome (GO:0005777);; Cellular Component: plasma membrane (GO:0005886);; Biological Process: response to cold (GO:0009409);; Biological Process: double fertilization forming a zygote and endosperm (GO:0009567);; Biological Process: response to wounding (GO:0009611);; Biologica…	K13448|1.75728e-103|dosa:Os01t0955100-01|Os01g0955100; Similar to Calmodulin-like protein (Fragment).; K13448 calcium-binding protein CML (A)	Plant-pathogen interaction (ko04626)	[T]	Signal transduction mechanisms	Probable calcium-binding protein CML31 GN=B1139B11.15 OS=Oryza sativa subsp. japonica (Rice) PE=2 SV=1	T	Signal transduction mechanisms	Os01g0955100 [Oryza sativa Japonica Group]
LOC_Os01g72560	0.546905	0.423329	0.46987	1.92149	1.44195	1.45219	0.000247778	1.74792	up	--	--	Cellular Component: plastid (GO:0009536);;	--	--	--	--	--	S	Function unknown	hypothetical protein [Oryza sativa Japonica Group]
LOC_Os01g72570	6.37657	6.7619	5.35817	12.3222	12.618	12.482	3.21389e-08	1.12091	up	--	--	Biological Process: defense response to oomycetes (GO:0002229);; Molecular Function: binding (GO:0005488);; Cellular Component: cell wall (GO:0005618);; Cellular Component: mitochondrion (GO:0005739);; Cellular Component: plastid (GO:0009536);; Cellular Component: membrane (GO:0016020);; Cellular Component: integral component of membrane (GO:0016021);; Biological Process: glutathione transport (G…	--	--	--	--	Formin-like protein 5 GN=P0453E05.107 OS=Oryza sativa subsp. japonica (Rice) PE=2 SV=2	S	Function unknown	hypothetical protein OsI_05253 [Oryza sativa Indica Group]
LOC_Os01g72600	0.457363	0.948122	0.294753	6.19442	5.4596	6.60581	9.16586e-20	3.50412	up	--	--	Molecular Function: protein binding (GO:0005515);; Biological Process: cellular protein modification process (GO:0006464);; Biological Process: signal transduction (GO:0007165);; Biological Process: response to abiotic stimulus (GO:0009628);; Biological Process: response to endogenous stimulus (GO:0009719);; Biological Process: post-embryonic development (GO:0009791);; Biological Process: defense…	--	--	[S]	Function unknown	U-box domain-containing protein 14 GN=PUB14 OS=Arabidopsis thaliana (Mouse-ear cress) PE=1 SV=1	S	Function unknown	Os01g0956075 [Oryza sativa Japonica Group]
LOC_Os01g72610	0	0	0.017481	6.49746	5.96648	5.48736	5.37234e-70	9.23699	up	--	--	Cellular Component: mitochondrion (GO:0005739);; Biological Process: cellular process (GO:0009987);; Cellular Component: membrane (GO:0016020);; Molecular Function: transferase activity, transferring glycosyl groups (GO:0016757);; Cellular Component: nuclear part (GO:0044428);; Cellular Component: cytoplasmic part (GO:0044444);;	--	--	[S]	Function unknown	CASP-like protein 4A1 OS=Zea mays (Maize) PE=2 SV=2	S	Function unknown	Os01g0956200 [Oryza sativa Japonica Group]
LOC_Os01g72760	0.158247	0	0.062456	0.787388	0.817899	0.979402	1.11643e-10	3.53178	up	[Q]	Secondary metabolites biosynthesis, transport and catabolism	Molecular Function: monooxygenase activity (GO:0004497);; Molecular Function: binding (GO:0005488);; Molecular Function: iron ion binding (GO:0005506);; Molecular Function: electron carrier activity (GO:0009055);; Cellular Component: membrane (GO:0016020);; Cellular Component: cytoplasmic membrane-bounded vesicle (GO:0016023);; Biological Process: diterpenoid biosynthetic process (GO:0016102);; M…	--	--	[Q]	Secondary metabolites biosynthesis, transport and catabolism	Premnaspirodiene oxygenase GN=CYP71D55 OS=Hyoscyamus muticus (Egyptian henbane) PE=1 SV=1	Q	Secondary metabolites biosynthesis, transport and catabolism	unnamed protein product [Oryza sativa Japonica Group]
LOC_Os01g72810	0.049717	0.01768	0	0.523542	0.439836	0.45146	6.11549e-12	4.23866	up	--	--	Molecular Function: binding (GO:0005488);; Biological Process: response to stress (GO:0006950);; Cellular Component: membrane (GO:0016020);; Cellular Component: cytoplasmic membrane-bounded vesicle (GO:0016023);; Molecular Function: kinase activity (GO:0016301);; Biological Process: phosphorylation (GO:0016310);; Molecular Function: transferase activity, transferring phosphorus-containing groups …	--	--	--	--	Epidermis-specific secreted glycoprotein EP1 (Precursor) GN=EP1 OS=Daucus carota (Wild carrot) PE=1 SV=1	R	General function prediction only	Os01g0958200 [Oryza sativa Japonica Group]
LOC_Os01g72834	1.32931	1.37824	1.04673	3.0742	3.0166	2.93513	0.000140611	1.25136	up	[R]	General function prediction only	Molecular Function: nucleotide binding (GO:0000166);; Biological Process: mRNA splicing, via spliceosome (GO:0000398);; Molecular Function: RNA binding transcription antitermination factor activity (GO:0001072);; Molecular Function: double-stranded DNA binding (GO:0003690);; Molecular Function: single-stranded DNA binding (GO:0003697);; Molecular Function: RNA binding (GO:0003723);; Molecular Fun…	--	--	[R]	General function prediction only	UBP1-associated proteins 1A GN=UBA1A OS=Arabidopsis thaliana (Mouse-ear cress) PE=1 SV=2	R	General function prediction only	Os01g0958500 [Oryza sativa Japonica Group]
LOC_Os01g72970	0.613056	0.380676	0.667032	1.31946	1.53091	1.17724	0.00128537	1.25472	up	[D]	Cell cycle control, cell division, chromosome partitioning	Biological Process: cellular process (GO:0009987);; Cellular Component: intracellular membrane-bounded organelle (GO:0043231);; Cellular Component: intracellular organelle part (GO:0044446);;	--	--	--	--	Serine/arginine-rich splicing factor SR45 GN=F19K19.9 OS=Arabidopsis thaliana (Mouse-ear cress) PE=1 SV=1	S	Function unknown	Os01g0960200 [Oryza sativa Japonica Group]
LOC_Os01g73000	14.7692	12.6707	8.98289	20.1096	23.0116	23.1599	1.67417e-05	1.01083	up	--	--	Molecular Function: ubiquitin-protein transferase activity (GO:0004842);; Cellular Component: nucleus (GO:0005634);; Cellular Component: plasma membrane (GO:0005886);; Molecular Function: zinc ion binding (GO:0008270);; Cellular Component: plastid (GO:0009536);; Biological Process: response to wounding (GO:0009611);; Biological Process: cytokinin metabolic process (GO:0009690);; Biological Proces…	--	--	[T]	Signal transduction mechanisms	E3 ubiquitin-protein ligase RGLG1 GN=RGLG1 OS=Arabidopsis thaliana (Mouse-ear cress) PE=1 SV=1	O	Posttranslational modification, protein turnover, chaperones	Os01g0960500 [Oryza sativa Japonica Group]
LOC_Os01g73040	1.25441	1.25732	0.589014	3.59003	3.30414	3.2134	1.65913e-08	1.92911	up	[R]	General function prediction only	Biological Process: protein targeting to membrane (GO:0006612);; Cellular Component: plastid (GO:0009536);; Biological Process: response to ethylene (GO:0009723);; Biological Process: abscisic acid-activated signaling pathway (GO:0009738);; Biological Process: salicylic acid mediated signaling pathway (GO:0009863);; Biological Process: jasmonic acid mediated signaling pathway (GO:0009867);; Biolo…	--	--	--	--	CBS domain-containing protein CBSCBSPB3 GN=CBSCBSPB3 OS=Arabidopsis thaliana (Mouse-ear cress) PE=1 SV=1	S	Function unknown	Os01g0961200 [Oryza sativa Japonica Group]
LOC_Os01g73110	21.9203	33.4188	16.6744	10.7112	0.52902	10.4937	0.000751573	-1.15878	down	--	--	Biological Process: multicellular organismal development (GO:0007275);; Biological Process: anatomical structure morphogenesis (GO:0009653);; Cellular Component: cytoplasmic membrane-bounded vesicle (GO:0016023);; Biological Process: single-organism developmental process (GO:0044767);; Biological Process: cellular developmental process (GO:0048869);; Cellular Component: cell periphery (GO:0071944…	--	--	--	--	Vegetative cell wall protein gp1 (Precursor) GN=GP1 OS=Chlamydomonas reinhardtii (Chlamydomonas smithii) PE=1 SV=1	S	Function unknown	hypothetical protein OsI_05308 [Oryza sativa Indica Group]
LOC_Os01g73170	2.17739	2.32522	2.14911	6.12139	5.76219	5.96143	8.36547e-06	1.46127	up	--	--	Biological Process: defense response to nematode (GO:0002215);; Molecular Function: peroxidase activity (GO:0004601);; Molecular Function: binding (GO:0005488);; Cellular Component: extracellular region (GO:0005576);; Cellular Component: cell wall (GO:0005618);; Cellular Component: vacuolar membrane (GO:0005774);; Cellular Component: Golgi apparatus (GO:0005794);; Biological Process: ion transpor…	K00430|0|osa:4324554|Os01g0962700; K00430 peroxidase [EC:1.11.1.7] (A)	Phenylalanine metabolism (ko00360);; Phenylpropanoid biosynthesis (ko00940)	--	--	Cationic peroxidase SPC4 (Precursor) GN=Sb03g046810 OS=Sorghum bicolor (Sorghum) PE=1 SV=2	G	Carbohydrate transport and metabolism	Os01g0962700 [Oryza sativa Japonica Group]
LOC_Os01g73200	0.916559	0.656196	0.532785	1.2989	1.44467	1.4876	0.0418471	1.05727	up	--	--	Biological Process: defense response to nematode (GO:0002215);; Molecular Function: peroxidase activity (GO:0004601);; Cellular Component: extracellular region (GO:0005576);; Cellular Component: vacuole (GO:0005773);; Cellular Component: vacuolar membrane (GO:0005774);; Cellular Component: Golgi apparatus (GO:0005794);; Biological Process: ion transport (GO:0006811);; Biological Process: response…	K00430|0|osa:4324556|Os01g0963000; K00430 peroxidase [EC:1.11.1.7] (A)	Phenylalanine metabolism (ko00360);; Phenylpropanoid biosynthesis (ko00940)	--	--	Cationic peroxidase SPC4 (Precursor) GN=Sb03g046810 OS=Sorghum bicolor (Sorghum) PE=1 SV=2	G	Carbohydrate transport and metabolism	Os01g0963000 [Oryza sativa Japonica Group]
LOC_Os01g73270	6.90688	7.41644	4.29162	2.89279	0.52902	3.10545	0.00103265	-1.08246	down	[N]	Cell motility	Cellular Component: plastid (GO:0009536);;	--	--	--	--	Vegetative cell wall protein gp1 (Precursor) GN=GP1 OS=Chlamydomonas reinhardtii (Chlamydomonas smithii) PE=1 SV=1	R	General function prediction only	hypothetical protein OsI_05324 [Oryza sativa Indica Group]
LOC_Os01g73300	2.15441	2.21917	1.86255	4.30573	4.75108	4.34929	0.000767906	1.21908	up	--	--	Cellular Component: nucleosome (GO:0000786);; Molecular Function: DNA binding (GO:0003677);; Cellular Component: nucleus (GO:0005634);; Cellular Component: vacuole (GO:0005773);; Cellular Component: Golgi apparatus (GO:0005794);; Cellular Component: cytosol (GO:0005829);; Biological Process: nucleosome assembly (GO:0006334);; Biological Process: protein targeting to vacuole (GO:0006623);; Biologi…	K08516|1.41265e-135|osa:4324461|Os01g0964000; K08516 synaptobrevin homolog YKT6 (A)	SNARE interactions in vesicular transport (ko04130)	[U]	Intracellular trafficking, secretion, and vesicular transport	VAMP-like protein YKT61 (Precursor) GN=YKT61 OS=Arabidopsis thaliana (Mouse-ear cress) PE=2 SV=1	U	Intracellular trafficking, secretion, and vesicular transport	Os01g0964000 [Oryza sativa Japonica Group]
LOC_Os01g73540	1.50811	1.73441	0.912917	0.420742	0.52902	0.796971	0.0156976	-1.20042	down	[S]	Function unknown	Biological Process: maltose metabolic process (GO:0000023);; Molecular Function: catalytic activity (GO:0003824);; Molecular Function: binding (GO:0005488);; Cellular Component: cell wall (GO:0005618);; Biological Process: pentose-phosphate shunt (GO:0006098);; Cellular Component: chloroplast thylakoid membrane (GO:0009535);; Biological Process: leaf morphogenesis (GO:0009965);; Biological Proces…	K02221|3.70826e-117|osa:4324472|Os01g0966200; K02221 YggT family protein (A)	--	--	--	Formin-like protein 16 (Precursor) GN=OsJ_008039 OS=Oryza sativa subsp. japonica (Rice) PE=2 SV=1	S	Function unknown	Os01g0966200 [Oryza sativa Japonica Group]
LOC_Os01g73670	0.150876	0.268758	0.181992	1.09905	1.37329	1.21664	2.04637e-06	2.29067	up	--	--	--	--	--	--	--	--	S	Function unknown	Os01g0967800 [Oryza sativa Japonica Group]
LOC_Os01g73910	1.04933	0.840005	0.833438	2.79801	2.43109	2.22994	0.000919165	1.35934	up	[O]	Posttranslational modification, protein turnover, chaperones	Molecular Function: metalloendopeptidase activity (GO:0004222);; Biological Process: proteolysis (GO:0006508);; Cellular Component: plastid (GO:0009536);; Cellular Component: membrane (GO:0016020);;	--	--	--	--	--	R	General function prediction only	Os01g0970700 [Oryza sativa Japonica Group]
LOC_Os01g73940	2.80818	2.55523	2.0987	32.1943	32.9703	32.6674	8.26638e-35	3.75555	up	--	--	--	--	--	--	--	--	S	Function unknown	Os01g0971000 [Oryza sativa Japonica Group]
LOC_Os01g73980	0.420517	0.321669	0.503968	1.97135	1.57649	1.61042	7.16036e-06	2.0318	up	--	--	Cellular Component: plant-type vacuole (GO:0000325);; Molecular Function: cysteine-type endopeptidase activity (GO:0004197);; Molecular Function: phospholipase A2 activity (GO:0004623);; Molecular Function: transporter activity (GO:0005215);; Molecular Function: protein binding (GO:0005515);; Cellular Component: cell wall (GO:0005618);; Cellular Component: nucleus (GO:0005634);; Cellular Componen…	K16290|0|dosa:Os01t0971400-01|Os01g0971400; Similar to Cysteine proteinase.; K16290 xylem cysteine proteinase [EC:3.4.22.-] (A)	--	[O]	Posttranslational modification, protein turnover, chaperones	Xylem cysteine proteinase 2 (Precursor) GN=XCP2 OS=Arabidopsis thaliana (Mouse-ear cress) PE=2 SV=2	O	Posttranslational modification, protein turnover, chaperones	Os01g0971400 [Oryza sativa Japonica Group]
LOC_Os01g73990	140.961	122.386	79.2501	53.8235	0.52902	53.448	1.6653e-06	-1.0302	down	[CI]	Energy production and conversion;; Lipid transport and metabolism	Molecular Function: protein binding (GO:0005515);; Cellular Component: mitochondrion (GO:0005739);; Cellular Component: vacuole (GO:0005773);; Cellular Component: endoplasmic reticulum membrane (GO:0005789);; Cellular Component: cytosol (GO:0005829);; Cellular Component: plasma membrane (GO:0005886);; Biological Process: tryptophan catabolic process (GO:0006569);; Biological Process: nitric oxide…	--	--	[C]	Energy production and conversion	Cytochrome b5 GN=OSJNBa0068N01.16 OS=Oryza sativa subsp. japonica (Rice) PE=2 SV=2	C	Energy production and conversion	Os01g0971500 [Oryza sativa Japonica Group]
LOC_Os01g74020	0.307412	0.370364	0.217104	1.1683	0.663223	0.837139	0.00182359	1.61925	up	[D]	Cell cycle control, cell division, chromosome partitioning	Molecular Function: DNA binding (GO:0003677);; Molecular Function: chromatin binding (GO:0003682);; Molecular Function: sequence-specific DNA binding transcription factor activity (GO:0003700);; Molecular Function: protein binding (GO:0005515);; Cellular Component: nucleus (GO:0005634);; Biological Process: regulation of transcription, DNA-templated (GO:0006355);; Biological Process: circadian rh…	--	--	--	--	Transcription factor PCL1 OS=Oryza sativa subsp. japonica (Rice) PE=2 SV=1	K	Transcription	Os01g0971800 [Oryza sativa Japonica Group]
LOC_Os01g74170	6.19793	7.23493	4.9104	2.57016	0.52902	2.15836	3.61918e-06	-1.31818	down	--	--	--	K11550|0|osa:4326399|Os01g0973200; K11550 kinetochore protein Spc25, animal type (A)	--	[S]	Function unknown	--	S	Function unknown	hypothetical protein OsI_05404 [Oryza sativa Indica Group]
LOC_Os01g74410	0.312081	0.2676	0.189716	11.5025	10.3534	10.2057	1.29037e-53	5.42165	up	[KAD]	Transcription;; RNA processing and modification;; Cell cycle control, cell division, chromosome partitioning	Biological Process: cell fate specification (GO:0001708);; Molecular Function: DNA binding (GO:0003677);; Molecular Function: chromatin binding (GO:0003682);; Molecular Function: sequence-specific DNA binding transcription factor activity (GO:0003700);; Molecular Function: protein binding (GO:0005515);; Cellular Component: nucleus (GO:0005634);; Biological Process: toxin catabolic process (GO:000…	K09422|6.49474e-124|osa:4324302|Os01g0975300; K09422 myb proto-oncogene protein, plant (A)	--	[K]	Transcription	Transcription factor MYB59 GN=MYB59 OS=Arabidopsis thaliana (Mouse-ear cress) PE=2 SV=2	K	Transcription	MYB transcription factor [Oryza sativa Japonica Group]
LOC_Os01g74450	0.090262	0.154328	0	0.649368	0.625934	0.617475	6.92434e-08	3.06404	up	[G]	Carbohydrate transport and metabolism	Cellular Component: protein storage vacuole (GO:0000326);; Cellular Component: vacuolar membrane (GO:0005774);; Cellular Component: endoplasmic reticulum (GO:0005783);; Cellular Component: plasma membrane (GO:0005886);; Biological Process: glycolytic process (GO:0006096);; Biological Process: polyamine catabolic process (GO:0006598);; Biological Process: calcium ion transport (GO:0006816);; Biolo…	K09873|2.14223e-156|osa:4324303|Os01g0975900; K09873 aquaporin TIP (A)	--	[G]	Carbohydrate transport and metabolism	Probable aquaporin TIP1-2 OS=Oryza sativa subsp. japonica (Rice) PE=2 SV=1	G	Carbohydrate transport and metabolism	Os01g0975900 [Oryza sativa Japonica Group]
LOC_Os01g74540	5.67363	6.15572	4.69715	2.59065	0.52902	1.9929	0.00164701	-1.23529	down	--	--	Molecular Function: sequence-specific DNA binding transcription factor activity (GO:0003700);; Cellular Component: nucleus (GO:0005634);; Biological Process: regulation of transcription, DNA-templated (GO:0006355);; Biological Process: circadian rhythm (GO:0007623);; Molecular Function: zinc ion binding (GO:0008270);; Biological Process: response to light stimulus (GO:0009416);; Biological Proces…	--	--	[K]	Transcription	GATA transcription factor 16 GN=GATA16 OS=Arabidopsis thaliana (Mouse-ear cress) PE=2 SV=1	K	Transcription	Os01g0976800 [Oryza sativa Japonica Group]
LOC_Os02g01130	8.7641	7.72732	5.95123	3.69042	0.52902	2.82162	0.00582652	-1.06575	down	--	--	Cellular Component: membrane (GO:0016020);; Cellular Component: cytoplasmic membrane-bounded vesicle (GO:0016023);; Cellular Component: intracellular membrane-bounded organelle (GO:0043231);; Cellular Component: cytoplasmic part (GO:0044444);;	--	--	[R]	General function prediction only	Probable L-ascorbate peroxidase 8, chloroplastic (Precursor) GN=P0470G10.5 OS=Oryza sativa subsp. japonica (Rice) PE=2 SV=2	--	--	Os02g0101300 [Oryza sativa Japonica Group]
LOC_Os02g01190	0.541059	0.691336	0.384883	2.90615	2.51436	3.17259	1.14129e-08	2.45998	up	--	--	Molecular Function: binding (GO:0005488);; Cellular Component: mitochondrion (GO:0005739);; Cellular Component: plant-type cell wall (GO:0009505);; Cellular Component: plasmodesma (GO:0009506);; Biological Process: anatomical structure morphogenesis (GO:0009653);; Biological Process: cellular component organization (GO:0016043);; Biological Process: single-organism developmental process (GO:00447…	--	--	--	--	Leucine-rich repeat extensin-like protein 3 (Precursor) GN=LRX3 OS=Arabidopsis thaliana (Mouse-ear cress) PE=1 SV=1	R	General function prediction only	hypothetical protein OsI_05460 [Oryza sativa Indica Group]
LOC_Os02g01200	0.701071	0.542881	0.444471	0.330496	0.52902	0.232768	0.0356897	-1.12315	down	[T]	Signal transduction mechanisms	Molecular Function: catalytic activity (GO:0003824);; Cellular Component: plasma membrane (GO:0005886);; Molecular Function: electron carrier activity (GO:0009055);; Biological Process: cellular process (GO:0009987);; Molecular Function: protein disulfide oxidoreductase activity (GO:0015035);; Biological Process: macromolecule metabolic process (GO:0043170);; Biological Process: primary metabolic…	--	--	[O]	Posttranslational modification, protein turnover, chaperones	Uncharacterized protein At3g28850 GN=At3g28850 OS=Arabidopsis thaliana (Mouse-ear cress) PE=3 SV=1	O	Posttranslational modification, protein turnover, chaperones	Os02g0102000 [Oryza sativa Japonica Group]
LOC_Os02g01220	0.095031	0.084122	0.089892	0.691875	0.637636	0.824083	8.0096e-08	2.85932	up	[P]	Inorganic ion transport and metabolism	Biological Process: response to hypoxia (GO:0001666);; Molecular Function: thiosulfate sulfurtransferase activity (GO:0004792);; Cellular Component: nucleus (GO:0005634);; Biological Process: nucleobase-containing compound metabolic process (GO:0006139);; Biological Process: iron ion transport (GO:0006826);; Biological Process: response to oxidative stress (GO:0006979);; Biological Process: aging…	--	--	[P]	Inorganic ion transport and metabolism	Thiosulfate sulfurtransferase 18 GN=STR18 OS=Arabidopsis thaliana (Mouse-ear cress) PE=1 SV=1	P	Inorganic ion transport and metabolism	putative senescence-associated protein [Oryza sativa Japonica Group]
LOC_Os02g01300	1.61077	1.57265	0.719833	0.42232	0.52902	0.365422	0.00168711	-1.56562	down	--	--	Molecular Function: enzyme inhibitor activity (GO:0004857);; Cellular Component: cytoplasmic membrane-bounded vesicle (GO:0016023);; Molecular Function: pectinesterase activity (GO:0030599);; Biological Process: negative regulation of catalytic activity (GO:0043086);;	--	--	--	--	Putative invertase inhibitor (Precursor) OS=Platanus acerifolia (London plane tree) PE=1 SV=1	R	General function prediction only	hypothetical protein OsI_05471 [Oryza sativa Indica Group]
LOC_Os02g01332	72.7737	71.4089	41.9738	28.7073	0.52902	30.2331	6.5911e-07	-1.01789	down	[J]	Translation, ribosomal structure and biogenesis	Biological Process: RNA methylation (GO:0001510);; Molecular Function: structural constituent of ribosome (GO:0003735);; Cellular Component: nucleolus (GO:0005730);; Cellular Component: vacuole (GO:0005773);; Cellular Component: plasma membrane (GO:0005886);; Biological Process: translation (GO:0006412);; Biological Process: defense response (GO:0006952);; Biological Process: catabolic process (G…	K02940|5.86337e-129|osa:4327999|Os02g0103700; K02940 large subunit ribosomal protein L9e (A)	Ribosome (ko03010)	[J]	Translation, ribosomal structure and biogenesis	60S ribosomal protein L9 OS=Oryza sativa subsp. japonica (Rice) PE=2 SV=3	J	Translation, ribosomal structure and biogenesis	Os02g0103700 [Oryza sativa Japonica Group]
LOC_Os02g01510	18.2453	21.2581	11.6155	5.86372	0.52902	5.68455	1.35292e-09	-1.47685	down	[C]	Energy production and conversion	Molecular Function: L-lactate dehydrogenase activity (GO:0004459);; Cellular Component: cytoplasm (GO:0005737);; Cellular Component: plasma membrane (GO:0005886);; Biological Process: glycolytic process (GO:0006096);; Biological Process: nucleobase-containing compound metabolic process (GO:0006139);; Biological Process: fatty acid metabolic process (GO:0006631);; Biological Process: phosphate-con…	K00016|0|osa:4328012|Os02g0105400; K00016 L-lactate dehydrogenase [EC:1.1.1.27] (A)	Glycolysis / Gluconeogenesis (ko00010);; Cysteine and methionine metabolism (ko00270);; Pyruvate metabolism (ko00620);; Propanoate metabolism (ko00640)	[C]	Energy production and conversion	L-lactate dehydrogenase A OS=Hordeum vulgare (Barley) PE=1 SV=1	C	Energy production and conversion	Os02g0105400 [Oryza sativa Japonica Group]
LOC_Os02g01560	518.391	467.348	282.113	204.992	0.52902	191.445	0.0009639	-1.02534	down	[J]	Translation, ribosomal structure and biogenesis	Biological Process: RNA methylation (GO:0001510);; Molecular Function: structural constituent of ribosome (GO:0003735);; Cellular Component: nucleolus (GO:0005730);; Cellular Component: mitochondrion (GO:0005739);; Cellular Component: vacuolar membrane (GO:0005774);; Cellular Component: Golgi apparatus (GO:0005794);; Cellular Component: plasma membrane (GO:0005886);; Biological Process: translati…	K02987|4.91635e-171|osa:4328016|Os02g0105900; K02987 small subunit ribosomal protein S4e (A)	Ribosome (ko03010)	[J]	Translation, ribosomal structure and biogenesis	40S ribosomal protein S4 GN=OJ1359_D06.12 OS=Oryza sativa subsp. japonica (Rice) PE=2 SV=3	J	Translation, ribosomal structure and biogenesis	Os02g0105900 [Oryza sativa Japonica Group]
LOC_Os02g01730	1.51925	2.08682	1.35754	9.45955	9.04498	9.39189	9.31743e-17	2.54861	up	[RTKL]	General function prediction only;; Signal transduction mechanisms;; Transcription;; Replication, recombination and repair	Biological Process: cell morphogenesis (GO:0000902);; Molecular Function: protein kinase activity (GO:0004672);; Molecular Function: protein tyrosine kinase activity (GO:0004713);; Molecular Function: binding (GO:0005488);; Molecular Function: ATP binding (GO:0005524);; Cellular Component: endosome (GO:0005768);; Biological Process: cellular protein modification process (GO:0006464);; Biological …	--	--	[T]	Signal transduction mechanisms	Probable receptor-like protein kinase At1g33260 GN=At1g33260 OS=Arabidopsis thaliana (Mouse-ear cress) PE=2 SV=1	T	Signal transduction mechanisms	Os02g0106900 [Oryza sativa Japonica Group]
LOC_Os02g01930	0.728552	1.4285	0.526493	0.049151	0.52902	0.108836	2.84947e-05	-3.43976	down	[K]	Transcription	Cellular Component: cell periphery (GO:0071944);;	--	--	--	--	Vegetative cell wall protein gp1 (Precursor) GN=GP1 OS=Chlamydomonas reinhardtii (Chlamydomonas smithii) PE=1 SV=1	S	Function unknown	unknown protein [Oryza sativa Japonica Group]
LOC_Os02g01980	0.014856	0	0.078299	5.24628	4.87866	3.96277	2.23781e-51	6.96948	up	--	--	Biological Process: very long-chain fatty acid metabolic process (GO:0000038);; Molecular Function: carboxylic ester hydrolase activity (GO:0004091);; Biological Process: lipid metabolic process (GO:0006629);; Cellular Component: cytoplasmic membrane-bounded vesicle (GO:0016023);; Molecular Function: hydrolase activity, acting on ester bonds (GO:0016788);; Biological Process: cuticle development …	--	--	--	--	GDSL esterase/lipase At5g45950 (Precursor) GN=At5g45950 OS=Arabidopsis thaliana (Mouse-ear cress) PE=2 SV=1	I	Lipid transport and metabolism	Os02g0110000 [Oryza sativa Japonica Group]
LOC_Os02g02120	0.047397	0.011304	0.080885	0.61692	0.659968	0.414598	3.02504e-11	3.40592	up	[RTKL]	General function prediction only;; Signal transduction mechanisms;; Transcription;; Replication, recombination and repair	Molecular Function: protein serine/threonine kinase activity (GO:0004674);; Molecular Function: calcium ion binding (GO:0005509);; Molecular Function: ATP binding (GO:0005524);; Cellular Component: plasma membrane (GO:0005886);; Biological Process: protein phosphorylation (GO:0006468);; Biological Process: defense response (GO:0006952);; Biological Process: oligosaccharide metabolic process (GO:0…	--	--	--	--	Wall-associated receptor kinase 5 (Precursor) GN=WAK5 OS=Arabidopsis thaliana (Mouse-ear cress) PE=2 SV=1	T	Signal transduction mechanisms	Os02g0111600 [Oryza sativa Japonica Group]
LOC_Os02g02210	0.007355	0	0.012458	3.39764	4.20457	3.15372	3.93001e-51	7.93818	up	[H]	Coenzyme transport and metabolism	Cellular Component: mitochondrion (GO:0005739);; Cellular Component: vacuolar membrane (GO:0005774);; Cellular Component: Golgi apparatus (GO:0005794);; Cellular Component: cytosol (GO:0005829);; Biological Process: sucrose metabolic process (GO:0005985);; Biological Process: inositol metabolic process (GO:0006020);; Biological Process: arginine metabolic process (GO:0006525);; Biological Process…	--	--	[E]	Amino acid transport and metabolism	Probable gamma-aminobutyrate transaminase 4 OS=Oryza sativa subsp. japonica (Rice) PE=2 SV=1	E	Amino acid transport and metabolism	Os02g0112900 [Oryza sativa Japonica Group]
LOC_Os02g02320	6.23241	4.95878	4.47459	84.2879	79.4203	75.2386	5.16252e-82	3.97715	up	[E]	Amino acid transport and metabolism	Molecular Function: serine-type carboxypeptidase activity (GO:0004185);; Cellular Component: extracellular region (GO:0005576);; Cellular Component: vacuole (GO:0005773);; Cellular Component: peroxisome (GO:0005777);; Cellular Component: endoplasmic reticulum membrane (GO:0005789);; Biological Process: proteolysis (GO:0006508);; Cellular Component: cytoplasmic membrane-bounded vesicle (GO:0016023…	K09645|0|osa:4328060|Os02g0114200; K09645 vitellogenic carboxypeptidase-like protein [EC:3.4.16.-] (A)	--	[OE]	Posttranslational modification, protein turnover, chaperones;; Amino acid transport and metabolism	Serine carboxypeptidase 3 (Precursor) OS=Oryza sativa subsp. japonica (Rice) PE=2 SV=1	O	Posttranslational modification, protein turnover, chaperones	Os02g0114200 [Oryza sativa Japonica Group]
LOC_Os02g02340	0.552105	0.658068	0.528788	1.32361	1.40407	1.58534	0.0031821	1.35471	up	[J]	Translation, ribosomal structure and biogenesis	Biological Process: very long-chain fatty acid metabolic process (GO:0000038);; Biological Process: polysaccharide biosynthetic process (GO:0000271);; Cellular Component: mitochondrion (GO:0005739);; Cellular Component: endoplasmic reticulum (GO:0005783);; Biological Process: phosphatidylglycerol biosynthetic process (GO:0006655);; Biological Process: pattern specification process (GO:0007389);; …	--	--	--	--	Glycerol-3-phosphate 2-O-acyltransferase 6 GN=GPAT6 OS=Arabidopsis thaliana (Mouse-ear cress) PE=1 SV=1	I	Lipid transport and metabolism	Os02g0114400 [Oryza sativa Japonica Group]
LOC_Os02g02410	29.7364	37.1754	44.8117	103.658	100.843	96.2803	3.81803e-12	1.44289	up	[O]	Posttranslational modification, protein turnover, chaperones	Molecular Function: protease binding (GO:0002020);; Molecular Function: ATP binding (GO:0005524);; Cellular Component: cell wall (GO:0005618);; Cellular Component: nucleolus (GO:0005730);; Cellular Component: mitochondrion (GO:0005739);; Cellular Component: vacuole (GO:0005773);; Cellular Component: vacuolar membrane (GO:0005774);; Cellular Component: endoplasmic reticulum lumen (GO:0005788);; Ce…	K09490|0|osa:4328075|Os02g0115900; K09490 heat shock 70kDa protein 5 (A)	Protein export (ko03060);; Protein processing in endoplasmic reticulum (ko04141)	[O]	Posttranslational modification, protein turnover, chaperones	Luminal-binding protein 3 (Precursor) GN=BIPE3 OS=Zea mays (Maize) PE=2 SV=1	O	Posttranslational modification, protein turnover, chaperones	Os02g0115900 [Oryza sativa Japonica Group]
LOC_Os02g02500	65.6805	73.2506	36.3949	23.9037	0.52902	23.7934	1.89598e-07	-1.16804	down	--	--	Molecular Function: DNA binding (GO:0003677);; Molecular Function: protein binding (GO:0005515);; Cellular Component: plasma membrane (GO:0005886);; Molecular Function: galacturonate binding (GO:0048032);;	--	--	--	--	Remorin OS=Solanum tuberosum (Potato) PE=1 SV=1	S	Function unknown	Os02g0116800 [Oryza sativa Japonica Group]
LOC_Os02g02560	2.55125	2.3916	2.02257	0.438176	0.52902	0.21369	1.62192e-07	-2.01803	down	--	--	Biological Process: maltose metabolic process (GO:0000023);; Molecular Function: UTP:glucose-1-phosphate uridylyltransferase activity (GO:0003983);; Cellular Component: cytosol (GO:0005829);; Cellular Component: plasma membrane (GO:0005886);; Biological Process: sucrose metabolic process (GO:0005985);; Biological Process: metabolic process (GO:0008152);; Biological Process: pollen development (GO…	K00963|0|osa:4328091|Os02g0117700; K00963 UTP--glucose-1-phosphate uridylyltransferase [EC:2.7.7.9] (A)	Pentose and glucuronate interconversions (ko00040);; Galactose metabolism (ko00052);; Starch and sucrose metabolism (ko00500);; Amino sugar and nucleotide sugar metabolism (ko00520)	[G]	Carbohydrate transport and metabolism	UTP--glucose-1-phosphate uridylyltransferase GN=UGPA OS=Musa acuminata (Banana) PE=2 SV=1	G	Carbohydrate transport and metabolism	Os02g0117700 [Oryza sativa Japonica Group]
LOC_Os02g02730	1.03007	1.41207	0.230641	1.97517	1.65763	2.16133	0.0142648	1.2445	up	--	--	Cellular Component: membrane (GO:0016020);; Cellular Component: cell part (GO:0044464);;	--	--	--	--	Formin-like protein 5 GN=P0453E05.107 OS=Oryza sativa subsp. japonica (Rice) PE=2 SV=2	S	Function unknown	hypothetical protein OsI_05613 [Oryza sativa Indica Group]
LOC_Os02g02780	0.044117	0.02973	0.023828	0.676559	0.647014	0.761152	1.1993e-14	4.59963	up	[RTKL]	General function prediction only;; Signal transduction mechanisms;; Transcription;; Replication, recombination and repair	Biological Process: microtubule cytoskeleton organization (GO:0000226);; Biological Process: cell morphogenesis (GO:0000902);; Biological Process: defense response to oomycetes (GO:0002229);; Molecular Function: protein serine/threonine kinase activity (GO:0004674);; Molecular Function: MAP kinase kinase kinase activity (GO:0004709);; Molecular Function: protein binding (GO:0005515);; Molecular F…	--	--	[T]	Signal transduction mechanisms	Serine/threonine-protein kinase HT1 GN=HT1 OS=Arabidopsis thaliana (Mouse-ear cress) PE=1 SV=1	T	Signal transduction mechanisms	Os02g0120100 [Oryza sativa Japonica Group]
LOC_Os02g02790	0.099981	0.149417	0.114804	0.413101	0.410698	0.483621	0.000703999	1.73738	up	--	--	Molecular Function: phospholipase activity (GO:0004620);; Molecular Function: phospholipase D activity (GO:0004630);; Molecular Function: protein binding (GO:0005515);; Molecular Function: phosphatidylinositol-4,5-bisphosphate binding (GO:0005546);; Cellular Component: plasma membrane (GO:0005886);; Biological Process: glycerophospholipid metabolic process (GO:0006650);; Biological Process: respo…	--	--	[I]	Lipid transport and metabolism	Phospholipase D delta GN=PLDDELTA OS=Arabidopsis thaliana (Mouse-ear cress) PE=1 SV=2	I	Lipid transport and metabolism	Os02g0120200 [Oryza sativa Japonica Group]
LOC_Os02g02820	6.88746	9.22316	6.8826	3.27109	0.52902	2.84	1.07071e-05	-1.2171	down	--	--	Molecular Function: DNA binding (GO:0003677);; Molecular Function: sequence-specific DNA binding transcription factor activity (GO:0003700);; Cellular Component: nucleus (GO:0005634);; Biological Process: regulation of transcription, DNA-templated (GO:0006355);; Biological Process: cellular protein modification process (GO:0006464);; Biological Process: defense response (GO:0006952);; Biological …	--	--	--	--	Transcription factor ABORTED MICROSPORES GN=F12A24.9 OS=Arabidopsis thaliana (Mouse-ear cress) PE=1 SV=2	K	Transcription	Os02g0120500 [Oryza sativa Japonica Group]
LOC_Os02g02830	1.14739	0.470608	0.722916	3.27654	4.09916	3.40575	5.57507e-07	2.22687	up	[O]	Posttranslational modification, protein turnover, chaperones	Molecular Function: ubiquitin-protein transferase activity (GO:0004842);; Molecular Function: ATP binding (GO:0005524);; Cellular Component: nucleus (GO:0005634);; Cellular Component: vacuole (GO:0005773);; Cellular Component: cytosol (GO:0005829);; Cellular Component: plasma membrane (GO:0005886);; Biological Process: postreplication repair (GO:0006301);; Biological Process: protein targeting to…	K06689|7.28545e-107|osa:4328114|Os02g0120600; K06689 ubiquitin-conjugating enzyme E2 D/E [EC:6.3.2.19] (A)	Ubiquitin mediated proteolysis (ko04120);; Protein processing in endoplasmic reticulum (ko04141)	[O]	Posttranslational modification, protein turnover, chaperones	Ubiquitin-conjugating enzyme E2 28 GN=F22C12.2 OS=Arabidopsis thaliana (Mouse-ear cress) PE=2 SV=1	O	Posttranslational modification, protein turnover, chaperones	Os02g0120600 [Oryza sativa Japonica Group]
LOC_Os02g03010	0.759388	0.828652	0.505197	2.38549	1.8542	1.61916	0.000886592	1.53809	up	--	--	Molecular Function: binding (GO:0005488);; Biological Process: pentose-phosphate shunt (GO:0006098);; Biological Process: rRNA processing (GO:0006364);; Cellular Component: chloroplast thylakoid (GO:0009534);; Cellular Component: chloroplast inner membrane (GO:0009706);; Biological Process: thylakoid membrane organization (GO:0010027);; Biological Process: photosystem II assembly (GO:0010207);; B…	--	--	--	--	Proline-rich receptor-like protein kinase PERK2 GN=PERK2 OS=Arabidopsis thaliana (Mouse-ear cress) PE=2 SV=3	S	Function unknown	hypothetical protein [Oryza sativa Japonica Group]
LOC_Os02g03020	2.69075	4.10197	2.85456	36.1794	31.223	30.971	3.74797e-36	3.39702	up	[TZDR]	Signal transduction mechanisms;; Cytoskeleton;; Cell cycle control, cell division, chromosome partitioning;; General function prediction only	Molecular Function: copper ion binding (GO:0005507);; Molecular Function: calcium ion binding (GO:0005509);; Molecular Function: protein binding (GO:0005515);; Cellular Component: nucleus (GO:0005634);; Cellular Component: cytosol (GO:0005829);; Biological Process: protein folding (GO:0006457);; Biological Process: response to water deprivation (GO:0009414);; Cellular Component: plasmodesma (GO:0…	--	--	[ZD]	Cytoskeleton;; Cell cycle control, cell division, chromosome partitioning	Calcium-binding protein KIC GN=KIC OS=Arabidopsis thaliana (Mouse-ear cress) PE=1 SV=2	DZ	Cell cycle control, cell division, chromosome partitioning;; Cytoskeleton	Os02g0122600 [Oryza sativa Japonica Group]
LOC_Os02g03030	1.41577	1.50071	1.0339	0.150364	0.52902	0.084292	5.85326e-06	-2.21518	down	--	--	Molecular Function: nucleotide binding (GO:0000166);; Biological Process: nuclear division (GO:0000280);; Biological Process: cytokinesis by cell plate formation (GO:0000911);; Molecular Function: DNA binding (GO:0003677);; Molecular Function: histone acetyltransferase activity (GO:0004402);; Cellular Component: nucleus (GO:0005634);; Biological Process: regulation of DNA replication (GO:0006275)…	--	--	[K]	Transcription	Histone-lysine N-methyltransferase ATXR6 GN=MOP9.18 OS=Arabidopsis thaliana (Mouse-ear cress) PE=1 SV=1	K	Transcription	hypothetical protein [Oryza sativa Japonica Group]
LOC_Os02g03294	1.09407	1.06228	0.769879	2.76733	2.16504	2.1576	0.00493766	1.32661	up	--	--	Biological Process: regulation of cyclin-dependent protein serine/threonine kinase activity (GO:0000079);; Molecular Function: protein binding (GO:0005515);; Cellular Component: nucleus (GO:0005634);; Biological Process: stomatal lineage progression (GO:0010440);; Molecular Function: protein kinase binding (GO:0019901);; Biological Process: primary metabolic process (GO:0044238);; Biological Proc…	--	--	[R]	General function prediction only	Cyclin-P4-1 OS=Oryza sativa subsp. japonica (Rice) PE=2 SV=1	R	General function prediction only	PREG-like protein [Oryza sativa Japonica Group]
LOC_Os02g03310	1.45451	1.85761	0.8065	0.303968	0.52902	0.301643	4.39287e-05	-1.83412	down	--	--	Molecular Function: RNA binding (GO:0003723);; Biological Process: flower development (GO:0009908);; Cellular Component: cell part (GO:0044464);; Biological Process: single-organism cellular process (GO:0044763);; Biological Process: organ development (GO:0048513);; Biological Process: regulation of cellular process (GO:0050794);; Biological Process: negative regulation of developmental process (…	K13162|0|obr:102715736|poly(rC)-binding protein 4-like; K13162 poly(rC)-binding protein 2/3/4 (A)	--	[AR]	RNA processing and modification;; General function prediction only	Formin-like protein 5 GN=P0453E05.107 OS=Oryza sativa subsp. japonica (Rice) PE=2 SV=2	A	RNA processing and modification	putative KH domain protein [Oryza sativa Japonica Group]
LOC_Os02g03700	9.75362	10.0676	7.15406	20.7405	20.047	17.2726	3.12125e-08	1.16448	up	--	--	--	--	--	--	--	--	--	--	Os02g0129700 [Oryza sativa Japonica Group]
LOC_Os02g03880	6.37422	4.84062	3.34038	2.48438	0.52902	1.36486	0.0119495	-1.28652	down	--	--	Cellular Component: mitochondrion (GO:0005739);; Cellular Component: mitochondrial outer membrane (GO:0005741);; Cellular Component: plasma membrane (GO:0005886);; Biological Process: intracellular protein transport (GO:0006886);; Cellular Component: plastid (GO:0009536);;	--	--	[U]	Intracellular trafficking, secretion, and vesicular transport	Mitochondrial import receptor subunit TOM9-2 GN=MRH10.8 OS=Arabidopsis thaliana (Mouse-ear cress) PE=1 SV=3	U	Intracellular trafficking, secretion, and vesicular transport	Os02g0131600 [Oryza sativa Japonica Group]
LOC_Os02g03940	9.27843	9.89539	6.38887	4.25994	0.52902	3.55798	3.30879e-05	-1.12606	down	--	--	Cellular Component: plastid (GO:0009536);;	--	--	--	--	--	S	Function unknown	Os02g0132200 [Oryza sativa Japonica Group]
LOC_Os02g04110	1.19718	1.11466	0.913822	0.474705	0.55014	0.435724	0.0166942	-1.05292	down	--	--	Biological Process: cell morphogenesis involved in differentiation (GO:0000904);; Molecular Function: catalytic activity (GO:0003824);; Cellular Component: mitochondrion (GO:0005739);; Cellular Component: plant-type cell wall (GO:0009505);; Cellular Component: plastid (GO:0009536);; Biological Process: unidimensional cell growth (GO:0009826);; Biological Process: trichoblast differentiation (GO:0…	--	--	[S]	Function unknown	Proline-rich receptor-like protein kinase PERK2 GN=PERK2 OS=Arabidopsis thaliana (Mouse-ear cress) PE=2 SV=3	S	Function unknown	Os02g0133900 [Oryza sativa Japonica Group]
LOC_Os02g04160	5.36198	4.77759	3.7083	10.45	4.96889	11.1675	0.00977921	1.15728	up	[R]	General function prediction only	Molecular Function: translation elongation factor activity (GO:0003746);; Cellular Component: nucleus (GO:0005634);; Biological Process: regulation of transcription, DNA-templated (GO:0006355);; Biological Process: translational elongation (GO:0006414);; Molecular Function: metal ion binding (GO:0046872);;	--	--	[S]	Function unknown	Transcription elongation factor 1 homolog OS=Oryza sativa subsp. japonica (Rice) PE=3 SV=1	S	Function unknown	Os02g0134300 [Oryza sativa Japonica Group]
LOC_Os02g04170	0.342408	0.269292	0.254982	1.21959	1.4571	1.03951	2.02987e-06	2.10185	up	[H]	Coenzyme transport and metabolism	Cellular Component: mitochondrion (GO:0005739);; Biological Process: generation of precursor metabolites and energy (GO:0006091);; Molecular Function: L-aspartate oxidase activity (GO:0008734);; Molecular Function: electron carrier activity (GO:0009055);; Biological Process: NAD biosynthetic process (GO:0009435);; Cellular Component: chloroplast (GO:0009507);; Cellular Component: membrane (GO:001…	K00278|0|osa:4328220|Os02g0134400; K00278 L-aspartate oxidase [EC:1.4.3.16] (A)	Alanine, aspartate and glutamate metabolism (ko00250);; Nicotinate and nicotinamide metabolism (ko00760)	[C]	Energy production and conversion	L-aspartate oxidase, chloroplastic (Precursor) OS=Oryza sativa subsp. japonica (Rice) PE=3 SV=1	H	Coenzyme transport and metabolism	hypothetical protein OsI_05751 [Oryza sativa Indica Group]
LOC_Os02g04240	3.66081	3.47854	2.48429	1.24657	0.52902	1.513	0.00153689	-1.09199	down	[RTKL]	General function prediction only;; Signal transduction mechanisms;; Transcription;; Replication, recombination and repair	Biological Process: DNA replication checkpoint (GO:0000076);; Biological Process: nuclear division (GO:0000280);; Biological Process: double-strand break repair via homologous recombination (GO:0000724);; Biological Process: cytokinesis by cell plate formation (GO:0000911);; Molecular Function: protein serine/threonine kinase activity (GO:0004674);; Molecular Function: non-membrane spanning prote…	K06632|0|dosa:Os02t0135300-00|Os02g0135300; Similar to Wee1-like protein kinase.; K06632 wee1-like protein kinase [EC:2.7.11.1] (A)	--	[D]	Cell cycle control, cell division, chromosome partitioning	Wee1-like protein kinase GN=P0585B01.27 OS=Oryza sativa subsp. japonica (Rice) PE=3 SV=1	D	Cell cycle control, cell division, chromosome partitioning	RecName: Full=Wee1-like protein kinase [Oryza sativa Japonica Group]
LOC_Os02g04650	28.0388	27.2535	15.6253	54.5921	56.4916	52.9042	5.79613e-10	1.28628	up	--	--	Molecular Function: ATPase activator activity (GO:0001671);; Biological Process: response to stress (GO:0006950);; Biological Process: positive regulation of ATPase activity (GO:0032781);; Molecular Function: chaperone binding (GO:0051087);;	--	--	[S]	Function unknown	--	S	Function unknown	Os02g0139100 [Oryza sativa Japonica Group]
LOC_Os02g04780	0.185843	0.257938	0.314075	1.17755	1.17335	1.55192	9.43972e-07	2.30427	up	--	--	--	--	--	--	--	Peptidyl-prolyl cis-trans isomerase CYP95 GN=F8B4.120 OS=Arabidopsis thaliana (Mouse-ear cress) PE=1 SV=2	S	Function unknown	Os02g0140800 [Oryza sativa Japonica Group]
LOC_Os02g04960	1.46759	1.33926	0.92468	0.449497	0.52902	0.289736	0.000380566	-1.65004	down	--	--	--	--	--	--	--	--	--	--	Os02g0142400 [Oryza sativa Japonica Group]
LOC_Os02g05610	3.85229	2.47784	2.93812	1.25706	0.52902	0.834615	0.000216641	-1.34421	down	[D]	Cell cycle control, cell division, chromosome partitioning	Cellular Component: nucleolus (GO:0005730);; Cellular Component: cytosol (GO:0005829);; Cellular Component: chloroplast (GO:0009507);; Biological Process: production of ta-siRNAs involved in RNA interference (GO:0010267);; Cellular Component: nuclear speck (GO:0016607);; Biological Process: primary miRNA processing (GO:0031053);; Cellular Component: cell part (GO:0044464);; Molecular Function: me…	--	--	[R]	General function prediction only	Serrate RNA effector molecule GN=SE OS=Arabidopsis thaliana (Mouse-ear cress) PE=1 SV=2	R	General function prediction only	Os02g0149600 [Oryza sativa Japonica Group]
LOC_Os02g05686	1.15498	1.69317	1.60662	0.509038	0.52902	0.655647	0.000511779	-1.18082	down	--	--	Biological Process: defense response (GO:0006952);; Molecular Function: zinc ion binding (GO:0008270);; Molecular Function: ADP binding (GO:0043531);;	--	--	--	--	Putative disease resistance protein RGA1 GN=RGA1 OS=Solanum bulbocastanum (Wild potato) PE=2 SV=2	R	General function prediction only	putative NBS-LRR resistance protein RGH2 [Oryza sativa Japonica Group]
LOC_Os02g05744	0.024436	0.09256	0.056695	0.683294	0.656449	0.572851	5.03495e-09	2.85283	up	--	--	Cellular Component: extracellular region (GO:0005576);; Molecular Function: cellulase activity (GO:0008810);; Biological Process: trichoblast differentiation (GO:0010054);; Cellular Component: cytoplasmic membrane-bounded vesicle (GO:0016023);; Biological Process: cellulose catabolic process (GO:0030245);;	--	--	--	--	Endoglucanase 5 (Precursor) GN=OSJNBa0050G13.22 OS=Oryza sativa subsp. japonica (Rice) PE=2 SV=1	G	Carbohydrate transport and metabolism	Os02g0151300 [Oryza sativa Japonica Group]
LOC_Os02g05790	1.09337	2.29084	2.86926	3.79237	4.02836	3.75168	1.4224e-05	1.21178	up	--	--	Molecular Function: catalytic activity (GO:0003824);; Biological Process: metabolic process (GO:0008152);; Cellular Component: plastid (GO:0009536);;	--	--	--	--	--	--	--	hypothetical protein LOC_Os10g26850 [Oryza sativa Japonica Group]
[truncated: 3,338 more rows]

## Sheet: WXS(S)P4 vs WXS(F)P4_DEGs
Supplemental Table S3. The differential expression genes from RNA-seq
[truncated: 4,171 more rows]

[truncated: 2 more sheets: WXS(F)P3 vs WXS(F)P4_DEGs, WXS(S)P3 vs WXS(S)P4_DEGs]
