# Supplementary material for: The transcription factor GATA10 regulates fertility conversion of a two‐line hybrid tms5 mutant rice via the modulation of Ub L40 expression
Source: J Integr Plant Biol. 2019 Nov 6;62(7):1034–56. doi: 10.1111/jipb.12871 (PMC7383616; doi:10.1111/jipb.12871)
Supplement: Supplementary file 5 — Table S4. Analysis of the K‐means cluster [file JIPB-62-1034-s005.xlsx]

## Sheet: All DEGs
Supplemental Table S4. Analysis of K-means cluster
All DEGs	Average FPKM
	WXS(S)-P3	WXS(F)-P3	WXS(S)-P4	WXS(F)-P4
LOC_Os01g01030	1.41711	2.08488	0.540205	2.98059
LOC_Os01g01060	71.1237	32.6044	40.5163	31.0688
LOC_Os01g01080	6.46236	18.0271	10.236	19.1641
LOC_Os01g01120	3.65476	1.77247	3.8486	4.24485
LOC_Os01g01160	1.28381	3.25692	2.07456	2.64702
LOC_Os01g01170	0.659933	0.410285	1.41528	0.318976
LOC_Os01g01190	1.09002	0.831972	2.66242	2.31282
LOC_Os01g01340	19.8509	23.393	6.75248	11.7024
LOC_Os01g01350	26.8222	33.1416	14.1844	12.6154
LOC_Os01g01400	0.899378	0.662498	0.354908	0.274031
LOC_Os01g01430	0	7.55273	0.310897	3.98048
LOC_Os01g01450	44.4252	42.2624	102.055	103.94
LOC_Os01g01520	3.55522	4.85162	7.5761	5.89747
LOC_Os01g01560	0.246263	0.727042	0.398039	0.322557
LOC_Os01g01600	1.15903	0.650255	0.367871	0.301319
LOC_Os01g01610	1.19962	4.43954	3.38681	4.03277
LOC_Os01g01640	2.96846	7.33099	10.329	13.6107
LOC_Os01g01650	1.25725	1.94473	7.31831	13.5749
LOC_Os01g01660	8.59507	13.9576	25.0358	30.0266
LOC_Os01g01870	11.474	27.0793	12.3848	19.7319
LOC_Os01g01890	3.29233	1.84965	1.70434	0.499967
LOC_Os01g02000	0.235688	0.0426023	1.46045	1.84676
LOC_Os01g02010	0.0553073	0.427623	1.07224	24.7185
LOC_Os01g02020	9.91941	20.5859	9.29554	11.3852
LOC_Os01g02060	31.5882	16.2654	28.9779	8.22345
LOC_Os01g02080	2.87443	1.5095	3.25651	3.17892
LOC_Os01g02120	0.029412	0.773951	0	0.166302
LOC_Os01g02139	7.25067	39.1366	32.5097	71.5849
LOC_Os01g02150	5.14542	36.9218	44.121	100.687
LOC_Os01g02190	0.04472	1.63803	0.0586953	52.8965
LOC_Os01g02290	1.4355	1.22477	0.525265	1.40039
LOC_Os01g02360	0.187253	0.760029	0.177461	1.11352
LOC_Os01g02400	0.024175	0.258572	0.0178013	0.397212
LOC_Os01g02470	0.964444	0.268283	0.183434	0.0866197
LOC_Os01g02860	1.25697	0.554473	0.997988	0.732153
LOC_Os01g02900	0.06551	1.41553	0.672032	2.04026
LOC_Os01g02920	0.336596	9.88977	1.47741	9.95475
LOC_Os01g02930	0.132159	0.551429	0.473947	1.14478
LOC_Os01g02980	1.45248	1.06698	0.512856	0.445423
LOC_Os01g03080	0.041958	0.846659	0.103251	0.785338
LOC_Os01g03130	0.13912	4.36916	0.48492	3.65784
LOC_Os01g03170	0.490525	0.410149	1.66897	2.09171
LOC_Os01g03180	3.47411	1.06897	2.03552	1.3421
LOC_Os01g03190	6.47214	2.5407	2.31621	1.67741
LOC_Os01g03320	0.510507	1.3419	0.354383	0.212685
LOC_Os01g03330	2.08162	11.8343	3.25542	12.0503
LOC_Os01g03340	54.0688	81.6444	1.82925	75.6974
LOC_Os01g03360	40.4286	78.8987	53.1722	35.3669
LOC_Os01g03390	17.2464	302.694	31.3442	379.812
LOC_Os01g03464	0.729055	0.809709	0.435769	1.02877
LOC_Os01g03490	89.9184	37.4664	55.2498	46.0582
LOC_Os01g03630	0.0441603	0.0448237	0.761237	0.0309
LOC_Os01g03660	5.31965	5.35491	3.99534	20.5369
LOC_Os01g03670	0.109265	0.0322557	1.26372	1.61752
LOC_Os01g03680	0.530085	5.11024	0.299283	0.42794
LOC_Os01g03690	0.390363	2.22549	0.397706	2.98427
LOC_Os01g03710	1.62467	1.38703	2.79552	3.43018
LOC_Os01g03720	0.130282	2.3083	0.036288	1.61827
LOC_Os01g03730	2.20827	50.2949	2.51026	40.7117
LOC_Os01g03740	0.15598	0.217567	0.707778	1.35093
LOC_Os01g03750	2.75869	1.7579	1.02691	2.04769
LOC_Os01g03914	3.06316	9.21846	3.52456	9.61623
LOC_Os01g03940	0.97705	1.64378	2.6406	4.05886
LOC_Os01g03950	39.5179	18.172	28.1796	13.8232
LOC_Os01g03980	16.8658	12.1858	35.3491	14.3177
LOC_Os01g04010	26.8911	90.1243	66.1992	103.952
LOC_Os01g04050	16.4199	40.2871	5.37089	87.414
LOC_Os01g04080	1.22271	2.26067	2.91685	3.39326
LOC_Os01g04090	0.0243767	0.21184	0.143035	0.712997
LOC_Os01g04170	9.15861	3.96774	4.10939	0.875001
LOC_Os01g04230	21.2047	9.44098	8.96722	2.6812
LOC_Os01g04280	0.197259	2.55179	0.245432	2.03174
LOC_Os01g04290	0.230081	0.187011	1.08507	0.668709
LOC_Os01g04300	0.116032	1.07962	2.00937	3.97448
LOC_Os01g04330	61.0508	45.0001	18.9008	27.7257
LOC_Os01g04350	6.5072	10.6954	26.462	98.5016
LOC_Os01g04360	0.884537	7.81613	2.00832	6.73188
LOC_Os01g04370	0.301446	7.58834	0.984065	3.93843
LOC_Os01g04380	0.067456	3.09935	0.470204	0.969279
LOC_Os01g04390	0.539006	0.733329	0.558695	2.74025
LOC_Os01g04409	1.16135	4.67801	1.10911	10.2323
LOC_Os01g04440	0.215704	0.297055	0.225578	1.93457
LOC_Os01g04450	1.53702	0.99593	0.496165	0.427336
LOC_Os01g04530	0.56213	3.13821	0.471958	3.20243
LOC_Os01g04580	0	0.237276	0.0187523	0.783386
LOC_Os01g04590	0.674486	4.4643	1.57225	20.0321
LOC_Os01g04620	0	0.415494	0.0276323	0.631566
LOC_Os01g04640	5.68149	12.2107	14.4217	18.5786
LOC_Os01g04660	1.05957	2.34461	0.460242	0.194239
LOC_Os01g04670	3.8105	12.2549	3.83834	7.3942
LOC_Os01g04710	12.443	7.69579	21.821	7.00856
LOC_Os01g04800	0.975899	3.21756	1.53737	1.12004
LOC_Os01g04840	1.09883	0.195	0.160036	0.208528
LOC_Os01g05010	14.8707	7.30786	13.5077	5.6531
LOC_Os01g05064	0.207717	3.88105	1.10832	6.95297
LOC_Os01g05140	23.6814	10.5498	13.676	10.8311
LOC_Os01g05630	19.3841	7.77723	10.3944	4.6284
LOC_Os01g05650	2.87109	7.74955	8.06502	41.001
LOC_Os01g05660	0.197691	0.468306	0.645047	1.75828
LOC_Os01g05810	2.18384	16.371	2.20867	9.00117
LOC_Os01g05820	0.166436	1.2511	0.63242	1.89949
LOC_Os01g05840	5.89879	11.3891	11.0813	31.7449
LOC_Os01g06010	91.7021	39.5868	51.1935	17.7798
LOC_Os01g06340	0.762896	1.05969	3.38105	2.36561
LOC_Os01g06400	0.122259	0.42673	0.560819	0.182191
LOC_Os01g06454	1.90526	0.906776	1.7824	0.350531
LOC_Os01g06490	1.70417	3.38316	2.0908	3.91347
LOC_Os01g06500	0.140451	1.50398	0.557066	1.59024
LOC_Os01g06580	0.156413	3.04319	8.51926	129.494
LOC_Os01g06590	7.97702	19.6057	7.2	14.519
LOC_Os01g06640	8.57155	39.2067	4.79416	28.869
LOC_Os01g07110	3.08361	2.05548	1.93419	1.13715
LOC_Os01g07130	0.125483	3.7239	0.220948	4.01616
LOC_Os01g07200	1.46785	3.78393	4.20012	7.8428
LOC_Os01g07250	2.01251	1.46845	2.63695	5.55335
LOC_Os01g07300	0.930588	2.8696	3.10028	0.887966
LOC_Os01g07310	24.332	22.9556	30.0352	50.6929
LOC_Os01g07370	20.6807	28.8859	20.3813	44.0105
LOC_Os01g07376	3.95047	7.26083	3.15858	8.9787
LOC_Os01g07420	0.273725	1.83615	3.61517	17.053
LOC_Os01g07520	2.67429	9.16116	13.4018	16.3547
LOC_Os01g07530	0.637501	2.67893	0.661408	2.82959
LOC_Os01g07610	1.98428	1.80505	1.17812	0.853576
LOC_Os01g07660	0.576449	0.170523	0.358663	0.0964323
LOC_Os01g07730	1.22456	2.74143	2.462	3.75334
LOC_Os01g07780	1.51365	2.69691	3.57959	5.73882
LOC_Os01g07890	2.61054	1.30965	0.0998523	2.05474
LOC_Os01g07960	42.0355	23.9826	34.748	15.0425
LOC_Os01g08020	1.66871	1.33174	2.84764	0.987753
LOC_Os01g08110	1.24272	2.70714	1.17844	1.55414
LOC_Os01g08130	0.502848	0.363124	2.36299	0.282179
LOC_Os01g08140	2.85292	1.47259	1.18455	0.332378
LOC_Os01g08150	11.1272	4.52854	4.31452	1.22816
LOC_Os01g08220	2.217	2.78966	5.64471	5.7217
LOC_Os01g08380	0.658932	3.44664	2.2239	5.39184
LOC_Os01g08440	2.21403	2.52519	4.28745	0.638445
LOC_Os01g08460	0.928561	2.01783	1.09061	1.6174
LOC_Os01g08550	4.17241	1.31541	3.60476	0.915458
LOC_Os01g08630	2.49781	0.673174	0.838751	0.378601
LOC_Os01g08660	12.9642	15.4749	34.1301	25.7333
LOC_Os01g08670	0.292769	0.556676	2.11759	2.95478
LOC_Os01g08700	42.3157	72.1082	28.4143	84.9661
LOC_Os01g08780	0.189751	0.2016	0.324067	0.845576
LOC_Os01g08800	0.295283	0.970296	0.449345	22.7919
LOC_Os01g08810	0.00806267	0.0833963	0.0489017	0.724197
LOC_Os01g08820	1.22079	0.704661	0.896639	0.33659
LOC_Os01g08860	2.04624	23.5033	11.4612	9.80943
LOC_Os01g08990	0.102973	0.288983	0.143928	1.1043
LOC_Os01g09010	2.83111	20.0796	14.026	28.318
LOC_Os01g09030	4.78307	5.57086	3.5549	2.87212
LOC_Os01g09100	0.107502	4.29834	1.43286	6.39144
LOC_Os01g09220	17.4592	30.2886	1.49339	4.545
LOC_Os01g09320	317.049	146.205	244.473	99.0838
LOC_Os01g09450	4.10066	4.96802	8.83164	12.0377
LOC_Os01g09470	2.21241	0.911535	0.553503	0.216814
LOC_Os01g09550	1.01504	2.78377	2.18192	4.96271
LOC_Os01g09580	9.69566	3.86806	4.56945	1.46339
LOC_Os01g09590	1.68926	1.65303	0.98265	2.2672
LOC_Os01g09620	0.535501	1.57295	0.34794	1.07058
LOC_Os01g09640	1.3002	11.8148	1.84421	8.03632
LOC_Os01g09665	3.43	7.51182	2.64876	3.92681
LOC_Os01g09740	5.18634	3.03915	1.6815	1.38307
LOC_Os01g09770	1.45772	2.48726	1.80608	6.6022
LOC_Os01g09790	4.26757	1.54078	1.53211	1.53321
LOC_Os01g09800	3.52883	2.41719	2.82989	5.24992
LOC_Os01g09880	1.49788	2.34059	6.45861	24.8012
LOC_Os01g09900	0.00962733	0.800543	0.0270627	0.365634
LOC_Os01g09930	0.0560793	0.351089	0.247894	1.57262
LOC_Os01g10080	28.8821	21.2023	10.3525	12.2953
LOC_Os01g10130	3.1237	3.3544	1.275	1.4283
LOC_Os01g10140	21.6875	13.6688	5.3524	2.49912
LOC_Os01g10210	1.36755	2.09254	2.76589	8.4132
LOC_Os01g10230	0.416015	0.773225	0.939686	1.66193
LOC_Os01g10320	1.45985	1.18373	0.31555	0.891107
LOC_Os01g10400	27.5254	495.621	30.6826	278.975
LOC_Os01g10440	0.0286983	0.471003	0.214081	1.26849
LOC_Os01g10490	105.879	61.756	84.0671	34.8893
LOC_Os01g10504	17.1399	10.8938	23.7143	27.6137
LOC_Os01g10580	3.24709	7.66954	4.91914	5.07091
LOC_Os01g10640	0.202061	8.5243	1.82737	11.2713
LOC_Os01g10810	2.52909	0.996638	2.47887	1.29904
LOC_Os01g10860	9.6395	6.98993	12.834	4.96735
LOC_Os01g10890	3.18953	0.496538	0.944606	0.055393
LOC_Os01g10950	4.65579	5.48343	12.6259	8.17848
LOC_Os01g10960	0.85839	1.60686	1.98472	1.91702
LOC_Os01g11010	0.014736	0.168293	0.961809	1.77137
LOC_Os01g11130	6.71278	6.07698	3.21421	2.37407
LOC_Os01g11160	0.216299	0.415135	0.229866	1.12412
LOC_Os01g11210	2.53426	4.08336	5.8006	3.37585
LOC_Os01g11220	0.0482757	0.0548817	0.262945	0.476971
LOC_Os01g11230	21.7236	6.89034	20.9228	8.85386
LOC_Os01g11240	16.7055	17.4908	45.474	36.2913
LOC_Os01g11250	0.0123287	0.198493	0.0796527	0.914268
LOC_Os01g11340	1.17845	3.04604	1.64694	1.39421
LOC_Os01g11350	2.09693	1.57833	4.20916	2.03038
LOC_Os01g11430	1.12485	0.817936	4.29927	2.96652
LOC_Os01g11460	0.774167	0.92591	0.911786	1.90645
LOC_Os01g11550	12.2574	4.62617	6.95859	2.93919
LOC_Os01g11600	0.840505	28.842	1.80981	27.7368
LOC_Os01g11620	0.277662	0.71661	1.27109	5.46504
LOC_Os01g11650	0.243109	25.0581	2.45775	22.8036
LOC_Os01g11710	72.5965	30.7007	35.6454	18.2575
LOC_Os01g11760	0.017146	0.0558797	0.815601	0.658411
LOC_Os01g11810	0.210503	0.605596	1.33338	2.07123
LOC_Os01g11860	0.189372	1.20086	0.444344	3.02741
LOC_Os01g11910	0.0286007	3.75898	0.0416077	2.94936
LOC_Os01g12000	1.28995	1.73019	3.32079	3.56172
LOC_Os01g12020	7.02543	5.50263	70.3193	14.7398
LOC_Os01g12070	0.030216	0.0554203	0.167682	0.812392
LOC_Os01g12100	1.52587	3.19922	2.05286	3.88465
LOC_Os01g12110	0.691839	1.27783	0.200182	0.3169
LOC_Os01g12190	2.41348	9.66148	28.1418	12.7472
LOC_Os01g12250	0.689187	0.388824	0.81025	0.164877
LOC_Os01g12270	10.2693	35.845	21.7959	48.247
LOC_Os01g12280	3.99384	8.46475	4.44431	5.89801
LOC_Os01g12320	1.79167	2.18333	3.80362	5.80983
LOC_Os01g12330	3.9696	1.98883	2.50371	1.89785
LOC_Os01g12460	5.25866	3.98761	2.00569	0.912625
LOC_Os01g12560	2.75323	1.98786	0.698427	1.41012
LOC_Os01g12640	16.6619	6.20899	5.10185	3.32883
LOC_Os01g12650	28.9624	32.3806	52.5704	63.2911
LOC_Os01g12660	13.3389	11.4785	4.76989	3.51421
LOC_Os01g12680	0	0.0470103	0.162163	0.901627
LOC_Os01g12710	20.0111	45.9981	15.578	30.2844
LOC_Os01g12740	0.125901	0.325044	0.264828	0.610397
LOC_Os01g12770	0.105489	0.14734	0.450447	0.623601
LOC_Os01g12810	2.4397	0.721069	2.72823	0.487848
LOC_Os01g12820	0.277874	0.800588	0.271921	1.02372
LOC_Os01g12890	2.09439	3.02949	4.1505	3.57632
LOC_Os01g12920	0.0884483	0.231677	0.333102	0.739377
LOC_Os01g13000	0.562548	1.11658	1.21614	1.43856
LOC_Os01g13030	35.3626	24.1041	45.0046	60.7619
LOC_Os01g13060	2.75419	5.9172	6.05075	8.99429
LOC_Os01g13070	0.027951	0.0943043	0.675964	0.730014
LOC_Os01g13080	11.6521	22.5271	28.3735	19.3783
LOC_Os01g13210	3.3894	25.6104	9.25661	41.7395
LOC_Os01g13229	8.17537	4.76303	3.53498	1.99225
LOC_Os01g13280	3.04376	3.47802	1.74923	4.38577
LOC_Os01g13300	0.605409	0.496964	0.145343	0.208565
LOC_Os01g13370	56.0593	23.8903	23.7232	17.9758
LOC_Os01g13390	3.09526	1.38678	4.53215	1.75893
LOC_Os01g13430	3.57185	6.8545	11.3589	6.67495
LOC_Os01g13520	20.0537	16.8323	57.2669	18.8326
LOC_Os01g13530	10.3728	5.09223	17.4688	7.74886
LOC_Os01g13570	0.536495	1.72322	0.939874	1.54732
LOC_Os01g13610	0	1.87558	0	2.4277
LOC_Os01g13690	1.23066	3.22428	2.58519	4.96441
LOC_Os01g13700	5.04848	14.5566	18.227	20.4466
LOC_Os01g13770	5.93839	11.5124	27.2203	39.4658
LOC_Os01g13860	1.32696	0.335102	1.63262	0.13311
LOC_Os01g14010	0.6177	0.246064	0.290561	0.143482
LOC_Os01g14030	0.069972	0.711898	0.0345457	5.22214
LOC_Os01g14130	1.89952	0.884813	3.33738	1.25269
LOC_Os01g14170	0.574604	0.180345	0.592405	0.044569
LOC_Os01g14180	1.11909	0.270122	0.45809	0.0523017
LOC_Os01g14340	0.643419	0.818575	2.36389	0.551606
LOC_Os01g14440	0.314274	9.15164	0.327198	7.05174
LOC_Os01g14510	2.15917	2.19486	2.87891	8.31879
LOC_Os01g14530	0.264567	1.33328	2.27407	1.58168
LOC_Os01g14550	0.496628	0.366334	0.898644	1.77169
LOC_Os01g14590	0.035851	0.83438	0.228868	1.55542
LOC_Os01g14610	19.0789	9.04862	7.86993	6.95888
LOC_Os01g14630	0.16096	1.59665	0.279902	1.58521
LOC_Os01g14670	1.39724	7.33418	30.5077	230.953
LOC_Os01g14850	309.187	408.755	832.755	402.607
LOC_Os01g14880	0.0972957	7.38288	0.258172	85.6447
LOC_Os01g14960	0.392186	0.649676	1.00951	0.655866
LOC_Os01g14970	0.019509	0.132149	0.237885	0.777697
LOC_Os01g15000	4.04255	10.7828	2.62311	6.76077
LOC_Os01g15020	22.5634	46.1104	31.0289	51.4368
LOC_Os01g15270	4054.96	2107.81	1171.12	784.152
LOC_Os01g15320	4.97791	14.0013	27.607	49.5053
LOC_Os01g15470	3.83638	8.67991	5.79265	9.05272
LOC_Os01g15480	9.86548	4.27788	4.55393	1.24594
LOC_Os01g15540	0.188798	0.377881	0.848526	3.03718
LOC_Os01g15610	3.60175	6.12907	5.68333	7.74732
LOC_Os01g15770	4.21853	3.27239	6.69276	7.99889
LOC_Os01g15830	7.61697	13.2299	30.1713	61.1878
LOC_Os01g15900	18.0952	3.24836	16.6958	2.09041
LOC_Os01g15910	2.14316	0.727369	0.665162	0.0957427
LOC_Os01g15970	4.33524	3.26266	10.1155	7.5557
LOC_Os01g16000	6.87617	12.9425	13.6105	20.788
LOC_Os01g16010	33.4441	12.1634	14.4738	9.23791
LOC_Os01g16020	1.65941	0.602326	0.77468	0.314695
LOC_Os01g16030	6.12673	12.2012	27.2747	66.9813
LOC_Os01g16120	0.359578	1.50928	1.45552	1.86074
LOC_Os01g16140	4.91184	8.60528	17.3984	13.742
LOC_Os01g16146	2.01828	4.38929	4.26895	3.57536
LOC_Os01g16170	39.4537	22.7739	30.1033	9.73446
LOC_Os01g16260	3.54481	9.61334	6.12338	7.60732
LOC_Os01g16310	0.209902	1.92146	0.281967	1.34282
LOC_Os01g16340	2.36903	1.59855	2.38258	1.00712
LOC_Os01g16350	12.116	23.3141	9.89827	14.3984
LOC_Os01g16400	0.083757	0.131223	0.119095	0.400764
LOC_Os01g16600	2.86927	2.41675	5.47233	2.43918
LOC_Os01g16650	13.2861	3.43086	5.87228	0.698574
LOC_Os01g16810	2.24833	0.880924	2.75522	3.09686
LOC_Os01g16860	0.315509	0.253053	0.397243	0.615143
LOC_Os01g16890	204.776	84.2588	91.4062	51.0226
LOC_Os01g16960	8.52574	6.33845	12.4637	4.74355
LOC_Os01g16980	0.0208303	0.173648	0.162343	1.14664
LOC_Os01g17160	0.047668	0.434979	0.167732	0.246956
LOC_Os01g17170	9.81217	5.69782	15.8986	15.9403
LOC_Os01g17330	0.0233	0.602121	0.781659	1.23399
LOC_Os01g17396	14.1933	0.975728	5.62402	1.70102
LOC_Os01g17470	0.74057	3.30083	3.3443	15.2187
LOC_Os01g18080	0.334682	2.03372	1.48769	1.7679
LOC_Os01g18100	2.49941	6.81427	2.13318	7.67477
LOC_Os01g18110	0.495016	9.25634	0.94486	6.39323
LOC_Os01g18120	0.01685	0.95046	0.0351073	0.895442
LOC_Os01g18170	3.40458	9.01468	6.30356	6.43326
LOC_Os01g18220	0.136133	3.09095	0.655949	3.84485
LOC_Os01g18240	0.983292	6.1097	6.66669	27.9001
LOC_Os01g18360	0.191579	0.720051	0.468931	2.13181
LOC_Os01g18400	0	0.200126	0.0394077	0.753913
LOC_Os01g18450	0.900124	1.47637	2.10583	1.74759
LOC_Os01g18490	0.0362573	32.5622	0.177329	17.1292
LOC_Os01g18584	0.003963	0.238786	0.188835	1.29028
LOC_Os01g18630	43.0748	71.1669	41.1449	123.553
LOC_Os01g18640	15.2712	15.1968	13.0393	5.06133
LOC_Os01g18670	13.0659	65.7662	46.9192	110.752
LOC_Os01g18744	0.023251	1.42328	1.33162	18.4454
LOC_Os01g18870	18.6611	4.55161	27.1533	4.04056
LOC_Os01g19020	0.021381	1.19338	0.946125	10.7745
LOC_Os01g19130	14.9576	18.6267	6.95399	9.05942
LOC_Os01g19170	1.68325	3.96084	3.1439	6.66388
LOC_Os01g19220	1.20352	0.691724	2.63274	1.43033
LOC_Os01g19270	1.9993	0.650408	1.14452	1.15743
LOC_Os01g19290	0.004196	0.0106547	0	0.852716
LOC_Os01g19460	0.497028	0.532488	0.885476	1.6153
LOC_Os01g19490	21.8327	10.0945	8.72336	4.7251
LOC_Os01g19740	0.650015	2.36043	1.76362	7.94006
LOC_Os01g19750	0.0608837	2.36883	0.194312	2.64224
LOC_Os01g19760	4.11712	8.57694	8.84585	12.3767
LOC_Os01g19770	2.13639	4.69478	1.00657	4.44215
LOC_Os01g19800	1.8379	5.67102	4.10799	6.76878
LOC_Os01g19820	42.256	25.6764	51.8074	11.1609
LOC_Os01g19940	3.60379	2.9778	5.17297	9.45418
LOC_Os01g19990	1.62116	0.615475	0.478828	0.265858
LOC_Os01g20030	0.744253	1.37516	0.0819423	0.141666
LOC_Os01g20160	0.0272957	0.00425633	0.085685	0.83624
LOC_Os01g20200	0.754477	0.361026	0.304109	0.065102
LOC_Os01g20206	0.019823	0.912628	0.0935877	2.3494
LOC_Os01g20730	9.55216	8.4794	5.68994	12.4603
LOC_Os01g20780	11.0388	21.1032	20.2239	21.5579
LOC_Os01g20830	0.489943	1.17373	0.195491	2.05558
LOC_Os01g20950	0.00769933	0.0868853	0.083353	0.789663
LOC_Os01g20980	0.0237187	0.312337	0.844593	1.99994
LOC_Os01g21034	11.0514	13.3992	31.7886	28.4365
LOC_Os01g21120	14.9792	32.5539	22.1621	9.76018
LOC_Os01g21144	1.01682	2.99058	2.126	1.70674
LOC_Os01g21250	0.951412	34.8963	1.54284	30.8079
LOC_Os01g21300	4.00443	4.92862	9.48771	6.62185
LOC_Os01g21320	9.71705	19.6849	17.6528	18.6448
LOC_Os01g21590	9.8146	7.64755	6.91713	1.64287
LOC_Os01g21630	0.274264	5.87532	0.692653	5.00268
LOC_Os01g21960	4.78168	11.2149	10.943	13.1929
LOC_Os01g21970	2.81471	6.91533	3.39436	5.84402
LOC_Os01g22230	41.3065	18.5795	12.6682	6.3909
LOC_Os01g22336	0.126177	0.264395	0.238847	2.15674
LOC_Os01g22352	0.586172	1.08462	0.295441	2.30896
LOC_Os01g22370	0.826708	1.28285	0.516768	1.9838
LOC_Os01g22380	10.9393	6.63155	2.2198	1.88595
LOC_Os01g22520	7.28246	16.5801	24.7483	17.6085
LOC_Os01g22640	2.07019	1.87163	4.2547	7.78716
LOC_Os01g22780	0.141421	0.127461	0.967589	0.690941
LOC_Os01g22900	27.0694	19.248	9.97271	11.6393
LOC_Os01g22954	5.10215	1.96732	4.72323	0.63069
LOC_Os01g22980	0.0245073	0.0542117	0.157032	0.352523
LOC_Os01g23580	0.0875567	0.182722	0.137949	0.650995
LOC_Os01g23740	12.6405	17.3975	28.9634	23.0117
LOC_Os01g24010	1.31119	0.437315	0.224921	0.12543
LOC_Os01g24070	1.02726	3.44598	4.22949	11.3989
LOC_Os01g24440	0.516092	1.20643	1.30487	1.01289
LOC_Os01g24480	5.473	11.5695	6.63147	9.45382
LOC_Os01g24490	0.150978	0.919118	0.190517	0.670968
LOC_Os01g24500	0.0193537	1.16114	0.0738263	1.06433
LOC_Os01g24600	0.0267063	0.165068	0.0692073	0.55105
LOC_Os01g24680	29.6413	64.4355	42.9124	71.395
LOC_Os01g24690	44.0465	79.3748	98.1641	31.8296
LOC_Os01g24710	2.20262	309.738	4.34434	268.155
LOC_Os01g24820	0.0406213	0.197755	0.0593067	0.640805
LOC_Os01g25065	1.58142	1.81792	0.412874	0.466638
LOC_Os01g25240	4.49811	1.45264	2.53383	2.03805
LOC_Os01g25386	5.00092	8.05188	10.8762	9.79575
LOC_Os01g25540	11.9948	21.6583	31.834	37.6221
LOC_Os01g25560	0.727812	1.61385	4.68669	5.5888
LOC_Os01g25740	0.385754	6.738	1.08749	5.55768
LOC_Os01g25820	32.9711	30.7006	32.2612	63.1581
LOC_Os01g25990	0.218068	0.60745	0.0613203	0.302059
LOC_Os01g26000	2.55283	1.61781	1.73495	16.747
LOC_Os01g26120	9.61333	12.5175	30.5158	12.2861
LOC_Os01g26970	0.401825	1.07857	1.05619	0.814
LOC_Os01g27140	0.771449	1.61448	1.88589	0.481848
LOC_Os01g27160	12.8223	4.17375	13.1505	3.00477
LOC_Os01g27210	0.156809	1.0711	0.143008	0.982431
LOC_Os01g27230	0.392961	2.70247	1.47412	2.80436
LOC_Os01g27360	3.66922	8.10525	13.9341	36.0105
LOC_Os01g27449	1.51444	1.78962	0.744522	0.510554
LOC_Os01g27890	0.0701893	0.511585	0.0726093	0.365313
LOC_Os01g28030	0.221362	1.506	5.14744	14.7353
LOC_Os01g28500	0.059061	12.1585	0.114221	8.30553
LOC_Os01g28790	56.6773	45.0596	19.1944	14.9169
LOC_Os01g28840	0.258567	0.408292	1.16431	0.240104
LOC_Os01g29104	11.4308	6.25559	6.82086	2.30398
LOC_Os01g29150	9.9525	3.44345	4.82637	2.2005
LOC_Os01g29430	0.236257	1.15762	0.254999	1.19872
LOC_Os01g29450	0.132073	0.624514	0.333982	0.322931
LOC_Os01g29469	3.86141	2.71808	1.89156	2.94054
LOC_Os01g29830	1.34411	2.85797	2.78667	3.40578
LOC_Os01g29870	0.0172157	0.790077	0.014945	0.457139
LOC_Os01g31450	0.0442727	0.295896	0.050001	0.161648
LOC_Os01g31494	0.693228	0.471232	0.413579	0.0823767
LOC_Os01g31690	36.0083	22.1488	80.5271	83.5438
LOC_Os01g31800	30.9592	12.44	28.9324	4.00986
LOC_Os01g31870	1.04727	2.91127	1.67834	7.25889
LOC_Os01g31980	0.692603	2.59892	0.876545	2.03193
LOC_Os01g32080	9.91705	21.5035	19.1455	27.5352
LOC_Os01g32330	11.8523	25.9609	13.6032	69.1416
LOC_Os01g32364	6.46926	8.75946	8.93261	17.4559
LOC_Os01g32670	0.216832	7.05894	4.14994	5.88286
LOC_Os01g32780	12.7517	29.6909	17.2581	22.4465
LOC_Os01g32890	4.49025	2.7792	2.41782	1.22536
LOC_Os01g33040	8.49237	3.93763	7.19306	2.3433
LOC_Os01g33050	56.0979	26.5276	21.6995	16.2003
LOC_Os01g33080	3.95634	2.78334	8.10155	6.0131
LOC_Os01g33110	0.679734	0.613424	0.37012	0.965678
LOC_Os01g33204	4.29097	2.76145	1.66718	1.94157
LOC_Os01g33410	0.599555	0.336431	0.682245	0.314337
LOC_Os01g33800	52.46	24.1539	22.8827	16.9338
LOC_Os01g34010	0.064856	0.319262	0.457979	0.296049
LOC_Os01g34560	6.16061	3.68749	13.1809	13.0182
LOC_Os01g34610	42.4997	23.9073	20.3038	15.2111
LOC_Os01g34690	2.74277	7.53821	6.16332	2.52308
LOC_Os01g34790	0.829163	1.73678	1.32144	1.95934
LOC_Os01g34860	0.151513	0.237792	0.167501	0.347584
LOC_Os01g34870	16.3008	4.4015	8.56252	1.54148
LOC_Os01g34880	1.52181	5.61323	4.50872	1.98286
LOC_Os01g34920	0.0148307	0.138639	0.0227933	3.07463
LOC_Os01g35590	0.222323	0.280206	0.572607	0.53713
LOC_Os01g36220	0.314838	0.255823	0.882675	0.317145
LOC_Os01g36240	12.3338	11.3669	34.3175	24.6405
LOC_Os01g36250	2.1208	0.993215	0.755239	0.2727
LOC_Os01g36390	4.89004	1.95997	3.13649	1.24765
LOC_Os01g36460	0.141044	2.28268	5.57465	17.3963
LOC_Os01g36540	0.242825	0.318678	0.548643	0.339788
LOC_Os01g36550	0.47115	0.132655	0.524852	0.105936
LOC_Os01g36580	0.648774	0.889292	1.84889	2.04213
LOC_Os01g36590	0.573369	0.596838	0.294813	0.240064
LOC_Os01g36790	0.72114	2.67237	0.948761	2.09818
LOC_Os01g36950	38.1454	110.644	65.5736	188.724
LOC_Os01g36970	1.12714	0.693305	0.364211	0.435405
LOC_Os01g37000	0.169346	322.363	3.73137	294.372
LOC_Os01g37040	1.20977	2.12934	1.40346	6.32874
LOC_Os01g37050	0.937063	2.4688	1.2972	3.99549
LOC_Os01g37800	56.6653	131.795	84.8016	136.477
LOC_Os01g37810	0.067102	1.55114	0.0733067	0.280915
LOC_Os01g37825	27.8932	43.6222	22.712	13.0924
LOC_Os01g37832	53.9102	2.59873	41.0891	48.8987
LOC_Os01g37910	13.1593	35.7137	25.2113	47.8576
LOC_Os01g38229	0.0123813	0.144201	0.0407137	0.958717
LOC_Os01g38510	3.03781	23.9519	21.1338	24.2992
LOC_Os01g38520	1.18436	0.645327	1.84104	0.357268
LOC_Os01g38580	0.122725	1.83823	3.16333	16.722
LOC_Os01g38660	0.451597	3.06344	1.36087	2.78851
LOC_Os01g38670	0.0186823	0.00499933	0	0.589954
LOC_Os01g38680	0	0.159235	0.0127233	2.10232
LOC_Os01g38970	10.9563	11.4945	26.272	15.3402
LOC_Os01g38980	3.57261	12.5556	2.56657	7.76404
LOC_Os01g39000	0.747379	5.84396	5.81069	13.6568
LOC_Os01g39010	26.8176	11.4686	13.9167	9.61228
LOC_Os01g39136	0.008769	0.287889	0.00556533	0.242706
LOC_Os01g39330	0.0158373	0.331501	0.0237557	0.590958
LOC_Os01g39600	31.7825	10.5938	17.4408	7.69142
LOC_Os01g39650	0.492893	0.42267	0.598559	0.236607
LOC_Os01g39780	1.45036	2.60821	3.30811	2.52219
LOC_Os01g39790	11.9983	13.692	26.0297	20.4854
LOC_Os01g39860	8.45161	6.91953	13.3255	6.28653
LOC_Os01g39960	4.33965	3.89888	14.5315	10.7023
LOC_Os01g39970	0.241785	0.119867	0.267738	0.311875
LOC_Os01g40070	18.1395	22.9337	6.24205	8.15687
LOC_Os01g40110	13.7047	5.73577	8.62257	4.60366
LOC_Os01g40190	1.60456	2.72591	2.27218	5.54862
LOC_Os01g40200	3.34288	7.16246	11.8344	23.5676
LOC_Os01g40310	4.30022	1.7734	8.09486	3.49996
LOC_Os01g40330	26.7306	59.7327	32.7503	54.723
LOC_Os01g40499	1.09526	1.83399	2.62877	2.26837
LOC_Os01g40550	0.81298	2.01851	2.65357	3.15907
LOC_Os01g40580	0.716862	2.21447	0.826736	2.20765
LOC_Os01g40630	3.05152	4.16995	2.5606	5.44679
LOC_Os01g40660	0.290899	1.44781	1.00188	1.75027
LOC_Os01g40700	7.31755	13.7222	12.8756	13.4933
LOC_Os01g40720	0.155362	0.552685	0.185403	0.351163
LOC_Os01g40870	0.266851	0.264716	0.715648	0.745072
LOC_Os01g41010	6.29632	6.28058	9.15866	17.7073
LOC_Os01g41140	2.75139	8.94382	36.3628	290.862
LOC_Os01g41170	0.130192	6.86386	0.253675	203.084
LOC_Os01g41180	0	0.178742	0.0307173	6.4391
LOC_Os01g41200	0	0.149015	0.0998697	1.3382
LOC_Os01g41220	6.34012	12.9529	15.9925	13.1802
LOC_Os01g41260	0.826176	0.353963	1.07915	0.225876
LOC_Os01g41280	0.557848	0.281122	1.69783	0.30244
LOC_Os01g41310	3.30954	1.45403	3.16044	1.0437
LOC_Os01g41430	0.036351	0.680392	0.0113047	0.601002
LOC_Os01g41510	0.828879	1.5228	0.249023	0.536051
LOC_Os01g41530	0.21135	0.323017	0.430192	0.183119
LOC_Os01g41710	33.371	61.9652	160.554	350.866
LOC_Os01g41730	0.490547	0.794675	1.11395	1.83219
LOC_Os01g42030	0.226148	0.566809	1.40892	3.62576
LOC_Os01g42040	8.90402	2.82013	3.63096	0.918618
LOC_Os01g42070	6.57292	3.0441	2.79188	0.684849
LOC_Os01g42090	0.247954	0.233209	0.3281	0.958445
LOC_Os01g42110	0.5153	0.214932	0.392257	1.47368
LOC_Os01g42190	6.39175	20.7193	2.42867	15.1762
LOC_Os01g42200	0.0365757	0.12409	0.116304	3.14275
LOC_Os01g42210	1.6306	0.994057	1.07041	0.451934
LOC_Os01g42234	0.312941	1.61941	0.443045	2.88126
LOC_Os01g42380	1.19559	2.70521	2.28818	6.80076
LOC_Os01g42410	1.23146	5.98522	1.61538	5.11844
LOC_Os01g42810	0.276668	1.29631	0.509526	2.72787
LOC_Os01g42860	0.120188	1.99274	0.0925657	1.21798
LOC_Os01g42880	8.37647	14.1885	27.9899	41.4465
LOC_Os01g42980	38.5355	16.7536	22.0234	12.001
LOC_Os01g43050	13.5367	9.85696	12.1753	5.10538
LOC_Os01g43230	1.23116	0.917316	4.30767	3.14289
LOC_Os01g43320	0.417172	1.07564	2.22872	1.34961
LOC_Os01g43350	0.578585	0.958867	2.60087	2.31899
LOC_Os01g43420	38.5847	36.0599	57.7245	72.986
LOC_Os01g43440	6.30243	1.02498	0.261267	0.0671283
LOC_Os01g43460	0.157034	0.625201	0.480663	1.89607
LOC_Os01g43550	0.204077	0.664766	0.0975373	0.282749
LOC_Os01g43590	0.438749	0.590412	0.167033	0.765565
LOC_Os01g43610	6.73131	3.66899	6.61251	3.0481
LOC_Os01g43650	0.055512	4.02744	1.07832	3.04154
LOC_Os01g43700	0.586541	1.96277	2.306	5.26152
LOC_Os01g43740	0	2.21877	0.02804	1.4791
LOC_Os01g43750	0.0570673	0.760002	0.171877	0.739394
LOC_Os01g43844	0.299976	2.28235	0.93799	5.41309
LOC_Os01g43940	0.018068	0.0360923	0.0219003	0.349731
LOC_Os01g43950	16.1895	22.6435	20.0728	7.50557
LOC_Os01g44040	5.04809	5.77328	7.06481	15.5673
LOC_Os01g44050	2.05848	2.26632	3.74249	1.51163
LOC_Os01g44069	0.762485	0.957893	3.15015	1.60565
LOC_Os01g44130	0.167061	0.474566	2.47684	4.88534
LOC_Os01g44250	0.275273	0.84053	0.0828763	0.247765
LOC_Os01g44330	0.274229	0.198266	0.50731	0.577184
LOC_Os01g44360	0.790383	2.62784	2.95958	3.25725
LOC_Os01g44394	5.59854	4.34132	6.46826	2.97168
LOC_Os01g44970	12.4243	4.10511	13.737	5.63404
LOC_Os01g45090	4.61306	3.97307	1.8147	1.76954
LOC_Os01g45140	0.060845	0.101535	0.120876	0.520799
LOC_Os01g45200	0.429588	1.93035	1.72371	6.39687
LOC_Os01g45250	0.330369	4.76493	0.664256	3.76459
LOC_Os01g45274	0.120846	8.40156	2.43977	26.6459
LOC_Os01g45360	0.635066	1.46815	1.05172	1.70359
LOC_Os01g45400	0	0.159528	0.0494157	2.44618
LOC_Os01g45450	0.04652	0.145312	0.489815	0.749306
LOC_Os01g45460	0.969679	3.20713	1.40176	3.91893
LOC_Os01g45470	19.2989	48.1209	72.5261	206.055
LOC_Os01g45570	2.69963	1.42272	0.693077	0.308239
LOC_Os01g45640	34.957	78.102	18.0682	48.089
LOC_Os01g45700	1.44092	23.1924	18.8315	49.7658
LOC_Os01g45730	0.0191233	0.71356	1.94598	13.7468
LOC_Os01g45810	0.0921867	0.193261	0.138477	0.146093
LOC_Os01g45830	0.156825	2.97252	0.221671	2.39391
LOC_Os01g45860	4.58107	4.20056	4.28717	1.82799
LOC_Os01g45900	1.00857	2.52028	1.72374	2.85555
LOC_Os01g45914	3.12439	1.71591	1.82629	4.56901
LOC_Os01g45970	2.25824	0.844556	1.27989	1.10097
LOC_Os01g46040	3.92211	1.40816	3.5564	1.39209
LOC_Os01g46080	0.813355	3.3207	1.85807	4.54487
LOC_Os01g46120	1.25289	1.19492	2.25205	3.96787
LOC_Os01g46169	1.16304	3.38893	0.96556	3.46211
LOC_Os01g46250	0.391213	0.978873	0.832594	1.57336
LOC_Os01g46270	0	0.456757	0.00220067	9.47664
LOC_Os01g46350	1.14099	6.56307	9.11626	16.6646
LOC_Os01g46470	0.785406	0.292005	0.561119	0.359828
LOC_Os01g46600	240.866	221.355	55.9106	17.8905
LOC_Os01g46810	14.0899	13.4731	6.2676	2.63113
LOC_Os01g46870	1.70772	1.3141	0.770024	0.61129
LOC_Os01g46970	12.4338	31.0087	16.5788	25.8539
LOC_Os01g47070	1.21324	2.76652	0.540119	1.4535
LOC_Os01g47180	4.81198	2.091	1.2486	0.567515
LOC_Os01g47330	1.5008	2.65478	5.68755	5.14419
LOC_Os01g47340	20.7348	32.4114	21.933	10.9964
LOC_Os01g47350	3.76559	3.92342	8.13141	6.98925
LOC_Os01g47400	19.4141	67.9442	83.643	120.734
LOC_Os01g47470	4.35579	7.88074	10.3322	17.0848
LOC_Os01g47560	0.215584	2.83735	0.639735	3.32298
LOC_Os01g47570	0.143202	1.48777	0.91837	1.77043
LOC_Os01g47600	20.5989	10.1745	7.63338	5.74169
LOC_Os01g47760	14.3529	35.445	12.2136	23.4276
LOC_Os01g47780	17.2589	36.5115	68.3501	120.066
LOC_Os01g47820	0.026948	0.618272	0.362875	1.49235
LOC_Os01g47840	0.00242667	0.124304	0.0114117	0.54306
LOC_Os01g48000	0.0773327	1.12517	0.209954	1.50221
LOC_Os01g48060	22.7293	13.3848	9.49181	10.8629
LOC_Os01g48130	0.301324	4.77015	1.90563	7.88267
LOC_Os01g48250	5.98667	2.98001	2.75313	2.01549
LOC_Os01g48360	0.646469	3.45818	0.350871	1.79049
LOC_Os01g48390	3.35623	5.82041	5.40142	9.4014
LOC_Os01g48440	8.34585	19.4432	15.8161	43.8079
LOC_Os01g48446	1.06025	2.30125	0.927049	0.936467
LOC_Os01g48500	4.2142	2.72765	1.64288	1.87751
LOC_Os01g48570	0	0.427912	0.187673	5.37992
LOC_Os01g48710	0.0103807	0.246946	0.573003	1.62265
LOC_Os01g48790	7.26907	21.3412	10.3607	21.4895
LOC_Os01g48810	55.0315	30.271	25.3468	19.3443
LOC_Os01g48820	3.74288	0.985442	2.24982	1.5378
LOC_Os01g48874	0.216787	0.803332	0.216738	0.526206
LOC_Os01g48900	1.572	0.623307	1.53213	0.789795
LOC_Os01g48960	6.49431	18.9217	9.43477	28.7761
LOC_Os01g49030	0.380027	2.64695	0.788634	1.99575
LOC_Os01g49200	13.6922	5.60616	9.14874	1.45653
LOC_Os01g49210	0.419485	1.12451	1.76802	7.80608
LOC_Os01g49240	0.438807	0.359673	2.60853	1.9551
LOC_Os01g49260	6.32553	1.94739	2.9297	1.28552
LOC_Os01g49280	0.218403	0.664544	0.825997	1.12264
LOC_Os01g49320	0.0721297	0.328671	0.677492	0.829038
LOC_Os01g49529	6.7097	10.2873	7.36361	18.3707
LOC_Os01g49580	0.013556	0.143803	0.065673	0.291683
LOC_Os01g49640	0.345679	0.342217	6.12201	1.03318
LOC_Os01g49650	10.2474	4.02061	218.37	27.1221
LOC_Os01g49710	0.0959203	1.82551	0.751885	1.57237
LOC_Os01g49720	0.38064	0.979308	0.672175	1.37827
LOC_Os01g49740	0.115573	0.257413	0.620973	1.01972
LOC_Os01g49820	0.077153	2.11943	0.651646	2.95248
LOC_Os01g49890	10.007	5.36796	2.94712	5.26388
LOC_Os01g49920	0.0963657	1.14222	0.318165	0.8683
LOC_Os01g50080	0.0352977	0.215226	0.64962	5.04926
LOC_Os01g50100	0.529736	1.11945	0.590239	1.12168
LOC_Os01g50160	0.0555827	3.60273	0.298341	2.84045
LOC_Os01g50200	0.786617	0.556799	1.23332	1.22424
LOC_Os01g50300	2.49216	1.21116	0.639252	1.2984
LOC_Os01g50360	0.500238	0.783159	0.161672	0.290557
LOC_Os01g50370	1.21257	4.04826	1.82806	3.7228
LOC_Os01g50440	1.50713	5.59641	4.27861	6.77036
LOC_Os01g50622	6.10386	10.8159	2.5198	7.0849
LOC_Os01g50680	0.0312607	0.203522	1.04927	2.40545
LOC_Os01g50700	0.803831	0.751879	0.242832	0.625404
LOC_Os01g50720	5.57277	5.46231	12.5554	25.0983
LOC_Os01g50750	0.0848787	2.0202	1.78134	5.50776
LOC_Os01g50840	0.464158	0.838183	0.954002	2.38489
LOC_Os01g50870	0.0380213	2.08145	0.388443	2.43852
LOC_Os01g50910	42.2408	56.6801	8.77993	12.082
LOC_Os01g50940	5.00732	22.3925	11.975	6.33943
LOC_Os01g50980	1.05128	0.425498	1.36537	0.797614
LOC_Os01g51030	0.403538	9.4836	0.472399	5.40571
LOC_Os01g51140	0.00787733	0.297837	0.00516367	0.420956
LOC_Os01g51260	0.819737	1.02034	1.68109	4.09482
LOC_Os01g51290	10.8265	20.4652	31.6397	34.4933
LOC_Os01g51330	0.109829	0.971892	0.391724	1.04042
LOC_Os01g51430	8.14331	9.21843	10.3343	4.78246
LOC_Os01g51540	4.90413	22.362	13.0982	28.889
LOC_Os01g51570	0.009421	0.399459	0.607064	2.92024
LOC_Os01g51770	27.0264	11.4237	33.9504	5.10615
LOC_Os01g51850	2.65475	2.65852	5.63424	1.61147
LOC_Os01g51920	4.85672	9.08123	7.42214	22.5663
LOC_Os01g51980	0.087494	0.228452	0.63203	1.43748
LOC_Os01g52010	4.83115	5.04446	13.7898	12.4527
LOC_Os01g52030	0.518468	3.8179	2.2303	4.90275
LOC_Os01g52100	7.50024	9.13587	2.53116	4.28104
LOC_Os01g52110	26.1954	99.3094	42.0417	60.2316
LOC_Os01g52130	1.0873	20.7831	2.03351	16.2568
LOC_Os01g52170	1.50114	1.52309	2.50473	3.15985
LOC_Os01g52200	0	0.0480193	0.00637367	1.95804
LOC_Os01g52230	1.01855	0.741936	0.925881	3.43829
LOC_Os01g52240	2.971	5.6458	8.21549	28.5525
LOC_Os01g52260	16.9903	10.0839	8.85223	2.78703
LOC_Os01g52270	1.20989	0.473489	0.843888	1.49234
LOC_Os01g52280	2.46789	4.62595	3.56567	1.45027
LOC_Os01g52330	0	1.46767	0.0364467	0.91566
LOC_Os01g52340	0.838259	1.77882	0.162478	0.685724
LOC_Os01g52410	0	3.47156	0.0161523	2.17128
LOC_Os01g52470	10.3593	1.95266	38.2348	1.06375
LOC_Os01g52480	0.113652	0.546376	0.674195	1.15515
LOC_Os01g52550	0.182135	0.841692	0.708327	3.35429
LOC_Os01g52680	9.21972	3.66799	2.17801	1.71834
LOC_Os01g52690	4.53707	7.8316	13.0823	7.49397
LOC_Os01g52710	0.985517	0.76315	1.80483	3.37776
LOC_Os01g52730	0.996078	3.73773	0.562456	1.63642
LOC_Os01g52750	0.435772	0.577908	0.621243	1.89352
LOC_Os01g52770	5.03162	6.66468	23.7052	18.828
LOC_Os01g52790	0.222594	3.3276	0.542266	2.9834
LOC_Os01g52830	0.0813447	0.626634	0.0383877	0.120131
LOC_Os01g52970	0.278539	0.104717	0.75421	0.158962
LOC_Os01g52980	0.803566	1.85406	1.09232	1.37049
LOC_Os01g53040	0.0479	1.1233	0.0891127	0.900226
LOC_Os01g53090	0.51766	1.43406	0.566098	3.34261
LOC_Os01g53220	5.83197	13.5899	0.789583	8.71613
LOC_Os01g53240	6.58744	9.31781	18.6722	17.8186
LOC_Os01g53260	0.0428357	0.613311	0.0695547	0.792831
LOC_Os01g53294	2.78233	5.43547	6.89676	12.6584
LOC_Os01g53350	0.882465	1.21058	0.628535	3.65923
LOC_Os01g53500	3.30135	0.0468613	2.20126	8.74609
LOC_Os01g53630	3.15302	1.67584	3.21304	1.55211
LOC_Os01g53750	38.5169	23.1028	12.8572	6.08768
LOC_Os01g53779	0.166506	0.717146	0.380209	1.58339
LOC_Os01g53800	0.634116	1.57063	0.568405	1.31911
LOC_Os01g53810	1.52047	4.24493	2.58663	5.21752
LOC_Os01g53880	3.50987	12.5993	4.13941	14.5579
LOC_Os01g53890	1.43275	0.00373667	1.49919	2.15998
LOC_Os01g53920	0.157469	0.385152	0.129702	0.589134
LOC_Os01g54030	0.434673	0.468071	0.266834	0.198291
LOC_Os01g54210	28.8088	19.1756	30.7188	12.7037
LOC_Os01g54270	0.197995	0.655831	0.063905	0.261266
LOC_Os01g54300	10.0455	12.707	19.2134	26.4738
LOC_Os01g54340	21.8181	24.9859	40.2882	36.8792
LOC_Os01g54350	1.03265	3.39685	1.76052	7.70592
LOC_Os01g54400	1.74303	3.5315	5.64052	5.61133
LOC_Os01g54420	7.34082	2.61688	3.1372	0.922554
LOC_Os01g54600	8.47122	39.017	10.4704	29.0999
LOC_Os01g54620	1.53176	3.09205	7.85041	93.4063
LOC_Os01g54670	3.23324	8.6722	2.86995	7.42146
LOC_Os01g54700	0.505525	1.30469	0.525804	1.13031
LOC_Os01g54860	3.1634	6.34092	7.44044	16.8668
LOC_Os01g54870	194.817	90.7858	112.487	70.4498
LOC_Os01g55000	22.439	29.5891	96.132	107.82
LOC_Os01g55100	53.8235	41.445	21.9054	14.8372
LOC_Os01g55150	5.18656	3.9939	12.8071	3.57648
LOC_Os01g55160	15.8534	9.71715	30.7448	7.12233
LOC_Os01g55190	51.9991	79.0405	130.934	89.1221
LOC_Os01g55220	94.6522	44.2154	39.2288	8.75677
LOC_Os01g55270	26.405	50.9967	27.7619	37.6302
LOC_Os01g55280	19.2351	17.7471	13.7623	31.3824
LOC_Os01g55340	6.68147	15.5218	4.28247	8.01705
LOC_Os01g55370	10.5268	25.2697	12.9008	22.3458
LOC_Os01g55420	4.80188	2.1298	3.03018	1.50281
LOC_Os01g55450	2.11044	3.30615	1.77293	1.23924
LOC_Os01g55510	4.95671	23.5878	6.89823	15.7368
LOC_Os01g55520	0.368107	0.612935	0.297741	0.247276
LOC_Os01g55560	9.47449	5.21524	3.52232	3.39251
LOC_Os01g55600	0.26816	0.360671	0.666532	1.28434
LOC_Os01g55610	0.456739	0.544897	3.24285	3.26732
LOC_Os01g55640	2.45962	0.49576	0.684208	0.26126
LOC_Os01g55820	8.63704	9.11671	3.71459	5.32072
LOC_Os01g55830	79.9319	98.6856	152.731	217.228
LOC_Os01g55870	2.3451	3.82384	5.54437	7.41322
LOC_Os01g55940	0.242287	0.478548	0.754331	0.459709
LOC_Os01g55950	0.508448	0.593146	0.513889	1.45114
LOC_Os01g56010	0.931052	0.725102	0.906438	0.0611487
LOC_Os01g56020	3.40969	1.95542	1.89639	0.710969
LOC_Os01g56030	0.521005	1.28858	0.721791	0.487117
LOC_Os01g56090	8.78116	2.44502	2.27924	0.818044
LOC_Os01g56180	14.4785	31.9063	15.6592	37.4781
LOC_Os01g56300	39.6231	40.2691	25.7562	51.1839
LOC_Os01g56360	6.86486	2.71313	1.55012	2.06215
LOC_Os01g56380	0.75797	0.240322	0.232301	0.080879
LOC_Os01g56450	0.629376	1.37006	1.23893	1.9992
LOC_Os01g56530	0	0.357605	0	9.47603
LOC_Os01g56610	0.0119237	0.34587	0.070657	2.65341
LOC_Os01g56660	0.0754093	0.332919	0.416548	0.665915
LOC_Os01g56680	24.5424	15.5687	30.6867	35.0985
LOC_Os01g56780	9.36804	2.18956	12.1443	3.09511
LOC_Os01g56810	14.1449	4.85911	32.4346	8.02067
LOC_Os01g56880	5.64924	9.90604	5.92489	11.0205
LOC_Os01g56930	3.63731	7.64873	3.34762	9.00511
LOC_Os01g57004	2.17529	7.66277	7.43703	6.2712
LOC_Os01g57040	0.425824	1.59396	3.51728	1.50835
LOC_Os01g57050	0.115874	0.631908	0.391165	4.00095
LOC_Os01g57082	0.548701	0.459116	1.00435	0.725953
LOC_Os01g57150	6.91323	5.04105	2.12303	2.01883
LOC_Os01g57240	1.86581	6.43036	2.71147	6.37873
LOC_Os01g57250	67.4245	159.994	38.5407	14.1253
LOC_Os01g57270	0.902	1.38968	0.591228	1.23758
LOC_Os01g57310	0.310771	0.940461	0.569422	1.00057
LOC_Os01g57340	0.841644	1.8724	0.877023	1.48496
LOC_Os01g57350	0.555459	2.5464	1.05301	3.13659
LOC_Os01g57370	2.84807	1.07775	2.05516	0.692511
LOC_Os01g57420	17.2645	13.0485	9.50485	23.2799
LOC_Os01g57470	0.122983	1.10356	0.12982	1.07229
LOC_Os01g57570	7.78541	24.9212	28.9349	40.8703
LOC_Os01g57610	6.47104	19.4312	2.86087	6.03656
LOC_Os01g57650	9.73858	4.7297	4.03235	1.22413
LOC_Os01g57690	1.70921	1.37148	3.44447	2.1381
LOC_Os01g57730	0.458105	1.18018	0.887548	3.09397
LOC_Os01g57740	2.50553	2.98137	4.49451	8.52227
LOC_Os01g57770	6.25916	17.865	9.22181	13.8083
LOC_Os01g57880	4.65211	8.45986	10.1589	9.25158
LOC_Os01g57960	60.2003	152.349	181.084	159.825
LOC_Os01g57964	22.5177	76.5194	78.9203	193.913
LOC_Os01g57968	2.22635	6.2347	15.6199	17.6385
LOC_Os01g58020	99.3715	112.05	208.465	311.565
LOC_Os01g58035	16.5762	11.9597	23.8751	27.2037
LOC_Os01g58080	1.30782	2.77178	3.35843	2.96638
LOC_Os01g58130	0.598815	1.99312	1.11141	2.00463
LOC_Os01g58140	3.86734	7.5285	2.06446	6.80586
LOC_Os01g58150	1.41089	4.36018	1.81244	8.8841
LOC_Os01g58194	0.99832	12.2422	0.674756	10.5089
LOC_Os01g58220	9.46351	16.1529	8.86145	15.8845
LOC_Os01g58290	0.396882	1.72597	0.228074	2.08965
LOC_Os01g58310	0.133517	7.06903	0.395808	2.29536
LOC_Os01g58335	0.898395	3.28186	0.586823	2.09843
LOC_Os01g58440	0.058634	2.27757	0.0530853	0.791212
LOC_Os01g58630	1.50901	0.632867	1.47259	0.634592
LOC_Os01g58640	0.00392833	1.32174	0.392689	1.16238
LOC_Os01g58730	0.353836	0.702622	2.52202	5.64705
LOC_Os01g58780	3.00239	3.13819	6.74596	6.03371
LOC_Os01g58850	3.92062	6.21074	1.18191	3.49628
LOC_Os01g58870	8.10035	12.6815	21.544	26.4299
LOC_Os01g58910	1.88127	0.705393	10.4863	2.978
LOC_Os01g59000	0.0136963	1.39134	0.15709	0.947223
LOC_Os01g59020	0.460838	1.24335	0.762487	0.247058
LOC_Os01g59060	1.30773	1.98202	4.10949	3.23907
LOC_Os01g59080	57.4626	26.1566	23.0135	17.7277
LOC_Os01g59100	6.18357	2.39103	2.05205	0.797013
LOC_Os01g59110	1.20533	0.472552	0.872896	0.294627
LOC_Os01g59120	21.9838	9.73994	10.0259	3.08992
LOC_Os01g59150	77.7036	123.387	170.222	264.057
LOC_Os01g59410	3.46738	0.918463	2.24962	1.60884
LOC_Os01g59530	0.728389	2.22102	1.28034	3.51891
LOC_Os01g59730	1.06876	0.796877	2.47346	1.00628
LOC_Os01g59780	0.288775	0.409685	0.295795	1.15809
LOC_Os01g59819	0.150655	0.435168	0.576338	0.46314
LOC_Os01g59840	0.298281	0.775783	1.39072	1.76683
LOC_Os01g59870	4.41283	3.74493	11.9914	8.25366
LOC_Os01g59900	10.1108	10.2543	14.7389	5.84266
LOC_Os01g59920	8.5485	3.79482	4.46394	2.60713
LOC_Os01g59930	20.7785	24.2971	42.6169	33.9647
LOC_Os01g60010	1.38954	0.524788	0.638169	0.703529
LOC_Os01g60020	9.20055	12.3235	9.94701	4.81101
LOC_Os01g60060	0.00641233	0.445677	0.00203333	0.189851
LOC_Os01g60120	0.281125	0.983308	1.09677	2.19717
LOC_Os01g60340	1.13633	3.28429	3.73588	3.42105
LOC_Os01g60430	0.375427	0.266928	0.15705	0.0736443
LOC_Os01g60640	1.24949	0.623157	0.642422	1.48389
LOC_Os01g60670	4.52625	4.22318	5.96887	2.76238
LOC_Os01g60730	3.83248	7.549	1.57301	8.10298
LOC_Os01g60740	8.49654	3.80605	3.60028	1.49538
LOC_Os01g60770	1.42786	4.62455	4.42367	21.671
LOC_Os01g60800	0.182617	0.829008	1.10673	3.45069
LOC_Os01g60810	1.80385	2.20184	2.75193	6.61127
LOC_Os01g60920	18.8831	10.2823	8.71997	6.27145
LOC_Os01g60940	0.21215	0.583434	0.970775	2.36287
LOC_Os01g60960	0.168773	1.99509	0.384106	2.18561
LOC_Os01g61010	3.04502	4.31982	5.2793	5.7069
LOC_Os01g61044	2.89747	14.284	5.17075	12.2285
LOC_Os01g61080	0.301147	1.26607	0.194978	1.05556
LOC_Os01g61110	0.07777	0.050261	0.209309	0.284858
LOC_Os01g61160	0.00490567	2.32168	0.420611	3.84022
LOC_Os01g61180	0.216603	0.218571	0.630282	3.49476
LOC_Os01g61200	0.636412	0.642501	1.19751	1.15448
LOC_Os01g61240	0.89362	0.82918	0.913877	0.386318
LOC_Os01g61370	0.331261	1.42524	1.9684	3.28614
LOC_Os01g61440	0.0831053	4.2581	0.433969	2.90429
LOC_Os01g61460	0.285465	8.19045	2.11853	7.57619
LOC_Os01g61570	3.02764	2.05677	4.30807	5.88455
LOC_Os01g61610	1.28595	0.98142	1.9408	3.88234
LOC_Os01g61620	5.2067	4.81643	4.35222	9.00469
LOC_Os01g61630	0.530071	0.392284	0.799259	0.376522
LOC_Os01g61680	0.96379	3.6289	1.25031	3.98368
LOC_Os01g61880	1.29088	2.76751	4.62766	14.2985
LOC_Os01g61890	108.818	55.1913	48.7634	39.5036
LOC_Os01g61900	0.285618	0.766944	0.473431	0.838289
LOC_Os01g61920	94.6405	73.7756	105.064	31.2858
LOC_Os01g61940	0.033828	0.840679	0.475359	1.74917
LOC_Os01g61970	10.378	17.0798	32.426	28.5537
LOC_Os01g61980	0.074334	0.175231	0.333986	1.22698
LOC_Os01g62020	8.09787	11.6859	19.1181	28.1852
LOC_Os01g62070	7.31636	19.8962	7.77725	20.4822
LOC_Os01g62190	0.027167	3.21334	0.12903	2.0304
LOC_Os01g62200	1.1538	1.58717	2.76347	4.5423
LOC_Os01g62230	72.7554	47.8721	61.8205	25.8787
LOC_Os01g62260	271.126	161.45	85.7491	38.785
LOC_Os01g62290	26.1778	93.1303	30.4897	158.544
LOC_Os01g62360	2.31424	1.55281	0.900806	0.669716
LOC_Os01g62370	7.32947	6.78709	2.7676	5.97417
LOC_Os01g62420	40.128	32.1545	63.8722	28.1879
LOC_Os01g62430	0.0752833	0.641568	0.090927	13.0534
LOC_Os01g62480	0.0224467	0.0210757	0.235969	1.0554
LOC_Os01g62490	0.114485	0.32763	0.980071	7.75044
LOC_Os01g62584	1.66765	0.829732	1.39184	0.293887
LOC_Os01g62600	0.0104957	0.073575	0.01341	0.517737
LOC_Os01g62605	2.58255	2.09033	0.956942	0.782046
LOC_Os01g62610	3.82248	18.6004	1.02178	7.36043
LOC_Os01g62630	64.8449	50.4721	49.537	21.3818
LOC_Os01g62660	1.20075	0.81611	0.294186	0.394896
LOC_Os01g62790	0.315783	0.958872	0.32293	0.615423
LOC_Os01g62850	2.30834	4.68256	5.52269	9.87044
LOC_Os01g62860	36.5773	13.2578	20.5475	11.9311
LOC_Os01g62880	0.743949	1.08789	0.438631	1.40196
LOC_Os01g62900	4.85924	8.46929	2.58166	10.5011
LOC_Os01g62970	1.58476	10.3978	2.0203	8.32818
LOC_Os01g62980	1.91995	4.73615	4.9174	9.01126
LOC_Os01g63060	4.38053	4.49325	2.85426	6.37181
LOC_Os01g63150	3.84265	5.59142	2.14374	2.477
LOC_Os01g63190	0.0513847	5.24931	0.564544	5.25478
LOC_Os01g63200	0.01199	0.00720667	0.0194593	1.27579
LOC_Os01g63210	1.24649	0.519141	1.48311	1.37549
LOC_Os01g63230	0.678121	6.17829	2.03264	8.12122
LOC_Os01g63250	1.68538	3.71434	3.88862	4.53162
LOC_Os01g63280	0.231563	0.810537	0.366821	0.878667
LOC_Os01g63310	13.4812	6.67284	3.07484	1.15334
LOC_Os01g63410	0.907002	5.58647	1.83083	8.5309
LOC_Os01g63480	2.8774	7.96531	10.3721	6.11791
LOC_Os01g63540	0.009177	0.131694	0.0642397	1.61141
LOC_Os01g63580	27.3703	17.9874	54.0556	53.0429
LOC_Os01g63690	36.139	32.3127	19.5501	13.4497
LOC_Os01g63770	2.79939	4.4618	7.77682	9.94767
LOC_Os01g63810	0.770198	0.420891	0.971019	0.975243
LOC_Os01g63830	2.57623	3.54993	8.83868	4.2022
LOC_Os01g63950	6.60071	4.22425	2.54299	1.94089
LOC_Os01g63980	0.183607	2.18011	0.153925	2.41196
LOC_Os01g63990	8.67106	7.27311	4.28714	4.1035
LOC_Os01g64100	0.213206	2.01542	0.894515	3.32381
LOC_Os01g64110	0.153558	2.4408	0.804322	8.94767
LOC_Os01g64120	0.560686	3.18579	0.471144	1.07462
LOC_Os01g64170	3.43815	32.1517	9.28951	35.6679
LOC_Os01g64310	0.025391	0.942543	0.0521843	0.550338
LOC_Os01g64360	2.93564	13.5868	3.77	14.8219
LOC_Os01g64430	4.3531	2.19923	2.91145	1.37916
LOC_Os01g64470	0.928739	1.47167	0.0993703	0.670044
LOC_Os01g64490	7.25101	8.37805	16.9769	23.4148
LOC_Os01g64540	0.142442	0.844524	0.216668	0.74538
LOC_Os01g64590	0.239909	0.2998	2.05677	3.19786
LOC_Os01g64630	34.9144	79.9963	51.6078	90.1365
LOC_Os01g64640	71.9974	64.7442	60.2713	13.7438
LOC_Os01g64660	0.288637	0.437592	0.859169	4.72649
LOC_Os01g64730	34.619	44.8552	18.1153	18.1677
LOC_Os01g64760	2.96614	4.35008	7.08654	8.07088
LOC_Os01g64790	2.02723	4.55271	2.16409	2.15281
LOC_Os01g64820	4.93033	2.84351	4.2902	1.18364
LOC_Os01g64860	1.6701	8.065	9.79483	6.56695
LOC_Os01g64890	0.681965	0.30169	0.599426	0.794796
LOC_Os01g64900	3.89678	2.63434	3.82402	0.998642
LOC_Os01g64960	0.352631	0.483649	1.50378	1.81299
LOC_Os01g64970	17.2674	22.6154	34.4856	41.6421
LOC_Os01g65130	0.022721	0.664922	0.0466463	0.939278
LOC_Os01g65150	0.261107	0.85597	0.064845	0.872219
LOC_Os01g65169	0.188748	3.90352	0.0442013	2.39492
LOC_Os01g65210	0.595817	0.733819	1.65706	3.70574
LOC_Os01g65370	7.47506	7.09157	4.73666	14.4582
LOC_Os01g65420	0.909688	0.990985	0.63514	0.455231
LOC_Os01g65500	0.0178223	0.149622	0.007963	0.302728
LOC_Os01g65510	0.316983	3.70267	0.403197	4.07755
LOC_Os01g65590	6.85657	2.46811	35.1608	7.79701
LOC_Os01g65630	8.92859	5.19219	4.05831	4.51622
LOC_Os01g65650	1.8784	11.5796	1.98888	10.8231
LOC_Os01g65660	2.26193	1.19816	6.11321	2.91147
LOC_Os01g65670	0.0593327	0.926598	0.237521	0.940178
LOC_Os01g65680	0.049619	1.48305	1.28841	9.76883
LOC_Os01g65700	0.372054	0.271149	0.609603	1.76247
LOC_Os01g65780	32.096	51.2402	36.9606	91.9528
LOC_Os01g65830	2.05945	4.33102	6.33089	0.933378
LOC_Os01g65850	2.33785	0.564393	2.82019	0.557766
LOC_Os01g65880	37.3493	40.8811	90.0592	121.683
LOC_Os01g65904	8.14687	3.87133	3.192	2.61643
LOC_Os01g65940	3.59773	2.92749	1.8793	1.41304
LOC_Os01g66010	0.33301	0.455028	1.21893	0.620835
LOC_Os01g66030	23.2456	21.1291	36.2885	41.6039
LOC_Os01g66100	0.324505	0.297433	0.919562	0.923458
LOC_Os01g66120	10.1295	42.1764	7.15911	19.2104
LOC_Os01g66180	24.7243	11.1676	9.38655	8.50228
LOC_Os01g66200	12.9062	20.2314	33.4149	35.3678
LOC_Os01g66260	0.051218	0.128455	0	0.772584
LOC_Os01g66290	0.248557	0.248591	0.359767	1.39857
LOC_Os01g66440	10.1781	4.61443	6.30899	4.6303
LOC_Os01g66500	3.14589	6.85933	8.51605	9.8135
LOC_Os01g66510	3.42222	3.45291	3.75437	7.16989
LOC_Os01g66530	1.31978	3.04861	4.60764	3.29296
LOC_Os01g66590	4.3253	2.99874	4.65352	6.33783
LOC_Os01g66610	1.29258	4.18805	1.93977	2.56653
LOC_Os01g66650	0.928003	0.327194	0.136882	0.0760873
LOC_Os01g66690	1.02153	0.453951	0.916128	0.364352
LOC_Os01g66700	41.832	18.792	247.187	41.3048
LOC_Os01g66830	1.11703	1.9612	2.67268	3.2315
LOC_Os01g66840	0.117915	0.409754	0.0997077	0.911564
LOC_Os01g66850	0.673385	0.461617	0.924059	1.01097
LOC_Os01g66890	0.235606	0.998192	0.301679	1.78697
LOC_Os01g67040	0.268315	0.23152	1.67335	0.187735
LOC_Os01g67054	23.214	45.7725	24.5289	33.4056
LOC_Os01g67090	0.941871	1.08094	2.17098	7.15178
LOC_Os01g67100	5.24695	2.21216	3.57822	1.06181
LOC_Os01g67110	3.64858	1.72186	1.48994	0.23805
LOC_Os01g67134	153.186	78.2524	89.4245	53.6666
LOC_Os01g67150	2.8842	1.48025	4.20828	0.813411
LOC_Os01g67220	12.5378	12.1226	27.256	16.0802
LOC_Os01g67360	0.524084	0.469441	0.621865	1.16848
LOC_Os01g67364	577.569	290.065	210.368	186.381
LOC_Os01g67500	10.7293	21.5149	28.7213	25.4712
LOC_Os01g67550	5.25098	2.83411	2.11782	0.942813
LOC_Os01g67680	0.0119383	0.12333	0.144941	1.15603
LOC_Os01g67710	1.30382	0.257707	0.405242	0.0133247
LOC_Os01g67740	14.2646	6.51607	11.5259	1.55407
LOC_Os01g67810	0.59845	0.501745	0.270393	1.02458
LOC_Os01g67860	175.235	189.733	352.305	189.39
LOC_Os01g67950	16.5083	12.6663	46.7234	21.0643
LOC_Os01g68050	0.0306333	0.084063	0.278413	0.980617
LOC_Os01g68104	32.9071	15.3599	15.7368	9.15551
LOC_Os01g68140	2.232	2.37909	6.28344	6.35999
LOC_Os01g68290	2.05615	6.46222	1.55785	2.62922
LOC_Os01g68450	0.682724	0.985647	2.16429	0.931657
LOC_Os01g68490	2.14696	0.909106	2.05954	0.472296
LOC_Os01g68500	5.5623	21.4957	5.15385	11.514
LOC_Os01g68570	34.8299	31.6752	16.1981	22.0798
LOC_Os01g68598	7.98456	4.33552	3.61939	2.15569
LOC_Os01g68830	8.99367	6.49749	18.4381	9.43195
LOC_Os01g68860	3.36919	5.60069	8.97879	6.40033
LOC_Os01g68900	1.07911	1.94341	2.40815	4.27476
LOC_Os01g68960	4.11463	6.18775	2.99422	1.6755
LOC_Os01g69050	0.120986	4.28403	1.00593	8.34535
LOC_Os01g69060	0.696606	1.34666	1.63328	2.26208
LOC_Os01g69080	29.1743	20.0351	32.7911	14.9386
LOC_Os01g69100	8.20999	9.46787	5.44362	14.2905
LOC_Os01g69190	0.0166363	0.0659477	0.098745	0.548329
LOC_Os01g69270	9.74868	9.89215	6.94804	4.40026
LOC_Os01g69290	10.6248	4.02501	4.90828	2.04237
LOC_Os01g69830	9.04033	26.4695	6.5615	21.086
LOC_Os01g69840	0.135117	0.953566	0.264055	2.04325
LOC_Os01g69930	0.659752	0.413479	0.820928	0.388561
LOC_Os01g69960	6.37774	0.0395663	10.3816	4.94041
LOC_Os01g69970	20.0225	8.85365	11.6949	8.44286
LOC_Os01g70110	14.8202	107.237	13.3992	69.6052
LOC_Os01g70130	0.385174	3.64666	1.38419	8.39752
LOC_Os01g70170	22.011	73.4333	65.2629	93.5537
LOC_Os01g70180	2.16236	4.17566	6.15972	7.94993
LOC_Os01g70190	10.9955	13.6525	18.7049	36.6442
LOC_Os01g70200	1.90202	10.814	12.9433	59.5678
LOC_Os01g70210	0.210501	2.11491	0.709504	4.32059
LOC_Os01g70240	3.10762	5.32366	2.91452	10.9977
LOC_Os01g70310	19.5599	13.4216	12.274	6.27041
LOC_Os01g70440	0.249377	7.611	0.974217	406.212
LOC_Os01g70490	0.0676183	0.685326	0.174993	0.704623
LOC_Os01g70500	0.554099	1.72819	0.832424	6.11543
LOC_Os01g70520	6.10084	4.61738	15.4158	17.3953
LOC_Os01g70525	0.0674257	0.037008	2.17046	0.0747847
LOC_Os01g70550	5.6048	13.2223	6.62863	12.8976
LOC_Os01g70560	17.8933	5.91051	6.1629	1.2552
LOC_Os01g70660	0.0229803	0.212674	0.392927	5.52717
LOC_Os01g70710	6.47875	6.73139	2.72409	6.10783
LOC_Os01g70730	1.45146	1.58103	1.1282	4.70002
LOC_Os01g70770	7.57946	11.129	21.1426	16.1183
LOC_Os01g70830	0.0348523	0.119203	0.626897	6.74775
LOC_Os01g70840	0.39574	0.77522	0.616619	1.80601
LOC_Os01g70850	0.240675	0.203508	0.421206	0.721459
LOC_Os01g70890	1.05708	0.453788	0.19464	0.19538
LOC_Os01g70970	1.40911	1.02562	1.36821	0.461939
LOC_Os01g70980	96.6195	44.6471	62.8242	46.5623
LOC_Os01g71050	20.1115	13.2421	20.398	41.6119
LOC_Os01g71090	0.612187	9.39952	1.17338	10.9992
LOC_Os01g71094	0.095798	0.76164	0.212369	0.496999
LOC_Os01g71170	3.71188	7.35181	11.2056	8.94769
LOC_Os01g71210	1.30141	2.00305	3.80287	4.50951
LOC_Os01g71262	4.1447	7.37505	8.28987	3.79506
LOC_Os01g71270	0.485316	0.905412	1.56805	3.4432
LOC_Os01g71280	6.12684	9.8754	17.9062	16.1504
LOC_Os01g71310	0.0803687	0.371509	0.130282	0.450207
LOC_Os01g71340	0.008396	0.192809	0.081614	0.66792
LOC_Os01g71350	0.167811	0.419814	0.139366	0.729621
LOC_Os01g71380	0	1.73088	0.145296	3.67967
LOC_Os01g71450	0.076403	0.0379243	1.21676	0.090239
LOC_Os01g71460	1.53431	0.539471	0.293263	0.251714
LOC_Os01g71474	0.0863343	0.481476	0.997098	9.3352
LOC_Os01g71670	0	4.2465	0.277027	8.0968
LOC_Os01g71780	0.816391	0.419955	0.283413	0.136057
LOC_Os01g71790	1.63438	2.02904	1.05149	2.22777
LOC_Os01g71820	0.041415	3.02092	0.83848	1.80655
LOC_Os01g71830	0	5.69746	0.31497	4.93181
LOC_Os01g71840	0.104518	0.0415577	0.512335	0.034656
LOC_Os01g72009	77.4357	161.233	89.9471	186.074
LOC_Os01g72190	1.55599	1.31759	1.58558	0.486236
LOC_Os01g72200	0.568338	1.77195	1.17	1.95397
LOC_Os01g72210	5.2613	3.42948	1.8703	1.4065
LOC_Os01g72250	3.27275	3.31493	3.15639	1.4455
LOC_Os01g72270	0.256923	33.5755	0.563366	24.4003
LOC_Os01g72290	0.869297	5.54099	13.8259	15.0588
LOC_Os01g72350	1.36472	1.0446	1.60311	2.34655
LOC_Os01g72420	0.354246	1.19733	1.09837	3.55204
LOC_Os01g72460	0.0252627	0.556811	0.578529	1.22867
LOC_Os01g72470	0.444465	0.837284	1.05302	2.03206
LOC_Os01g72490	9.79689	23.0526	8.49817	17.3059
LOC_Os01g72520	6.03769	10.8519	11.4753	12.4938
LOC_Os01g72530	1.93084	7.59651	0.303492	3.12157
LOC_Os01g72560	0.480035	1.60521	1.71863	1.82661
LOC_Os01g72570	6.16555	12.4741	8.08701	9.51304
LOC_Os01g72600	0.566746	6.08661	1.08988	3.00915
LOC_Os01g72610	0.005827	5.98377	0.077442	4.22457
LOC_Os01g72630	2.75526	1.94863	3.4949	4.44925
LOC_Os01g72650	13.8953	9.39497	6.39173	5.07894
LOC_Os01g72700	3.04729	3.86579	7.02014	3.64276
LOC_Os01g72760	0.0735677	0.861563	0.014214	1.30762
LOC_Os01g72810	0.0224657	0.471613	0.039459	0.379467
LOC_Os01g72834	1.25143	3.00864	3.24882	4.90225
LOC_Os01g72930	0.40381	0.46668	0.494016	0.129589
LOC_Os01g72970	0.553588	1.34253	1.27259	1.14849
LOC_Os01g73000	12.1409	22.0937	7.16859	18.7123
LOC_Os01g73024	0.334023	0.483563	2.06835	2.67471
LOC_Os01g73040	1.03358	3.36919	1.54103	3.78231
LOC_Os01g73110	24.0045	10.0044	6.73269	4.49823
LOC_Os01g73170	2.21724	5.94834	2.38924	6.67164
LOC_Os01g73200	0.701847	1.41039	6.51327	2.1437
LOC_Os01g73220	0.0541783	0.388652	0.712167	0.46931
LOC_Os01g73270	6.20498	2.83995	2.58991	0.885131
LOC_Os01g73280	0.730966	0.441658	0.832895	0.228222
LOC_Os01g73300	2.07871	4.4687	4.90719	4.18182
LOC_Os01g73420	2.32758	2.06623	3.28573	1.41595
LOC_Os01g73440	0.791265	0.422185	0.350905	0.152586
LOC_Os01g73450	17.4892	12.3389	9.23345	5.47627
LOC_Os01g73540	1.38515	0.561865	1.75049	1.43666
LOC_Os01g73580	3.02912	2.78114	6.41759	2.0503
LOC_Os01g73630	0.161333	0.341294	0.699776	1.2934
LOC_Os01g73670	0.200542	1.22966	0.250907	1.05653
LOC_Os01g73790	12.5783	16.7236	23.8462	18.8543
LOC_Os01g73910	0.907591	2.48635	1.01603	2.71093
LOC_Os01g73940	2.48737	32.6107	5.16294	72.5821
LOC_Os01g73960	9.34267	9.52504	19.325	29.561
LOC_Os01g73980	0.415385	1.71942	7.56675	14.911
LOC_Os01g73990	114.199	53.1639	88.2352	77.9736
LOC_Os01g74020	0.298293	0.889555	0.141516	1.01956
LOC_Os01g74040	0.922153	1.22108	0.525039	0.363604
LOC_Os01g74146	1.92074	1.47342	0.992313	0.408285
LOC_Os01g74170	6.11442	2.45732	2.35629	1.85912
LOC_Os01g74300	37.0842	57.8746	58.8522	139.658
LOC_Os01g74370	0.447658	0.858323	0.706611	1.74466
LOC_Os01g74410	0.256466	10.6872	0.268404	4.54992
LOC_Os01g74450	0.08153	0.630926	0.195755	1.09733
LOC_Os01g74480	0.0637027	0.0187033	0.119698	1.3824
LOC_Os01g74500	1.01361	0.583358	0.476404	0.745012
LOC_Os01g74540	5.50883	2.25657	2.95777	1.86385
LOC_Os02g01010	5.63575	9.10951	12.5161	6.6088
LOC_Os02g01060	0.057654	0.530325	0.432326	2.37682
LOC_Os02g01130	7.48088	3.43193	5.13599	2.7151
LOC_Os02g01190	0.539093	2.86437	5.19732	16.8848
LOC_Os02g01200	0.562808	0.247679	0.211176	0.169809
LOC_Os02g01220	0.0896817	0.717865	0.627591	1.57123
LOC_Os02g01300	1.30109	0.411946	0.618818	0.295439
LOC_Os02g01326	0.136132	0.377874	0.269264	8.78407
LOC_Os02g01332	62.0521	29.0554	31.53	20.8891
LOC_Os02g01340	1.7662	1.55205	3.83136	3.44083
LOC_Os02g01510	17.0396	5.80197	6.29659	2.98286
LOC_Os02g01520	16.4962	12.5712	11.6129	5.86208
LOC_Os02g01560	422.617	197.097	169.371	129.789
LOC_Os02g01590	5.57675	10.7429	18.7052	11.0084
LOC_Os02g01730	1.65454	9.29881	3.77281	7.97183
LOC_Os02g01920	6.43381	4.51436	8.97019	3.91788
LOC_Os02g01930	0.894513	0.073014	0.699628	0.0886507
LOC_Os02g01940	3.28267	2.34444	4.34606	1.62124
LOC_Os02g01960	25.3926	30.3886	45.1512	63.0377
LOC_Os02g01980	0.0310517	4.6959	0.0851977	43.9949
LOC_Os02g02120	0.0465287	0.563829	0.227807	0.724555
LOC_Os02g02210	0.00660433	3.58531	0.0153957	2.04188
LOC_Os02g02250	10.1128	5.22333	3.66045	1.90432
LOC_Os02g02310	0.0264063	0.095813	0.248103	0.823771
LOC_Os02g02320	5.22192	79.649	12.3841	73.7738
LOC_Os02g02340	0.579654	1.43768	0.230317	0.989244
LOC_Os02g02400	3.64236	4.14557	10.5661	17.0194
LOC_Os02g02410	37.2412	100.26	62.6279	90.2943
LOC_Os02g02500	58.442	24.4552	23.995	12.9538
LOC_Os02g02560	2.3218	0.389429	1.74731	0.494056
LOC_Os02g02730	0.890927	1.93138	0.845224	1.40252
LOC_Os02g02740	0.244868	0.394239	0.90046	0.566923
LOC_Os02g02780	0.0325583	0.694908	0.185096	0.732783
LOC_Os02g02790	0.121401	0.435807	0.285353	0.283565
LOC_Os02g02810	5.83205	3.72101	2.97746	1.82302
LOC_Os02g02820	7.66441	3.06067	23.5572	9.14116
LOC_Os02g02830	0.780304	3.59382	2.70154	7.63018
LOC_Os02g02850	1.97618	2.45934	4.15794	2.82837
LOC_Os02g02970	10.7948	7.6305	5.59073	2.87378
LOC_Os02g03010	0.697746	1.95295	1.70584	3.79109
LOC_Os02g03020	3.21576	32.7911	8.0891	28.6991
LOC_Os02g03030	1.31679	0.247008	2.05216	0.127795
LOC_Os02g03200	0.129412	0.129538	2.08821	0.711085
LOC_Os02g03294	0.97541	2.36332	3.13422	7.50435
LOC_Os02g03310	1.37287	0.313787	0.756692	0.205527
LOC_Os02g03410	8.10902	7.38716	4.81809	10.9632
LOC_Os02g03430	3.95353	6.43519	13.6669	17.3533
LOC_Os02g03570	0.106725	0.295989	1.07175	1.17069
LOC_Os02g03700	8.99175	19.3534	12.4981	18.9153
LOC_Os02g03710	1.50514	1.08589	4.11048	2.41471
LOC_Os02g03750	1.42531	1.23234	2.65115	1.75397
LOC_Os02g03790	5.25518	5.67065	10.6501	13.3251
LOC_Os02g03830	4.16623	2.95413	5.94797	8.71396
LOC_Os02g03880	4.85174	1.87488	4.25204	2.71879
LOC_Os02g03940	8.5209	3.74676	7.88356	2.02166
LOC_Os02g03960	18.955	18.7663	56.1458	48.9199
LOC_Os02g04110	1.07522	0.486856	1.48491	0.453675
LOC_Os02g04120	0.527195	1.02108	10.6132	6.2522
LOC_Os02g04130	3.20697	4.71595	1.47365	2.38604
LOC_Os02g04160	4.61595	8.86211	4.40579	3.19323
LOC_Os02g04170	0.288894	1.23873	0.542581	8.35646
LOC_Os02g04210	0	0	0	3.13228
LOC_Os02g04240	3.20788	1.45561	2.0603	0.544527
LOC_Os02g04430	0.0362397	0.127363	0.119072	1.23979
LOC_Os02g04460	8.5951	6.55491	12.2735	15.7089
LOC_Os02g04510	0.723831	0.341953	1.12116	0.457057
LOC_Os02g04540	1.34837	1.13127	5.25511	2.02721
LOC_Os02g04630	0.834023	0.892036	0.770638	6.15242
LOC_Os02g04640	5.69451	9.04472	3.52934	7.94738
LOC_Os02g04650	23.6392	54.6626	22.347	42.6807
LOC_Os02g04690	6.17447	4.98929	2.81074	3.74293
LOC_Os02g04700	2.60874	2.89326	3.63425	5.75158
LOC_Os02g04780	0.252619	1.30094	0.079587	0.510314
LOC_Os02g04810	4.40877	3.07934	4.95289	8.84284
LOC_Os02g04900	0.704936	0.210931	0.504648	0.158699
LOC_Os02g04915	1.64926	3.45335	5.36592	1.51608
LOC_Os02g04924	3.67538	2.25373	2.26307	0.979349
LOC_Os02g04960	1.24384	0.378426	0.443069	0.136952
LOC_Os02g05610	3.08942	1.0911	2.30564	0.671223
LOC_Os02g05620	8.02036	5.21532	1.14987	2.84603
LOC_Os02g05686	1.48492	0.550847	0.669396	0.324308
LOC_Os02g05730	1.21669	1.04092	0.550679	0.791228
LOC_Os02g05744	0.057897	0.637531	0.710586	6.2353
LOC_Os02g05790	2.08449	3.85747	1.52642	1.55289
LOC_Os02g05820	0.31173	0.0577883	0.378138	0.0738927
LOC_Os02g05910	0.00556833	0.0188223	0.031868	0.22806
LOC_Os02g05920	0.009876	0.263128	0.0924923	0.453728
LOC_Os02g05930	0.0296677	0.586445	0.062159	1.05325
LOC_Os02g05950	0.0134753	2.29185	0.191111	2.25515
LOC_Os02g05960	0.0208033	0.159233	0.0251593	0.240673
LOC_Os02g05980	0.0446123	2.14067	0.252936	2.52963
LOC_Os02g06080	0.041184	0.09188	0.23203	0.0642377
LOC_Os02g06090	0.12085	0.350428	0.180133	0.556789
LOC_Os02g06290	0.737294	0.541865	0.927541	1.21273
LOC_Os02g06340	16.5069	7.10596	5.28726	1.51468
LOC_Os02g06380	0.204798	0.376662	0.476539	3.83287
LOC_Os02g06410	0.341215	0.708671	0.112978	0.0371207
LOC_Os02g06430	10.3519	11.9046	17.7713	29.6191
LOC_Os02g06480	6.5578	14.4182	10.471	10.992
LOC_Os02g06560	1.51715	1.12048	2.5476	0.801664
LOC_Os02g06580	0.851697	1.1523	0.308176	0.732262
LOC_Os02g06584	30.8611	9.13399	14.1424	5.43717
LOC_Os02g06670	1.03469	2.52328	3.27797	2.09219
LOC_Os02g06690	0.946699	0.728126	1.72539	0.770487
LOC_Os02g06770	7.36763	9.78128	16.0011	7.64727
LOC_Os02g06820	0.261464	0.416376	0.76871	0.638561
LOC_Os02g06830	7.69853	7.66909	3.45086	1.94738
LOC_Os02g06880	0.436392	0.86119	0.591457	0.619904
LOC_Os02g06890	1.66708	2.92659	3.2645	4.3129
LOC_Os02g06950	0	1.68107	0.072575	1.69085
LOC_Os02g06960	0	0.583179	0.213561	0.431934
LOC_Os02g07010	0.787884	1.09956	1.2792	2.10859
LOC_Os02g07030	6.49851	2.35047	2.70003	2.42002
LOC_Os02g07110	1.05344	1.13262	3.68938	4.77589
LOC_Os02g07150	0.799951	1.52918	1.21576	2.00843
LOC_Os02g07160	5.02019	25.6113	4.44163	8.92887
LOC_Os02g07170	0.0185017	0.731731	0	0.534166
LOC_Os02g07180	4.59582	1.65695	2.96799	0.36622
LOC_Os02g07190	2.57534	1.65854	1.10794	0.931569
LOC_Os02g07410	34.458	21.8136	37.6474	44.6962
LOC_Os02g07430	0.0967453	0.0463267	0.13143	0.854737
LOC_Os02g07450	83.8718	44.8476	17.1173	21.2298
LOC_Os02g07480	3.78897	4.00423	5.13337	10.0965
LOC_Os02g07650	4.87307	3.00225	1.12768	1.10802
LOC_Os02g07690	0.831726	7.47565	0.8376	8.25824
LOC_Os02g07730	1.66182	3.84486	3.61027	2.88243
LOC_Os02g07790	9.06953	17.8665	15.086	21.6247
LOC_Os02g07800	32.6143	16.1069	9.8834	6.00543
LOC_Os02g07820	0.737275	1.30261	3.75688	9.33011
LOC_Os02g07870	8.67483	9.86456	19.0055	13.898
LOC_Os02g07890	124.943	54.6624	43.5358	47.7411
LOC_Os02g08070	2.04561	0.93979	0.977627	0.452238
LOC_Os02g08100	2.3922	25.9866	18.8861	121.128
LOC_Os02g08110	0.052522	0.334423	0.809638	2.45471
LOC_Os02g08140	0.592038	0.323282	0.423889	0.866751
LOC_Os02g08150	0.331473	0.122239	0.221424	0.516577
LOC_Os02g08220	2.58327	1.62407	7.29812	4.11194
LOC_Os02g08230	2.86701	2.30992	6.77661	7.48358
LOC_Os02g08270	0.005924	0.0242157	0.0142817	0.753392
LOC_Os02g08330	2.42652	8.38324	2.09599	4.05365
LOC_Os02g08440	14.738	23.8192	12.4429	34.5421
LOC_Os02g08470	0.0284773	0.792454	0.635247	0.589658
LOC_Os02g08490	6.21938	30.3061	11.5549	20.3765
LOC_Os02g09050	1.33464	6.18608	1.73947	6.28433
LOC_Os02g09140	104.804	45.4727	47.795	36.6383
LOC_Os02g09220	0.00654267	0.010911	0.0706297	0.69474
LOC_Os02g09240	0.108306	0.581991	0.615414	1.50578
LOC_Os02g09260	0.0752027	0.370241	0.496108	0.795503
LOC_Os02g09359	15.6038	14.9711	15.1776	33.8996
LOC_Os02g09400	0.155721	6.4146	1.67723	12.5619
LOC_Os02g09410	0.999356	0.229183	0.397301	1.84169
LOC_Os02g09490	4.8526	15.2898	7.88181	34.145
LOC_Os02g09590	6.8239	10.3013	14.2318	15.7906
LOC_Os02g09630	2.60137	3.31786	7.99095	11.6588
LOC_Os02g09640	0.195416	0.678815	0.476057	0.912522
LOC_Os02g09650	2.18059	0.000383667	1.29107	1.36689
LOC_Os02g09720	0.0979697	0.958609	0.293116	1.50733
LOC_Os02g09750	1.68931	1.36927	3.13743	0.354982
LOC_Os02g09810	7.3864	61.0186	17.8579	39.4466
LOC_Os02g09830	0.210574	2.76522	0.411101	3.13951
LOC_Os02g09890	14.6296	11.6158	8.29383	5.20578
LOC_Os02g09940	0.469605	0.512403	1.32864	1.56626
LOC_Os02g09980	1.18079	0.807404	0.139182	0.322964
LOC_Os02g09990	1.84832	2.56624	0.490463	1.6018
LOC_Os02g10020	6.14599	2.08339	2.07337	0.775683
LOC_Os02g10110	0.401217	0.257806	0.737975	0.0716487
LOC_Os02g10140	0	1.29956	0.100163	1.36688
LOC_Os02g10240	0.284334	0.504711	1.04753	1.04675
LOC_Os02g10310	59.3938	43.3635	50.5582	98.2561
LOC_Os02g10390	8.43266	10.3932	22.3598	23.8676
LOC_Os02g10500	0.427998	4.75321	1.31231	7.0859
LOC_Os02g10520	0.178004	0.153037	0.501523	3.09975
LOC_Os02g10600	1.5323	3.10788	3.59217	4.95628
LOC_Os02g10660	1.61387	3.20372	2.63119	3.44122
LOC_Os02g10700	52.6891	54.2416	76.2325	34.6182
LOC_Os02g10730	0.405741	1.44052	0.742231	2.60422
LOC_Os02g10760	2.58474	2.86967	8.99814	18.0118
LOC_Os02g10860	4.47344	4.30291	1.88239	2.79049
LOC_Os02g10880	1.6779	9.41383	0.808477	4.16197
LOC_Os02g10900	2.82614	6.68296	4.83312	8.88581
LOC_Os02g10920	55.2014	44.3612	26.9924	23.0764
LOC_Os02g10990	0.784969	0.174427	0.155603	0.233557
LOC_Os02g11020	2.53287	1.45794	0.776667	0.61318
LOC_Os02g11070	0.967139	1.86601	0.732961	5.24271
LOC_Os02g11130	0.028093	1.37111	0.147154	1.317
LOC_Os02g11640	0.276952	1.83649	0.375307	1.01987
LOC_Os02g11680	0.194862	1.35948	0.227506	0.685116
LOC_Os02g11700	0.120579	0.0899027	0.187356	0.933107
LOC_Os02g11760	0.061722	0.377023	0.274834	0.649451
LOC_Os02g11859	0.842662	5.58656	0.707361	3.09481
LOC_Os02g12100	3.98642	2.88677	2.73727	1.75578
LOC_Os02g12130	0.514392	1.12974	0.411416	1.21695
LOC_Os02g12320	0.679416	1.84657	1.227	2.11713
LOC_Os02g12350	0.558432	1.48338	1.20379	0.812698
LOC_Os02g12380	0.460878	1.75001	0.667056	0.645552
LOC_Os02g12420	0.052644	0.444237	0.12178	0.620831
LOC_Os02g12480	2.09953	15.7745	10.0899	25.6452
LOC_Os02g12490	1.40415	1.32236	0.876233	1.74645
LOC_Os02g12600	5.80098	2.55216	3.15518	1.77746
LOC_Os02g12670	0.503129	0.584387	1.08822	2.67075
LOC_Os02g12680	3.97921	8.84456	1.69502	2.76852
LOC_Os02g12700	0.013768	0.0655687	0	0.797349
LOC_Os02g12730	3.6364	5.88002	19.557	23.4762
LOC_Os02g12760	5.90611	11.7134	10.2337	24.3684
LOC_Os02g12794	110.856	51.5578	70.4564	49.3867
LOC_Os02g12840	0.346783	0.102134	0.557246	0.997225
LOC_Os02g12870	6.10875	14.2566	7.41426	13.4236
LOC_Os02g12890	0.249558	0.604717	0.0819883	0.261092
LOC_Os02g13060	1.25333	14.9861	13.341	68.766
LOC_Os02g13100	1.15625	4.95118	2.87641	7.11787
LOC_Os02g13150	1.48676	4.2644	3.66132	9.26817
LOC_Os02g13360	0.851616	2.35506	0.981643	1.08821
LOC_Os02g13370	9.57225	9.54424	4.83545	8.84663
LOC_Os02g13510	0.160357	2.47845	1.77224	6.70414
LOC_Os02g13530	59.0579	32.0496	39.1598	18.6492
LOC_Os02g13600	8.07895	6.68466	3.13697	3.69447
LOC_Os02g13660	2.84297	10.4083	86.0505	90.4831
LOC_Os02g13710	0.0525757	0.202081	0.450369	1.84792
LOC_Os02g13870	70.9506	58.916	167.243	174.418
LOC_Os02g13940	2.26191	3.80396	40.8244	20.4213
LOC_Os02g13965	0.0129437	0.0421267	0.0267417	0.438088
LOC_Os02g13970	0.823279	1.45494	2.08802	1.99235
LOC_Os02g13980	1.00013	1.01423	2.04374	4.02408
LOC_Os02g14160	2.10523	8.17739	23.5259	24.5155
LOC_Os02g14170	3.57589	4.02492	7.44893	8.59215
LOC_Os02g14480	0.7556	2.68587	0.562369	2.92324
LOC_Os02g14490	0.061152	0.337042	0.451615	0.653598
LOC_Os02g14890	0.726363	1.85037	5.67614	11.0508
LOC_Os02g14910	2.1597	0.850323	3.01026	0.644499
LOC_Os02g14980	1.50895	1.44066	0.713549	0.898284
LOC_Os02g15120	0.691751	1.40292	1.47698	3.06281
LOC_Os02g15230	6.81835	16.966	17.0209	67.0516
LOC_Os02g15540	8.7404	23.1135	25.1379	35.2442
LOC_Os02g15560	0.020607	0.181843	0.00771433	0.304846
LOC_Os02g15660	0.355937	0.553142	3.78384	2.89612
LOC_Os02g15690	3.1453	4.40316	6.60514	4.42671
LOC_Os02g15700	0.0241283	0.267227	0.209243	1.0846
LOC_Os02g15710	0.285688	0.309997	2.20431	0.337176
LOC_Os02g15740	0.411676	2.19611	0.104044	0.297194
LOC_Os02g15750	5.80518	6.49068	10.6773	13.6909
LOC_Os02g15760	4.14727	1.14935	0.446547	0.44322
LOC_Os02g15810	28.451	10.5486	11.9548	3.1382
LOC_Os02g15820	9.56783	7.36589	4.83901	3.20099
LOC_Os02g15860	1.63949	16.8247	1.12631	28.2924
LOC_Os02g15920	1.28173	4.17726	1.45584	1.90422
LOC_Os02g15930	3.31221	22.9633	7.41857	14.0105
LOC_Os02g15980	21.0531	8.81531	10.4731	5.2757
LOC_Os02g16030	1.5139	2.27787	3.37854	7.38856
LOC_Os02g16040	18.3136	46.2195	28.455	49.7084
LOC_Os02g16500	24.0272	47.9842	60.7337	38.3142
LOC_Os02g16610	2.17837	1.2908	5.10751	2.89929
LOC_Os02g16620	19.6376	42.0621	33.8394	58.6552
LOC_Os02g16909	242.641	105.588	78.0176	50.6781
LOC_Os02g17370	1.15775	2.45984	1.92993	1.54092
LOC_Os02g17400	0.0215807	0.0847323	0.0483913	0.42697
LOC_Os02g17620	0.0386623	0.178055	0.24445	8.35354
LOC_Os02g17640	2.42735	2.71074	4.69723	7.68496
LOC_Os02g17710	1.82386	0.599699	0.569157	0.627109
LOC_Os02g17920	1.19765	1.19253	2.65827	2.81684
LOC_Os02g17940	0.35793	0.338803	0.558897	0.703102
LOC_Os02g17970	3.71111	2.96912	5.03777	7.20509
LOC_Os02g18000	0.349671	1.03828	0.514031	1.34405
LOC_Os02g18380	246.911	94.5991	114.18	68.2702
LOC_Os02g18390	3.33473	5.44938	7.92338	4.5797
LOC_Os02g18410	5.53463	15.3182	27.9547	23.0765
LOC_Os02g18490	0.84194	0.23373	0.448974	0.178068
LOC_Os02g18550	245.523	93.8483	113.566	52.9274
LOC_Os02g18640	1.13428	3.03598	2.57615	2.65784
LOC_Os02g18750	2.48217	1.09689	11.3704	4.53272
LOC_Os02g18870	0.630194	0.384243	2.50255	0.407638
LOC_Os02g18880	0.823135	1.00946	1.05829	2.22753
LOC_Os02g19130	3.12554	0.911919	1.83268	1.09033
LOC_Os02g19410	0.428551	1.15625	0.514094	1.07952
LOC_Os02g19770	0.35462	5.5494	2.45053	5.52276
LOC_Os02g19804	16.7658	8.85782	7.4909	6.33332
LOC_Os02g19820	9.31842	26.3442	16.966	34.7808
LOC_Os02g20500	1.41055	0.51196	2.34875	0.20204
LOC_Os02g20540	0.153049	0.274917	0.686657	0.621527
LOC_Os02g20560	0.0314733	0.89554	0.317564	6.38776
LOC_Os02g20850	1.04506	2.93143	7.54181	13.8955
LOC_Os02g20970	5.14364	9.46912	3.41194	11.7021
LOC_Os02g21040	1.31507	2.45839	0.582599	1.55579
LOC_Os02g21240	54.9294	23.4798	25.2414	15.5069
LOC_Os02g21280	10.7742	23.6477	28.2296	53.8903
LOC_Os02g21340	0.00346467	0.0268027	0.032113	1.0581
LOC_Os02g21460	4.82345	10.0476	8.96938	12.3404
LOC_Os02g21640	1.78999	2.49597	3.25217	0.857088
LOC_Os02g21660	118.601	49.2744	63.2868	33.1033
LOC_Os02g21700	0.628053	1.37436	0.688282	0.971275
LOC_Os02g21750	1.92607	0.751157	1.61535	0.362617
LOC_Os02g21890	0.0239733	0.594667	0.186384	0.937703
LOC_Os02g22020	4.70679	1.43277	2.40235	1.14511
LOC_Os02g22130	13.2427	24.5074	13.4486	31.0121
LOC_Os02g22160	0.128286	2.50919	0.564593	2.79284
LOC_Os02g22380	4.18651	7.51796	7.57016	23.9801
LOC_Os02g22780	6.86998	15.5151	18.955	14.4876
LOC_Os02g22820	0.886199	0.394853	0.566241	0.181394
LOC_Os02g24080	15.4453	13.3892	7.09589	8.71749
LOC_Os02g24270	2.61173	3.58411	6.12564	7.88959
LOC_Os02g24612	82.7299	35.9459	71.8047	60.8502
LOC_Os02g24626	8.88434	3.82482	7.23324	5.40584
LOC_Os02g24628	85.6699	53.156	99.6889	114.763
LOC_Os02g24700	10.3755	3.67523	13.9492	5.89772
LOC_Os02g24740	0.866288	0.314837	1.76324	0.559225
LOC_Os02g25020	0.0267707	0.148613	0.0446223	0.540289
LOC_Os02g25960	0.265905	0.300362	0.198303	1.23116
LOC_Os02g26140	2.32305	0.646266	0.759226	0.201272
LOC_Os02g26160	0.288188	0.231175	0.486663	0.177183
LOC_Os02g26210	2.74192	4.52267	5.32532	7.49859
LOC_Os02g26470	6.15902	11.5968	2.37739	2.88284
LOC_Os02g26480	0.341445	0.676649	0.331497	0.138159
LOC_Os02g26600	1.2994	0.671756	0.199822	0.188162
LOC_Os02g26670	0.0152847	1.23551	0.074405	0.770856
LOC_Os02g26720	0.0201083	1.67949	0.299016	1.47095
LOC_Os02g26770	0.104765	0.425928	0.66487	1.10825
LOC_Os02g26794	0.908094	0.168115	1.58056	3.49355
LOC_Os02g26810	0.327262	1.73391	1.47906	2.66028
LOC_Os02g26890	0.249105	0.894459	0.060596	0.058974
LOC_Os02g27000	24.5514	25.5426	11.1707	13.3013
LOC_Os02g27030	55.1092	147.338	86.8581	199.435
LOC_Os02g27130	1.18306	2.55764	1.72485	1.63243
LOC_Os02g27360	1.71207	5.69849	1.49361	5.57445
LOC_Os02g27810	18.7529	8.70185	7.15563	2.97905
LOC_Os02g28074	1.00693	2.45489	2.10048	4.065
LOC_Os02g28110	0.192695	0.206791	0.245612	0.524891
LOC_Os02g28170	0.102853	0.550713	0.106106	0.182687
LOC_Os02g28334	2.51455	5.22684	4.2029	3.6267
LOC_Os02g28850	3.68244	2.03683	1.87557	0.599353
LOC_Os02g28870	0.178677	0.345542	0.195411	0.562877
LOC_Os02g28970	0.48497	0.304154	3.54895	0.100254
LOC_Os02g28980	8.55945	19.0595	10.8003	16.9407
LOC_Os02g29030	0.105853	0.149547	0.428649	0.113875
LOC_Os02g29040	4.92675	1.36346	4.69827	1.30583
LOC_Os02g29130	9.31404	2.00119	3.60976	1.07321
LOC_Os02g29140	43.9551	16.8668	24.3144	11.3069
LOC_Os02g29340	2.4057	7.66305	7.41376	10.946
LOC_Os02g29400	43.8419	20.0387	22.7456	15.1507
LOC_Os02g29500	0.573407	1.55275	1.00629	1.00487
LOC_Os02g29510	1.39888	2.04662	2.43831	4.38672
LOC_Os02g29960	0.989885	2.36365	3.47976	3.48953
LOC_Os02g29980	1.61927	0.98144	0.858725	0.391011
LOC_Os02g30050	390.197	218.641	158.441	109.084
LOC_Os02g30060	0.005198	0.0437523	0.007881	0.782695
LOC_Os02g30080	0.373126	0.822208	0.499528	1.25657
LOC_Os02g30100	0.00616167	0.475567	0.070548	0.501992
LOC_Os02g30200	0.199367	0.601214	0.549511	12.7385
LOC_Os02g30300	1.05323	0.570612	0.303715	0.202616
LOC_Os02g30320	0.894872	8.13035	2.17944	9.72585
LOC_Os02g30380	1.28856	3.62472	5.5547	6.47889
LOC_Os02g30420	9.17608	5.05955	3.7508	1.76505
LOC_Os02g30600	5.38053	12.4256	12.1177	17.7472
LOC_Os02g30624	26.0201	10.3089	13.6167	10.2193
LOC_Os02g30780	12.7157	7.44857	8.31864	3.61252
LOC_Os02g30800	6.96659	3.22269	3.11648	1.38434
LOC_Os02g30850	11.109	5.93536	2.86181	1.59092
LOC_Os02g30910	1.44842	3.90417	1.89189	5.43014
LOC_Os02g30960	0.307999	0.0179513	1.09389	0.00449267
LOC_Os02g31080	0.2711	1.67967	1.31228	3.47198
LOC_Os02g31140	2.25872	1.56425	0.846792	1.16433
LOC_Os02g31160	0.402823	0.695755	0.660938	1.33238
LOC_Os02g31860	0.0359077	0.187368	0.079533	0.579521
LOC_Os02g31867	0.0965897	0.4072	0.331012	0.879274
LOC_Os02g31874	8.47292	8.85388	7.86128	18.6287
LOC_Os02g31910	0.0332487	1.20796	0.170765	1.42357
LOC_Os02g32060	7.82905	2.077	3.67816	2.47781
LOC_Os02g32080	0	0.232238	0.074307	18.5372
LOC_Os02g32110	10.7781	17.6486	12.7282	27.9537
LOC_Os02g32140	0.129394	5.78484	0.302815	2.80537
LOC_Os02g32190	0.301394	0.250977	0.246265	0.587698
LOC_Os02g32230	4.69939	2.16278	8.19231	11.2659
LOC_Os02g32300	0.458584	0.641508	0.0561077	0.449018
LOC_Os02g32469	24.8567	74.8677	69.9858	76.7883
LOC_Os02g32504	0.797619	1.61826	1.40334	4.93648
LOC_Os02g32520	3.52069	13.5164	4.05696	11.8247
LOC_Os02g32540	3.57462	1.65345	1.15085	0.924234
LOC_Os02g32610	12.8871	11.6377	13.8275	6.27217
LOC_Os02g32615	1.8649	1.15291	1.41267	0.642471
LOC_Os02g32650	0.53079	1.40432	2.11624	3.75857
LOC_Os02g32780	0.265656	0.3752	0.461822	0.76184
LOC_Os02g32814	11.9843	6.29294	25.6729	25.3781
LOC_Os02g32950	0.831162	0.130944	0.132259	0.0760093
LOC_Os02g32980	2.37034	8.83822	6.23838	11.3466
LOC_Os02g32990	0.734478	0.265211	1.07753	0.465006
LOC_Os02g33000	0.742688	1.08541	1.71545	3.16064
LOC_Os02g33060	0.338995	0.706543	0.501559	1.21462
LOC_Os02g33070	17.353	44.2166	12.1332	24.1471
LOC_Os02g33110	1.97289	2.22169	3.27172	5.28659
LOC_Os02g33170	0.0121843	0.575708	3.28936	20.8341
LOC_Os02g33400	49.5465	21.085	20.7102	11.4478
LOC_Os02g33420	35.2366	25.2744	9.79324	6.06259
LOC_Os02g33450	5.35332	4.46527	9.58744	9.65499
LOC_Os02g33460	2.83422	1.27747	0.633366	0.249946
LOC_Os02g33550	0.858406	8.24106	21.5314	60.7743
LOC_Os02g33670	2.70722	9.74885	1.88073	5.62796
LOC_Os02g33680	1.51594	1.8147	0.796819	0.746064
LOC_Os02g33790	0.689532	1.07838	0.540858	0.419722
LOC_Os02g33820	3.14279	13.7147	15.3099	114.563
LOC_Os02g34410	4.7035	5.39793	2.0663	4.1082
LOC_Os02g34490	0.357566	1.71025	2.18934	2.16572
LOC_Os02g34540	0.751327	1.09166	1.67783	1.46207
LOC_Os02g34600	18.4034	31.6897	14.6776	33.7133
LOC_Os02g34650	0.251699	1.18956	0.422029	0.963035
LOC_Os02g34860	6.43761	11.0319	19.0546	30.1223
LOC_Os02g34930	0.490611	0.790909	2.05344	3.90908
LOC_Os02g34970	3.99501	79.0387	5.22302	62.828
LOC_Os02g35060	4.52299	2.07528	2.20801	1.93406
LOC_Os02g35090	7.50265	2.13264	4.57346	2.09267
LOC_Os02g35180	0.768833	1.54401	1.90364	1.48369
LOC_Os02g35190	3.88493	9.44253	4.97609	9.86419
LOC_Os02g35210	0.55372	1.13435	0.238834	0.770531
LOC_Os02g35230	3.24551	2.1218	3.78219	5.35414
LOC_Os02g35490	0.552375	1.74077	2.91912	5.83325
LOC_Os02g35600	83.5289	55.6131	38.2454	29.8926
LOC_Os02g35690	18.4691	14.1319	12.9066	6.25477
LOC_Os02g35730	0.09056	0.244809	0.166684	1.50166
LOC_Os02g35840	5.00492	9.19283	11.1396	11.0948
LOC_Os02g35900	0.872721	1.50085	2.11319	3.11144
LOC_Os02g35940	1.31825	1.42078	2.64176	1.96608
LOC_Os02g36030	0.311824	0.307279	0.534811	0.0678483
LOC_Os02g36140	0.299232	1.17001	1.45868	1.01118
LOC_Os02g36220	0.00998133	0.106566	0.246894	1.09897
LOC_Os02g36300	1.89333	0.495596	1.46202	0.352912
LOC_Os02g36500	4.49532	1.72364	2.26331	1.17839
LOC_Os02g36510	0.266177	0.72061	0.125031	0.109375
LOC_Os02g36530	0.594167	11.2165	0.853098	19.0484
LOC_Os02g36550	0.33137	2.12769	2.87424	7.84982
LOC_Os02g36590	0.164175	1.29526	0.891273	1.10702
LOC_Os02g36595	0.880402	4.02027	2.4957	2.79202
LOC_Os02g36600	0.335012	0.46414	1.51297	1.21548
LOC_Os02g36710	132.349	69.6226	61.0963	45.326
LOC_Os02g36840	0.129543	0.386245	0.09694	0.303835
LOC_Os02g36850	0.247046	0.32453	0.60073	0.925424
LOC_Os02g36880	0.127477	5.14511	0.499082	3.93367
LOC_Os02g36990	15.4229	8.93179	6.99302	5.17753
LOC_Os02g37030	6.0882	1.48578	1.38768	5.08752
LOC_Os02g37060	4.70316	5.05573	10.1908	14.2711
LOC_Os02g37160	0.00798167	1.10488	0.01586	1.35571
LOC_Os02g37300	1.28364	2.48647	1.13665	4.4698
LOC_Os02g37430	245.046	108.927	111.049	52.8332
LOC_Os02g37480	27.8687	37.6327	4.27606	25.0054
LOC_Os02g37610	0.832867	1.52102	2.57337	4.03442
LOC_Os02g37690	0.211813	1.10139	1.04234	3.12648
LOC_Os02g37770	0	0.045423	0.269393	3.04273
LOC_Os02g37800	0.148013	1.91365	1.66345	15.1149
LOC_Os02g37830	8.63988	28.7587	13.2988	56.0029
LOC_Os02g37834	9.31864	6.63656	4.94242	2.24904
LOC_Os02g37850	3.53635	1.3636	1.98612	1.07047
LOC_Os02g37920	12.8087	7.59499	5.31606	3.71592
LOC_Os02g37930	5.61413	13.2963	10.1697	14.8684
LOC_Os02g37960	2.31616	1.59191	1.10648	0.671814
LOC_Os02g37970	3.60595	11.4763	7.60264	22.3653
LOC_Os02g38020	0.38912	0.264704	0.655832	0.834887
LOC_Os02g38040	0.695483	0.618831	1.70998	0.567481
LOC_Os02g38120	2.36048	2.15859	4.39764	1.62363
LOC_Os02g38190	107.524	48.8952	41.9329	33.0917
LOC_Os02g38260	106.955	334.158	271.864	300.136
LOC_Os02g38290	0.334774	0.240375	5.29412	1.8697
LOC_Os02g38320	0.219222	0.576452	0.858422	1.09857
LOC_Os02g38386	2.10027	2.03261	0.577305	0.579467
LOC_Os02g38410	2.08924	5.45857	3.49088	5.05608
LOC_Os02g38580	2.57867	1.56934	1.67464	1.18898
LOC_Os02g38690	2.91846	2.2536	1.12571	1.51397
LOC_Os02g38750	12.736	11.179	5.37466	9.62342
LOC_Os02g38820	26.6194	10.9487	10.82	7.21708
LOC_Os02g38840	2.15057	8.10685	3.70664	12.1895
LOC_Os02g38970	15.5076	15.2449	24.1469	29.4192
LOC_Os02g39140	0.375107	0.650923	0.467884	0.306709
LOC_Os02g39180	73.012	54.3732	32.4975	34.5801
LOC_Os02g39280	0.733834	1.31592	0.915376	1.33744
LOC_Os02g39330	0.0288423	0.0526813	0.224399	0.840291
LOC_Os02g39360	11.149	2.74398	12.133	3.21962
LOC_Os02g39470	1.52465	0.717512	0.523687	0.113092
LOC_Os02g39490	0.632486	2.19135	2.38634	2.73307
LOC_Os02g39560	2.58219	4.72205	5.07733	7.77203
LOC_Os02g39720	208.388	121.454	88.7721	74.0981
LOC_Os02g39790	31.5993	78.1461	47.576	78.7338
LOC_Os02g39795	6.2443	23.5	7.22422	9.03263
LOC_Os02g39850	4.0539	22.3535	13.6011	28.5415
LOC_Os02g39880	33.3454	21.3403	28.9935	12.5261
LOC_Os02g39930	0.717327	5.41618	3.52884	7.69288
LOC_Os02g40100	0.146634	0.434289	0.932216	10.0827
LOC_Os02g40110	0.148374	0.361425	0.435786	1.77443
LOC_Os02g40260	0.582092	7.26102	8.83462	10.3617
LOC_Os02g40330	0.0612357	0.823941	0.191835	0.542262
LOC_Os02g40410	5.91094	4.87037	4.48465	2.10308
LOC_Os02g40440	8.63775	4.36468	14.9396	8.59431
LOC_Os02g40454	1.46975	0.585806	1.88997	1.07395
LOC_Os02g40500	0.0952443	0.866261	0.210869	1.45656
LOC_Os02g40530	0.306768	0.28336	0.778663	0.279281
LOC_Os02g40680	12.4924	3.93462	6.78731	1.09299
LOC_Os02g40840	1.47623	3.07107	2.56756	5.43748
LOC_Os02g40900	13.9289	44.4842	17.6178	23.02
LOC_Os02g41450	0.457584	9.03669	1.74678	8.61549
LOC_Os02g41460	1.37498	1.78378	1.81604	2.05436
LOC_Os02g41480	0.0361847	0.049375	0.0177067	0.460422
LOC_Os02g41510	0.213306	2.33229	0.108077	1.95363
LOC_Os02g41590	60.6934	66.8062	130.599	170.685
LOC_Os02g41630	32.2081	338.531	245.095	802.062
LOC_Os02g41650	20.6719	101.784	85.9411	76.547
LOC_Os02g41670	0.235584	0.940121	0.226731	3.38133
LOC_Os02g41680	1.52076	5.96789	3.16971	20.7347
LOC_Os02g41720	1.87004	1.75524	2.26201	4.68716
LOC_Os02g41770	0.442899	0.857749	1.1408	1.43089
LOC_Os02g41780	2.76336	5.50484	8.84478	18.3153
LOC_Os02g41830	2.25457	8.26151	1.89771	7.69993
LOC_Os02g41860	3.90949	4.77336	21.5136	29.3149
LOC_Os02g41890	0.122957	1.54357	0.234838	1.74483
LOC_Os02g41904	128.262	45.7514	102.221	30.9193
LOC_Os02g41910	3.90274	0.744253	1.05691	0.289324
LOC_Os02g42060	2.63983	1.84085	5.98321	5.62018
LOC_Os02g42210	0.85638	0	1.94151	0.803628
LOC_Os02g42220	8.21949	10.5418	16.3055	27.6872
LOC_Os02g42310	3.22321	14.1465	8.93048	34.1931
LOC_Os02g42430	2.03112	1.05345	5.07609	2.46726
LOC_Os02g42440	1.30601	8.37748	2.2602	7.04617
LOC_Os02g42450	0.010686	1.44325	0.0121767	1.44753
LOC_Os02g42470	41.3436	22.8322	17.5501	11.091
LOC_Os02g42560	9.84054	2.68986	2.49886	0.440386
LOC_Os02g42580	12.6144	6.26717	5.43057	4.74019
LOC_Os02g42585	1.48736	5.54264	0.604436	7.51351
LOC_Os02g42650	8.92701	18.691	43.4896	22.2878
LOC_Os02g42700	9.20799	12.8109	20.4475	16.3674
LOC_Os02g42740	1.2722	2.82021	1.30869	5.02949
LOC_Os02g42780	0.0320513	3.28401	0.048345	2.51955
LOC_Os02g42850	7.3712	66.088	14.1738	39.0093
LOC_Os02g42870	2.1511	1.16065	0.861178	0.645642
LOC_Os02g42890	3.00422	6.33506	5.58841	10.0833
LOC_Os02g42950	19.2182	12.4343	10.0119	3.07217
LOC_Os02g42960	1.18567	1.81213	3.9118	2.83833
LOC_Os02g42970	0.042504	0.32676	0.290857	0.720731
LOC_Os02g42990	1.36382	10.0048	1.22301	3.86537
LOC_Os02g43150	16.587	9.82115	7.90573	4.12627
LOC_Os02g43170	0.949075	0.991278	0.391372	1.64886
LOC_Os02g43194	0.614796	1.24546	11.7359	8.30465
LOC_Os02g43250	0.454529	0.954296	0.273583	0.305482
LOC_Os02g43330	24.7446	48.8111	13.5254	63.6887
LOC_Os02g43360	3.66709	4.00916	7.42118	4.12543
LOC_Os02g43370	5.11593	10.1125	5.6207	8.63364
LOC_Os02g43460	0.155948	0.0977057	0.510427	0.302859
LOC_Os02g43470	0.0225197	0.115778	0.00714	0.667215
LOC_Os02g43550	0.963096	1.27874	1.77463	3.0621
LOC_Os02g43560	1.06672	1.87399	1.00506	0.819624
LOC_Os02g43660	0.152941	1.27943	1.35688	7.64993
LOC_Os02g43670	0.624446	0.59289	1.22174	2.44545
LOC_Os02g43710	8.89089	7.52569	3.27193	2.3775
LOC_Os02g43770	1.22639	1.95032	1.14103	2.25711
LOC_Os02g43790	1.88441	11.2727	3.57622	11.138
LOC_Os02g43820	0.769326	1.24067	0.536999	1.43273
LOC_Os02g43840	0.670799	0.754798	1.56005	1.67752
LOC_Os02g43860	2.58962	5.28447	4.99865	6.816
LOC_Os02g43870	14.2098	14.6924	17.7924	32.442
LOC_Os02g43940	0.630058	0.997638	1.62604	3.846
LOC_Os02g44040	4.28734	5.58357	0.945797	1.43952
LOC_Os02g44090	4.52252	9.65663	8.73337	7.34558
LOC_Os02g44108	6.36401	13.1424	17.9994	20.907
LOC_Os02g44155	5.89539	4.35536	2.3669	1.65617
LOC_Os02g44230	2.51866	1.39101	1.90904	3.5331
LOC_Os02g44290	0.186959	0.728217	0.611831	0.831787
LOC_Os02g44300	2.12274	4.57773	1.97069	6.97616
LOC_Os02g44380	3.60171	2.6194	3.1765	1.4732
LOC_Os02g44470	0.296662	0.324019	0.121805	0.129594
LOC_Os02g44590	0.172064	0.129281	0.188987	0.286149
LOC_Os02g44670	0.670123	1.6136	2.95125	2.12881
LOC_Os02g44730	0.136798	3.11755	0.27982	2.47424
LOC_Os02g44740	10.1005	2.97867	3.59337	1.41289
LOC_Os02g44780	1.13382	2.14479	2.96673	2.94296
LOC_Os02g44860	36.8598	19.7789	12.8673	8.01452
LOC_Os02g44870	88.2548	177.349	65.422	197.752
LOC_Os02g44910	2.56478	9.27872	4.926	7.0783
LOC_Os02g44920	0.194479	0.214097	0.497365	0.589613
LOC_Os02g44940	7.89137	11.2254	15.3525	23.6994
LOC_Os02g44970	0.572266	1.13534	0.293859	0.475199
LOC_Os02g44990	17.2726	8.23614	6.96311	3.06057
LOC_Os02g45000	5.98616	3.69191	2.88779	1.58981
LOC_Os02g45010	0.731132	0.819974	1.4146	2.82463
LOC_Os02g45054	4.60128	10.1738	8.84495	8.7168
LOC_Os02g45120	6.13276	2.11218	3.08189	2.03583
LOC_Os02g45225	0	0.761197	0.242574	1.74434
LOC_Os02g45310	3.00093	2.62064	4.7783	5.61557
LOC_Os02g45380	0.362628	1.19926	0.135767	0.751619
LOC_Os02g45450	1.82903	0.488511	0.0999833	0.453136
LOC_Os02g45530	1.33193	4.04134	10.5056	21.277
LOC_Os02g45540	3.64254	4.13596	7.3396	9.5984
LOC_Os02g45570	9.81455	7.8781	2.2526	1.35769
LOC_Os02g45620	0.273898	0.317494	0.416076	1.07619
LOC_Os02g45710	4.6552	9.0145	4.05833	5.81263
LOC_Os02g45780	1.59845	14.6129	2.78318	8.0542
LOC_Os02g45810	0.557152	1.39491	1.33796	1.88066
LOC_Os02g45830	2.04205	3.28833	0.86748	1.02457
LOC_Os02g45930	97.9055	45.6416	38.2389	20.2591
LOC_Os02g45940	57.6179	21.5848	35.3249	4.74988
LOC_Os02g45974	0.790749	1.55586	1.22161	1.61206
LOC_Os02g45980	4.19367	3.03973	2.39741	0.588836
LOC_Os02g46030	3.93164	1.7228	1.74259	1.29154
LOC_Os02g46140	1.0929	2.62391	3.18323	4.01327
LOC_Os02g46380	3.2537	9.33486	4.41621	7.65577
LOC_Os02g46420	1.05794	2.24744	2.28868	2.42729
LOC_Os02g46473	18.5947	12.631	8.64522	6.62418
LOC_Os02g46560	5.4588	3.38529	7.64169	2.74533
LOC_Os02g46610	0.983703	2.98887	1.53646	3.97603
LOC_Os02g46620	6.37328	16.293	8.31919	11.1509
LOC_Os02g46640	53.878	37.7822	23.0171	18.6842
LOC_Os02g46660	13.4058	14.3327	30.3304	20.9696
LOC_Os02g46780	0.177594	0.885598	0.568625	2.49296
LOC_Os02g46830	7.04543	7.66197	17.3368	47.7866
LOC_Os02g46850	7.56736	7.39749	18.3222	9.76313
LOC_Os02g46980	0.99191	0.499917	1.00528	1.26024
LOC_Os02g47010	115.92	3257.62	6168.8	1368.98
LOC_Os02g47020	1.0048	1.09134	5.09265	6.06854
LOC_Os02g47060	2.65797	0.561857	0.678748	0.490138
LOC_Os02g47090	0.006969	0.324782	0.0567047	0.47104
LOC_Os02g47110	1.91535	4.51743	3.35575	4.1321
LOC_Os02g47130	1.92631	1.90433	1.93742	0.879936
LOC_Os02g47150	53.9476	22.1328	23.4391	5.73381
LOC_Os02g47160	0.674588	0.310825	0.528809	0.281436
LOC_Os02g47180	10.5105	7.5931	5.67159	2.22655
LOC_Os02g47190	0.523037	1.38187	0.844356	1.45491
LOC_Os02g47200	0.09461	0.840693	0.0724367	0.356042
LOC_Os02g47210	0.440638	0.571482	0.939624	1.12634
LOC_Os02g47230	2.95959	2.92137	1.70523	3.9144
LOC_Os02g47320	3.46863	2.83061	1.32355	1.44355
LOC_Os02g47370	0.359948	2.15624	0.67181	2.40103
LOC_Os02g47390	0.0605743	1.20552	0.213326	1.54037
LOC_Os02g47450	0.796443	2.1662	1.64211	2.6408
LOC_Os02g47470	9.20329	12.6396	15.1751	5.78776
LOC_Os02g47500	2.69164	1.16274	2.76515	1.33697
LOC_Os02g47510	0.195534	1.33532	0.259321	1.84507
LOC_Os02g47605	21.3061	28.5938	15.5031	10.6574
LOC_Os02g47650	0.952967	2.73233	1.01293	1.95469
LOC_Os02g47780	0.0463223	0.583256	0.640018	1.72108
LOC_Os02g47790	1.04504	2.86646	4.33738	3.29183
LOC_Os02g47840	67.1969	37.7591	28.9155	10.0731
LOC_Os02g47880	28.5692	28.7782	37.1869	65.202
LOC_Os02g47980	0.144136	0.66648	0.864897	0.67997
LOC_Os02g48080	0.234415	1.48873	0.57037	2.88206
LOC_Os02g48094	3.647	1.39148	1.88148	0.193653
LOC_Os02g48150	6.57529	12.8736	9.75813	11.4811
LOC_Os02g48170	1.41829	2.14732	2.97897	2.16592
LOC_Os02g48210	0.0969013	0.95377	0.224463	0.971521
LOC_Os02g48320	0.17027	4.04852	0.246117	3.07167
LOC_Os02g48390	16.009	9.14641	6.92995	5.02111
LOC_Os02g48430	3.25552	1.17298	0.673163	0.494724
LOC_Os02g48450	1.05447	0.394643	0.889478	0.575132
LOC_Os02g48460	2.28696	2.4447	3.21227	4.67968
LOC_Os02g48470	12.1813	16.8252	32.7205	69.7261
LOC_Os02g48570	0.787294	1.18546	1.09357	6.55134
LOC_Os02g48630	8.03076	40.6469	10.8027	26.2841
LOC_Os02g48640	1.56435	3.64721	1.62427	2.04851
LOC_Os02g48710	0	2.13746	5.74393	14.0573
LOC_Os02g48730	113.921	61.5744	99.3323	42.5733
LOC_Os02g48770	0.360612	4.84916	0.235713	8.09884
LOC_Os02g48820	2.31554	1.02322	0.944828	0.429671
LOC_Os02g48860	0.309907	3.30667	0.818854	2.03109
LOC_Os02g48870	0.0735973	44.0589	1.18212	38.0413
LOC_Os02g48900	0.213885	22.8764	6.19143	56.1448
LOC_Os02g49060	0.153343	0.150264	0.24008	0.891247
LOC_Os02g49140	2.31274	2.43958	6.9285	4.47103
LOC_Os02g49160	1.17843	1.52653	4.51289	3.4268
LOC_Os02g49210	0.389563	9.23233	0.224217	7.57702
LOC_Os02g49260	3.3865	2.27617	14.1384	7.72609
LOC_Os02g49350	0.0414187	0.024589	0	0.745387
LOC_Os02g49510	0.132406	0.366957	1.1328	0.715295
LOC_Os02g49530	134.378	31.1865	26.1642	23.4999
LOC_Os02g49560	2.06251	1.06665	1.8856	2.38871
LOC_Os02g49600	6.64722	4.33866	2.87407	3.27329
LOC_Os02g49680	5.07209	1.5438	11.2437	4.50673
LOC_Os02g49700	16.0745	31.0887	35.2951	43.7981
LOC_Os02g49720	156.997	245.63	73.2587	75.0059
LOC_Os02g49760	22.519	39.1916	23.973	46.6643
LOC_Os02g49820	4.45674	2.5442	1.72237	1.89041
LOC_Os02g49860	0.387292	7.41879	0.791591	6.4401
LOC_Os02g49870	1.67003	2.44292	5.73783	7.38556
LOC_Os02g49880	1.32368	1.93132	2.50122	4.22216
LOC_Os02g49986	0.535066	1.02728	0.545396	1.62581
LOC_Os02g50000	0.005327	0.248373	0.149562	4.02673
LOC_Os02g50050	3.39099	1.36835	1.56636	2.08163
LOC_Os02g50130	6.47294	8.09221	1.64018	6.8238
LOC_Os02g50174	0.519437	9.27259	1.09306	14.1521
LOC_Os02g50200	6.30123	5.29745	2.73475	3.21102
LOC_Os02g50240	56.0366	149.204	149.598	358.755
LOC_Os02g50340	0.117992	4.43287	0.763601	4.9571
LOC_Os02g50350	30.5238	76.7875	34.6496	68.596
LOC_Os02g50372	0.586587	0.876013	0.507076	0.370252
LOC_Os02g50490	0.0705993	1.24868	2.54962	11.2669
LOC_Os02g50570	1.80634	1.65946	1.02057	2.61036
LOC_Os02g50600	5.42631	9.41322	3.6349	8.89552
LOC_Os02g50620	9.61918	21.1331	37.2493	40.3337
LOC_Os02g50630	6.11106	2.74495	3.84044	0.964631
LOC_Os02g50690	1.50829	5.58928	1.37467	7.94075
LOC_Os02g50700	0.644041	10.5182	0.880228	5.88726
LOC_Os02g50730	0.0556137	0.663037	0.186868	0.694602
LOC_Os02g50740	0.051707	0.0837283	0.207265	0.815786
LOC_Os02g50805	6.53115	20.0218	8.30692	17.5639
LOC_Os02g50910	8.40657	3.76251	5.99181	1.43832
LOC_Os02g50940	1.43098	3.81351	1.85506	2.92212
LOC_Os02g50960	8.61891	11.7119	25.1912	13.6902
LOC_Os02g50990	2.98182	4.45841	3.3517	8.29957
LOC_Os02g51000	13.2237	7.15236	13.2027	5.9153
LOC_Os02g51040	55.3307	35.8986	21.6898	18.5277
LOC_Os02g51060	4.23727	5.82895	6.95317	15.6599
LOC_Os02g51080	29.7623	7.07069	26.8465	13.4442
LOC_Os02g51110	0.134226	0.12896	0.133855	0.831649
LOC_Os02g51150	5.95766	8.15521	12.5622	14.7781
LOC_Os02g51280	0	1.38147	1.56477	0.766259
LOC_Os02g51320	7.52226	9.65853	21.8631	16.47
LOC_Os02g51350	8.8992	23.6957	15.0572	27.8716
LOC_Os02g51390	3.44654	1.37272	1.94516	2.61362
LOC_Os02g51500	17.7256	37.4049	19.6844	48.5034
LOC_Os02g51550	1.39965	1.9278	1.1957	3.23854
LOC_Os02g51570	0.439068	0.495016	0.629457	1.09269
LOC_Os02g51610	8.11426	11.7859	5.63701	14.3459
LOC_Os02g51620	6.32145	6.65855	16.3058	21.1366
LOC_Os02g51660	1.96287	2.50151	0.950781	0.525303
LOC_Os02g51670	4.57017	12.867	9.82218	23.5536
LOC_Os02g51680	1.92198	4.33266	2.52582	4.24714
LOC_Os02g51720	0.909023	0.968673	2.78974	1.42406
LOC_Os02g51730	0.040816	0.288552	0.078466	0.887323
LOC_Os02g51820	0.584137	0.451662	0.186608	0.183319
LOC_Os02g51930	0.146266	7.33085	0.225895	6.80008
LOC_Os02g51970	6.98202	6.10521	3.68522	2.29249
LOC_Os02g52010	2.18802	26.1736	2.27605	30.8362
LOC_Os02g52040	53.6182	24.773	33.2707	17.5842
LOC_Os02g52150	3.26902	41.7079	9.62031	22.6429
LOC_Os02g52170	0.417049	0.910518	0.833597	0.690263
LOC_Os02g52180	0	0.228863	0.158049	2.23919
LOC_Os02g52210	0.729996	2.05882	0.162287	2.11515
LOC_Os02g52314	20.7743	23.9927	49.9636	39.0213
LOC_Os02g52340	10.6439	6.60785	4.58616	5.63852
LOC_Os02g52410	1.53817	1.99809	2.72552	5.48647
LOC_Os02g52450	0.00294333	0.040323	0.0644217	0.561945
LOC_Os02g52460	1.62493	0.797854	1.47749	0.284696
LOC_Os02g52480	2.2958	4.05834	7.26348	6.83405
LOC_Os02g52490	3.15675	6.86898	6.13877	18.3889
LOC_Os02g52510	2.69607	2.20211	1.9369	1.01564
LOC_Os02g52560	1.5064	12.8777	3.81946	15.4479
LOC_Os02g52640	0.201299	0.515321	1.0934	1.15601
LOC_Os02g52650	0.201287	0.382318	0.489198	0.969893
LOC_Os02g52670	1.74296	4.07939	0.468478	1.11925
LOC_Os02g52730	0.50922	0.426591	1.61586	0.506895
LOC_Os02g52770	7.60563	21.1947	19.3093	15.8101
LOC_Os02g52830	0.0963433	1.48558	0.3305	1.4321
LOC_Os02g52840	1.29586	1.26512	2.09027	5.00407
LOC_Os02g52930	3.30133	0.513745	9.75108	3.03028
LOC_Os02g52990	2.28314	6.13043	1.94304	18.3619
LOC_Os02g53120	3.62859	2.09732	2.71669	1.10133
LOC_Os02g53160	1.45474	4.88878	0.598031	2.02366
LOC_Os02g53169	1.42679	2.45496	0.70441	0.90201
LOC_Os02g53180	2.67323	16.7121	8.29608	24.043
LOC_Os02g53230	1.12764	0.636844	0.864233	0.408297
LOC_Os02g53280	4.34076	1.66819	1.73132	1.55697
LOC_Os02g53320	0.474646	2.15707	3.12581	2.92798
LOC_Os02g53350	1.43768	1.12023	1.61825	2.28369
LOC_Os02g53400	0.958634	6.84558	0.956368	3.99237
LOC_Os02g53410	0.0295423	5.05815	0.124925	3.33182
LOC_Os02g53530	1.01406	0.564981	0.946774	0.228353
LOC_Os02g53690	2.47503	1.32876	1.27211	0.577552
LOC_Os02g53750	0.402691	6.15952	0.268223	2.83186
LOC_Os02g53790	13.448	18.7116	16.4685	35.5609
LOC_Os02g53970	0.00452033	0.0531823	0.143882	3.43473
LOC_Os02g54030	13.1277	9.53188	16.2079	21.5491
LOC_Os02g54100	2.27896	1.36999	0.828104	0.935913
LOC_Os02g54140	20.4143	150.192	40.0136	77.065
LOC_Os02g54240	0.0564403	18.1652	0.48565	15.4643
LOC_Os02g54254	54.5739	130.699	37.0204	123.51
LOC_Os02g54280	2.63673	1.59856	1.38675	0.624784
LOC_Os02g54390	0.1518	0.261267	3.86274	1.29584
LOC_Os02g54470	288.65	122.022	182.373	94.7863
LOC_Os02g54490	2.1616	1.58537	0.766095	0.630867
LOC_Os02g54530	0.11966	0.2763	1.42592	1.19328
LOC_Os02g54590	0.294034	0.827404	0.180479	0.718941
LOC_Os02g54690	0.011156	0.128902	0.050223	1.6092
LOC_Os02g54700	86.5725	38.9464	47.0466	29.1845
LOC_Os02g54830	1.82837	2.12974	2.99405	5.32772
LOC_Os02g54870	2.66531	2.65906	11.08	4.74485
LOC_Os02g55120	13.9567	6.38885	9.43585	6.81554
LOC_Os02g55130	12.4257	3.49918	11.7143	3.74933
LOC_Os02g55140	7.28767	15.0791	20.5313	16.9571
LOC_Os02g55190	2.0772	0.998864	1.22401	0.190399
LOC_Os02g55270	0.416382	0.285197	0.720807	0.0836147
LOC_Os02g55370	14.1209	27.9425	38.6114	22.1747
LOC_Os02g55380	0.712042	1.12162	0.594811	1.47555
LOC_Os02g55410	3.52314	1.93592	4.60733	1.4221
LOC_Os02g55430	26.0292	56.2321	42.1176	48.7854
LOC_Os02g55440	11.1498	16.1027	27.1687	26.0739
LOC_Os02g55470	1.72997	3.85403	3.51105	3.16864
LOC_Os02g55550	0.328189	0.285917	0.143183	0.169259
LOC_Os02g55560	8.62134	14.2335	7.55718	18.8916
LOC_Os02g55570	5.14491	1.79326	3.66146	1.3518
LOC_Os02g55600	0.616689	5.23512	3.92789	12.7653
LOC_Os02g55610	6.48402	13.4099	8.2664	13.496
LOC_Os02g55710	5.10178	4.08856	24.6241	0.99781
LOC_Os02g55870	1.41518	2.3106	2.78132	8.19419
LOC_Os02g55920	3.02602	2.39514	1.03056	0.499893
LOC_Os02g55970	0.174344	2.55184	0.661591	3.85834
LOC_Os02g55990	0.732242	0.363123	2.72737	1.83804
LOC_Os02g56120	1.14798	4.34542	0.84773	1.50954
LOC_Os02g56130	34.2784	15.535	45.1953	10.2856
LOC_Os02g56150	0.306465	0.490109	0.243679	0.248512
LOC_Os02g56210	108.781	56.721	47.4357	34.7029
LOC_Os02g56250	12.9506	25.6669	26.4532	39.0612
LOC_Os02g56280	6.7138	14.6136	14.285	16.6996
LOC_Os02g56480	5.4175	4.9091	7.22129	3.4988
LOC_Os02g56500	0.544544	2.02737	0.685441	1.99634
LOC_Os02g56510	1.77664	1.2938	4.70543	1.92153
LOC_Os02g56520	9.43899	6.95746	4.24869	2.43864
LOC_Os02g56540	7.41284	3.42496	3.2984	0.990103
LOC_Os02g56600	0.0786543	8.14659	0.296179	7.00568
LOC_Os02g56610	1.01093	0.429729	0.519029	0.392386
LOC_Os02g56860	3.29977	7.72893	9.89041	7.26212
LOC_Os02g56900	10.0555	19.8319	10.2321	31.3199
LOC_Os02g56920	10.7615	8.13765	13.4694	3.0688
LOC_Os02g56940	3.68128	0.954963	3.59867	1.50299
LOC_Os02g57020	2.22212	1.67123	4.14188	5.37786
LOC_Os02g57060	4.33217	2.0437	2.40316	1.04815
LOC_Os02g57090	10.3342	4.25841	1.93091	0.651474
LOC_Os02g57120	1.00244	1.93737	3.19761	20.0771
LOC_Os02g57260	31.4203	91.6007	36.8932	72.6516
LOC_Os02g57340	0.069359	0.284878	0.193886	0.290525
LOC_Os02g57360	1.20708	0.68183	0.418073	0.0988587
LOC_Os02g57460	0.46287	0.548573	0.149227	0.743024
LOC_Os02g57480	1.3971	1.81702	2.94538	4.36533
LOC_Os02g57520	0.00705533	0.164442	0.00812033	1.24881
LOC_Os02g57640	12.0351	22.8245	30.5772	29.5449
LOC_Os02g57700	0.0817423	0.333679	0.110056	0.424926
LOC_Os02g57720	0.289941	1.29958	0.786133	2.87126
LOC_Os02g57790	0.12743	1.41567	0.542939	2.13727
LOC_Os02g57840	2.09972	8.54389	2.73514	6.66411
LOC_Os02g57900	0.183712	0.0511863	1.00396	0.255994
LOC_Os02g58139	1.35936	2.79719	1.3156	2.44829
LOC_Os02g58160	0.0499123	0.846111	0.409716	1.51062
LOC_Os02g58170	0.627246	0.409698	0.713919	1.03275
LOC_Os02g58180	0.10428	0.188542	0.307545	0.653261
LOC_Os02g58210	3.77864	1.97726	5.269	2.43107
LOC_Os02g58220	2.85795	1.86291	5.53694	1.25439
LOC_Os02g58260	0.508458	1.69929	0.98308	2.62434
LOC_Os02g58390	4.21102	2.03726	2.66026	1.03027
LOC_Os02g58470	4.84995	1.57441	1.72168	0.599409
LOC_Os02g58480	1.33111	4.80184	8.92317	6.10989
LOC_Os02g58540	0.421051	1.09657	0.351916	1.91147
LOC_Os02g58670	5.95639	13.2893	3.79307	5.3501
LOC_Os02g58720	0.894907	1.9094	2.85526	6.42922
LOC_Os03g01008	0.189279	0.0805327	0.99297	0.005455
LOC_Os03g01014	1.01097	2.57538	2.19632	2.8091
LOC_Os03g01018	0.331102	0.249133	0.698588	0.698284
LOC_Os03g01090	2.85862	6.91839	3.53921	5.31427
LOC_Os03g01120	4.48498	1.90062	2.77247	1.49893
LOC_Os03g01150	8.20039	16.6676	8.92615	16.8317
LOC_Os03g01160	5.14577	3.08251	2.16254	1.75255
LOC_Os03g01222	1.73175	3.15046	3.56573	3.82136
LOC_Os03g01260	0.173017	0.503483	1.25455	1.14709
LOC_Os03g01270	26.9819	14.6952	27.1007	8.17557
LOC_Os03g01290	0.18165	0.243256	0.916464	1.45834
LOC_Os03g01320	185.709	275.891	625.235	714.451
LOC_Os03g01360	1.32865	3.00887	1.33445	2.8857
LOC_Os03g01365	4.72326	2.97683	1.32328	1.55209
LOC_Os03g01470	5.85815	3.59389	6.11439	2.84737
LOC_Os03g01530	11.8032	11.2756	18.0691	7.96198
LOC_Os03g01570	1.41434	1.77208	3.12057	2.31667
LOC_Os03g01580	3.86632	9.28748	8.92158	14.1995
LOC_Os03g01600	1.90807	0.944408	1.11064	0.320223
LOC_Os03g01614	0.818428	0.0993187	1.38672	0.0631903
LOC_Os03g01740	8.45868	21.0949	8.17889	11.2845
LOC_Os03g01800	3.547	7.65913	21.2298	50.4026
LOC_Os03g01820	0.372032	0.262135	1.28631	1.29382
LOC_Os03g01840	12.999	8.06197	16.1744	5.21571
LOC_Os03g01870	0.1191	0.111909	0.489107	0.965927
LOC_Os03g01880	10.532	49.6079	8.50157	32.144
LOC_Os03g01960	2.10705	5.74188	7.57572	10.173
LOC_Os03g01980	16.8717	11.2434	9.18769	3.80738
LOC_Os03g01990	0.671108	1.25493	1.72817	3.49451
LOC_Os03g02040	0.133296	2.49285	4.93695	20.7492
LOC_Os03g02050	0.114567	1.16873	0.622852	13.1767
LOC_Os03g02070	0.132755	12.4934	1.64121	24.0641
LOC_Os03g02090	2.08599	6.82831	5.00421	6.67235
LOC_Os03g02180	0.0242443	0.0263087	0.412265	0.645593
LOC_Os03g02190	0.0834927	1.59409	1.19425	7.5802
LOC_Os03g02240	5.71901	5.06	15.8569	9.1117
LOC_Os03g02260	18.8884	42.6567	26.4426	25.9198
[truncated: 5,873 more rows]

## Sheet: Cluster1
Cluster 1 of all DEGs
Original row	DEGs	SP3	SP4	FP3	FP4
53	LOC_Os01g03660	-0.364426	-0.754017	-0.355435	1.47388
5718	LOC_Os08g08200	1.01386	-0.881978	-0.835846	0.703968
6427	LOC_Os09g32670	0.236794	-0.484087	-1.03372	1.28102
6620	LOC_Os10g06270	-0.0200295	-0.876765	-0.507835	1.40463
7580	LOC_Os12g09320	NaN	NaN	-0.707107	0.707107
115	LOC_Os01g07250	-0.427083	0.0488137	-0.98212	1.36039
165	LOC_Os01g09800	0.150002	-0.506145	-0.974729	1.33087
568	LOC_Os01g45914	0.406467	-0.748021	-0.882057	1.22361
826	LOC_Os01g60640	0.66321	-0.821039	-0.888968	1.0468
3204	LOC_Os04g33640	0.268714	-0.84981	-0.718605	1.2997
3317	LOC_Os04g39980	0.10231	-0.824215	-0.651379	1.37328
3359	LOC_Os04g42610	0.0484705	-0.803613	-0.638976	1.39412
3830	LOC_Os05g06480	0.528646	-1.00736	-0.652595	1.13131
4007	LOC_Os05g29920	0.360496	-0.765511	-0.846782	1.2518
4137	LOC_Os05g38680	0.163652	-0.891488	-0.614242	1.34208
4537	LOC_Os06g08470	0.361388	-0.984083	-0.612532	1.23523
4821	LOC_Os06g38960	0.0705452	-0.551647	-0.894125	1.37523
4833	LOC_Os06g39728	0.211602	-0.740595	-0.800122	1.32912
5005	LOC_Os06g48950	0.214366	-0.806301	-0.735714	1.32765
5185	LOC_Os07g09610	0.146018	-0.601545	-0.893189	1.34872
5360	LOC_Os07g35300	0.00144102	-0.475169	-0.916826	1.39055
5635	LOC_Os08g01300	0.680357	-0.579164	-1.09859	0.997392
5776	LOC_Os08g15450	0.2703	-0.86193	-0.706433	1.29806
6145	LOC_Os09g08190	-0.271882	-0.75918	-0.437932	1.46899
6417	LOC_Os09g32230	-0.113799	-0.579461	-0.751315	1.44458
6640	LOC_Os10g10460	0.0985367	-1.02754	-0.402374	1.33137
6797	LOC_Os10g33170	0.340066	-1.06587	-0.498753	1.22455
7187	LOC_Os11g15624	0.859828	-0.192245	-1.33402	0.666435
7196	LOC_Os11g17540	-0.0517084	-0.343193	-0.986097	1.381
7239	LOC_Os11g28104	-0.277703	0.130178	-1.12937	1.27689
7335	LOC_Os11g38010	-0.290131	-0.28243	-0.869605	1.44217
7359	LOC_Os11g41850	NaN	-0.284213	-0.827129	1.11134
7400	LOC_Os11g45400	0.33256	-0.261207	-1.22282	1.15147
7495	LOC_Os12g03950	NaN	-0.262573	-0.842516	1.10509
7499	LOC_Os12g04150	NaN	-0.188118	-0.892581	1.0807
7506	LOC_Os12g04500	-0.387452	-0.0668329	-0.943803	1.39809
7522	LOC_Os12g05900	0.550869	-0.436081	-1.17538	1.06059
7537	LOC_Os12g06440	-0.607129	-0.32346	-0.557879	1.48847
7566	LOC_Os12g08200	-0.278111	-0.381389	-0.80156	1.46106
7585	LOC_Os12g10540	0.203876	0.0545791	-1.33796	1.0795
7600	LOC_Os12g12560	NaN	-0.460832	-0.686495	1.14733
7621	LOC_Os12g16220	0.503954	-0.0490971	-1.37638	0.921522
7622	LOC_Os12g16250	-0.414249	0.263834	-1.09686	1.24727
7678	LOC_Os12g28110	-0.552711	-0.176771	-0.730063	1.45954
7790	LOC_Os12g38960	-0.328473	-0.0542129	-0.995236	1.37792
7821	LOC_Os12g41260	0.725306	-0.318321	-1.27349	0.866503
7864	LOC_Os12g44080	-0.659541	-0.44616	-0.383809	1.48951
80	LOC_Os01g04390	-0.641096	-0.594389	-0.240303	1.47579
82	LOC_Os01g04440	-0.611679	-0.568877	-0.30565	1.48621
223	LOC_Os01g12680	NaN	-0.107274	-0.942038	1.04931
246	LOC_Os01g13610	NaN	NaN	-0.707107	0.707107
298	LOC_Os01g16860	-0.445904	0.160608	-1.02668	1.31198
341	LOC_Os01g20160	-0.30644	0.211397	-1.14765	1.2427
389	LOC_Os01g25820	-0.407287	-0.470967	-0.616013	1.49427
391	LOC_Os01g26000	-0.236198	-0.587519	-0.651103	1.47482
466	LOC_Os01g38670	-0.288758	NaN	-0.823848	1.11261
499	LOC_Os01g41200	NaN	-0.714605	-0.428194	1.1428
512	LOC_Os01g42090	-0.598084	-0.171539	-0.691457	1.46108
513	LOC_Os01g42110	0.0299905	-0.309213	-1.05716	1.33638
539	LOC_Os01g43940	-0.704314	-0.563456	-0.197632	1.4654
667	LOC_Os01g52230	-0.29147	-0.429734	-0.750772	1.47198
670	LOC_Os01g52270	0.541539	-0.17533	-1.32524	0.95903
695	LOC_Os01g53500	0.401262	0.224772	-1.45155	0.825514
740	LOC_Os01g55950	-0.604484	-0.583273	-0.297471	1.48523
750	LOC_Os01g56530	NaN	NaN	-0.707107	0.707107
849	LOC_Os01g61620	-0.223451	-0.774765	-0.463074	1.46129
888	LOC_Os01g63200	-0.489156	-0.28506	-0.703709	1.47792
924	LOC_Os01g64890	0.462694	0.161028	-1.44444	0.820718
959	LOC_Os01g66510	-0.591815	-0.331125	-0.566684	1.48962
961	LOC_Os01g66590	-0.0722997	0.165627	-1.26383	1.1705
978	LOC_Os01g67360	-0.529293	-0.109497	-0.799495	1.43829
1031	LOC_Os01g70730	-0.399151	-0.797991	-0.263785	1.46093
1039	LOC_Os01g71050	-0.17012	-0.140354	-1.04958	1.36005
1067	LOC_Os01g72350	-0.321805	0.153867	-1.11158	1.27952
1117	LOC_Os01g74480	-0.342883	0.00558168	-1.01994	1.35725
1187	LOC_Os02g04630	-0.49519	-0.574002	-0.42814	1.49733
1193	LOC_Os02g04810	-0.258894	0.00684668	-1.07838	1.33042
1240	LOC_Os02g07430	-0.352355	-0.105416	-0.945839	1.40361
1254	LOC_Os02g08140	0.32722	-0.456513	-1.09211	1.2214
1255	LOC_Os02g08150	0.390728	-0.267942	-1.23783	1.11504
1268	LOC_Os02g09359	-0.441935	-0.511202	-0.545471	1.49861
1270	LOC_Os02g09410	0.479205	-0.512065	-1.1033	1.13617
1288	LOC_Os02g10310	-0.0195429	-0.473228	-0.905626	1.3984
1307	LOC_Os02g11700	-0.525634	-0.103174	-0.80706	1.43587
1425	LOC_Os02g25960	-0.418153	-0.778637	-0.268415	1.46521
1482	LOC_Os02g31874	-0.470606	-0.65695	-0.361223	1.48878
1488	LOC_Os02g32190	-0.173087	-0.667766	-0.621354	1.46221
1530	LOC_Os02g35230	-0.148976	0.249899	-1.25675	1.15583
1554	LOC_Os02g37030	0.975913	-0.905151	-0.818257	0.747495
1562	LOC_Os02g37770	NaN	-0.101746	-0.945237	1.04698
1621	LOC_Os02g41720	-0.579285	-0.157654	-0.719656	1.4566
1676	LOC_Os02g44230	0.335199	-0.362755	-1.16003	1.18759
1681	LOC_Os02g44590	-0.240762	0.0446148	-1.1104	1.30654
1768	LOC_Os02g48710	NaN	0.0330886	-1.01613	0.983045
1775	LOC_Os02g49060	-0.653464	-0.117905	-0.677701	1.44907
1780	LOC_Os02g49350	-0.429644	NaN	-0.713378	1.14302
1783	LOC_Os02g49560	0.426572	0.172499	-1.44165	0.842576
1821	LOC_Os02g51110	-0.484385	-0.487396	-0.527923	1.4997
1844	LOC_Os02g52180	NaN	-0.701469	-0.443593	1.14506
1871	LOC_Os02g53350	-0.280024	0.119656	-1.12281	1.28318
1879	LOC_Os02g54030	-0.280669	0.331885	-1.21089	1.15967
1950	LOC_Os02g58170	-0.132476	0.206809	-1.24897	1.17463
2006	LOC_Os03g02670	-0.198371	0.0320758	-1.13048	1.29678
2078	LOC_Os03g05500	NaN	NaN	-0.707107	0.707107
2082	LOC_Os03g05610	NaN	-0.435537	-0.708369	1.14391
2107	LOC_Os03g07120	-0.418758	-0.0670757	-0.919435	1.40527
2112	LOC_Os03g07250	-0.732914	-0.45212	-0.289602	1.47464
2172	LOC_Os03g09940	0.0209836	0.194287	-1.31979	1.10452
2185	LOC_Os03g10620	0.0582721	-0.0609394	-1.22196	1.22463
2198	LOC_Os03g11350	NaN	NaN	-0.707107	0.707107
2203	LOC_Os03g11600	0.409027	-0.377336	-1.17555	1.14386
2312	LOC_Os03g16140	0.262155	-0.117254	-1.27807	1.13317
2341	LOC_Os03g17510	0.835693	-0.329948	-1.26896	0.763214
2359	LOC_Os03g18140	-0.622919	-0.25075	-0.604187	1.47786
2401	LOC_Os03g19970	-0.382889	-0.0472762	-0.959362	1.38953
2451	LOC_Os03g22470	-0.0949446	-0.882217	-0.442885	1.42005
2460	LOC_Os03g23760	0.693262	-1.03215	-0.666214	1.0051
2461	LOC_Os03g23770	-0.527806	-0.265092	-0.684477	1.47738
2494	LOC_Os03g26430	NaN	-0.694877	-0.451222	1.1461
2512	LOC_Os03g27480	NaN	-0.469951	-0.678457	1.14841
2525	LOC_Os03g28420	-0.527801	-0.645747	-0.312067	1.48561
2558	LOC_Os03g32314	-0.714931	-0.417832	-0.348144	1.48091
2564	LOC_Os03g32790	-0.0758923	-0.0691306	-1.14793	1.29295
2569	LOC_Os03g35600	NaN	0.0577064	-1.0276	0.969897
2585	LOC_Os03g38210	0.0692968	-1.01971	-0.391898	1.34231
2587	LOC_Os03g38440	0.699616	-0.0245808	-1.40572	0.730681
2599	LOC_Os03g39830	0.513972	0.00664359	-1.40054	0.879926
2606	LOC_Os03g40670	-0.560622	-0.461536	-0.476414	1.49857
2673	LOC_Os03g46400	-0.25269	-0.747024	-0.469263	1.46898
2738	LOC_Os03g50310	-0.587583	-0.0630456	-0.779021	1.42965
2742	LOC_Os03g50490	-0.242869	-0.495165	-0.731773	1.46981
2790	LOC_Os03g52840	-0.172981	0.0497523	-1.15494	1.27817
2805	LOC_Os03g53650	0.296704	-0.254263	-1.2142	1.17176
2877	LOC_Os03g56940	NaN	-0.251433	-0.850289	1.10172
2894	LOC_Os03g57980	NaN	-0.398446	-0.739356	1.1378
2901	LOC_Os03g58300	0.0364213	-0.134705	-1.17063	1.26892
2936	LOC_Os03g60000	-0.136419	0.284989	-1.27619	1.12762
2941	LOC_Os03g60340	-0.414271	0.0542224	-0.994842	1.35489
2942	LOC_Os03g60350	-0.737216	-0.494911	-0.236141	1.46827
2986	LOC_Os03g62830	-0.535626	0.0176155	-0.876474	1.39448
3046	LOC_Os04g04900	-0.0366067	-0.60018	-0.785168	1.42195
3057	LOC_Os04g09520	-0.342416	-0.703017	-0.436985	1.48242
3079	LOC_Os04g13950	-0.206874	-0.376684	-0.85823	1.44179
3088	LOC_Os04g15650	-0.394179	-0.76626	-0.309769	1.47021
3091	LOC_Os04g15840	NaN	-0.197954	-0.886219	1.08417
3092	LOC_Os04g15920	0.36694	-0.499166	-1.07569	1.20792
3098	LOC_Os04g16762	-0.680115	-0.332539	-0.471969	1.48462
3108	LOC_Os04g18650	NaN	-0.728394	-0.411742	1.14014
3142	LOC_Os04g28620	-0.426858	-0.6131	-0.454994	1.49495
3152	LOC_Os04g30010	NaN	-0.477822	-0.671454	1.14928
3155	LOC_Os04g30800	-0.432898	-0.392746	-0.663632	1.48928
3163	LOC_Os04g31484	NaN	-0.672247	-0.476935	1.14918
3177	LOC_Os04g32510	-0.514493	-0.122101	-0.803701	1.4403
3181	LOC_Os04g32820	NaN	NaN	-0.707107	0.707107
3211	LOC_Os04g33830	-0.463099	0.402996	-1.11479	1.17489
3354	LOC_Os04g42310	-0.737605	-0.372336	-0.367342	1.47728
3392	LOC_Os04g44330	-0.64859	-0.282806	-0.55057	1.48197
3400	LOC_Os04g44650	0.0297569	-0.531349	-0.887401	1.38899
3403	LOC_Os04g44750	-0.47215	-0.567039	-0.459074	1.49826
3419	LOC_Os04g45460	-0.20385	-0.41347	-0.830846	1.44817
3427	LOC_Os04g45834	0.650156	0.0350673	-1.42458	0.739355
3489	LOC_Os04g48400	-0.0501882	0.126367	-1.25846	1.18228
3512	LOC_Os04g49550	-0.286499	-0.863216	-0.294583	1.4443
3514	LOC_Os04g49620	-0.572545	-0.50003	-0.42469	1.49726
3526	LOC_Os04g50204	-0.572821	-0.0453538	-0.804184	1.42236
3537	LOC_Os04g51070	0.448825	-0.0105378	-1.38155	0.943267
3559	LOC_Os04g51830	NaN	-0.430159	-0.712941	1.1431
3563	LOC_Os04g51990	NaN	-0.30003	-0.815638	1.11567
3568	LOC_Os04g52164	0.880193	-0.328407	-1.26715	0.715363
3572	LOC_Os04g52280	0.864973	-0.210514	-1.32556	0.671107
3591	LOC_Os04g52780	NaN	-0.676975	-0.471623	1.1486
3609	LOC_Os04g53620	-0.696293	-0.278521	-0.503166	1.47798
3612	LOC_Os04g53760	0.281557	-0.588804	-0.970395	1.27764
3702	LOC_Os04g58734	-0.43637	-0.0691128	-0.904205	1.40969
3723	LOC_Os04g59520	-0.512263	-0.569663	-0.415015	1.49694
3758	LOC_Os05g02520	-0.405119	-0.132621	-0.887354	1.42509
3760	LOC_Os05g02564	-0.390222	NaN	-0.746056	1.13628
3860	LOC_Os05g08490	-0.438851	0.149266	-1.02636	1.31595
3911	LOC_Os05g13520	-0.538236	0.0661696	-0.902936	1.375
3916	LOC_Os05g13970	NaN	NaN	-0.707107	0.707107
3927	LOC_Os05g15300	NaN	-0.375255	-0.758093	1.13335
3929	LOC_Os05g15630	NaN	-0.743843	-0.392946	1.13679
3942	LOC_Os05g18480	-0.516144	-0.230347	-0.722636	1.46913
3992	LOC_Os05g28120	-0.0297377	-0.997129	-0.346108	1.37297
4005	LOC_Os05g29840	0.00776684	-0.768062	-0.649657	1.40995
4011	LOC_Os05g30220	-0.48867	0.0160204	-0.914598	1.38725
4059	LOC_Os05g33630	-0.513236	-0.167606	-0.772396	1.45324
4089	LOC_Os05g35340	-0.293836	0.282662	-1.18473	1.1959
4107	LOC_Os05g36910	0.229589	-0.105307	-1.2722	1.14792
4144	LOC_Os05g39080	-0.530266	0.0336285	-0.89062	1.38726
4152	LOC_Os05g39220	NaN	NaN	-0.707107	0.707107
4163	LOC_Os05g39560	-0.44965	-0.262899	-0.756118	1.46867
4194	LOC_Os05g41166	0.139526	-0.262408	-1.14357	1.26646
4248	LOC_Os05g44630	-0.168081	-0.716101	-0.574782	1.45896
4262	LOC_Os05g45490	-0.511486	-0.193064	-0.755181	1.45973
4328	LOC_Os05g48980	-0.342152	0.407602	-1.19777	1.13232
4334	LOC_Os05g49140	-0.351215	-0.634912	-0.50376	1.48989
4345	LOC_Os05g49520	NaN	NaN	-0.707107	0.707107
4357	LOC_Os05g50080	-0.549625	0.205886	-0.967526	1.31126
4359	LOC_Os05g50100	NaN	-0.750819	-0.38433	1.13515
4372	LOC_Os05g50810	-0.652102	-0.161413	-0.646287	1.4598
4375	LOC_Os05g50890	-0.249485	0.241333	-1.19582	1.20397
4501	LOC_Os06g05940	NaN	NaN	-0.707107	0.707107
4503	LOC_Os06g05980	0.192065	-0.407387	-1.07004	1.28536
4508	LOC_Os06g06260	NaN	-0.336442	-0.78839	1.12483
4525	LOC_Os06g07300	NaN	-0.000854493	-0.999572	1.00043
4529	LOC_Os06g07932	-0.662136	-0.50589	-0.316961	1.48499
4530	LOC_Os06g08023	0.0558683	-0.974313	-0.442393	1.36084
4536	LOC_Os06g08380	-0.107554	-0.328207	-0.962325	1.39809
4570	LOC_Os06g10610	0.815211	-0.713276	-1.00529	0.903357
4604	LOC_Os06g12120	-0.175816	-0.778221	-0.499805	1.45384
4617	LOC_Os06g12660	1.04659	-0.5643	-1.09844	0.616146
4619	LOC_Os06g12790	-0.642677	-0.0896232	-0.708746	1.44105
4636	LOC_Os06g14050	NaN	-0.175179	-0.900836	1.07601
4638	LOC_Os06g14220	-0.469304	-0.744468	-0.255929	1.4697
4644	LOC_Os06g14450	-0.46412	-0.633703	-0.394595	1.49242
4668	LOC_Os06g16330	0.211873	0.251325	-1.41157	0.948374
4678	LOC_Os06g17390	-0.642277	-0.0168059	-0.759036	1.41812
4704	LOC_Os06g21110	NaN	-0.650778	-0.500665	1.15144
4810	LOC_Os06g37290	NaN	NaN	-0.707107	0.707107
4836	LOC_Os06g39960	-0.418424	-0.138736	-0.872606	1.42977
4849	LOC_Os06g40580	-0.407443	NaN	-0.731956	1.1394
4852	LOC_Os06g40770	-0.7368	-0.20936	-0.518304	1.46446
4859	LOC_Os06g41100	0.386029	-0.33869	-1.1931	1.14576
4886	LOC_Os06g43044	-0.511606	-0.544374	-0.442672	1.49865
4889	LOC_Os06g43190	-0.306913	-0.15839	-0.944732	1.41003
4932	LOC_Os06g45370	-0.469029	-0.206002	-0.782695	1.45773
4960	LOC_Os06g46754	-0.650648	-0.522876	-0.311759	1.48528
4962	LOC_Os06g46799	-0.501062	-0.129563	-0.810145	1.44077
4987	LOC_Os06g48010	NaN	0.196625	-1.08371	0.887083
5014	LOC_Os06g49320	-0.428012	0.310449	-1.10602	1.22358
5057	LOC_Os06g51370	NaN	NaN	-0.707107	0.707107
5060	LOC_Os07g01090	-0.645955	-0.580792	-0.250619	1.47737
5062	LOC_Os07g01110	NaN	0.0703288	-1.03331	0.962979
5117	LOC_Os07g04990	0.514854	-0.204587	-1.30512	0.994853
5132	LOC_Os07g05810	0.421143	0.268362	-1.46567	0.776165
5141	LOC_Os07g06620	-0.390373	0.0844837	-1.02894	1.33483
5155	LOC_Os07g07790	NaN	-0.019379	-0.99017	1.00955
5156	LOC_Os07g07900	0.295196	-0.189521	-1.25104	1.14536
5180	LOC_Os07g09340	-0.589332	0.185201	-0.924152	1.32828
5227	LOC_Os07g14600	0.106627	-0.013801	-1.26791	1.17509
5289	LOC_Os07g28610	-0.486222	0.412578	-1.1013	1.17495
5292	LOC_Os07g28890	-0.607254	-0.585545	-0.291575	1.48437
5295	LOC_Os07g29240	-0.0619314	0.310779	-1.32205	1.0732
5299	LOC_Os07g29600	-0.507387	-0.478916	-0.513526	1.49983
5304	LOC_Os07g29960	NaN	NaN	-0.707107	0.707107
5311	LOC_Os07g30640	NaN	NaN	-0.707107	0.707107
5314	LOC_Os07g30810	-0.106272	-0.0927921	-1.11708	1.31614
5336	LOC_Os07g33350	-0.243	0.324726	-1.23086	1.14913
5347	LOC_Os07g34040	NaN	-0.467973	-0.680208	1.14818
5379	LOC_Os07g35880	-0.441474	-0.159504	-0.839483	1.44046
5381	LOC_Os07g36080	0.1647	0.0271264	-1.31118	1.11935
5391	LOC_Os07g36630	-0.449078	-0.309694	-0.719375	1.47815
5393	LOC_Os07g36700	-0.40076	-0.790642	-0.271639	1.46304
5417	LOC_Os07g38170	-0.268001	-0.55484	-0.656707	1.47955
5428	LOC_Os07g38950	-0.766129	-0.503987	-0.18727	1.45739
5433	LOC_Os07g39210	-0.641261	-0.225696	-0.606242	1.4732
5498	LOC_Os07g42730	NaN	NaN	-0.707107	0.707107
5542	LOC_Os07g44960	-0.273809	-0.468758	-0.730894	1.47346
5587	LOC_Os07g47990	-0.0473982	0.101239	-1.24882	1.19497
5597	LOC_Os07g48330	0.594034	-0.252837	-1.29421	0.953009
5615	LOC_Os07g48770	-0.669893	-0.254173	-0.55278	1.47685
5625	LOC_Os07g49240	-0.715217	-0.0664253	-0.652867	1.43451
5647	LOC_Os08g01670	-0.608949	-0.187026	-0.669114	1.46509
5680	LOC_Os08g04300	-0.183672	-0.512998	-0.760814	1.45748
5682	LOC_Os08g04420	-0.239689	-0.246972	-0.93207	1.41873
5690	LOC_Os08g05520	NaN	-0.249734	-0.851465	1.1012
5756	LOC_Os08g13740	NaN	NaN	-0.707107	0.707107
5799	LOC_Os08g20130	NaN	-0.00760781	-0.996174	1.00378
5849	LOC_Os08g30070	-0.433515	-0.230711	-0.794439	1.45867
5850	LOC_Os08g30080	-0.662699	-0.0023211	-0.749085	1.41411
5852	LOC_Os08g30340	0.717558	-0.123703	-1.36779	0.773931
5860	LOC_Os08g31130	0.0430236	-1.05243	-0.32629	1.33569
5865	LOC_Os08g31630	-0.580553	-0.620903	-0.281227	1.48268
5870	LOC_Os08g31870	-0.615642	-0.641241	-0.214149	1.47103
5879	LOC_Os08g32360	-0.280098	0.200093	-1.15964	1.23965
5945	LOC_Os08g36920	-0.356329	-0.773953	-0.339088	1.46937
5965	LOC_Os08g37970	NaN	-0.61824	-0.535472	1.15371
5999	LOC_Os08g39490	-0.674651	-0.449954	-0.362364	1.48697
6010	LOC_Os08g39950	-0.765945	-0.224665	-0.472218	1.46283
6013	LOC_Os08g40060	-0.550985	0.0409868	-0.877407	1.3874
6043	LOC_Os08g41890	-0.432886	-0.657681	-0.399544	1.49011
6078	LOC_Os08g43400	-0.598632	-0.0939662	-0.747539	1.44014
6081	LOC_Os08g43510	-0.652899	-0.0868234	-0.70079	1.44051
6122	LOC_Os09g03140	-0.647853	-0.0632131	-0.722308	1.43337
6129	LOC_Os09g04624	NaN	-0.136191	-0.924925	1.06112
6177	LOC_Os09g13870	-0.685619	-0.10877	-0.652227	1.44662
6234	LOC_Os09g21370	-0.824488	-0.431855	-0.191744	1.44809
6238	LOC_Os09g21660	NaN	NaN	-0.707107	0.707107
6279	LOC_Os09g25390	-0.685729	-0.403211	-0.397417	1.48636
6295	LOC_Os09g26370	-0.311657	-0.193539	-0.917403	1.4226
6301	LOC_Os09g26810	-0.784162	-0.363457	-0.319071	1.46669
6335	LOC_Os09g28230	-0.622463	0.142163	-0.872726	1.35303
6410	LOC_Os09g31498	-0.352492	-0.470353	-0.664677	1.48752
6415	LOC_Os09g32080	-0.303254	-0.499052	-0.67985	1.48216
6485	LOC_Os09g36350	-0.626238	0.115079	-0.854362	1.36552
6525	LOC_Os09g37620	-0.751829	-0.287239	-0.432416	1.47148
6560	LOC_Os09g39474	0.261406	0.258075	-1.4281	0.90862
6576	LOC_Os10g01530	-0.56469	-0.676616	-0.231667	1.47297
6601	LOC_Os10g05130	-0.394107	-0.585987	-0.515191	1.49528
6637	LOC_Os10g09960	-0.397961	-0.358135	-0.723661	1.47976
6647	LOC_Os10g11889	0.553782	0.0162449	-1.40987	0.839842
6678	LOC_Os10g20550	NaN	NaN	-0.707107	0.707107
6683	LOC_Os10g21130	NaN	0.0271344	-1.01329	0.986157
6695	LOC_Os10g21910	-0.541045	0.0795982	-0.908238	1.36969
6735	LOC_Os10g26720	0.283152	0.179912	-1.41057	0.947502
6754	LOC_Os10g29090	-0.144562	0.359062	-1.29619	1.08169
6763	LOC_Os10g30290	NaN	-0.718697	-0.423342	1.14204
6784	LOC_Os10g32400	0.853577	-0.129438	-1.36018	0.636045
6801	LOC_Os10g33370	-0.286018	0.381601	-1.22423	1.12865
6804	LOC_Os10g33650	-0.223406	0.102157	-1.15022	1.27147
6811	LOC_Os10g34150	NaN	NaN	-0.707107	0.707107
6831	LOC_Os10g35460	-0.369559	0.261539	-1.12692	1.23494
6834	LOC_Os10g35500	-0.486073	0.467869	-1.11888	1.13708
6851	LOC_Os10g36360	-0.423335	0.349663	-1.12416	1.19783
6874	LOC_Os10g37760	-0.427912	0.214954	-1.0657	1.27866
6907	LOC_Os10g39030	-0.686138	-0.35747	-0.441749	1.48536
6924	LOC_Os10g39840	0.599476	-0.10144	-1.36846	0.870428
6927	LOC_Os10g39890	-0.809637	-0.350098	-0.30031	1.46005
6946	LOC_Os10g40510	-0.466447	-0.193228	-0.794329	1.454
6991	LOC_Os10g42670	NaN	-0.201147	-0.884137	1.08528
7011	LOC_Os11g01730	NaN	-0.475711	-0.673338	1.14905
7066	LOC_Os11g04660	-0.795371	-0.309564	-0.358881	1.46382
7068	LOC_Os11g04720	0.297656	0.17741	-1.41377	0.938707
7195	LOC_Os11g17504	-0.560998	-0.1042	-0.774916	1.44011
7233	LOC_Os11g26860	-0.456847	0.396315	-1.11699	1.17752
7235	LOC_Os11g26920	NaN	0.0204744	-1.01008	0.989606
7247	LOC_Os11g29690	-0.582984	0.111515	-0.890443	1.36191
7467	LOC_Os12g02640	-0.527756	0.408303	-1.06891	1.18836
7561	LOC_Os12g07940	-0.804807	-0.24576	-0.407466	1.45803
7614	LOC_Os12g14220	0.659976	0.204953	-1.46889	0.603965
7652	LOC_Os12g19420	0.341856	0.276305	-1.4527	0.834538
7660	LOC_Os12g23200	-0.594694	0.201675	-0.927865	1.32088
7676	LOC_Os12g26880	-0.606304	0.260666	-0.946269	1.29191
7717	LOC_Os12g32680	-0.712583	-0.286656	-0.47783	1.47707
7785	LOC_Os12g38660	-0.588009	0.131561	-0.897112	1.35356
7858	LOC_Os12g43890	-0.740081	-0.122729	-0.584714	1.44752
117	LOC_Os01g07310	-0.614505	-0.0305264	-0.775988	1.42102
197	LOC_Os01g11460	-0.773993	-0.366734	-0.328472	1.4692
232	LOC_Os01g13030	-0.25533	0.36161	-1.23602	1.12974
258	LOC_Os01g14510	-0.64817	-0.196905	-0.622457	1.46753
260	LOC_Os01g14550	-0.560601	0.291539	-0.997841	1.2669
338	LOC_Os01g19940	-0.558289	0.152819	-0.933654	1.33912
495	LOC_Os01g41010	-0.720008	0.0474623	-0.725135	1.39768
541	LOC_Os01g44040	-0.791932	-0.125025	-0.525597	1.44255
680	LOC_Os01g52710	-0.595058	0.315784	-0.980004	1.25928
682	LOC_Os01g52750	-0.814068	-0.265779	-0.377579	1.45743
847	LOC_Os01g61570	-0.347886	0.430418	-1.20107	1.11854
848	LOC_Os01g61610	-0.520485	0.167103	-0.971946	1.32533
942	LOC_Os01g65700	-0.528905	0.07394	-0.915167	1.37013
956	LOC_Os01g66290	-0.638822	-0.188321	-0.638655	1.4658
1078	LOC_Os01g72630	-0.26319	0.412245	-1.24706	1.09801
1127	LOC_Os02g01326	-0.793637	-0.424774	-0.241513	1.45992
1172	LOC_Os02g03830	-0.403265	0.362335	-1.14256	1.18349
1184	LOC_Os02g04460	-0.446512	0.477897	-1.14966	1.11827
1213	LOC_Os02g06290	-0.306293	0.364562	-1.20633	1.14806
1239	LOC_Os02g07410	0.0885584	0.377497	-1.40372	0.937666
1242	LOC_Os02g07480	-0.74383	-0.0690795	-0.62105	1.43396
1258	LOC_Os02g08270	-0.840241	-0.425645	-0.176867	1.44275
1291	LOC_Os02g10520	-0.675185	0.0724239	-0.784257	1.38702
1325	LOC_Os02g12840	-0.0795889	0.410385	-1.34237	1.01158
1380	LOC_Os02g17970	-0.484687	0.309583	-1.06438	1.23949
1390	LOC_Os02g18880	-0.832421	-0.255715	-0.364135	1.45227
1435	LOC_Os02g26794	-0.0417828	0.389397	-1.3541	1.00649
1444	LOC_Os02g28110	-0.714456	-0.187261	-0.561056	1.46277
1670	LOC_Os02g43870	-0.707857	-0.120442	-0.620595	1.44889
1704	LOC_Os02g45620	-0.786545	-0.106454	-0.546297	1.4393
1726	LOC_Os02g46980	0.270162	0.303623	-1.44236	0.868575
1752	LOC_Os02g47880	-0.707439	-0.02683	-0.68862	1.42289
1765	LOC_Os02g48570	-0.749389	-0.404584	-0.319925	1.4739
1861	LOC_Os02g52840	-0.701987	0.0417183	-0.739327	1.3996
2135	LOC_Os03g08220	-0.609552	0.0905176	-0.855282	1.37432
2167	LOC_Os03g09230	-0.61822	0.0686522	-0.834738	1.38431
2553	LOC_Os03g32040	-0.816754	-0.467015	-0.161477	1.44525
2674	LOC_Os03g46410	-0.828283	-0.20412	-0.416363	1.44877
2736	LOC_Os03g50210	-0.754798	-0.292698	-0.423876	1.47137
2778	LOC_Os03g52130	-0.354073	0.486845	-1.21286	1.08009
2804	LOC_Os03g53640	-0.410707	0.51148	-1.18278	1.08201
2902	LOC_Os03g58350	-0.547616	0.241083	-0.985815	1.29235
2922	LOC_Os03g59210	-0.806669	-0.337339	-0.317128	1.46114
2946	LOC_Os03g60509	-0.740577	0.0736643	-0.720994	1.38791
3011	LOC_Os03g64320	-0.754885	-0.0820253	-0.599683	1.43659
3025	LOC_Os04g01674	-0.540059	0.272331	-1.00595	1.27367
3034	LOC_Os04g02510	-0.157826	0.403437	-1.30225	1.05664
3140	LOC_Os04g28280	-0.783028	0.0309259	-0.649396	1.4015
3244	LOC_Os04g35410	-0.557561	0.326977	-1.01511	1.2457
3271	LOC_Os04g37520	-0.87473	-0.341153	-0.222503	1.43839
3279	LOC_Os04g37880	-0.885054	-0.311038	-0.239992	1.43608
3314	LOC_Os04g39864	-0.640047	0.279332	-0.92582	1.28653
3375	LOC_Os04g43360	-0.668325	-0.0418054	-0.717187	1.42732
3393	LOC_Os04g44354	-0.820114	-0.219133	-0.412947	1.45219
3462	LOC_Os04g47360	-0.746599	0.0605859	-0.706663	1.39268
3463	LOC_Os04g47400	-0.834837	-0.0698357	-0.519505	1.42418
3496	LOC_Os04g48870	-0.741878	-0.0486026	-0.637916	1.4284
3570	LOC_Os04g52250	-0.720288	-0.00511942	-0.690399	1.41581
3577	LOC_Os04g52370	-0.836977	-0.107316	-0.487569	1.43186
3584	LOC_Os04g52590	-0.0168392	0.424362	-1.3735	0.965981
3640	LOC_Os04g55260	-0.759666	0.0321149	-0.674784	1.40233
3793	LOC_Os05g04070	-0.504463	0.347387	-1.06438	1.22145
4093	LOC_Os05g35470	-0.801837	-0.375331	-0.284147	1.46132
4174	LOC_Os05g40020	-0.907672	-0.361745	-0.152554	1.42197
4189	LOC_Os05g41030	-0.00745987	0.449632	-1.38298	0.940813
4313	LOC_Os05g48630	-0.623293	0.347234	-0.969407	1.24547
4351	LOC_Os05g49830	-0.285249	0.534635	-1.26524	1.01586
4368	LOC_Os05g50560	-0.754695	-0.211161	-0.496716	1.46257
4373	LOC_Os05g50815	-0.406341	0.47588	-1.17626	1.10672
4518	LOC_Os06g06980	-0.713873	0.0639819	-0.741617	1.39151
4591	LOC_Os06g11490	-0.716108	-0.0139787	-0.688636	1.41872
4622	LOC_Os06g13060	-0.293482	0.417545	-1.23075	1.10669
4625	LOC_Os06g13210	-0.617565	0.449351	-1.01192	1.18013
4660	LOC_Os06g15560	-0.489541	0.420985	-1.10167	1.17023
4717	LOC_Os06g22390	-0.650329	0.250926	-0.903555	1.30296
4807	LOC_Os06g37020	-0.557051	0.323839	-1.01424	1.24745
4822	LOC_Os06g38980	-0.735075	0.137653	-0.764834	1.36226
5003	LOC_Os06g48850	-0.481923	0.464185	-1.12076	1.1385
5126	LOC_Os07g05470	-0.776465	-0.0179958	-0.622866	1.41733
5176	LOC_Os07g09020	-0.527735	0.604142	-1.123	1.0466
5232	LOC_Os07g15370	-0.621101	0.296016	-0.949611	1.2747
5267	LOC_Os07g24230	-0.841592	-0.339477	-0.269413	1.45048
5343	LOC_Os07g33660	-0.591873	0.510286	-1.05144	1.13303
5406	LOC_Os07g37240	-0.771294	0.15673	-0.739546	1.35411
5614	LOC_Os07g48750	-0.742758	0.219489	-0.802139	1.32541
5781	LOC_Os08g16559	-0.760878	-0.169537	-0.524612	1.45503
5905	LOC_Os08g33820	-0.613704	0.37561	-0.98864	1.22673
5935	LOC_Os08g36320	-0.823857	-0.272025	-0.359468	1.45535
6153	LOC_Os09g09370	-0.872093	-0.0567489	-0.485542	1.41438
6205	LOC_Os09g17740	-0.43879	0.51431	-1.16472	1.0892
6390	LOC_Os09g30458	0.0204893	0.477639	-1.39958	0.901452
6553	LOC_Os09g39060	-0.897315	-0.38526	-0.140985	1.42356
6555	LOC_Os09g39260	-0.184592	0.421227	-1.29316	1.05652
6559	LOC_Os09g39440	-0.676599	0.251491	-0.880288	1.3054
6581	LOC_Os10g02220	-0.789517	-0.063012	-0.576055	1.42858
6639	LOC_Os10g10180	-0.634243	0.350909	-0.961614	1.24495
6677	LOC_Os10g20510	-0.820027	-0.0697114	-0.536681	1.42642
6707	LOC_Os10g23090	-0.290247	0.451045	-1.24216	1.08136
6715	LOC_Os10g25090	-0.839218	-0.0630644	-0.5196	1.42188
6807	LOC_Os10g33850	-0.832437	-0.166093	-0.44438	1.44291
6864	LOC_Os10g37180	-0.598918	0.511869	-1.04631	1.13336
7003	LOC_Os11g01340	-0.82753	-0.0228071	-0.563047	1.41338
7031	LOC_Os11g02440	-0.885684	-0.328569	-0.220642	1.43489
7062	LOC_Os11g04350	-0.788588	-0.192795	-0.473519	1.4549
7121	LOC_Os11g08100	-0.851006	-0.362578	-0.232235	1.44582
7130	LOC_Os11g09150	-0.801657	-0.0711136	-0.556445	1.42922
7171	LOC_Os11g13870	-0.791331	0.0927315	-0.680548	1.37915
7172	LOC_Os11g13890	-0.668764	0.445731	-0.967652	1.19068
7405	LOC_Os11g47120	-0.780777	-0.091544	-0.564223	1.43654
7406	LOC_Os11g47330	-0.813054	-0.06859	-0.545481	1.42713
7434	LOC_Os12g01370	-0.85165	-0.00205911	-0.550458	1.40417
7440	LOC_Os12g01730	NaN	0.304659	-1.1169	0.812236
7443	LOC_Os12g01900	-0.852393	-0.314205	-0.281059	1.44766
7444	LOC_Os12g01910	-0.645522	0.416943	-0.977346	1.20592
7557	LOC_Os12g07830	-0.674161	0.300929	-0.905469	1.2787
7574	LOC_Os12g08770	-0.571283	0.543958	-1.07661	1.10393
7598	LOC_Os12g12170	-0.816148	0.0498727	-0.626274	1.39255
7606	LOC_Os12g13380	-0.231928	0.529294	-1.29364	0.996271
7710	LOC_Os12g32260	-0.798832	0.259313	-0.766842	1.30636
7748	LOC_Os12g36680	-0.622468	0.58382	-1.04626	1.08491
7845	LOC_Os12g42876	-0.781444	0.00838871	-0.635839	1.40889
7847	LOC_Os12g43110	-0.693118	0.427683	-0.940001	1.20544
143	LOC_Os01g08780	-0.756588	0.0184007	-0.66888	1.40707
178	LOC_Os01g10504	-0.21166	0.577397	-1.31312	0.947382
277	LOC_Os01g15770	-0.515139	0.607164	-1.13269	1.04067
294	LOC_Os01g16400	-0.873508	-0.353775	-0.21059	1.43787
329	LOC_Os01g19290	-0.733708	NaN	-0.405322	1.13903
360	LOC_Os01g22336	-0.854306	-0.337141	-0.254784	1.44623
365	LOC_Os01g22640	-0.727563	0.350667	-0.878477	1.25537
515	LOC_Os01g42200	-0.892156	-0.287894	-0.254047	1.4341
551	LOC_Os01g45140	-0.908079	-0.162804	-0.352108	1.42299
572	LOC_Os01g46120	-0.747888	0.289005	-0.831656	1.29054
641	LOC_Os01g50720	-0.78498	0.325278	-0.812344	1.27205
713	LOC_Os01g54620	-0.897785	0.0124611	-0.506529	1.39185
753	LOC_Os01g56680	-0.0884125	0.538464	-1.36541	0.915362
784	LOC_Os01g58035	-0.359322	0.623052	-1.23819	0.974461
832	LOC_Os01g60810	-0.838807	-0.100923	-0.490518	1.43025
839	LOC_Os01g61110	-0.567138	0.645755	-1.10192	1.0233
841	LOC_Os01g61180	-0.735915	0.0790272	-0.729014	1.3859
918	LOC_Os01g64660	-0.873342	0.0122811	-0.535494	1.39656
972	LOC_Os01g67090	-0.809385	0.091792	-0.660762	1.37836
1035	LOC_Os01g70850	-0.647764	0.325644	-0.939503	1.26162
1191	LOC_Os02g04700	-0.872356	0.0715175	-0.577643	1.37848
1215	LOC_Os02g06380	-0.860722	-0.197369	-0.382114	1.44021
1319	LOC_Os02g12670	-0.85369	0.16325	-0.656331	1.34677
1342	LOC_Os02g13980	-0.797926	0.277581	-0.776862	1.29721
1421	LOC_Os02g24628	0.0249167	0.477797	-1.4013	0.898584
1465	LOC_Os02g30200	-0.873077	-0.308801	-0.258755	1.44063
1489	LOC_Os02g32230	-0.226134	0.542446	-1.29934	0.983025
1571	LOC_Os02g38020	-0.435468	0.574681	-1.18101	1.04179
1663	LOC_Os02g43670	-0.744473	0.262697	-0.82229	1.30407
1698	LOC_Os02g45310	-0.655724	0.620131	-1.02739	1.06298
1724	LOC_Os02g46830	-0.813265	0.197261	-0.71912	1.33512
1763	LOC_Os02g48460	-0.862488	0.181765	-0.657482	1.33821
1829	LOC_Os02g51570	-0.860063	0.0302346	-0.563623	1.39345
1932	LOC_Os02g57020	-0.564861	0.586834	-1.0918	1.06983
2026	LOC_Os03g03360	-0.366709	0.569802	-1.22409	1.021
2035	LOC_Os03g03720	-0.226346	0.514786	-1.2936	1.00516
2199	LOC_Os03g11370	0.369771	0.355236	-1.47477	0.749759
2242	LOC_Os03g13040	-0.560454	0.533048	-1.08206	1.10946
2258	LOC_Os03g13860	-0.743073	0.286099	-0.834899	1.29187
2279	LOC_Os03g14669	-0.849007	0.237687	-0.703259	1.31458
2366	LOC_Os03g18300	-0.661583	0.546411	-1.00475	1.11992
2489	LOC_Os03g25920	-0.787303	0.327352	-0.81099	1.27094
2538	LOC_Os03g30250	-0.896124	-0.0289142	-0.477768	1.40281
2549	LOC_Os03g31679	-0.835596	0.296506	-0.747449	1.28654
2754	LOC_Os03g51150	-0.862745	0.214551	-0.675794	1.32399
2777	LOC_Os03g52040	-0.895999	0.090349	-0.562703	1.36835
2871	LOC_Os03g56670	-0.684913	0.561754	-0.989073	1.11223
2911	LOC_Os03g58800	-0.815511	0.070064	-0.640239	1.38569
2924	LOC_Os03g59280	-0.661971	0.650933	-1.02841	1.03945
2927	LOC_Os03g59330	-0.87832	0.0542029	-0.559031	1.38315
2971	LOC_Os03g62010	-0.791894	0.280785	-0.784505	1.29561
2993	LOC_Os03g63390	-0.71411	0.292579	-0.865246	1.28678
3128	LOC_Os04g25900	-0.75047	0.20537	-0.787179	1.33228
3160	LOC_Os04g31110	-0.64034	0.528606	-1.01752	1.12925
3186	LOC_Os04g32960	-0.767414	0.408317	-0.864452	1.22355
3255	LOC_Os04g35690	-0.93645	-0.224204	-0.256103	1.41676
3265	LOC_Os04g36800	-0.800896	0.229784	-0.7495	1.32061
3266	LOC_Os04g36820	-0.84652	0.244591	-0.709585	1.31151
3285	LOC_Os04g38390	-0.876618	0.0339931	-0.54703	1.38966
3373	LOC_Os04g43290	-0.826604	0.031532	-0.60238	1.39745
3380	LOC_Os04g43770	-0.876017	-0.0373771	-0.495682	1.40908
3508	LOC_Os04g49380	-0.563046	0.6721	-1.10935	1.0003
3586	LOC_Os04g52670	-0.747613	0.377405	-0.870858	1.24107
3602	LOC_Os04g53230	-0.765733	0.278866	-0.809507	1.29637
3775	LOC_Os05g03174	-0.668442	0.39114	-0.948029	1.22533
3777	LOC_Os05g03210	-0.583702	0.572916	-1.07419	1.08498
3844	LOC_Os05g07240	-0.916064	-0.293089	-0.215148	1.4243
3848	LOC_Os05g07650	-0.884559	0.0391375	-0.541306	1.38673
3868	LOC_Os05g09440	-0.817842	0.291823	-0.763545	1.28956
3904	LOC_Os05g11990	-0.938626	-0.149402	-0.323384	1.41141
3945	LOC_Os05g19030	-0.868828	0.0823827	-0.588893	1.37534
3946	LOC_Os05g19040	-0.77392	0.437097	-0.869198	1.20602
3949	LOC_Os05g19670	-0.624404	0.63499	-1.05573	1.04515
3954	LOC_Os05g22614	-0.589992	0.663565	-1.08771	1.01414
4009	LOC_Os05g30010	-0.81044	0.398673	-0.818682	1.23045
4012	LOC_Os05g30250	-0.83676	0.226245	-0.710194	1.32071
4053	LOC_Os05g33280	-0.804361	0.0703103	-0.652446	1.3865
4106	LOC_Os05g36900	-0.549889	0.755703	-1.12891	0.923094
4117	LOC_Os05g37200	-0.764017	0.465183	-0.888665	1.1875
4279	LOC_Os05g46710	-0.508731	0.656146	-1.14604	0.998626
4309	LOC_Os05g48360	-0.677381	0.45581	-0.963655	1.18523
4397	LOC_Os06g01210	-0.839647	0.391488	-0.786195	1.23435
4409	LOC_Os06g01850	-0.8686	-0.123809	-0.435936	1.42834
4576	LOC_Os06g10980	-0.301142	0.622254	-1.27199	0.950875
4624	LOC_Os06g13160	-0.439619	0.691277	-1.19756	0.9459
4642	LOC_Os06g14390	-0.909233	0.0416959	-0.513661	1.3812
4710	LOC_Os06g21590	-0.864068	0.112481	-0.613725	1.36531
4719	LOC_Os06g22870	-0.823972	0.237825	-0.729845	1.31599
4863	LOC_Os06g41670	NaN	0.425872	-1.14244	0.716566
5034	LOC_Os06g50130	-0.708696	0.458231	-0.936937	1.1874
5222	LOC_Os07g13634	-0.903254	-0.163759	-0.357575	1.42459
5264	LOC_Os07g23970	0.0297794	0.481665	-1.40383	0.89239
5322	LOC_Os07g32060	-0.88836	0.286695	-0.685986	1.28765
5412	LOC_Os07g37550	-0.409912	0.625848	-1.20728	0.991344
5429	LOC_Os07g38960	-0.76245	0.568975	-0.92214	1.11561
5462	LOC_Os07g40780	-0.678535	0.599773	-1.00387	1.08264
5469	LOC_Os07g40940	-0.795186	0.246444	-0.76399	1.31273
5504	LOC_Os07g42924	-0.372113	0.61356	-1.22886	0.987412
5570	LOC_Os07g47140	-0.751896	0.616227	-0.943529	1.0792
5585	LOC_Os07g47830	-0.795481	0.496128	-0.86921	1.16856
5685	LOC_Os08g04460	-0.713932	0.354107	-0.892509	1.25233
5700	LOC_Os08g06530	-0.56367	0.743961	-1.1179	0.937605
5717	LOC_Os08g08160	-0.938409	-0.261425	-0.215939	1.41577
5806	LOC_Os08g23410	-0.865757	0.399041	-0.762212	1.22893
5982	LOC_Os08g38910	0.362355	0.370029	-1.47605	0.743669
5997	LOC_Os08g39430	-0.357779	0.697766	-1.24872	0.908737
6107	LOC_Os08g45070	-0.106776	0.613641	-1.36779	0.860925
6152	LOC_Os09g09320	-0.171624	0.55395	-1.32928	0.946949
6160	LOC_Os09g10750	-0.813737	0.490603	-0.849604	1.17274
6184	LOC_Os09g14700	-0.950523	0.058692	-0.474786	1.36662
6215	LOC_Os09g20000	-0.552622	0.746842	-1.12618	0.931962
6312	LOC_Os09g27250	-0.604455	0.7108	-1.08364	0.977299
6438	LOC_Os09g32992	-0.761443	0.630039	-0.937947	1.06935
6492	LOC_Os09g36730	-0.962928	-0.0325449	-0.390021	1.38549
6520	LOC_Os09g37490	-0.421991	0.659169	-1.2047	0.967526
6598	LOC_Os10g04270	-0.936985	-0.0738593	-0.390597	1.40144
6686	LOC_Os10g21244	-0.959737	0.026783	-0.439886	1.37284
6760	LOC_Os10g30080	-0.899574	0.311581	-0.686007	1.274
6808	LOC_Os10g33855	-0.855071	0.203995	-0.678277	1.32935
6833	LOC_Os10g35490	-0.873835	0.182181	-0.64514	1.33679
6890	LOC_Os10g38238	-0.907564	-0.0232413	-0.468028	1.39883
6910	LOC_Os10g39150	-0.721243	0.586128	-0.963737	1.09885
6929	LOC_Os10g39930	-0.711332	0.577918	-0.970384	1.1038
6973	LOC_Os10g41692	-0.592885	0.692765	-1.09003	0.99015
6992	LOC_Os10g42700	-0.896303	0.258351	-0.662452	1.3004
6998	LOC_Os10g42850	0.1975	0.503217	-1.45992	0.759205
7008	LOC_Os11g01570	-0.711602	0.449618	-0.931352	1.19334
7009	LOC_Os11g01610	-0.796048	0.613296	-0.901971	1.08472
7038	LOC_Os11g02800	-0.882045	0.183711	-0.636838	1.33517
7129	LOC_Os11g09140	-0.943451	0.056771	-0.482289	1.36897
7183	LOC_Os11g14570	-0.9212	-0.0651552	-0.418057	1.40441
7256	LOC_Os11g30560	-0.932781	-0.0531846	-0.412839	1.3988
7441	LOC_Os12g01740	-0.990042	-0.0748417	-0.318213	1.3831
7556	LOC_Os12g07810	-0.426873	0.770925	-1.21228	0.868231
7584	LOC_Os12g10320	-0.915833	0.109679	-0.551983	1.35814
7651	LOC_Os12g19381	-0.470251	0.678942	-1.17582	0.967132
7784	LOC_Os12g38640	-0.775475	0.660491	-0.931391	1.04637
7806	LOC_Os12g40260	-0.963402	-0.257282	-0.183581	1.40427
4	LOC_Os01g01120	0.32625	0.455376	-1.48185	0.700223
22	LOC_Os01g02000	-0.308217	0.727083	-1.27916	0.860294
54	LOC_Os01g03670	-0.514581	0.769914	-1.15476	0.899427
57	LOC_Os01g03710	-0.656278	0.602414	-1.02305	1.07692
166	LOC_Os01g09880	-0.946053	0.226933	-0.587783	1.3069
172	LOC_Os01g10210	-0.949054	-0.0415897	-0.401026	1.39167
297	LOC_Os01g16810	0.180939	0.536833	-1.45922	0.741448
330	LOC_Os01g19460	-0.835459	0.221973	-0.709268	1.32275
414	LOC_Os01g31690	-0.44846	0.795627	-1.19964	0.852476
420	LOC_Os01g32364	-0.965774	-0.195589	-0.242314	1.40368
480	LOC_Os01g39970	0.203805	0.444634	-1.4535	0.805057
528	LOC_Os01g43420	-0.725796	0.476673	-0.92781	1.17693
546	LOC_Os01g44330	-0.510854	0.70366	-1.15123	0.958421
650	LOC_Os01g51260	-0.890865	0.114522	-0.584426	1.36077
665	LOC_Os01g52170	-0.856674	0.523836	-0.817531	1.15037
777	LOC_Os01g57740	-0.911026	0.163141	-0.591394	1.33928
870	LOC_Os01g62480	-0.803832	0.428115	-0.836834	1.21255
931	LOC_Os01g65210	-0.915999	0.309207	-0.666459	1.27325
950	LOC_Os01g66030	-0.703434	0.641201	-0.99165	1.05388
968	LOC_Os01g66850	-0.243129	0.648342	-1.30679	0.901577
1017	LOC_Os01g70190	-0.929729	0.082748	-0.517272	1.36425
1025	LOC_Os01g70520	-0.640352	0.759494	-1.06107	0.941934
1106	LOC_Os01g73960	-0.841084	0.447229	-0.806816	1.20067
1217	LOC_Os02g06430	-0.917821	0.22807	-0.621487	1.31124
1257	LOC_Os02g08230	-0.67308	0.771145	-1.03582	0.937752
1265	LOC_Os02g09220	-0.893318	0.231814	-0.651453	1.31296
1296	LOC_Os02g10760	-0.88029	0.453382	-0.768485	1.19539
1338	LOC_Os02g13870	-0.693675	0.820714	-1.02195	0.89491
1375	LOC_Os02g17620	-0.961948	-0.150707	-0.290119	1.40277
1376	LOC_Os02g17640	-0.902319	0.336721	-0.695079	1.26068
1379	LOC_Os02g17940	-0.755276	0.507805	-0.910931	1.1584
1414	LOC_Os02g22380	-0.999511	-0.189343	-0.198807	1.38766
1506	LOC_Os02g33110	-0.905249	0.232185	-0.638175	1.31124
1510	LOC_Os02g33450	-0.622875	0.84204	-1.07886	0.85969
1585	LOC_Os02g38970	-0.813155	0.537935	-0.865269	1.14049
1694	LOC_Os02g45010	-0.860333	0.207898	-0.674725	1.32716
1811	LOC_Os02g50740	-0.954167	0.190604	-0.55676	1.32032
1819	LOC_Os02g51060	-0.952181	-0.0629587	-0.379598	1.39474
1848	LOC_Os02g52410	-0.958427	0.0832672	-0.482076	1.35724
1892	LOC_Os02g54830	-0.904154	0.135752	-0.582458	1.35086
1911	LOC_Os02g55870	-0.986124	-0.0740486	-0.324341	1.38451
1935	LOC_Os02g57120	-0.935985	-0.0342317	-0.423765	1.39398
1963	LOC_Os03g01018	-0.574296	0.845073	-1.11503	0.844248
1983	LOC_Os03g01820	-0.642558	0.849622	-1.06369	0.85663
1985	LOC_Os03g01870	-0.806724	0.517052	-0.86509	1.15476
2016	LOC_Os03g03020	-0.460549	0.699045	-1.1848	0.946301
2017	LOC_Os03g03034	-0.9778	-0.0598642	-0.347756	1.38542
2028	LOC_Os03g03470	-0.960606	-0.142796	-0.29921	1.40261
2036	LOC_Os03g03724	-0.0683281	0.6435	-1.38664	0.811465
2080	LOC_Os03g05560	-0.881355	0.335541	-0.717464	1.26328
2092	LOC_Os03g06230	-0.73035	0.759915	-0.986555	0.956989
2205	LOC_Os03g11650	-0.92759	0.0831384	-0.520143	1.36459
2219	LOC_Os03g12030	-0.67286	0.652189	-1.01964	1.04031
2250	LOC_Os03g13380	-0.928581	0.267671	-0.630713	1.29162
2262	LOC_Os03g14040	-0.459716	0.721196	-1.18771	0.926225
2368	LOC_Os03g18370	-0.898777	0.2471	-0.653652	1.30533
2448	LOC_Os03g22370	-0.809471	0.512346	-0.860922	1.15805
2516	LOC_Os03g27990	-0.980057	0.0408255	-0.4239	1.36313
2596	LOC_Os03g39610	-0.0520461	0.648706	-1.39343	0.796766
2603	LOC_Os03g40160	-0.44254	0.785445	-1.20306	0.860158
2640	LOC_Os03g44250	-0.992916	-0.0356671	-0.34706	1.37564
2661	LOC_Os03g45390	-0.843291	0.448821	-0.805166	1.19964
2701	LOC_Os03g48060	-0.923523	0.339967	-0.672913	1.25647
2761	LOC_Os03g51430	-0.99791	0.00781775	-0.375004	1.3651
2826	LOC_Os03g55070	-0.980852	-0.0973496	-0.311545	1.38975
2852	LOC_Os03g55930	-0.710034	0.826051	-1.00847	0.892455
2868	LOC_Os03g56580	-0.998016	-0.194631	-0.195787	1.38843
2920	LOC_Os03g59100	-0.87154	0.343319	-0.73164	1.25986
2929	LOC_Os03g59380	-0.72156	0.737882	-0.991713	0.97539
2994	LOC_Os03g63480	-0.65586	0.872069	-1.05308	0.836875
3021	LOC_Os04g01490	-0.997906	0.0114828	-0.377862	1.36428
3237	LOC_Os04g35140	-0.939562	0.363835	-0.665844	1.24157
3251	LOC_Os04g35580	-0.918903	0.268142	-0.642083	1.29284
3284	LOC_Os04g38220	-0.931107	0.143744	-0.555636	1.343
3381	LOC_Os04g43800	NaN	0.571925	-1.15468	0.582758
3398	LOC_Os04g44610	-0.159013	0.663286	-1.34932	0.845046
3513	LOC_Os04g49570	-0.841875	0.428694	-0.798921	1.2121
3545	LOC_Os04g51300	-0.350291	0.822361	-1.25819	0.786118
3561	LOC_Os04g51890	-0.945381	0.174318	-0.557496	1.32856
3562	LOC_Os04g51980	-0.98105	0.26402	-0.566355	1.28338
3567	LOC_Os04g52140	-0.695098	0.854793	-1.0215	0.861805
3630	LOC_Os04g54564	-0.305311	0.767322	-1.2825	0.820488
3638	LOC_Os04g55230	-0.330599	0.796087	-1.26923	0.803743
3730	LOC_Os05g01110	-0.647504	0.851377	-1.05983	0.855956
3739	LOC_Os05g01470	-0.680412	0.760057	-1.02881	0.949162
3840	LOC_Os05g07060	-1.00463	0.044799	-0.394174	1.35401
3859	LOC_Os05g08480	-0.399544	0.855393	-1.22912	0.773267
3875	LOC_Os05g09724	-0.670573	0.767861	-1.03758	0.940292
3876	LOC_Os05g09740	-0.842669	0.638643	-0.862671	1.0667
3940	LOC_Os05g17990	-0.819412	0.68344	-0.894362	1.03034
4029	LOC_Os05g31720	-0.489629	0.800022	-1.17305	0.862659
4034	LOC_Os05g32120	-0.852645	0.658857	-0.857079	1.05087
4052	LOC_Os05g33270	-0.983706	0.223774	-0.540223	1.30016
4069	LOC_Os05g34170	-0.00135234	0.657466	-1.41261	0.756492
4176	LOC_Os05g40270	-0.983727	-0.149967	-0.259942	1.39364
4208	LOC_Os05g41640	-0.302701	0.7634	-1.28379	0.82309
4305	LOC_Os05g48270	-0.933556	0.238558	-0.609071	1.30407
4325	LOC_Os05g48890	-0.685196	0.878707	-1.0294	0.83589
4458	LOC_Os06g04150	-0.797852	0.717126	-0.920341	1.00107
4487	LOC_Os06g05120	-0.916315	0.286759	-0.654749	1.28431
4497	LOC_Os06g05830	-0.930427	0.200738	-0.591133	1.32082
4635	LOC_Os06g14030	-0.765093	0.869183	-0.961368	0.857278
4654	LOC_Os06g15330	-0.937015	0.411299	-0.689678	1.21539
4657	LOC_Os06g15410	-0.930734	0.500363	-0.731061	1.16143
4692	LOC_Os06g19530	-0.922983	0.509552	-0.742757	1.15619
4737	LOC_Os06g25439	-0.833087	0.540101	-0.846315	1.1393
4742	LOC_Os06g28000	-0.95977	0.0718713	-0.472428	1.36033
4787	LOC_Os06g35830	-0.398839	0.756013	-1.22873	0.871552
4846	LOC_Os06g40500	-0.617763	0.937741	-1.07863	0.758656
4869	LOC_Os06g41910	-0.85931	0.617196	-0.841062	1.08318
4883	LOC_Os06g42800	-0.954576	0.208982	-0.567191	1.31279
4922	LOC_Os06g44640	-0.816287	0.507914	-0.852827	1.1612
4950	LOC_Os06g46310	-0.928204	0.234393	-0.612993	1.3068
5066	LOC_Os07g01370	-0.908747	0.376833	-0.706336	1.23825
5074	LOC_Os07g02100	-0.83181	0.676916	-0.881167	1.03606
5099	LOC_Os07g03990	-0.819053	0.53474	-0.858541	1.14285
5127	LOC_Os07g05480	-0.104336	0.748436	-1.37598	0.731877
5146	LOC_Os07g06880	0.320418	0.449618	-1.48017	0.71013
5153	LOC_Os07g07540	-0.456954	0.868382	-1.19376	0.782332
5165	LOC_Os07g08420	-0.242811	0.765813	-1.31455	0.791544
5215	LOC_Os07g12730	-0.986667	0.312687	-0.585396	1.25938
5229	LOC_Os07g14850	-0.991185	0.14542	-0.48231	1.32807
5269	LOC_Os07g25430	-0.850605	0.543361	-0.829747	1.13699
5478	LOC_Os07g41360	-0.968192	0.370369	-0.63563	1.23345
5486	LOC_Os07g42140	-0.360492	0.826327	-1.25241	0.786575
5576	LOC_Os07g47460	-0.896992	0.317772	-0.691888	1.27111
5627	LOC_Os07g49360	-0.601631	0.841147	-1.09491	0.855391
5628	LOC_Os07g49370	-0.883227	0.425211	-0.754409	1.21242
5639	LOC_Os08g01380	-0.493408	0.915759	-1.1674	0.745052
5666	LOC_Os08g02630	-0.82905	0.576243	-0.860679	1.11349
5737	LOC_Os08g10020	-0.923168	0.43818	-0.71619	1.20118
5771	LOC_Os08g15020	-0.861375	0.510081	-0.80826	1.15955
5788	LOC_Os08g16830	-0.856644	0.537608	-0.821871	1.14091
5841	LOC_Os08g29370	-1.0029	0.211278	-0.508688	1.30031
5857	LOC_Os08g31030	-0.905618	0.303969	-0.675513	1.27716
5929	LOC_Os08g35710	-0.892259	0.644466	-0.81361	1.0614
5948	LOC_Os08g37040	-0.508551	0.895208	-1.15905	0.77239
5956	LOC_Os08g37456	-0.685834	0.804103	-1.02765	0.909384
5991	LOC_Os08g39270	-0.679579	0.789915	-1.03193	0.921592
6099	LOC_Os08g44680	-0.918603	0.51727	-0.75014	1.15147
6125	LOC_Os09g03939	-0.967849	0.178535	-0.532674	1.32199
6172	LOC_Os09g13410	-0.368593	0.794111	-1.24789	0.822373
6264	LOC_Os09g24700	-0.985744	-0.0585143	-0.338	1.38226
6274	LOC_Os09g25150	-1.01373	-0.0859234	-0.274899	1.37455
6287	LOC_Os09g25784	-0.448567	0.903278	-1.19676	0.742051
6291	LOC_Os09g26290	-0.786015	0.761322	-0.936934	0.961626
6318	LOC_Os09g27580	-0.974602	0.294245	-0.590447	1.2708
6329	LOC_Os09g27990	-0.121569	0.728864	-1.36891	0.761617
6346	LOC_Os09g28600	-0.898722	0.402969	-0.728604	1.22436
6351	LOC_Os09g28850	-0.988815	0.165103	-0.498017	1.32173
6384	LOC_Os09g30410	-0.806288	0.712821	-0.911759	1.00523
6424	LOC_Os09g32470	-0.996071	0.220982	-0.523122	1.29821
6430	LOC_Os09g32830	-0.785539	NaN	-0.340168	1.12571
6479	LOC_Os09g36120	-0.725096	0.750813	-0.990147	0.96443
6516	LOC_Os09g37394	-0.452667	0.918996	-1.1928	0.726472
6519	LOC_Os09g37480	-0.76525	0.923099	-0.959215	0.801366
6542	LOC_Os09g38510	-1.01889	-0.15284	-0.20535	1.37708
6566	LOC_Os09g39750	-0.190247	0.744585	-1.33918	0.784847
6689	LOC_Os10g21268	-0.88415	0.407782	-0.746328	1.2227
6710	LOC_Os10g24290	-1.00043	-0.0225781	-0.347384	1.37039
6716	LOC_Os10g25100	-1.01342	0.158936	-0.462321	1.31681
6799	LOC_Os10g33250	-0.849954	0.53514	-0.827897	1.14271
6835	LOC_Os10g35520	-0.511172	0.915967	-1.15575	0.75096
6913	LOC_Os10g39430	-0.997907	-0.216063	-0.174243	1.38821
6922	LOC_Os10g39800	-0.949059	0.254095	-0.599416	1.29438
6932	LOC_Os10g40030	-0.999752	-0.216297	-0.171182	1.38723
6947	LOC_Os10g40530	-0.644817	0.913667	-1.05997	0.791125
6948	LOC_Os10g40550	-0.808912	0.788073	-0.918124	0.938963
6988	LOC_Os10g42620	-0.998956	-0.218365	-0.17027	1.38759
7019	LOC_Os11g02130	-1.01497	-0.204904	-0.159417	1.37929
7061	LOC_Os11g04320	-0.995143	-0.00595661	-0.367941	1.36904
7176	LOC_Os11g14160	-0.582772	0.888838	-1.10789	0.801824
7197	LOC_Os11g17970	-0.79943	0.641849	-0.905213	1.06279
7241	LOC_Os11g28310	-0.886431	0.465902	-0.766658	1.18719
7389	LOC_Os11g44660	-0.997663	-0.231451	-0.158663	1.38778
7426	LOC_Os11g47970	-0.846363	0.768027	-0.880271	0.958607
7429	LOC_Os11g48060	-0.959524	0.482738	-0.692363	1.16915
7462	LOC_Os12g02370	-1.03015	-0.0544932	-0.278532	1.36317
7497	LOC_Os12g04020	-1.02316	-0.131054	-0.219726	1.37394
7524	LOC_Os12g06060	-0.928871	0.572342	-0.756098	1.11263
7572	LOC_Os12g08730	-0.755589	0.854869	-0.969791	0.870511
7619	LOC_Os12g16200	-0.981302	0.0871785	-0.455633	1.34976
7631	LOC_Os12g17370	-0.766382	0.763721	-0.955065	0.957726
7648	LOC_Os12g18960	-0.822269	0.895165	-0.908198	0.835302
7653	LOC_Os12g19470	-0.73953	0.777249	-0.980178	0.942459
7671	LOC_Os12g25690	-1.00789	0.0998978	-0.429734	1.33773
7695	LOC_Os12g30000	-0.710893	0.952248	-1.00349	0.762139
7704	LOC_Os12g31460	-0.879534	0.64276	-0.826401	1.06317
7711	LOC_Os12g32290	-1.02931	0.0436004	-0.359444	1.34515
7753	LOC_Os12g36870	-0.830826	0.72793	-0.890505	0.993401
7765	LOC_Os12g37650	-0.884165	0.631432	-0.819046	1.07178
7789	LOC_Os12g38910	-0.959889	0.178962	-0.54272	1.32365
7839	LOC_Os12g42610	-0.822839	0.839196	-0.907776	0.891419
7	LOC_Os01g01190	-0.606589	0.969107	-1.08325	0.720731
12	LOC_Os01g01450	-0.815336	0.84692	-0.915084	0.883501
42	LOC_Os01g03170	-0.749805	0.721672	-0.964858	0.992991
76	LOC_Os01g04350	-0.967589	0.20839	-0.551033	1.31023
190	LOC_Os01g11220	-0.901407	0.584228	-0.788998	1.10618
209	LOC_Os01g12070	-0.970758	0.215001	-0.551051	1.30681
216	LOC_Os01g12320	-0.993818	0.4132	-0.624304	1.20492
303	LOC_Os01g17170	-0.216704	0.769245	-1.32714	0.774599
432	LOC_Os01g34560	-0.401303	0.825089	-1.22885	0.80506
494	LOC_Os01g40870	-0.858785	0.831157	-0.87255	0.900179
616	LOC_Os01g49240	-0.759245	0.999623	-0.955476	0.715098
633	LOC_Os01g50200	-0.355698	0.815099	-1.25527	0.795865
668	LOC_Os01g52240	-1.0294	0.038454	-0.355366	1.34632
702	LOC_Os01g53890	0.449376	0.464209	-1.49729	0.5837
733	LOC_Os01g55600	-0.998057	0.312633	-0.57141	1.25683
783	LOC_Os01g58020	-0.932631	0.44678	-0.709062	1.19491
871	LOC_Os01g62490	-1.02852	0.163016	-0.445042	1.31054
897	LOC_Os01g63580	-0.429593	0.838224	-1.21162	0.802994
900	LOC_Os01g63810	0.0862494	0.671697	-1.44061	0.682663
913	LOC_Os01g64490	-0.965811	0.550518	-0.708296	1.12359
915	LOC_Os01g64590	-0.940298	0.688539	-0.771355	1.02312
946	LOC_Os01g65880	-0.922276	0.586813	-0.767359	1.10282
951	LOC_Os01g66100	-0.795362	0.861273	-0.93391	0.867998
1033	LOC_Os01g70830	-1.02988	0.238502	-0.490118	1.2815
1113	LOC_Os01g74300	-1.00631	-0.173766	-0.203961	1.38403
1129	LOC_Os02g01340	-0.715327	0.973498	-0.997211	0.739039
1138	LOC_Os02g01960	-1.0216	0.391461	-0.580632	1.21077
1146	LOC_Os02g02400	-0.920603	0.512738	-0.74644	1.1543
1171	LOC_Os02g03790	-0.929343	0.603623	-0.764209	1.08993
1183	LOC_Os02g04430	-1.01264	-0.206745	-0.161143	1.38053
1233	LOC_Os02g07110	-0.903731	0.693137	-0.811397	1.02199
1281	LOC_Os02g09940	-0.929154	0.728519	-0.790134	0.990768
1359	LOC_Os02g15750	-0.970185	0.527503	-0.695855	1.13854
1367	LOC_Os02g16030	-1.03489	0.153379	-0.430143	1.31166
1378	LOC_Os02g17920	-0.860488	0.804467	-0.869437	0.925458
1499	LOC_Os02g32814	-0.321109	0.806281	-1.27436	0.789185
1555	LOC_Os02g37060	-0.903068	0.525277	-0.769538	1.14733
1589	LOC_Os02g39330	-0.99596	0.36038	-0.597691	1.23327
1600	LOC_Os02g40100	-0.998354	0.032387	-0.393285	1.35925
1616	LOC_Os02g41590	-0.937794	0.57811	-0.747963	1.10765
1629	LOC_Os02g42060	-0.524795	0.890756	-1.14843	0.782468
1631	LOC_Os02g42220	-1.00764	0.277528	-0.540784	1.2709
1660	LOC_Os02g43550	-1.0327	0.198044	-0.461872	1.29653
1671	LOC_Os02g43940	-1.03939	0.186031	-0.445377	1.29873
1689	LOC_Os02g44920	-0.94191	0.707997	-0.77304	1.00695
1702	LOC_Os02g45540	-0.97327	0.544913	-0.697981	1.12634
1728	LOC_Os02g47020	-0.905838	0.772475	-0.820406	0.953768
1764	LOC_Os02g48470	-0.988951	0.290189	-0.570845	1.26961
1831	LOC_Os02g51620	-0.894759	0.642186	-0.810491	1.06306
1994	LOC_Os03g02180	-0.884448	0.733105	-0.837799	0.989142
2041	LOC_Os03g03990	-0.541378	0.896044	-1.13679	0.782126
2061	LOC_Os03g04570	-1.01853	0.135777	-0.440248	1.323
2162	LOC_Os03g09060	-0.898521	0.517624	-0.771888	1.15279
2225	LOC_Os03g12260	-1.0456	0.26375	-0.484148	1.266
2248	LOC_Os03g13300	-0.985752	0.26391	-0.560522	1.28236
2293	LOC_Os03g15340	-0.921262	0.600217	-0.772077	1.09312
2327	LOC_Os03g16980	-1.00085	0.257127	-0.537975	1.2817
2339	LOC_Os03g17470	-1.00954	0.138029	-0.45363	1.32514
2345	LOC_Os03g17740	-0.993512	0.216658	-0.523779	1.30063
2384	LOC_Os03g18850	-1.02441	-0.00698653	-0.326511	1.35791
2434	LOC_Os03g21560	-0.973453	0.546317	-0.698218	1.12535
2444	LOC_Os03g22200	-1.0488	0.0137133	-0.308323	1.34341
2568	LOC_Os03g34040	-0.97194	0.615738	-0.719885	1.07609
2621	LOC_Os03g42630	-1.04058	-0.00894886	-0.301781	1.35131
2639	LOC_Os03g44100	-1.02622	-0.195203	-0.1518	1.37322
2675	LOC_Os03g46420	-0.983519	0.351431	-0.60846	1.24055
2788	LOC_Os03g52630	-0.951302	0.485233	-0.702637	1.16871
2818	LOC_Os03g54040	-0.813221	0.97975	-0.909369	0.742839
3000	LOC_Os03g63710	-1.01863	0.355685	-0.567448	1.2304
3017	LOC_Os04g01300	-1.04987	0.0565164	-0.340349	1.3337
3047	LOC_Os04g05050	-1.01482	0.371285	-0.579682	1.22322
3093	LOC_Os04g16680	-0.273219	0.922433	-1.28994	0.640724
3131	LOC_Os04g26870	-1.02195	0.0772881	-0.394687	1.33935
3191	LOC_Os04g33200	-0.887508	0.682314	-0.826307	1.0315
3235	LOC_Os04g35080	-1.01014	0.480663	-0.632035	1.16151
3289	LOC_Os04g38600	-0.582258	1.06517	-1.08103	0.598119
3360	LOC_Os04g42620	-0.9803	0.593148	-0.704267	1.09142
3383	LOC_Os04g43910	-1.02476	0.373679	-0.568408	1.21949
3394	LOC_Os04g44500	-0.948381	0.569607	-0.733756	1.11253
3493	LOC_Os04g48790	-0.966702	0.33409	-0.620116	1.25273
3571	LOC_Os04g52260	-1.03885	0.150899	-0.42315	1.3111
3670	LOC_Os04g56995	-0.880125	0.707031	-0.838252	1.01135
3694	LOC_Os04g58200	-0.63763	0.964291	-1.06061	0.733948
3796	LOC_Os05g04500	-1.06109	0.126161	-0.37549	1.31042
3858	LOC_Os05g08430	-0.958778	0.757558	-0.76154	0.96276
3869	LOC_Os05g09500	-1.03277	-0.116787	-0.218626	1.36819
3952	LOC_Os05g20050	-1.02369	0.414386	-0.588303	1.1976
3973	LOC_Os05g25784	-1.0445	-0.104146	-0.212591	1.36124
3977	LOC_Os05g25910	-1.00716	0.366922	-0.587082	1.22732
4033	LOC_Os05g32110	-1.06046	0.313968	-0.492269	1.23876
4084	LOC_Os05g35200	-0.877272	0.689328	-0.838112	1.02606
4132	LOC_Os05g38410	-1.02173	0.445175	-0.603822	1.18038
4175	LOC_Os05g40220	-0.899385	0.622953	-0.801153	1.07758
4197	LOC_Os05g41270	-0.593055	0.972335	-1.09267	0.71339
4214	LOC_Os05g41990	-1.06391	0.022007	-0.292941	1.33484
4222	LOC_Os05g42220	0.0328951	0.734671	-1.42412	0.656553
4244	LOC_Os05g44330	-0.7045	1.00907	-1.00054	0.695969
4493	LOC_Os06g05480	-1.00161	0.629561	-0.688972	1.06102
4500	LOC_Os06g05930	-0.904112	0.657155	-0.803946	1.0509
4516	LOC_Os06g06780	-0.997821	0.466215	-0.641306	1.17291
4531	LOC_Os06g08080	-1.04995	0.353422	-0.526411	1.22294
4555	LOC_Os06g09610	-0.951064	0.528695	-0.717998	1.14037
4601	LOC_Os06g12040	-0.764023	0.948216	-0.958177	0.773985
4641	LOC_Os06g14370	-1.01655	-0.234741	-0.125578	1.37687
4656	LOC_Os06g15400	-0.975349	0.600575	-0.711995	1.08677
4671	LOC_Os06g16420	-0.924828	0.70353	-0.790809	1.01211
4713	LOC_Os06g22060	-0.828908	0.962581	-0.89672	0.763047
4716	LOC_Os06g22380	-0.97213	0.638675	-0.72531	1.05876
4794	LOC_Os06g36090	-1.0716	0.232652	-0.43071	1.26966
4840	LOC_Os06g40170	-1.0459	-0.0206518	-0.284313	1.35086
4928	LOC_Os06g44930	-0.880714	0.78566	-0.847617	0.942671
4939	LOC_Os06g45690	-1.03398	-0.13505	-0.199485	1.36852
4953	LOC_Os06g46434	0.443063	0.486127	-1.49796	0.568768
5016	LOC_Os06g49390	-0.561371	0.988932	-1.11252	0.68496
5020	LOC_Os06g49700	-0.993069	0.351045	-0.596725	1.23875
5077	LOC_Os07g02440	-1.01739	0.420978	-0.598973	1.19538
5111	LOC_Os07g04840	0.378308	0.513533	-1.49365	0.601809
5137	LOC_Os07g06450	-1.00217	0.561606	-0.66944	1.11
5142	LOC_Os07g06680	-1.04013	0.345771	-0.535286	1.22965
5161	LOC_Os07g08000	-1.0187	0.262661	-0.518488	1.27453
5175	LOC_Os07g09010	-1.03806	-0.0735534	-0.250161	1.36178
5328	LOC_Os07g32630	-0.926696	0.749588	-0.79566	0.972768
5342	LOC_Os07g33650	-0.857673	0.837983	-0.873894	0.893583
5380	LOC_Os07g35940	-0.90654	0.834695	-0.823987	0.895832
5477	LOC_Os07g41320	-1.02071	0.42229	-0.595437	1.19385
5529	LOC_Os07g44160	-1.04988	0.272261	-0.483337	1.26096
5654	LOC_Os08g02120	-0.918088	0.816487	-0.810972	0.912573
5742	LOC_Os08g10320	-1.04275	0.284277	-0.499461	1.25793
5765	LOC_Os08g14640	-1.05382	0.224717	-0.45011	1.27921
5823	LOC_Os08g27010	-0.714519	1.01541	-0.991023	0.690135
5830	LOC_Os08g27840	-0.945438	0.632091	-0.753688	1.06703
6034	LOC_Os08g41040	-1.03218	0.0152907	-0.333387	1.35027
6040	LOC_Os08g41730	0.298135	0.60959	-1.48525	0.577528
6064	LOC_Os08g43010	-1.05976	0.0977844	-0.357066	1.31904
6068	LOC_Os08g43230	-0.212927	0.877348	-1.32322	0.658797
6073	LOC_Os08g43320	-1.02226	0.480888	-0.617341	1.15871
6100	LOC_Os08g44760	-0.967274	0.550796	-0.706714	1.12319
6101	LOC_Os08g44810	-0.958357	0.689813	-0.751633	1.02018
6111	LOC_Os09g01000	-0.984291	0.770136	-0.734092	0.948247
6196	LOC_Os09g16090	-1.01863	0.312418	-0.545621	1.25183
6265	LOC_Os09g24810	-0.817732	NaN	-0.297169	1.1149
6266	LOC_Os09g24820	-0.460062	1.04569	-1.16557	0.579939
6344	LOC_Os09g28550	-1.03438	0.326627	-0.532949	1.2407
6347	LOC_Os09g28720	-0.626413	1.08846	-1.04223	0.58019
6436	LOC_Os09g32964	-0.832727	0.901433	-0.897958	0.829251
6548	LOC_Os09g38768	-1.02318	0.651683	-0.668481	1.03998
6583	LOC_Os10g02260	-1.07051	0.359483	-0.50239	1.21342
6648	LOC_Os10g11980	-0.994495	0.657515	-0.703827	1.04081
6685	LOC_Os10g21212	0.312317	0.574752	-1.48725	0.600178
6730	LOC_Os10g26500	-0.823169	0.88121	-0.907706	0.849665
6793	LOC_Os10g32980	-1.03682	0.135962	-0.415819	1.31667
6930	LOC_Os10g39980	-0.964181	0.730167	-0.751851	0.985866
6953	LOC_Os10g40700	-1.06478	-0.0647436	-0.217585	1.34711
6974	LOC_Os10g41696	-1.06664	0.481088	-0.561445	1.147
6980	LOC_Os10g42160	-0.707107	0.707107	NaN	NaN
7012	LOC_Os11g01740	-1.02077	-0.201617	-0.153744	1.37613
7026	LOC_Os11g02369	-1.02656	0.436638	-0.594288	1.18421
7085	LOC_Os11g05690	-1.04679	0.375049	-0.541037	1.21278
7234	LOC_Os11g26880	-1.02487	0.663519	-0.66906	1.03041
7265	LOC_Os11g31570	-0.530106	1.04885	-1.12087	0.602119
7314	LOC_Os11g35400	0.202803	0.636092	-1.46882	0.629929
7316	LOC_Os11g35450	-1.0685	0.117172	-0.358615	1.30995
7438	LOC_Os12g01560	-0.992119	0.510577	-0.664511	1.14605
7575	LOC_Os12g08790	-0.693613	1.05379	-0.999711	0.639534
7586	LOC_Os12g10580	-0.993863	0.479507	-0.651125	1.16548
7638	LOC_Os12g17910	-0.999148	0.569419	-0.675397	1.10513
7688	LOC_Os12g29500	-0.989856	0.665199	-0.710882	1.03554
7689	LOC_Os12g29570	-0.970624	0.761461	-0.748704	0.957867
7705	LOC_Os12g31510	NaN	0.717863	-1.1422	0.424333
7740	LOC_Os12g35630	-1.04576	0.551962	-0.613283	1.10708
7779	LOC_Os12g38350	-1.0288	0.415189	-0.58227	1.19589
18	LOC_Os01g01650	-1.02798	0.554505	-0.6361	1.10958
26	LOC_Os01g02080	0.287762	0.630944	-1.48334	0.564632
60	LOC_Os01g03740	-0.992664	0.507145	-0.662656	1.14818
154	LOC_Os01g09450	-1.01878	0.516811	-0.634734	1.13671
196	LOC_Os01g11430	-0.634532	1.07393	-1.04052	0.601127
221	LOC_Os01g12650	-0.990078	0.595032	-0.693446	1.08849
226	LOC_Os01g12770	-1.03934	0.654604	-0.649434	1.03417
275	LOC_Os01g15540	-1.04241	0.217202	-0.46081	1.28602
281	LOC_Os01g15970	-0.543406	1.10304	-1.09573	0.536087
496	LOC_Os01g41140	-1.05055	0.23762	-0.462286	1.27522
525	LOC_Os01g43230	-0.641774	1.05453	-1.04032	0.627556
707	LOC_Os01g54300	-1.07501	0.43022	-0.529479	1.17427
734	LOC_Os01g55610	-0.945419	0.860649	-0.782803	0.867574
737	LOC_Os01g55830	-1.03855	0.40913	-0.56732	1.19674
842	LOC_Os01g61200	-0.878717	0.917178	-0.851667	0.813206
858	LOC_Os01g61980	-1.09265	0.179079	-0.366842	1.28042
862	LOC_Os01g62200	-1.05773	0.384267	-0.531249	1.20471
990	LOC_Os01g68140	-0.919842	0.854749	-0.810418	0.875511
1087	LOC_Os01g73024	-1.03075	0.72827	-0.673819	0.976295
1205	LOC_Os02g05910	-1.07937	0.049006	-0.291581	1.32195
1248	LOC_Os02g07820	-1.05043	0.394377	-0.545433	1.20149
1273	LOC_Os02g09630	-1.00782	0.570985	-0.665571	1.1024
1344	LOC_Os02g14170	-0.988187	0.689729	-0.717726	1.01618
1404	LOC_Os02g21340	-1.05239	-0.114521	-0.190658	1.35757
1458	LOC_Os02g29510	-1.09242	0.0753873	-0.292662	1.30969
1503	LOC_Os02g33000	-1.06821	0.274093	-0.459823	1.25394
1523	LOC_Os02g34930	-1.06681	0.466374	-0.555399	1.15583
1551	LOC_Os02g36850	-1.03997	0.449261	-0.582756	1.17347
1625	LOC_Os02g41860	-0.953872	0.706106	-0.759533	1.0073
1668	LOC_Os02g43840	-0.98346	0.783922	-0.736402	0.93594
1914	LOC_Os02g55990	-0.421793	1.02453	-1.19322	0.590475
1940	LOC_Os02g57480	-1.05997	0.41227	-0.541227	1.18893
1971	LOC_Os03g01290	-0.98909	0.614322	-0.699769	1.07454
2015	LOC_Os03g02960	0.483822	0.473132	-1.49931	0.542352
2031	LOC_Os03g03600	-0.886228	0.903373	-0.844745	0.827601
2071	LOC_Os03g04990	-1.05772	0.640225	-0.623173	1.04067
2088	LOC_Os03g05920	-1.04834	-0.165911	-0.146621	1.36087
2103	LOC_Os03g06940	-0.901096	0.853328	-0.830141	0.877909
2138	LOC_Os03g08310	-0.554269	1.14594	-1.07191	0.480236
2155	LOC_Os03g08790	-1.04084	0.702748	-0.65728	0.995375
2169	LOC_Os03g09850	-1.05372	0.662156	-0.633241	1.02481
2174	LOC_Os03g09980	-1.09389	0.286839	-0.431775	1.23883
2282	LOC_Os03g14730	-0.38432	1.04899	-1.20727	0.542607
2292	LOC_Os03g15320	-1.05705	0.370709	-0.525642	1.21199
2309	LOC_Os03g16050	-0.988731	0.813144	-0.732509	0.908096
2446	LOC_Os03g22230	-0.916419	0.830988	-0.813434	0.898866
2464	LOC_Os03g24160	-0.616363	1.11941	-1.03908	0.536034
2524	LOC_Os03g28330	-1.00641	0.706516	-0.699472	0.999361
2529	LOC_Os03g29190	-0.390106	1.07752	-1.19532	0.507908
2535	LOC_Os03g29920	-1.08142	0.390894	-0.503065	1.19359
2583	LOC_Os03g38050	-1.0723	-0.0416533	-0.226602	1.34056
2679	LOC_Os03g47010	-1.03648	0.664828	-0.655205	1.02685
2735	LOC_Os03g50160	-0.915206	0.861326	-0.815397	0.869277
2780	LOC_Os03g52239	-0.959864	0.770193	-0.76175	0.951421
2862	LOC_Os03g56380	-1.07056	0.200546	-0.412113	1.28213
2887	LOC_Os03g57460	-1.07207	0.334477	-0.48758	1.22517
2910	LOC_Os03g58790	-1.07077	0.170114	-0.391972	1.29262
3008	LOC_Os03g64230	-1.0578	0.350271	-0.514583	1.22212
3015	LOC_Os04g01140	-1.06462	0.203005	-0.421894	1.28351
3042	LOC_Os04g03050	0.105366	0.771358	-1.44075	0.564031
3183	LOC_Os04g32860	-1.05366	0.693253	-0.639636	1.00004
3286	LOC_Os04g38410	-1.02843	0.533823	-0.62878	1.12339
3308	LOC_Os04g39610	-0.946336	0.86067	-0.781796	0.867462
3345	LOC_Os04g41960	-1.07728	0.0992813	-0.332995	1.311
3367	LOC_Os04g43020	-1.07901	0.574874	-0.578048	1.08218
3480	LOC_Os04g48130	-1.07059	0.249801	-0.442422	1.26321
3575	LOC_Os04g52320	-1.09558	0.0680243	-0.282193	1.30975
3753	LOC_Os05g02310	-1.07564	0.434109	-0.530348	1.17187
3762	LOC_Os05g02640	-1.04758	0.709893	-0.650181	0.987871
3794	LOC_Os05g04170	-1.06536	0.63157	-0.611363	1.04516
3924	LOC_Os05g14880	-1.04453	0.483736	-0.590728	1.15152
3968	LOC_Os05g25450	-1.09198	0.0145964	-0.244563	1.32195
4122	LOC_Os05g37880	-1.05035	0.452899	-0.5711	1.16855
4178	LOC_Os05g40330	-0.586368	1.09278	-1.06984	0.563429
4339	LOC_Os05g49350	-1.04601	0.501577	-0.595557	1.13999
4410	LOC_Os06g01966	-1.08856	0.315235	-0.454957	1.22828
4586	LOC_Os06g11310	-1.1079	0.387295	-0.465205	1.18581
4882	LOC_Os06g42790	-1.0801	0.237123	-0.421676	1.26465
4909	LOC_Os06g44180	-1.10538	0.311077	-0.429258	1.22356
5017	LOC_Os06g49505	-1.07171	0.471219	-0.550962	1.15145
5266	LOC_Os07g24190	-1.08658	0.176815	-0.374051	1.28381
5270	LOC_Os07g25540	-0.34445	1.0775	-1.21848	0.485427
5283	LOC_Os07g27810	-1.08764	0.182387	-0.376231	1.28149
5285	LOC_Os07g28040	-1.07782	0.0574672	-0.300522	1.32087
5301	LOC_Os07g29780	-0.193879	0.95453	-1.31894	0.558288
5543	LOC_Os07g45060	-1.06497	0.465949	-0.557618	1.15663
5699	LOC_Os08g06450	-0.101212	0.892606	-1.3652	0.573802
5770	LOC_Os08g14990	-1.09222	0.325791	-0.4556	1.22203
5949	LOC_Os08g37060	-1.10905	0.11708	-0.299091	1.29106
6133	LOC_Os09g06230	-1.09738	0.0432478	-0.259786	1.31392
6399	LOC_Os09g31230	-0.998806	0.75751	-0.715848	0.957145
6607	LOC_Os10g05790	-1.02329	0.691019	-0.676531	1.0088
6638	LOC_Os10g10080	-1.09169	0.0638031	-0.284768	1.31265
6663	LOC_Os10g16974	-1.09599	0.263317	-0.415172	1.24784
6776	LOC_Os10g31040	-1.06016	0.620826	-0.615236	1.05457
6830	LOC_Os10g35370	-1.12147	0.265495	-0.379936	1.23591
6861	LOC_Os10g36924	-1.05826	0.623287	-0.618272	1.05325
7067	LOC_Os11g04710	-1.10952	0.319693	-0.428148	1.21797
7088	LOC_Os11g05760	-1.08103	0.49702	-0.548771	1.13278
7272	LOC_Os11g32030	-1.07538	-0.0740832	-0.192543	1.34201
7363	LOC_Os11g42430	-1.033	0.68529	-0.663659	1.01136
7367	LOC_Os11g42580	-1.05629	0.588633	-0.611278	1.07894
7500	LOC_Os12g04170	-1.1015	0.377347	-0.469217	1.19337
7768	LOC_Os12g37840	-1.08768	0.564489	-0.563457	1.08665
23	LOC_Os01g02010	-1.09414	0.0734579	-0.28859	1.30927
98	LOC_Os01g05650	-1.06384	-0.125651	-0.161896	1.35139
102	LOC_Os01g05840	-1.06648	-0.161283	-0.121949	1.34971
200	LOC_Os01g11620	-1.092	0.127419	-0.331979	1.29656
278	LOC_Os01g15830	-1.09518	0.407772	-0.492367	1.17978
285	LOC_Os01g16030	-1.10808	0.338987	-0.440534	1.20962
426	LOC_Os01g33080	-0.417999	1.11115	-1.16828	0.475125
507	LOC_Os01g41710	-1.09488	0.419685	-0.498208	1.17341
615	LOC_Os01g49210	-1.09926	0.0834584	-0.288571	1.30437
643	LOC_Os01g50840	-1.08899	-0.0245167	-0.215753	1.32926
797	LOC_Os01g58730	-1.08757	0.488783	-0.536975	1.13576
852	LOC_Os01g61880	-1.10061	0.164125	-0.345149	1.28164
926	LOC_Os01g64960	-1.04528	0.73636	-0.657162	0.966078
988	LOC_Os01g68050	-1.11463	0.357858	-0.441122	1.19789
1045	LOC_Os01g71270	-1.12844	0.281053	-0.378991	1.22638
1231	LOC_Os02g07010	-1.10052	0.0831467	-0.286434	1.3038
1498	LOC_Os02g32780	-1.10727	0.147583	-0.323794	1.28348
1601	LOC_Os02g40110	-1.08337	-0.0339852	-0.216214	1.33357
1658	LOC_Os02g43460	-0.474892	1.15501	-1.1176	0.437492
1690	LOC_Os02g44940	-1.13269	0.29122	-0.378687	1.22016
1792	LOC_Os02g49880	-1.1161	0.190649	-0.340321	1.26577
1951	LOC_Os02g58180	-1.12941	0.263142	-0.366863	1.23313
1982	LOC_Os03g01800	-1.12255	0.418648	-0.459493	1.16339
2295	LOC_Os03g15460	-1.09568	-0.0521156	-0.180448	1.32824
2417	LOC_Os03g20700	-0.432649	1.11198	-1.1599	0.480567
2712	LOC_Os03g48626	-1.10295	0.612412	-0.557264	1.04781
3313	LOC_Os04g39840	-1.08823	-0.0181184	-0.222527	1.32888
3607	LOC_Os04g53580	-1.12207	0.120109	-0.281503	1.28347
3767	LOC_Os05g02890	-1.1162	0.549614	-0.520295	1.08688
3849	LOC_Os05g07710	-1.09678	0.580378	-0.556327	1.07273
4100	LOC_Os05g36260	-1.12206	0.126616	-0.286332	1.28178
4145	LOC_Os05g39110	-1.12636	0.482255	-0.481467	1.12558
4326	LOC_Os05g48900	-1.09906	0.571162	-0.550458	1.07835
4411	LOC_Os06g01990	-1.1266	0.169865	-0.310385	1.26712
4443	LOC_Os06g03640	-1.12108	0.289803	-0.394824	1.2261
4502	LOC_Os06g05950	-1.13192	0.493404	-0.478063	1.11658
4683	LOC_Os06g18010	-0.283344	1.09248	-1.24088	0.431747
4930	LOC_Os06g45100	-1.10397	0.0263805	-0.235794	1.31338
5340	LOC_Os07g33480	-1.11815	0.214862	-0.353227	1.25651
5530	LOC_Os07g44180	-1.12483	0.231296	-0.353877	1.24741
5659	LOC_Os08g02230	-0.871673	NaN	-0.220014	1.09169
5752	LOC_Os08g12410	-1.1129	0.0248792	-0.22049	1.30851
5769	LOC_Os08g14950	-1.14026	0.30828	-0.377312	1.2093
6228	LOC_Os09g20980	-1.10075	0.0117269	-0.228537	1.31756
6465	LOC_Os09g35730	-1.13131	0.255895	-0.359628	1.23504
6572	LOC_Os10g01044	-0.392759	1.12871	-1.17449	0.438538
6646	LOC_Os10g11860	-1.13307	0.222193	-0.335743	1.24662
6944	LOC_Os10g40480	-1.10087	-0.0724923	-0.153057	1.32642
6951	LOC_Os10g40620	-1.12112	0.21906	-0.351544	1.2536
7154	LOC_Os11g10870	-1.13863	0.276958	-0.361498	1.22317
7199	LOC_Os11g18366	-1.12616	0.166425	-0.308648	1.26838
7219	LOC_Os11g25610	-0.875507	NaN	-0.214255	1.08976
7298	LOC_Os11g34360	-1.13387	0.455957	-0.460004	1.13791
7366	LOC_Os11g42550	-1.13293	0.527966	-0.489582	1.09455
7505	LOC_Os12g04480	-1.14461	0.456513	-0.444844	1.13295
7558	LOC_Os12g07840	-1.12006	0.514532	-0.502648	1.10818
7618	LOC_Os12g15470	-1.13318	0.388352	-0.429996	1.17482
7720	LOC_Os12g33070	-1.14642	0.273033	-0.347451	1.22084
264	LOC_Os01g14670	-1.13603	0.286588	-0.37106	1.2205
369	LOC_Os01g22980	-1.13442	0.450642	-0.456933	1.14071
398	LOC_Os01g27360	-1.14944	0.241501	-0.323299	1.23124
859	LOC_Os01g62020	-1.12939	0.439841	-0.459367	1.14891
955	LOC_Os01g66260	-0.877494	NaN	-0.211256	1.08875
1053	LOC_Os01g71474	-1.13987	0.120823	-0.254298	1.27335
1351	LOC_Os02g15230	-1.0907	-0.120143	-0.123569	1.33441
1418	LOC_Os02g24270	-1.13292	0.565532	-0.502334	1.06973
2519	LOC_Os03g28160	-0.330427	1.11585	-1.21041	0.424981
2864	LOC_Os03g56430	-1.12149	0.00997447	-0.194059	1.30557
2989	LOC_Os03g63280	-1.11575	0.618792	-0.54169	1.03864
3395	LOC_Os04g44510	-1.1532	0.234819	-0.313229	1.23161
3479	LOC_Os04g48070	-1.15182	0.193709	-0.288013	1.24613
4920	LOC_Os06g44610	-1.14378	0.271641	-0.350587	1.22273
5053	LOC_Os06g51200	-1.15489	0.207163	-0.292363	1.24009
5355	LOC_Os07g34950	-1.14159	0.120513	-0.251349	1.27243
5602	LOC_Os07g48460	-1.14882	0.176744	-0.280935	1.25301
5694	LOC_Os08g06100	-1.1175	0.010841	-0.20123	1.30789
6311	LOC_Os09g27160	-1.14032	0.511571	-0.473123	1.10187
6905	LOC_Os10g38920	-1.14705	0.226075	-0.317036	1.23801
6961	LOC_Os10g41130	-1.14847	0.434038	-0.42936	1.1438
7049	LOC_Os11g03540	-1.12806	-0.0044352	-0.170705	1.3032
7238	LOC_Os11g27400	-1.13645	0.553105	-0.49332	1.07666
7365	LOC_Os11g42500	-1.14576	0.0685982	-0.203848	1.28101
509	LOC_Os01g42030	-1.15812	0.376343	-0.387418	1.1692
1516	LOC_Os02g33820	-1.12608	-0.0540284	-0.128527	1.30863
1878	LOC_Os02g53970	-1.14341	0.11681	-0.24565	1.27225
2299	LOC_Os03g15710	-1.15855	0.236954	-0.306322	1.22792
2483	LOC_Os03g25550	-1.15692	0.482331	-0.437744	1.11233
2631	LOC_Os03g43650	-1.16599	0.353169	-0.363462	1.17628
3048	LOC_Os04g05650	-1.15872	0.429392	-0.412206	1.14153
4367	LOC_Os05g50510	-1.14524	0.0494753	-0.188885	1.28464
4747	LOC_Os06g28820	-1.13008	-0.0516428	-0.123981	1.30571
4829	LOC_Os06g39390	-1.1612	0.235402	-0.30118	1.22698
4921	LOC_Os06g44620	-1.11587	-0.0777322	-0.123074	1.31668
7565	LOC_Os12g08160	-1.16742	0.324939	-0.345789	1.18827
630	LOC_Os01g50080	-1.16559	0.236722	-0.295158	1.22403
725	LOC_Os01g55280	-0.0537813	-1.02457	-0.28724	1.36559
1005	LOC_Os01g69190	-1.15535	0.0816644	-0.198723	1.2724
2937	LOC_Os03g60090	-1.16357	0.170988	-0.253459	1.24604
3198	LOC_Os04g33450	-1.1692	0.264936	-0.307457	1.21172
3647	LOC_Os04g55670	-1.16833	0.222108	-0.281204	1.22743
3742	LOC_Os05g01570	-0.0964109	-1.00363	-0.280161	1.3802
4131	LOC_Os05g38390	-1.16025	0.116499	-0.218246	1.26199
5199	LOC_Os07g10770	-1.17384	0.266889	-0.301374	1.20832
1623	LOC_Os02g41780	-1.17569	0.285666	-0.309993	1.20002
1989	LOC_Os03g01990	-1.17321	0.204555	-0.261527	1.23018
2349	LOC_Os03g17850	-1.17042	0.14401	-0.222528	1.24894
5162	LOC_Os07g08290	-1.15089	-0.0113383	-0.125975	1.2882
6894	LOC_Os10g38540	-1.16408	0.0748909	-0.178645	1.26783
7279	LOC_Os11g32650	-1.14509	-0.039911	-0.109312	1.29431
99	LOC_Os01g05660	-1.17171	0.1385	-0.216247	1.24946
508	LOC_Os01g41730	-1.17953	0.297228	-0.310897	1.1932
559	LOC_Os01g45470	-1.17265	0.175663	-0.242133	1.23912
1029	LOC_Os01g70660	-1.16899	0.0896713	-0.182483	1.2618
2594	LOC_Os03g39150	-1.17602	0.188742	-0.245954	1.23323
3001	LOC_Os03g63760	-0.208173	-0.952911	-0.248483	1.40957
4167	LOC_Os05g39800	-1.15469	-0.0168166	-0.114317	1.28582
6818	LOC_Os10g34480	-0.150181	-0.985728	-0.256861	1.39277
6889	LOC_Os10g38234	-1.15914	0.0112484	-0.132258	1.28015
7236	LOC_Os11g27250	-0.670074	-0.619448	-0.172506	1.46203
3190	LOC_Os04g33190	-1.18191	0.306571	-0.312654	1.188
3718	LOC_Os04g59330	-1.18267	0.251867	-0.277794	1.20859
716	LOC_Os01g54860	-1.17281	0.0715731	-0.16108	1.26232
1337	LOC_Os02g13710	-1.18378	0.25802	-0.279949	1.20571
1960	LOC_Os02g58720	-1.18341	0.228438	-0.261212	1.21619
2081	LOC_Os03g05570	-1.17156	0.0260415	-0.123906	1.26942
3323	LOC_Os04g40440	-0.0698172	-1.04271	-0.246546	1.35908
4580	LOC_Os06g11130	-1.18553	0.260447	-0.278674	1.20376
4193	LOC_Os05g41150	-1.17654	0.0532034	-0.139043	1.26238
5559	LOC_Os07g46570	-1.17916	0.042057	-0.124746	1.26185
7504	LOC_Os12g04424	-1.18212	0.0755818	-0.148389	1.25493
3665	LOC_Os04g56700	-1.18134	0.0607644	-0.13718	1.25775
7672	LOC_Os12g25700	-0.179642	-0.993161	-0.217846	1.39065
5759	LOC_Os08g14000	-1.18717	0.0574884	-0.124079	1.25376
7552	LOC_Os12g07580	-1.18603	0.0326301	-0.104149	1.25755
1856	LOC_Os02g52650	-1.19324	0.17315	-0.206155	1.22625
2664	LOC_Os03g45920	-1.19013	0.283643	-0.285771	1.19226
5281	LOC_Os07g27320	-1.19054	0.0580785	-0.11861	1.25107
6455	LOC_Os09g34320	-1.19416	0.243198	-0.253442	1.20441
6995	LOC_Os10g42790	0.92665	-1.0129	-0.702401	0.788655
6097	LOC_Os08g44620	-1.18251	0.379886	-0.352104	1.15472
889	LOC_Os01g63210	0.30889	0.664649	-1.484	0.510461
6733	LOC_Os10g26670	-1.17029	0.450186	-0.404311	1.12441
3448	LOC_Os04g46660	-1.19834	0.253088	-0.253041	1.19829
3835	LOC_Os05g06780	-1.18321	0.381671	-0.351933	1.15347
3862	LOC_Os05g08554	-1.19671	0.262186	-0.261598	1.19612
4200	LOC_Os05g41440	-1.20071	0.154751	-0.179628	1.22559
5149	LOC_Os07g07350	-1.17964	0.410205	-0.371646	1.14108
5532	LOC_Os07g44280	-1.20413	0.120515	-0.146832	1.23044
6281	LOC_Os09g25490	-1.19899	0.246171	-0.247439	1.20025
6391	LOC_Os09g30486	-1.17351	0.450598	-0.399645	1.12255
6870	LOC_Os10g37650	-1.20117	0.257727	-0.251363	1.19481
7059	LOC_Os11g04210	-1.20285	0.0611728	-0.0991306	1.2408
809	LOC_Os01g59150	-1.19566	0.322851	-0.300229	1.17304
1070	LOC_Os01g72470	-1.20137	0.173053	-0.192252	1.22057
1143	LOC_Os02g02310	-1.19547	0.341633	-0.311187	1.16503
2025	LOC_Os03g03350	-1.17825	0.437803	-0.386725	1.12717
2161	LOC_Os03g09020	-1.20257	0.273203	-0.258957	1.18833
2223	LOC_Os03g12150	-1.17739	0.425961	-0.382572	1.134
3024	LOC_Os04g01570	-1.16931	0.485126	-0.420566	1.10475
7449	LOC_Os12g02080	-1.21136	0.0982067	-0.115505	1.22866
659	LOC_Os01g51980	-1.17879	0.446607	-0.389869	1.12205
2272	LOC_Os03g14420	-1.2076	0.272971	-0.250462	1.18509
1522	LOC_Os02g34860	-1.18394	0.438788	-0.378465	1.12362
2233	LOC_Os03g12620	-1.21023	0.255138	-0.234538	1.18963
5085	LOC_Os07g02970	-0.512082	-0.764196	-0.180193	1.45647
5422	LOC_Os07g38490	-1.21162	0.250282	-0.229002	1.19034
999	LOC_Os01g68900	-1.21647	0.194832	-0.182137	1.20377
1163	LOC_Os02g03294	-1.2167	0.171385	-0.164331	1.20965
2150	LOC_Os03g08600	-1.2191	0.134629	-0.13143	1.2159
4507	LOC_Os06g06250	-1.22093	0.176089	-0.160398	1.20524
5011	LOC_Os06g49210	-1.21166	0.27978	-0.247997	1.17988
7758	LOC_Os12g37260	-1.21526	0.244539	-0.218977	1.1897
484	LOC_Os01g40200	-1.20798	0.327088	-0.282672	1.16357
2857	LOC_Os03g56110	-1.21869	0.238567	-0.209065	1.18919
3408	LOC_Os04g44980	-1.20549	0.362302	-0.306429	1.14962
1485	LOC_Os02g32080	NaN	-0.761745	-0.370665	1.13241
6126	LOC_Os09g03990	-0.446127	-0.822748	-0.177669	1.44654
2245	LOC_Os03g13200	-1.22953	0.17697	-0.145656	1.19822
3473	LOC_Os04g47840	-0.870573	-0.420243	-0.139575	1.43039
5939	LOC_Os08g36540	-1.22847	0.212852	-0.174032	1.18965
5968	LOC_Os08g38170	-1.22157	0.273347	-0.227126	1.17535
7388	LOC_Os11g44600	-1.2205	0.293904	-0.241936	1.16853
7707	LOC_Os12g31850	-1.21349	0.328101	-0.274179	1.15957
144	LOC_Os01g08800	-0.756754	-0.543362	-0.152105	1.45222
6508	LOC_Os09g37012	-1.23527	0.149619	-0.113827	1.19948
6642	LOC_Os10g10630	-1.22368	0.286783	-0.232071	1.16897
109	LOC_Os01g06580	-1.23245	0.207653	-0.16319	1.18799
173	LOC_Os01g10230	-1.23414	0.192411	-0.148942	1.19067
2320	LOC_Os03g16610	-1.23345	0.204547	-0.159135	1.18804
2541	LOC_Os03g30830	-1.22088	0.309171	-0.250642	1.16235
4614	LOC_Os06g12500	-1.21631	0.34434	-0.278801	1.15077
4640	LOC_Os06g14350	-0.501325	-0.785364	-0.164149	1.45084
4884	LOC_Os06g42860	-0.443724	-0.835236	-0.162898	1.44186
6652	LOC_Os10g12750	-1.22348	0.303368	-0.242705	1.16282
7101	LOC_Os11g06720	-1.08551	-0.14706	-0.104979	1.33755
63	LOC_Os01g03940	-1.19783	0.423251	-0.349618	1.1242
693	LOC_Os01g53294	-1.23429	0.214973	-0.16517	1.18449
834	LOC_Os01g60940	-1.2279	0.283307	-0.222643	1.16723
1101	LOC_Os01g73630	-1.19422	0.436509	-0.361487	1.1192
1614	LOC_Os02g41480	-0.380387	-0.888626	-0.159362	1.42837
3146	LOC_Os04g28850	-1.09453	-0.134734	-0.102419	1.33168
3549	LOC_Os04g51410	-1.2319	0.251879	-0.195098	1.17512
3648	LOC_Os04g55690	-0.384156	-0.886796	-0.157732	1.42868
4732	LOC_Os06g24404	-1.2059	0.403299	-0.327082	1.12968
7786	LOC_Os12g38810	-1.22062	0.340116	-0.269249	1.14975
2055	LOC_Os03g04360	-1.08775	-0.147595	-0.10065	1.336
813	LOC_Os01g59780	-0.675897	-0.63906	-0.139456	1.45441
2730	LOC_Os03g49630	-0.433062	-0.855565	-0.146315	1.43494
4754	LOC_Os06g30370	-0.956929	-0.329913	-0.114029	1.40087

## Sheet: Cluster2
Cluster 2 of all DEGs
Original row	DEGs	SP3	SP4	FP3	FP4
2	LOC_Os01g01060	1.42898	-0.0526341	-0.624661	-0.751688
71	LOC_Os01g04230	1.09639	0.086585	0.146992	-1.32997
83	LOC_Os01g04450	1.18405	-0.698496	0.461586	-0.947138
93	LOC_Os01g04840	1.48809	-0.668516	-0.447329	-0.372246
218	LOC_Os01g12460	0.956404	-0.27609	0.602619	-1.28293
255	LOC_Os01g14180	1.04441	0.350547	-0.0597657	-1.33519
262	LOC_Os01g14610	1.45732	-0.49794	-0.189786	-0.76959
271	LOC_Os01g15270	1.23556	-0.498694	0.321931	-1.0588
363	LOC_Os01g22380	1.13204	-0.742195	0.543871	-0.933719
399	LOC_Os01g27449	0.689059	-0.51131	0.971305	-1.14905
423	LOC_Os01g32890	1.11752	-0.0366877	0.223032	-1.30386
430	LOC_Os01g33800	1.41902	-0.3022	-0.190038	-0.926786
471	LOC_Os01g39010	1.41214	-0.051564	-0.483289	-0.877287
482	LOC_Os01g40110	1.26158	0.297459	-0.550772	-1.00826
560	LOC_Os01g45570	1.11556	-0.339368	0.430171	-1.20636
578	LOC_Os01g46600	0.83639	-0.342434	0.768205	-1.26216
579	LOC_Os01g46810	0.801996	-0.223983	0.745301	-1.32331
678	LOC_Os01g52680	1.35761	-0.57972	0.120106	-0.897996
719	LOC_Os01g55100	1.04101	-0.487588	0.596625	-1.15004
732	LOC_Os01g55560	1.3697	-0.704572	0.118162	-0.783289
806	LOC_Os01g59100	1.22267	-0.0924656	0.089813	-1.22002
825	LOC_Os01g60430	1.00109	-0.227103	0.5204	-1.29438
979	LOC_Os01g67364	1.39476	-0.59648	0.0368843	-0.835164
981	LOC_Os01g67550	1.13632	-0.136729	0.271731	-1.27132
984	LOC_Os01g67740	0.804448	0.590983	0.0199157	-1.41535
989	LOC_Os01g68104	1.3202	-0.0816128	-0.127685	-1.1109
1028	LOC_Os01g70560	1.10406	0.129631	0.0914029	-1.3251
1079	LOC_Os01g72650	1.22872	-0.526563	0.344065	-1.04623
1097	LOC_Os01g73440	1.13711	-0.0608713	0.211588	-1.28783
1130	LOC_Os02g01510	1.32747	-0.0579611	-0.171814	-1.0977
1182	LOC_Os02g04240	0.996697	0.409552	-0.051168	-1.35508
1301	LOC_Os02g10990	1.45966	-0.720174	-0.566348	-0.173144
1310	LOC_Os02g12100	1.12567	0.0110748	0.168735	-1.30548
1318	LOC_Os02g12600	1.31763	0.0892501	-0.338587	-1.06829
1362	LOC_Os02g15820	1.05982	-0.358055	0.515821	-1.21758
1442	LOC_Os02g27810	1.18096	-0.0935218	0.165272	-1.25271
1466	LOC_Os02g30300	1.2119	-0.50809	0.364155	-1.06796
1549	LOC_Os02g36710	1.3763	-0.33485	-0.0456601	-0.995788
1567	LOC_Os02g37920	1.24996	-0.415801	0.259974	-1.09413
1574	LOC_Os02g38190	1.42389	-0.420326	-0.119483	-0.884078
1684	LOC_Os02g44740	1.30149	0.0269963	-0.204363	-1.12412
1696	LOC_Os02g45120	1.39579	0.0509862	-0.687411	-0.759366
1709	LOC_Os02g45930	1.26445	-0.185834	0.0871557	-1.16577
1712	LOC_Os02g45980	0.821408	0.175428	0.449652	-1.44649
1751	LOC_Os02g47840	1.04392	-0.0174906	0.318394	-1.34482
1782	LOC_Os02g49530	1.48456	-0.522744	-0.307331	-0.654489
1784	LOC_Os02g49600	1.32941	-0.929858	0.179838	-0.57939
1798	LOC_Os02g50200	1.05843	-1.04211	0.621767	-0.638085
1965	LOC_Os03g01120	1.27266	0.267308	-0.521851	-1.01812
1979	LOC_Os03g01600	1.01232	0.288952	0.0722208	-1.3735
2012	LOC_Os03g02780	0.848015	0.422941	0.168988	-1.43994
2024	LOC_Os03g03334	0.578235	0.717717	0.161586	-1.45754
2060	LOC_Os03g04550	0.939488	0.255495	0.220461	-1.41544
2113	LOC_Os03g07260	1.24458	-0.21089	0.143563	-1.17726
2117	LOC_Os03g07400	1.18684	-0.31434	0.309401	-1.1819
2125	LOC_Os03g07810	0.977607	0.225091	0.195638	-1.39834
2171	LOC_Os03g09930	0.742973	-0.0600611	0.710019	-1.39293
2194	LOC_Os03g11140	0.706071	0.0555489	0.669986	-1.43161
2240	LOC_Os03g12950	0.917504	-0.38909	0.702019	-1.23043
2331	LOC_Os03g17140	1.39759	-0.24853	-0.171536	-0.977523
2343	LOC_Os03g17690	1.04939	0.135681	0.174979	-1.36005
2353	LOC_Os03g17960	1.10477	0.233599	-0.0252577	-1.31311
2365	LOC_Os03g18290	0.720828	-0.207578	0.817061	-1.33031
2367	LOC_Os03g18350	1.03243	0.558509	-0.373206	-1.21773
2374	LOC_Os03g18530	1.32409	-0.166304	-0.0550182	-1.10277
2375	LOC_Os03g18540	0.778993	-0.352928	0.830483	-1.25655
2428	LOC_Os03g21140	1.27176	-0.247475	0.119052	-1.14333
2482	LOC_Os03g25530	1.4753	-0.490962	-0.270813	-0.713522
2540	LOC_Os03g30290	1.23977	-0.851448	0.38143	-0.769751
2592	LOC_Os03g38960	1.33662	-0.280126	0.00883212	-1.06532
2600	LOC_Os03g40000	1.3775	-0.050006	-0.332943	-0.994553
2647	LOC_Os03g44650	1.02126	-0.195842	0.475554	-1.30097
2689	LOC_Os03g47620	0.963507	0.444879	-0.0401294	-1.36826
2729	LOC_Os03g49600	0.993916	0.490175	-0.162997	-1.32109
2770	LOC_Os03g51870	0.924582	0.201692	0.294249	-1.42052
2771	LOC_Os03g51910	1.18759	-0.584978	0.428716	-1.03133
2782	LOC_Os03g52320	1.13453	-0.375585	0.42171	-1.18065
2812	LOC_Os03g53910	0.993608	-0.777047	0.724033	-0.940594
2813	LOC_Os03g53920	1.12423	0.216075	-0.0411783	-1.29913
2816	LOC_Os03g53970	1.22114	-0.204903	0.181251	-1.19749
2829	LOC_Os03g55120	1.28961	0.271102	-0.629489	-0.931217
2849	LOC_Os03g55840	1.08792	-0.8407	0.610929	-0.858149
2905	LOC_Os03g58470	1.06991	0.0310257	0.239558	-1.3405
2907	LOC_Os03g58600	1.04463	0.239952	0.0739837	-1.35857
2913	LOC_Os03g58850	0.907279	-0.40525	0.720222	-1.22225
2954	LOC_Os03g60880	0.742293	-0.643961	0.958177	-1.05651
2956	LOC_Os03g61040	1.17784	-0.0190426	0.106513	-1.2653
2969	LOC_Os03g61829	1.47941	-0.540492	-0.271417	-0.667499
2990	LOC_Os03g63300	1.15193	0.0834885	0.0542158	-1.28963
2992	LOC_Os03g63380	1.34271	0.174078	-0.849222	-0.667567
3069	LOC_Os04g11524	1.44889	-0.843878	-0.249665	-0.355343
3095	LOC_Os04g16726	1.38061	0.0530878	-0.894843	-0.538852
3148	LOC_Os04g29350	1.43724	-0.117334	-0.502633	-0.817273
3174	LOC_Os04g32160	0.590455	0.0137915	0.808871	-1.41312
3199	LOC_Os04g33460	0.920332	-0.16506	0.581668	-1.33694
3296	LOC_Os04g39050	0.701827	-0.567053	0.975879	-1.11065
3302	LOC_Os04g39280	1.1824	-0.125151	0.188099	-1.24535
3372	LOC_Os04g43230	1.1816	0.0197364	0.0633367	-1.26468
3445	LOC_Os04g46580	1.26358	-0.858106	0.338003	-0.743481
3519	LOC_Os04g49860	0.773602	0.622283	0.0231875	-1.41907
3522	LOC_Os04g49920	1.03648	-0.0992112	0.390614	-1.32789
3565	LOC_Os04g52050	1.35914	-0.316522	-0.0168131	-1.0258
3636	LOC_Os04g55120	1.05813	0.308881	-0.0313492	-1.33566
3643	LOC_Os04g55450	1.15798	-0.410587	0.404513	-1.1519
3667	LOC_Os04g56850	1.06778	-0.573295	0.592078	-1.08656
3675	LOC_Os04g57340	0.787096	-0.706925	0.928812	-1.00898
3679	LOC_Os04g57530	1.09702	-0.61143	0.564921	-1.05051
3695	LOC_Os04g58280	1.06882	-0.806427	0.634592	-0.896988
3778	LOC_Os05g03260	1.15266	-0.635739	-0.516922	NaN
3854	LOC_Os05g08010	0.921509	-0.391288	0.698515	-1.22874
3878	LOC_Os05g10580	0.61737	-0.300103	0.954574	-1.27184
3922	LOC_Os05g14310	1.14768	0.265023	-0.151957	-1.26075
3936	LOC_Os05g16250	1.17837	0.164957	-0.0877171	-1.25561
4038	LOC_Os05g32420	1.36425	-0.98677	-0.405388	0.0279121
4071	LOC_Os05g34470	1.3154	-0.834658	0.237906	-0.718651
4092	LOC_Os05g35440	0.852904	0.194464	0.394534	-1.4419
4108	LOC_Os05g36970	1.03089	0.17834	0.161663	-1.37089
4150	LOC_Os05g39190	0.667681	-0.34917	0.931973	-1.25048
4151	LOC_Os05g39210	1.03973	0.241883	0.0800301	-1.36164
4170	LOC_Os05g39960	1.33709	0.173876	-0.613308	-0.897663
4181	LOC_Os05g40540	1.12183	0.462227	-0.422424	-1.16163
4188	LOC_Os05g40990	1.28505	0.159897	-0.34889	-1.09606
4207	LOC_Os05g41620	1.2179	-0.511936	0.356044	-1.06201
4219	LOC_Os05g42150	1.44231	-0.251315	-0.324075	-0.866922
4252	LOC_Os05g44922	0.824823	0.515128	0.0904758	-1.43043
4263	LOC_Os05g45580	1.10059	0.173587	0.0509565	-1.32513
4320	LOC_Os05g48790	0.991688	0.46792	-0.124668	-1.33494
4421	LOC_Os06g02340	1.31166	-0.342737	0.104043	-1.07297
4422	LOC_Os06g02410	1.3169	-0.727965	0.235831	-0.824763
4433	LOC_Os06g03120	0.829334	0.396538	0.224794	-1.45067
4482	LOC_Os06g04990	0.515888	0.658552	0.310141	-1.48458
4527	LOC_Os06g07770	0.843104	-0.713173	0.876342	-1.00627
4541	LOC_Os06g08550	1.22212	-0.561143	0.367037	-1.02802
4547	LOC_Os06g08790	0.974794	0.439868	-0.053245	-1.36142
4561	LOC_Os06g10230	1.28574	-0.474089	0.223756	-1.0354
4562	LOC_Os06g10290	1.2354	-0.849318	0.389154	-0.775239
4563	LOC_Os06g10310	1.1952	-0.452834	0.367352	-1.10972
4618	LOC_Os06g12740	1.29202	-1.0643	0.179413	-0.407139
4623	LOC_Os06g13140	1.1977	-0.737596	0.44656	-0.906667
4696	LOC_Os06g19640	1.30984	0.0087041	-0.203777	-1.11477
4708	LOC_Os06g21340	1.3619	-0.358668	0.00500825	-1.00824
4727	LOC_Os06g23650	1.00772	-0.519253	0.648952	-1.13742
4728	LOC_Os06g23684	1.0488	-0.0959276	0.371163	-1.32403
4751	LOC_Os06g29370	1.11375	0.185935	0.0136332	-1.31332
4759	LOC_Os06g30830	0.908632	-0.70484	0.808275	-1.01207
4802	LOC_Os06g36520	1.12811	-0.0387986	0.207862	-1.29717
4805	LOC_Os06g36880	0.932315	-0.674786	0.777407	-1.03494
4816	LOC_Os06g37690	1.0408	0.343501	-0.043849	-1.34045
4850	LOC_Os06g40640	1.24555	0.294711	-0.473861	-1.0664
4858	LOC_Os06g41090	0.657742	-0.0649083	0.796157	-1.38899
4861	LOC_Os06g41560	1.34619	-0.687246	0.169701	-0.828648
4871	LOC_Os06g42020	1.47341	-0.746715	-0.302361	-0.424333
4879	LOC_Os06g42650	1.11919	-1.07092	0.523307	-0.571577
4890	LOC_Os06g43250	1.07122	-0.383103	0.512962	-1.20108
4898	LOC_Os06g43770	0.929316	0.314402	0.173159	-1.41688
4911	LOC_Os06g44200	1.16699	-0.565678	0.453444	-1.05476
5001	LOC_Os06g48780	1.36387	0.116666	-0.617289	-0.863249
5008	LOC_Os06g49060	0.986004	-0.543493	0.682764	-1.12528
5018	LOC_Os06g49510	1.26805	-1.16018	-0.195753	0.0878824
5029	LOC_Os06g49980	1.41261	-0.177522	-0.293269	-0.941817
5058	LOC_Os06g51380	1.15264	-0.448542	0.429736	-1.13383
5120	LOC_Os07g05120	1.2211	0.219872	-0.260944	-1.18003
5129	LOC_Os07g05630	1.0525	0.0762122	0.226038	-1.35475
5184	LOC_Os07g09490	1.36673	-0.460619	0.0515942	-0.957709
5198	LOC_Os07g10660	1.36762	0.0496262	-0.460793	-0.956457
5258	LOC_Os07g23169	1.37258	-0.727416	0.112606	-0.757769
5272	LOC_Os07g25740	1.39569	-0.0608173	-0.38691	-0.947967
5280	LOC_Os07g26960	1.06298	0.388082	-0.148182	-1.30288
5390	LOC_Os07g36610	0.878997	-0.0375877	0.546758	-1.38817
5451	LOC_Os07g40250	0.745647	-0.586693	0.942082	-1.10104
5482	LOC_Os07g41590	0.885618	0.590816	-0.115045	-1.36139
5493	LOC_Os07g42450	1.31397	0.231439	-0.659212	-0.8862
5500	LOC_Os07g42860	0.459182	0.0602281	0.891519	-1.41093
5501	LOC_Os07g42885	1.12232	0.0476165	0.140897	-1.31083
5506	LOC_Os07g42950	0.550724	0.38162	0.562525	-1.49487
5549	LOC_Os07g45740	1.40989	-0.00994987	-0.826843	-0.573098
5560	LOC_Os07g46610	0.911662	-0.0152552	0.491708	-1.38811
5563	LOC_Os07g46820	1.41001	0.0124666	-0.708977	-0.713496
5580	LOC_Os07g47620	0.769056	0.382327	0.318607	-1.46999
5621	LOC_Os07g49000	0.414643	0.0561485	0.929528	-1.40032
5660	LOC_Os08g02250	1.23713	-0.110131	0.0777133	-1.20471
5670	LOC_Os08g03420	0.235087	0.711735	0.524069	-1.47089
5674	LOC_Os08g03640	1.44778	-0.280981	-0.314826	-0.851975
5711	LOC_Os08g07330	1.24083	0.31743	-0.509404	-1.04885
5727	LOC_Os08g09670	1.26585	0.203485	-0.362676	-1.10666
5732	LOC_Os08g09790	1.43191	-0.057245	-0.659797	-0.714866
5791	LOC_Os08g17320	1.05256	0.22731	0.074702	-1.35457
5804	LOC_Os08g23140	1.37948	-0.28524	-0.0905065	-1.00373
5807	LOC_Os08g23470	1.23655	-0.965522	0.365482	-0.636507
5808	LOC_Os08g23780	1.27112	-0.0225057	-0.0746588	-1.17396
5933	LOC_Os08g36010	0.581856	0.698083	0.183135	-1.46307
5940	LOC_Os08g36570	1.25972	0.135184	-0.238132	-1.15677
5944	LOC_Os08g36820	1.05109	-0.201967	0.439708	-1.28883
5951	LOC_Os08g37104	0.921969	-0.346265	0.677642	-1.25335
5963	LOC_Os08g37890	1.13056	-0.604342	0.51733	-1.04354
5964	LOC_Os08g37920	1.3883	-0.490332	0.0141824	-0.912146
5972	LOC_Os08g38610	0.834507	0.00107109	0.570771	-1.40635
5980	LOC_Os08g38880	0.949366	-0.62835	0.748435	-1.06945
6025	LOC_Os08g40580	1.39743	-0.820871	0.0335478	-0.610108
6036	LOC_Os08g41440	1.16838	0.176906	-0.0815951	-1.2637
6066	LOC_Os08g43180	1.37258	-1.00093	-0.0356289	-0.336021
6094	LOC_Os08g44420	0.94795	0.339146	0.117394	-1.40449
6105	LOC_Os08g45030	0.701003	0.522314	0.25076	-1.47408
6154	LOC_Os09g09390	0.859333	0.320904	0.264892	-1.44513
6166	LOC_Os09g11400	0.8854	0.135863	0.404825	-1.42609
6176	LOC_Os09g13680	1.29566	-0.131043	-0.0228665	-1.14175
6207	LOC_Os09g17930	0.49751	-0.103439	0.957118	-1.35119
6209	LOC_Os09g19560	1.39818	-0.912803	-0.0257854	-0.45959
6316	LOC_Os09g27450	1.38724	0.0557053	-0.59613	-0.846814
6339	LOC_Os09g28440	0.919144	-0.456719	0.727867	-1.19029
6350	LOC_Os09g28810	1.37792	-0.374011	-0.0236463	-0.980258
6372	LOC_Os09g30070	0.981275	0.544532	-0.225995	-1.29981
6383	LOC_Os09g30390	0.947348	0.0715841	0.378874	-1.39781
6386	LOC_Os09g30418	0.560111	-0.00374604	0.846871	-1.40324
6387	LOC_Os09g30438	1.12787	-0.0844817	0.245266	-1.28865
6421	LOC_Os09g32360	0.906265	0.604109	-0.175048	-1.33533
6423	LOC_Os09g32440	1.14772	0.22997	-0.105397	-1.2723
6426	LOC_Os09g32550	1.28157	-0.392064	0.190952	-1.08046
6448	LOC_Os09g33940	1.1809	0.409859	-0.501913	-1.08884
6458	LOC_Os09g34930	1.17221	0.240957	-0.173039	-1.24013
6462	LOC_Os09g35030	0.606587	0.449288	0.439728	-1.4956
6509	LOC_Os09g37040	1.18482	-0.0690413	0.138153	-1.25393
6540	LOC_Os09g38400	0.84131	0.292412	0.317456	-1.45118
6544	LOC_Os09g38540	1.10979	-0.0529056	0.24843	-1.30532
6577	LOC_Os10g01570	1.0169	0.158689	0.202695	-1.37828
6591	LOC_Os10g03620	1.31439	-0.480503	0.17204	-1.00593
6592	LOC_Os10g03660	1.27293	-0.511957	0.262944	-1.02392
6684	LOC_Os10g21196	1.35309	0.14664	-0.642478	-0.857249
6700	LOC_Os10g22610	1.12894	0.085162	0.093384	-1.30749
6762	LOC_Os10g30280	1.13526	0.344199	-0.240563	-1.23889
6782	LOC_Os10g31990	1.37595	-0.46473	0.0320624	-0.943278
6822	LOC_Os10g34810	1.32872	-0.718536	0.210688	-0.820869
6939	LOC_Os10g40324	1.39738	-0.568695	0.0218742	-0.850556
6963	LOC_Os10g41290	0.919054	-0.114357	0.551196	-1.35589
7010	LOC_Os11g01620	0.971403	0.171538	0.257322	-1.40026
7027	LOC_Os11g02379	0.32312	0.119972	0.95808	-1.40117
7086	LOC_Os11g05730	0.960761	0.342775	0.0931611	-1.3967
7097	LOC_Os11g06290	1.27779	-0.943006	0.291921	-0.626709
7109	LOC_Os11g07050	1.14822	-0.256749	0.334745	-1.22622
7174	LOC_Os11g14000	1.31389	-0.262051	0.0449694	-1.09681
7209	LOC_Os11g23930	1.48969	-0.468462	-0.369354	-0.651875
7213	LOC_Os11g24374	1.00878	-0.442	0.618383	-1.18516
7240	LOC_Os11g28184	1.38968	-0.2688	-0.131278	-0.989599
7295	LOC_Os11g34160	1.20601	-1.14715	0.308106	-0.366965
7297	LOC_Os11g34300	1.4443	-0.413969	-0.189707	-0.840622
7320	LOC_Os11g36810	1.33423	-0.704537	-0.827289	0.197594
7325	LOC_Os11g37480	1.36529	0.125946	-0.809746	-0.681491
7328	LOC_Os11g37670	1.30873	-0.218074	0.0225209	-1.11318
7353	LOC_Os11g40510	1.28595	-1.0007	0.247413	-0.532658
7369	LOC_Os11g42860	1.09223	0.286799	-0.0674614	-1.31157
7370	LOC_Os11g42900	0.926088	-0.249243	0.623654	-1.3005
7381	LOC_Os11g43890	1.39968	-0.0893171	-0.35991	-0.950458
7479	LOC_Os12g03170	0.650839	0.00471032	0.758851	-1.4144
7509	LOC_Os12g05120	1.00699	-0.207514	0.501189	-1.30066
7510	LOC_Os12g05200	0.928576	-0.342861	0.668564	-1.25428
7523	LOC_Os12g06010	1.20302	-1.09803	0.360772	-0.465762
7527	LOC_Os12g06140	0.853366	0.622687	-0.107685	-1.36837
7540	LOC_Os12g06780	1.17613	-0.278992	0.305244	-1.20238
7559	LOC_Os12g07874	1.29118	-0.127561	-0.0163063	-1.14731
7560	LOC_Os12g07880	1.30718	-0.306598	0.0899104	-1.0905
7639	LOC_Os12g18020	0.681932	0.387591	0.41729	-1.48681
7645	LOC_Os12g18530	1.20333	0.290923	-0.328233	-1.16602
7649	LOC_Os12g19180	1.27657	-0.439124	0.224268	-1.06172
7659	LOC_Os12g22880	1.3696	-0.917978	0.0737935	-0.525417
7772	LOC_Os12g38140	1.15904	-0.143482	0.24067	-1.25623
7800	LOC_Os12g39830	1.40648	-0.115728	-0.349247	-0.941509
7809	LOC_Os12g40380	1.31269	-0.659322	0.233973	-0.887346
7818	LOC_Os12g41060	0.913498	-0.171191	0.593394	-1.3357
7820	LOC_Os12g41160	0.694866	0.654369	0.0930884	-1.44232
10	LOC_Os01g01400	1.10544	-0.590747	0.547818	-1.06251
15	LOC_Os01g01600	1.26548	-0.625039	0.313347	-0.953786
21	LOC_Os01g01890	0.983916	0.153319	0.256533	-1.39377
34	LOC_Os01g02470	1.32709	-0.319924	0.0573571	-1.06452
39	LOC_Os01g02980	1.11074	-0.716362	0.569398	-0.963777
44	LOC_Os01g03190	1.42767	-0.343635	-0.184175	-0.899861
51	LOC_Os01g03490	1.35824	0.0557213	-0.983058	-0.430903
64	LOC_Os01g03950	1.16396	0.4369	-0.506374	-1.09449
70	LOC_Os01g04170	1.01641	0.199007	0.163229	-1.37865
96	LOC_Os01g05140	1.42569	-0.0375074	-0.72916	-0.659026
97	LOC_Os01g05630	1.24246	0.199197	-0.286409	-1.15524
103	LOC_Os01g06010	1.12495	0.268702	-0.108964	-1.28469
112	LOC_Os01g07110	1.14104	0.00239648	0.150878	-1.29432
123	LOC_Os01g07610	0.932077	-0.399606	0.690265	-1.22274
124	LOC_Os01g07660	1.09999	0.500149	-0.439769	-1.16037
128	LOC_Os01g07960	0.981759	0.561528	-0.256877	-1.28641
132	LOC_Os01g08140	1.02557	0.0484168	0.290389	-1.36438
133	LOC_Os01g08150	1.11782	0.071934	0.12538	-1.31514
139	LOC_Os01g08630	1.35798	-0.024036	-0.302538	-1.0314
146	LOC_Os01g08820	0.976893	0.415109	-0.0234943	-1.36851
155	LOC_Os01g09470	1.18428	-0.244122	0.270163	-1.21033
157	LOC_Os01g09580	1.14531	0.177801	-0.0365154	-1.28659
162	LOC_Os01g09740	1.24422	-0.635288	0.35239	-0.961324
164	LOC_Os01g09790	1.49998	-0.50414	-0.4931	-0.502741
169	LOC_Os01g10080	1.14995	-1.00588	0.500439	-0.644505
171	LOC_Os01g10140	1.04133	-0.407863	0.563218	-1.19669
177	LOC_Os01g10490	0.97806	0.497987	-0.143865	-1.33218
183	LOC_Os01g10890	1.04918	0.332937	-0.0455971	-1.33652
187	LOC_Os01g11130	0.935572	-0.53399	0.737006	-1.13859
198	LOC_Os01g11550	1.22222	0.289829	-0.382513	-1.12954
202	LOC_Os01g11710	1.29599	0.0470066	-0.215215	-1.12778
217	LOC_Os01g12330	1.40012	0.0343621	-0.647863	-0.786616
220	LOC_Os01g12640	1.38644	-0.349415	-0.0613636	-0.975664
222	LOC_Os01g12660	0.961139	-0.612468	0.731288	-1.07996
237	LOC_Os01g13229	1.18407	-0.238956	0.267131	-1.21224
240	LOC_Os01g13370	1.44488	-0.298855	-0.284622	-0.861399
251	LOC_Os01g14010	1.29949	0.0487695	-0.226881	-1.12137
274	LOC_Os01g15480	1.07474	0.171122	0.0980266	-1.34389
280	LOC_Os01g15910	1.0358	0.131232	0.200352	-1.36739
283	LOC_Os01g16010	1.41413	-0.0967834	-0.410522	-0.906827
284	LOC_Os01g16020	1.25055	0.142133	-0.224035	-1.16865
289	LOC_Os01g16170	0.915455	0.469176	0.00883119	-1.39346
296	LOC_Os01g16650	1.02923	0.372177	-0.0603196	-1.34109
299	LOC_Os01g16890	1.34082	-0.061792	-0.203375	-1.07565
320	LOC_Os01g18640	0.597613	0.299566	0.58839	-1.48557
331	LOC_Os01g19490	1.27888	-0.17887	0.0531028	-1.15311
339	LOC_Os01g19990	1.32633	-0.292824	0.0404867	-1.07399
342	LOC_Os01g20200	0.994875	0.112035	0.278726	-1.38563
355	LOC_Os01g21590	0.739093	0.30573	0.43007	-1.47489
359	LOC_Os01g22230	1.23551	-0.282838	0.209137	-1.1618
367	LOC_Os01g22900	1.18769	-0.984854	0.44579	-0.648629
372	LOC_Os01g24010	1.29314	-0.457832	0.202558	-1.03786
403	LOC_Os01g28790	1.02306	-0.650859	0.668433	-1.04064
405	LOC_Os01g29104	1.01602	0.244789	0.115571	-1.37638
406	LOC_Os01g29150	1.29421	0.156875	-0.373692	-1.07739
413	LOC_Os01g31494	0.80608	0.256912	0.395665	-1.45866
425	LOC_Os01g33050	1.38636	-0.404691	-0.0258627	-0.955805
428	LOC_Os01g33204	1.29649	-0.953335	0.247575	-0.590733
433	LOC_Os01g34610	1.35279	-0.35433	0.0232368	-1.0217
437	LOC_Os01g34870	1.07013	0.430942	-0.229712	-1.27136
443	LOC_Os01g36250	1.13255	-0.0848212	0.23813	-1.28586
444	LOC_Os01g36390	1.15484	0.401826	-0.39541	-1.16126
449	LOC_Os01g36590	0.807808	-0.629233	0.894472	-1.07305
452	LOC_Os01g36970	1.26668	-0.963267	0.307419	-0.610837
474	LOC_Os01g39600	1.25862	0.289527	-0.515566	-1.03259
510	LOC_Os01g42040	1.15425	0.195156	-0.0750504	-1.27436
511	LOC_Os01g42070	1.03175	0.122757	0.214578	-1.36908
516	LOC_Os01g42210	1.02693	0.240672	0.102437	-1.37004
523	LOC_Os01g42980	1.29638	0.16268	-0.39151	-1.06755
524	LOC_Os01g43050	0.799282	0.556944	0.0739801	-1.43021
529	LOC_Os01g43440	1.22898	-0.411024	0.293214	-1.11117
550	LOC_Os01g45090	1.00696	-0.834678	0.712142	-0.884422
566	LOC_Os01g45860	0.615333	0.463053	0.416183	-1.49457
569	LOC_Os01g45970	1.36568	-0.000905193	-1.00145	-0.363324
580	LOC_Os01g46870	1.10277	-0.581632	0.54869	-1.06983
583	LOC_Os01g47180	1.20299	-0.299676	0.274643	-1.17796
591	LOC_Os01g47600	1.35702	-0.453909	0.0702992	-0.973409
597	LOC_Os01g48060	1.39453	-0.880486	0.0149277	-0.528971
599	LOC_Os01g48250	1.39503	-0.296146	-0.123746	-0.975135
604	LOC_Os01g48500	1.29243	-0.935825	0.263431	-0.620041
608	LOC_Os01g48810	1.36441	-0.385059	0.0155758	-0.994926
614	LOC_Os01g49200	0.906645	0.493218	-0.00894611	-1.39092
617	LOC_Os01g49260	1.30328	0.170198	-0.431035	-1.04245
669	LOC_Os01g52260	0.977886	0.122493	0.29341	-1.39379
697	LOC_Os01g53750	1.08839	-0.294893	0.44397	-1.23747
704	LOC_Os01g54030	0.733882	-0.461015	0.91515	-1.18802
711	LOC_Os01g54420	1.161	0.162946	-0.0499611	-1.27398
717	LOC_Os01g54870	1.34564	0.0768442	-0.418309	-1.00418
723	LOC_Os01g55220	1.00952	0.12527	0.245403	-1.3802
728	LOC_Os01g55420	1.2257	0.298743	-0.411189	-1.11325
735	LOC_Os01g55640	1.35827	0.0014363	-0.340205	-1.0195
741	LOC_Os01g56010	0.568086	0.54779	0.378709	-1.49458
742	LOC_Os01g56020	1.03959	0.139519	0.186545	-1.36565
744	LOC_Os01g56090	1.28601	-0.101398	-0.0291743	-1.15544
747	LOC_Os01g56360	1.40269	-0.904338	-0.0365071	-0.461844
748	LOC_Os01g56380	1.24966	-0.0441647	-0.00702648	-1.19847
762	LOC_Os01g57150	1.10168	-0.805876	0.591389	-0.887196
774	LOC_Os01g57650	1.06924	0.0438601	0.229356	-1.34246
805	LOC_Os01g59080	1.42127	-0.386231	-0.133347	-0.90169
808	LOC_Os01g59120	1.10196	0.130215	0.0943989	-1.32658
818	LOC_Os01g59920	1.33623	0.0254479	-0.302176	-1.0595
820	LOC_Os01g60010	1.43649	-0.401586	-0.863649	-0.171256
829	LOC_Os01g60740	1.19693	-0.0125358	0.065753	-1.25015
833	LOC_Os01g60920	1.34339	-0.328899	0.0277989	-1.04229
843	LOC_Os01g61240	0.539804	0.594121	0.35844	-1.49236
853	LOC_Os01g61890	1.4236	-0.408523	-0.125899	-0.889175
863	LOC_Os01g62230	0.889584	0.53076	-0.0325859	-1.38776
864	LOC_Os01g62260	1.07742	-0.295295	0.45926	-1.24139
866	LOC_Os01g62360	1.16609	-0.53806	0.445426	-1.07346
872	LOC_Os01g62584	0.838306	0.606461	-0.0568863	-1.38788
874	LOC_Os01g62605	1.0291	-0.674506	0.666246	-1.02084
876	LOC_Os01g62630	0.84173	0.285275	0.323921	-1.45093
877	LOC_Os01g62660	1.12289	-1.05196	0.525781	-0.596712
880	LOC_Os01g62860	1.33041	0.198716	-0.661106	-0.86802
893	LOC_Os01g63310	1.09906	-0.301358	0.432742	-1.23044
898	LOC_Os01g63690	0.934048	-0.404648	0.690203	-1.2196
902	LOC_Os01g63950	1.20744	-0.54806	0.385971	-1.04535
904	LOC_Os01g63990	1.08294	-0.790863	0.615251	-0.907328
911	LOC_Os01g64430	1.15563	0.323493	-0.256883	-1.22224
917	LOC_Os01g64640	0.618541	0.391819	0.483119	-1.49348
922	LOC_Os01g64820	0.823449	0.606992	-0.0331601	-1.39728
925	LOC_Os01g64900	0.693931	0.664402	0.0806014	-1.43893
933	LOC_Os01g65420	0.676393	-0.329859	0.916146	-1.26268
937	LOC_Os01g65630	1.43642	-0.81508	-0.111531	-0.509808
947	LOC_Os01g65904	1.41985	-0.469331	-0.0802949	-0.870228
948	LOC_Os01g65940	1.05828	-0.477367	0.570776	-1.15169
953	LOC_Os01g66180	1.45894	-0.537715	-0.179534	-0.741695
957	LOC_Os01g66440	1.37912	0.0964658	-0.742397	-0.733189
963	LOC_Os01g66650	1.25259	-0.504503	0.29553	-1.04362
973	LOC_Os01g67100	1.03249	0.476654	-0.221655	-1.28749
974	LOC_Os01g67110	0.944033	0.171227	0.296062	-1.41132
975	LOC_Os01g67134	1.30073	0.0609246	-0.246471	-1.11519
983	LOC_Os01g67710	0.945154	0.345972	0.113872	-1.405
996	LOC_Os01g68598	1.25458	-0.209868	0.124286	-1.16899
1006	LOC_Os01g69270	0.735563	-0.154505	0.773958	-1.35502
1007	LOC_Os01g69290	1.24958	0.111599	-0.180747	-1.18043
1012	LOC_Os01g69970	1.398	0.0418915	-0.660038	-0.779858
1021	LOC_Os01g70310	1.04534	0.0613625	0.250109	-1.35681
1036	LOC_Os01g70890	1.30582	-0.785573	0.260641	-0.780885
1037	LOC_Os01g70970	0.703172	0.646518	0.0922051	-1.4419
1038	LOC_Os01g70980	1.35639	0.147864	-0.811089	-0.693165
1052	LOC_Os01g71460	1.37382	-0.643547	0.099532	-0.829801
1055	LOC_Os01g71780	1.1728	-0.239393	0.285501	-1.2189
1061	LOC_Os01g72190	0.581797	0.615245	0.286502	-1.48354
1063	LOC_Os01g72210	1.17031	-0.570362	0.450051	-1.05
1064	LOC_Os01g72250	0.518587	0.429255	0.55019	-1.49803
1084	LOC_Os01g72930	0.312732	0.631888	0.541782	-1.4864
1089	LOC_Os01g73110	1.33494	-0.441607	0.111857	-1.00519
1093	LOC_Os01g73270	1.12533	0.0336578	0.14881	-1.3078
1098	LOC_Os01g73450	1.09371	-0.206791	0.383504	-1.27042
1111	LOC_Os01g74146	0.913914	-0.0619335	0.522164	-1.37414
1112	LOC_Os01g74170	1.4582	-0.361993	-0.281849	-0.814357
1119	LOC_Os01g74540	1.37423	0.0584255	-0.514065	-0.918592
1122	LOC_Os02g01130	1.21251	0.371506	-0.530039	-1.05398
1124	LOC_Os02g01200	1.43294	-0.440332	-0.135635	-0.856971
1126	LOC_Os02g01300	1.32129	0.157789	-0.479304	-0.999777
1128	LOC_Os02g01332	1.3815	-0.100467	-0.279372	-1.00166
1131	LOC_Os02g01520	0.941699	0.143926	0.324136	-1.40976
1132	LOC_Os02g01560	1.41017	-0.394666	-0.0954233	-0.920082
1142	LOC_Os02g02250	1.20047	-0.257666	0.252498	-1.1953
1148	LOC_Os02g02500	1.31879	-0.118132	-0.0874628	-1.11319
1154	LOC_Os02g02810	1.18117	-0.209211	0.251821	-1.22378
1158	LOC_Os02g02970	1.03466	-0.134878	0.418008	-1.31779
1196	LOC_Os02g04924	1.04537	0.16241	0.154879	-1.36266
1197	LOC_Os02g04960	1.226	0.0829325	-0.0917061	-1.21723
1200	LOC_Os02g05686	1.31151	0.0486817	-0.260262	-1.09993
1214	LOC_Os02g06340	1.10398	-0.0464881	0.252258	-1.30975
1221	LOC_Os02g06584	1.27038	0.208475	-0.386458	-1.0924
1226	LOC_Os02g06830	0.814454	-0.384242	0.808731	-1.23894
1232	LOC_Os02g07030	1.48856	-0.325368	-0.611708	-0.551484
1237	LOC_Os02g07180	0.902817	0.506772	-0.0211899	-1.3884
1238	LOC_Os02g07190	1.26898	-0.592194	0.297996	-0.97478
1241	LOC_Os02g07450	1.2346	-0.952051	0.373233	-0.655785
1243	LOC_Os02g07650	1.16273	-0.822326	0.505781	-0.846184
1247	LOC_Os02g07800	1.24449	-0.410301	0.266628	-1.10082
1250	LOC_Os02g07890	1.47164	-0.711267	-0.240029	-0.520345
1251	LOC_Os02g08070	1.22711	0.0292319	-0.0348089	-1.22153
1264	LOC_Os02g09140	1.45203	-0.255235	-0.363542	-0.83325
1280	LOC_Os02g09890	1.02012	-0.244322	0.506172	-1.28197
1284	LOC_Os02g10020	1.25321	-0.0320104	-0.026308	-1.19489
1300	LOC_Os02g10920	1.10091	-0.643331	0.567902	-1.02548
1302	LOC_Os02g11020	1.23136	-0.615317	0.368505	-0.984549
1324	LOC_Os02g12794	1.35827	0.143621	-0.693296	-0.808593
1334	LOC_Os02g13530	1.13476	0.277242	-0.14094	-1.27106
1335	LOC_Os02g13600	1.05178	-1.0234	0.6362	-0.664574
1360	LOC_Os02g15760	1.35907	-0.748709	0.145418	-0.755782
1361	LOC_Os02g15810	1.12019	0.164173	0.026191	-1.31055
1366	LOC_Os02g15980	1.29087	0.0698542	-0.231486	-1.12924
1372	LOC_Os02g16909	1.33541	-0.380203	0.0773431	-1.03255
1377	LOC_Os02g17710	1.49622	-0.587761	-0.49422	-0.414243
1382	LOC_Os02g18380	1.38166	-0.0315234	-0.376239	-0.973896
1385	LOC_Os02g18490	1.24488	0.341012	-0.597436	-0.988458
1386	LOC_Os02g18550	1.28862	0.0722451	-0.228626	-1.13224
1394	LOC_Os02g19804	1.42018	-0.473195	-0.0792908	-0.867693
1402	LOC_Os02g21240	1.37028	-0.103291	-0.240397	-1.02659
1407	LOC_Os02g21660	1.30015	0.126266	-0.341492	-1.08492
1411	LOC_Os02g22020	1.3041	0.233003	-0.590098	-0.947005
1416	LOC_Os02g22820	1.05926	0.391614	-0.145734	-1.30514
1426	LOC_Os02g26140	1.20993	0.0925223	-0.0684327	-1.23402
1431	LOC_Os02g26600	1.17822	-0.79824	0.481728	-0.86171
1447	LOC_Os02g28850	1.01573	0.126436	0.235154	-1.37732
1453	LOC_Os02g29130	1.26368	0.232527	-0.409191	-1.08702
1454	LOC_Os02g29140	1.26041	0.233766	-0.40036	-1.09382
1456	LOC_Os02g29400	1.38927	-0.0684124	-0.349866	-0.970995
1460	LOC_Os02g29980	1.08581	0.00801319	0.234985	-1.32881
1461	LOC_Os02g30050	1.27556	-0.393567	0.202856	-1.08485
1469	LOC_Os02g30420	1.14456	-0.160521	0.276108	-1.26015
1471	LOC_Os02g30624	1.4291	-0.0468737	-0.681155	-0.701072
1472	LOC_Os02g30780	1.0602	0.248717	0.0374475	-1.34637
1473	LOC_Os02g30800	1.20892	-0.0100218	0.0407613	-1.23966
1474	LOC_Os02g30850	1.15823	-0.442057	0.418643	-1.13482
1478	LOC_Os02g31140	1.20136	-1.14288	0.32351	-0.381986
1484	LOC_Os02g32060	1.37122	0.0895412	-0.880067	-0.580697
1494	LOC_Os02g32540	1.37204	-0.53771	0.0728881	-0.907222
1495	LOC_Os02g32610	0.519401	0.714085	0.237528	-1.47101
1496	LOC_Os02g32615	1.00976	0.394861	-0.0550092	-1.34961
1500	LOC_Os02g32950	1.45332	-0.304663	-0.31422	-0.834442
1508	LOC_Os02g33400	1.32346	-0.123314	-0.0935671	-1.10657
1509	LOC_Os02g33420	1.03173	-0.535023	0.62512	-1.12183
1511	LOC_Os02g33460	1.14363	-0.307539	0.371899	-1.20799
1525	LOC_Os02g35060	1.48583	-0.33104	-0.488111	-0.666681
1532	LOC_Os02g35600	1.23392	-0.506344	0.327721	-1.0553
1533	LOC_Os02g35690	0.923145	0.148741	0.344741	-1.41663
1542	LOC_Os02g36500	1.32082	0.105741	-0.376586	-1.04997
1553	LOC_Os02g36990	1.31381	-0.397633	0.131863	-1.04804
1558	LOC_Os02g37430	1.25115	-0.0117033	-0.0424936	-1.19695
1565	LOC_Os02g37834	0.987075	-0.058335	0.427538	-1.35628
1566	LOC_Os02g37850	1.30878	0.200397	-0.522093	-0.987088
1569	LOC_Os02g37960	1.11363	-0.285828	0.403263	-1.23106
1580	LOC_Os02g38580	1.32893	-0.0189052	-0.221695	-1.08833
1583	LOC_Os02g38820	1.40416	-0.230166	-0.208692	-0.965302
1587	LOC_Os02g39180	1.20382	-0.901313	0.437267	-0.739769
1591	LOC_Os02g39470	1.01171	0.0341161	0.322187	-1.36802
1594	LOC_Os02g39720	1.33914	-0.544058	0.147716	-0.942801
1598	LOC_Os02g39880	0.901804	0.57952	-0.126762	-1.35456
1604	LOC_Os02g40410	0.828794	0.219774	0.401743	-1.45031
1609	LOC_Os02g40680	1.01251	0.424447	-0.101128	-1.33583
1628	LOC_Os02g41910	1.29198	0.0789175	-0.246761	-1.12413
1636	LOC_Os02g42470	1.25932	-0.300923	0.178176	-1.13658
1637	LOC_Os02g42560	1.13227	0.0571811	0.114952	-1.30441
1638	LOC_Os02g42580	1.44765	-0.48815	-0.159049	-0.800451
1645	LOC_Os02g42870	1.32804	-0.449393	0.130045	-1.00869
1647	LOC_Os02g42950	0.931568	0.0997006	0.376129	-1.4074
1651	LOC_Os02g43150	1.15295	-0.133583	0.243074	-1.26244
1664	LOC_Os02g43710	0.973302	-0.592622	0.712163	-1.09284
1675	LOC_Os02g44155	1.07999	-0.506464	0.553667	-1.12719
1679	LOC_Os02g44380	0.846235	0.528431	0.0406068	-1.41527
1686	LOC_Os02g44860	1.23371	-0.388877	0.27396	-1.11879
1692	LOC_Os02g44990	1.18969	-0.0895463	0.146878	-1.24702
1693	LOC_Os02g45000	1.15063	-0.171242	0.274216	-1.25361
1703	LOC_Os02g45570	0.956349	-0.577898	0.727241	-1.10569
1710	LOC_Os02g45940	0.918389	0.465311	0.00912703	-1.39283
1713	LOC_Os02g46030	1.43588	-0.262303	-0.286137	-0.887445
1717	LOC_Os02g46473	1.21308	-0.487919	0.354162	-1.07932
1721	LOC_Os02g46640	1.18131	-0.593425	0.440756	-1.02864
1729	LOC_Os02g47060	1.47786	-0.272665	-0.515036	-0.690159
1732	LOC_Os02g47130	0.504794	0.519515	0.475438	-1.49975
1733	LOC_Os02g47150	1.06902	0.170282	0.108455	-1.34775
1735	LOC_Os02g47180	0.93298	0.00985364	0.446457	-1.38929
1740	LOC_Os02g47320	1.06193	-0.940859	0.639377	-0.76045
1755	LOC_Os02g48094	0.902992	0.378858	0.13994	-1.42179
1760	LOC_Os02g48390	1.30029	-0.403122	0.161445	-1.05862
1761	LOC_Os02g48430	1.35317	-0.55064	0.120133	-0.92266
1771	LOC_Os02g48820	1.23371	-0.0683106	0.0474644	-1.21286
1789	LOC_Os02g49820	1.38231	-0.83671	0.0738365	-0.619432
1807	LOC_Os02g50630	0.991761	0.399422	-0.0288172	-1.36237
1813	LOC_Os02g50910	0.948151	0.506537	-0.100298	-1.35439
1818	LOC_Os02g51040	1.23627	-0.643817	0.367719	-0.96017
1823	LOC_Os02g51280	NaN	0.732937	0.406255	-1.13919
1832	LOC_Os02g51660	0.63421	-0.387072	0.975843	-1.22298
1837	LOC_Os02g51820	1.06723	-0.837712	0.637872	-0.867394
1839	LOC_Os02g51970	0.927173	-0.328793	0.663414	-1.26179
1841	LOC_Os02g52040	1.25117	0.240996	-0.383307	-1.10886
1847	LOC_Os02g52340	1.36319	-0.986259	0.0328747	-0.409801
1850	LOC_Os02g52460	0.79518	0.676446	-0.0926695	-1.37896
1853	LOC_Os02g52510	0.894465	0.110548	0.414741	-1.41975
1864	LOC_Os02g53120	0.997982	0.428811	-0.0800387	-1.34675
1868	LOC_Os02g53230	1.06238	0.452364	-0.247724	-1.26702
1869	LOC_Os02g53280	1.49383	-0.399564	-0.476071	-0.618198
1874	LOC_Os02g53530	0.779281	0.679486	-0.0709693	-1.3878
1875	LOC_Os02g53690	1.14989	0.0337401	0.106807	-1.29043
1880	LOC_Os02g54100	1.32347	-0.899149	0.206133	-0.630452
1884	LOC_Os02g54280	1.08184	0.0052754	0.243421	-1.33054
1886	LOC_Os02g54470	1.24941	0.306541	-0.518645	-1.03731
1887	LOC_Os02g54490	1.10237	-0.671273	0.572254	-1.00335
1891	LOC_Os02g54700	1.35649	0.0307668	-0.379993	-1.00727
1897	LOC_Os02g55190	0.884478	0.371932	0.17494	-1.43135
1912	LOC_Os02g55920	0.944106	-0.363195	0.66034	-1.24125
1918	LOC_Os02g56210	1.36049	-0.361	0.0098031	-1.00929
1924	LOC_Os02g56520	1.0366	-0.310671	0.52176	-1.24769
1925	LOC_Os02g56540	1.08104	0.107037	0.152326	-1.34041
1927	LOC_Os02g56610	1.44325	-0.115853	-0.5574	-0.770001
1933	LOC_Os02g57060	1.18231	0.172445	-0.105225	-1.24953
1934	LOC_Os02g57090	1.13353	-0.293989	0.379067	-1.2186
1938	LOC_Os02g57360	0.965106	-0.0250895	0.431692	-1.37171
1955	LOC_Os02g58390	1.10162	0.321208	-0.13217	-1.29066
1956	LOC_Os02g58470	1.24376	0.0318462	-0.0727897	-1.20281
1967	LOC_Os03g01160	1.30363	-0.536613	0.215834	-0.982855
1974	LOC_Os03g01365	1.20628	-0.950228	0.423868	-0.67992
1988	LOC_Os03g01980	0.995409	0.0283358	0.349618	-1.37336
1998	LOC_Os03g02290	1.17698	0.0344942	0.0574784	-1.26895
2032	LOC_Os03g03630	0.998785	0.149042	0.23894	-1.38677
2046	LOC_Os03g04080	0.641994	-0.161012	0.865458	-1.34644
2050	LOC_Os03g04220	1.0137	-0.197579	0.486459	-1.30258
2058	LOC_Os03g04480	0.903604	0.536887	-0.0653626	-1.37513
2059	LOC_Os03g04490	1.24102	0.164991	-0.231712	-1.17429
2069	LOC_Os03g04950	1.46244	-0.218491	-0.480828	-0.763117
2079	LOC_Os03g05520	1.06186	0.266841	0.0133329	-1.34204
2094	LOC_Os03g06460	1.11146	-0.303308	0.416317	-1.22447
2099	LOC_Os03g06670	1.00595	0.352888	0.00626492	-1.3651
2100	LOC_Os03g06700	1.34307	0.109961	-0.473131	-0.979903
2101	LOC_Os03g06920	1.08249	0.319523	-0.0913669	-1.31064
2104	LOC_Os03g07000	0.897813	0.231375	0.302258	-1.43145
2105	LOC_Os03g07100	1.19702	0.405369	-0.55726	-1.04513
2106	LOC_Os03g07110	1.29254	-0.463899	0.206499	-1.03514
2114	LOC_Os03g07290	1.23068	0.378267	-0.64959	-0.959359
2127	LOC_Os03g07920	0.949993	0.588621	-0.236686	-1.30193
2130	LOC_Os03g08000	1.07628	0.400789	-0.195344	-1.28173
2143	LOC_Os03g08440	1.39566	-0.163143	-0.251601	-0.98092
2146	LOC_Os03g08500	0.858104	-0.474985	0.799565	-1.18268
2147	LOC_Os03g08530	1.04876	-0.348191	0.525343	-1.22592
2151	LOC_Os03g08620	1.21736	-0.381872	0.297513	-1.133
2154	LOC_Os03g08710	1.38687	-0.0522109	-0.364652	-0.970003
2158	LOC_Os03g08930	0.384707	0.208536	0.850668	-1.44391
2168	LOC_Os03g09250	0.984815	-0.147114	0.491541	-1.32924
2177	LOC_Os03g10150	0.792826	-0.329011	0.806268	-1.27008
2192	LOC_Os03g11040	1.23018	-0.547235	0.349174	-1.03212
2193	LOC_Os03g11130	1.06263	0.166131	0.123285	-1.35204
2206	LOC_Os03g11680	1.08923	0.273839	-0.0452882	-1.31778
2210	LOC_Os03g11770	1.38567	-0.485139	0.0182881	-0.918818
2216	LOC_Os03g11950	1.29227	-0.668389	0.274871	-0.898749
2218	LOC_Os03g12000	1.37781	0.0955859	-0.796054	-0.677344
2222	LOC_Os03g12140	1.15483	-0.235416	0.311104	-1.23052
2232	LOC_Os03g12570	1.08831	0.406585	-0.231245	-1.26365
2236	LOC_Os03g12790	1.23571	-0.0410551	0.0181899	-1.21285
2249	LOC_Os03g13370	1.41792	-0.183424	-0.305904	-0.928592
2255	LOC_Os03g13770	1.42824	-0.527464	-0.0787525	-0.822021
2260	LOC_Os03g13930	1.22153	0.224382	-0.268971	-1.17694
2264	LOC_Os03g14080	1.03148	-0.0447544	0.3573	-1.34402
2273	LOC_Os03g14500	1.27734	0.17555	-0.350868	-1.10203
2284	LOC_Os03g14840	0.701888	0.555976	0.209857	-1.46772
2286	LOC_Os03g14900	0.995792	0.479312	-0.149891	-1.32521
2288	LOC_Os03g15180	1.11961	-0.504998	0.499717	-1.11433
2289	LOC_Os03g15190	1.31566	-0.155027	-0.045771	-1.11486
2296	LOC_Os03g15530	1.18135	-0.684986	0.463156	-0.959523
2297	LOC_Os03g15550	1.07293	-0.481181	0.5533	-1.14505
2302	LOC_Os03g15810	0.82945	0.535237	0.0573688	-1.42206
2329	LOC_Os03g17100	0.816204	0.657657	-0.0985092	-1.37535
2332	LOC_Os03g17164	1.08001	0.0683123	0.190562	-1.33888
2334	LOC_Os03g17260	1.18095	0.119138	-0.0392865	-1.2608
2335	LOC_Os03g17270	0.999309	0.345199	0.0271631	-1.37167
2340	LOC_Os03g17490	1.38981	-0.479273	0.00527491	-0.915809
2346	LOC_Os03g17760	1.07904	0.277555	-0.0308102	-1.32578
2362	LOC_Os03g18190	0.804492	-0.211179	0.735861	-1.32917
2369	LOC_Os03g18420	1.36036	0.141167	-0.783786	-0.717746
2379	LOC_Os03g18630	0.995107	-0.0474007	0.408882	-1.35659
2381	LOC_Os03g18720	1.36488	0.0544319	-0.457761	-0.961554
2389	LOC_Os03g19080	0.861433	0.220902	0.35978	-1.44211
2391	LOC_Os03g19190	0.795516	0.546875	0.0927007	-1.43509
2392	LOC_Os03g19250	0.674258	-0.17146	0.841664	-1.34446
2393	LOC_Os03g19270	0.165675	0.649272	0.645838	-1.46078
2398	LOC_Os03g19550	1.30633	-0.22572	0.0335859	-1.11419
2406	LOC_Os03g20350	1.15641	-0.320736	0.360196	-1.19587
2411	LOC_Os03g20500	1.16795	-0.340378	0.353543	-1.18112
2415	LOC_Os03g20580	1.07127	-0.054802	0.308086	-1.32456
2427	LOC_Os03g21110	0.986827	0.556639	-0.259295	-1.28417
2429	LOC_Os03g21160	1.32293	-0.217411	-0.00893262	-1.09659
2437	LOC_Os03g21820	1.03922	0.187219	0.139411	-1.36585
2443	LOC_Os03g22180	1.29956	0.247392	-0.610041	-0.936908
2450	LOC_Os03g22450	1.3069	-0.625056	0.237376	-0.919221
2459	LOC_Os03g22960	1.11864	-0.264252	0.383313	-1.2377
2476	LOC_Os03g25120	1.26241	-0.818087	0.342788	-0.787112
2491	LOC_Os03g26220	1.41212	-0.0590809	-0.467873	-0.885166
2496	LOC_Os03g26650	1.204	0.151385	-0.125908	-1.22948
2502	LOC_Os03g27010	1.27295	0.312715	-0.681858	-0.903809
2527	LOC_Os03g28980	0.997962	0.554515	-0.280511	-1.27197
2531	LOC_Os03g29460	1.39086	-0.138484	-0.264178	-0.988199
2532	LOC_Os03g29470	1.41003	-0.0684095	-0.439312	-0.902304
2537	LOC_Os03g30060	1.10785	-0.437472	0.488395	-1.15877
2539	LOC_Os03g30260	1.10321	-0.395842	0.475789	-1.18316
2542	LOC_Os03g30890	0.891723	0.119194	0.41096	-1.42188
2544	LOC_Os03g31090	1.4207	-0.0488144	-0.547724	-0.824158
2551	LOC_Os03g31750	0.731168	-0.239486	0.823543	-1.31522
2552	LOC_Os03g31880	1.2198	-0.872982	0.413897	-0.760714
2559	LOC_Os03g32400	1.40678	-0.901219	-0.0515541	-0.454005
2567	LOC_Os03g33580	0.631577	-0.172409	0.880814	-1.33998
2577	LOC_Os03g37140	0.5273	0.192671	0.741298	-1.46127
2578	LOC_Os03g37270	1.36454	-0.366267	0.00366253	-1.00193
2579	LOC_Os03g37290	0.794441	0.631109	-0.0219537	-1.4036
2582	LOC_Os03g38010	1.24379	-0.0745613	0.0333987	-1.20263
2584	LOC_Os03g38170	0.616347	0.431442	0.446941	-1.49473
2593	LOC_Os03g39020	1.07065	0.184538	0.0907103	-1.34589
2595	LOC_Os03g39432	0.924011	0.178945	0.316257	-1.41921
2602	LOC_Os03g40100	0.93943	0.574886	-0.191296	-1.32302
2605	LOC_Os03g40310	1.27985	-0.445806	0.221496	-1.05554
2607	LOC_Os03g40770	1.04151	-0.413421	0.565467	-1.19356
2609	LOC_Os03g41100	0.952626	0.555753	-0.185842	-1.32254
2613	LOC_Os03g42040	1.01505	0.355147	-0.0124807	-1.35772
2614	LOC_Os03g42070	1.3091	-0.190403	-0.000654981	-1.11804
2623	LOC_Os03g42760	1.27888	0.246472	-0.497744	-1.02761
2630	LOC_Os03g43580	0.993752	0.117308	0.275575	-1.38663
2633	LOC_Os03g43730	1.12733	-0.0899688	0.250398	-1.28776
2637	LOC_Os03g43860	1.21849	-0.137115	0.13451	-1.21589
2641	LOC_Os03g44290	1.00113	0.119547	0.262913	-1.38359
2644	LOC_Os03g44530	1.3642	-0.290148	-0.0481552	-1.02589
2649	LOC_Os03g44890	1.20091	-0.00218214	0.0484627	-1.24719
2652	LOC_Os03g45150	0.765725	0.407078	0.296836	-1.46964
2656	LOC_Os03g45270	0.998157	-0.094472	0.438785	-1.34247
2663	LOC_Os03g45760	1.08877	0.28102	-0.0534538	-1.31634
2678	LOC_Os03g46920	1.12239	0.0924425	0.0974955	-1.31232
2681	LOC_Os03g47140	1.10292	-0.528233	0.531015	-1.1057
2687	LOC_Os03g47530	1.06725	-0.464039	0.553879	-1.15709
2698	LOC_Os03g47980	1.1273	0.440901	-0.393478	-1.17472
2699	LOC_Os03g47990	1.46419	-0.183094	-0.608881	-0.672218
2709	LOC_Os03g48490	1.06728	0.253169	0.0198625	-1.34031
2721	LOC_Os03g49220	1.09903	0.502351	-0.441831	-1.15955
2726	LOC_Os03g49485	1.31442	0.198852	-0.54715	-0.96612
2727	LOC_Os03g49550	1.10672	0.0491511	0.165284	-1.32115
2731	LOC_Os03g49750	1.15597	-0.132468	0.237384	-1.26089
2734	LOC_Os03g50140	1.34718	-0.364181	0.0420376	-1.02504
2739	LOC_Os03g50364	1.11402	0.463161	-0.400855	-1.17633
2740	LOC_Os03g50420	0.973828	0.362606	0.0484241	-1.38486
2741	LOC_Os03g50430	1.17677	-1.00739	0.456619	-0.625997
2744	LOC_Os03g50780	0.419854	0.597568	0.478472	-1.49589
2750	LOC_Os03g51030	1.39024	-0.261673	-0.138885	-0.989682
2757	LOC_Os03g51230	1.16383	-0.38416	0.382821	-1.16249
2764	LOC_Os03g51550	1.12471	0.434983	-0.373959	-1.18574
2765	LOC_Os03g51580	1.41033	-0.937389	-0.337561	-0.135379
2769	LOC_Os03g51760	1.01041	0.329614	0.0273379	-1.36736
2773	LOC_Os03g51970	0.974633	-0.597096	0.71187	-1.08941
2775	LOC_Os03g51984	1.1808	-0.0779899	0.152702	-1.25551
2781	LOC_Os03g52300	1.15173	0.205699	-0.0829477	-1.27449
2789	LOC_Os03g52650	1.18772	0.0888134	-0.0191369	-1.2574
2792	LOC_Os03g52880	1.08371	0.298056	-0.0655411	-1.31622
2803	LOC_Os03g53580	1.00613	0.0614829	0.30704	-1.37465
2808	LOC_Os03g53740	1.49125	-0.636357	-0.373622	-0.481272
2817	LOC_Os03g54030	0.808578	0.314681	0.337348	-1.46061
2820	LOC_Os03g54091	1.38248	-0.515138	0.0392041	-0.90655
2821	LOC_Os03g54170	1.16267	-0.569024	0.460867	-1.05452
2823	LOC_Os03g54930	1.27685	-0.417551	0.213048	-1.07234
2828	LOC_Os03g55110	1.37604	-0.362879	-0.0261676	-0.986992
2830	LOC_Os03g55140	1.03806	0.285607	0.0327206	-1.35639
2831	LOC_Os03g55200	0.869815	0.544375	-0.0189419	-1.39525
2837	LOC_Os03g55400	1.19367	-0.485547	0.383731	-1.09185
2842	LOC_Os03g55570	1.17683	-0.338015	0.338547	-1.17737
2843	LOC_Os03g55610	1.01525	-0.797847	0.700338	-0.917737
2844	LOC_Os03g55620	1.06078	0.266723	0.0153863	-1.34289
2845	LOC_Os03g55670	0.831513	0.386046	0.23334	-1.4509
2854	LOC_Os03g56050	0.966978	-0.256742	0.579446	-1.28968
2855	LOC_Os03g56070	1.11514	0.0660949	0.135478	-1.31671
2863	LOC_Os03g56390	1.34188	6.04962e-05	-0.284346	-1.05759
2869	LOC_Os03g56590	1.02313	0.244278	0.104671	-1.37207
2870	LOC_Os03g56600	1.43964	-0.351164	-0.218878	-0.869601
2872	LOC_Os03g56782	1.2905	-0.249564	0.0839153	-1.12485
2874	LOC_Os03g56820	1.29563	0.194089	-0.449855	-1.03986
2879	LOC_Os03g56950	1.32294	-1.01774	0.136772	-0.441965
2880	LOC_Os03g56974	1.05875	-0.444843	0.556966	-1.17087
2881	LOC_Os03g57010	1.37652	-0.846219	-0.61764	0.0873394
2884	LOC_Os03g57260	1.01055	0.407695	-0.0739596	-1.34429
2889	LOC_Os03g57660	1.04558	-0.665691	0.644155	-1.02405
2897	LOC_Os03g58050	1.38819	0.069654	-0.676828	-0.781015
2898	LOC_Os03g58070	0.95909	-0.295561	0.609685	-1.27321
2904	LOC_Os03g58430	1.17167	0.416896	-0.484752	-1.10381
2906	LOC_Os03g58570	1.35965	-0.323854	-1.02288	-0.0129178
2912	LOC_Os03g58830	1.24837	-0.12464	0.0684742	-1.1922
2914	LOC_Os03g58870	1.1445	-0.965343	0.519601	-0.698754
2931	LOC_Os03g59550	1.31631	0.0251921	-0.242461	-1.09904
2943	LOC_Os03g60390	1.35909	-0.0436688	-0.279704	-1.03572
2945	LOC_Os03g60480	1.13848	-0.0621974	0.210457	-1.28674
2951	LOC_Os03g60639	1.27575	0.171243	-0.338628	-1.10836
2955	LOC_Os03g60910	1.1659	-0.381411	0.378309	-1.1628
2960	LOC_Os03g61120	1.18104	-0.341678	0.334028	-1.17339
2970	LOC_Os03g61840	1.36674	-0.0913781	-0.243743	-1.03162
2977	LOC_Os03g62260	1.35164	0.0298943	-0.360734	-1.0208
2978	LOC_Os03g62270	0.648954	0.311873	0.524575	-1.4854
2983	LOC_Os03g62690	1.38013	-0.350322	-0.0446459	-0.985157
2998	LOC_Os03g63650	0.92239	-0.325317	0.667154	-1.26423
2999	LOC_Os03g63680	1.37374	0.0187445	-0.428862	-0.963622
3002	LOC_Os03g63850	1.1893	-0.332293	0.315786	-1.17279
3016	LOC_Os04g01160	1.18334	-0.328564	0.323092	-1.17787
3035	LOC_Os04g02530	1.17186	0.230772	-0.158274	-1.24436
3041	LOC_Os04g02890	1.06973	-0.921879	0.631371	-0.779222
3054	LOC_Os04g08460	0.879182	0.593769	-0.108112	-1.36484
3067	LOC_Os04g11400	1.40814	-0.0124737	-0.844521	-0.551147
3068	LOC_Os04g11440	0.864148	-0.130905	0.625167	-1.35841
3073	LOC_Os04g12060	1.22489	-0.314686	0.247175	-1.15738
3090	LOC_Os04g15800	1.10991	0.168876	0.0395458	-1.31834
3106	LOC_Os04g18090	0.855989	-0.343936	0.748436	-1.26049
3111	LOC_Os04g19740	0.896126	-0.366806	0.715728	-1.24505
3119	LOC_Os04g23220	1.06508	-0.405012	0.531286	-1.19135
3122	LOC_Os04g24140	1.20715	-0.456381	0.350106	-1.10088
3129	LOC_Os04g26260	1.30388	-0.777649	0.264464	-0.7907
3137	LOC_Os04g28180	1.37373	-0.21493	-0.134842	-1.02396
3139	LOC_Os04g28260	1.06907	0.0893794	0.188264	-1.34672
3149	LOC_Os04g29424	0.729527	0.0277686	0.665448	-1.42274
3150	LOC_Os04g29450	0.323239	0.577946	0.587538	-1.48872
3154	LOC_Os04g30720	1.02029	0.458656	-0.16719	-1.31175
3159	LOC_Os04g31050	1.07369	0.369574	-0.143237	-1.30003
3167	LOC_Os04g31730	1.10149	-0.17203	0.349273	-1.27873
3170	LOC_Os04g31950	1.19933	-0.716288	0.441077	-0.924118
3176	LOC_Os04g32470	1.2362	0.0908596	-0.123619	-1.20344
3197	LOC_Os04g33400	0.944102	0.316712	0.148547	-1.40936
3201	LOC_Os04g33560	1.07374	-0.0263668	0.281889	-1.32926
3206	LOC_Os04g33680	1.1866	-0.0221376	0.0935945	-1.25806
3214	LOC_Os04g33870	1.26984	-0.443642	0.238589	-1.06479
3219	LOC_Os04g33980	1.48515	-0.441759	-0.68731	-0.356078
3225	LOC_Os04g34290	1.12498	-0.787913	NaN	-0.337067
3229	LOC_Os04g34710	1.15303	-0.630356	-0.52267	NaN
3230	LOC_Os04g34780	1.15073	-0.492484	-0.658244	NaN
3245	LOC_Os04g35420	1.12254	-0.00752379	0.190227	-1.30524
3246	LOC_Os04g35430	0.879795	0.0989594	0.442607	-1.42136
3248	LOC_Os04g35500	1.30517	-0.0484774	-0.126088	-1.13061
3268	LOC_Os04g37470	1.27786	-0.329949	0.162033	-1.10994
3281	LOC_Os04g37960	0.354684	0.733772	0.389424	-1.47788
3290	LOC_Os04g38610	1.46476	-0.543228	-0.201171	-0.72036
3291	LOC_Os04g38650	0.807481	-0.463052	0.846176	-1.19061
3293	LOC_Os04g38840	0.97801	0.308163	0.105716	-1.39189
3294	LOC_Os04g38880	1.26587	-0.643952	0.317339	-0.939255
3295	LOC_Os04g38950	1.45704	-0.187694	-0.50017	-0.769177
3297	LOC_Os04g39080	0.988501	-0.245072	0.546562	-1.28999
3301	LOC_Os04g39250	1.04539	-0.0764424	0.361654	-1.33061
3307	LOC_Os04g39570	1.23318	-0.661941	0.376924	-0.948166
3310	LOC_Os04g39670	1.01012	0.321169	0.0380318	-1.36933
3316	LOC_Os04g39960	1.27026	0.205709	-0.381007	-1.09496
3328	LOC_Os04g40750	1.11855	-0.0109371	0.199624	-1.30724
3329	LOC_Os04g40940	1.19629	-0.159419	0.190762	-1.22763
3330	LOC_Os04g40970	0.697747	0.667156	0.0713955	-1.4363
3333	LOC_Os04g41110	0.78464	-0.371942	0.833083	-1.24578
3334	LOC_Os04g41280	1.04567	-0.102935	0.380571	-1.32331
3343	LOC_Os04g41820	1.40095	-0.331274	-0.113232	-0.956441
3344	LOC_Os04g41900	0.941125	0.231998	0.241795	-1.41492
3348	LOC_Os04g42120	1.16054	0.417182	-0.446431	-1.13129
3351	LOC_Os04g42200	1.24596	0.151045	-0.224717	-1.17229
3353	LOC_Os04g42260	1.3237	-0.687088	0.216994	-0.853605
3355	LOC_Os04g42380	1.31962	0.127229	-0.410582	-1.03626
3356	LOC_Os04g42540	0.888558	0.268292	0.278702	-1.43555
3374	LOC_Os04g43300	1.48124	-0.549068	-0.279022	-0.653149
3386	LOC_Os04g44090	1.03494	0.140939	0.192349	-1.36823
3399	LOC_Os04g44640	1.14003	0.212724	-0.0680488	-1.2847
3409	LOC_Os04g45000	1.00657	0.0930623	0.278902	-1.37854
3416	LOC_Os04g45330	0.996909	-0.027196	0.391288	-1.361
3437	LOC_Os04g46160	0.828726	0.615566	-0.0545751	-1.38972
3446	LOC_Os04g46600	1.20859	0.152317	-0.137288	-1.22362
3454	LOC_Os04g47020	0.858576	0.482309	0.0816352	-1.42252
3456	LOC_Os04g47170	1.11898	-0.828882	0.568655	-0.858757
3458	LOC_Os04g47190	0.90936	0.0452745	0.44879	-1.40342
3467	LOC_Os04g47580	1.1726	-0.0294645	0.125127	-1.26826
3475	LOC_Os04g47900	1.05808	0.533849	-0.390778	-1.20115
3490	LOC_Os04g48510	1.19891	-0.27089	0.263523	-1.19155
3499	LOC_Os04g48950	0.696794	-0.019378	0.730089	-1.40751
3501	LOC_Os04g49130	1.12886	0.244582	-0.085608	-1.28784
3502	LOC_Os04g49150	1.43079	-0.434532	-0.864016	-0.132245
3505	LOC_Os04g49310	0.958606	-0.93373	0.76503	-0.789906
3507	LOC_Os04g49370	1.37968	-0.499144	0.0391446	-0.919679
3509	LOC_Os04g49420	0.73362	0.448599	0.292559	-1.47478
3510	LOC_Os04g49450	1.02248	0.210081	0.142265	-1.37483
3528	LOC_Os04g50740	1.03306	-0.929091	0.677458	-0.781427
3532	LOC_Os04g50960	1.13411	-0.00484407	0.168905	-1.29817
3533	LOC_Os04g51000	1.08615	-0.548677	0.560362	-1.09783
3538	LOC_Os04g51110	1.13097	-0.327571	0.401686	-1.20509
3543	LOC_Os04g51240	1.39571	-0.982735	-0.184648	-0.228326
3544	LOC_Os04g51280	1.31971	-0.259932	0.031021	-1.0908
3550	LOC_Os04g51440	1.29347	0.0803933	-0.252936	-1.12093
3555	LOC_Os04g51660	1.10862	0.362052	-0.206916	-1.26375
3590	LOC_Os04g52750	1.35816	-0.0374106	-0.285006	-1.03574
3594	LOC_Os04g52850	1.47526	-0.295397	-0.447947	-0.731914
3597	LOC_Os04g52920	1.4207	-0.5098	-0.0637579	-0.847142
3598	LOC_Os04g53030	0.712433	-0.481601	0.941432	-1.17226
3605	LOC_Os04g53350	1.05394	0.365429	-0.0979707	-1.32139
3610	LOC_Os04g53720	1.47016	-0.50039	-0.241965	-0.727804
3626	LOC_Os04g54350	1.117	0.363246	-0.227885	-1.25237
3628	LOC_Os04g54490	1.04358	0.0286949	0.280946	-1.35322
3632	LOC_Os04g54620	1.44883	-0.186768	-0.817587	-0.444476
3635	LOC_Os04g54930	1.23746	-0.610275	0.357069	-0.984255
3639	LOC_Os04g55240	1.20629	0.0825614	-0.0496566	-1.23919
3651	LOC_Os04g55970	0.981289	-0.795006	0.739831	-0.926114
3661	LOC_Os04g56440	1.40251	-0.513007	-0.0122107	-0.877292
3666	LOC_Os04g56730	1.39643	-0.0781466	-0.363375	-0.954905
3668	LOC_Os04g56970	1.47843	-0.460775	-0.303729	-0.713924
3706	LOC_Os04g58830	1.22557	0.385548	-0.645101	-0.966014
3715	LOC_Os04g59260	0.272649	0.290102	0.876891	-1.43964
3729	LOC_Os05g01100	1.04233	-1.01408	0.651009	-0.679253
3738	LOC_Os05g01450	1.42103	-0.0291602	-0.621161	-0.770706
3749	LOC_Os05g02040	0.956372	-0.551898	0.719436	-1.12391
3750	LOC_Os05g02150	0.951231	-0.545657	0.723272	-1.12885
3752	LOC_Os05g02300	0.767312	0.674225	-0.0434066	-1.39813
3754	LOC_Os05g02350	1.38671	-0.984545	-0.316931	-0.0852323
3761	LOC_Os05g02580	1.13464	-0.761984	0.54255	-0.915208
3765	LOC_Os05g02790	0.952641	0.31712	0.135108	-1.40487
3769	LOC_Os05g03030	1.45867	-0.160156	-0.607088	-0.691427
3772	LOC_Os05g03110	1.1352	0.0497044	0.117065	-1.30197
3773	LOC_Os05g03120	1.32788	-1.08358	0.00577968	-0.250084
3780	LOC_Os05g03450	0.308068	0.561943	0.616388	-1.4864
3786	LOC_Os05g03770	1.41011	-0.822896	-0.00899645	-0.578222
3798	LOC_Os05g04530	1.36313	-0.43579	0.0471966	-0.974539
3807	LOC_Os05g04890	0.529814	0.20683	0.728309	-1.46495
3812	LOC_Os05g05320	1.34833	0.147651	-0.604445	-0.89154
3813	LOC_Os05g05490	1.30255	-1.10908	0.0684949	-0.261958
3814	LOC_Os05g05500	0.797575	0.595645	0.0239983	-1.41722
3815	LOC_Os05g05580	1.14319	-0.41629	0.428891	-1.15579
3824	LOC_Os05g06130	1.25234	0.342724	-0.652529	-0.942539
3826	LOC_Os05g06160	1.40489	0.0205142	-0.783345	-0.642058
3827	LOC_Os05g06190	1.22016	-0.0506274	0.0573963	-1.22693
3832	LOC_Os05g06560	1.33891	-0.776085	0.191139	-0.753967
3852	LOC_Os05g07890	1.18429	-0.669484	0.455594	-0.970402
3867	LOC_Os05g09160	0.561206	0.258316	0.658535	-1.47806
3870	LOC_Os05g09520	1.23675	0.00221823	-0.0266338	-1.21233
3872	LOC_Os05g09580	1.26641	0.324966	-0.685273	-0.906099
3880	LOC_Os05g10670	0.720575	-0.0634486	0.734648	-1.39177
3891	LOC_Os05g11570	0.974996	0.354624	0.0561901	-1.38581
3896	LOC_Os05g11650	1.01267	0.0185914	0.333606	-1.36487
3898	LOC_Os05g11750	1.16337	-0.315969	0.34691	-1.19431
3906	LOC_Os05g12150	0.952653	-0.244614	0.589897	-1.29794
3909	LOC_Os05g13320	1.41924	-0.583585	-0.0331108	-0.802547
3913	LOC_Os05g13620	1.39451	0.0309975	-0.574322	-0.85119
3914	LOC_Os05g13630	1.29821	-0.496042	0.210002	-1.01217
3917	LOC_Os05g14040	1.11906	-0.495307	0.496777	-1.12053
3923	LOC_Os05g14590	1.1095	0.43681	-0.335735	-1.21057
3948	LOC_Os05g19370	1.41986	-0.0433336	-0.55655	-0.819979
3960	LOC_Os05g23450	0.527375	0.707346	0.236826	-1.47155
3966	LOC_Os05g25260	1.28924	-0.220213	0.0646442	-1.13367
3975	LOC_Os05g25850	0.77149	0.643432	-0.00397145	-1.41095
3987	LOC_Os05g27780	1.31265	-0.494972	0.181769	-0.999451
3989	LOC_Os05g27820	1.23958	-0.118749	0.0803598	-1.2012
3996	LOC_Os05g28690	1.11953	0.320607	-0.169222	-1.27092
3999	LOC_Os05g28750	1.28423	0.162654	-0.350894	-1.09598
4000	LOC_Os05g29010	1.22492	0.283606	-0.379226	-1.1293
4004	LOC_Os05g29810	0.908174	-0.0755709	0.538396	-1.371
4010	LOC_Os05g30030	1.35912	0.140133	-0.681471	-0.817778
4013	LOC_Os05g30340	1.35506	-0.742184	0.15463	-0.767505
4016	LOC_Os05g30430	0.857049	0.101638	0.468179	-1.42687
4017	LOC_Os05g30570	1.47923	-0.524592	-0.276053	-0.678585
4032	LOC_Os05g32070	1.42441	-0.0614361	-0.820114	-0.542859
4037	LOC_Os05g32270	1.37942	-0.370268	-0.0297443	-0.979403
4045	LOC_Os05g33010	1.32011	-0.687845	0.224386	-0.856646
4046	LOC_Os05g33030	1.22657	0.0801263	-0.0897085	-1.21699
4065	LOC_Os05g34030	1.28595	-0.481987	0.226853	-1.03081
4067	LOC_Os05g34150	1.1658	-0.13445	0.222897	-1.25425
4068	LOC_Os05g34160	0.569084	0.587074	0.333825	-1.48998
4075	LOC_Os05g34550	0.615973	-0.364878	0.982586	-1.23368
4077	LOC_Os05g34700	1.16338	0.12597	-0.0124243	-1.27692
4078	LOC_Os05g34790	1.24673	-0.263622	0.176629	-1.15973
4080	LOC_Os05g34854	1.00864	-0.800255	0.708376	-0.916758
4082	LOC_Os05g35070	1.0449	0.40163	-0.131377	-1.31515
4085	LOC_Os05g35240	1.06264	0.197893	0.0898616	-1.35039
4095	LOC_Os05g35520	1.30211	-0.213816	0.0331766	-1.12147
4098	LOC_Os05g35770	0.819532	-0.342801	0.785651	-1.26238
4102	LOC_Os05g36280	0.988802	0.280466	0.119716	-1.38898
4105	LOC_Os05g36360	1.14044	-1.02006	0.510608	-0.630985
4120	LOC_Os05g37520	0.970307	-0.0996187	0.478311	-1.349
4121	LOC_Os05g37800	1.00682	-0.0321143	0.381631	-1.35633
4124	LOC_Os05g37980	1.16853	0.0738852	0.0334921	-1.27591
4134	LOC_Os05g38480	1.12695	-0.0221826	0.195685	-1.30046
4141	LOC_Os05g38980	0.91262	-0.837629	0.817692	-0.892683
4146	LOC_Os05g39120	1.1528	-0.286947	0.346132	-1.21198
4162	LOC_Os05g39530	1.28112	-0.422016	0.207481	-1.06658
4172	LOC_Os05g40000	0.575529	0.259231	0.644023	-1.47878
4177	LOC_Os05g40320	0.873351	-0.310636	0.714243	-1.27696
4184	LOC_Os05g40720	1.22904	-0.151049	0.126442	-1.20443
4190	LOC_Os05g41080	1.24661	0.0404765	-0.088546	-1.19854
4195	LOC_Os05g41172	0.583519	0.24518	0.647729	-1.47643
4199	LOC_Os05g41390	1.26031	-0.0369501	-0.0363712	-1.18699
4204	LOC_Os05g41530	1.18422	-0.849135	0.472942	-0.80803
4210	LOC_Os05g41750	1.09684	0.0942831	0.138829	-1.32995
4223	LOC_Os05g42240	1.14224	-0.636289	0.509402	-1.01535
4225	LOC_Os05g43140	0.853911	0.277927	0.315292	-1.44713
4229	LOC_Os05g43610	0.972736	0.476551	-0.101559	-1.34773
4230	LOC_Os05g43690	0.947556	-0.414243	0.678946	-1.21226
4231	LOC_Os05g43770	1.26107	0.0901478	-0.181294	-1.16992
4240	LOC_Os05g44190	1.12057	-0.00575656	0.191883	-1.3067
4251	LOC_Os05g44900	0.708236	-0.346709	0.894607	-1.25613
4256	LOC_Os05g45270	1.23413	0.354251	-0.582103	-1.00628
4264	LOC_Os05g45610	1.42927	-0.383686	-0.15992	-0.885664
4275	LOC_Os05g46480	0.8208	0.174311	0.451333	-1.44644
4283	LOC_Os05g46950	1.27412	-0.412023	0.215189	-1.07729
4284	LOC_Os05g47480	1.48595	-0.431505	-0.369378	-0.685066
4285	LOC_Os05g47490	0.811571	0.54839	0.0669706	-1.42693
4301	LOC_Os05g48200	0.803789	-0.110283	0.678256	-1.37176
4308	LOC_Os05g48340	1.15322	-0.257983	0.32788	-1.22312
4311	LOC_Os05g48580	0.898423	0.315087	0.217034	-1.43054
4314	LOC_Os05g48640	0.984906	0.172867	0.236545	-1.39432
4315	LOC_Os05g48650	1.30098	-0.585491	0.237516	-0.953009
4319	LOC_Os05g48700	1.47392	-0.262463	-0.494198	-0.717255
4338	LOC_Os05g49280	1.05145	-0.29506	0.493972	-1.25036
4343	LOC_Os05g49460	1.24402	0.331345	-0.56216	-1.01321
4350	LOC_Os05g49820	1.3087	-0.187189	-0.00246348	-1.11905
4353	LOC_Os05g49860	1.12462	0.163625	0.0186971	-1.30694
4358	LOC_Os05g50090	1.18213	-0.847343	0.476242	-0.81103
4360	LOC_Os05g50160	1.28962	-1.02972	0.218466	-0.478359
4363	LOC_Os05g50330	1.41209	-0.308894	-0.162956	-0.940236
4365	LOC_Os05g50470	0.771996	-0.0790947	0.692228	-1.38513
4382	LOC_Os05g51110	0.671451	0.00433537	0.739324	-1.41511
4394	LOC_Os05g51740	0.676652	-0.542093	0.990837	-1.1254
4415	LOC_Os06g02110	1.26432	0.278824	-0.513598	-1.02955
4431	LOC_Os06g03080	0.87234	0.137783	0.419563	-1.42969
4434	LOC_Os06g03150	1.10848	-0.655487	0.560591	-1.01358
4447	LOC_Os06g03710	1.08819	0.0335383	0.20907	-1.33079
4454	LOC_Os06g03980	1.32312	-0.349136	0.0844778	-1.05846
4461	LOC_Os06g04210	1.27111	0.297368	-0.602882	-0.965598
4465	LOC_Os06g04350	1.41002	-0.902915	-0.069149	-0.437956
4467	LOC_Os06g04370	1.30202	-0.515493	0.210773	-0.997295
4470	LOC_Os06g04540	1.13884	-0.223065	0.327593	-1.24337
4471	LOC_Os06g04600	1.24627	-0.0866033	0.0394031	-1.19907
4480	LOC_Os06g04940	0.492325	0.66584	0.327449	-1.48561
4483	LOC_Os06g05000	1.01423	0.26974	0.090923	-1.37489
4485	LOC_Os06g05020	0.429902	0.591877	0.474719	-1.4965
4486	LOC_Os06g05110	1.23753	-0.306845	0.220686	-1.15137
4488	LOC_Os06g05140	1.15457	-0.315134	0.359806	-1.19925
4510	LOC_Os06g06390	1.48322	-0.511098	-0.30393	-0.668188
4511	LOC_Os06g06420	0.759239	0.552421	0.137316	-1.44898
4512	LOC_Os06g06480	1.01703	0.278212	0.0767567	-1.37199
4513	LOC_Os06g06510	0.789461	0.315664	0.360251	-1.46538
4540	LOC_Os06g08520	0.960264	0.132495	0.308979	-1.40174
4542	LOC_Os06g08564	1.46318	-0.418408	-0.259473	-0.785303
4545	LOC_Os06g08650	1.2864	-1.07687	0.181206	-0.390734
4560	LOC_Os06g10220	1.37418	-0.281033	-0.0801144	-1.01303
4564	LOC_Os06g10420	1.12061	-0.179532	0.326071	-1.26715
4566	LOC_Os06g10470	0.620589	0.527801	0.341472	-1.48986
4569	LOC_Os06g10600	1.12471	0.365581	-0.249716	-1.24057
4575	LOC_Os06g10820	1.20316	-0.355173	0.306314	-1.15431
4579	LOC_Os06g11060	0.996547	0.0185132	0.356003	-1.37106
4588	LOC_Os06g11410	1.20314	-0.0532347	0.0915517	-1.24146
4593	LOC_Os06g11600	1.22362	-0.37919	0.285749	-1.13018
4594	LOC_Os06g11610	0.596215	0.605189	0.281508	-1.48291
4605	LOC_Os06g12170	1.38356	0.00435524	-0.941553	-0.446358
4630	LOC_Os06g13600	1.38481	-0.245733	-0.137591	-1.00149
4631	LOC_Os06g13640	1.31456	-0.21377	0.00655013	-1.10734
4645	LOC_Os06g14460	0.942715	0.0850647	0.373772	-1.40155
4646	LOC_Os06g14530	0.906189	0.41426	0.0932402	-1.41369
4659	LOC_Os06g15480	1.17059	-0.805025	0.49355	-0.859111
4664	LOC_Os06g15820	1.06974	0.18402	0.092782	-1.34654
4667	LOC_Os06g16200	1.31167	-0.298994	0.0756343	-1.08831
4673	LOC_Os06g16640	1.37507	0.103682	-0.689049	-0.789706
4674	LOC_Os06g16740	1.28789	-0.0978106	-0.0366271	-1.15345
4680	LOC_Os06g17490	1.06436	-0.0363826	0.303762	-1.33174
4691	LOC_Os06g19444	1.10533	-0.614588	0.554661	-1.04541
4694	LOC_Os06g19590	1.31942	-0.0255803	-0.187853	-1.10598
4698	LOC_Os06g20200	1.20424	-0.109038	0.137304	-1.2325
4699	LOC_Os06g20310	1.25289	-0.626229	0.335421	-0.96208
4700	LOC_Os06g20370	1.29919	-0.300592	0.102022	-1.10062
4702	LOC_Os06g20870	0.756043	-0.572149	0.928871	-1.11276
4709	LOC_Os06g21530	1.4935	-0.591869	-0.530406	-0.371228
4718	LOC_Os06g22560	1.39286	-0.00343801	-0.477129	-0.912293
4720	LOC_Os06g22919	1.02364	0.257747	0.0889387	-1.37033
4721	LOC_Os06g23040	0.254127	0.743491	0.47202	-1.46964
4726	LOC_Os06g23600	1.11377	-0.769804	0.572251	-0.916216
4729	LOC_Os06g23910	1.4276	-0.395675	-0.885399	-0.146526
4733	LOC_Os06g24480	1.17999	0.372818	-0.413752	-1.13905
4746	LOC_Os06g28720	1.07136	-0.897129	0.631271	-0.805505
4749	LOC_Os06g29220	0.977749	-0.520802	0.684864	-1.14181
4753	LOC_Os06g30210	1.03785	0.0569732	0.265082	-1.35991
4757	LOC_Os06g30680	1.35947	-0.173795	-0.135279	-1.0504
4758	LOC_Os06g30700	1.47051	-0.678372	-0.217664	-0.574478
4762	LOC_Os06g31280	1.07519	0.311927	-0.0672143	-1.3199
4763	LOC_Os06g32600	1.38095	-0.799857	-0.667614	0.0865164
4764	LOC_Os06g32860	1.49487	-0.404596	-0.484569	-0.6057
4767	LOC_Os06g33450	1.2253	-0.769659	0.40561	-0.861249
4768	LOC_Os06g33549	1.22446	-0.132166	0.119691	-1.21198
4779	LOC_Os06g35200	0.343214	0.396103	0.737593	-1.47691
4795	LOC_Os06g36160	1.24733	0.247656	-0.383256	-1.11173
4796	LOC_Os06g36170	1.3621	-0.444772	0.0542219	-0.971552
4806	LOC_Os06g36910	0.305928	0.462699	0.710429	-1.47906
4815	LOC_Os06g37680	1.05801	0.514021	-0.349699	-1.22233
4819	LOC_Os06g38790	1.42743	-0.153736	-0.384204	-0.889491
4823	LOC_Os06g38990	0.961406	0.139212	0.301349	-1.40197
4834	LOC_Os06g39748	0.813855	0.51235	0.110115	-1.43632
4842	LOC_Os06g40220	1.02969	0.062687	0.272098	-1.36447
4843	LOC_Os06g40230	1.11979	0.101548	0.09286	-1.3142
4855	LOC_Os06g41020	1.32711	0.146203	-0.479692	-0.993624
4874	LOC_Os06g42280	0.693702	0.418871	0.372264	-1.48484
4876	LOC_Os06g42380	0.846089	0.251587	0.350714	-1.44839
4899	LOC_Os06g43810	1.00166	-0.680317	0.700202	-1.02155
4906	LOC_Os06g44100	1.04308	-0.889135	0.667869	-0.821813
4918	LOC_Os06g44450	1.31846	0.0143918	-0.234445	-1.09841
4919	LOC_Os06g44500	1.39023	0.0621361	-0.792274	-0.660088
4924	LOC_Os06g44690	0.828842	0.322657	0.303437	-1.45494
4927	LOC_Os06g44860	1.11756	0.303635	-0.140955	-1.28024
4935	LOC_Os06g45540	0.986591	-0.688621	0.71936	-1.01733
4940	LOC_Os06g45710	0.623318	0.173405	0.665599	-1.46232
4942	LOC_Os06g45870	1.0962	0.318543	-0.117393	-1.29735
4947	LOC_Os06g46250	1.13409	-0.19964	0.319342	-1.25379
4954	LOC_Os06g46440	0.99659	0.23096	0.160831	-1.38838
4956	LOC_Os06g46540	1.18904	-0.38162	0.342807	-1.15023
4957	LOC_Os06g46550	1.4243	-0.522505	-0.0689662	-0.832829
4964	LOC_Os06g46910	0.685583	-0.28518	0.888028	-1.28843
4968	LOC_Os06g46990	1.12018	0.0322521	0.158668	-1.3111
4986	LOC_Os06g47930	1.2963	-0.906394	0.264418	-0.654324
5004	LOC_Os06g48870	1.22484	-0.411931	0.300529	-1.11344
5021	LOC_Os06g49740	1.44323	-0.62383	-0.099688	-0.719712
5024	LOC_Os06g49830	1.12643	-0.647265	0.534174	-1.01334
5036	LOC_Os06g50360	1.43879	-0.131952	-0.482303	-0.824535
5038	LOC_Os06g50400	1.04112	-0.327685	0.524811	-1.23825
5051	LOC_Os06g51110	1.21251	0.0570035	-0.0344537	-1.23506
5067	LOC_Os07g01460	1.37341	-0.126606	-0.223118	-1.02369
5068	LOC_Os07g01490	0.636452	0.151828	0.669154	-1.45743
5075	LOC_Os07g02330	0.699569	0.266426	0.510241	-1.47624
5086	LOC_Os07g02980	1.2634	-0.726045	0.336421	-0.873779
5088	LOC_Os07g03140	1.45306	-0.644176	-0.1338	-0.675087
5091	LOC_Os07g03250	1.0218	-0.403049	0.585627	-1.20438
5092	LOC_Os07g03260	0.806257	0.454286	0.191036	-1.45158
5104	LOC_Os07g04330	1.39488	-0.0675131	-0.373178	-0.954192
5105	LOC_Os07g04340	1.25953	-0.0722971	-0.000495174	-1.18674
5110	LOC_Os07g04670	1.03221	-0.0593062	0.367288	-1.34019
5112	LOC_Os07g04860	1.4784	-0.604273	-0.620262	-0.253869
5134	LOC_Os07g05870	1.30462	0.262335	-0.756307	-0.810647
5136	LOC_Os07g06410	1.26374	-1.14745	0.141321	-0.257612
5139	LOC_Os07g06500	1.0687	-0.453203	0.547549	-1.16305
5151	LOC_Os07g07520	1.05602	-0.14916	0.398438	-1.3053
5152	LOC_Os07g07530	1.00352	0.526617	-0.243078	-1.28706
5154	LOC_Os07g07610	1.4501	-0.316225	-0.289129	-0.84475
5159	LOC_Os07g07974	1.20316	-0.274221	0.258636	-1.18757
5171	LOC_Os07g08710	1.06339	0.0723196	0.212866	-1.34858
5186	LOC_Os07g09630	0.142085	0.76102	0.546661	-1.44977
5188	LOC_Os07g09870	1.22659	-0.12638	0.11106	-1.21127
5191	LOC_Os07g10090	1.1425	-0.512734	0.470445	-1.10021
5194	LOC_Os07g10570	1.15099	-0.495371	-0.655617	NaN
5195	LOC_Os07g10580	1.36154	0.0783171	-0.492446	-0.947407
5203	LOC_Os07g10890	1.23647	-1.08234	0.30229	-0.456422
5206	LOC_Os07g11120	0.842866	0.389386	0.214155	-1.44641
5207	LOC_Os07g11510	1.45422	-0.518676	-0.168939	-0.766604
5208	LOC_Os07g12030	1.38385	-0.574296	0.0575387	-0.867089
5209	LOC_Os07g12250	1.35769	0.148162	-0.731478	-0.774377
5210	LOC_Os07g12330	1.02434	-0.0174324	0.346104	-1.35301
5212	LOC_Os07g12560	0.641373	0.0156848	0.76063	-1.41769
5213	LOC_Os07g12630	0.990625	-0.1491	0.485425	-1.32695
5220	LOC_Os07g13540	1.20304	-1.10674	0.353842	-0.450143
5225	LOC_Os07g13810	1.38046	-0.510535	0.0421687	-0.912092
5226	LOC_Os07g13980	0.592093	0.317689	0.578223	-1.488
5231	LOC_Os07g15280	1.06497	0.231034	0.0493697	-1.34537
5233	LOC_Os07g15880	1.47121	-0.331115	-0.375146	-0.764954
5234	LOC_Os07g15940	1.31878	-1.01884	-0.448144	0.148208
5236	LOC_Os07g16364	1.0416	0.115344	0.206548	-1.36349
5239	LOC_Os07g17220	1.11845	-0.0480491	0.230917	-1.30132
5244	LOC_Os07g17780	1.12501	-0.968392	0.547911	-0.704529
5251	LOC_Os07g22580	1.14705	0.127491	0.0168638	-1.29141
5257	LOC_Os07g22930	1.06566	0.374527	-0.133989	-1.3062
5261	LOC_Os07g23720	1.46104	-0.424341	-0.790311	-0.246387
5263	LOC_Os07g23770	1.29844	-0.609181	0.24926	-0.93852
5293	LOC_Os07g29170	0.877051	0.171051	0.384867	-1.43297
5306	LOC_Os07g30110	1.12054	0.135331	0.0566979	-1.31257
5308	LOC_Os07g30240	1.32667	0.127506	-0.438651	-1.01552
5316	LOC_Os07g30980	1.0303	0.251762	0.0846659	-1.36672
5325	LOC_Os07g32480	1.24352	-0.0373512	-0.00107896	-1.20509
5326	LOC_Os07g32550	1.33996	-0.915336	0.159528	-0.584148
5331	LOC_Os07g32730	0.822865	0.413237	0.215062	-1.45116
5337	LOC_Os07g33360	1.17318	-0.0228279	0.118182	-1.26853
5338	LOC_Os07g33370	0.790879	0.641846	-0.0321865	-1.40054
5339	LOC_Os07g33410	1.21455	0.325294	-0.428242	-1.1116
5341	LOC_Os07g33580	1.38787	-0.36185	-0.969363	-0.0566592
5373	LOC_Os07g35610	1.3123	0.180474	-0.490338	-1.00243
5383	LOC_Os07g36130	0.897811	0.605073	-0.160471	-1.34241
5385	LOC_Os07g36400	1.12155	-0.00390922	0.188685	-1.30633
5394	LOC_Os07g36780	1.29707	-1.14263	-0.0704606	-0.0839744
5396	LOC_Os07g36870	0.966537	0.334315	0.093862	-1.39471
5399	LOC_Os07g37045	0.338508	0.17043	0.91319	-1.42213
5447	LOC_Os07g40150	1.15222	0.161715	-0.0312643	-1.28267
5448	LOC_Os07g40170	0.953958	0.265928	0.188551	-1.40844
5449	LOC_Os07g40220	1.22021	-0.431576	0.31767	-1.10631
5450	LOC_Os07g40240	0.995035	-0.244734	0.538232	-1.28853
5454	LOC_Os07g40310	1.32464	0.21955	-0.722855	-0.821339
5456	LOC_Os07g40434	1.41013	-0.0550215	-0.465015	-0.890094
5457	LOC_Os07g40480	1.02577	0.332529	-0.00285985	-1.35544
5473	LOC_Os07g41200	1.14504	0.469292	-0.519421	-1.09492
5502	LOC_Os07g42900	0.381721	0.735668	0.360218	-1.47761
5507	LOC_Os07g43040	1.32006	-1.10026	-0.00331779	-0.216473
5515	LOC_Os07g43390	1.18264	0.0812861	-0.00108064	-1.26284
5516	LOC_Os07g43540	1.01023	0.551146	-0.302806	-1.25857
5531	LOC_Os07g44250	1.45131	-0.247055	-0.370218	-0.834033
5533	LOC_Os07g44360	1.04629	0.144387	0.171329	-1.36201
5534	LOC_Os07g44400	1.29163	-0.231569	0.0683821	-1.12844
5535	LOC_Os07g44410	1.02613	-0.511865	0.624014	-1.13827
5536	LOC_Os07g44430	1.10662	-0.603867	0.549988	-1.05274
5538	LOC_Os07g44690	1.03973	-0.3185	0.521831	-1.24306
5546	LOC_Os07g45330	1.22241	-0.0450983	0.047996	-1.22531
5558	LOC_Os07g46540	1.00695	0.177104	0.199703	-1.38376
5568	LOC_Os07g47080	1.36747	-0.0874893	-0.250626	-1.02935
5569	LOC_Os07g47090	1.37377	-0.581859	0.0839515	-0.875865
5572	LOC_Os07g47260	1.28849	-0.342555	0.149544	-1.09548
5584	LOC_Os07g47710	1.28816	0.106406	-0.274849	-1.11972
5586	LOC_Os07g47960	1.4381	-0.426984	-0.850792	-0.160325
5588	LOC_Os07g48020	1.44867	-0.791712	-0.499879	-0.157077
5593	LOC_Os07g48170	1.45984	-0.483965	-0.206434	-0.769439
5595	LOC_Os07g48260	1.02094	-0.0228441	0.355081	-1.35317
5606	LOC_Os07g48560	1.45938	-0.789239	-0.228393	-0.44175
5611	LOC_Os07g48700	1.04078	0.341667	-0.0414276	-1.34102
5622	LOC_Os07g49070	1.05429	0.231567	0.0670535	-1.35291
5644	LOC_Os08g01580	1.26528	-0.164961	0.0689115	-1.16923
5658	LOC_Os08g02220	1.18144	-0.245898	0.275912	-1.21145
5663	LOC_Os08g02440	0.895118	0.0488902	0.463624	-1.40763
5671	LOC_Os08g03560	1.19341	-0.11458	0.16083	-1.23966
5673	LOC_Os08g03620	1.32508	-0.664331	0.210245	-0.870992
5676	LOC_Os08g03890	1.36741	-0.0323451	-0.322596	-1.01247
5678	LOC_Os08g04190	1.17155	0.231665	-0.158795	-1.24442
5684	LOC_Os08g04440	1.21694	-0.00907709	0.0243683	-1.23223
5686	LOC_Os08g04560	1.17574	-0.551199	0.435663	-1.0602
5689	LOC_Os08g05290	1.08952	0.0789917	0.165416	-1.33392
5693	LOC_Os08g06040	1.3821	0.0312053	-0.494388	-0.918916
5697	LOC_Os08g06370	1.15798	0.279235	-0.195008	-1.24221
5702	LOC_Os08g06600	1.23794	-0.158404	0.115876	-1.19541
5715	LOC_Os08g08040	1.40305	-0.0910244	-0.371007	-0.941019
5719	LOC_Os08g08205	1.18539	-1.06624	0.415236	-0.534379
5726	LOC_Os08g09390	0.983727	0.508699	-0.171828	-1.3206
5729	LOC_Os08g09740	1.16564	0.206639	-0.112987	-1.25929
5730	LOC_Os08g09750	1.05861	0.0421061	0.247071	-1.34779
5734	LOC_Os08g09920	1.40946	-0.43266	-0.0705795	-0.906223
5735	LOC_Os08g09950	1.10089	0.116804	0.109833	-1.32753
5758	LOC_Os08g13990	0.946455	0.212018	0.253903	-1.41238
5779	LOC_Os08g16030	1.12895	0.240069	-0.0800491	-1.28897
5783	LOC_Os08g16610	1.33239	-0.161216	-0.0791621	-1.09201
5796	LOC_Os08g18150	0.840576	0.110101	0.481066	-1.43174
5812	LOC_Os08g25090	1.30024	-0.689797	0.263657	-0.874098
5815	LOC_Os08g25690	1.06272	0.130103	0.159334	-1.35215
5816	LOC_Os08g25734	1.2335	0.26669	-0.374538	-1.12565
5817	LOC_Os08g25799	1.37556	-0.669592	0.0999345	-0.805906
5818	LOC_Os08g25820	1.34044	-0.418156	0.0879791	-1.01026
5824	LOC_Os08g27090	1.42853	-0.14956	-0.395493	-0.883474
5828	LOC_Os08g27780	1.07614	0.497134	-0.364046	-1.20923
5829	LOC_Os08g27810	1.19256	0.30167	-0.316745	-1.17748
5831	LOC_Os08g28170	1.28901	-0.102655	-0.0345209	-1.15183
5844	LOC_Os08g29615	1.30333	-1.13265	-0.0413751	-0.129303
5856	LOC_Os08g30870	1.38033	-0.44344	0.0107008	-0.947593
5867	LOC_Os08g31690	1.01365	0.00599324	0.342422	-1.36207
5868	LOC_Os08g31810	1.3913	-0.778823	0.0612982	-0.673773
5871	LOC_Os08g31930	1.11557	0.194232	0.000832589	-1.31064
5886	LOC_Os08g32600	1.08248	0.269292	-0.0270159	-1.32476
5887	LOC_Os08g32610	1.21523	0.0243333	-0.00562041	-1.23394
5893	LOC_Os08g33100	1.01593	0.263911	0.09466	-1.37451
5894	LOC_Os08g33140	0.665366	-0.0247351	0.763998	-1.40463
5900	LOC_Os08g33530	1.32356	-0.788899	0.224044	-0.758704
5909	LOC_Os08g34170	1.35787	-0.542698	0.106922	-0.922089
5910	LOC_Os08g34240	0.438393	0.752071	0.280438	-1.4709
5914	LOC_Os08g34360	1.35147	-0.129869	-1.06385	-0.157752
5915	LOC_Os08g34380	1.18379	-0.00396129	0.0818815	-1.26171
5923	LOC_Os08g35090	1.27265	0.0161205	-0.120157	-1.16862
5934	LOC_Os08g36220	1.432	-0.303447	-0.232241	-0.896309
5938	LOC_Os08g36490	0.74335	0.560882	0.148612	-1.45284
5942	LOC_Os08g36700	1.09569	-0.387595	0.482176	-1.19027
5947	LOC_Os08g36980	1.31411	-1.11949	-0.118834	-0.0757795
5953	LOC_Os08g37290	1.0648	-0.330551	0.495253	-1.2295
5962	LOC_Os08g37730	1.42707	-0.164779	-0.895362	-0.366932
5969	LOC_Os08g38300	0.917994	0.239645	0.266697	-1.42434
5976	LOC_Os08g38740	1.03957	0.487099	-0.255075	-1.2716
5977	LOC_Os08g38760	1.07483	-0.32892	0.480966	-1.22688
5985	LOC_Os08g38990	0.964337	0.328941	0.103549	-1.39683
5986	LOC_Os08g39040	0.964976	-0.108185	0.490862	-1.34765
5990	LOC_Os08g39210	0.793469	-0.458594	0.85824	-1.19312
6001	LOC_Os08g39590	1.15238	0.0674559	0.069585	-1.28943
6008	LOC_Os08g39890	1.03337	-0.449566	0.591166	-1.17497
6009	LOC_Os08g39930	1.16052	-0.373566	0.382414	-1.16936
6011	LOC_Os08g40020	1.0689	-0.964145	0.626733	-0.731491
6012	LOC_Os08g40030	1.08125	-0.895088	0.618394	-0.804554
6015	LOC_Os08g40170	0.992359	0.242399	0.155328	-1.39009
6018	LOC_Os08g40280	0.359545	0.65969	0.469187	-1.48842
6027	LOC_Os08g40610	1.32211	0.111739	-0.391658	-1.04219
6055	LOC_Os08g42600	0.7009	-0.370771	0.91122	-1.24135
6057	LOC_Os08g42620	1.08581	-0.577631	0.569993	-1.07817
6062	LOC_Os08g42920	1.36428	-0.276724	-0.0586031	-1.02895
6063	LOC_Os08g42940	1.25578	-0.845634	0.353411	-0.763557
6077	LOC_Os08g43390	0.492491	0.452683	0.553535	-1.49871
6109	LOC_Os08g45170	1.09343	0.273321	-0.0526271	-1.31413
6112	LOC_Os09g01470	1.22929	-0.973731	0.376232	-0.631787
6114	LOC_Os09g01650	1.35847	0.137821	-0.658303	-0.837983
6118	LOC_Os09g02250	1.22903	0.0491538	-0.0602155	-1.21797
6119	LOC_Os09g02360	1.27701	-0.558152	0.272766	-0.991622
6121	LOC_Os09g02770	0.953597	-0.106307	0.503826	-1.35112
6124	LOC_Os09g03630	1.32969	0.189214	-0.61349	-0.905409
6143	LOC_Os09g07800	1.49862	-0.50673	-0.443718	-0.548169
6162	LOC_Os09g10950	1.37636	-0.0556552	-0.320933	-0.99977
6165	LOC_Os09g11240	1.34925	-0.214422	-0.0726285	-1.0622
6167	LOC_Os09g11440	1.18811	-0.167362	0.210528	-1.23128
6170	LOC_Os09g11880	1.28349	0.120722	-0.282473	-1.12174
6171	LOC_Os09g12780	1.02416	0.411678	-0.105222	-1.33062
6182	LOC_Os09g14590	1.2716	-1.13651	0.135254	-0.270341
6185	LOC_Os09g14820	0.813099	0.0462127	0.562193	-1.4215
6186	LOC_Os09g14920	1.27149	0.0879772	-0.204594	-1.15487
6187	LOC_Os09g15170	1.06433	-0.822694	0.641151	-0.882784
6190	LOC_Os09g15630	0.673111	0.241717	0.559946	-1.47477
6195	LOC_Os09g15810	1.3346	-0.347345	0.0590373	-1.04629
6200	LOC_Os09g16520	0.945697	0.447661	-0.0131099	-1.38025
6213	LOC_Os09g19880	1.01409	0.190469	0.175491	-1.38005
6222	LOC_Os09g20650	1.49476	-0.533505	-0.578282	-0.38297
6237	LOC_Os09g21510	1.25221	0.153575	-0.244483	-1.1613
6240	LOC_Os09g21740	0.682218	0.425898	0.378473	-1.48659
6241	LOC_Os09g21770	1.39149	-0.453101	-0.011936	-0.926452
6242	LOC_Os09g21802	1.34114	-0.468489	0.11189	-0.984546
6246	LOC_Os09g23220	1.0396	-0.0694401	0.364564	-1.33473
6253	LOC_Os09g23725	0.688786	-0.222077	0.854613	-1.32132
6254	LOC_Os09g24290	0.981529	0.263466	0.149571	-1.39457
6258	LOC_Os09g24406	1.39499	-0.968284	-0.100672	-0.326034
6259	LOC_Os09g24414	1.25485	-1.19302	-0.0227071	-0.0391249
6260	LOC_Os09g24416	1.36579	-1.02973	-0.262405	-0.073648
6261	LOC_Os09g24490	0.807738	-0.114441	0.676614	-1.36991
6269	LOC_Os09g24954	1.37045	-0.347575	-0.0226088	-1.00027
6270	LOC_Os09g24970	0.339788	0.74342	0.392527	-1.47573
6271	LOC_Os09g25000	0.769588	0.591998	0.0709763	-1.43256
6273	LOC_Os09g25100	1.22341	-0.548277	0.360566	-1.03569
6275	LOC_Os09g25250	0.824444	0.224662	0.402676	-1.45178
6278	LOC_Os09g25380	1.20174	0.00203405	0.0428209	-1.24659
6280	LOC_Os09g25440	1.22977	0.138199	-0.167808	-1.20017
6294	LOC_Os09g26340	0.789634	0.592318	0.0407143	-1.42267
6306	LOC_Os09g26999	1.40173	-0.607268	0.0215813	-0.81604
6310	LOC_Os09g27060	0.798852	-0.399827	0.830624	-1.22965
6331	LOC_Os09g28120	1.4987	-0.544479	-0.444287	-0.509939
6333	LOC_Os09g28200	1.31081	-0.311294	0.0856254	-1.08514
6343	LOC_Os09g28520	1.47028	-0.406321	-0.300509	-0.763454
6355	LOC_Os09g29100	1.33394	-0.59446	0.175142	-0.914625
6356	LOC_Os09g29130	1.25934	-0.859729	0.345669	-0.74528
6368	LOC_Os09g29760	1.20827	-0.0423038	0.0722082	-1.23818
6375	LOC_Os09g30200	0.905859	-0.108446	0.562991	-1.3604
6377	LOC_Os09g30250	1.48313	-0.521536	-0.299168	-0.66243
6378	LOC_Os09g30270	1.43653	-0.428522	-0.154208	-0.853799
6382	LOC_Os09g30380	1.3931	-0.664698	0.0554273	-0.783826
6398	LOC_Os09g31180	1.39208	0.0463435	-0.60646	-0.831965
6405	LOC_Os09g31450	0.991381	0.0373276	0.347809	-1.37652
6418	LOC_Os09g32274	1.11981	-0.252865	0.374701	-1.24165
6428	LOC_Os09g32730	0.983819	0.536926	-0.218395	-1.30235
6429	LOC_Os09g32760	1.25567	0.300065	-0.529753	-1.02598
6433	LOC_Os09g32930	0.929528	0.50425	-0.0634944	-1.37028
6437	LOC_Os09g32976	1.36554	0.0277225	-0.410323	-0.982939
6450	LOC_Os09g34180	1.07576	-0.414178	0.521363	-1.18295
6454	LOC_Os09g34290	1.48305	-0.427363	-0.702022	-0.353667
6459	LOC_Os09g34960	1.28736	-0.472807	0.220176	-1.03473
6460	LOC_Os09g35010	0.990615	-0.155917	0.489848	-1.32455
6461	LOC_Os09g35020	1.0733	-0.457903	0.543472	-1.15887
6471	LOC_Os09g35890	1.20811	0.151849	-0.135622	-1.22434
6478	LOC_Os09g36110	1.192	-0.408335	0.351585	-1.13525
6483	LOC_Os09g36280	1.07836	0.211072	0.0485645	-1.338
6493	LOC_Os09g36740	1.18265	0.0697078	0.011119	-1.26347
6495	LOC_Os09g36760	1.04438	-0.137611	0.406627	-1.31339
6496	LOC_Os09g36790	1.35799	-0.777119	0.147321	-0.728188
6499	LOC_Os09g36850	1.01624	-0.138673	0.445228	-1.3228
6502	LOC_Os09g36900	0.92294	0.59822	-0.19784	-1.32332
6503	LOC_Os09g36910	1.25545	-0.848806	0.353759	-0.760407
6505	LOC_Os09g36950	0.419717	0.210052	0.821208	-1.45098
6521	LOC_Os09g37510	0.873473	0.192656	0.370155	-1.43628
6523	LOC_Os09g37570	0.848496	0.056964	0.513417	-1.41888
6526	LOC_Os09g37650	1.23743	-0.142037	0.103707	-1.1991
6528	LOC_Os09g37910	1.10469	0.184889	0.0312164	-1.3208
6532	LOC_Os09g38020	0.312561	0.1859	0.92199	-1.42045
6533	LOC_Os09g38110	1.01523	-0.838272	0.70239	-0.879349
6541	LOC_Os09g38450	0.989928	0.228862	0.173209	-1.392
6546	LOC_Os09g38660	1.2192	-0.765268	0.415257	-0.869186
6547	LOC_Os09g38710	1.07759	-0.0133687	0.265485	-1.32971
6556	LOC_Os09g39280	1.30831	0.253488	-0.828028	-0.733775
6564	LOC_Os09g39670	1.40906	-0.298724	-0.162167	-0.948167
6568	LOC_Os09g39780	1.48834	-0.47921	-0.656299	-0.352827
6580	LOC_Os10g02100	0.64496	0.232694	0.596727	-1.47438
6588	LOC_Os10g02814	1.21978	-0.10741	0.107854	-1.22023
6593	LOC_Os10g03730	1.44004	-0.765745	-0.0998706	-0.57442
6594	LOC_Os10g03750	0.98941	0.545156	-0.244586	-1.28998
6597	LOC_Os10g03930	1.34908	-0.969342	-0.479919	0.100181
6599	LOC_Os10g04770	0.904152	0.601426	-0.166523	-1.33905
6600	LOC_Os10g05020	1.41694	-0.371444	-0.130455	-0.915039
6603	LOC_Os10g05600	1.08437	-0.200492	0.392729	-1.2766
6604	LOC_Os10g05690	1.10243	-0.24794	0.396802	-1.25129
6612	LOC_Os10g05890	1.43506	-0.0700268	-0.727439	-0.637595
6630	LOC_Os10g08580	0.8767	0.637415	-0.174467	-1.33965
6631	LOC_Os10g08780	1.27428	-0.167643	0.0532235	-1.15986
6632	LOC_Os10g08930	1.36051	0.0512855	-0.432211	-0.979583
6636	LOC_Os10g09870	1.18079	-0.323014	0.323939	-1.18172
6643	LOC_Os10g11100	1.30213	-1.12775	-0.180568	0.00618757
6654	LOC_Os10g13700	1.07134	0.10949	0.165582	-1.34641
6674	LOC_Os10g19970	0.870743	0.569889	-0.0572471	-1.38339
6679	LOC_Os10g20650	1.31288	-0.258176	0.04427	-1.09897
6682	LOC_Os10g21090	0.962269	-0.142677	0.516976	-1.33657
6694	LOC_Os10g21784	1.02263	0.132294	0.219339	-1.37427
6697	LOC_Os10g22039	1.36096	0.0345886	-0.403844	-0.99171
6698	LOC_Os10g22180	1.41758	-0.427685	-0.0964491	-0.893447
6701	LOC_Os10g22780	1.12264	-0.32731	-0.79533	NaN
6702	LOC_Os10g22820	1.12662	-0.344105	-0.782512	NaN
6703	LOC_Os10g22890	1.44118	-0.809964	-0.131594	-0.499627
6718	LOC_Os10g25220	1.38999	-0.143059	-0.256028	-0.990908
6721	LOC_Os10g25320	1.35348	0.144928	-0.638544	-0.85986
6724	LOC_Os10g25450	1.31513	-0.156107	-0.043606	-1.11542
6729	LOC_Os10g26340	0.704119	0.012525	0.701695	-1.41834
6736	LOC_Os10g26820	1.22636	-0.14802	0.128929	-1.20727
6743	LOC_Os10g28230	0.982546	0.386255	0.00429595	-1.3731
6746	LOC_Os10g28350	0.418701	0.531694	0.547144	-1.49754
6750	LOC_Os10g28660	1.17247	-0.607322	0.457964	-1.02311
6755	LOC_Os10g29310	1.4932	-0.549614	-0.579295	-0.364288
6761	LOC_Os10g30150	0.880916	0.447181	0.0916287	-1.41973
6768	LOC_Os10g30550	1.04125	-0.225112	0.467165	-1.28331
6772	LOC_Os10g30719	1.38577	0.0691748	-0.818147	-0.636793
6774	LOC_Os10g30870	1.34435	-0.422498	0.0818943	-1.00375
6775	LOC_Os10g30880	0.862853	-0.313823	0.727055	-1.27608
6780	LOC_Os10g31930	1.08764	0.194074	0.0512289	-1.33295
6783	LOC_Os10g32270	1.35974	-0.55067	-0.914715	0.105643
6791	LOC_Os10g32820	1.42167	-0.0630269	-0.518212	-0.840434
6803	LOC_Os10g33620	1.11885	-0.378349	0.445487	-1.18599
6813	LOC_Os10g34180	1.44522	-0.230278	-0.362258	-0.852687
6819	LOC_Os10g34500	1.08923	0.330588	-0.119836	-1.29998
6823	LOC_Os10g34820	1.30969	0.0366795	-0.239024	-1.10735
6832	LOC_Os10g35480	1.30592	-0.787547	0.260428	-0.778798
6837	LOC_Os10g35580	1.48076	-0.38713	-0.374402	-0.719231
6838	LOC_Os10g35630	1.03367	0.21625	0.117876	-1.3678
6839	LOC_Os10g35640	1.43596	-0.135636	-0.45754	-0.842783
6840	LOC_Os10g35680	1.33808	0.0293739	-0.313776	-1.05367
6902	LOC_Os10g38860	1.48687	-0.486403	-0.338727	-0.661739
6923	LOC_Os10g39830	1.44734	-0.111643	-0.686381	-0.649319
6925	LOC_Os10g39850	0.808285	0.483061	0.154184	-1.44553
6936	LOC_Os10g40270	1.4082	-0.561995	-0.00892041	-0.837287
6949	LOC_Os10g40559	1.29392	0.282563	-0.747715	-0.828766
6958	LOC_Os10g41040	1.41973	-0.074565	-0.480162	-0.865007
6965	LOC_Os10g41380	1.34687	0.0534746	-0.381904	-1.01844
6966	LOC_Os10g41390	1.02813	0.416429	-0.119718	-1.32484
6968	LOC_Os10g41480	1.38126	-0.667197	0.0856995	-0.799763
6970	LOC_Os10g41520	1.4485	-0.447348	-0.183895	-0.817257
6986	LOC_Os10g42490	1.17525	0.0863925	0.00771345	-1.26936
6987	LOC_Os10g42520	1.2054	0.316966	-0.38187	-1.14049
6990	LOC_Os10g42660	0.896382	0.055869	0.456609	-1.40886
7006	LOC_Os11g01530	1.02201	-0.0459938	0.371376	-1.34739
7007	LOC_Os11g01540	0.64246	0.387256	0.461647	-1.49136
7034	LOC_Os11g02620	0.795646	-0.705592	0.920642	-1.0107
7036	LOC_Os11g02740	1.01924	0.234596	0.121428	-1.37527
7046	LOC_Os11g03430	0.518809	0.683154	0.277022	-1.47899
7058	LOC_Os11g04190	0.961348	-0.254877	0.585194	-1.29166
7072	LOC_Os11g05160	1.04969	-0.728828	0.650585	-0.971445
7073	LOC_Os11g05170	0.607638	0.377348	0.508328	-1.49331
7080	LOC_Os11g05480	1.37975	0.0943984	-0.757449	-0.716697
7091	LOC_Os11g05820	0.971892	-0.932805	0.750046	-0.789133
7094	LOC_Os11g05940	0.922305	0.248986	0.251433	-1.42272
7095	LOC_Os11g05980	1.2067	-1.17344	0.271782	-0.305046
7104	LOC_Os11g06840	1.24745	-0.49642	0.301026	-1.05206
7110	LOC_Os11g07270	1.39701	-0.0910842	-0.346909	-0.959018
7111	LOC_Os11g07450	1.3203	-0.650164	0.216999	-0.887134
7116	LOC_Os11g07870	1.21834	-0.0518115	0.0619398	-1.22847
7117	LOC_Os11g07900	0.918147	0.615795	-0.218648	-1.31529
7124	LOC_Os11g08440	1.29812	0.267405	-0.68801	-0.877513
7126	LOC_Os11g08940	1.3694	-0.213428	-0.124634	-1.03134
7133	LOC_Os11g09395	1.32755	-0.472568	0.142067	-0.997049
7134	LOC_Os11g09418	1.23369	-0.344042	0.249413	-1.13906
7135	LOC_Os11g09590	1.15404	-0.341455	0.375204	-1.18778
7139	LOC_Os11g09960	1.39511	-0.539734	0.017586	-0.872959
7141	LOC_Os11g10040	1.1719	-0.762691	0.488659	-0.897868
7142	LOC_Os11g10230	1.22219	-0.638135	0.389323	-0.973377
7151	LOC_Os11g10590	0.862957	-0.34234	0.740338	-1.26096
7158	LOC_Os11g11256	1.25578	-0.598166	0.322731	-0.980341
7159	LOC_Os11g11370	1.19598	0.352723	-0.423664	-1.12504
7160	LOC_Os11g11410	1.19349	-0.0163325	0.0756783	-1.25283
7161	LOC_Os11g11500	1.45321	-0.470766	-0.187937	-0.794506
7165	LOC_Os11g12830	0.931958	0.273751	0.212513	-1.41822
7166	LOC_Os11g12840	0.913763	0.302365	0.208676	-1.4248
7173	LOC_Os11g13930	1.21014	-0.287901	0.255616	-1.17785
7175	LOC_Os11g14010	1.37853	-0.32958	-0.0549611	-0.993988
7177	LOC_Os11g14240	1.09546	0.118291	0.117476	-1.33123
7178	LOC_Os11g14300	1.46261	-0.252349	-0.425233	-0.785028
7190	LOC_Os11g16480	1.40827	-0.325093	-0.138821	-0.944358
7191	LOC_Os11g16590	1.35243	0.123914	-0.556804	-0.919539
7192	LOC_Os11g16770	1.48296	-0.285792	-0.562749	-0.634414
7204	LOC_Os11g19730	1.09977	0.0565336	0.169782	-1.32608
7208	LOC_Os11g22150	1.03901	-0.38878	0.557464	-1.2077
7223	LOC_Os11g25920	1.24103	-1.10318	0.272643	-0.410496
7225	LOC_Os11g26150	1.11288	0.503469	-0.490592	-1.12576
7242	LOC_Os11g28530	1.35818	-1.05271	-0.16875	-0.13672
7244	LOC_Os11g29350	1.4799	-0.33046	-0.433108	-0.716327
7246	LOC_Os11g29510	1.28354	0.213276	-0.44278	-1.05403
7266	LOC_Os11g31660	1.32589	-0.16818	-0.0575167	-1.10019
7273	LOC_Os11g32100	1.17835	0.26596	-0.223284	-1.22103
7280	LOC_Os11g32720	1.28266	-0.566055	0.265232	-0.98184
7282	LOC_Os11g32759	0.545645	-0.192976	0.964464	-1.31713
7284	LOC_Os11g32880	1.22055	-0.866817	0.413179	-0.766916
7286	LOC_Os11g33000	1.25802	0.0373119	-0.110529	-1.18481
7294	LOC_Os11g34150	1.43291	-0.596377	-0.0709797	-0.765552
7296	LOC_Os11g34270	1.16882	-1.10262	0.422925	-0.489124
7306	LOC_Os11g35030	1.09988	-0.341874	0.453488	-1.2115
7307	LOC_Os11g35050	1.11628	-0.0856257	0.264243	-1.2949
7308	LOC_Os11g35060	1.12405	0.244565	-0.0759701	-1.29264
7310	LOC_Os11g35090	0.898095	0.326971	0.204818	-1.42988
7317	LOC_Os11g36030	1.21374	-0.533491	0.370814	-1.05106
7319	LOC_Os11g36480	1.4003	-0.346149	-0.100619	-0.953531
7322	LOC_Os11g37080	1.09653	0.326753	-0.129416	-1.29387
7323	LOC_Os11g37100	0.93621	0.299594	0.179013	-1.41482
7326	LOC_Os11g37510	1.3184	0.0490771	-0.280987	-1.08649
7337	LOC_Os11g38200	0.513616	0.145598	0.787916	-1.44713
7338	LOC_Os11g38330	1.03886	-0.229442	0.472946	-1.28236
7340	LOC_Os11g38790	1.48565	-0.491884	-0.665859	-0.327908
7342	LOC_Os11g38850	0.910938	0.360427	0.149206	-1.42057
7343	LOC_Os11g38860	1.15802	0.207348	-0.097927	-1.26744
7351	LOC_Os11g40210	0.949368	-0.152033	0.538807	-1.33614
7352	LOC_Os11g40249	1.35068	0.105842	-0.500535	-0.95599
7355	LOC_Os11g40870	1.09106	-0.218129	-0.872931	NaN
7362	LOC_Os11g42190	0.983401	0.233525	0.178282	-1.39521
7374	LOC_Os11g43404	1.49507	-0.38519	-0.539417	-0.570462
7377	LOC_Os11g43590	1.39855	-0.304604	-0.126918	-0.967033
7386	LOC_Os11g44170	1.37389	-0.216661	-1.02352	-0.133715
7394	LOC_Os11g44920	0.761308	0.171711	0.522344	-1.45536
7430	LOC_Os12g01010	1.24406	-0.566601	0.332763	-1.01022
7433	LOC_Os12g01230	1.02927	0.0662325	0.269609	-1.36511
7439	LOC_Os12g01700	0.790545	0.148175	0.508517	-1.44724
7442	LOC_Os12g01860	1.05503	0.105901	0.194719	-1.35565
7446	LOC_Os12g01940	1.28607	-0.346003	0.156243	-1.09631
7453	LOC_Os12g02230	0.789899	-0.636605	0.913061	-1.06635
7466	LOC_Os12g02540	0.732228	-0.626188	0.963372	-1.06941
7469	LOC_Os12g02710	0.952303	0.423655	0.00736467	-1.38332
7476	LOC_Os12g03090	1.28788	0.212741	-0.458613	-1.04201
7480	LOC_Os12g03180	1.41731	-0.660989	-0.0118911	-0.744432
7489	LOC_Os12g03710	1.39762	-0.126701	-0.969373	-0.301543
7496	LOC_Os12g04000	1.09563	-0.277197	0.423808	-1.24224
7513	LOC_Os12g05410	1.38627	-0.216287	-0.168428	-1.00155
7519	LOC_Os12g05680	1.48247	-0.346512	-0.431925	-0.704031
7526	LOC_Os12g06130	1.48438	-0.293266	-0.570767	-0.620349
7529	LOC_Os12g06160	1.20079	-0.0930527	0.130199	-1.23794
7538	LOC_Os12g06464	1.02149	-0.88623	0.694608	-0.829866
7542	LOC_Os12g06980	1.05006	0.2335	0.0720375	-1.3556
7545	LOC_Os12g07120	1.34033	0.14116	-0.533164	-0.948327
7549	LOC_Os12g07370	1.22635	0.341452	-0.509625	-1.05818
7550	LOC_Os12g07480	1.3153	-0.314379	0.0784288	-1.07935
7589	LOC_Os12g10670	1.01936	0.164881	0.192899	-1.37714
7595	LOC_Os12g10850	0.842473	0.275968	0.332022	-1.45046
7607	LOC_Os12g13570	1.1849	0.0477451	0.0294446	-1.26209
7611	LOC_Os12g14110	1.44092	-0.257081	-0.311828	-0.872015
7613	LOC_Os12g14150	1.48418	-0.57719	-0.291066	-0.615919
7615	LOC_Os12g14440	1.00758	0.149309	0.2257	-1.38259
7616	LOC_Os12g14890	1.17971	-0.416285	0.374463	-1.13788
7617	LOC_Os12g15450	0.970716	-0.204224	0.544721	-1.31121
7620	LOC_Os12g16210	1.17724	0.0716481	0.0194254	-1.26831
7623	LOC_Os12g16290	0.67747	0.697458	0.0573096	-1.43224
7627	LOC_Os12g16690	1.23706	0.10281	-0.140082	-1.19979
7629	LOC_Os12g17120	1.31746	-0.698313	0.231253	-0.8504
7633	LOC_Os12g17530	1.16562	0.441025	-0.523902	-1.08275
7644	LOC_Os12g18450	0.594302	0.120033	0.733075	-1.44741
7647	LOC_Os12g18800	0.847716	0.255136	NaN	-1.10285
7662	LOC_Os12g24320	1.18937	-0.130984	0.180784	-1.23917
7663	LOC_Os12g24550	1.12946	0.0503345	0.126276	-1.30608
7670	LOC_Os12g25350	1.44557	-0.588692	-0.114855	-0.742018
7673	LOC_Os12g26060	0.968426	-0.396686	0.647229	-1.21897
7682	LOC_Os12g28750	1.01692	0.515972	-0.254207	-1.27868
7690	LOC_Os12g29650	1.19474	-0.781655	0.455377	-0.868466
7694	LOC_Os12g29980	1.12475	-0.268561	0.376982	-1.23317
7696	LOC_Os12g30130	1.30711	-0.0902235	-0.0874276	-1.12946
7697	LOC_Os12g30510	1.40857	-0.17584	-0.280789	-0.951936
7698	LOC_Os12g30555	1.32978	-0.10121	-0.131186	-1.09738
7700	LOC_Os12g30640	1.32449	-0.341305	0.0766988	-1.05988
7702	LOC_Os12g31350	1.29146	-0.258957	0.0887417	-1.12125
7706	LOC_Os12g31810	1.16737	0.0437954	0.0659329	-1.2771
7725	LOC_Os12g34040	1.47941	-0.651412	-0.562692	-0.265306
7728	LOC_Os12g34340	0.932406	0.26603	0.219843	-1.41828
7731	LOC_Os12g34510	0.836165	0.624672	-0.0809611	-1.37988
7736	LOC_Os12g35430	0.867414	0.313904	0.261192	-1.44251
7738	LOC_Os12g35570	1.29877	0.216506	-0.514445	-1.00083
7741	LOC_Os12g36030	1.12462	-0.789077	-0.335543	NaN
7742	LOC_Os12g36100	1.46201	-0.584955	-0.699061	-0.177991
7744	LOC_Os12g36170	0.991333	0.363609	0.0179118	-1.37285
7755	LOC_Os12g36890	1.01728	0.150393	0.210142	-1.37781
7756	LOC_Os12g36930	1.38246	0.0878307	-0.724912	-0.74538
7764	LOC_Os12g37630	1.33052	-0.339635	0.0628813	-1.05376
7773	LOC_Os12g38150	1.25951	-0.224181	0.125542	-1.16087
7774	LOC_Os12g38200	0.796805	-0.152976	0.71115	-1.35498
7781	LOC_Os12g38460	1.4343	-0.0894888	-0.548878	-0.795933
7782	LOC_Os12g38590	1.35658	-0.337902	0.00381796	-1.0225
7787	LOC_Os12g38860	1.02879	-0.0663321	0.377273	-1.33973
7794	LOC_Os12g39210	1.05046	0.362414	-0.0871201	-1.32575
7799	LOC_Os12g39700	1.23843	-0.38885	0.265936	-1.11551
7801	LOC_Os12g39920	1.34106	-0.0892867	-0.173047	-1.07872
7802	LOC_Os12g39980	0.971449	-0.0940989	0.47307	-1.35042
7803	LOC_Os12g40120	0.770065	0.282161	0.415639	-1.46787
7804	LOC_Os12g40140	0.944175	0.0245645	0.420811	-1.38955
7805	LOC_Os12g40180	1.42289	-0.62475	-0.0340002	-0.764141
7810	LOC_Os12g40390	1.4169	-0.0687996	-0.475364	-0.872741
7813	LOC_Os12g40760	0.992335	0.520213	-0.20821	-1.30434
7814	LOC_Os12g40780	0.992783	-0.136515	0.474403	-1.33067
7815	LOC_Os12g40860	1.27045	0.160414	-0.305213	-1.12565
7819	LOC_Os12g41140	1.35554	-0.936865	0.104621	-0.523299
7829	LOC_Os12g42020	1.11633	-0.211801	0.353914	-1.25845
7830	LOC_Os12g42040	1.10386	-0.291779	0.420588	-1.23267
7832	LOC_Os12g42160	1.0583	0.123569	0.172709	-1.35458
7837	LOC_Os12g42330	0.553715	0.415003	0.528549	-1.49727
7842	LOC_Os12g42830	1.18791	-0.495521	0.396649	-1.08904
7843	LOC_Os12g42840	1.04851	0.14972	0.162569	-1.3608
7857	LOC_Os12g43840	0.956311	-0.124685	0.512659	-1.34429
7859	LOC_Os12g43940	0.935447	-0.184672	0.575665	-1.32644
7865	LOC_Os12g44090	0.8936	-0.225527	0.64766	-1.31573
1795	LOC_Os02g50050	1.3502	-0.574007	-0.910705	0.134511
5688	LOC_Os08g05080	1.30187	-0.920847	-0.629029	0.248011
7733	LOC_Os12g34550	1.28893	-0.812297	-0.769942	0.293313
1118	LOC_Os01g74500	1.24096	-1.0791	-0.456736	0.294885
5324	LOC_Os07g32406	1.20207	-1.01692	-0.594453	0.40931
3033	LOC_Os04g02264	1.14062	-0.923935	-0.749377	0.532689
3711	LOC_Os04g59050	0.208297	0.402083	0.836883	-1.44726
4809	LOC_Os06g37150	0.0596899	0.647145	0.725433	-1.43227
5416	LOC_Os07g38130	0.07063	0.769454	0.592401	-1.43249
6955	LOC_Os10g40880	0.148289	0.548285	0.755069	-1.45164
540	LOC_Os01g43950	0.110004	0.543535	0.786539	-1.44008
821	LOC_Os01g60020	0.171588	0.364115	0.892857	-1.42856
2231	LOC_Os03g12510	0.0842064	0.462389	0.873377	-1.41997
4661	LOC_Os06g15620	-0.0197237	0.738293	0.688658	-1.40723
4934	LOC_Os06g45480	-0.16152	0.746211	0.767406	-1.3521
5166	LOC_Os07g08460	-0.0476184	0.597399	0.840843	-1.39062
6877	LOC_Os10g37860	NaN	0	NaN	NaN
6878	LOC_Os10g37870	NaN	0	NaN	NaN
7021	LOC_Os11g02270	0.0735195	0.400662	0.929451	-1.40363
2980	LOC_Os03g62550	0.094618	0.355589	0.950324	-1.40053
3714	LOC_Os04g59190	-0.0765274	0.484315	0.95292	-1.36071
3963	LOC_Os05g24150	0.121912	0.223212	1.02655	-1.37168
4074	LOC_Os05g34530	-0.284764	0.594273	0.967264	-1.27677
5252	LOC_Os07g22680	0.20908	0.0309217	1.08965	-1.32966
6457	LOC_Os09g34890	0.312367	-0.115695	1.09952	-1.29619
6727	LOC_Os10g26150	-0.154893	0.58191	0.914813	-1.34183
7869	LOC_Os12g44270	-0.368747	0.614536	0.985294	-1.23108
150	LOC_Os01g09030	0.551006	-0.448588	1.06457	-1.16699
585	LOC_Os01g47340	0.0733931	0.198955	1.07171	-1.34405
671	LOC_Os01g52280	-0.230994	0.500692	1.01832	-1.28801
1000	LOC_Os01g68960	0.366617	-0.210086	1.10689	-1.26342
1110	LOC_Os01g74040	0.555475	-0.476142	1.06975	-1.14908
1216	LOC_Os02g06410	0.502276	-0.35422	1.06862	-1.21668
1430	LOC_Os02g26480	0.0961448	0.0507268	1.14669	-1.29356
1747	LOC_Os02g47605	0.422517	-0.327464	1.11646	-1.21151
2051	LOC_Os03g04240	-0.0206028	0.162349	1.14633	-1.28808
3440	LOC_Os04g46220	-0.129393	0.394465	1.0491	-1.31417
4307	LOC_Os05g48330	-0.00222998	0.208386	1.10839	-1.31455
4455	LOC_Os06g04020	0.536461	-0.422989	1.06729	-1.18076
4715	LOC_Os06g22340	0.816845	-0.768905	0.908875	-0.956815
6353	LOC_Os09g28930	0.769147	-0.703304	0.944731	-1.01057
6416	LOC_Os09g32095	-0.123486	0.284291	1.12189	-1.28269
6510	LOC_Os09g37060	-0.347727	0.521499	1.05154	-1.22531
6928	LOC_Os10g39920	0.554487	-0.513864	1.08143	-1.12205
7275	LOC_Os11g32380	-0.316005	0.418355	1.11499	-1.21734
458	LOC_Os01g37825	0.257662	-0.153847	1.1532	-1.25701
764	LOC_Os01g57250	0.309095	-0.240498	1.15823	-1.22683
803	LOC_Os01g59020	-0.31522	0.412353	1.11888	-1.21602
1578	LOC_Os02g38386	0.88815	-0.868422	0.843611	-0.863339
3994	LOC_Os05g28210	0.166705	-0.11174	1.1887	-1.24367
5087	LOC_Os07g03120	-0.399837	0.497121	1.08896	-1.18624
5145	LOC_Os07g06860	-0.414784	0.492237	1.09764	-1.17509
5744	LOC_Os08g10340	0.910302	-0.907482	0.819511	-0.822331
7079	LOC_Os11g05470	-0.426846	0.52297	1.07881	-1.17493
7083	LOC_Os11g05640	0.765024	-0.776026	0.957463	-0.94646
7120	LOC_Os11g07960	0.307777	-0.262083	1.16785	-1.21355
89	LOC_Os01g04660	0.404692	-0.372799	1.14525	-1.17714
350	LOC_Os01g21120	-0.357452	0.399826	1.14317	-1.18555
2714	LOC_Os03g48750	NaN	NaN	0.707107	-0.707107
3110	LOC_Os04g19140	0.686373	-0.704875	1.01719	-0.998685
3165	LOC_Os04g31610	0.695645	-0.713802	1.01068	-0.99252
3620	LOC_Os04g54010	NaN	NaN	0.707107	-0.707107
3653	LOC_Os04g56040	NaN	NaN	0.707107	-0.707107
4675	LOC_Os06g17020	0.0893404	-0.149135	1.24809	-1.1883
4995	LOC_Os06g48300	0.959849	-0.995173	0.755123	-0.719799
5080	LOC_Os07g02790	1.02394	-1.04508	0.665982	-0.644847
5577	LOC_Os07g47470	0.974172	-1.00942	0.735761	-0.700517
5610	LOC_Os07g48660	0.787756	-0.827447	0.940167	-0.900476
7206	LOC_Os11g20160	0.633597	-0.680852	1.05655	-1.0093
1905	LOC_Os02g55550	1.0167	-1.0534	0.672568	-0.635864
2045	LOC_Os03g04070	1.17481	-1.17207	0.34939	-0.352131
2899	LOC_Os03g58170	0.421202	-0.520315	1.17804	-1.07893
4406	LOC_Os06g01720	0.843483	-0.900759	0.887571	-0.830294
4408	LOC_Os06g01800	0.833491	-0.905481	0.897043	-0.825052
5582	LOC_Os07g47670	-0.32624	0.233415	1.23695	-1.14413
5590	LOC_Os07g48090	1.10565	-0.841185	NaN	-0.264467
6376	LOC_Os09g30210	-0.275595	0.176178	1.25139	-1.15197
6537	LOC_Os09g38310	0.227578	-0.33451	1.24313	-1.1362
9	LOC_Os01g01350	0.623396	-0.723081	1.07052	-0.970835
729	LOC_Os01g55450	0.158062	-0.269358	1.25903	-1.14774
1802	LOC_Os02g50372	0.143191	-0.264303	1.26519	-1.14408
3228	LOC_Os04g34540	0.921664	-1.00351	0.795958	-0.714116
3785	LOC_Os05g03760	0.84112	-0.92482	0.888527	-0.804826
4235	LOC_Os05g43880	-0.485638	0.370312	1.2023	-1.08697
4266	LOC_Os05g45820	1.09256	-1.12524	0.535763	-0.50309
6340	LOC_Os09g28489	0.215439	-0.359779	1.25828	-1.11394
7146	LOC_Os11g10370	0.947457	-1.02765	0.762263	-0.682074
7283	LOC_Os11g32870	0.683662	-0.812508	1.02986	-0.901014
628	LOC_Os01g49890	1.24564	-1.20279	-0.00181825	-0.0410334
1514	LOC_Os02g33680	0.652536	-0.779525	1.05306	-0.92607
1581	LOC_Os02g38690	1.10739	-1.1522	0.494172	-0.449357
2574	LOC_Os03g36560	0.984523	-1.0529	0.71234	-0.643964
3169	LOC_Os04g31804	0.712547	-0.838527	1.00671	-0.88073
3486	LOC_Os04g48350	0.619151	-0.755238	1.07725	-0.941166
4643	LOC_Os06g14420	0.302494	-0.475593	1.24139	-1.06829
5706	LOC_Os08g06880	1.03179	-1.12263	0.624639	-0.533804
5746	LOC_Os08g10440	1.16868	-1.20643	0.317206	-0.27945
7792	LOC_Os12g39100	0.779072	-0.933247	0.946056	-0.791881
75	LOC_Os01g04330	1.09324	-1.16858	0.504797	-0.429456
1417	LOC_Os02g24080	1.02768	-1.11437	0.63424	-0.547548
1680	LOC_Os02g44470	0.778689	-0.922171	0.947227	-0.803745
2333	LOC_Os03g17200	0.553675	-0.739977	1.12478	-0.93848
3379	LOC_Os04g43710	1.16087	-1.20394	0.339336	-0.296266
3468	LOC_Os04g47620	1.23746	-1.21134	-0.0355896	0.00946355
3831	LOC_Os05g06540	1.05716	-1.15387	0.570999	-0.474286
170	LOC_Os01g10130	0.790869	-0.972721	0.931106	-0.749254
239	LOC_Os01g13300	0.983843	-1.10364	0.695057	-0.575256
383	LOC_Os01g25065	0.773082	-0.940052	0.950868	-0.783898
634	LOC_Os01g50300	1.22896	-1.21728	-0.068364	0.0566892
1190	LOC_Os02g04690	1.09476	-1.20169	0.472831	-0.365895
2883	LOC_Os03g57220	1.06178	-0.878527	-0.82784	0.644586
3115	LOC_Os04g21950	1.0648	-1.17054	0.548067	-0.442329
3309	LOC_Os04g39650	0.661223	-0.867811	1.0489	-0.842314
3542	LOC_Os04g51190	1.17189	-1.22765	0.270765	-0.215002
4598	LOC_Os06g11970	0.804569	-1.11957	0.315003	NaN
5183	LOC_Os07g09480	1.21199	-1.23698	-0.00564068	0.030625
5382	LOC_Os07g36110	0.999432	-1.13422	0.661363	-0.526577
7182	LOC_Os11g14420	1.03919	-1.19038	0.571395	-0.420204
1515	LOC_Os02g33790	0.181775	-0.422806	1.29507	-1.05404
5547	LOC_Os07g45370	1.05426	-1.20024	0.540592	-0.394616
7564	LOC_Os12g08140	0.995838	-1.18019	0.6392	-0.454853
1700	LOC_Os02g45450	1.18283	-1.2632	0.0718167	0.00855723
3151	LOC_Os04g29680	1.18299	-1.2614	-0.0170688	0.0954834
6299	LOC_Os09g26730	1.10106	-1.25939	0.386632	-0.228303
1438	LOC_Os02g27000	0.806059	-1.05976	0.899831	-0.646135
2766	LOC_Os03g51610	1.0665	-1.25192	0.46559	-0.280168
3218	LOC_Os04g33970	-0.106464	-0.128112	1.3307	-1.09612
4633	LOC_Os06g13720	0.817925	-1.07109	0.885437	-0.632274
919	LOC_Os01g64730	0.561393	-0.845984	1.1243	-0.839706
1349	LOC_Os02g14980	0.899056	-1.15075	0.772295	-0.520596
4548	LOC_Os06g08830	0.579572	-0.874129	1.11077	-0.816208
6045	LOC_Os08g41960	0.988334	-1.21975	0.620008	-0.388595
1282	LOC_Os02g09980	0.99446	-1.23516	0.598087	-0.357389
3118	LOC_Os04g23140	0.0591554	-0.337117	1.3315	-1.05354
3451	LOC_Os04g46892	0.173368	-0.469576	1.3112	-1.01499
5961	LOC_Os08g37700	1.06363	-1.27301	0.440999	-0.23162
45	LOC_Os01g03320	0.0881225	-0.381156	1.33058	-1.03755
1586	LOC_Os02g39140	-0.442771	0.242885	1.2672	-1.06732
3153	LOC_Os04g30310	0.977418	-1.25469	0.60338	-0.326111
645	LOC_Os01g50910	0.689373	-1.02378	1.01003	-0.675624
3210	LOC_Os04g33820	0.848801	-1.1645	0.818775	-0.503077
3541	LOC_Os04g51172	0.278275	-0.619244	1.28426	-0.943286
995	LOC_Os01g68570	0.937428	-1.2434	0.666974	-0.360998
7167	LOC_Os11g13540	-0.153395	-0.142005	1.35449	-1.05909
409	LOC_Os01g29469	1.13607	-1.28915	-0.057129	0.210204
1199	LOC_Os02g05620	1.01223	-1.29486	0.501026	-0.218393
2560	LOC_Os03g32420	0.36679	-0.732222	1.24633	-0.880897
1201	LOC_Os02g05730	0.991844	-1.28875	0.54298	-0.246078
2257	LOC_Os03g13840	1.09147	-1.32541	0.227962	0.00597747
3469	LOC_Os04g47660	1.0684	-1.32513	0.314918	-0.058183
1787	LOC_Os02g49720	0.445183	-0.843467	1.2019	-0.80362
4160	LOC_Os05g39440	1.08466	-1.33461	0.199473	0.0504708
2179	LOC_Os03g10224	0.313501	-0.707678	1.27487	-0.880692
2456	LOC_Os03g22790	1.01997	-1.32841	0.425716	-0.11727
481	LOC_Os01g40070	0.654147	-1.05675	1.03025	-0.627652
1672	LOC_Os02g44040	0.686175	-1.08768	0.996211	-0.594702
5573	LOC_Os07g47370	0.972276	-1.30791	0.547103	-0.211464
219	LOC_Os01g12560	1.00713	-1.32792	0.452668	-0.131879
3523	LOC_Os04g49980	0.365973	-0.79149	1.24936	-0.823841
340	LOC_Os01g20030	0.608438	-1.04312	1.068	-0.63332

## Sheet: Cluster3
Cluster 3 of all DEGs
Original row	DEGs	SP3	SP4	FP3	FP4
88	LOC_Os01g04640	-1.41163	0.413811	0.0876815	0.910142
121	LOC_Os01g07520	-1.43275	0.552003	0.0835324	0.797213
126	LOC_Os01g07780	-1.24359	0.301521	-0.206756	1.14883
185	LOC_Os01g10960	-1.45706	0.696266	0.153684	0.607108
259	LOC_Os01g14530	-1.45845	0.800065	0.239509	0.418875
286	LOC_Os01g16120	-1.48446	0.370186	0.418294	0.695977
287	LOC_Os01g16140	-1.2777	0.986904	-0.273668	0.564462
349	LOC_Os01g21034	-1.03493	0.958322	-0.671491	0.748095
386	LOC_Os01g25540	-1.33522	0.588338	-0.170682	0.917561
445	LOC_Os01g36460	-1.37183	0.417511	-0.0170025	0.971324
462	LOC_Os01g38510	-1.49714	0.412184	0.535393	0.549566
584	LOC_Os01g47330	-1.2594	0.881757	-0.342745	0.720383
618	LOC_Os01g49280	-1.43016	0.43496	0.130021	0.865182
619	LOC_Os01g49320	-1.40007	0.623743	-0.029807	0.806136
708	LOC_Os01g54340	-1.07262	0.993201	-0.615987	0.695408
772	LOC_Os01g57570	-1.43648	0.388016	0.18048	0.867984
824	LOC_Os01g60340	-1.49311	0.626442	0.397007	0.46966
899	LOC_Os01g63770	-1.21145	0.585169	-0.391782	1.01807
966	LOC_Os01g66830	-1.34462	0.534102	-0.132457	0.942971
1002	LOC_Os01g69060	-1.35357	0.36211	-0.0263993	1.01786
1042	LOC_Os01g71170	-1.39879	0.918165	0.0343341	0.446292
1107	LOC_Os01g73980	-1.23766	0.580308	-0.347856	1.00521
1167	LOC_Os02g03570	-1.25252	0.767278	-0.359359	0.844598
1287	LOC_Os02g10240	-1.25829	0.804929	-0.350387	0.803751
1354	LOC_Os02g15660	-1.03905	0.965484	-0.665184	0.738748
1384	LOC_Os02g18410	-1.40666	0.834879	0.00231836	0.56946
1397	LOC_Os02g20540	-1.22578	0.884178	-0.402492	0.744098
1459	LOC_Os02g29960	-1.42692	0.691289	0.0396216	0.696014
1535	LOC_Os02g35840	-1.45727	0.658637	0.150656	0.647975
1540	LOC_Os02g36220	-1.3069	0.324926	-0.10243	1.08441
1622	LOC_Os02g41770	-1.3669	0.494061	-0.0668482	0.939689
1714	LOC_Os02g46140	-1.42816	0.453476	0.113377	0.86131
1753	LOC_Os02g47980	-1.48432	0.698253	0.380827	0.405237
1822	LOC_Os02g51150	-1.19154	0.614758	-0.431317	1.0081
1851	LOC_Os02g52480	-1.31026	0.836203	-0.248574	0.72263
1870	LOC_Os02g53320	-1.47474	0.655991	0.236665	0.582081
1903	LOC_Os02g55440	-1.24268	0.857756	-0.375838	0.76076
2001	LOC_Os03g02380	-1.14105	0.72924	-0.529424	0.941235
2173	LOC_Os03g09970	-1.46451	0.750618	0.221003	0.49289
2196	LOC_Os03g11290	-1.46944	0.397846	0.303068	0.768522
2197	LOC_Os03g11300	-1.36198	0.549798	-0.100334	0.912511
2227	LOC_Os03g12290	-1.30102	0.571705	-0.233073	0.962385
2357	LOC_Os03g18110	-1.30519	0.712515	-0.257367	0.850041
2457	LOC_Os03g22820	-1.40473	0.363752	0.100607	0.94037
2523	LOC_Os03g28310	-1.47071	0.747548	0.270165	0.452995
2554	LOC_Os03g32050	-1.21158	0.674369	-0.414402	0.951614
2598	LOC_Os03g39740	-1.21849	0.883855	-0.414956	0.749593
2659	LOC_Os03g45340	-1.40823	0.876872	0.0345775	0.49678
2703	LOC_Os03g48220	-1.42243	0.588887	0.0409461	0.792601
2728	LOC_Os03g49580	-1.30659	1.101	-0.0696552	0.275246
2733	LOC_Os03g50110	-1.49959	0.532895	0.484121	0.482574
2746	LOC_Os03g50820	-1.39985	0.766515	-0.0385141	0.671852
2810	LOC_Os03g53800	-1.32217	0.679797	-0.218908	0.861285
2973	LOC_Os03g62090	-1.19629	0.565873	-0.409352	1.03977
3014	LOC_Os03g64380	-1.47397	0.683693	0.240693	0.549584
3081	LOC_Os04g14190	-1.33268	1.04728	-0.0651875	0.35059
3099	LOC_Os04g16824	-1.45019	0.844758	0.297017	0.308414
3103	LOC_Os04g17650	-1.25924	0.786879	-0.348441	0.820804
3175	LOC_Os04g32340	-1.31876	1.09064	-0.0365436	0.264665
3192	LOC_Os04g33310	-1.48549	0.47769	0.334621	0.673177
3221	LOC_Os04g34100	-1.33809	1.03431	-0.0644341	0.368211
3287	LOC_Os04g38520	-1.20504	1.0947	-0.359223	0.469562
3411	LOC_Os04g45090	-1.21986	0.779421	-0.415168	0.855611
3449	LOC_Os04g46780	-1.25118	0.181431	-0.10911	1.17886
3450	LOC_Os04g46830	-1.40338	0.469824	0.0343255	0.89923
3460	LOC_Os04g47300	-1.34859	0.867121	-0.155188	0.636655
3481	LOC_Os04g48170	-1.31119	0.811054	-0.248888	0.749021
3587	LOC_Os04g52700	-1.31359	0.194355	0.00717754	1.11205
3588	LOC_Os04g52725	-1.13881	1.11217	-0.469291	0.495937
3710	LOC_Os04g59010	-1.39598	0.980664	0.248166	0.167155
3743	LOC_Os05g01580	-1.24457	0.393077	-0.25763	1.10913
3790	LOC_Os05g03934	-1.37513	0.433073	-0.017721	0.959773
3856	LOC_Os05g08390	-1.21118	0.715161	-0.422278	0.918297
3991	LOC_Os05g28090	-1.27052	0.211149	-0.0948443	1.15421
4030	LOC_Os05g31750	-1.38021	0.624638	-0.0801468	0.835719
4072	LOC_Os05g34500	-1.4971	0.53923	0.546649	0.41122
4081	LOC_Os05g34980	-1.33439	0.259157	0.00181791	1.07342
4392	LOC_Os05g51610	-1.21022	0.769093	-0.430039	0.871166
4393	LOC_Os05g51670	-1.44925	0.832054	0.216657	0.400536
4426	LOC_Os06g02780	-1.38443	0.384549	0.0332577	0.966626
4473	LOC_Os06g04800	-1.45367	0.680337	0.136701	0.636632
4477	LOC_Os06g04889	-1.39438	0.377619	0.0633018	0.953463
4534	LOC_Os06g08120	-1.40948	0.732692	-0.0133902	0.690179
4539	LOC_Os06g08510	-1.36171	0.859936	-0.123531	0.625302
4574	LOC_Os06g10780	-1.34635	0.326022	-0.0192341	1.03956
4577	LOC_Os06g10990	-1.44954	0.742303	0.132577	0.574662
4634	LOC_Os06g13830	-1.34921	0.280721	0.019458	1.04903
4697	LOC_Os06g20040	-1.429	0.26781	0.25497	0.906218
4769	LOC_Os06g34020	-1.44098	0.841881	0.166588	0.43251
4775	LOC_Os06g34830	-1.18584	0.7525	-0.466575	0.899912
4777	LOC_Os06g35140	-1.46465	0.468098	0.234522	0.762028
4970	LOC_Os06g47220	-1.30235	0.53859	-0.219006	0.982769
4996	LOC_Os06g48350	-1.49152	0.541466	0.599251	0.350808
4997	LOC_Os06g48355	-1.49491	0.57687	0.533367	0.384676
5043	LOC_Os06g50600	-1.25837	0.160333	-0.0786485	1.17669
5045	LOC_Os06g50818	-1.49661	0.504237	0.413981	0.578388
5072	LOC_Os07g01660	-1.32444	0.198145	0.0282135	1.09808
5131	LOC_Os07g05720	-1.31734	1.11446	0.0697582	0.133126
5177	LOC_Os07g09040	-1.3026	0.425639	-0.168775	1.04574
5181	LOC_Os07g09370	-1.30473	0.915908	-0.243309	0.632132
5205	LOC_Os07g11110	-1.26721	0.964031	-0.306056	0.609231
5256	LOC_Os07g22850	-1.27169	1.01609	-0.27076	0.526366
5268	LOC_Os07g25420	-1.48489	0.690595	0.434167	0.360125
5527	LOC_Os07g44090	-1.36843	0.320466	0.0363424	1.01162
5631	LOC_Os08g01150	-1.43749	0.506733	0.116319	0.814439
5655	LOC_Os08g02160	-1.37075	0.612637	-0.0996702	0.857782
5656	LOC_Os08g02180	-1.46218	0.802934	0.326459	0.332788
5795	LOC_Os08g18044	-1.45862	0.514828	0.187291	0.756503
5805	LOC_Os08g23180	-1.14396	0.741797	-0.527011	0.929171
5941	LOC_Os08g36630	-1.34918	0.303432	0.00285816	1.04289
6019	LOC_Os08g40410	-1.4417	0.699845	0.0911676	0.65069
6023	LOC_Os08g40500	-1.2758	0.317882	-0.158417	1.11633
6060	LOC_Os08g42720	-1.48067	0.711864	0.43604	0.332767
6072	LOC_Os08g43290	-1.2266	0.837678	-0.404749	0.793674
6130	LOC_Os09g04710	-1.39344	0.607614	-0.0431976	0.82902
6132	LOC_Os09g04995	-1.33019	0.932827	-0.176469	0.573833
6175	LOC_Os09g13650	-1.30638	0.389005	-0.141839	1.05921
6208	LOC_Os09g19140	-1.26856	0.623122	-0.307437	0.952872
6212	LOC_Os09g19734	-1.32068	0.836546	-0.226343	0.710474
6284	LOC_Os09g25650	-1.23759	0.414263	-0.28037	1.1037
6289	LOC_Os09g25850	-1.25667	0.570598	-0.312651	0.998723
6309	LOC_Os09g27040	-1.42738	0.908351	0.222094	0.296932
6322	LOC_Os09g27750	-1.26912	0.773975	-0.330236	0.825378
6488	LOC_Os09g36520	-1.3355	0.443346	-0.111551	1.00371
6608	LOC_Os10g05820	-1.13657	0.923752	-0.53866	0.751483
6609	LOC_Os10g05840	-1.21781	0.917238	-0.411157	0.711731
6649	LOC_Os10g12050	-1.4401	0.37368	0.203176	0.863245
6725	LOC_Os10g25674	-1.44824	0.387921	0.221945	0.838371
6738	LOC_Os10g27170	-1.31408	0.605213	-0.218132	0.926999
6786	LOC_Os10g32580	-1.37071	0.694005	-0.114726	0.791428
6850	LOC_Os10g36350	-1.2499	0.19371	-0.120921	1.17711
6862	LOC_Os10g37100	-1.02791	NaN	0.0583771	0.969533
6888	LOC_Os10g38229	-1.31492	0.301664	-0.070702	1.08396
6967	LOC_Os10g41430	-1.10989	0.845792	-0.581355	0.845457
7025	LOC_Os11g02350	-1.06063	0.93363	-0.641958	0.768955
7106	LOC_Os11g06900	-1.15757	0.84378	-0.513488	0.82728
7115	LOC_Os11g07680	-1.46702	0.592408	0.198105	0.676507
7189	LOC_Os11g16320	-1.29189	0.911583	-0.272287	0.652599
7202	LOC_Os11g19210	-1.4593	0.793365	0.43118	0.234752
7218	LOC_Os11g25560	-1.32924	0.53293	-0.164003	0.960314
7309	LOC_Os11g35080	-1.36088	1.04513	0.211964	0.103785
7318	LOC_Os11g36240	-1.15214	0.509526	NaN	0.642615
7321	LOC_Os11g36940	-1.23837	0.900102	-0.378149	0.716419
7368	LOC_Os11g42660	-1.43535	0.877015	0.365018	0.193319
7373	LOC_Os11g43180	-1.37023	0.897341	-0.0840631	0.556949
7461	LOC_Os12g02340	-1.24974	0.345656	-0.222493	1.12658
7583	LOC_Os12g09620	-1.10572	1.03351	-0.558304	0.630516
7628	LOC_Os12g16720	-1.24525	0.808629	-0.373362	0.809983
7630	LOC_Os12g17320	-1.15466	0.820403	-0.517654	0.851906
7715	LOC_Os12g32640	-1.37126	0.792879	-0.11313	0.691512
7749	LOC_Os12g36750	-1.39346	0.235861	0.170979	0.986618
7825	LOC_Os12g41640	-1.48986	0.443432	0.388724	0.657705
13	LOC_Os01g01520	-1.23142	1.13685	-0.258244	0.35281
17	LOC_Os01g01640	-1.38624	0.495765	-0.0217045	0.912183
19	LOC_Os01g01660	-1.22936	0.645012	-0.379347	0.9637
29	LOC_Os01g02150	-1.40695	0.297891	0.156565	0.952493
68	LOC_Os01g04080	-1.39202	0.540741	-0.0257768	0.877053
74	LOC_Os01g04300	-1.40649	0.455585	0.0499516	0.900957
114	LOC_Os01g07200	-1.3278	0.191969	0.0411217	1.09471
120	LOC_Os01g07420	-1.25788	0.249218	-0.146404	1.15507
134	LOC_Os01g08220	-1.08594	0.835777	-0.613475	0.863635
186	LOC_Os01g11010	-1.32823	0.618613	-0.193529	0.903146
203	LOC_Os01g11760	-1.14873	0.893034	-0.524155	0.779851
204	LOC_Os01g11810	-1.29292	0.546861	-0.23975	0.98581
207	LOC_Os01g12000	-1.13442	0.768498	-0.543526	0.909445
212	LOC_Os01g12190	-1.34511	1.05441	0.00996538	0.280735
229	LOC_Os01g12890	-1.34921	0.975008	-0.0948468	0.469045
230	LOC_Os01g12920	-1.25244	0.25313	-0.159137	1.15845
231	LOC_Os01g13000	-1.45044	0.416841	0.209963	0.823637
234	LOC_Os01g13070	-1.20492	0.798375	-0.440202	0.846749
248	LOC_Os01g13700	-1.46301	0.544992	0.193288	0.724728
249	LOC_Os01g13770	-1.19475	0.589273	-0.419068	1.02455
267	LOC_Os01g14960	-1.27035	1.17533	0.0352454	0.0597757
268	LOC_Os01g14970	-1.31651	0.309519	-0.0726921	1.07968
272	LOC_Os01g15320	-1.27836	0.45819	-0.23004	1.05021
304	LOC_Os01g17330	-1.47981	0.457312	0.313413	0.709085
316	LOC_Os01g18450	-1.37633	0.953684	-0.0198501	0.442498
334	LOC_Os01g19760	-1.4006	0.247747	0.181212	0.971645
345	LOC_Os01g20780	-1.49488	0.387964	0.520306	0.586607
348	LOC_Os01g20980	-1.37798	0.48237	-0.0356356	0.931246
357	LOC_Os01g21960	-1.47505	0.33733	0.391067	0.746656
364	LOC_Os01g22520	-1.41076	0.946088	0.174366	0.290304
371	LOC_Os01g23740	-1.21988	1.09509	-0.32804	0.452829
373	LOC_Os01g24070	-1.27321	0.159054	-0.0482917	1.16245
385	LOC_Os01g25386	-1.39827	0.858507	-0.0148343	0.554599
387	LOC_Os01g25560	-1.22828	0.71975	-0.39535	0.903877
401	LOC_Os01g28030	-1.28408	0.460802	-0.22077	1.04405
410	LOC_Os01g29830	-1.4644	0.305367	0.366691	0.792346
431	LOC_Os01g34010	-1.46327	0.79469	0.377892	0.29069
440	LOC_Os01g35590	-1.0926	0.91495	-0.601583	0.779229
448	LOC_Os01g36580	-1.12252	0.751445	-0.558248	0.929322
464	LOC_Os01g38580	-1.33164	0.260576	-0.00540733	1.07647
476	LOC_Os01g39780	-1.40737	0.955231	0.274115	0.178028
487	LOC_Os01g40499	-1.38376	0.903089	-0.0372756	0.517942
488	LOC_Os01g40550	-1.42837	0.530875	0.077818	0.819678
492	LOC_Os01g40700	-1.49402	0.376057	0.586821	0.531145
500	LOC_Os01g41220	-1.45801	0.817357	0.298941	0.341712
522	LOC_Os01g42880	-1.17284	0.525558	-0.430922	1.07821
526	LOC_Os01g43320	-1.35176	1.03451	-0.00293393	0.320188
527	LOC_Os01g43350	-1.17842	0.907486	-0.477345	0.748283
535	LOC_Os01g43700	-1.31811	0.194858	0.0167553	1.1065
544	LOC_Os01g44130	-1.15675	0.596487	-0.477892	1.03815
547	LOC_Os01g44360	-1.48675	0.507185	0.327643	0.651918
557	LOC_Os01g45450	-1.24912	0.626145	-0.341814	0.964786
563	LOC_Os01g45730	-1.34307	0.33268	-0.0310121	1.0414
576	LOC_Os01g46350	-1.41326	0.391584	0.1062	0.915473
587	LOC_Os01g47400	-1.43108	0.410146	0.148096	0.87284
588	LOC_Os01g47470	-1.23964	0.277345	-0.198323	1.16062
593	LOC_Os01g47780	-1.21868	0.431656	-0.3202	1.10723
606	LOC_Os01g48710	-1.40324	0.437277	0.0510335	0.914931
626	LOC_Os01g49740	-1.20979	0.536406	-0.378141	1.05152
639	LOC_Os01g50680	-1.26753	0.563279	-0.291334	0.995589
651	LOC_Os01g51290	-1.35334	0.670911	-0.151477	0.833907
655	LOC_Os01g51570	-1.40383	0.309931	0.13775	0.956151
676	LOC_Os01g52480	-1.42288	0.364448	0.153415	0.905017
683	LOC_Os01g52770	-1.03392	1.00063	-0.664964	0.698262
691	LOC_Os01g53240	-1.17217	0.877155	-0.4901	0.785119
710	LOC_Os01g54400	-1.37705	0.744061	-0.1017	0.734688
722	LOC_Os01g55190	-1.2365	1.19174	-0.135447	0.180213
738	LOC_Os01g55870	-1.25757	0.473541	-0.273918	1.05795
752	LOC_Os01g56660	-1.42755	0.389025	0.150828	0.887698
759	LOC_Os01g57040	-1.34477	1.07371	0.167146	0.103909
779	LOC_Os01g57880	-1.4659	0.750222	0.230917	0.484758
780	LOC_Os01g57960	-1.4844	0.690779	0.349498	0.44412
782	LOC_Os01g57968	-1.3133	0.71421	-0.241604	0.840696
785	LOC_Os01g58080	-1.4737	0.738383	0.288085	0.447229
800	LOC_Os01g58870	-1.22211	0.610697	-0.382263	0.993671
804	LOC_Os01g59060	-1.20682	1.03292	-0.393434	0.56734
814	LOC_Os01g59819	-1.46943	0.767471	0.299048	0.40291
815	LOC_Os01g59840	-1.34951	0.594793	-0.142374	0.897091
823	LOC_Os01g60120	-1.36402	0.226598	0.0990007	1.03842
831	LOC_Os01g60800	-1.29156	0.196939	-0.0417614	1.13638
836	LOC_Os01g61010	-1.36244	0.600004	-0.11531	0.87775
844	LOC_Os01g61370	-1.40551	0.404316	0.0764034	0.92479
857	LOC_Os01g61970	-1.27053	0.914692	-0.314922	0.670759
879	LOC_Os01g62850	-1.26758	0.190878	-0.0850164	1.16172
891	LOC_Os01g63250	-1.47225	0.410309	0.307064	0.754877
920	LOC_Os01g64760	-1.22426	0.667204	-0.392623	0.949675
954	LOC_Os01g66200	-1.2719	0.737221	-0.3225	0.857182
958	LOC_Os01g66500	-1.43542	0.527444	0.101026	0.80695
960	LOC_Os01g66530	-1.41204	0.940428	0.163271	0.308343
980	LOC_Os01g67500	-1.44468	0.791113	0.135138	0.518431
998	LOC_Os01g68860	-1.309	1.10043	-0.0597441	0.268319
1016	LOC_Os01g70180	-1.3263	0.52069	-0.165224	0.970832
1032	LOC_Os01g70770	-1.21204	1.08573	-0.351669	0.477979
1043	LOC_Os01g71210	-1.19233	0.669897	-0.443447	0.965884
1046	LOC_Os01g71280	-1.27575	0.896767	-0.308736	0.687718
1066	LOC_Os01g72290	-1.40979	0.678497	-0.0116851	0.742973
1069	LOC_Os01g72460	-1.46609	0.350441	0.328243	0.78741
1072	LOC_Os01g72520	-1.47686	0.462897	0.294186	0.719774
1074	LOC_Os01g72560	-1.49487	0.502118	0.395224	0.597528
1083	LOC_Os01g72834	-1.3916	0.269648	0.135911	0.986039
1092	LOC_Os01g73220	-1.46297	0.785155	0.256619	0.421193
1095	LOC_Os01g73300	-1.47892	0.708177	0.469844	0.300896
1103	LOC_Os01g73790	-1.24895	1.15506	-0.178395	0.272288
1123	LOC_Os02g01190	-1.28665	0.293494	-0.12197	1.11513
1133	LOC_Os02g01590	-1.28454	1.1579	0.0386806	0.0879604
1151	LOC_Os02g02740	-1.18581	1.17353	-0.322949	0.335229
1166	LOC_Os02g03430	-1.17646	0.643775	-0.461537	0.994222
1177	LOC_Os02g04120	-1.07121	1.02516	-0.609628	0.655672
1225	LOC_Os02g06820	-1.26789	0.97671	-0.299441	0.59062
1228	LOC_Os02g06890	-1.36879	0.314925	0.0411685	1.01269
1253	LOC_Os02g08110	-1.29734	0.386286	-0.157934	1.06899
1261	LOC_Os02g08470	-1.49527	0.467521	0.607305	0.420444
1267	LOC_Os02g09260	-1.42707	0.417186	0.131117	0.878768
1272	LOC_Os02g09590	-1.31459	0.631737	-0.224088	0.906942
1292	LOC_Os02g10600	-1.3789	0.340505	0.0482555	0.990137
1321	LOC_Os02g12700	-0.914916	NaN	-0.152621	1.06754
1336	LOC_Os02g13660	-1.20559	0.807676	-0.439417	0.837331
1341	LOC_Os02g13970	-1.39094	0.781179	-0.0619513	0.671715
1343	LOC_Os02g14160	-1.34713	0.74204	-0.172615	0.777705
1346	LOC_Os02g14490	-1.44901	0.458503	0.179338	0.811166
1347	LOC_Os02g14890	-1.18595	0.521153	-0.409534	1.07433
1352	LOC_Os02g15540	-1.42881	0.334933	0.19476	0.899113
1399	LOC_Os02g20850	-1.23669	0.510619	-0.324821	1.05089
1403	LOC_Os02g21280	-1.26781	0.186347	-0.081022	1.16248
1428	LOC_Os02g26210	-1.29618	0.289623	-0.100657	1.10721
1434	LOC_Os02g26770	-1.384	0.439742	0.000236414	0.94402
1455	LOC_Os02g29340	-1.44498	0.267295	0.317609	0.860071
1468	LOC_Os02g30380	-1.41195	0.595671	0.00914126	0.807142
1491	LOC_Os02g32469	-1.49613	0.400858	0.524429	0.570847
1497	LOC_Os02g32650	-1.30783	0.369517	-0.127838	1.06615
1507	LOC_Os02g33170	-1.33067	0.432736	-0.116242	1.01417
1512	LOC_Os02g33550	-1.34035	0.43261	-0.095825	1.00356
1518	LOC_Os02g34490	-1.48709	0.594415	0.310726	0.581953
1519	LOC_Os02g34540	-1.29559	0.963792	-0.244899	0.576696
1527	LOC_Os02g35180	-1.44063	0.869772	0.336202	0.234651
1531	LOC_Os02g35490	-1.30038	0.374656	-0.145475	1.0712
1536	LOC_Os02g35900	-1.25054	0.389208	-0.245242	1.10658
1545	LOC_Os02g36550	-1.35955	0.27558	0.047939	1.03604
1548	LOC_Os02g36600	-1.06795	0.994704	-0.62192	0.695169
1560	LOC_Os02g37610	-1.21555	0.442512	-0.330355	1.1034
1577	LOC_Os02g38320	-1.39068	0.53481	-0.0268973	0.882764
1592	LOC_Os02g39490	-1.48646	0.470711	0.345073	0.670672
1593	LOC_Os02g39560	-1.31225	0.177937	0.0180567	1.11625
1602	LOC_Os02g40260	-1.49142	0.50613	0.362063	0.623227
1613	LOC_Os02g41460	-1.39238	0.256012	0.1498	0.986564
1640	LOC_Os02g42650	-1.24373	1.18958	-0.108155	0.162308
1641	LOC_Os02g42700	-1.24461	1.08727	-0.279389	0.436723
1648	LOC_Os02g42960	-1.19412	1.09497	-0.380663	0.479815
1653	LOC_Os02g43194	-1.09002	0.964569	-0.598185	0.723633
1674	LOC_Os02g44108	-1.3961	0.56917	-0.0253027	0.852235
1682	LOC_Os02g44670	-1.3825	0.948469	-0.00082432	0.434855
1685	LOC_Os02g44780	-1.41356	0.716612	-0.00184764	0.698795
1701	LOC_Os02g45530	-1.23645	0.481357	-0.313246	1.06834
1716	LOC_Os02g46420	-1.49477	0.463889	0.417737	0.613149
1749	LOC_Os02g47780	-1.42237	0.280379	0.220158	0.921834
1750	LOC_Os02g47790	-1.44119	0.850806	0.183777	0.406606
1757	LOC_Os02g48170	-1.29848	1.14066	0.0647393	0.0930819
1781	LOC_Os02g49510	-1.30194	1.00166	-0.208	0.508279
1786	LOC_Os02g49700	-1.41723	0.403764	0.109953	0.903514
1803	LOC_Os02g50490	-1.354	0.330467	-0.00479172	1.02832
1806	LOC_Os02g50620	-1.35066	0.695708	-0.160998	0.815953
1849	LOC_Os02g52450	-1.27	0.160963	-0.056298	1.16534
1855	LOC_Os02g52640	-1.33912	0.73031	-0.189606	0.798413
1888	LOC_Os02g54530	-1.17948	0.902717	-0.476287	0.753049
1896	LOC_Os02g55140	-1.4396	0.847873	0.16625	0.425476
1920	LOC_Os02g56280	-1.479	0.348638	0.403687	0.726673
1928	LOC_Os02g56860	-1.43975	0.869429	0.350686	0.219634
1942	LOC_Os02g57640	-1.42989	0.728799	0.0518034	0.64929
1957	LOC_Os02g58480	-1.42658	0.878762	0.127958	0.419857
1968	LOC_Os03g01222	-1.46283	0.538017	0.194989	0.729824
1969	LOC_Os03g01260	-1.34218	0.810507	-0.181531	0.713208
1972	LOC_Os03g01320	-1.14094	0.732567	-0.530053	0.938426
1987	LOC_Os03g01960	-1.40983	0.461353	0.0560717	0.892406
1990	LOC_Os03g02040	-1.36416	0.336618	0.0148564	1.01269
2003	LOC_Os03g02530	-1.2076	0.881333	-0.43341	0.759677
2011	LOC_Os03g02750	-1.36967	0.622009	-0.104501	0.852164
2033	LOC_Os03g03640	-1.26712	1.12643	-0.17015	0.310833
2037	LOC_Os03g03810	-1.39422	0.375966	0.0639448	0.95431
2040	LOC_Os03g03910	-1.40818	0.532209	0.019597	0.856379
2044	LOC_Os03g04040	-1.41772	0.542958	0.041991	0.83277
2048	LOC_Os03g04110	-1.28202	0.296119	-0.132653	1.11855
2053	LOC_Os03g04270	-1.49726	0.423227	0.571193	0.502836
2064	LOC_Os03g04680	-1.30456	0.536205	-0.213915	0.982268
2091	LOC_Os03g06170	-1.35933	0.709171	-0.142863	0.793023
2109	LOC_Os03g07170	-1.13156	0.955574	-0.540881	0.716867
2120	LOC_Os03g07480	-1.46829	0.623559	0.200425	0.644307
2190	LOC_Os03g10890	-1.48144	0.39934	0.367292	0.71481
2208	LOC_Os03g11720	-1.24202	1.01649	-0.333731	0.559257
2235	LOC_Os03g12700	-0.935177	NaN	-0.118997	1.05417
2266	LOC_Os03g14130	-1.48263	0.698868	0.447839	0.33592
2285	LOC_Os03g14880	-1.3966	0.245631	0.171237	0.979727
2310	LOC_Os03g16060	-1.3313	0.470526	-0.13344	0.994209
2328	LOC_Os03g17000	-1.44158	0.73139	0.0955602	0.614633
2350	LOC_Os03g17860	-1.38789	0.475205	-0.00810565	0.920795
2358	LOC_Os03g18120	-1.40718	0.412019	0.0763272	0.918834
2380	LOC_Os03g18640	-1.30776	0.451018	-0.171359	1.0281
2414	LOC_Os03g20560	-1.4895	0.566279	0.330159	0.59306
2430	LOC_Os03g21230	-1.26422	0.588967	-0.305371	0.980622
2435	LOC_Os03g21590	-1.43169	0.284563	0.248505	0.898625
2440	LOC_Os03g22020	-1.27414	0.305078	-0.153424	1.12248
2445	LOC_Os03g22210	-1.24131	0.529373	-0.324281	1.03622
2458	LOC_Os03g22950	-1.35711	0.935163	-0.101037	0.522984
2465	LOC_Os03g24220	-1.12228	1.0634	-0.521895	0.580768
2467	LOC_Os03g24510	-1.32356	0.595741	-0.196636	0.924454
2468	LOC_Os03g24560	-1.25137	0.632585	-0.339631	0.958416
2490	LOC_Os03g25990	-1.42222	0.55033	0.0523123	0.819574
2492	LOC_Os03g26260	-1.40137	0.616893	-0.0248337	0.809312
2493	LOC_Os03g26390	-1.37932	0.699636	-0.0943356	0.774015
2506	LOC_Os03g27190	-1.35219	0.466576	-0.0871552	0.972772
2510	LOC_Os03g27370	-1.48698	0.655903	0.333932	0.49715
2520	LOC_Os03g28190	-1.29157	0.237767	-0.0731311	1.12693
2548	LOC_Os03g31510	-1.3961	0.609582	-0.036868	0.823384
2565	LOC_Os03g33012	-1.48844	0.384515	0.668961	0.434963
2571	LOC_Os03g35920	-1.33065	0.339243	-0.062358	1.05376
2573	LOC_Os03g36540	-1.39904	0.627144	-0.033263	0.805156
2576	LOC_Os03g36730	-1.4166	0.85378	0.0512802	0.511541
2608	LOC_Os03g40830	-1.27055	1.10673	-0.189595	0.353423
2635	LOC_Os03g43790	-1.48816	0.568901	0.319624	0.599638
2638	LOC_Os03g43990	-1.33924	0.822673	-0.186807	0.703377
2645	LOC_Os03g44560	-1.33343	0.482607	-0.13454	0.985366
2658	LOC_Os03g45330	-1.34346	0.996876	-0.0924892	0.439078
2671	LOC_Os03g46180	-1.44341	0.536406	0.123726	0.783279
2683	LOC_Os03g47270	-1.43211	0.41924	0.145652	0.867222
2693	LOC_Os03g47790	-1.3962	0.904721	0.0097934	0.481682
2706	LOC_Os03g48270	-1.4975	0.490949	0.432993	0.57356
2708	LOC_Os03g48480	-1.39836	0.425172	0.044846	0.92834
2711	LOC_Os03g48610	-1.21159	0.546871	-0.379001	1.04372
2749	LOC_Os03g50970	-1.43821	0.306969	0.251386	0.879852
2776	LOC_Os03g52010	-1.28806	0.409657	-0.188214	1.06661
2798	LOC_Os03g53230	-1.27267	1.14533	-0.110141	0.237488
2806	LOC_Os03g53660	-1.4521	0.366509	0.253111	0.832478
2825	LOC_Os03g55040	-1.11786	0.878679	-0.569509	0.808688
2836	LOC_Os03g55290	-1.38094	0.319924	0.0680232	0.992991
2856	LOC_Os03g56090	-1.31163	0.389894	-0.131923	1.05366
2873	LOC_Os03g56810	-1.24993	1.0573	-0.291792	0.484419
2900	LOC_Os03g58290	-0.973868	NaN	-0.0503602	1.02423
2928	LOC_Os03g59360	-1.37304	0.305432	0.0586317	1.00898
2934	LOC_Os03g59660	-1.33687	0.757278	-0.195659	0.775253
2935	LOC_Os03g59880	-1.37029	0.892397	-0.0864264	0.564321
2939	LOC_Os03g60250	-1.2823	0.381945	-0.18406	1.08441
2953	LOC_Os03g60850	-1.35141	0.549398	-0.123522	0.92553
2984	LOC_Os03g62740	-1.49224	0.640771	0.418028	0.433444
2996	LOC_Os03g63540	-1.27788	0.266644	-0.12074	1.13197
3004	LOC_Os03g63970	-1.28632	0.749971	-0.297113	0.833459
3006	LOC_Os03g64170	-1.41385	0.824442	0.0230036	0.566399
3010	LOC_Os03g64280	-1.1424	0.940185	-0.527598	0.729809
3022	LOC_Os04g01500	-1.49784	0.517949	0.553657	0.426232
3030	LOC_Os04g01980	-1.43243	0.375899	0.175623	0.880908
3031	LOC_Os04g02050	-1.18885	1.06527	-0.409479	0.533067
3037	LOC_Os04g02640	-1.38075	0.945146	-0.011694	0.447303
3038	LOC_Os04g02650	-1.38495	0.343433	0.0616283	0.979886
3050	LOC_Os04g07280	-1.45653	0.555987	0.163979	0.73656
3051	LOC_Os04g08280	-1.2534	0.401075	-0.246483	1.09881
3053	LOC_Os04g08390	-1.49793	0.488236	0.568389	0.441308
3064	LOC_Os04g10530	-1.34814	1.04708	0.00765063	0.293414
3070	LOC_Os04g11660	-1.18482	1.1114	-0.386561	0.459979
3071	LOC_Os04g11970	-1.36067	0.337659	0.0058977	1.01712
3074	LOC_Os04g12499	-1.41262	0.882044	0.0582133	0.472359
3077	LOC_Os04g13190	-1.28545	0.929138	-0.280551	0.636867
3080	LOC_Os04g14150	-1.26974	0.514528	-0.269646	1.02485
3082	LOC_Os04g14680	-1.38404	0.576784	-0.057839	0.865099
3094	LOC_Os04g16722	-1.4415	0.865263	0.227452	0.348789
3100	LOC_Os04g16846	-1.46165	0.458093	0.227763	0.775794
3101	LOC_Os04g16848	-1.36795	0.497921	-0.0661492	0.936175
3109	LOC_Os04g18790	-1.23076	0.561458	-0.353099	1.0224
3117	LOC_Os04g22910	-1.34826	1.03762	-0.0139294	0.324568
3121	LOC_Os04g23580	-1.37179	0.426752	-0.0222051	0.967248
3124	LOC_Os04g24430	-1.1951	0.963652	-0.439404	0.67085
3125	LOC_Os04g24530	-1.30072	0.945607	-0.241319	0.59643
3136	LOC_Os04g27950	-1.37116	0.421565	-0.0208464	0.970444
3141	LOC_Os04g28420	-1.46539	0.790435	0.331734	0.343219
3164	LOC_Os04g31520	-1.34444	0.43581	-0.0887052	0.997336
3212	LOC_Os04g33840	-1.39356	0.98775	0.200899	0.204909
3213	LOC_Os04g33860	-1.42145	0.373371	0.142709	0.905373
3242	LOC_Os04g35310	-1.48328	0.704815	0.381734	0.39673
3253	LOC_Os04g35650	-1.47587	0.727437	0.294888	0.45354
3269	LOC_Os04g37480	-1.31784	0.374964	-0.110888	1.05376
3282	LOC_Os04g37990	-1.39512	0.734814	-0.054354	0.714659
3299	LOC_Os04g39150	-1.21131	0.900557	-0.424902	0.735653
3304	LOC_Os04g39470	-1.33945	1.02477	-0.0731233	0.387803
3305	LOC_Os04g39489	-1.48102	0.395079	0.368552	0.717392
3385	LOC_Os04g44070	-1.39953	0.572787	-0.0176112	0.844351
3404	LOC_Os04g44830	-1.36289	0.950218	-0.0715597	0.484237
3414	LOC_Os04g45170	-1.42427	0.318983	0.192871	0.912417
3415	LOC_Os04g45290	-1.21094	0.656434	-0.411574	0.966084
3418	LOC_Os04g45370	-1.48562	0.645022	0.31172	0.528877
3421	LOC_Os04g45610	-1.39123	0.879146	-0.0272148	0.539299
3428	LOC_Os04g45900	-1.42105	0.449935	0.0939813	0.877129
3432	LOC_Os04g46000	-1.27851	0.456293	-0.228891	1.05111
3444	LOC_Os04g46560	-1.41926	0.705727	0.0153901	0.698145
3447	LOC_Os04g46610	-1.38947	0.339079	0.0764594	0.973934
3466	LOC_Os04g47520	-1.39665	0.234146	0.181967	0.980533
3471	LOC_Os04g47720	-1.49473	0.614261	0.419465	0.461001
3472	LOC_Os04g47810	-1.25373	0.810605	-0.358481	0.801606
3476	LOC_Os04g48010	-1.10436	0.969588	-0.577284	0.712059
3484	LOC_Os04g48230	-1.375	0.331669	0.0446328	0.998694
3520	LOC_Os04g49890	-1.40663	0.384046	0.0923203	0.930261
3534	LOC_Os04g51030	-1.41962	0.265752	0.224561	0.92931
3540	LOC_Os04g51150	-1.26296	1.00564	-0.295909	0.553228
3547	LOC_Os04g51340	-1.39822	0.840161	-0.0237903	0.581848
3556	LOC_Os04g51710	-1.23885	0.633087	-0.360805	0.966572
3560	LOC_Os04g51880	-1.10745	0.999978	-0.565872	0.673343
3569	LOC_Os04g52190	-1.22005	0.69465	-0.404733	0.930129
3582	LOC_Os04g52530	-1.46355	0.396932	0.276745	0.789869
3583	LOC_Os04g52550	-1.48545	0.378487	0.690398	0.416568
3585	LOC_Os04g52600	-1.49711	0.426479	0.492503	0.578125
3595	LOC_Os04g52880	-1.38212	0.429429	0.00120001	0.95149
3611	LOC_Os04g53730	-1.29613	0.438271	-0.187505	1.04537
3637	LOC_Os04g55170	-1.4809	0.71156	0.432927	0.336419
3656	LOC_Os04g56160	-1.45678	0.333773	0.300931	0.822081
3657	LOC_Os04g56170	-1.15755	0.942828	-0.504229	0.718956
3669	LOC_Os04g56990	-1.36529	0.605054	-0.110242	0.87048
3673	LOC_Os04g57160	-1.3881	0.446904	0.00663781	0.934561
3685	LOC_Os04g57800	-1.47452	0.616558	0.231987	0.625971
3689	LOC_Os04g57970	-1.36086	0.979066	-0.0505522	0.432349
3690	LOC_Os04g58100	-1.4445	0.350095	0.237356	0.857045
3696	LOC_Os04g58390	-1.48433	0.39654	0.389191	0.698601
3716	LOC_Os04g59310	-1.25349	0.523997	-0.30162	1.03112
3717	LOC_Os04g59320	-1.4457	0.849151	0.372323	0.224224
3719	LOC_Os04g59370	-1.28261	1.13321	-0.0979114	0.247311
3720	LOC_Os04g59400	-1.26155	1.18225	-0.0221296	0.101423
3728	LOC_Os05g01040	-1.3627	0.734475	-0.136589	0.764814
3732	LOC_Os05g01140	-1.1342	0.997783	-0.527076	0.66349
3737	LOC_Os05g01440	-1.41877	0.851639	0.0588577	0.508272
3740	LOC_Os05g01510	-1.36363	0.651678	-0.124845	0.8368
3745	LOC_Os05g01760	-1.22301	1.10983	-0.308173	0.421353
3746	LOC_Os05g01810	-1.30249	0.502609	-0.20462	1.0045
3751	LOC_Os05g02240	-1.48662	0.477668	0.341986	0.666965
3759	LOC_Os05g02530	-1.40673	0.535766	0.0143194	0.856649
3768	LOC_Os05g02900	-1.48588	0.647944	0.315848	0.522086
3776	LOC_Os05g03190	-1.23541	0.41775	-0.285776	1.10344
3792	LOC_Os05g04020	-1.44867	0.567918	0.131376	0.749376
3800	LOC_Os05g04610	-1.3107	0.387648	-0.132511	1.05557
3805	LOC_Os05g04740	-1.24343	0.760244	-0.374513	0.8577
3806	LOC_Os05g04820	-1.18036	0.711451	-0.469334	0.938246
3818	LOC_Os05g05690	-1.20336	0.895287	-0.438813	0.746883
3853	LOC_Os05g07940	-1.44234	0.320981	0.254165	0.867195
3855	LOC_Os05g08370	-1.20039	0.435671	-0.351424	1.11614
3864	LOC_Os05g08770	-1.23629	1.20107	-0.101575	0.1368
3865	LOC_Os05g08850	-0.957881	NaN	-0.0794933	1.03737
3879	LOC_Os05g10620	-1.49551	0.583684	0.515363	0.396458
3886	LOC_Os05g11120	-1.49163	0.559496	0.583502	0.348628
3902	LOC_Os05g11950	-1.4935	0.37121	0.530512	0.591782
3918	LOC_Os05g14180	-1.20885	0.717528	-0.426326	0.917649
3920	LOC_Os05g14260	-0.96854	NaN	-0.0602006	1.02874
3935	LOC_Os05g16200	-1.47792	0.642921	0.253489	0.581509
3957	LOC_Os05g23393	-1.38957	0.985343	0.111303	0.292924
3962	LOC_Os05g24140	-1.23727	0.309347	-0.222673	1.1506
3970	LOC_Os05g25540	-1.24458	0.3354	-0.225563	1.13474
3980	LOC_Os05g26840	-1.28398	0.870041	-0.297388	0.711326
3982	LOC_Os05g27050	-1.36098	0.919363	-0.0993374	0.540956
3993	LOC_Os05g28200	-1.35667	0.473238	-0.0804243	0.963857
3997	LOC_Os05g28730	-1.30843	0.36928	-0.126519	1.06567
4001	LOC_Os05g29090	-1.06492	1.04946	-0.610517	0.625975
4003	LOC_Os05g29790	-1.38149	0.323965	0.0665119	0.991014
4006	LOC_Os05g29900	-1.40662	0.390276	0.0882638	0.928076
4031	LOC_Os05g31785	-1.31719	0.804739	-0.23678	0.749229
4035	LOC_Os05g32130	-1.48241	0.424195	0.352161	0.706052
4036	LOC_Os05g32230	-1.20274	0.9268	-0.434905	0.710849
4039	LOC_Os05g32500	-1.22443	0.41012	-0.300318	1.11463
4040	LOC_Os05g32544	-1.26265	1.17179	-0.0739459	0.164812
4043	LOC_Os05g32810	-1.3595	0.787515	-0.142957	0.714942
4050	LOC_Os05g33150	-1.19594	0.615701	-0.424835	1.00507
4051	LOC_Os05g33220	-1.41113	0.883322	0.0527409	0.475063
4073	LOC_Os05g34510	-1.34292	0.739347	-0.181828	0.785405
4088	LOC_Os05g35320	-1.39396	0.583057	-0.0350881	0.845988
4111	LOC_Os05g37060	-1.37327	0.326962	0.0436592	1.00265
4119	LOC_Os05g37470	-1.37018	0.730178	-0.118542	0.758545
4128	LOC_Os05g38230	-1.34381	0.53452	-0.134339	0.943625
4133	LOC_Os05g38420	-1.22801	0.53807	-0.349458	1.0394
4155	LOC_Os05g39260	-1.44445	0.771455	0.122065	0.55093
4164	LOC_Os05g39650	-1.26754	0.790576	-0.333606	0.810574
4165	LOC_Os05g39670	-1.31265	1.11613	0.0211402	0.175371
4196	LOC_Os05g41200	-1.39663	0.264793	0.154347	0.97749
4209	LOC_Os05g41670	-1.45227	0.615254	0.133844	0.703174
4238	LOC_Os05g44070	-1.46963	0.647571	0.207389	0.614673
4242	LOC_Os05g44210	-1.40313	0.445304	0.0463641	0.911466
4258	LOC_Os05g45410	-1.4703	0.428694	0.284183	0.75742
4277	LOC_Os05g46510	-1.33252	0.255071	0.000718852	1.07673
4289	LOC_Os05g47690	-1.48172	0.503393	0.298736	0.679595
4296	LOC_Os05g47900	-1.34626	0.770392	-0.174812	0.75068
4300	LOC_Os05g48040	-1.37934	0.899764	-0.0541933	0.533769
4306	LOC_Os05g48300	-1.09461	1.0507	-0.568339	0.612251
4329	LOC_Os05g49040	-1.47311	0.309254	0.413058	0.750797
4335	LOC_Os05g49240	-1.2772	0.2334	-0.0984024	1.1422
4340	LOC_Os05g49370	-1.33115	0.31496	-0.0453185	1.06151
4362	LOC_Os05g50260	-1.36495	0.611098	-0.11262	0.866475
4366	LOC_Os05g50500	-1.22067	0.557203	-0.368043	1.03151
4376	LOC_Os05g50900	-1.49433	0.616256	0.409762	0.468309
4381	LOC_Os05g51090	-0.972602	NaN	-0.0527106	1.02531
4385	LOC_Os05g51160	-1.21069	0.576198	-0.390198	1.02469
4386	LOC_Os05g51220	-1.19017	1.17178	-0.315049	0.333439
4388	LOC_Os05g51440	-1.3759	0.410256	-0.00316204	0.968805
4401	LOC_Os06g01410	-1.25276	0.834155	-0.359535	0.778143
4402	LOC_Os06g01440	-1.34521	0.447557	-0.0930384	0.990687
4403	LOC_Os06g01480	-1.47939	0.370304	0.382427	0.726658
4417	LOC_Os06g02210	-1.3903	0.461302	0.00474171	0.924255
4439	LOC_Os06g03380	-1.4926	0.611906	0.51076	0.369932
4440	LOC_Os06g03540	-1.31685	0.295673	-0.0625925	1.08377
4441	LOC_Os06g03560	-1.25567	0.564121	-0.312236	1.00378
4449	LOC_Os06g03760	-1.17837	0.712457	-0.472484	0.938401
4453	LOC_Os06g03860	-1.40196	0.909901	0.0392189	0.452836
4456	LOC_Os06g04090	-1.2639	0.470575	-0.261537	1.05486
4459	LOC_Os06g04169	-1.37748	0.565496	-0.0699718	0.88196
4494	LOC_Os06g05550	-1.20564	0.558626	-0.392408	1.03942
4514	LOC_Os06g06550	-1.46361	0.551699	0.193574	0.718336
4535	LOC_Os06g08250	-1.35955	0.589045	-0.118638	0.889143
4554	LOC_Os06g09600	-1.22195	0.876678	-0.40988	0.755157
4557	LOC_Os06g10160	-1.39978	0.254112	0.172973	0.972692
4558	LOC_Os06g10170	-1.38639	0.469355	-0.00899216	0.926032
4572	LOC_Os06g10670	-1.37929	0.364802	0.0329725	0.981519
4573	LOC_Os06g10750	-1.49495	0.402346	0.602698	0.489904
4592	LOC_Os06g11510	-1.46235	0.307846	0.353275	0.801227
4600	LOC_Os06g11990	-1.30585	0.354722	-0.123025	1.07415
4603	LOC_Os06g12110	-1.49204	0.401336	0.639994	0.450714
4607	LOC_Os06g12280	-1.35468	0.658352	-0.146295	0.842623
4615	LOC_Os06g12560	-1.42769	0.310284	0.211496	0.905914
4620	LOC_Os06g12820	-1.33824	0.387098	-0.0753147	1.02645
4672	LOC_Os06g16450	-1.30665	0.504998	-0.197648	0.999295
4681	LOC_Os06g17570	-1.46871	0.77676	0.354357	0.337592
4689	LOC_Os06g18990	-1.49117	0.345006	0.556965	0.589204
4690	LOC_Os06g19070	-1.42437	0.42913	0.115671	0.879568
4707	LOC_Os06g21270	-1.28497	0.417771	-0.198182	1.06538
4714	LOC_Os06g22290	-1.38574	0.288909	0.104151	0.992679
4723	LOC_Os06g23274	-1.25587	0.272222	-0.165793	1.14944
4740	LOC_Os06g27850	-1.13513	0.706548	-0.534185	0.962766
4760	LOC_Os06g30950	-1.26877	0.304153	-0.162848	1.12747
4766	LOC_Os06g33330	-1.23806	1.07162	-0.307285	0.47372
4770	LOC_Os06g34120	-1.25459	0.50664	-0.292966	1.04091
4790	LOC_Os06g36030	-1.4981	0.482745	0.567657	0.447695
4804	LOC_Os06g36810	-1.22598	0.543524	-0.354712	1.03717
4813	LOC_Os06g37510	-1.29776	0.5615	-0.235814	0.972074
4824	LOC_Os06g39230	-1.32904	0.944822	-0.173378	0.557593
4832	LOC_Os06g39590	-1.16148	0.569768	-0.462852	1.05456
4839	LOC_Os06g40150	-1.17717	0.823392	-0.484063	0.837842
4864	LOC_Os06g41700	-1.28317	0.204448	-0.0647363	1.14346
4891	LOC_Os06g43430	-1.49514	0.54928	0.384844	0.561017
4897	LOC_Os06g43700	-1.44175	0.380666	0.203809	0.857273
4908	LOC_Os06g44170	-1.48489	0.62896	0.299141	0.556792
4931	LOC_Os06g45350	-1.23212	0.644596	-0.37474	0.962263
4944	LOC_Os06g45940	-1.1701	0.834259	-0.494832	0.830673
4955	LOC_Os06g46500	-1.09314	1.0857	-0.555863	0.563304
4961	LOC_Os06g46770	-1.42026	0.431247	0.102191	0.886821
4967	LOC_Os06g46970	-1.44353	0.328244	0.252234	0.863051
4977	LOC_Os06g47620	-1.48916	0.37886	0.449077	0.661218
4978	LOC_Os06g47640	-1.34363	0.671149	-0.172734	0.845214
4989	LOC_Os06g48030	-1.48941	0.644027	0.353635	0.491752
5006	LOC_Os06g49000	-1.44913	0.373456	0.236176	0.839502
5013	LOC_Os06g49300	-1.30079	0.506162	-0.209334	1.00396
5040	LOC_Os06g50480	-1.39072	0.309991	0.101143	0.979582
5046	LOC_Os06g50830	-1.29533	0.334945	-0.131669	1.09206
5048	LOC_Os06g51029	-1.02334	0.992258	-0.680053	0.711139
5054	LOC_Os06g51240	-1.48713	0.674023	0.364428	0.448683
5059	LOC_Os06g51510	-1.40901	0.6565	-0.0114116	0.76392
5063	LOC_Os07g01214	-1.41233	0.377745	0.112659	0.921925
5071	LOC_Os07g01600	-1.32867	0.779341	-0.213376	0.762709
5073	LOC_Os07g02090	-1.28671	0.627025	-0.275813	0.935495
5076	LOC_Os07g02350	-1.48008	0.519361	0.282675	0.678038
5083	LOC_Os07g02890	-1.24303	1.19941	-0.065809	0.109424
5084	LOC_Os07g02930	-1.44221	0.51738	0.127235	0.797595
5122	LOC_Os07g05360	-1.35054	0.298503	0.00951541	1.04252
5125	LOC_Os07g05420	-1.3227	0.796407	-0.225586	0.751876
5148	LOC_Os07g07340	-1.21761	0.581177	-0.380752	1.01719
5163	LOC_Os07g08300	-1.42731	0.530825	0.0746471	0.821843
5172	LOC_Os07g08750	-1.41688	0.316979	0.171072	0.928827
5173	LOC_Os07g08770	-1.31577	0.925883	-0.21462	0.604506
5189	LOC_Os07g09970	-1.21174	0.560271	-0.383338	1.03481
5196	LOC_Os07g10610	-1.4483	0.511267	0.150707	0.786329
5214	LOC_Os07g12720	-1.37227	0.912983	-0.0685734	0.52786
5221	LOC_Os07g13580	-1.39876	0.632876	-0.0351873	0.801068
5235	LOC_Os07g16040	-1.27323	0.965214	-0.293092	0.601111
5253	LOC_Os07g22730	-1.24289	1.20213	-0.0477168	0.0884702
5254	LOC_Os07g22770	-1.3318	0.845869	-0.200181	0.68611
5278	LOC_Os07g26690	-1.40436	0.673122	-0.0263829	0.75762
5279	LOC_Os07g26700	-1.18962	0.707029	-0.454569	0.937163
5321	LOC_Os07g32020	-1.22063	0.607489	-0.383732	0.996876
5323	LOC_Os07g32230	-1.43011	0.657123	0.0516696	0.721318
5327	LOC_Os07g32570	-1.39125	0.460887	0.00733993	0.923019
5333	LOC_Os07g33110	-1.2875	0.431109	-0.200205	1.0566
5346	LOC_Os07g34020	-1.37188	0.222568	0.12302	1.02629
5354	LOC_Os07g34720	-1.44835	0.776735	0.144171	0.52744
5367	LOC_Os07g35480	-1.46339	0.478531	0.223624	0.761237
5386	LOC_Os07g36410	-1.42163	0.66093	0.0248119	0.735887
5387	LOC_Os07g36430	-1.34701	0.511454	-0.11837	0.953925
5409	LOC_Os07g37320	-1.39508	0.270541	0.14499	0.979554
5414	LOC_Os07g37850	-1.31552	0.805015	-0.240262	0.750762
5419	LOC_Os07g38260	-1.29784	0.662272	-0.263174	0.898744
5432	LOC_Os07g39070	-1.40071	0.651688	-0.0334166	0.782436
5446	LOC_Os07g40130	-1.21915	1.03594	-0.368675	0.551886
5455	LOC_Os07g40320	-1.31117	0.849062	-0.244945	0.707054
5468	LOC_Os07g40910	-1.34566	0.326501	-0.0211143	1.04027
5481	LOC_Os07g41540	-1.49454	0.488462	0.607138	0.398937
5483	LOC_Os07g41650	-1.24389	0.286549	-0.196753	1.15409
5494	LOC_Os07g42490	-1.36297	0.660518	-0.128008	0.830456
5514	LOC_Os07g43370	-1.22905	0.57848	-0.361444	1.01201
5521	LOC_Os07g43820	-1.10141	0.923018	-0.588674	0.767068
5525	LOC_Os07g44060	-1.24872	0.772892	-0.366284	0.842117
5526	LOC_Os07g44070	-1.17322	0.541394	-0.436035	1.06786
5554	LOC_Os07g46350	-1.31754	0.217672	-0.00317022	1.10304
5562	LOC_Os07g46780	-1.3929	0.919839	0.0108889	0.462173
5598	LOC_Os07g48340	-1.31003	0.183582	0.00839549	1.11805
5601	LOC_Os07g48450	-1.49466	0.413779	0.613303	0.46758
5623	LOC_Os07g49114	-1.39645	0.902179	0.00854262	0.485727
5629	LOC_Os08g01030	-1.41376	0.552004	0.0275995	0.834155
5632	LOC_Os08g01170	-1.39596	0.794339	-0.0451226	0.646745
5636	LOC_Os08g01310	-1.14874	0.812723	-0.526053	0.862065
5637	LOC_Os08g01330	-1.37648	0.502398	-0.0481753	0.922261
5645	LOC_Os08g01590	-1.4583	0.527586	0.180848	0.749868
5662	LOC_Os08g02420	-1.40896	0.57805	0.0058997	0.825013
5665	LOC_Os08g02600	-1.47482	0.568334	0.239885	0.666602
5681	LOC_Os08g04310	-1.39628	0.359033	0.0806867	0.956556
5692	LOC_Os08g06020	-1.41581	0.701929	0.00482179	0.709057
5704	LOC_Os08g06640	-1.31887	0.472222	-0.159414	1.00606
5710	LOC_Os08g07060	-1.28746	0.239653	-0.0827436	1.13055
5745	LOC_Os08g10350	-1.3729	0.844116	-0.098114	0.626895
5753	LOC_Os08g12800	-1.44764	0.830519	0.198694	0.418432
5757	LOC_Os08g13920	-1.21629	0.659217	-0.403703	0.960777
5773	LOC_Os08g15060	-1.23868	0.517948	-0.324357	1.04509
5775	LOC_Os08g15296	-1.38195	0.372525	0.0346103	0.97481
5778	LOC_Os08g16010	-1.46002	0.492645	0.202836	0.764535
5785	LOC_Os08g16790	-1.34083	0.367429	-0.0579987	1.0314
5786	LOC_Os08g16810	-1.22943	0.407881	-0.290891	1.11244
5787	LOC_Os08g16820	-1.26922	0.463107	-0.248749	1.05486
5834	LOC_Os08g28710	-1.05606	NaN	0.123611	0.932448
5840	LOC_Os08g29170	-1.17155	0.98409	-0.472598	0.660061
5846	LOC_Os08g29760	-1.09228	0.946721	-0.598063	0.743619
5847	LOC_Os08g29770	-1.41063	0.411263	0.0863866	0.912978
5897	LOC_Os08g33210	-1.43022	0.30869	0.221447	0.900082
5912	LOC_Os08g34320	-1.27711	0.578222	-0.279212	0.978102
5913	LOC_Os08g34330	-1.31163	0.549508	-0.205134	0.967257
5918	LOC_Os08g34700	-1.2848	1.12626	-0.105454	0.263998
5925	LOC_Os08g35210	-1.33394	1.06937	-0.0127276	0.2773
5930	LOC_Os08g35750	-1.32112	0.210537	0.0104837	1.1001
5943	LOC_Os08g36760	-1.27499	0.538504	-0.269421	1.0059
5974	LOC_Os08g38710	-1.23188	0.906501	-0.388582	0.713959
5979	LOC_Os08g38810	-1.09094	0.886107	-0.605992	0.810825
5993	LOC_Os08g39320	-1.43205	0.46385	0.11985	0.848353
6000	LOC_Os08g39550	-1.27615	1.0314	-0.250249	0.495006
6005	LOC_Os08g39850	-1.39079	0.351794	0.071057	0.967937
6006	LOC_Os08g39860	-1.27869	0.578983	-0.276617	0.976325
6038	LOC_Os08g41670	-1.28132	0.531729	-0.255495	1.00509
6039	LOC_Os08g41720	-1.40161	0.385251	0.0777181	0.938638
6059	LOC_Os08g42690	-1.15122	0.96119	-0.510279	0.700306
6075	LOC_Os08g43350	-1.47025	0.769926	0.363473	0.33685
6079	LOC_Os08g43430	-1.11335	0.800547	-0.575256	0.888061
6085	LOC_Os08g43600	-1.42497	0.350156	0.170487	0.904323
6088	LOC_Os08g43700	-1.40056	0.486547	0.0188204	0.895188
6089	LOC_Os08g44210	-1.27006	0.426164	-0.229687	1.07358
6090	LOC_Os08g44230	-1.17295	0.552829	-0.440367	1.06049
6108	LOC_Os08g45150	-1.1466	0.709982	-0.518552	0.955167
6138	LOC_Os09g07290	-1.34133	0.8278	-0.181251	0.694783
6139	LOC_Os09g07350	-1.28693	0.448177	-0.209595	1.04834
6140	LOC_Os09g07440	-1.49715	0.420802	0.571363	0.504986
6141	LOC_Os09g07450	-1.48961	0.368255	0.469258	0.652101
6178	LOC_Os09g13930	-1.45173	0.480633	0.177376	0.793725
6189	LOC_Os09g15480	-1.21157	0.652502	-0.409683	0.968756
6193	LOC_Os09g15780	-1.49021	0.550582	0.338114	0.601512
6217	LOC_Os09g20240	-1.05559	0.967828	-0.643571	0.731335
6220	LOC_Os09g20540	-1.23647	0.335183	-0.23952	1.1408
6224	LOC_Os09g20860	-1.22352	1.12542	-0.291256	0.389358
6227	LOC_Os09g20940	-1.27381	0.64446	-0.303401	0.932752
6231	LOC_Os09g21210	-1.4037	0.823066	-0.01267	0.593308
6244	LOC_Os09g23084	-1.38716	0.290932	0.106371	0.98986
6249	LOC_Os09g23540	-1.1785	0.975073	-0.463827	0.667257
6250	LOC_Os09g23550	-1.11076	0.984416	-0.564987	0.691328
6276	LOC_Os09g25290	-1.38584	0.614731	-0.0640214	0.835133
6283	LOC_Os09g25600	-1.26358	0.99715	-0.29897	0.565399
6315	LOC_Os09g27420	-1.43347	0.543461	0.088811	0.8012
6323	LOC_Os09g27820	-1.22571	0.861854	-0.404859	0.768717
6325	LOC_Os09g27890	-1.31408	0.859019	-0.237079	0.692144
6326	LOC_Os09g27930	-1.41739	0.935032	0.254887	0.227475
6345	LOC_Os09g28580	-1.47652	0.345685	0.390764	0.740068
6349	LOC_Os09g28740	-1.4537	0.416188	0.222666	0.814844
6362	LOC_Os09g29390	-1.37494	0.291397	0.0740149	1.00953
6381	LOC_Os09g30320	-1.21004	0.674709	-0.41691	0.95224
6394	LOC_Os09g31019	-1.39472	0.534507	-0.016602	0.87681
6413	LOC_Os09g32010	-1.27638	0.473654	-0.240637	1.04336
6419	LOC_Os09g32280	-1.34146	0.822044	-0.181782	0.701199
6425	LOC_Os09g32540	-1.29482	1.14272	0.0209367	0.131156
6444	LOC_Os09g33710	-1.28064	0.780121	-0.30925	0.809772
6468	LOC_Os09g35810	-1.28508	0.867625	-0.295582	0.713039
6474	LOC_Os09g35970	-1.36836	1.02171	0.0646217	0.282028
6475	LOC_Os09g35980	-1.33502	0.232791	0.0238195	1.07841
6486	LOC_Os09g36450	-1.38497	0.415469	0.0160969	0.953406
6497	LOC_Os09g36800	-1.2924	0.397846	-0.173731	1.06829
6501	LOC_Os09g36880	-1.42981	0.889988	0.175451	0.364375
6504	LOC_Os09g36930	-1.3196	0.555691	-0.191658	0.955572
6511	LOC_Os09g37070	-1.4678	0.770575	0.414629	0.282596
6518	LOC_Os09g37440	-1.18466	0.594158	-0.435911	1.02642
6543	LOC_Os09g38530	-1.36138	0.285322	0.0449449	1.03112
6557	LOC_Os09g39400	-1.49852	0.561883	0.461481	0.475152
6562	LOC_Os09g39570	-1.11519	1.06042	-0.534029	0.588794
6582	LOC_Os10g02240	-1.23823	0.674029	-0.371094	0.935291
6606	LOC_Os10g05750	-1.30896	0.275504	-0.0649493	1.09841
6610	LOC_Os10g05860	-1.19203	0.927898	-0.452387	0.716524
6611	LOC_Os10g05880	-1.35196	0.776338	-0.161538	0.73716
6613	LOC_Os10g05910	-1.17875	0.773305	-0.479314	0.884761
6614	LOC_Os10g05930	-1.25186	0.763333	-0.360234	0.848762
6616	LOC_Os10g05970	-1.29103	0.839475	-0.287339	0.738893
6617	LOC_Os10g05980	-1.21664	0.919461	-0.412754	0.709935
6618	LOC_Os10g05990	-1.23947	0.744175	-0.379755	0.875048
6619	LOC_Os10g06000	-1.30792	0.777563	-0.256405	0.786763
6629	LOC_Os10g08018	-1.30767	0.816108	-0.25579	0.747353
6650	LOC_Os10g12080	-1.33698	0.348441	-0.0545688	1.04311
6657	LOC_Os10g13914	-1.43389	0.452268	0.131904	0.849717
6667	LOC_Os10g17790	-1.42543	0.445573	0.109425	0.87043
6688	LOC_Os10g21250	-1.47969	0.32347	0.441247	0.714973
6690	LOC_Os10g21310	-1.43472	0.7905	0.0884548	0.555763
6704	LOC_Os10g22980	-1.44563	0.619176	0.108863	0.717588
6752	LOC_Os10g28700	-1.19159	0.67088	-0.444786	0.9655
6758	LOC_Os10g29620	-1.4079	0.464995	0.0489123	0.893989
6764	LOC_Os10g30310	-1.30989	0.340545	-0.106258	1.0756
6777	LOC_Os10g31240	-1.38756	0.787884	-0.070375	0.67005
6778	LOC_Os10g31320	-1.48195	0.310139	0.483302	0.688511
6806	LOC_Os10g33820	-1.4376	0.880544	0.241116	0.315938
6817	LOC_Os10g34370	-1.4153	0.887054	0.0763059	0.451938
6820	LOC_Os10g34590	-1.18457	1.13769	-0.364733	0.411616
6821	LOC_Os10g34730	-1.36753	0.286459	0.0591539	1.02191
6827	LOC_Os10g35110	-1.41265	0.546687	0.0264122	0.839553
6842	LOC_Os10g35950	-1.48674	0.67305	0.354136	0.459555
6855	LOC_Os10g36626	-1.42764	0.778336	0.055179	0.594127
6856	LOC_Os10g36650	-1.31688	0.194157	0.0146111	1.10811
6868	LOC_Os10g37400	-1.34514	0.240744	0.0409208	1.06347
6876	LOC_Os10g37840	-1.14597	0.618882	-0.499609	1.0267
6883	LOC_Os10g38080	-1.26454	0.498318	-0.272283	1.0385
6900	LOC_Os10g38740	-1.49692	0.491919	0.424347	0.580658
6906	LOC_Os10g38930	-1.47026	0.548913	0.223385	0.697956
6911	LOC_Os10g39170	-1.30888	0.938978	-0.22538	0.595281
6926	LOC_Os10g39870	-1.37122	1.0151	0.0642182	0.291901
6938	LOC_Os10g40290	-1.35465	0.31344	0.00844692	1.03276
6941	LOC_Os10g40390	-0.934083	NaN	-0.12085	1.05493
6942	LOC_Os10g40420	-1.45747	0.654987	0.151439	0.65104
6954	LOC_Os10g40720	-1.32892	0.426891	-0.116833	1.01886
6971	LOC_Os10g41534	-1.43771	0.872946	0.206613	0.35815
6979	LOC_Os10g42130	-1.44164	0.370599	0.210901	0.860142
6989	LOC_Os10g42650	-1.47425	0.501355	0.260636	0.712256
7002	LOC_Os11g01140	-1.45323	0.345784	0.275031	0.832415
7004	LOC_Os11g01439	-1.4522	0.617363	0.133257	0.701582
7005	LOC_Os11g01480	-1.25004	0.749231	-0.362233	0.863042
7014	LOC_Os11g01850	-1.32694	0.798508	-0.216409	0.74484
7029	LOC_Os11g02400	-1.40151	0.437473	0.0463066	0.917733
7030	LOC_Os11g02424	-1.39914	0.482321	0.0170958	0.899719
7041	LOC_Os11g03270	-1.44506	0.305516	0.278923	0.86062
7050	LOC_Os11g03720	-1.49734	0.577476	0.433141	0.486719
7053	LOC_Os11g03910	-1.25507	0.380585	-0.232674	1.10716
7063	LOC_Os11g04380	-1.41601	0.378042	0.123172	0.914791
7078	LOC_Os11g05400	-1.38397	0.428304	0.00639126	0.949279
7092	LOC_Os11g05860	-1.37594	0.241441	0.117275	1.01722
7093	LOC_Os11g05935	-1.40964	0.749618	-0.0114225	0.67145
7096	LOC_Os11g06020	-1.47005	0.363009	0.336232	0.770804
7100	LOC_Os11g06390	-1.48233	0.704791	0.34583	0.431708
7105	LOC_Os11g06870	-1.47435	0.350097	0.372742	0.751516
7108	LOC_Os11g07030	-1.49033	0.646953	0.373127	0.470253
7114	LOC_Os11g07670	-1.37917	0.563708	-0.0653569	0.880821
7128	LOC_Os11g09040	-1.28819	0.475851	-0.220009	1.03234
7132	LOC_Os11g09350	-1.42435	0.354509	0.165277	0.904564
7138	LOC_Os11g09820	-1.18314	0.932316	-0.465986	0.716812
7143	LOC_Os11g10280	-1.49186	0.433752	0.414131	0.643977
7144	LOC_Os11g10290	-1.05932	NaN	0.131687	0.927632
7147	LOC_Os11g10460	-1.10093	0.917132	-0.589989	0.773784
7181	LOC_Os11g14400	-1.22869	0.426469	-0.301262	1.10349
7188	LOC_Os11g16310	-1.4868	0.370679	0.437351	0.678774
7201	LOC_Os11g18730	-1.36167	0.662272	-0.13127	0.83067
7203	LOC_Os11g19490	-1.4717	0.747793	0.442181	0.281728
7207	LOC_Os11g21804	-1.43522	0.884929	0.222138	0.328157
7212	LOC_Os11g24180	-1.37865	0.761543	-0.0970004	0.714111
7224	LOC_Os11g26130	-1.23092	1.20614	-0.109603	0.134384
7226	LOC_Os11g26190	-1.26944	0.418049	-0.226734	1.07812
7237	LOC_Os11g27329	-1.39541	0.384368	0.0616768	0.949364
7249	LOC_Os11g29840	-1.46548	0.431438	0.260514	0.773532
7254	LOC_Os11g30360	-1.40684	0.237338	0.210168	0.95933
7278	LOC_Os11g32490	-1.49626	0.403063	0.522243	0.57096
7281	LOC_Os11g32750	-1.35	0.28048	0.0214969	1.04803
7292	LOC_Os11g34130	-1.34941	0.342215	-0.0230801	1.03027
7313	LOC_Os11g35390	-1.46853	0.554436	0.213897	0.700195
7358	LOC_Os11g41650	-1.48044	0.349575	0.412677	0.718188
7372	LOC_Os11g43030	-1.49089	0.513868	0.354566	0.62246
7382	LOC_Os11g43934	-1.46264	0.770269	0.463852	0.228517
7383	LOC_Os11g43980	-1.23706	0.34184	-0.242361	1.13758
7390	LOC_Os11g44800	-1.39959	0.333168	0.108062	0.958363
7391	LOC_Os11g44810	-1.49813	0.429136	0.540925	0.528067
7402	LOC_Os11g45920	-1.11059	0.807383	-0.57941	0.882615
7418	LOC_Os11g47730	-1.36928	0.218428	0.119839	1.03102
7419	LOC_Os11g47780	-1.44195	0.325664	0.248549	0.867732
7427	LOC_Os11g48000	-1.33902	0.318496	-0.0304927	1.05102
7431	LOC_Os12g01140	-1.42845	0.375821	0.162795	0.88983
7432	LOC_Os12g01180	-1.34116	0.933545	-0.147419	0.555031
7436	LOC_Os12g01490	-1.36384	0.711354	-0.132595	0.785076
7437	LOC_Os12g01510	-1.40536	0.26492	0.180031	0.960406
7458	LOC_Os12g02310	-1.20948	0.422485	-0.330715	1.11771
7481	LOC_Os12g03260	-1.16642	0.813465	-0.500082	0.853033
7501	LOC_Os12g04320	-1.44672	0.522849	0.140325	0.783545
7521	LOC_Os12g05780	-1.31136	0.386152	-0.130369	1.05557
7534	LOC_Os12g06280	-1.44091	0.293249	0.274498	0.873168
7535	LOC_Os12g06340	-1.46171	0.370274	0.290106	0.801332
7539	LOC_Os12g06660	-1.49458	0.416977	0.462108	0.61549
7546	LOC_Os12g07150	-1.23453	0.689	-0.380086	0.925612
7554	LOC_Os12g07650	-1.33157	0.575103	-0.174068	0.930531
7555	LOC_Os12g07740	-1.42621	0.90873	0.202841	0.314638
7571	LOC_Os12g08720	-1.25841	0.41209	-0.243352	1.08967
7577	LOC_Os12g08920	-1.20176	0.980404	-0.423209	0.644568
7587	LOC_Os12g10600	-1.2266	0.720178	-0.398155	0.90458
7601	LOC_Os12g12580	-1.48735	0.354198	0.465735	0.667412
7602	LOC_Os12g12934	-1.12335	0.943871	-0.55488	0.734363
7634	LOC_Os12g17570	-1.45873	0.779951	0.210108	0.468667
7636	LOC_Os12g17830	-1.37144	0.591762	-0.0923595	0.872035
7658	LOC_Os12g22600	-1.28215	0.789101	-0.306588	0.799636
7683	LOC_Os12g28770	-1.14613	0.622681	-0.500392	1.02384
7685	LOC_Os12g29280	-1.49169	0.404286	0.443206	0.644196
7709	LOC_Os12g32230	-1.49361	0.434768	0.430587	0.628254
7719	LOC_Os12g32970	-1.3961	0.317336	0.110239	0.968527
7732	LOC_Os12g34524	-1.40545	0.560895	0.00188431	0.842673
7735	LOC_Os12g35340	-1.3178	1.05944	-0.102792	0.361152
7739	LOC_Os12g35590	-1.40066	0.96098	0.124983	0.314701
7763	LOC_Os12g37600	-1.36662	0.76084	-0.127215	0.732997
7767	LOC_Os12g37710	-1.23581	0.538883	-0.336924	1.03385
7778	LOC_Os12g38330	-1.45555	0.533489	0.168041	0.754015
7796	LOC_Os12g39380	-1.25112	0.60962	-0.333959	0.975462
7824	LOC_Os12g41600	-1.25614	0.598129	-0.322103	0.980109
7838	LOC_Os12g42420	-1.47109	0.544903	0.228482	0.6977
7846	LOC_Os12g42960	-1.29561	0.710278	-0.275481	0.860816
7856	LOC_Os12g43750	-1.15155	0.928216	-0.515788	0.739124
7866	LOC_Os12g44150	-1.34106	0.67637	-0.179108	0.8438
104	LOC_Os01g06340	-1.06752	1.08819	-0.591724	0.571059
242	LOC_Os01g13430	-1.28456	1.15771	0.0914397	0.0354084
739	LOC_Os01g55940	-1.31516	1.11667	0.142244	0.0562438
923	LOC_Os01g64860	-1.46862	0.736398	0.494178	0.238043
1415	LOC_Os02g22780	-1.44972	0.83523	0.384376	0.230116
1539	LOC_Os02g36140	-1.46589	0.764046	0.453612	0.248236
1777	LOC_Os02g49160	-1.04271	1.0556	-0.638262	0.625375
1824	LOC_Os02g51320	-1.07805	1.11222	-0.564889	0.530724
2298	LOC_Os03g15660	-1.01594	1.04939	-0.674792	0.641338
2979	LOC_Os03g62420	-1.20499	1.21226	-0.201625	0.194363
3243	LOC_Os04g35370	-1.3639	1.03046	0.272397	0.0610478
3319	LOC_Os04g40130	-1.40915	0.935763	0.351995	0.121394
3596	LOC_Os04g52890	-0.985871	1.0418	-0.713947	0.658013
3713	LOC_Os04g59140	-1.26443	1.18111	0.0785427	0.00478347
4024	LOC_Os05g31280	-1.1989	1.22458	-0.189907	0.164229
4076	LOC_Os05g34600	-1.48811	0.503819	0.645903	0.338387
4476	LOC_Os06g04870	-0.997645	1.05355	-0.696226	0.640325
5022	LOC_Os06g49770	-1.07315	1.13504	-0.559209	0.497317
5090	LOC_Os07g03200	-1.11594	1.12567	-0.498579	0.48885
5192	LOC_Os07g10120	-1.44492	0.821436	0.458508	0.164977
5310	LOC_Os07g30620	-1.31985	1.10205	0.208275	0.00952777
5485	LOC_Os07g41820	-1.47774	0.637742	0.588492	0.251503
5707	LOC_Os08g06885	-1.00829	1.04856	-0.684614	0.644347
5952	LOC_Os08g37150	-0.998085	1.05724	-0.694529	0.635374
6021	LOC_Os08g40430	-1.01204	1.02184	-0.687379	0.67758
6022	LOC_Os08g40440	-1.05144	1.08357	-0.615996	0.583863
6084	LOC_Os08g43580	-1.05595	1.10508	-0.60013	0.550997
6204	LOC_Os09g17660	-1.48298	0.612552	0.588093	0.282331
6288	LOC_Os09g25810	-1.36839	1.02924	0.242559	0.0965869
6321	LOC_Os09g27730	-1.48427	0.564091	0.626471	0.293712
6404	LOC_Os09g31430	-1.1388	1.18686	-0.407012	0.358948
6420	LOC_Os09g32290	-1.0363	1.10141	-0.628736	0.563627
7056	LOC_Os11g04060	-1.43687	0.839571	0.460115	0.137183
7341	LOC_Os11g38810	-0.987827	1.04116	-0.71178	0.658442
7428	LOC_Os11g48050	-1.15775	1.22093	-0.320506	0.257335
679	LOC_Os01g52690	-1.21714	1.23016	0.0444085	-0.0574334
758	LOC_Os01g57004	-1.48356	0.572921	0.622944	0.28769
1085	LOC_Os01g72970	-1.48145	0.533432	0.662951	0.285064
1339	LOC_Os02g13940	-1.02671	1.08995	-0.646385	0.583148
1618	LOC_Os02g41650	-1.48065	0.469178	0.700696	0.310774
1846	LOC_Os02g52314	-1.00562	1.13121	-0.654915	0.52933
1977	LOC_Os03g01570	-1.10491	1.21083	-0.445049	0.339131
2224	LOC_Os03g12250	-1.18581	1.20914	-0.268158	0.244827
2396	LOC_Os03g19380	-1.02501	1.13019	-0.629861	0.524684
2470	LOC_Os03g24610	-1.47661	0.56034	0.665347	0.250922
2586	LOC_Os03g38230	-1.20511	1.23596	-0.114529	0.0836793
3062	LOC_Os04g10350	-1.0139	1.0961	-0.660455	0.578249
3836	LOC_Os05g06790	-1.007	1.14909	-0.64351	0.501423
3884	LOC_Os05g10930	-1.32475	1.07017	0.310823	-0.0562467
3955	LOC_Os05g22860	-1.19239	1.24853	-0.122447	0.0663113
4055	LOC_Os05g33440	-1.19477	1.23863	0.114766	-0.158627
4254	LOC_Os05g45150	-1.00493	1.10812	-0.666769	0.56358
4286	LOC_Os05g47640	-1.1742	1.25832	-0.173117	0.088991
4437	LOC_Os06g03220	-1.47549	0.564164	0.667067	0.244261
4818	LOC_Os06g38550	-1.11894	1.23847	-0.381486	0.261956
5130	LOC_Os07g05650	-1.41041	0.906101	0.429033	0.0752721
5287	LOC_Os07g28280	-1.46979	0.640368	0.621703	0.207715
5679	LOC_Os08g04210	-1.47587	0.37688	0.744266	0.354727
5784	LOC_Os08g16710	-1.47354	0.430711	0.744372	0.298457
5858	LOC_Os08g31060	-1.12987	1.26241	-0.312174	0.179633
5898	LOC_Os08g33380	-1.20237	1.24579	0.00441932	-0.0478412
5978	LOC_Os08g38780	-1.27694	1.13272	0.267	-0.122786
6050	LOC_Os08g42420	-1.47976	0.42335	0.719342	0.337073
6524	LOC_Os09g37600	-1.09589	1.23398	-0.434271	0.296187
6552	LOC_Os09g39020	-1.22203	1.19921	0.196176	-0.173348
6627	LOC_Os10g07340	-1.43175	0.84306	0.476089	0.112602
6920	LOC_Os10g39750	-1.1555	1.25556	-0.254217	0.154155
6994	LOC_Os10g42780	-1.45405	0.729383	0.575853	0.148809
7274	LOC_Os11g32240	-1.12174	1.26206	-0.333849	0.193522
7625	LOC_Os12g16480	-1.20008	1.23754	0.0987485	-0.136199
140	LOC_Os01g08660	-1.02283	1.14058	-0.627187	0.509439
235	LOC_Os01g13080	-1.36418	0.995699	0.38386	-0.0153753
374	LOC_Os01g24440	-1.45202	0.746047	0.560167	0.145808
477	LOC_Os01g39790	-1.00731	1.15753	-0.638212	0.487998
819	LOC_Os01g59930	-1.05345	1.16216	-0.570935	0.462222
895	LOC_Os01g63480	-1.38134	0.937912	0.460359	-0.0169294
1222	LOC_Os02g06670	-1.39177	0.943718	0.41375	0.0343043
1355	LOC_Os02g15690	-1.16992	1.275	-0.0613257	-0.0437554
1727	LOC_Os02g47010	-1.40286	0.877698	0.511312	0.0138498
1885	LOC_Os02g54390	-0.998829	1.18404	-0.632621	0.447406
1899	LOC_Os02g55370	-1.26466	1.11347	0.348892	-0.197702
1904	LOC_Os02g55470	-1.46279	0.49628	0.754248	0.212265
2237	LOC_Os03g12820	-1.44444	0.704015	0.638398	0.102025
2324	LOC_Os03g16900	-0.953064	1.14873	-0.711408	0.515745
2354	LOC_Os03g17990	-1.1614	1.27555	-0.150854	0.0367043
2386	LOC_Os03g18880	-1.25487	1.15896	0.244824	-0.148909
2488	LOC_Os03g25790	-1.44244	0.659017	0.690185	0.0932425
2530	LOC_Os03g29240	-0.928789	1.13626	-0.745899	0.538433
2972	LOC_Os03g62020	-1.45557	0.586283	0.717279	0.152005
3173	LOC_Os04g32110	-1.46566	0.537263	0.721314	0.207087
3185	LOC_Os04g32940	-1.38773	0.83699	0.608525	-0.0577801
3227	LOC_Os04g34530	-1.08718	1.29019	-0.359212	0.156201
3238	LOC_Os04g35180	-1.03296	1.25483	-0.519453	0.297583
3623	LOC_Os04g54240	-1.31921	1.05772	0.36176	-0.100275
3633	LOC_Os04g54630	-1.43916	0.7412	0.609634	0.0883216
3664	LOC_Os04g56690	-1.34496	0.973177	0.481609	-0.109826
3698	LOC_Os04g58555	-1.4309	0.739067	0.634872	0.0569605
3733	LOC_Os05g01200	-1.47154	0.418351	0.755661	0.29753
4041	LOC_Os05g32670	-1.45053	0.690587	0.63522	0.12472
4047	LOC_Os05g33080	-1.11537	1.24977	-0.371342	0.236942
4135	LOC_Os05g38500	-1.04699	1.25306	-0.498269	0.2922
4255	LOC_Os05g45170	-1.03991	1.22714	-0.538129	0.3509
4472	LOC_Os06g04710	-1.46649	0.411227	0.77612	0.279149
4475	LOC_Os06g04850	-0.929649	1.15674	-0.734805	0.507719
4596	LOC_Os06g11812	-1.1663	1.278	-0.0456609	-0.0660436
4917	LOC_Os06g44410	-1.05074	1.28855	-0.440859	0.203058
5061	LOC_Os07g01100	-1.04612	1.24081	-0.513927	0.319234
5259	LOC_Os07g23640	-1.12216	1.30504	-0.193669	0.010796
5369	LOC_Os07g35520	-1.4044	0.878383	0.505643	0.0203782
5475	LOC_Os07g41260	-1.35059	0.90943	0.575209	-0.134044
5720	LOC_Os08g08230	-1.33004	0.938709	0.5653	-0.173974
5801	LOC_Os08g20400	-1.37142	0.8955	0.557361	-0.081441
6142	LOC_Os09g07460	-1.42029	0.680798	0.720365	0.0191262
6357	LOC_Os09g29170	-1.45071	0.397154	0.829041	0.224514
6732	LOC_Os10g26610	-1.45691	0.389816	0.812922	0.254176
6950	LOC_Os10g40614	-1.15331	1.28801	-0.0371033	-0.0976036
6985	LOC_Os10g42430	-1.43576	0.685675	0.680928	0.0691565
7568	LOC_Os12g08280	-0.892064	1.17647	-0.76658	0.482173
7699	LOC_Os12g30590	-1.17104	1.25554	0.113801	-0.198308
184	LOC_Os01g10950	-0.967452	1.27107	-0.600322	0.296704
189	LOC_Os01g11210	-1.14566	1.23821	0.227609	-0.320159
288	LOC_Os01g16146	-1.4518	0.621881	0.698833	0.131084
353	LOC_Os01g21300	-1.04939	1.25212	-0.495333	0.292605
393	LOC_Os01g26970	-1.44111	0.653401	0.698826	0.0888867
1091	LOC_Os01g73200	-1.08303	1.30455	-0.335097	0.113582
1157	LOC_Os02g02850	-1.05616	1.32254	-0.356728	0.0903562
1245	LOC_Os02g07730	-1.41899	0.614713	0.779732	0.0245482
1249	LOC_Os02g07870	-0.978965	1.23989	-0.615366	0.354442
1369	LOC_Os02g16500	-1.31925	1.02701	0.43083	-0.138586
1383	LOC_Os02g18390	-1.15995	1.23905	0.20143	-0.280538
1673	LOC_Os02g44090	-1.41292	0.542853	0.841514	0.0285543
1843	LOC_Os02g52170	-1.41556	0.567704	0.820466	0.0273863
1859	LOC_Os02g52770	-1.44708	0.558996	0.759587	0.128497
2096	LOC_Os03g06570	-0.999173	1.29831	-0.517884	0.218751
2330	LOC_Os03g17110	NaN	NaN	0	NaN
2463	LOC_Os03g24130	-1.09825	1.29528	-0.31838	0.121343
2504	LOC_Os03g27110	-1.4384	0.621764	0.733111	0.083521
2515	LOC_Os03g27980	-1.22019	1.13677	0.369885	-0.286469
2677	LOC_Os03g46570	-0.970307	1.29663	-0.565663	0.239342
2851	LOC_Os03g55880	-1.12695	1.30777	-0.131493	-0.0493282
3156	LOC_Os04g30870	-1.051	1.31016	-0.39912	0.139962
3202	LOC_Os04g33600	-1.08855	1.30904	-0.306669	0.086175
3278	LOC_Os04g37770	-1.0179	1.32488	-0.437613	0.13064
3321	LOC_Os04g40190	NaN	NaN	0	NaN
3721	LOC_Os04g59440	-1.03433	1.28111	-0.48289	0.236109
3803	LOC_Os05g04680	-1.13817	1.22268	0.278722	-0.363227
4066	LOC_Os05g34130	-1.26368	0.978334	0.592823	-0.30748
4389	LOC_Os05g51470	-1.32604	0.80523	0.738739	-0.217931
4438	LOC_Os06g03240	-1.28871	0.927066	0.636	-0.274352
4468	LOC_Os06g04399	NaN	NaN	0	NaN
4491	LOC_Os06g05440	NaN	NaN	0	NaN
4666	LOC_Os06g15990	-1.04841	1.3251	-0.369279	0.0925837
4725	LOC_Os06g23360	-1.07769	1.31744	-0.312494	0.0727477
4748	LOC_Os06g28880	-0.883182	1.22885	-0.742995	0.397322
4915	LOC_Os06g44300	-0.898695	1.27514	-0.685975	0.309534
5056	LOC_Os06g51320	-0.944134	1.27919	-0.623681	0.288624
5082	LOC_Os07g02810	-1.0016	1.27764	-0.541968	0.265926
5211	LOC_Os07g12340	-1.37407	0.565612	0.886518	-0.0780576
5260	LOC_Os07g23660	-1.08221	1.3318	-0.234287	-0.0153008
5273	LOC_Os07g25810	-1.08557	1.33439	-0.195028	-0.0537919
5313	LOC_Os07g30760	-1.03225	1.3227	-0.412379	0.121925
5318	LOC_Os07g31800	-1.21925	0.876062	0.757706	-0.414517
5334	LOC_Os07g33270	-1.23522	0.85136	0.773199	-0.389342
5618	LOC_Os07g48840	-1.22664	1.0114	0.581569	-0.366329
5620	LOC_Os07g48910	-1.34981	0.814402	0.698655	-0.163249
5750	LOC_Os08g10760	NaN	NaN	0	NaN
5761	LOC_Os08g14320	-1.09132	1.3288	-0.205725	-0.0317536
5853	LOC_Os08g30510	NaN	NaN	0	NaN
5931	LOC_Os08g35760	-1.06832	1.34779	-0.179178	-0.100286
5987	LOC_Os08g39050	-1.36047	0.659369	0.834582	-0.133477
6183	LOC_Os09g14614	-1.38004	0.599799	0.854525	-0.0742841
6397	LOC_Os09g31130	-0.963185	1.303	-0.567856	0.228039
6615	LOC_Os10g05950	-0.86326	1.21193	-0.776507	0.427836
7448	LOC_Os12g02050	-1.3508	0.427413	0.993825	-0.0704357
105	LOC_Os01g06400	-1.11184	1.02374	0.640657	-0.552565
446	LOC_Os01g36540	-1.049	1.35463	-0.247383	-0.0582452
543	LOC_Os01g44069	-0.949544	1.30353	-0.587187	0.233199
949	LOC_Os01g66010	-1.00631	1.33306	-0.443465	0.116708
1537	LOC_Os02g35940	-0.914904	1.25981	-0.680565	0.335663
1722	LOC_Os02g46660	-0.880211	1.28003	-0.703315	0.303501
1776	LOC_Os02g49140	-0.864138	1.23145	-0.762163	0.394854
1815	LOC_Os02g50960	-1.02091	1.35698	-0.341058	0.00497944
2124	LOC_Os03g07750	-1.00766	1.35683	-0.377922	0.0287515
2244	LOC_Os03g13070	-0.979826	1.33476	-0.490007	0.135071
2269	LOC_Os03g14180	-1.31901	0.423734	1.03069	-0.135412
3005	LOC_Os03g64050	-0.996288	1.33683	-0.455154	0.114615
3828	LOC_Os05g06340	-1.22995	0.588611	1.00445	-0.363108
3850	LOC_Os05g07810	-1.11962	0.988561	0.682218	-0.55116
4963	LOC_Os06g46880	-1.0306	1.18804	0.42825	-0.585694
5243	LOC_Os07g17330	-0.922273	1.33681	-0.579044	0.164507
5596	LOC_Os07g48320	-1.19934	0.873293	0.773675	-0.447629
5798	LOC_Os08g19420	-1.19144	0.8031	0.849952	-0.461615
6030	LOC_Os08g40690	-1.24995	0.461185	1.07035	-0.281585
6513	LOC_Os09g37300	-0.747746	1.13588	-0.388136	NaN
6628	LOC_Os10g07430	-1.22024	0.753846	0.87894	-0.412548
6645	LOC_Os10g11820	-1.19871	0.612043	1.00622	-0.419558
6658	LOC_Os10g14011	-1.22879	0.467563	1.08123	-0.319997
6952	LOC_Os10g40660	-0.851726	1.30409	-0.711775	0.259413
7103	LOC_Os11g06820	-0.967508	1.34431	-0.493165	0.116361
7140	LOC_Os11g10000	-1.11874	0.870608	0.81677	-0.568635
7425	LOC_Os11g47944	-1.08547	0.672007	1.0082	-0.594736
7597	LOC_Os12g10900	-1.30641	0.454551	1.02753	-0.175669
7637	LOC_Os12g17900	-1.07558	0.886082	0.815871	-0.626377
438	LOC_Os01g34880	-1.05439	0.670302	1.01824	-0.634155
901	LOC_Os01g63830	-0.977462	1.38222	-0.363811	-0.0409473
1313	LOC_Os02g12350	-1.22544	0.550289	1.03312	-0.35797
2377	LOC_Os03g18590	-0.868411	1.34414	-0.641598	0.165873
3491	LOC_Os04g48700	-1.07852	0.749048	0.946224	-0.616753
3684	LOC_Os04g57770	-0.97839	0.678694	1.02655	-0.726856
3877	LOC_Os05g10210	-0.899731	1.34593	-0.596872	0.150674
4042	LOC_Os05g32730	-0.984297	0.902333	0.819954	-0.73799
4056	LOC_Os05g33500	-0.8961	0.848015	0.883321	-0.835236
4466	LOC_Os06g04360	-1.02001	0.637611	1.05141	-0.669013
4602	LOC_Os06g12080	-1.04549	0.831494	0.879225	-0.665226
5749	LOC_Os08g10670	-0.936338	1.3768	-0.475848	0.0353828
6113	LOC_Os09g01610	-0.878513	1.36292	-0.598118	0.113715
6531	LOC_Os09g38000	-0.901159	0.676133	1.03594	-0.810915
6798	LOC_Os10g33210	-0.92664	1.37331	-0.502267	0.0555989
1120	LOC_Os02g01010	-1.0149	1.23862	0.341331	-0.565056
1211	LOC_Os02g06080	-1.01348	1.34169	0.0796751	-0.407884
3425	LOC_Os04g45750	-0.826393	1.32519	-0.716598	0.217804
4015	LOC_Os05g30400	-0.884581	1.37397	-0.568715	0.0793275
434	LOC_Os01g34690	-0.77993	0.674078	1.03571	-0.929857
3497	LOC_Os04g48880	-0.960599	1.4061	-0.244072	-0.201425
6106	LOC_Os08g45060	-0.926834	1.40863	-0.383524	-0.0982688
6487	LOC_Os09g36490	-0.873822	1.39165	-0.546733	0.0289076
7017	LOC_Os11g02080	-0.859643	1.37757	-0.597477	0.0795473
7656	LOC_Os12g21789	-0.785518	1.32886	-0.756171	0.212827
1999	LOC_Os03g02300	-0.769444	0.602186	1.09143	-0.924176
2123	LOC_Os03g07590	-0.720605	0.644942	1.05319	-0.97753
2796	LOC_Os03g53150	-0.782712	1.27184	-0.814724	0.325598
4983	LOC_Os06g47850	-0.899833	1.15471	-0.769491	0.514613
6297	LOC_Os09g26590	-0.772396	1.32524	-0.773577	0.220732
7364	LOC_Os11g42450	-0.81271	1.36112	-0.68438	0.135972
2287	LOC_Os03g14915	-0.774708	1.27059	-0.823472	0.327588
4387	LOC_Os05g51230	-1.06184	0.886773	-0.644173	0.819244
7457	LOC_Os12g02300	-0.973002	1.05055	-0.726744	0.649197
2131	LOC_Os03g08080	-0.964224	1.05732	-0.735028	0.64193
2274	LOC_Os03g14540	-0.958215	1.3722	0.0309019	-0.444891
3593	LOC_Os04g52830	-1.02029	0.965496	-0.688603	0.7434
4845	LOC_Os06g40490	-1.07638	0.843836	-0.626124	0.858669
116	LOC_Os01g07300	-0.830653	0.921048	0.808501	-0.898895
1162	LOC_Os02g03200	-0.820343	1.214	-0.81963	0.425976
3703	LOC_Os04g58800	-1.11903	0.717666	-0.55833	0.959689
4025	LOC_Os05g31490	-0.85655	1.17562	-0.805032	0.485959
5484	LOC_Os07g41694	-0.93367	1.23174	0.383243	-0.681316
6028	LOC_Os08g40615	-1.13843	0.638794	-0.515393	1.01503
6446	LOC_Os09g33860	-1.06134	0.864868	-0.645486	0.841962
6565	LOC_Os09g39720	-0.865126	1.16239	-0.802936	0.505675
6691	LOC_Os10g21352	-0.845131	0.965926	0.759799	-0.880594
141	LOC_Os01g08670	-1.12759	0.681519	-0.540051	0.986117
927	LOC_Os01g64970	-1.15341	0.579302	-0.47755	1.05166
992	LOC_Os01g68450	-0.932393	1.41662	-0.18477	-0.299462
1322	LOC_Os02g12730	-1.10676	0.74229	-0.578574	0.943045
2601	LOC_Os03g40070	-0.73692	1.31986	-0.813486	0.230542
5101	LOC_Os07g04160	-1.00285	0.963353	-0.710141	0.749633
5265	LOC_Os07g23990	-1.07036	0.837446	-0.633841	0.866754
5319	LOC_Os07g31960	-0.883383	1.42822	-0.39771	-0.147129
5792	LOC_Os08g17390	-1.06875	0.842213	-0.636	0.862533
7396	LOC_Os11g44990	-0.728292	1.31757	-0.823773	0.23449
1835	LOC_Os02g51720	-0.793127	1.38429	-0.66971	0.0785438
3629	LOC_Os04g54560	-0.909486	1.42776	-0.25601	-0.262268
3874	LOC_Os05g09704	-0.964843	1.00492	-0.747504	0.707429
4241	LOC_Os05g44200	-0.950543	1.02679	-0.758978	0.682734
4791	LOC_Os06g36050	-0.935902	1.04693	-0.770309	0.659285
6267	LOC_Os09g24840	-0.955057	1.02299	-0.754748	0.686819
6464	LOC_Os09g35700	-0.710835	1.32236	-0.834488	0.222965
6866	LOC_Os10g37340	-0.92042	1.39681	-0.0281067	-0.448284
7344	LOC_Os11g38980	-0.80387	1.18725	-0.851516	0.468138
7508	LOC_Os12g05080	-1.13043	0.642908	-0.527586	1.01511
265	LOC_Os01g14850	-0.903039	1.43004	-0.245659	-0.281344
468	LOC_Os01g38970	-0.783566	1.39353	-0.664193	0.054227
2226	LOC_Os03g12270	-1.12872	0.652446	-0.532216	1.00849
2696	LOC_Os03g47910	-0.788353	1.19698	-0.860915	0.452288
3187	LOC_Os04g32980	-0.908644	1.25861	0.339335	-0.689296
3429	LOC_Os04g45910	-0.989081	0.956012	-0.727513	0.760582
3650	LOC_Os04g55850	-0.808389	1.41542	-0.585345	-0.0216846
4498	LOC_Os06g05880	-1.00397	0.924636	-0.713307	0.792642
4854	LOC_Os06g40940	-0.673413	1.26437	-0.917276	0.326316
5031	LOC_Os06g50070	-1.03819	0.874716	-0.674467	0.837936
5467	LOC_Os07g40900	-0.780763	1.1882	-0.872891	0.465451
5698	LOC_Os08g06380	-1.0674	0.801054	-0.636086	0.902427
5755	LOC_Os08g13350	-1.12519	0.653551	-0.537359	1.009
6210	LOC_Os09g19650	-1.03924	0.865952	-0.673315	0.846607
7360	LOC_Os11g41875	-1.02182	0.889552	-0.694072	0.826342
192	LOC_Os01g11240	-0.896275	1.07288	-0.805945	0.629337
586	LOC_Os01g47350	-0.906612	1.04653	-0.802434	0.662513
1893	LOC_Os02g54870	-0.741354	1.37207	-0.744839	0.114119
3705	LOC_Os04g58820	-1.07241	0.790937	-0.628922	0.910393
4380	LOC_Os05g50960	-0.644898	1.28568	-0.922813	0.282027
6223	LOC_Os09g20820	-0.769119	1.4036	-0.661546	0.0270698
1996	LOC_Os03g02240	-0.656902	1.30889	-0.892894	0.240909
3686	LOC_Os04g57830	-0.844368	1.10545	-0.848504	0.587425
4778	LOC_Os06g35160	-1.076	0.759847	-0.621302	0.93746
2682	LOC_Os03g47210	-1.03556	0.837696	-0.677693	0.87556
622	LOC_Os01g49640	-0.728248	1.38654	-0.735654	0.0773666
6431	LOC_Os09g32840	-0.63937	1.2566	-0.949581	0.33235
7403	LOC_Os11g45990	-0.895254	1.3988	-0.0118598	-0.491682
2420	LOC_Os03g20850	-0.680019	1.35021	-0.83003	0.159836
4613	LOC_Os06g12450	-0.835264	1.45134	-0.363655	-0.252417
1080	LOC_Os01g72700	-0.863288	1.4404	-0.206537	-0.370574
3040	LOC_Os04g02780	-0.611341	1.29619	-0.938934	0.254086
3820	LOC_Os05g05860	-0.805337	1.4491	-0.470732	-0.173036
2000	LOC_Os03g02330	-0.832493	1.45339	-0.34097	-0.279925
3009	LOC_Os03g64260	-0.881162	1.35647	0.130165	-0.605474
6115	LOC_Os09g01670	-0.64987	1.35194	-0.852773	0.150705
6515	LOC_Os09g37369	-0.876026	1.37795	0.0714239	-0.573349
3195	LOC_Os04g33370	-0.5885	1.29103	-0.959595	0.257064
3275	LOC_Os04g37680	-0.632835	1.34534	-0.873814	0.161305
392	LOC_Os01g26120	-0.820487	1.4572	-0.299959	-0.336751
3873	LOC_Os05g09640	-0.576435	1.26421	-0.989247	0.301472
6579	LOC_Os10g02040	-0.746667	1.1576	-0.918916	0.507984
6978	LOC_Os10g42060	-0.771545	1.45633	-0.499496	-0.185286
7277	LOC_Os11g32480	-0.852003	1.06726	-0.853242	0.637984
442	LOC_Os01g36240	-0.760405	1.14477	-0.912397	0.528031
1576	LOC_Os02g38290	-0.711064	1.18128	-0.938107	0.467892
2626	LOC_Os03g43100	-0.844274	1.43098	-0.109814	-0.476896
6708	LOC_Os10g23180	-0.545876	1.26725	-1.00718	0.285799
798	LOC_Os01g58780	-0.912271	0.991455	-0.808241	0.729058
3979	LOC_Os05g26660	-0.678549	1.41302	-0.736853	0.00238649
6348	LOC_Os09g28730	-0.639675	1.38115	-0.822598	0.0811258
2475	LOC_Os03g24930	-0.636161	1.21249	-0.980657	0.404328
7816	LOC_Os12g40900	-0.716576	1.44503	-0.622197	-0.106253
7544	LOC_Os12g07110	-0.664482	1.1889	-0.971955	0.44754
1289	LOC_Os02g10390	-1.05112	0.791906	-0.656029	0.91524
4687	LOC_Os06g18790	-1.14164	0.599519	-0.500394	1.04252
977	LOC_Os01g67220	-0.662462	1.41244	-0.752432	0.00245527
2967	LOC_Os03g61670	-0.684636	1.43269	-0.689364	-0.0586915
3012	LOC_Os03g64340	-0.524301	1.2773	-1.01294	0.259945
4125	LOC_Os05g38000	-0.702108	1.15523	-0.95794	0.504818
6048	LOC_Os08g42350	-0.737163	1.46462	-0.516807	-0.210655
7777	LOC_Os12g38320	-1.00683	0.849923	-0.71262	0.869532
761	LOC_Os01g57082	-0.516225	1.25137	-1.03741	0.302261
816	LOC_Os01g59870	-0.673111	1.16828	-0.975406	0.480236
3189	LOC_Os04g33150	-0.96844	0.893244	-0.756572	0.831768
6500	LOC_Os09g36860	-0.872391	0.996601	-0.848873	0.724663
6596	LOC_Os10g03890	-0.566636	1.21201	-1.03039	0.385016
73	LOC_Os01g04290	-0.714551	1.12438	-0.960296	0.550462
1169	LOC_Os02g03710	-0.496298	1.23669	-1.05947	0.319077
2209	LOC_Os03g11760	-0.688248	1.44669	-0.649206	-0.109236
5190	LOC_Os07g10030	-0.990071	0.857477	-0.732359	0.864953
5607	LOC_Os07g48570	-0.656636	1.42924	-0.723684	-0.0489165
479	LOC_Os01g39960	-0.766215	1.08199	-0.930012	0.614237
1725	LOC_Os02g46850	-0.660377	1.43201	-0.714098	-0.057536
3731	LOC_Os05g01120	-0.933162	0.923901	-0.793985	0.803246
3976	LOC_Os05g25860	-0.779275	1.46519	-0.269813	-0.416104
4532	LOC_Os06g08090	-0.902823	0.950407	-0.82395	0.776366
5901	LOC_Os08g33630	-0.605782	1.39688	-0.824996	0.0339029
7077	LOC_Os11g05390	-0.74914	1.47354	-0.41273	-0.311666
208	LOC_Os01g12020	-0.609731	1.39657	-0.82252	0.0356781
660	LOC_Os01g52010	-0.901457	0.953438	-0.825046	0.773065
3961	LOC_Os05g23950	-0.652264	1.43852	-0.706263	-0.0799952
6120	LOC_Os09g02530	-0.559729	1.357	-0.912168	0.114895
6771	LOC_Os10g30620	-0.706928	1.10521	-0.973561	0.575284
4118	LOC_Os05g37210	-0.95116	0.88596	-0.776178	0.841379
1779	LOC_Os02g49260	-0.565822	1.17632	-1.05015	0.439658
5329	LOC_Os07g32660	-1.00998	0.810103	-0.707435	0.907311
6110	LOC_Os08g45190	-0.616981	1.14928	-1.02668	0.494378
366	LOC_Os01g22780	-0.808551	1.01781	-0.907254	0.697993
718	LOC_Os01g55000	-1.02823	0.784442	-0.683613	0.9274
1175	LOC_Os02g03960	-0.853657	0.978309	-0.870538	0.745886
1738	LOC_Os02g47210	-1.12609	0.617959	-0.527258	1.03539
1791	LOC_Os02g49870	-1.10618	0.654761	-0.563513	1.01494
2042	LOC_Os03g04000	-1.06683	0.720932	-0.627776	0.97367
6181	LOC_Os09g14550	-0.610379	1.41788	-0.785204	-0.0223008
6517	LOC_Os09g37420	-1.12937	0.606262	-0.519521	1.04263
7757	LOC_Os12g37060	-1.18895	0.461104	-0.380697	1.10854
2132	LOC_Os03g08100	-1.18898	0.459358	-0.379883	1.10951
3358	LOC_Os04g42590	-0.768162	1.46445	-0.241092	-0.455193
4377	LOC_Os05g50910	-1.11565	0.630843	-0.54495	1.02976
5023	LOC_Os06g49780	-0.638879	1.44214	-0.709416	-0.0938419
5661	LOC_Os08g02300	-1.12101	0.621671	-0.535248	1.03459
3132	LOC_Os04g26910	-0.907745	0.916792	-0.821668	0.812621
3300	LOC_Os04g39240	-0.8224	0.99575	-0.898191	0.72484
4533	LOC_Os06g08100	-0.588014	1.14444	-1.04948	0.493051
1186	LOC_Os02g04540	-0.58001	1.40174	-0.83577	0.0140372

## Sheet: Cluster4
Cluster 4 of all DEGs
Original row	DEGs	SP3	SP4	FP3	FP4
52	LOC_Os01g03630	-0.420143	1.48999	-0.410141	-0.659702
623	LOC_Os01g49650	-0.452477	1.33537	-0.999254	0.11636
936	LOC_Os01g65590	-0.169333	1.32392	-1.10266	-0.0519233
1026	LOC_Os01g70525	-0.403209	1.47866	-0.728388	-0.347058
1256	LOC_Os02g08220	-0.404122	1.21124	-1.12601	0.318884
1357	LOC_Os02g15710	-0.582718	1.49644	-0.499621	-0.414103
1608	LOC_Os02g40530	-0.381919	1.49481	-0.541836	-0.571052
1862	LOC_Os02g52930	0.17704	1.06579	-1.34957	0.106738
2318	LOC_Os03g16420	0.158414	1.22443	-1.20111	-0.181731
3363	LOC_Os04g42720	-0.510089	1.49951	-0.464688	-0.524733
3530	LOC_Os04g50850	-0.265763	1.42104	-0.925986	-0.229289
3995	LOC_Os05g28320	-0.404408	1.32983	-1.02831	0.102895
4253	LOC_Os05g45080	-0.703548	1.48343	-0.376516	-0.403363
4267	LOC_Os05g45860	-0.449056	1.26677	-1.06434	0.246622
4341	LOC_Os05g49430	-0.456955	1.467	-0.759009	-0.251033
4653	LOC_Os06g14810	-0.166915	1.24361	-1.18871	0.112015
4865	LOC_Os06g41710	0.0824717	1.38438	-0.712754	-0.7541
5042	LOC_Os06g50580	0.6524	0.437656	-1.49073	0.400679
5288	LOC_Os07g28570	-0.132447	1.10785	-1.28752	0.312118
5330	LOC_Os07g32710	-0.354297	1.48984	-0.638897	-0.496648
5459	LOC_Os07g40690	0.568613	0.740074	-1.45204	0.143353
5512	LOC_Os07g43250	0.253421	1.3018	-0.651647	-0.903575
5545	LOC_Os07g45210	0.433696	1.10437	-1.2215	-0.316557
5626	LOC_Os07g49310	-0.198751	1.18082	-1.22722	0.245142
5899	LOC_Os08g33430	-0.10492	1.03978	-1.325	0.390141
6194	LOC_Os09g15790	-0.212912	1.46521	-0.51729	-0.735009
6218	LOC_Os09g20340	-0.0993308	1.43531	-0.805103	-0.530875
6221	LOC_Os09g20560	0.13424	1.32954	-0.464498	-0.999278
6236	LOC_Os09g21420	-0.507447	1.49913	-0.454686	-0.536998
6434	LOC_Os09g32948	0.650385	0.842138	-1.36026	-0.132262
6447	LOC_Os09g33910	0.0340675	1.2751	-1.16253	-0.146637
6473	LOC_Os09g35940	-0.269037	1.36331	-1.03206	-0.0622121
6659	LOC_Os10g14180	0.218619	1.30852	-0.571324	-0.955812
6726	LOC_Os10g25990	0.124993	1.21849	-1.21818	-0.125308
6756	LOC_Os10g29470	0.0656306	1.04951	-1.35521	0.24007
6943	LOC_Os10g40430	-0.273235	1.47729	-0.697116	-0.506938
6996	LOC_Os10g42800	-0.337145	1.47149	-0.370071	-0.764271
7075	LOC_Os11g05320	-0.512097	1.49969	-0.47129	-0.516304
7112	LOC_Os11g07480	0.438393	1.17918	-1.04231	-0.575268
7347	LOC_Os11g39640	0.956517	0.667807	-1.2121	-0.412227
7376	LOC_Os11g43530	-0.31553	1.48327	-0.487569	-0.68017
7397	LOC_Os11g45090	-0.153716	1.26342	-1.17308	0.0633765
7475	LOC_Os12g03070	0.715608	1.0014	-0.932849	-0.784157
7547	LOC_Os12g07260	1.06128	0.475276	-1.25166	-0.284895
7576	LOC_Os12g08830	-0.133377	1.10764	-1.28737	0.313106
7831	LOC_Os12g42140	0.940273	0.570178	-1.32534	-0.185115
6	LOC_Os01g01170	0.167617	1.33187	-0.557671	-0.941819
65	LOC_Os01g03980	-0.133452	1.43913	-0.82415	-0.481529
91	LOC_Os01g04710	0.236343	1.31392	-0.685409	-0.864854
131	LOC_Os01g08130	-0.168787	1.45318	-0.510019	-0.774375
195	LOC_Os01g11350	-0.226048	1.43002	-0.901282	-0.302694
243	LOC_Os01g13520	-0.356531	1.48779	-0.664315	-0.466948
244	LOC_Os01g13530	0.23258	1.23888	-1.141	-0.330465
256	LOC_Os01g14340	-0.528527	1.45337	-0.161823	-0.763017
295	LOC_Os01g16600	-0.201506	1.4685	-0.645443	-0.621546
327	LOC_Os01g19220	-0.182408	1.23969	-1.18855	0.131264
441	LOC_Os01g36220	-0.37228	1.47589	-0.744414	-0.359191
485	LOC_Os01g40310	0.183447	1.19445	-1.23224	-0.145659
775	LOC_Os01g57690	-0.447084	1.33174	-1.00592	0.121256
801	LOC_Os01g58910	-0.266925	1.26628	-1.1423	0.142944
812	LOC_Os01g59730	-0.245115	1.45011	-0.838179	-0.366817
939	LOC_Os01g65660	-0.22674	1.24851	-1.1696	0.147828
965	LOC_Os01g66700	-0.221002	1.4088	-0.955159	-0.232637
986	LOC_Os01g67860	-0.657887	1.49023	-0.413389	-0.41895
987	LOC_Os01g67950	-0.452236	1.39434	-0.922441	-0.0196678
997	LOC_Os01g68830	-0.251504	1.3885	-0.994191	-0.142805
1011	LOC_Os01g69960	0.466729	0.654247	-1.48942	0.368445
1051	LOC_Os01g71450	-0.3674	1.45349	-0.828179	-0.257907
1099	LOC_Os01g73540	0.311612	0.773522	-1.4688	0.383663
1155	LOC_Os02g02820	-0.113922	1.22872	-1.21157	0.0967696
1170	LOC_Os02g03750	-0.512332	1.35078	-0.949042	0.110595
1275	LOC_Os02g09650	0.578548	0.452681	-1.49761	0.466385
1370	LOC_Os02g16610	-0.26789	1.21755	-1.18013	0.230472
1388	LOC_Os02g18750	-0.331395	1.21163	-1.1594	0.27916
1451	LOC_Os02g29030	-0.702323	1.45983	-0.168108	-0.589396
1605	LOC_Os02g40440	0.0693667	1.15699	-1.28571	0.059358
1633	LOC_Os02g42430	-0.175376	1.24005	-1.18989	0.125218
1656	LOC_Os02g43360	-0.708192	1.48168	-0.431151	-0.342337
1785	LOC_Os02g49680	0.156767	1.13243	-1.30111	0.0119211
1858	LOC_Os02g52730	-0.396731	1.48639	-0.685468	-0.404195
1923	LOC_Os02g56510	-0.331885	1.42671	-0.904494	-0.190336
1947	LOC_Os02g57900	-0.153787	1.23506	-1.19881	0.117537
2165	LOC_Os03g09150	-0.177453	1.41012	-0.94826	-0.284403
2267	LOC_Os03g14140	-0.371608	1.48081	-0.718814	-0.390392
2280	LOC_Os03g14700	-0.295786	1.44758	-0.853137	-0.298652
2283	LOC_Os03g14790	-0.186979	1.4587	-0.755414	-0.516309
2294	LOC_Os03g15370	-0.306666	1.47741	-0.723043	-0.447698
2370	LOC_Os03g18470	-0.341328	1.43727	-0.877517	-0.218426
2410	LOC_Os03g20450	-0.42413	1.49705	-0.577468	-0.495455
2466	LOC_Os03g24300	-0.489957	1.47061	-0.731597	-0.249053
2474	LOC_Os03g24910	-0.385668	1.49366	-0.610576	-0.49742
2546	LOC_Os03g31290	-0.583308	1.4966	-0.494624	-0.418669
2562	LOC_Os03g32490	0.621393	0.62885	-1.47273	0.222483
2627	LOC_Os03g43114	-0.47403	1.31435	-1.00953	0.169203
2646	LOC_Os03g44580	-0.670737	1.4791	-0.537687	-0.270676
2672	LOC_Os03g46325	0.706647	0.444861	-1.48123	0.329719
2702	LOC_Os03g48200	-0.507747	1.47575	-0.702891	-0.265116
2705	LOC_Os03g48235	-0.0132381	1.38124	-0.963537	-0.404467
2732	LOC_Os03g50030	-0.430447	1.39152	-0.936916	-0.0241549
2743	LOC_Os03g50530	-0.118698	1.4355	-0.829072	-0.487732
2755	LOC_Os03g51180	-0.426891	1.49795	-0.522659	-0.548399
2794	LOC_Os03g52940	-0.493112	1.49828	-0.560901	-0.444271
2815	LOC_Os03g53950	-0.223979	1.41457	-0.941767	-0.248819
2918	LOC_Os03g59080	-0.478061	1.32177	-0.99998	0.156269
2959	LOC_Os03g61090	0.273608	1.03914	-1.35768	0.044931
2982	LOC_Os03g62630	-0.137687	1.23947	-1.19811	0.0963225
3116	LOC_Os04g22380	-0.325037	1.41115	-0.938766	-0.147351
3162	LOC_Os04g31400	-0.300296	1.48126	-0.494672	-0.686291
3171	LOC_Os04g32030	-0.655389	1.43964	-0.0836023	-0.700649
3179	LOC_Os04g32700	-0.0322957	1.40461	-0.891586	-0.480729
3208	LOC_Os04g33760	0.449402	0.640531	-1.49201	0.402077
3226	LOC_Os04g34480	NaN	1.13545	-0.749557	-0.385895
3232	LOC_Os04g35020	-0.0340799	1.24152	-1.20726	-0.000182479
3233	LOC_Os04g35030	-0.37058	1.45983	-0.807618	-0.281633
3262	LOC_Os04g36720	-0.068442	1.09853	-1.30814	0.278055
3263	LOC_Os04g36740	0.12583	1.22801	-1.20594	-0.147892
3298	LOC_Os04g39100	-0.338233	1.4777	-0.732233	-0.407233
3327	LOC_Os04g40730	0.169095	0.942535	-1.41173	0.300098
3349	LOC_Os04g42130	-0.324036	1.48846	-0.609958	-0.554468
3350	LOC_Os04g42134	-0.603639	1.49533	-0.477732	-0.413964
3364	LOC_Os04g42860	-0.369472	1.48412	-0.698108	-0.416545
3433	LOC_Os04g46010	0.718837	0.474885	-1.47586	0.282136
3459	LOC_Os04g47250	-0.145478	1.18997	-1.23545	0.190966
3465	LOC_Os04g47450	0.291786	1.22754	-1.11591	-0.403415
3663	LOC_Os04g56680	-0.29255	1.4713	-0.42357	-0.755176
3691	LOC_Os04g58120	-0.345965	1.45331	-0.83215	-0.275192
3725	LOC_Os04g59610	0.842601	0.394547	-1.44595	0.208798
3921	LOC_Os05g14270	0.568844	0.721657	-1.45856	0.168055
4086	LOC_Os05g35266	-0.489018	1.49424	-0.395655	-0.609565
4090	LOC_Os05g35360	-0.359966	1.41341	-0.92536	-0.128085
4156	LOC_Os05g39310	-0.673662	1.42365	-0.0299284	-0.720064
4212	LOC_Os05g41870	-0.153165	1.45236	-0.75741	-0.541783
4239	LOC_Os05g44120	0.0370285	1.29681	-1.12916	-0.20468
4374	LOC_Os05g50820	0.543195	0.820383	-1.42416	0.0605856
4379	LOC_Os05g50930	0.576492	1.01419	-1.22775	-0.362931
4460	LOC_Os06g04200	0.572764	0.653477	-1.47714	0.250904
4556	LOC_Os06g10109	0.46557	1.01818	-1.31011	-0.173637
4658	LOC_Os06g15430	0.304053	0.812683	-1.11674	NaN
4686	LOC_Os06g18670	-0.143218	1.09238	-1.29182	0.342655
4693	LOC_Os06g19550	-0.22532	1.43296	-0.315165	-0.892478
4730	LOC_Os06g24070	0.616087	0.960056	-1.26589	-0.310256
4744	LOC_Os06g28144	0.448802	0.886267	-1.4165	0.0814322
4812	LOC_Os06g37450	0.0977309	0.960214	-1.39754	0.339594
4856	LOC_Os06g41030	0.573073	0.640042	-1.48009	0.266973
4873	LOC_Os06g42220	0.404175	1.21954	-0.936624	-0.687092
4880	LOC_Os06g42660	0.682029	0.933401	-1.23127	-0.384161
4893	LOC_Os06g43600	-0.568527	1.49613	-0.399991	-0.527613
4900	LOC_Os06g43880	-0.332228	1.44653	-0.85409	-0.260211
4901	LOC_Os06g43900	0.911103	0.209638	-1.42579	0.305053
5025	LOC_Os06g49840	0.389045	0.795433	-1.46242	0.277943
5079	LOC_Os07g02470	0.155848	1.34574	-0.614243	-0.887349
5150	LOC_Os07g07420	-0.0819806	1.39978	-0.946633	-0.371172
5167	LOC_Os07g08520	0.163072	1.35112	-0.729763	-0.784429
5168	LOC_Os07g08530	-0.430646	1.49292	-0.634899	-0.427372
5187	LOC_Os07g09814	0.748227	0.33633	-1.47472	0.390166
5197	LOC_Os07g10620	0.0193153	1.36376	-0.388778	-0.9943
5202	LOC_Os07g10850	0.226035	1.30495	-0.957898	-0.573092
5284	LOC_Os07g27940	-0.465756	1.49307	-0.627959	-0.399354
5286	LOC_Os07g28090	-0.038613	1.40327	-0.460739	-0.903917
5291	LOC_Os07g28850	-0.12152	1.32248	-1.10799	-0.0929639
5298	LOC_Os07g29410	0.252779	0.881292	-1.43777	0.303702
5317	LOC_Os07g31500	-0.0670272	1.31414	-1.11898	-0.128131
5378	LOC_Os07g35810	0.379203	1.02679	-1.34077	-0.0652234
5405	LOC_Os07g37230	-0.42536	1.49795	-0.535971	-0.536617
5437	LOC_Os07g39450	0.350742	0.77738	-1.12812	NaN
5445	LOC_Os07g40000	0.90706	0.594313	-1.34101	-0.160358
5452	LOC_Os07g40290	-0.506948	1.48704	-0.329675	-0.650414
5509	LOC_Os07g43220	-0.597543	1.46545	-0.677632	-0.190278
5551	LOC_Os07g46060	-0.0837327	1.4068	-0.398233	-0.924833
5581	LOC_Os07g47640	0.292882	0.820882	-1.45692	0.343157
5641	LOC_Os08g01410	-0.261048	1.31747	-1.09307	0.0366481
5657	LOC_Os08g02210	0.127438	1.19219	-1.24792	-0.0717112
5691	LOC_Os08g05820	-0.325755	1.37979	-0.993148	-0.0608901
5703	LOC_Os08g06630	0.514252	0.66231	-1.48403	0.307471
5763	LOC_Os08g14450	0.0639488	0.902929	-1.40897	0.442089
5774	LOC_Os08g15272	0.684281	0.389291	-1.48651	0.412933
5793	LOC_Os08g17520	-0.399276	1.38157	-0.965174	-0.0171163
5797	LOC_Os08g19270	0.774192	0.466179	-1.46103	0.22066
5822	LOC_Os08g26880	0.698891	0.987549	-1.08224	-0.6042
5837	LOC_Os08g28870	0.616079	0.894429	-1.33819	-0.172319
5838	LOC_Os08g28890	NaN	1.09225	-0.870535	-0.221715
5878	LOC_Os08g32350	0.524169	1.1386	-0.983755	-0.679015
5882	LOC_Os08g32390	0.365415	1.16377	-1.17866	-0.350534
5884	LOC_Os08g32420	-0.68043	1.43833	-0.0781138	-0.679789
5888	LOC_Os08g32870	-0.152804	1.37107	-1.03029	-0.187974
5890	LOC_Os08g32930	0.808783	0.267895	-1.4588	0.382119
5932	LOC_Os08g35910	0.152205	1.3199	-0.461139	-1.01097
6014	LOC_Os08g40160	0.617538	0.489093	-1.49329	0.386663
6069	LOC_Os08g43240	-0.343477	1.47806	-0.73118	-0.403404
6082	LOC_Os08g43530	-0.618074	1.48329	-0.285048	-0.580165
6102	LOC_Os08g44840	-0.265318	1.34852	-1.05367	-0.0295337
6135	LOC_Os09g06620	0.372974	1.24238	-0.887416	-0.727933
6151	LOC_Os09g09290	0.287749	1.24546	-1.07537	-0.457841
6192	LOC_Os09g15700	-0.454147	1.47243	-0.74073	-0.277548
6317	LOC_Os09g27570	0.9771	0.451304	-1.35507	-0.0733323
6369	LOC_Os09g29820	-0.233664	1.41206	-0.947786	-0.230612
6379	LOC_Os09g30280	-0.215832	1.4267	-0.301435	-0.909436
6388	LOC_Os09g30446	0.446749	0.779082	-1.46207	0.236235
6409	LOC_Os09g31490	0.757348	0.802171	-1.31216	-0.247361
6451	LOC_Os09g34190	-0.445916	1.475	-0.733668	-0.295414
6469	LOC_Os09g35850	-0.241229	1.47573	-0.585426	-0.649077
6480	LOC_Os09g36190	0.724651	0.953125	-1.12082	-0.556961
6558	LOC_Os09g39410	0.82829	0.410357	-1.44951	0.210864
6699	LOC_Os10g22520	0.0166964	1.38797	-0.494082	-0.91058
6741	LOC_Os10g28060	0.280932	1.16793	-1.22813	-0.220731
6812	LOC_Os10g34170	0.13079	1.36255	-0.671509	-0.821836
6836	LOC_Os10g35530	0.599203	0.41106	-1.4955	0.485239
6841	LOC_Os10g35940	0.667152	1.02729	-1.02611	-0.668333
6852	LOC_Os10g36390	-0.0490584	1.41778	-0.525014	-0.84371
6867	LOC_Os10g37350	-0.584802	1.45867	-0.709391	-0.164477
6901	LOC_Os10g38800	-0.331471	1.48936	-0.55069	-0.607195
6912	LOC_Os10g39410	-0.25587	1.36898	-0.0870356	-1.02608
6937	LOC_Os10g40280	0.448932	1.1913	-0.689546	-0.950683
6960	LOC_Os10g41083	-0.493128	1.42263	-0.852677	-0.0768208
6975	LOC_Os10g41780	0.781604	0.7025	-1.37225	-0.111851
6983	LOC_Os10g42320	0.860697	0.818144	-1.13991	-0.538931
7018	LOC_Os11g02110	-0.656491	1.47221	-0.593489	-0.222231
7024	LOC_Os11g02330	-0.401336	1.42802	-0.882559	-0.144127
7048	LOC_Os11g03520	-0.571128	1.47474	-0.664748	-0.238866
7074	LOC_Os11g05290	0.19611	1.33457	-0.69832	-0.832358
7087	LOC_Os11g05740	-0.146535	1.19344	-1.23276	0.185856
7107	LOC_Os11g07020	0.595415	0.943924	-1.30339	-0.235954
7136	LOC_Os11g09630	0.369511	1.24363	-0.895258	-0.717884
7149	LOC_Os11g10510	-0.124349	1.31281	-0.0675161	-1.12094
7157	LOC_Os11g10990	0.461874	1.01058	-1.3199	-0.152556
7248	LOC_Os11g29710	-0.134076	1.43156	-0.861967	-0.435516
7264	LOC_Os11g31510	1.08079	0.361936	-1.29589	-0.14684
7269	LOC_Os11g31900	0.505048	1.04739	-1.24679	-0.305647
7276	LOC_Os11g32390	0.563761	0.627025	-1.48422	0.293434
7293	LOC_Os11g34140	-0.187478	1.31584	-0.0179179	-1.11045
7301	LOC_Os11g34690	-0.0393572	1.29245	-0.105544	-1.14755
7305	LOC_Os11g34940	0.921583	0.432719	-1.40047	0.0461652
7404	LOC_Os11g46000	-0.664486	1.41793	-0.0133447	-0.740101
7409	LOC_Os11g47453	-0.0365354	1.34769	-0.253796	-1.05735
7411	LOC_Os11g47510	-0.339713	1.41481	-0.147042	-0.928055
7417	LOC_Os11g47670	0.221554	1.31389	-0.919094	-0.616347
7447	LOC_Os12g02040	-0.612824	1.49174	-0.519777	-0.359142
7452	LOC_Os12g02200	0.477645	1.17692	-0.732595	-0.921967
7456	LOC_Os12g02290	-0.0949085	1.40436	-0.938839	-0.37061
7463	LOC_Os12g02490	0.44693	1.03501	-1.30263	-0.179311
7512	LOC_Os12g05290	0.139737	1.35456	-0.86794	-0.626357
7518	LOC_Os12g05655	0.713051	1.00102	-0.958246	-0.755827
7520	LOC_Os12g05750	0.083856	1.34874	-0.988049	-0.444549
7525	LOC_Os12g06080	-0.591457	1.45448	-0.71634	-0.146685
7603	LOC_Os12g13100	0.965844	0.453823	-1.36308	-0.0565869
7604	LOC_Os12g13160	-0.429288	1.43933	-0.847029	-0.163016
7612	LOC_Os12g14140	0.696315	0.435908	-1.48376	0.351539
7635	LOC_Os12g17600	0.469556	0.99311	-1.33281	-0.129854
7701	LOC_Os12g31000	0.0190901	1.36932	-0.977704	-0.41071
7708	LOC_Os12g31860	0.34668	1.21919	-1.07226	-0.493602
7721	LOC_Os12g33080	-0.500891	1.49848	-0.553822	-0.443772
7746	LOC_Os12g36580	0.433677	1.20167	-0.941648	-0.693697
7761	LOC_Os12g37510	-0.288819	1.40094	-0.146451	-0.965667
7771	LOC_Os12g38040	NaN	0.707107	-0.707107	NaN
7823	LOC_Os12g41590	0.225096	1.31459	-0.903781	-0.635902
7849	LOC_Os12g43350	-0.0172906	1.3603	-1.02325	-0.319766
129	LOC_Os01g08020	0.120483	1.31566	-0.383955	-1.05219
181	LOC_Os01g10810	0.863865	0.821022	-1.1255	-0.559391
241	LOC_Os01g13390	0.459123	1.16884	-1.03521	-0.592755
253	LOC_Os01g14130	0.269819	1.25612	-1.06719	-0.458749
478	LOC_Os01g39860	0.0304242	1.39402	-0.568561	-0.85588
502	LOC_Os01g41280	0.0554598	1.39385	-0.768602	-0.680707
549	LOC_Os01g44970	0.758323	0.927789	-1.11014	-0.575974
611	LOC_Os01g48900	0.874597	0.81976	-1.09982	-0.594541
647	LOC_Os01g50980	0.459165	0.981481	-1.34807	-0.0925754
657	LOC_Os01g51850	-0.123377	1.33453	-0.120629	-1.09053
675	LOC_Os01g52470	0.405795	1.20902	-0.620606	-0.994208
686	LOC_Os01g52970	0.158901	1.32471	-0.986068	-0.497547
720	LOC_Os01g55150	-0.117016	1.4446	-0.568441	-0.759146
721	LOC_Os01g55160	0.245909	1.28447	-0.521629	-1.00875
754	LOC_Os01g56780	0.690581	1.00211	-1.05405	-0.638634
755	LOC_Os01g56810	0.247405	1.26637	-1.06457	-0.449205
850	LOC_Os01g61630	0.167072	1.34807	-0.698604	-0.816541
868	LOC_Os01g62420	0.0765057	1.37092	-0.540392	-0.907032
970	LOC_Os01g67040	-0.328167	1.48413	-0.474201	-0.681762
1010	LOC_Os01g69930	0.536073	1.13842	-0.751598	-0.922893
1059	LOC_Os01g71840	0.088632	1.37963	-0.660383	-0.807877
1100	LOC_Os01g73580	-0.141923	1.4075	-0.318193	-0.947388
1108	LOC_Os01g73990	1.103	0.292486	-1.29947	-0.0960098
1135	LOC_Os02g01920	0.348196	1.24181	-0.604479	-0.985529
1173	LOC_Os02g03880	0.956208	0.652549	-1.23204	-0.376713
1176	LOC_Os02g04110	0.567714	1.11793	-0.782669	-0.902975
1185	LOC_Os02g04510	0.370063	1.20898	-1.06766	-0.511392
1204	LOC_Os02g05820	0.758509	0.958368	-0.98564	-0.731237
1219	LOC_Os02g06560	0.215277	1.27126	-0.402196	-1.08434
1223	LOC_Os02g06690	-0.0834665	1.43742	-0.74862	-0.605332
1389	LOC_Os02g18870	-0.128487	1.4513	-0.695261	-0.627554
1419	LOC_Os02g24612	0.880035	0.491252	-1.40814	0.0368506
1420	LOC_Os02g24626	1.05468	0.493334	-1.24629	-0.301721
1422	LOC_Os02g24700	0.550392	1.04905	-1.19813	-0.40131
1423	LOC_Os02g24740	0.25426	1.23215	-1.13845	-0.34796
1427	LOC_Os02g26160	0.106663	1.32884	-0.407527	-1.02797
1449	LOC_Os02g28970	0.00882662	1.34431	-0.304226	-1.04891
1502	LOC_Os02g32990	0.452051	1.08642	-1.23394	-0.304533
1572	LOC_Os02g38040	-0.284029	1.47984	-0.512985	-0.682825
1573	LOC_Os02g38120	-0.0944328	1.38747	-0.307381	-0.985658
1606	LOC_Os02g40454	0.485697	0.983146	-1.33391	-0.134935
1745	LOC_Os02g47500	0.829414	0.888531	-1.01214	-0.705804
1762	LOC_Os02g48450	0.99281	0.60869	-1.22585	-0.375648
1820	LOC_Os02g51080	0.871916	0.717916	-1.2748	-0.315031
1931	LOC_Os02g56940	0.84898	0.814993	-1.17156	-0.492416
1952	LOC_Os02g58210	0.42939	1.18454	-1.04161	-0.572321
1953	LOC_Os02g58220	0.232134	1.27281	-0.441304	-1.06364
1976	LOC_Os03g01530	0.0101063	1.27807	-0.126045	-1.16213
2004	LOC_Os03g02550	0.804832	0.890758	-1.09405	-0.601539
2014	LOC_Os03g02890	0.0647616	1.38802	-0.809855	-0.642923
2077	LOC_Os03g05450	0.187703	1.34044	-0.777749	-0.750395
2119	LOC_Os03g07440	0.753493	0.963511	-0.980654	-0.73635
2189	LOC_Os03g10880	0.618661	1.06002	-1.04504	-0.633639
2212	LOC_Os03g11860	0.717485	0.985667	-1.0295	-0.673656
2254	LOC_Os03g13720	0.0291885	1.39843	-0.603132	-0.824485
2301	LOC_Os03g15790	0.321949	1.24168	-0.524792	-1.03883
2355	LOC_Os03g18010	0.860246	0.414031	-1.4361	0.161819
2371	LOC_Os03g18480	0.495719	1.16949	-0.825653	-0.839555
2399	LOC_Os03g19560	0.60008	1.09437	-0.905043	-0.789404
2453	LOC_Os03g22655	0.266439	1.24734	-0.419699	-1.09408
2469	LOC_Os03g24590	0.62804	1.05977	-1.01434	-0.673466
2485	LOC_Os03g25660	-0.0247945	1.421	-0.645841	-0.750362
2497	LOC_Os03g26820	0.70366	0.768625	-1.38045	-0.0918345
2513	LOC_Os03g27530	0.697962	1.00567	-1.01042	-0.693203
2543	LOC_Os03g30950	0.890611	0.806212	-1.09052	-0.606308
2589	LOC_Os03g38640	0.357775	1.2517	-0.73386	-0.875613
2612	LOC_Os03g41600	0.355079	1.2307	-0.567106	-1.01867
2651	LOC_Os03g45120	0.790057	0.932801	-0.965283	-0.757575
2725	LOC_Os03g49480	0.597498	1.00401	-1.2206	-0.380902
2779	LOC_Os03g52160	0.231056	1.31947	-0.817497	-0.733024
2807	LOC_Os03g53730	-0.111176	1.44607	-0.720209	-0.61468
2861	LOC_Os03g56370	0.521822	1.03634	-1.248	-0.310157
2991	LOC_Os03g63370	0.575618	1.08358	-1.07254	-0.586664
3045	LOC_Os04g03860	0.283371	1.23639	-1.10355	-0.416205
3084	LOC_Os04g14710	0.863994	0.664669	-1.33148	-0.197178
3158	LOC_Os04g31040	0.851291	0.578751	-1.39246	-0.0375834
3193	LOC_Os04g33320	0.699483	1.01744	-0.886835	-0.830093
3207	LOC_Os04g33740	0.444242	1.18599	-0.998476	-0.631757
3397	LOC_Os04g44570	-0.0953981	1.40996	-0.393783	-0.920782
3402	LOC_Os04g44730	0.359292	1.25286	-0.776535	-0.835614
3504	LOC_Os04g49260	0.305777	1.28241	-0.774621	-0.813565
3625	LOC_Os04g54320	0.894475	0.802821	-1.08843	-0.60887
3871	LOC_Os05g09530	0.240494	1.28642	-0.516927	-1.00999
3951	LOC_Os05g20020	0.698568	1.01817	-0.887897	-0.82884
4019	LOC_Os05g30820	0.34999	1.25845	-0.793004	-0.815441
4148	LOC_Os05g39160	0.650026	1.05701	-0.893534	-0.813504
4179	LOC_Os05g40384	0.0956254	1.33441	-0.40866	-1.02137
4182	LOC_Os05g40620	-0.0625918	1.39796	-0.393655	-0.941714
4186	LOC_Os05g40810	0.506291	1.1572	-0.729354	-0.934134
4298	LOC_Os05g47970	0.116733	1.2531	-0.196099	-1.17374
4355	LOC_Os05g49920	1.10653	0.245029	-1.3091	-0.0424626
4364	LOC_Os05g50390	0.275954	1.28457	-0.612766	-0.947758
4418	LOC_Os06g02230	0.289453	1.28889	-0.720557	-0.857781
4484	LOC_Os06g05010	0.274865	1.28553	-0.615187	-0.945205
4745	LOC_Os06g28630	0.342507	1.2624	-0.778224	-0.826683
4750	LOC_Os06g29340	0.389153	1.23606	-0.806816	-0.818395
4848	LOC_Os06g40570	0.0319212	1.28367	-0.164963	-1.15063
4912	LOC_Os06g44240	-0.0921465	1.37532	-0.269612	-1.01356
4925	LOC_Os06g44800	0.548114	1.12197	-0.683106	-0.986977
4938	LOC_Os06g45590	0.440177	1.18431	-0.607106	-1.01738
5009	LOC_Os06g49100	-0.136451	1.35034	-0.148043	-1.06585
5010	LOC_Os06g49120	0.532143	1.14134	-0.75337	-0.920111
5015	LOC_Os06g49350	0.566196	1.12072	-0.860118	-0.826801
5026	LOC_Os06g49860	0.912531	0.640828	-1.30116	-0.252197
5169	LOC_Os07g08540	-0.0451812	1.30218	-0.122395	-1.1346
5344	LOC_Os07g33860	0.964117	0.530659	-1.32691	-0.167861
5398	LOC_Os07g37030	1.02878	0.55426	-1.22821	-0.354838
5461	LOC_Os07g40760	0.57196	1.1059	-0.693604	-0.984256
5575	LOC_Os07g47420	0.604788	1.08959	-0.771139	-0.923239
5754	LOC_Os08g12840	1.08908	0.37138	-1.28228	-0.178174
5880	LOC_Os08g32370	0.790345	0.924435	-1.01635	-0.698429
6044	LOC_Os08g41950	1.03056	0.477148	-1.28943	-0.218282
6096	LOC_Os08g44550	0.817997	0.867632	-1.12337	-0.562257
6134	LOC_Os09g06560	0.607901	1.08529	-0.748726	-0.944464
6411	LOC_Os09g31502	0.912087	0.743957	-1.17687	-0.479177
6595	LOC_Os10g03850	0.483036	1.17447	-0.746164	-0.91134
6828	LOC_Os10g35240	0.571787	1.10894	-0.716104	-0.964626
6917	LOC_Os10g39660	0.186504	1.25631	-0.305441	-1.13737
6972	LOC_Os10g41550	0.892762	0.797857	-1.10733	-0.583294
7044	LOC_Os11g03390	0.48516	1.16293	-0.659557	-0.988533
7302	LOC_Os11g34700	-0.238279	1.31533	0.0241135	-1.10116
7516	LOC_Os12g05640	0.0398346	1.22406	-0.0397643	-1.22413
7691	LOC_Os12g29680	0.0738904	0.961005	NaN	-1.0349
7822	LOC_Os12g41450	0.698341	1.01882	-0.855678	-0.86148
7840	LOC_Os12g42640	0.734449	0.988231	-0.852027	-0.870652
191	LOC_Os01g11230	0.884433	0.820656	-1.06543	-0.639663
300	LOC_Os01g16960	0.304243	1.2229	-0.412962	-1.11418
323	LOC_Os01g18870	0.660884	1.04728	-0.792733	-0.915431
404	LOC_Os01g28840	-0.648619	1.41975	-0.0206747	-0.750455
542	LOC_Os01g44050	-0.25589	1.3326	-0.000292842	-1.07642
1224	LOC_Os02g06770	-0.767208	1.40401	0.0261122	-0.662917
1590	LOC_Os02g39360	0.808794	0.915698	-0.963276	-0.761216
1630	LOC_Os02g42210	-0.511525	1.15229	NaN	-0.640762
1718	LOC_Os02g46560	0.447805	1.17488	-0.584892	-1.0378
1910	LOC_Os02g55710	0.0531396	1.25223	-0.115508	-1.18986
2115	LOC_Os03g07340	0.415217	1.16434	-0.454798	-1.12475
2186	LOC_Os03g10740	0.431585	1.1804	-0.559862	-1.05212
2204	LOC_Os03g11614	1.128	0.0515003	-1.30716	0.127653
2655	LOC_Os03g45250	0.304158	1.20621	-0.360261	-1.15011
2669	LOC_Os03g46110	0.276732	1.18874	-0.265559	-1.19991
2704	LOC_Os03g48225	0.687575	1.02547	-0.791796	-0.921252
2756	LOC_Os03g51200	0.454023	1.14995	-0.497753	-1.10622
2932	LOC_Os03g59570	0.339872	1.18361	-0.359827	-1.16365
3209	LOC_Os04g33770	0.17165	1.23009	-0.213535	-1.1882
3474	LOC_Os04g47890	0.485104	1.15223	-0.598864	-1.03847
3888	LOC_Os05g11414	0.890916	0.114351	-1.4213	0.416037
4413	LOC_Os06g02019	0.956381	0.717279	-1.12861	-0.545047
4420	LOC_Os06g02330	0.805853	0.924005	-0.882399	-0.847459
4424	LOC_Os06g02530	0.571245	1.10184	-0.663309	-1.00978
4857	LOC_Os06g41050	0.343828	1.17897	-0.353751	-1.16905
5388	LOC_Os07g36500	0.0272882	1.18734	0.0453026	-1.25993
5443	LOC_Os07g39750	0.232108	1.217	-0.268983	-1.18012
6159	LOC_Os09g10730	0.599053	1.07573	-0.635544	-1.03924
6169	LOC_Os09g11860	0.244492	0.855081	NaN	-1.09957
6498	LOC_Os09g36820	0.609749	1.06574	-0.62707	-1.04842
6538	LOC_Os09g38340	0.342543	1.17494	-0.339945	-1.17754
6602	LOC_Os10g05520	-0.206942	1.2559	0.119624	-1.16858
6886	LOC_Os10g38214	1.06074	0.528533	-1.20243	-0.386842
7375	LOC_Os11g43520	0.212549	1.20085	-0.199792	-1.21361
7759	LOC_Os12g37400	0.666496	1.0404	-0.762382	-0.944518
429	LOC_Os01g33410	0.692576	1.01965	-0.770134	-0.942094
945	LOC_Os01g65850	0.75634	0.969137	-0.856038	-0.869438
1096	LOC_Os01g73420	0.195393	1.18833	-0.147633	-1.23609
1294	LOC_Os02g10700	0.0167081	1.1592	0.106526	-1.28243
1348	LOC_Os02g14910	0.614973	1.06643	-0.652302	-1.0291
1476	LOC_Os02g30960	0.574311	1.07607	-0.55099	-1.09939
1901	LOC_Os02g55410	0.574392	1.07244	-0.53712	-1.10971
1921	LOC_Os02g56480	0.20772	1.1692	-0.121956	-1.25497
1980	LOC_Os03g01614	0.678294	1.02362	-0.702895	-0.999023
2057	LOC_Os03g04380	0.994225	0.696908	-1.06451	-0.626628
2141	LOC_Os03g08360	0.823652	0.907095	-0.888082	-0.842665
2148	LOC_Os03g08540	0.736929	0.984808	-0.811372	-0.910365
2304	LOC_Os03g15870	0.943039	0.0922654	-1.40259	0.367288
2373	LOC_Os03g18520	0.613641	1.06666	-0.647807	-1.03249
2840	LOC_Os03g55530	0.388468	1.12171	-0.280463	-1.22972
2882	LOC_Os03g57080	0.409665	1.12021	-0.313804	-1.21607
2919	LOC_Os03g59090	0.875697	0.854328	-0.923265	-0.80676
3096	LOC_Os04g16736	1.0966	0.418491	-1.24467	-0.270423
3097	LOC_Os04g16738	1.09521	0.475706	-1.19797	-0.372943
3311	LOC_Os04g39700	-0.126808	1.16363	0.220642	-1.25746
3478	LOC_Os04g48060	-0.101037	1.19406	0.14871	-1.24173
3837	LOC_Os05g06840	0.571286	1.0767	-0.54433	-1.10366
3899	LOC_Os05g11810	0.353397	1.13263	-0.248985	-1.23704
4142	LOC_Os05g39050	0.362117	1.13635	-0.272332	-1.22614
4149	LOC_Os05g39170	0.575016	1.08528	-0.592214	-1.06808
4407	LOC_Os06g01760	0.933982	0.787023	-0.977426	-0.74358
4774	LOC_Os06g34780	0.283456	1.16064	-0.207342	-1.23676
4992	LOC_Os06g48170	0.235659	1.13308	-0.0827683	-1.28598
5170	LOC_Os07g08650	0.00303889	1.16279	0.112899	-1.27873
5247	LOC_Os07g18750	1.13437	0.263645	-1.27628	-0.121733
5250	LOC_Os07g22400	0.690825	1.00113	-0.634882	-1.05708
5472	LOC_Os07g41180	-0.147542	1.2071	0.162974	-1.22253
5524	LOC_Os07g44030	0.298979	1.12162	-0.143062	-1.27754
5695	LOC_Os08g06110	0.811954	0.917609	-0.825864	-0.903699
5802	LOC_Os08g20420	0.266949	1.17126	-0.207903	-1.23031
5904	LOC_Os08g33800	0.734977	0.977409	-0.717726	-0.994661
6086	LOC_Os08g43630	-0.0995783	1.1231	0.26442	-1.28795
6147	LOC_Os09g08550	0.57211	1.06886	-0.517323	-1.12365
6282	LOC_Os09g25570	-0.80111	1.33052	0.208486	-0.737892
6887	LOC_Os10g38216	1.06015	0.594573	-1.10441	-0.55031
6891	LOC_Os10g38272	1.13849	0.353699	-1.2285	-0.263686
6933	LOC_Os10g40040	0.91469	0.815447	-0.894251	-0.835885
7013	LOC_Os11g01790	0.498351	1.08018	-0.37757	-1.20096
7327	LOC_Os11g37560	0.0101765	1.12934	0.163459	-1.30298
7808	LOC_Os12g40350	-0.214392	1.17008	0.273241	-1.22893
35	LOC_Os01g02860	1.11157	0.466244	-1.17766	-0.400154
182	LOC_Os01g10860	0.426292	1.12536	-0.358687	-1.19297
447	LOC_Os01g36550	0.794839	0.924251	-0.724713	-0.994376
463	LOC_Os01g38520	0.477039	1.09392	-0.372063	-1.19889
501	LOC_Os01g41260	0.644579	1.01144	-0.519537	-1.13648
696	LOC_Os01g53630	0.839179	0.887057	-0.765742	-0.960494
795	LOC_Os01g58630	0.890577	0.841117	-0.868601	-0.863092
810	LOC_Os01g59410	1.12788	0.356087	-1.24199	-0.241977
817	LOC_Os01g59900	0.103154	1.09085	0.140086	-1.33409
827	LOC_Os01g60670	0.224712	1.09286	0.00723445	-1.32481
976	LOC_Os01g67150	0.534773	1.05449	-0.382818	-1.20645
1136	LOC_Os02g01930	0.95466	0.769322	-0.935172	-0.78881
1137	LOC_Os02g01940	0.446726	1.10523	-0.343189	-1.20877
1149	LOC_Os02g02560	1.01267	0.694326	-0.986741	-0.720251
1161	LOC_Os02g03030	0.672224	1.00713	-0.59097	-1.08838
1396	LOC_Os02g20500	0.561017	1.02866	-0.368477	-1.2212
1452	LOC_Os02g29040	0.897528	0.833439	-0.83634	-0.894628
1895	LOC_Os02g55130	0.907171	0.822419	-0.914421	-0.815169
1916	LOC_Os02g56130	0.626004	1.02881	-0.527027	-1.12779
1961	LOC_Os03g01008	0.315569	1.0781	-0.0775724	-1.31609
2010	LOC_Os03g02740	0.564252	1.03822	-0.401397	-1.20108
2195	LOC_Os03g11230	1.03557	0.649287	-1.05059	-0.634264
2281	LOC_Os03g14720	0.644689	1.02824	-0.583712	-1.08921
2650	LOC_Os03g44950	0.470796	1.0571	-0.26712	-1.26077
2720	LOC_Os03g49200	0.565131	1.05828	-0.46317	-1.16024
2860	LOC_Os03g56220	0.477783	1.08988	-0.362472	-1.20519
2925	LOC_Os03g59300	0.130523	1.1308	0.0434272	-1.30475
2968	LOC_Os03g61710	0.431315	1.06695	-0.223203	-1.27506
2974	LOC_Os03g62160	0.708982	0.982068	-0.618521	-1.07253
3066	LOC_Os04g11390	1.16907	0.184972	-1.26112	-0.0929214
3104	LOC_Os04g17660	0.825815	0.901341	-0.779668	-0.947488
3267	LOC_Os04g36890	0.696619	0.973858	-0.542767	-1.12771
3707	LOC_Os04g58840	-0.680202	1.26148	0.332673	-0.913955
3857	LOC_Os05g08400	0.847902	0.873521	-0.725853	-0.99557
3934	LOC_Os05g16140	0.736184	0.937316	-0.537442	-1.13606
4158	LOC_Os05g39390	0.990367	0.727486	-0.943863	-0.77399
4416	LOC_Os06g02170	-0.780431	1.29078	0.290066	-0.800417
4432	LOC_Os06g03099	0.365459	1.09204	-0.175701	-1.2818
4436	LOC_Os06g03200	0.533667	1.05084	-0.370596	-1.21391
4448	LOC_Os06g03720	0.552915	1.03738	-0.37466	-1.21563
4474	LOC_Os06g04810	0.264642	1.04934	0.0378425	-1.35182
4632	LOC_Os06g13670	0.71106	0.951862	-0.51076	-1.15216
4756	LOC_Os06g30640	-0.661204	1.25778	0.335289	-0.931866
4916	LOC_Os06g44320	0.837052	0.886711	-0.744817	-0.978946
4972	LOC_Os06g47310	1.08655	0.567675	-1.08101	-0.573214
5055	LOC_Os06g51260	0.997808	0.718057	-0.949241	-0.766625
5119	LOC_Os07g05060	1.14991	0.413357	-1.15908	-0.404193
5138	LOC_Os07g06460	-0.0084722	1.07826	0.260418	-1.33021
5411	LOC_Os07g37420	0.921492	0.808692	-0.857913	-0.872271
5431	LOC_Os07g39060	0.196101	1.11024	0.00851305	-1.31485
5513	LOC_Os07g43260	0.307291	1.0835	-0.077146	-1.31364
5556	LOC_Os07g46480	0.585786	0.99333	-0.329479	-1.24964
5604	LOC_Os07g48520	-0.0305456	1.01524	0.368915	-1.35361
5630	LOC_Os08g01100	0.633193	0.990538	-0.424793	-1.19894
5646	LOC_Os08g01630	0.395749	1.08702	-0.211073	-1.2717
5648	LOC_Os08g01680	0.977698	0.746573	-0.852605	-0.871665
5653	LOC_Os08g02094	1.17513	0.200591	-1.25024	-0.125477
5664	LOC_Os08g02520	-0.44651	1.16281	0.413842	-1.13015
5716	LOC_Os08g08120	0.751023	0.936769	-0.584951	-1.10284
5736	LOC_Os08g10010	0.669922	0.964862	-0.440572	-1.19421
5881	LOC_Os08g32380	0.58868	0.997903	-0.346624	-1.23996
5908	LOC_Os08g34130	0.693818	0.985204	-0.576423	-1.1026
5975	LOC_Os08g38720	0.507043	0.999966	-0.202398	-1.30461
6128	LOC_Os09g04410	0.893096	0.834238	-0.778269	-0.949065
6354	LOC_Os09g29050	1.10556	0.52993	-1.10014	-0.535345
6432	LOC_Os09g32910	1.17312	0.155229	-1.26311	-0.0652428
6470	LOC_Os09g35880	1.05375	0.643838	-0.979506	-0.718085
6491	LOC_Os09g36700	1.04299	0.660993	-0.960375	-0.743604
6529	LOC_Os09g37920	0.495124	0.993591	-0.170122	-1.31859
6545	LOC_Os09g38650	1.13018	0.464574	-1.14033	-0.454426
6626	LOC_Os10g07290	-0.61646	1.25608	0.327371	-0.966991
6731	LOC_Os10g26560	0.527107	0.998568	-0.233131	-1.29254
6739	LOC_Os10g27330	0.595883	1.02307	-0.430167	-1.18878
6749	LOC_Os10g28630	0.229492	1.03325	0.104311	-1.36706
6785	LOC_Os10g32570	0.882748	0.841845	-0.750623	-0.97397
6934	LOC_Os10g40110	0.0506887	1.01899	0.297921	-1.3676
6982	LOC_Os10g42220	-0.0163064	1.02799	0.340102	-1.35178
7060	LOC_Os11g04240	0.909767	0.805731	-0.697037	-1.01846
7070	LOC_Os11g04954	0.771042	0.931166	-0.639362	-1.06285
7180	LOC_Os11g14390	0.717683	0.965424	-0.58034	-1.10277
7245	LOC_Os11g29400	0.778648	0.921243	-0.62611	-1.07378
7268	LOC_Os11g31800	1.12719	0.450593	-1.1642	-0.41358
7291	LOC_Os11g34080	0.821134	0.872683	-0.592298	-1.10152
7339	LOC_Os11g38630	0.816413	0.897563	-0.685244	-1.02873
7435	LOC_Os12g01449	1.14508	0.439036	-1.13943	-0.444687
7609	LOC_Os12g13910	0.779506	0.893337	-0.524079	-1.14876
7667	LOC_Os12g25120	0.86973	0.842333	-0.671011	-1.04105
227	LOC_Os01g12810	0.785316	0.914564	-0.624046	-1.07583
250	LOC_Os01g13860	0.731347	0.906187	-0.429409	-1.20812
279	LOC_Os01g15900	0.890434	0.817968	-0.655784	-1.05262
395	LOC_Os01g27160	0.835842	0.869002	-0.636834	-1.06801
506	LOC_Os01g41530	-0.63315	1.18219	0.450336	-0.999374
533	LOC_Os01g43610	0.87263	0.828763	-0.622332	-1.07906
548	LOC_Os01g44394	0.545151	0.968778	-0.200957	-1.31297
570	LOC_Os01g46040	0.95003	0.777669	-0.853745	-0.873953
656	LOC_Os01g51770	0.664001	0.927456	-0.33067	-1.26079
1003	LOC_Os01g69080	0.645733	0.970921	-0.399941	-1.21671
1195	LOC_Os02g04915	-0.756175	1.1889	0.462268	-0.894996
1277	LOC_Os02g09750	0.313339	0.987505	0.0846131	-1.38546
1285	LOC_Os02g10110	0.393535	1.0102	-0.0540269	-1.34971
1406	LOC_Os02g21640	-0.083635	0.950556	0.492194	-1.35912
1817	LOC_Os02g51000	0.852793	0.84898	-0.622895	-1.07888
1898	LOC_Os02g55270	0.392469	0.992803	-0.0215095	-1.36376
1975	LOC_Os03g01470	0.779487	0.893845	-0.525682	-1.14765
1984	LOC_Os03g01840	0.579907	1.01235	-0.365302	-1.22695
2089	LOC_Os03g06000	-0.601228	1.22932	0.367881	-0.995973
2121	LOC_Os03g07510	1.12548	0.529788	-1.03092	-0.624351
2129	LOC_Os03g07960	0.794143	0.89783	-0.589226	-1.10275
2265	LOC_Os03g14090	-0.715724	1.21812	0.411276	-0.913667
2270	LOC_Os03g14210	0.0928884	0.983074	0.312339	-1.3883
2486	LOC_Os03g25680	0.991965	0.729236	-0.822173	-0.899028
2534	LOC_Os03g29630	-0.182393	0.991505	0.505477	-1.31459
2690	LOC_Os03g47686	0.50483	1.01828	-0.237945	-1.28516
2700	LOC_Os03g48000	0.983983	0.739047	-0.837319	-0.885711
2745	LOC_Os03g50790	0.547192	0.969009	-0.20485	-1.31135
2762	LOC_Os03g51470	0.530012	1.00456	-0.251295	-1.28328
2801	LOC_Os03g53360	0.878503	0.837965	-0.69557	-1.0209
2859	LOC_Os03g56200	0.693068	0.927698	-0.394697	-1.22607
3059	LOC_Os04g09800	1.07787	0.602517	-1.01811	-0.662282
3223	LOC_Os04g34240	0.769998	0.871221	-0.432488	-1.20873
3498	LOC_Os04g48940	0.669921	0.911202	-0.305309	-1.27581
3682	LOC_Os04g57730	0.557556	0.998895	-0.288292	-1.26816
3741	LOC_Os05g01530	0.772793	0.86412	-0.420745	-1.21617
4109	LOC_Os05g37030	0.89038	0.820017	-0.665374	-1.04502
4147	LOC_Os05g39150	0.843877	0.846977	-0.579901	-1.11095
4168	LOC_Os05g39850	0.651549	0.915977	-0.279826	-1.2877
4247	LOC_Os05g44600	0.689944	0.89702	-0.313845	-1.27312
4526	LOC_Os06g07620	0.880297	0.835916	-0.694356	-1.02186
4844	LOC_Os06g40360	0.163851	0.958302	0.283078	-1.40523
4926	LOC_Os06g44810	0.525007	0.998049	-0.228415	-1.29464
5106	LOC_Os07g04350	0.96691	0.757125	-0.808633	-0.915401
5109	LOC_Os07g04650	0.196782	0.949706	0.264049	-1.41054
5246	LOC_Os07g18560	0.35387	0.997994	0.0186964	-1.37056
5434	LOC_Os07g39260	-0.42863	1.02725	0.590034	-1.18865
5490	LOC_Os07g42250	0.436596	0.997762	-0.0906156	-1.34374
5609	LOC_Os07g48630	1.09704	-0.136508	-1.29161	0.331078
5803	LOC_Os08g20730	1.03909	0.67172	-0.802229	-0.908579
5876	LOC_Os08g32310	0.842226	0.851109	-0.589204	-1.10413
5889	LOC_Os08g32920	0.764544	0.899297	-0.498337	-1.1655
6053	LOC_Os08g42470	1.09608	0.583211	-0.995291	-0.684004
6395	LOC_Os09g31031	0.798063	0.878946	-0.534885	-1.14212
6456	LOC_Os09g34340	0.376423	0.957369	0.0584494	-1.39224
6728	LOC_Os10g26280	0.639885	0.948458	-0.33073	-1.25761
7071	LOC_Os11g05080	0.495307	0.938998	-0.0674061	-1.3669
7145	LOC_Os11g10330	0.502867	0.958179	-0.113397	-1.34765
7345	LOC_Os11g39020	0.834018	0.852625	-0.564878	-1.12177
7361	LOC_Os11g42010	1.20541	0.290734	-1.16235	-0.333795
7478	LOC_Os12g03130	0.18209	0.930369	0.304722	-1.41718
7582	LOC_Os12g09540	0.576604	0.956143	-0.228478	-1.30427
7593	LOC_Os12g10750	0.153841	0.935074	0.324192	-1.41311
7594	LOC_Os12g10820	1.20111	0.386498	-1.06555	-0.522064
7669	LOC_Os12g25200	1.1628	0.467454	-1.03931	-0.590943
136	LOC_Os01g08440	0.139914	0.959728	0.303039	-1.40268
138	LOC_Os01g08550	0.943985	0.747993	-0.603086	-1.08889
305	LOC_Os01g17396	1.1908	0.420545	-1.0369	-0.574442
337	LOC_Os01g19820	0.594652	0.892817	-0.134233	-1.35324
380	LOC_Os01g24690	-0.51238	1.02915	0.620474	-1.13724
475	LOC_Os01g39650	0.433457	0.919162	0.0491089	-1.40173
503	LOC_Os01g41310	0.881272	0.800933	-0.552173	-1.13003
577	LOC_Os01g46470	1.18512	0.4283	-1.04174	-0.571681
609	LOC_Os01g48820	1.2054	0.307413	-1.14896	-0.363856
705	LOC_Os01g54210	0.709321	0.866118	-0.284877	-1.29056
944	LOC_Os01g65830	-0.317373	1.00883	0.560498	-1.25195
964	LOC_Os01g66690	0.955891	0.742455	-0.633715	-1.06463
1044	LOC_Os01g71262	-0.744972	1.0036	0.708646	-0.967275
1094	LOC_Os01g73280	0.654322	0.876564	-0.20344	-1.32745
1538	LOC_Os02g36030	0.281545	0.888861	0.265013	-1.43542
1744	LOC_Os02g47470	-0.209378	0.975257	0.542195	-1.30807
2098	LOC_Os03g06610	1.08835	0.610285	-0.835575	-0.863057
2163	LOC_Os03g09070	0.786009	0.8286	-0.364511	-1.2501
2183	LOC_Os03g10530	0.514505	0.894184	-0.0174977	-1.39119
2184	LOC_Os03g10540	1.21641	0.351807	-1.07302	-0.495192
2400	LOC_Os03g19670	1.07023	0.630339	-0.775123	-0.92545
2555	LOC_Os03g32090	0.791251	0.832857	-0.386962	-1.23715
2718	LOC_Os03g49050	0.623439	0.889894	-0.176009	-1.33732
2903	LOC_Os03g58400	0.634149	0.864359	-0.145941	-1.35257
3203	LOC_Os04g33630	1.22882	0.281019	-1.12318	-0.386662
3539	LOC_Os04g51140	0.952463	0.75073	-0.653122	-1.05007
3766	LOC_Os05g02810	0.841822	0.805761	-0.446421	-1.20116
3944	LOC_Os05g18780	1.16751	0.463708	-1.02943	-0.60179
4063	LOC_Os05g34000	1.21463	0.0779363	-1.23077	-0.0617944
4070	LOC_Os05g34290	0.615226	0.868018	-0.12193	-1.36131
4139	LOC_Os05g38740	0.891735	0.761896	-0.468295	-1.18534
4457	LOC_Os06g04130	-0.468193	0.967209	0.678068	-1.17708
4505	LOC_Os06g06115	1.19174	0.441552	-0.976276	-0.657017
4515	LOC_Os06g06560	0.865024	0.787003	-0.460116	-1.19191
4739	LOC_Os06g27760	1.13642	0.534282	-0.952555	-0.718145
5107	LOC_Os07g04370	1.1645	0.488885	-0.964696	-0.688689
5696	LOC_Os08g06200	0.918095	0.764126	-0.559792	-1.12243
5877	LOC_Os08g32330	0.745412	0.8306	-0.281768	-1.29425
5883	LOC_Os08g32400	0.888617	0.782179	-0.516982	-1.15381
6095	LOC_Os08g44470	0.837314	0.79061	-0.396366	-1.23156
6361	LOC_Os09g29370	-0.225326	0.855609	0.689482	-1.31976
6422	LOC_Os09g32370	0.560627	0.891953	-0.0800992	-1.37248
6757	LOC_Os10g29514	0.62684	0.853045	-0.113701	-1.36618
7089	LOC_Os11g05770	1.23855	0.254831	-1.12482	-0.368561
7734	LOC_Os12g35010	0.914616	0.74154	-0.480107	-1.17605
7807	LOC_Os12g40300	0.983501	0.711278	-0.634467	-1.06031
94	LOC_Os01g05010	0.94337	0.738867	-0.568017	-1.11422
213	LOC_Os01g12250	0.639765	0.864729	-0.155928	-1.34857
328	LOC_Os01g19270	1.21449	-0.00211371	-1.23471	0.022337
394	LOC_Os01g27140	-0.45386	0.943001	0.700186	-1.18933
993	LOC_Os01g68490	0.833345	0.775968	-0.352736	-1.25658
1541	LOC_Os02g36300	1.00446	0.687661	-0.638016	-1.0541
2447	LOC_Os03g22350	0.855111	0.772013	-0.395821	-1.2313
2617	LOC_Os03g42350	0.763168	0.809408	-0.273484	-1.29909
3908	LOC_Os05g13300	0.751529	0.811484	-0.254631	-1.30838
4023	LOC_Os05g31254	0.891757	0.747845	-0.431631	-1.20797
4114	LOC_Os05g37140	0.631337	0.834074	-0.0877175	-1.37769
5103	LOC_Os07g04280	1.04226	0.646754	-0.658738	-1.03028
6047	LOC_Os08g42210	1.12269	-0.223581	-1.25123	0.352124
7841	LOC_Os12g42760	1.08193	0.60705	-0.712945	-0.976031
1970	LOC_Os03g01270	0.783195	0.790855	-0.275979	-1.29807
5297	LOC_Os07g29330	1.11727	0.567027	-0.765483	-0.918815
6734	LOC_Os10g26690	1.13961	0.538268	-0.794569	-0.883304
7137	LOC_Os11g09670	0.973545	0.692439	-0.528864	-1.13712
7300	LOC_Os11g34680	1.11593	0.56834	-0.760566	-0.923704
3338	LOC_Os04g41560	1.11195	0.571373	-0.74084	-0.942479
3983	LOC_Os05g27090	1.09828	0.586223	-0.717079	-0.967427
5081	LOC_Os07g02800	1.25348	0.287834	-1.05183	-0.489488
5790	LOC_Os08g17160	1.23524	0.354893	-0.999973	-0.59016
7528	LOC_Os12g06150	1.23329	-0.0830494	-1.21174	0.0615039
7770	LOC_Os12g38030	0.962155	-0.0872417	-1.35504	0.480125
459	LOC_Os01g37832	0.582856	0.396712	-1.49555	0.51598
1826	LOC_Os02g51390	1.11908	-0.328196	-1.21006	0.419176
7588	LOC_Os12g10640	1.18802	-0.210722	-1.21894	0.241638
4971	LOC_Os06g47270	0.96528	-0.126662	-1.34141	0.502795
1627	LOC_Os02g41904	1.00195	0.662629	-0.539353	-1.12522
5345	LOC_Os07g34006	0.66402	0.816251	-0.108783	-1.37149
7817	LOC_Os12g40920	1.25495	0.327749	-0.971931	-0.610766
1174	LOC_Os02g03940	0.860491	0.74604	-0.349112	-1.25742
1194	LOC_Os02g04900	1.07453	0.600697	-0.635945	-1.03929
1734	LOC_Os02g47160	1.12726	0.547177	-0.718897	-0.955543
1930	LOC_Os02g56920	0.502471	0.846907	0.073595	-1.42297
3701	LOC_Os04g58710	0.541374	0.838627	0.0350574	-1.41506
3779	LOC_Os05g03440	0.867887	0.737775	-0.348197	-1.25746
7703	LOC_Os12g31370	1.03144	0.634673	-0.563454	-1.10266
2481	LOC_Os03g25450	0.494459	0.84382	0.0884822	-1.42676
5238	LOC_Os07g17210	1.07001	0.601744	-0.617232	-1.05452
6711	LOC_Os10g24954	0.929636	0.701694	-0.420203	-1.21113
7193	LOC_Os11g17380	1.26942	0.293343	-0.983144	-0.579617
7788	LOC_Os12g38900	0.932111	0.700236	-0.423388	-1.20896
7870	LOC_Os12g44370	0.679116	0.799521	-0.104345	-1.37429
254	LOC_Os01g14170	0.753401	0.778352	-0.194292	-1.33746
292	LOC_Os01g16340	0.761093	0.775061	-0.202331	-1.33382
2201	LOC_Os03g11540	0.821184	0.752724	-0.276822	-1.29709
2697	LOC_Os03g47940	0.817121	0.750731	-0.264486	-1.30337
3494	LOC_Os04g48840	0.776962	0.766537	-0.216071	-1.32743
3726	LOC_Os04g59624	0.956695	0.681276	-0.445406	-1.19257
4741	LOC_Os06g27860	1.10113	0.56769	-0.643665	-1.02515
5994	LOC_Os08g39330	0.800712	0.750348	-0.231037	-1.32002
6401	LOC_Os09g31350	0.842437	0.736084	-0.287954	-1.29057
7393	LOC_Os11g44910	0.835122	0.743104	-0.286634	-1.29159
7488	LOC_Os12g03700	1.23791	0.381998	-0.879238	-0.740671
7503	LOC_Os12g04370	0.865475	0.728435	-0.322581	-1.27133
43	LOC_Os01g03180	1.28592	0.253865	-0.989538	-0.550248
1391	LOC_Os02g19130	1.26905	0.307704	-0.949263	-0.627486
2566	LOC_Os03g33090	1.18683	0.466784	-0.770551	-0.883063
2835	LOC_Os03g55280	0.805297	0.742603	-0.225297	-1.3226
4481	LOC_Os06g04950	0.465663	0.824696	0.151853	-1.44221
4975	LOC_Os06g47520	1.28302	0.266348	-0.977954	-0.571417
6076	LOC_Os08g43370	0.294031	0.836614	0.321933	-1.45258
1526	LOC_Os02g35090	1.2166	0.421536	-0.803873	-0.834259
3065	LOC_Os04g10650	1.00766	0.632718	-0.4746	-1.16578
3903	LOC_Os05g11980	1.00978	0.630662	-0.475915	-1.16452
4344	LOC_Os05g49510	0.732236	0.763705	-0.130853	-1.36509
7494	LOC_Os12g03880	1.29792	0.220552	-0.997874	-0.520594
653	LOC_Os01g51430	0.124719	0.824096	0.488709	-1.43752
2361	LOC_Os03g18170	0.864719	0.709202	-0.281649	-1.29227
3897	LOC_Os05g11710	1.04204	0.60525	-0.514585	-1.13271
5444	LOC_Os07g39950	0.582391	0.79794	0.0417691	-1.4221
5510	LOC_Os07g43230	0.451754	0.816224	0.180202	-1.44818
7730	LOC_Os12g34500	0.523379	0.804741	0.109412	-1.43753
1769	LOC_Os02g48730	0.961046	0.657701	-0.400931	-1.21782
1907	LOC_Os02g55570	1.10318	0.553516	-0.600014	-1.05669
384	LOC_Os01g25240	1.31416	0.105391	-1.06636	-0.353196
4324	LOC_Os05g48880	0.814767	0.724972	-0.210776	-1.32896
6016	LOC_Os08g40180	1.03761	0.603706	-0.495124	-1.14619
424	LOC_Os01g33040	0.942832	0.661031	-0.361525	-1.24234
1409	LOC_Os02g21750	0.908861	0.679406	-0.319223	-1.26904
4958	LOC_Os06g46680	1.21496	0.422029	-0.764243	-0.872748
5147	LOC_Os07g07250	1.23499	0.390766	-0.796094	-0.829661
1198	LOC_Os02g05610	1.02687	0.606616	-0.467868	-1.16562
2915	LOC_Os03g58890	0.260888	0.81438	0.381774	-1.45704
3933	LOC_Os05g16100	0.713645	0.753378	-0.0827218	-1.3843
5996	LOC_Os08g39390	1.26129	0.343714	-0.841236	-0.763766
25	LOC_Os01g02060	0.842205	0.703566	-0.224716	-1.32106
368	LOC_Os01g22954	0.800461	0.721288	-0.177288	-1.34446
415	LOC_Os01g31800	0.792592	0.721591	-0.163488	-1.35069
2200	LOC_Os03g11400	0.746485	0.735566	-0.107201	-1.37485
2737	LOC_Os03g50220	1.1244	0.524639	-0.599998	-1.04904
2958	LOC_Os03g61070	0.872761	0.686698	-0.254954	-1.3045
3788	LOC_Os05g03900	1.17436	0.470172	-0.668025	-0.976506
5937	LOC_Os08g36390	1.04109	0.588459	-0.466835	-1.16272
6696	LOC_Os10g21980	0.686958	0.755034	-0.0433736	-1.39862
7833	LOC_Os12g42190	1.25777	0.351074	-0.821445	-0.787397
2364	LOC_Os03g18220	0.218991	0.805147	0.431157	-1.4553
2643	LOC_Os03g44520	1.31667	-0.0277376	-1.1108	-0.178137
4058	LOC_Os05g33570	0.454752	0.790756	0.21159	-1.4571
4648	LOC_Os06g14620	0.881877	0.676542	-0.254686	-1.30373
6860	LOC_Os10g36860	1.30048	0.255119	-0.90764	-0.647961
106	LOC_Os01g06454	0.795123	0.710394	-0.148677	-1.35684
3861	LOC_Os05g08540	1.33154	0.0621904	-1.05175	-0.341989
4115	LOC_Os05g37170	1.30754	-0.0867971	-1.12888	-0.0918537
4400	LOC_Os06g01370	0.881873	0.673468	-0.248899	-1.30644
2116	LOC_Os03g07350	0.401185	0.7912	0.270456	-1.46284
2397	LOC_Os03g19540	0.919747	0.651326	-0.287687	-1.28339
6561	LOC_Os09g39490	0.967166	0.62497	-0.345206	-1.24693
2047	LOC_Os03g04100	0.981204	0.616326	-0.362112	-1.23542
5296	LOC_Os07g29310	1.33623	0.0661353	-1.03794	-0.364422
5919	LOC_Os08g34780	1.21031	0.418345	-0.68417	-0.944485
769	LOC_Os01g57370	1.06697	0.553513	-0.462227	-1.15825
855	LOC_Os01g61920	0.569127	0.75918	0.116085	-1.44439
4259	LOC_Os05g45430	1.21491	0.411362	-0.685828	-0.940439
5255	LOC_Os07g22840	1.29243	0.285398	-0.830173	-0.747655
5557	LOC_Os07g46520	0.854797	0.671339	-0.191194	-1.33494
6268	LOC_Os09g24870	1.0444	0.564976	-0.420635	-1.18874
7737	LOC_Os12g35490	0.848152	0.67176	-0.179305	-1.34061
153	LOC_Os01g09320	1.05531	0.555874	-0.431862	-1.17933
2528	LOC_Os03g28990	0.943393	0.626467	-0.292324	-1.27754
3322	LOC_Os04g40290	0.931938	0.631306	-0.276112	-1.28713
7727	LOC_Os12g34154	1.00703	0.585557	-0.363365	-1.22922
7168	LOC_Os11g13570	1.20388	0.419647	-0.643468	-0.980059
3658	LOC_Os04g56180	1.16251	0.463745	-0.577386	-1.04887
807	LOC_Os01g59110	1.06065	0.547486	-0.428416	-1.17972
4888	LOC_Os06g43170	1.09292	0.521929	-0.468859	-1.14599
1164	LOC_Os02g03310	1.1597	0.463769	-0.564569	-1.0589
1894	LOC_Os02g55120	1.31884	0.226014	-0.862674	-0.682181

## Sheet: Cluster5
Cluster 5 of all DEGs
Original row	DEGs	SP3	SP4	FP3	FP4
252	LOC_Os01g14030	-0.647736	-0.956299	0.366434	1.2376
356	LOC_Os01g21630	-1.14514	-0.529635	0.8908	0.783975
377	LOC_Os01g24500	-1.16398	-0.503675	0.855295	0.812361
701	LOC_Os01g53880	-0.971476	-0.747762	0.761647	0.957591
788	LOC_Os01g58150	-0.954691	-0.657554	0.383913	1.22833
860	LOC_Os01g62070	-0.918687	-0.811324	0.839499	0.890511
861	LOC_Os01g62190	-1.17116	-0.485504	0.929346	0.727317
865	LOC_Os01g62290	-0.923878	-0.749026	0.531408	1.1415
883	LOC_Os01g62970	-0.983819	-0.731247	0.972969	0.742098
909	LOC_Os01g64310	-1.05144	-0.642605	0.999703	0.694346
914	LOC_Os01g64540	-1.08435	-0.612335	0.918608	0.778074
967	LOC_Os01g66840	-0.741733	-0.901066	0.441587	1.20121
1027	LOC_Os01g70550	-1.04386	-0.667124	0.883409	0.827578
1040	LOC_Os01g71090	-1.07349	-0.627967	0.796918	0.904541
1041	LOC_Os01g71094	-1.22576	-0.361384	1.02532	0.561818
1065	LOC_Os01g72270	-1.0137	-0.701928	0.921186	0.794438
1082	LOC_Os01g72810	-1.03651	-0.673552	0.925073	0.784991
1168	LOC_Os02g03700	-1.25451	-0.356286	0.836627	0.774165
1304	LOC_Os02g11130	-1.24834	-0.367876	0.818813	0.797406
1432	LOC_Os02g26670	-1.20295	-0.433375	0.932855	0.703473
1544	LOC_Os02g36530	-0.958948	-0.753923	0.706344	1.00653
1557	LOC_Os02g37300	-0.703516	-0.895008	0.337533	1.26099
1579	LOC_Os02g38410	-1.34336	-0.173289	0.845616	0.671033
1595	LOC_Os02g39790	-1.26632	-0.335855	0.792569	0.809608
1603	LOC_Os02g40330	-1.27441	-0.291511	0.96301	0.602913
1626	LOC_Os02g41890	-1.09038	-0.606274	0.802479	0.89417
1642	LOC_Os02g42740	-0.830268	-0.787564	0.372048	1.24578
1678	LOC_Os02g44300	-0.769338	-0.890738	0.485958	1.17412
1736	LOC_Os02g47190	-1.28911	-0.290719	0.736226	0.843599
1766	LOC_Os02g48630	-1.02628	-0.634108	1.11849	0.541896
1773	LOC_Os02g48870	-1.25728	-0.351698	0.828439	0.78054
1827	LOC_Os02g51500	-0.94912	-0.734973	0.576621	1.10747
1842	LOC_Os02g52150	-1.25818	-0.281322	1.04616	0.493341
1881	LOC_Os02g54140	-1.16526	-0.380485	1.16193	0.38382
1882	LOC_Os02g54240	-1.20556	-0.438992	0.850941	0.793609
1922	LOC_Os02g56500	-1.0237	-0.692358	0.869136	0.846924
1946	LOC_Os02g57840	-1.03994	-0.650341	1.02823	0.662052
1964	LOC_Os03g01090	-1.08037	-0.543002	1.14356	0.479818
2067	LOC_Os03g04890	-0.684839	-0.98925	0.562186	1.1119
2073	LOC_Os03g05270	-1.17639	-0.419937	0.510394	1.08593
2118	LOC_Os03g07430	-0.978613	-0.617036	0.357068	1.23858
2160	LOC_Os03g08999	-0.944654	-0.631698	0.305403	1.27095
2211	LOC_Os03g11780	-1.06561	-0.621546	1.00925	0.677907
2228	LOC_Os03g12350	-1.26316	-0.34164	0.80398	0.800823
2348	LOC_Os03g17800	-0.911283	-0.81898	0.834071	0.896192
2431	LOC_Os03g21380	-1.12924	-0.515146	0.590428	1.05396
2449	LOC_Os03g22390	-1.06946	-0.62501	0.969684	0.72479
2484	LOC_Os03g25610	-1.33589	-0.197718	0.75384	0.779766
2547	LOC_Os03g31430	-0.730685	-0.963225	0.619323	1.07459
2563	LOC_Os03g32580	-1.13993	-0.450044	0.452925	1.13705
2620	LOC_Os03g42600	-0.891827	-0.836501	0.788825	0.939503
2629	LOC_Os03g43440	-1.05519	-0.639473	0.991726	0.702939
2724	LOC_Os03g49440	-0.540898	-0.959794	0.175808	1.32488
2748	LOC_Os03g50960	-0.962731	-0.672856	0.441734	1.19385
2824	LOC_Os03g55010	-1.15915	-0.430639	1.11677	0.473024
2875	LOC_Os03g56860	-1.32097	-0.228995	0.74862	0.801348
2886	LOC_Os03g57450	-1.16336	-0.446106	0.528715	1.08076
2976	LOC_Os03g62230	-1.21795	-0.418453	0.854098	0.782307
2985	LOC_Os03g62790	-1.06166	-0.584008	0.524736	1.12093
2997	LOC_Os03g63580	-1.34717	-0.171322	0.797164	0.721327
3020	LOC_Os04g01470	-0.755927	-0.705338	0.073585	1.38768
3063	LOC_Os04g10460	-1.18176	-0.472837	0.901562	0.753033
3076	LOC_Os04g12970	-1.10934	-0.578555	0.915107	0.772792
3138	LOC_Os04g28250	-1.18648	-0.444183	0.634428	0.996231
3147	LOC_Os04g28990	-1.30085	-0.248742	0.624289	0.925301
3178	LOC_Os04g32620	-0.938774	-0.785657	0.947699	0.776732
3249	LOC_Os04g35540	-1.05746	-0.636362	0.701498	0.992328
3258	LOC_Os04g35860	-0.699206	-0.977422	0.564258	1.11237
3277	LOC_Os04g37760	-0.84947	-0.87726	0.768455	0.958275
3391	LOC_Os04g44320	-1.21671	-0.368324	0.539756	1.04528
3455	LOC_Os04g47140	-1.05605	-0.644402	0.741254	0.959195
3457	LOC_Os04g47180	-1.16385	-0.468901	0.601167	1.03159
3483	LOC_Os04g48210	-1.05122	-0.478599	0.267068	1.26275
3487	LOC_Os04g48360	-1.30352	-0.248981	0.906088	0.646413
3553	LOC_Os04g51560	-1.28953	-0.115322	1.11293	0.29192
3600	LOC_Os04g53195	-1.01589	-0.55954	0.332809	1.24262
3619	LOC_Os04g53998	-0.803324	-0.81351	0.369216	1.24762
3621	LOC_Os04g54080	-1.16674	-0.495952	0.758975	0.903717
3652	LOC_Os04g56030	-1.09862	-0.594037	0.90806	0.784594
3655	LOC_Os04g56110	-1.03793	-0.674993	0.852735	0.86019
3693	LOC_Os04g58190	-1.32541	-0.189945	0.585817	0.929535
3890	LOC_Os05g11560	-1.29391	-0.284041	0.79748	0.780473
3894	LOC_Os05g11610	-1.11274	-0.555262	0.657417	1.01059
3905	LOC_Os05g12040	NaN	-1.08795	0.20891	0.879043
3947	LOC_Os05g19110	-1.19898	-0.333286	1.13859	0.393671
3984	LOC_Os05g27304	-1.40882	-0.0112601	0.768236	0.651847
4018	LOC_Os05g30580	-0.772688	-0.792875	0.258946	1.30662
4028	LOC_Os05g31670	-1.01095	-0.637465	1.15054	0.497878
4054	LOC_Os05g33400	-1.14391	-0.526593	0.932389	0.738116
4099	LOC_Os05g36010	-1.2723	-0.277613	1.00198	0.547933
4116	LOC_Os05g37190	-1.15078	NaN	0.493027	0.657751
4157	LOC_Os05g39350	-1.16034	-0.434695	0.487218	1.10782
4216	LOC_Os05g42020	-1.26447	-0.310703	0.966481	0.608689
4302	LOC_Os05g48210	-1.07302	-0.594959	0.60644	1.06154
4316	LOC_Os05g48660	-0.899283	-0.831649	0.893649	0.837282
4321	LOC_Os05g48810	-1.22674	-0.399354	0.895259	0.730839
4356	LOC_Os05g49940	-1.10169	-0.586599	0.936354	0.75194
4369	LOC_Os05g50610	-1.02477	-0.661168	0.629084	1.05686
4395	LOC_Os05g51780	-1.10811	-0.525042	0.531242	1.10191
4412	LOC_Os06g02000	-1.21585	-0.422195	0.788644	0.849406
4490	LOC_Os06g05400	-0.859013	-0.802241	0.485211	1.17604
4517	LOC_Os06g06910	-1.2519	-0.347854	0.926626	0.67313
4582	LOC_Os06g11150	-1.12667	-0.557771	0.821611	0.862827
4585	LOC_Os06g11290	-1.12528	-0.553699	0.74549	0.93349
4606	LOC_Os06g12250	-1.20362	-0.433767	0.925073	0.712312
4629	LOC_Os06g13560	-0.805683	-0.917241	0.748965	0.973959
4651	LOC_Os06g14750	-1.01521	-0.699224	0.783744	0.930689
4761	LOC_Os06g30970	-1.13132	-0.541617	0.953567	0.719365
4786	LOC_Os06g35770	-1.25013	-0.356955	0.70762	0.899464
4826	LOC_Os06g39260	-1.18648	-0.469121	0.798951	0.856654
4841	LOC_Os06g40180	-1.12876	-0.482756	1.1175	0.494019
4881	LOC_Os06g42720	-1.26459	-0.326408	0.675851	0.915147
4895	LOC_Os06g43640	-1.03353	-0.674233	0.951322	0.756444
4903	LOC_Os06g43990	-1.15173	-0.487452	0.604589	1.03459
4904	LOC_Os06g44010	-0.781561	-0.921859	0.641329	1.06209
4945	LOC_Os06g46140	-1.14727	NaN	0.686913	0.460355
4952	LOC_Os06g46366	-1.20506	-0.393276	0.558531	1.03981
4988	LOC_Os06g48020	-1.29045	-0.287298	0.850333	0.727415
4993	LOC_Os06g48180	-1.04663	-0.661757	0.793515	0.914868
5002	LOC_Os06g48810	-1.27212	-0.324749	0.773316	0.823551
5012	LOC_Os06g49250	-0.96046	-0.763188	0.931027	0.792622
5118	LOC_Os07g05010	-0.941987	-0.782398	0.779247	0.945138
5128	LOC_Os07g05620	-1.02253	-0.593264	0.422479	1.19331
5160	LOC_Os07g07990	-1.34486	-0.149181	0.584182	0.909856
5217	LOC_Os07g12890	-1.26524	-0.304899	0.593333	0.976808
5303	LOC_Os07g29810	-0.873475	-0.804831	0.538377	1.13993
5375	LOC_Os07g35680	-1.27767	-0.302575	0.673077	0.907173
5423	LOC_Os07g38570	-1.23533	-0.371884	0.655139	0.952077
5436	LOC_Os07g39350	-0.852876	-0.73603	0.310434	1.27847
5492	LOC_Os07g42370	-1.29671	-0.251484	0.605512	0.942683
5495	LOC_Os07g42510	-1.08788	-0.594575	0.995593	0.686865
5518	LOC_Os07g43740	-1.05083	-0.646022	0.709248	0.987609
5523	LOC_Os07g43950	-1.20628	-0.285858	1.16436	0.327774
5539	LOC_Os07g44780	-0.888928	-0.842029	0.902131	0.828827
5541	LOC_Os07g44910	-0.969821	-0.755017	0.892937	0.831902
5616	LOC_Os07g48820	-1.04459	-0.620264	1.09533	0.569523
5624	LOC_Os07g49200	-1.41235	0.00626087	0.794358	0.611733
5640	LOC_Os08g01390	-0.990566	-0.69019	0.58548	1.09528
5705	LOC_Os08g06690	-1.3088	-0.201305	0.524507	0.9856
5766	LOC_Os08g14700	-1.08105	-0.619107	0.812766	0.887388
5772	LOC_Os08g15050	-1.07736	-0.619061	0.940757	0.755666
5794	LOC_Os08g17680	-1.25073	-0.235729	1.11426	0.372196
5836	LOC_Os08g28820	NaN	-1.03351	0.0707734	0.962733
5855	LOC_Os08g30820	-1.25098	-0.363069	0.824903	0.789149
5861	LOC_Os08g31140	-1.3123	-0.237116	0.671468	0.877944
5895	LOC_Os08g33150	-0.772481	-0.782028	0.237137	1.31737
5911	LOC_Os08g34280	-0.914507	-0.639407	0.25374	1.30017
5920	LOC_Os08g34790	-0.716888	-0.954847	0.538385	1.13335
5973	LOC_Os08g38700	-1.09189	-0.605631	0.838626	0.858894
5989	LOC_Os08g39150	-1.00921	-0.663714	0.570337	1.10259
5992	LOC_Os08g39300	-1.37065	-0.100317	0.614256	0.856709
6033	LOC_Os08g40940	-0.899643	-0.625471	0.198446	1.32667
6046	LOC_Os08g42100	-0.919586	-0.547399	0.109516	1.35747
6092	LOC_Os08g44340	-0.980225	-0.738562	0.768371	0.950416
6188	LOC_Os09g15330	-0.934211	-0.795039	0.862363	0.866887
6214	LOC_Os09g19970	-1.20757	-0.433423	0.881669	0.759325
6230	LOC_Os09g21180	-0.96246	-0.747601	1.01721	0.692847
6314	LOC_Os09g27330	-0.874343	-0.671992	0.230777	1.31556
6330	LOC_Os09g28000	-1.06081	-0.640718	0.759759	0.941769
6359	LOC_Os09g29239	-1.1729	-0.48959	0.86773	0.794762
6374	LOC_Os09g30130	-1.06301	-0.627203	1.00039	0.68982
6512	LOC_Os09g37080	-1.14653	-0.529476	0.820378	0.855629
6550	LOC_Os09g38910	-1.28	-0.250994	0.513891	1.01711
6590	LOC_Os10g02880	-1.14084	-0.534307	0.767071	0.908076
6621	LOC_Os10g06710	-1.2059	-0.437599	0.865224	0.778272
6625	LOC_Os10g07229	-1.30445	-0.241571	0.623047	0.922971
6633	LOC_Os10g09240	-0.862909	-0.866378	0.795513	0.933775
6666	LOC_Os10g17650	-1.28905	-0.291792	0.833194	0.747652
6737	LOC_Os10g26940	-1.1923	-0.389378	0.494219	1.08746
6792	LOC_Os10g32900	-0.528662	-1.03154	0.311414	1.24879
6810	LOC_Os10g33930	-1.06844	-0.630014	0.947021	0.751438
6859	LOC_Os10g36848	-1.05973	-0.647198	0.828073	0.87886
6863	LOC_Os10g37110	-0.713291	-0.940268	0.480381	1.17318
6875	LOC_Os10g37770	-1.21873	-0.410015	0.713882	0.914859
6898	LOC_Os10g38720	-1.0213	-0.659835	0.607722	1.07342
6945	LOC_Os10g40490	-1.16944	-0.416234	0.475059	1.11062
7015	LOC_Os11g02054	-1.17095	-0.492293	0.790756	0.872486
7020	LOC_Os11g02159	-1.06288	-0.458373	0.259098	1.26216
7102	LOC_Os11g06770	-1.32953	-0.195594	0.887226	0.6379
7186	LOC_Os11g15040	-1.15041	NaN	0.489075	0.661335
7250	LOC_Os11g29870	-1.11558	-0.56394	0.956085	0.723434
7336	LOC_Os11g38160	-1.00034	-0.720165	0.842821	0.877686
7395	LOC_Os11g44940	-1.16858	-0.46489	0.611586	1.02189
7398	LOC_Os11g45130	-1.28114	-0.293714	0.91459	0.660261
7408	LOC_Os11g47441	-0.808163	-0.695487	0.146561	1.35709
7491	LOC_Os12g03740	-0.824071	-0.892245	0.69701	1.01931
7493	LOC_Os12g03860	-1.07	-0.629005	0.939315	0.759693
7562	LOC_Os12g08090	-0.544798	-0.944502	0.152153	1.33715
7563	LOC_Os12g08130	-0.937355	-0.783294	0.743065	0.977584
7592	LOC_Os12g10740	-1.26106	-0.299868	0.555121	1.00581
7650	LOC_Os12g19304	-1.13899	-0.540221	0.817231	0.861977
7729	LOC_Os12g34360	-0.958192	-0.748286	1.03476	0.671713
7834	LOC_Os12g42220	-0.998065	-0.703736	0.676892	1.02491
7848	LOC_Os12g43340	-0.649762	-0.944121	0.340753	1.25313
30	LOC_Os01g02190	-0.82355	-0.741728	0.259879	1.3054
32	LOC_Os01g02360	-0.825654	-0.882326	0.652496	1.05548
40	LOC_Os01g03080	-1.13973	-0.539066	0.864472	0.814321
46	LOC_Os01g03330	-1.09683	-0.599012	0.837852	0.857992
49	LOC_Os01g03390	-1.04434	-0.663594	0.781648	0.92629
56	LOC_Os01g03690	-0.86931	-0.852228	0.726304	0.995234
59	LOC_Os01g03730	-0.902002	-0.827028	0.92634	0.80269
62	LOC_Os01g03914	-0.97673	-0.746992	0.827276	0.896446
72	LOC_Os01g04280	-0.94271	-0.78149	0.946178	0.778022
77	LOC_Os01g04360	-1.21383	-0.422068	0.890046	0.745851
78	LOC_Os01g04370	-1.21032	-0.389591	1.02743	0.572477
81	LOC_Os01g04409	-0.806879	-0.849043	0.469468	1.18645
86	LOC_Os01g04590	-1.04864	-0.469289	0.245125	1.27281
107	LOC_Os01g06490	-1.09644	-0.575542	0.650508	1.02147
113	LOC_Os01g07130	-1.01349	-0.704471	0.838348	0.879616
118	LOC_Os01g07370	-0.741971	-0.782241	0.180742	1.34347
122	LOC_Os01g07530	-0.887634	-0.843515	0.832791	0.898358
137	LOC_Os01g08460	-1.04833	-0.596212	1.13313	0.511413
148	LOC_Os01g08990	-0.889932	-0.571162	0.0924252	1.36867
160	LOC_Os01g09640	-1.01058	-0.687832	1.02713	0.671283
167	LOC_Os01g09900	-1.08451	-0.591337	1.02489	0.650957
188	LOC_Os01g11160	-0.772441	-0.692826	0.0807812	1.38449
199	LOC_Os01g11600	-1.06222	-0.644378	0.863942	0.842656
206	LOC_Os01g11910	-0.934836	-0.793095	0.909825	0.818107
210	LOC_Os01g12100	-1.16422	-0.463451	0.584564	1.04311
228	LOC_Os01g12820	-0.84132	-0.872459	0.680145	1.03363
263	LOC_Os01g14630	-1.08365	-0.616617	0.853169	0.847101
266	LOC_Os01g14880	-0.96922	-0.656166	0.419552	1.20583
291	LOC_Os01g16310	-0.986639	-0.719798	1.01519	0.691245
309	LOC_Os01g18110	-1.07225	-0.62019	0.975611	0.716825
310	LOC_Os01g18120	-1.03036	-0.684192	0.871336	0.843216
315	LOC_Os01g18400	NaN	-1.03197	0.067349	0.964623
317	LOC_Os01g18490	-1.08352	-0.610537	0.94273	0.751326
319	LOC_Os01g18630	-0.733526	-0.8226	0.242104	1.31402
333	LOC_Os01g19750	-1.14757	-0.527577	0.808394	0.866749
352	LOC_Os01g21250	-0.987324	-0.73489	0.893641	0.828573
358	LOC_Os01g21970	-1.05911	-0.622441	1.03704	0.644519
375	LOC_Os01g24480	-1.09944	-0.531659	1.11416	0.51694
376	LOC_Os01g24490	-0.981592	-0.722901	1.02724	0.677256
381	LOC_Os01g24710	-0.989965	-0.73202	0.888366	0.833619
388	LOC_Os01g25740	-1.20125	-0.442614	0.892415	0.751452
402	LOC_Os01g28500	-0.97873	-0.742548	0.928873	0.792405
407	LOC_Os01g29430	-0.907527	-0.823285	0.846156	0.884656
417	LOC_Os01g31980	-1.0294	-0.661233	1.03767	0.652964
422	LOC_Os01g32780	-1.18514	-0.347808	1.15345	0.379506
450	LOC_Os01g36790	-1.06032	-0.621633	1.03439	0.647563
473	LOC_Os01g39330	-0.966061	-0.744331	0.697119	1.01327
486	LOC_Os01g40330	-1.1024	-0.582803	0.954647	0.730553
489	LOC_Os01g40580	-0.978617	-0.745573	0.864615	0.859575
517	LOC_Os01g42234	-1.00126	-0.670638	0.561983	1.10991
519	LOC_Os01g42410	-1.02456	-0.685198	0.952701	0.757059
553	LOC_Os01g45250	-1.11007	-0.575398	0.932926	0.75254
558	LOC_Os01g45460	-1.11405	-0.559493	0.685959	0.987584
565	LOC_Os01g45830	-0.972955	-0.748994	0.931024	0.790925
575	LOC_Os01g46270	NaN	-1.07821	0.181204	0.897008
581	LOC_Os01g46970	-1.16212	-0.470452	1.03482	0.597749
607	LOC_Os01g48790	-1.1619	-0.507093	0.828097	0.840895
613	LOC_Os01g49030	-1.21913	-0.396831	0.967013	0.648947
631	LOC_Os01g50100	-0.994759	-0.726902	0.85836	0.8633
636	LOC_Os01g50370	-1.1818	-0.472989	0.899751	0.755037
663	LOC_Os01g52110	-1.17039	-0.330949	1.19432	0.307024
664	LOC_Os01g52130	-1.0628	-0.639081	0.934064	0.767821
684	LOC_Os01g52790	-1.16837	-0.496166	0.873482	0.791052
687	LOC_Os01g52980	-1.18538	-0.317341	1.17861	0.324115
688	LOC_Os01g53040	-1.04757	-0.659853	0.922842	0.784577
689	LOC_Os01g53090	-0.846331	-0.744497	0.313707	1.27712
692	LOC_Os01g53260	-1.01907	-0.693248	0.769875	0.942442
703	LOC_Os01g53920	-0.700587	-0.969721	0.540321	1.12999
712	LOC_Os01g54600	-0.990227	-0.707963	1.04443	0.653756
727	LOC_Os01g55370	-1.08347	-0.60233	0.988372	0.69743
730	LOC_Os01g55510	-1.05652	-0.597913	1.108	0.546433
745	LOC_Os01g56180	-0.93688	-0.775436	0.690416	1.0219
756	LOC_Os01g56880	-0.926825	-0.788571	0.703006	1.01239
757	LOC_Os01g56930	-0.774465	-0.938557	0.695126	1.0179
763	LOC_Os01g57240	-1.13957	-0.53971	0.846112	0.833173
771	LOC_Os01g57470	-0.887608	-0.844093	0.877412	0.854288
778	LOC_Os01g57770	-1.20977	-0.367919	1.06862	0.50907
792	LOC_Os01g58310	-1.11445	-0.501279	1.12521	0.490519
835	LOC_Os01g60960	-1.16045	-0.508302	0.798214	0.870539
837	LOC_Os01g61044	-1.20468	-0.432521	0.92217	0.715032
845	LOC_Os01g61440	-1.25461	-0.347397	0.906013	0.695995
851	LOC_Os01g61680	-1.03473	-0.676264	0.791263	0.91973
892	LOC_Os01g63280	-1.18489	-0.469197	0.764261	0.889827
910	LOC_Os01g64360	-1.00701	-0.710784	0.807381	0.910413
928	LOC_Os01g65130	-1.04511	-0.660458	0.760421	0.945147
935	LOC_Os01g65510	-0.95055	-0.776414	0.828579	0.898385
938	LOC_Os01g65650	-0.893637	-0.837315	0.898766	0.832187
962	LOC_Os01g66610	-1.1476	-0.325806	1.23238	0.241026
969	LOC_Os01g66890	-0.962483	-0.706449	0.532896	1.13604
1020	LOC_Os01g70240	-0.70608	-0.810335	0.168694	1.34772
1023	LOC_Os01g70490	-1.23156	-0.396688	0.801934	0.826315
1047	LOC_Os01g71310	-1.12892	-0.545202	0.72098	0.953142
1049	LOC_Os01g71350	-0.705599	-0.943779	0.470298	1.17908
1060	LOC_Os01g72009	-1.02326	-0.67492	0.682454	1.01572
1075	LOC_Os01g72570	-1.19371	-0.274805	1.19321	0.275303
1076	LOC_Os01g72600	-1.11394	-0.493661	1.1379	0.469697
1077	LOC_Os01g72610	-1.20881	-0.432222	0.87277	0.768265
1088	LOC_Os01g73040	-1.15347	-0.513216	0.740643	0.926045
1090	LOC_Os01g73170	-0.926013	-0.798084	0.7638	0.960297
1102	LOC_Os01g73670	-0.978637	-0.741537	0.940375	0.7798
1104	LOC_Os01g73910	-0.959412	-0.763856	0.786715	0.936553
1105	LOC_Os01g73940	-1.06358	-0.598289	0.576053	1.08582
1134	LOC_Os02g01730	-1.30129	-0.260651	0.87816	0.683777
1139	LOC_Os02g01980	-0.975928	-0.67933	0.498891	1.15637
1141	LOC_Os02g02210	-0.98896	-0.728959	0.945431	0.772487
1144	LOC_Os02g02320	-1.15576	-0.515617	0.864089	0.807287
1160	LOC_Os02g03020	-1.23086	-0.394977	0.873311	0.752528
1207	LOC_Os02g05930	-1.05885	-0.629322	0.674062	1.01411
1209	LOC_Os02g05960	-0.932321	-0.780622	0.69167	1.02127
1210	LOC_Os02g05980	-1.25637	-0.352179	0.760775	0.847775
1244	LOC_Os02g07690	-0.868313	-0.86288	0.827161	0.904033
1260	LOC_Os02g08440	-0.625967	-0.990547	0.407992	1.20852
1262	LOC_Os02g08490	-1.22863	-0.33058	1.06736	0.491848
1263	LOC_Os02g09050	-1.01985	-0.697046	0.848846	0.868046
1278	LOC_Os02g09810	-1.25565	-0.306119	1.01549	0.546283
1279	LOC_Os02g09830	-1.09386	-0.601566	0.801004	0.89442
1303	LOC_Os02g11070	-0.591823	-0.908858	0.159705	1.34098
1315	LOC_Os02g12420	-1.18572	-0.454394	0.674125	0.965992
1326	LOC_Os02g12870	-1.07767	-0.621056	0.920329	0.778399
1365	LOC_Os02g15930	-1.25013	-0.286587	1.06356	0.473162
1368	LOC_Os02g16040	-1.27017	-0.323454	0.718645	0.874981
1381	LOC_Os02g18000	-1.13494	-0.514696	0.617053	1.03259
1392	LOC_Os02g19410	-1.03484	-0.675825	0.92306	0.787606
1412	LOC_Os02g22130	-0.861955	-0.826053	0.570157	1.11785
1448	LOC_Os02g28870	-0.885297	-0.718134	0.346173	1.25726
1450	LOC_Os02g28980	-1.13958	-0.521786	0.987231	0.674139
1467	LOC_Os02g30320	-1.21164	-0.424778	0.739014	0.897408
1475	LOC_Os02g30910	-1.04797	-0.61402	0.562989	1.099
1483	LOC_Os02g31910	-1.26156	-0.34267	0.756002	0.848232
1487	LOC_Os02g32140	-1.07414	-0.601348	1.03896	0.636533
1493	LOC_Os02g32520	-0.961466	-0.759414	0.955722	0.765159
1521	LOC_Os02g34650	-1.17915	-0.464652	0.967922	0.675885
1524	LOC_Os02g34970	-0.946932	-0.777961	0.934798	0.790094
1528	LOC_Os02g35190	-1.11067	-0.578742	0.797768	0.891645
[truncated: 1,634 more rows]

## Sheet: Cluster6
Cluster 6 of all DEGs
[truncated: 894 more rows]
