# Supplementary material for: The transcription factor GATA10 regulates fertility conversion of a two‐line hybrid tms5 mutant rice via the modulation of Ub L40 expression
Source: J Integr Plant Biol. 2019 Nov 6;62(7):1034–56. doi: 10.1111/jipb.12871 (PMC7383616; doi:10.1111/jipb.12871)
Supplement: Supplementary file 6 — Table S5. Gene Ontology (GO) analysis of six clusters [file JIPB-62-1034-s006.xlsx]

## Sheet: cluster1
Supplemental Table S5. GO analysis of six clusters
The GO terms of cluster1 DEGs
GO_acc	type	Term	queryitem	querytotal	bgitem	bgtotal	pvalue	FDR	entries
GO:0015979	P	photosynthesis	55	1120	324	34296	4.3e-21	3e-19	// LOC_Os01g17170 // LOC_Os03g06230 // LOC_Os12g08770 // LOC_Os04g33830 // LOC_Os06g39728 // LOC_Os07g25430 // LOC_Os05g33280 // LOC_Os03g16050 // LOC_Os02g36850 // LOC_Os10g21212 // LOC_Os01g41710 // LOC_Os03g56670 // LOC_Os02g52650 // LOC_Os01g31690 // LOC_Os03g39610 // LOC_Os07g37240 // LOC_Os04g38410 // LOC_Os08g44680 // LOC_Os08g01380 // LOC_Os08g02630 // LOC_Os02g24628 // LOC_Os08g10020 // …
GO:0006091	P	generation of precursor metabolites and energy	43	1120	480	34296	1.6e-08	3.6e-07	// LOC_Os03g06230 // LOC_Os12g08770 // LOC_Os04g33830 // LOC_Os06g39728 // LOC_Os05g41640 // LOC_Os01g22640 // LOC_Os05g33280 // LOC_Os03g16050 // LOC_Os10g21212 // LOC_Os01g41710 // LOC_Os02g52650 // LOC_Os01g31690 // LOC_Os03g39610 // LOC_Os08g01380 // LOC_Os08g10020 // LOC_Os04g16762 // LOC_Os12g23200 // LOC_Os06g21590 // LOC_Os01g46120 // LOC_Os08g02120 // LOC_Os07g38960 // LOC_Os07g28610 // …
GO:0019748	P	secondary metabolic process	49	1120	583	34296	1e-08	3.6e-07	// LOC_Os12g01730 // LOC_Os04g52280 // LOC_Os11g01730 // LOC_Os10g34480 // LOC_Os05g38390 // LOC_Os05g41440 // LOC_Os01g44330 // LOC_Os01g40870 // LOC_Os02g52840 // LOC_Os05g38410 // LOC_Os02g57480 // LOC_Os01g27360 // LOC_Os06g39960 // LOC_Os01g63200 // LOC_Os11g10870 // LOC_Os09g25150 // LOC_Os09g31498 // LOC_Os10g16974 // LOC_Os04g43910 // LOC_Os03g60509 // LOC_Os02g07430 // LOC_Os12g07580 // …
GO:0005975	P	carbohydrate metabolic process	83	1120	1439	34296	1.2e-06	2e-05	// LOC_Os02g33110 // LOC_Os08g31630 // LOC_Os04g33640 // LOC_Os10g30080 // LOC_Os01g54300 // LOC_Os03g06940 // LOC_Os07g36700 // LOC_Os03g38050 // LOC_Os05g41640 // LOC_Os02g44230 // LOC_Os07g35880 // LOC_Os03g45390 // LOC_Os10g10080 // LOC_Os03g16050 // LOC_Os05g03174 // LOC_Os06g10980 // LOC_Os05g35200 // LOC_Os04g39610 // LOC_Os04g39864 // LOC_Os08g02120 // LOC_Os02g17920 // LOC_Os11g27400 // …
GO:0008152	P	metabolic process	698	1120	19328	34296	3.8e-05	0.00054	// LOC_Os01g50720 // LOC_Os10g34480 // LOC_Os12g04480 // LOC_Os10g01044 // LOC_Os01g61570 // LOC_Os07g36700 // LOC_Os03g42630 // LOC_Os05g41640 // LOC_Os01g02080 // LOC_Os10g21910 // LOC_Os08g30080 // LOC_Os02g57120 // LOC_Os03g01018 // LOC_Os05g22614 // LOC_Os01g08800 // LOC_Os04g51980 // LOC_Os05g41990 // LOC_Os03g39150 // LOC_Os04g03050 // LOC_Os06g12790 // LOC_Os07g02100 // LOC_Os10g33650 // …
GO:0050896	P	response to stimulus	277	1120	6928	34296	0.00016	0.0019	// LOC_Os04g25900 // LOC_Os12g04480 // LOC_Os05g30220 // LOC_Os03g02960 // LOC_Os06g45100 // LOC_Os06g22870 // LOC_Os07g36700 // LOC_Os06g41670 // LOC_Os03g14669 // LOC_Os05g41640 // LOC_Os05g11990 // LOC_Os08g43010 // LOC_Os11g17970 // LOC_Os10g21910 // LOC_Os01g09800 // LOC_Os04g58200 // LOC_Os12g08730 // LOC_Os12g19470 // LOC_Os09g37480 // LOC_Os08g01670 // LOC_Os09g25150 // LOC_Os02g14170 // …
GO:0009628	P	response to abiotic stimulus	131	1120	3022	34296	0.00077	0.0077	// LOC_Os12g04480 // LOC_Os03g02960 // LOC_Os12g07810 // LOC_Os07g36700 // LOC_Os05g41640 // LOC_Os01g66100 // LOC_Os07g34040 // LOC_Os01g09800 // LOC_Os12g19470 // LOC_Os09g25150 // LOC_Os05g41990 // LOC_Os02g10760 // LOC_Os02g47020 // LOC_Os05g50810 // LOC_Os01g49240 // LOC_Os06g21590 // LOC_Os11g47970 // LOC_Os06g14370 // LOC_Os07g37240 // LOC_Os01g50080 // LOC_Os02g42060 // LOC_Os02g33450 // …
GO:0040007	P	growth	41	1120	736	34296	0.0011	0.0096	// LOC_Os01g60810 // LOC_Os12g04480 // LOC_Os06g48950 // LOC_Os07g36700 // LOC_Os10g10180 // LOC_Os10g40700 // LOC_Os11g28310 // LOC_Os02g57120 // LOC_Os07g14850 // LOC_Os05g41166 // LOC_Os03g38210 // LOC_Os04g43910 // LOC_Os02g02310 // LOC_Os03g08220 // LOC_Os12g42610 // LOC_Os06g46754 // LOC_Os04g53580 // LOC_Os07g24190 // LOC_Os11g04710 // LOC_Os11g26880 // LOC_Os02g41860 // LOC_Os09g32080 // …
GO:0016049	P	cell growth	32	1120	567	34296	0.003	0.015	// LOC_Os01g60810 // LOC_Os12g04480 // LOC_Os07g36700 // LOC_Os10g10180 // LOC_Os10g40700 // LOC_Os11g28310 // LOC_Os04g39610 // LOC_Os07g14850 // LOC_Os03g38210 // LOC_Os02g02310 // LOC_Os02g57120 // LOC_Os06g46754 // LOC_Os04g53580 // LOC_Os07g24190 // LOC_Os04g15840 // LOC_Os02g41860 // LOC_Os01g50080 // LOC_Os10g23090 // LOC_Os09g32080 // LOC_Os10g35460 // LOC_Os03g29190 // LOC_Os01g66100 // …
GO:0090066	P	regulation of anatomical structure size	32	1120	567	34296	0.003	0.015	// LOC_Os01g60810 // LOC_Os12g04480 // LOC_Os07g36700 // LOC_Os10g10180 // LOC_Os10g40700 // LOC_Os11g28310 // LOC_Os04g39610 // LOC_Os07g14850 // LOC_Os03g38210 // LOC_Os02g02310 // LOC_Os02g57120 // LOC_Os06g46754 // LOC_Os04g53580 // LOC_Os07g24190 // LOC_Os04g15840 // LOC_Os02g41860 // LOC_Os01g50080 // LOC_Os10g23090 // LOC_Os09g32080 // LOC_Os10g35460 // LOC_Os03g29190 // LOC_Os01g66100 // …
GO:0065008	P	regulation of biological quality	45	1120	863	34296	0.0022	0.015	// LOC_Os01g60810 // LOC_Os12g04480 // LOC_Os05g39110 // LOC_Os07g36700 // LOC_Os02g18880 // LOC_Os10g40700 // LOC_Os11g28310 // LOC_Os02g32814 // LOC_Os02g57120 // LOC_Os07g14850 // LOC_Os03g52630 // LOC_Os02g02400 // LOC_Os03g38210 // LOC_Os04g49570 // LOC_Os02g02310 // LOC_Os04g39610 // LOC_Os01g12680 // LOC_Os05g09500 // LOC_Os05g11990 // LOC_Os06g46754 // LOC_Os04g53580 // LOC_Os07g24190 // …
GO:0006629	P	lipid metabolic process	65	1120	1376	34296	0.0028	0.015	// LOC_Os11g18366 // LOC_Os12g04480 // LOC_Os01g22640 // LOC_Os10g34480 // LOC_Os03g01820 // LOC_Os10g33250 // LOC_Os03g28420 // LOC_Os01g61570 // LOC_Os10g10180 // LOC_Os11g03540 // LOC_Os01g54620 // LOC_Os06g06250 // LOC_Os07g05810 // LOC_Os10g21910 // LOC_Os06g19530 // LOC_Os02g30200 // LOC_Os09g08190 // LOC_Os02g15230 // LOC_Os08g31030 // LOC_Os03g12030 // LOC_Os05g33270 // LOC_Os11g01340 // …
GO:0008361	P	regulation of cell size	32	1120	567	34296	0.003	0.015	// LOC_Os01g60810 // LOC_Os12g04480 // LOC_Os07g36700 // LOC_Os10g10180 // LOC_Os10g40700 // LOC_Os11g28310 // LOC_Os04g39610 // LOC_Os07g14850 // LOC_Os03g38210 // LOC_Os02g02310 // LOC_Os02g57120 // LOC_Os06g46754 // LOC_Os04g53580 // LOC_Os07g24190 // LOC_Os04g15840 // LOC_Os02g41860 // LOC_Os01g50080 // LOC_Os10g23090 // LOC_Os09g32080 // LOC_Os10g35460 // LOC_Os03g29190 // LOC_Os01g66100 // …
GO:0032535	P	regulation of cellular component size	32	1120	567	34296	0.003	0.015	// LOC_Os01g60810 // LOC_Os12g04480 // LOC_Os07g36700 // LOC_Os10g10180 // LOC_Os10g40700 // LOC_Os11g28310 // LOC_Os04g39610 // LOC_Os07g14850 // LOC_Os03g38210 // LOC_Os02g02310 // LOC_Os02g57120 // LOC_Os06g46754 // LOC_Os04g53580 // LOC_Os07g24190 // LOC_Os04g15840 // LOC_Os02g41860 // LOC_Os01g50080 // LOC_Os10g23090 // LOC_Os09g32080 // LOC_Os10g35460 // LOC_Os03g29190 // LOC_Os01g66100 // …
GO:0009719	P	response to endogenous stimulus	87	1120	2015	34296	0.0065	0.03	// LOC_Os06g22870 // LOC_Os03g14669 // LOC_Os10g21910 // LOC_Os01g09800 // LOC_Os04g58200 // LOC_Os04g43910 // LOC_Os02g10760 // LOC_Os03g05610 // LOC_Os05g50810 // LOC_Os04g44610 // LOC_Os05g33630 // LOC_Os06g14370 // LOC_Os12g16200 // LOC_Os01g50080 // LOC_Os02g42060 // LOC_Os08g20130 // LOC_Os09g08190 // LOC_Os12g43110 // LOC_Os03g63710 // LOC_Os09g25390 // LOC_Os10g21268 // LOC_Os07g05470 // …
GO:0009607	P	response to biotic stimulus	60	1120	1404	34296	0.025	0.11	// LOC_Os02g09940 // LOC_Os01g71474 // LOC_Os01g25820 // LOC_Os10g33250 // LOC_Os02g33450 // LOC_Os09g37620 // LOC_Os07g49360 // LOC_Os02g51060 // LOC_Os12g06060 // LOC_Os06g44620 // LOC_Os07g35880 // LOC_Os01g45140 // LOC_Os03g46400 // LOC_Os01g09800 // LOC_Os05g25450 // LOC_Os06g01850 // LOC_Os03g08220 // LOC_Os07g09020 // LOC_Os10g32980 // LOC_Os06g16330 // LOC_Os11g35450 // LOC_Os11g17970 // …
GO:0030154	P	cell differentiation	32	1120	710	34296	0.049	0.19	// LOC_Os12g04480 // LOC_Os12g10540 // LOC_Os07g36700 // LOC_Os07g49240 // LOC_Os10g10180 // LOC_Os01g64490 // LOC_Os11g28310 // LOC_Os04g39610 // LOC_Os07g09020 // LOC_Os03g38210 // LOC_Os08g30340 // LOC_Os04g48070 // LOC_Os01g43420 // LOC_Os01g10504 // LOC_Os12g42610 // LOC_Os06g46754 // LOC_Os07g06620 // LOC_Os02g41860 // LOC_Os01g50080 // LOC_Os09g32080 // LOC_Os03g29190 // LOC_Os06g08380 // …
GO:0048869	P	cellular developmental process	32	1120	710	34296	0.049	0.19	// LOC_Os12g04480 // LOC_Os12g10540 // LOC_Os07g36700 // LOC_Os07g49240 // LOC_Os10g10180 // LOC_Os01g64490 // LOC_Os11g28310 // LOC_Os04g39610 // LOC_Os07g09020 // LOC_Os03g38210 // LOC_Os08g30340 // LOC_Os04g48070 // LOC_Os01g43420 // LOC_Os01g10504 // LOC_Os12g42610 // LOC_Os06g46754 // LOC_Os07g06620 // LOC_Os02g41860 // LOC_Os01g50080 // LOC_Os09g32080 // LOC_Os03g29190 // LOC_Os06g08380 // …
GO:0009653	P	anatomical structure morphogenesis	46	1120	1141	34296	0.092	0.32	// LOC_Os01g60810 // LOC_Os12g04480 // LOC_Os07g05470 // LOC_Os03g05500 // LOC_Os07g36700 // LOC_Os07g49240 // LOC_Os10g10180 // LOC_Os10g21910 // LOC_Os10g40700 // LOC_Os03g52239 // LOC_Os11g28310 // LOC_Os04g39610 // LOC_Os03g15710 // LOC_Os07g09020 // LOC_Os03g07250 // LOC_Os03g38210 // LOC_Os10g26500 // LOC_Os02g02310 // LOC_Os04g48070 // LOC_Os01g43420 // LOC_Os02g07430 // LOC_Os01g03670 // …
GO:0051704	P	multi-organism process	16	1120	337	34296	0.097	0.32	// LOC_Os03g29190 // LOC_Os03g38210 // LOC_Os04g53580 // LOC_Os03g35600 // LOC_Os03g15340 // LOC_Os10g10180 // LOC_Os03g63390 // LOC_Os10g30080 // LOC_Os03g50160 // LOC_Os05g41270 // LOC_Os11g28310 // LOC_Os06g08380 // LOC_Os05g25450 // LOC_Os06g46754 // LOC_Os03g12150 // LOC_Os02g47880
GO:0009856	P	pollination	16	1120	337	34296	0.097	0.32	// LOC_Os03g29190 // LOC_Os03g38210 // LOC_Os04g53580 // LOC_Os03g35600 // LOC_Os03g15340 // LOC_Os10g10180 // LOC_Os03g63390 // LOC_Os10g30080 // LOC_Os03g50160 // LOC_Os05g41270 // LOC_Os11g28310 // LOC_Os06g08380 // LOC_Os05g25450 // LOC_Os06g46754 // LOC_Os03g12150 // LOC_Os02g47880
GO:0006810	P	transport	118	1120	3278	34296	0.15	0.43	// LOC_Os02g33110 // LOC_Os02g13870 // LOC_Os05g06780 // LOC_Os04g32960 // LOC_Os12g06060 // LOC_Os07g05810 // LOC_Os10g02260 // LOC_Os09g26290 // LOC_Os01g02000 // LOC_Os06g13210 // LOC_Os09g27580 // LOC_Os11g02369 // LOC_Os03g22200 // LOC_Os02g51110 // LOC_Os03g05610 // LOC_Os03g57980 // LOC_Os05g50810 // LOC_Os02g04630 // LOC_Os07g07790 // LOC_Os04g44750 // LOC_Os01g50080 // LOC_Os01g42110 // …
GO:0051234	P	establishment of localization	118	1120	3278	34296	0.15	0.43	// LOC_Os02g33110 // LOC_Os02g13870 // LOC_Os05g06780 // LOC_Os04g32960 // LOC_Os12g06060 // LOC_Os07g05810 // LOC_Os10g02260 // LOC_Os09g26290 // LOC_Os01g02000 // LOC_Os06g13210 // LOC_Os09g27580 // LOC_Os11g02369 // LOC_Os03g22200 // LOC_Os02g51110 // LOC_Os03g05610 // LOC_Os03g57980 // LOC_Os05g50810 // LOC_Os02g04630 // LOC_Os07g07790 // LOC_Os04g44750 // LOC_Os01g50080 // LOC_Os01g42110 // …
GO:0051179	P	localization	118	1120	3278	34296	0.15	0.43	// LOC_Os02g33110 // LOC_Os02g13870 // LOC_Os05g06780 // LOC_Os04g32960 // LOC_Os12g06060 // LOC_Os07g05810 // LOC_Os10g02260 // LOC_Os09g26290 // LOC_Os01g02000 // LOC_Os06g13210 // LOC_Os09g27580 // LOC_Os11g02369 // LOC_Os03g22200 // LOC_Os02g51110 // LOC_Os03g05610 // LOC_Os03g57980 // LOC_Os05g50810 // LOC_Os02g04630 // LOC_Os07g07790 // LOC_Os04g44750 // LOC_Os01g50080 // LOC_Os01g42110 // …
GO:0048856	P	anatomical structure development	61	1120	1665	34296	0.2	0.56	// LOC_Os01g60810 // LOC_Os12g04480 // LOC_Os03g11600 // LOC_Os07g05470 // LOC_Os12g10540 // LOC_Os07g36700 // LOC_Os07g49240 // LOC_Os10g10180 // LOC_Os11g28310 // LOC_Os10g40700 // LOC_Os03g52239 // LOC_Os10g21910 // LOC_Os01g51260 // LOC_Os04g39610 // LOC_Os03g15710 // LOC_Os07g09020 // LOC_Os03g07250 // LOC_Os03g38210 // LOC_Os10g26500 // LOC_Os04g43910 // LOC_Os02g02310 // LOC_Os03g08220 // …
GO:0006950	P	response to stress	161	1120	4660	34296	0.24	0.64	// LOC_Os04g25900 // LOC_Os02g09940 // LOC_Os05g30220 // LOC_Os03g02960 // LOC_Os06g45100 // LOC_Os12g07810 // LOC_Os07g36700 // LOC_Os06g41670 // LOC_Os05g41640 // LOC_Os05g11990 // LOC_Os08g43010 // LOC_Os07g34040 // LOC_Os01g09800 // LOC_Os12g19470 // LOC_Os09g25150 // LOC_Os02g14170 // LOC_Os11g35450 // LOC_Os01g02000 // LOC_Os05g41990 // LOC_Os02g10760 // LOC_Os02g47020 // LOC_Os05g07710 // …
GO:0009058	P	biosynthetic process	248	1120	7335	34296	0.28	0.73	// LOC_Os01g50720 // LOC_Os10g34480 // LOC_Os10g30080 // LOC_Os05g38390 // LOC_Os12g04480 // LOC_Os06g22870 // LOC_Os07g36700 // LOC_Os03g42630 // LOC_Os03g14669 // LOC_Os05g38410 // LOC_Os04g38600 // LOC_Os10g21910 // LOC_Os06g19530 // LOC_Os01g09800 // LOC_Os04g58200 // LOC_Os03g01018 // LOC_Os09g25150 // LOC_Os11g47330 // LOC_Os04g43910 // LOC_Os02g10760 // LOC_Os05g13520 // LOC_Os06g40500 // …
GO:0042592	P	homeostatic process	13	1120	342	34296	0.33	0.81	// LOC_Os05g39110 // LOC_Os02g02400 // LOC_Os04g49570 // LOC_Os06g09610 // LOC_Os01g05650 // LOC_Os02g18880 // LOC_Os06g46310 // LOC_Os01g12680 // LOC_Os07g15370 // LOC_Os07g46570 // LOC_Os05g11990 // LOC_Os02g32814 // LOC_Os05g09500
GO:0019725	P	cellular homeostasis	13	1120	342	34296	0.33	0.81	// LOC_Os05g39110 // LOC_Os02g02400 // LOC_Os04g49570 // LOC_Os06g09610 // LOC_Os01g05650 // LOC_Os02g18880 // LOC_Os06g46310 // LOC_Os01g12680 // LOC_Os07g15370 // LOC_Os07g46570 // LOC_Os05g11990 // LOC_Os02g32814 // LOC_Os05g09500
GO:0065007	P	biological regulation	97	1120	2871	34296	0.38	0.89	// LOC_Os12g04480 // LOC_Os07g36700 // LOC_Os03g14669 // LOC_Os10g40700 // LOC_Os11g28310 // LOC_Os01g09800 // LOC_Os02g57120 // LOC_Os11g35450 // LOC_Os04g43910 // LOC_Os05g50810 // LOC_Os06g09610 // LOC_Os01g50080 // LOC_Os02g42060 // LOC_Os02g05910 // LOC_Os04g40440 // LOC_Os02g18880 // LOC_Os05g25910 // LOC_Os04g15650 // LOC_Os03g35600 // LOC_Os05g32110 // LOC_Os09g25390 // LOC_Os11g04710 // …
GO:0016265	P	death	14	1120	478	34296	0.69	1	// LOC_Os05g48360 // LOC_Os05g41166 // LOC_Os02g02400 // LOC_Os01g25820 // LOC_Os03g52840 // LOC_Os02g09630 // LOC_Os09g37620 // LOC_Os02g39330 // LOC_Os05g09500 // LOC_Os01g53294 // LOC_Os06g03640 // LOC_Os01g09800 // LOC_Os01g66510 // LOC_Os01g16400
GO:0009991	P	response to extracellular stimulus	9	1120	393	34296	0.89	1	// LOC_Os10g36924 // LOC_Os08g27840 // LOC_Os02g02400 // LOC_Os03g09980 // LOC_Os01g02000 // LOC_Os05g08430 // LOC_Os03g16140 // LOC_Os05g07710 // LOC_Os01g52230
GO:0050789	P	regulation of biological process	57	1120	2132	34296	0.95	1	// LOC_Os10g25090 // LOC_Os08g01300 // LOC_Os09g09370 // LOC_Os02g09630 // LOC_Os09g37620 // LOC_Os07g49240 // LOC_Os04g30800 // LOC_Os10g37650 // LOC_Os05g50560 // LOC_Os06g39960 // LOC_Os01g53294 // LOC_Os06g48950 // LOC_Os01g09800 // LOC_Os02g08140 // LOC_Os08g14990 // LOC_Os12g04500 // LOC_Os07g09020 // LOC_Os05g41166 // LOC_Os05g31720 // LOC_Os04g49570 // LOC_Os01g73630 // LOC_Os11g35450 // …
GO:0009791	P	post-embryonic development	50	1120	2033	34296	0.99	1	// LOC_Os12g04480 // LOC_Os03g11600 // LOC_Os06g48950 // LOC_Os07g05470 // LOC_Os12g10540 // LOC_Os03g28420 // LOC_Os03g15340 // LOC_Os10g10180 // LOC_Os04g35140 // LOC_Os06g39960 // LOC_Os10g42850 // LOC_Os10g21910 // LOC_Os12g35630 // LOC_Os05g25450 // LOC_Os04g39610 // LOC_Os02g04810 // LOC_Os07g09020 // LOC_Os10g26500 // LOC_Os01g51260 // LOC_Os02g39330 // LOC_Os04g43910 // LOC_Os01g03710 // …
GO:0009790	P	embryonic development	14	1120	810	34296	1	1	// LOC_Os07g09020 // LOC_Os06g19530 // LOC_Os06g12120 // LOC_Os10g26500 // LOC_Os02g39330 // LOC_Os03g54040 // LOC_Os03g28420 // LOC_Os01g03710 // LOC_Os10g42850 // LOC_Os04g43020 // LOC_Os10g21910 // LOC_Os04g36800 // LOC_Os12g35630 // LOC_Os12g17910
GO:0006807	P	nitrogen compound metabolic process	124	1120	5399	34296	1	1	// LOC_Os01g50720 // LOC_Os06g45100 // LOC_Os06g22870 // LOC_Os03g42630 // LOC_Os03g14669 // LOC_Os01g09800 // LOC_Os03g01018 // LOC_Os04g43910 // LOC_Os06g12790 // LOC_Os05g13970 // LOC_Os03g25550 // LOC_Os04g44610 // LOC_Os05g33630 // LOC_Os05g13520 // LOC_Os08g36920 // LOC_Os01g50080 // LOC_Os02g42060 // LOC_Os04g02510 // LOC_Os01g59780 // LOC_Os02g13710 // LOC_Os02g08150 // LOC_Os05g25910 // …
GO:0023052	P	signaling	65	1120	2409	34296	0.95	1	// LOC_Os10g25090 // LOC_Os01g02000 // LOC_Os08g01300 // LOC_Os08g27840 // LOC_Os09g09370 // LOC_Os03g18370 // LOC_Os02g09630 // LOC_Os09g37620 // LOC_Os12g04500 // LOC_Os07g49240 // LOC_Os04g30800 // LOC_Os10g37650 // LOC_Os05g50560 // LOC_Os06g39960 // LOC_Os01g53294 // LOC_Os06g48950 // LOC_Os01g09800 // LOC_Os02g08140 // LOC_Os01g52230 // LOC_Os08g14990 // LOC_Os08g31030 // LOC_Os03g16140 // …
GO:0007165	P	signal transduction	55	1120	1951	34296	0.88	1	// LOC_Os10g25090 // LOC_Os08g01300 // LOC_Os09g09370 // LOC_Os02g09630 // LOC_Os09g37620 // LOC_Os07g49240 // LOC_Os04g30800 // LOC_Os10g37650 // LOC_Os05g50560 // LOC_Os06g39960 // LOC_Os01g53294 // LOC_Os06g48950 // LOC_Os01g09800 // LOC_Os02g08140 // LOC_Os08g14990 // LOC_Os12g04500 // LOC_Os05g41166 // LOC_Os05g31720 // LOC_Os04g49570 // LOC_Os01g73630 // LOC_Os11g35450 // LOC_Os04g43910 // …
GO:0034645	P	cellular macromolecule biosynthetic process	17	1120	890	34296	0.99	1	// LOC_Os06g38980 // LOC_Os07g30640 // LOC_Os03g03360 // LOC_Os03g03020 // LOC_Os06g01210 // LOC_Os01g71270 // LOC_Os06g22870 // LOC_Os03g34040 // LOC_Os05g01110 // LOC_Os03g55930 // LOC_Os10g21244 // LOC_Os02g04700 // LOC_Os10g38238 // LOC_Os09g24700 // LOC_Os12g35630 // LOC_Os02g04460 // LOC_Os03g54040
GO:0007154	P	cell communication	13	1120	512	34296	0.85	1	// LOC_Os10g36924 // LOC_Os02g44940 // LOC_Os02g02400 // LOC_Os11g26880 // LOC_Os08g31030 // LOC_Os03g35600 // LOC_Os01g02000 // LOC_Os05g08430 // LOC_Os03g09980 // LOC_Os03g16140 // LOC_Os01g52230 // LOC_Os03g12150 // LOC_Os08g27840
GO:0008219	P	cell death	14	1120	478	34296	0.69	1	// LOC_Os05g48360 // LOC_Os05g41166 // LOC_Os02g02400 // LOC_Os01g25820 // LOC_Os03g52840 // LOC_Os02g09630 // LOC_Os09g37620 // LOC_Os02g39330 // LOC_Os05g09500 // LOC_Os01g53294 // LOC_Os06g03640 // LOC_Os01g09800 // LOC_Os01g66510 // LOC_Os01g16400
GO:0007049	P	cell cycle	9	1120	485	34296	0.98	1	// LOC_Os02g43550 // LOC_Os06g12120 // LOC_Os02g03294 // LOC_Os04g53760 // LOC_Os04g28620 // LOC_Os04g46660 // LOC_Os04g52320 // LOC_Os06g08380 // LOC_Os02g57120
GO:0044267	P	cellular protein metabolic process	113	1120	4849	34296	1	1	// LOC_Os02g09940 // LOC_Os06g22870 // LOC_Os04g52140 // LOC_Os05g41640 // LOC_Os01g02080 // LOC_Os07g03990 // LOC_Os01g64490 // LOC_Os12g35630 // LOC_Os01g41730 // LOC_Os01g03170 // LOC_Os03g39150 // LOC_Os02g43870 // LOC_Os10g33650 // LOC_Os02g47020 // LOC_Os12g01740 // LOC_Os06g01210 // LOC_Os02g12670 // LOC_Os05g50810 // LOC_Os02g43550 // LOC_Os10g21130 // LOC_Os02g04430 // LOC_Os12g16200 // …
GO:0000003	P	reproduction	54	1120	1965	34296	0.92	1	// LOC_Os12g04480 // LOC_Os03g11600 // LOC_Os12g10540 // LOC_Os03g28420 // LOC_Os03g15340 // LOC_Os10g10180 // LOC_Os04g35140 // LOC_Os06g24404 // LOC_Os10g42850 // LOC_Os11g28310 // LOC_Os12g35630 // LOC_Os05g25450 // LOC_Os07g09020 // LOC_Os03g38210 // LOC_Os10g26500 // LOC_Os01g51260 // LOC_Os02g39330 // LOC_Os04g43910 // LOC_Os01g03710 // LOC_Os03g08220 // LOC_Os01g63580 // LOC_Os03g50160 // …
GO:0044260	P	cellular macromolecule metabolic process	116	1120	5364	34296	1	1	// LOC_Os02g09940 // LOC_Os06g45100 // LOC_Os06g22870 // LOC_Os04g52140 // LOC_Os05g41640 // LOC_Os01g02080 // LOC_Os07g03990 // LOC_Os01g64490 // LOC_Os12g35630 // LOC_Os01g41730 // LOC_Os01g03170 // LOC_Os03g39150 // LOC_Os02g43870 // LOC_Os10g33650 // LOC_Os02g47020 // LOC_Os12g01740 // LOC_Os06g01210 // LOC_Os02g12670 // LOC_Os05g50810 // LOC_Os02g43550 // LOC_Os10g21130 // LOC_Os02g04430 // …
GO:0010467	P	gene expression	19	1120	1076	34296	1	1	// LOC_Os06g38980 // LOC_Os07g09020 // LOC_Os03g03360 // LOC_Os03g55930 // LOC_Os03g03020 // LOC_Os06g01210 // LOC_Os01g71270 // LOC_Os06g22870 // LOC_Os03g34040 // LOC_Os07g30640 // LOC_Os05g01110 // LOC_Os09g24700 // LOC_Os10g21244 // LOC_Os02g04700 // LOC_Os10g38238 // LOC_Os01g16860 // LOC_Os12g35630 // LOC_Os02g04460 // LOC_Os03g54040
GO:0016043	P	cellular component organization	62	1120	1935	34296	0.58	1	// LOC_Os11g18366 // LOC_Os12g04480 // LOC_Os03g15710 // LOC_Os03g11650 // LOC_Os04g55690 // LOC_Os04g15840 // LOC_Os10g10180 // LOC_Os07g14850 // LOC_Os10g40700 // LOC_Os07g05810 // LOC_Os11g28310 // LOC_Os01g43420 // LOC_Os02g57120 // LOC_Os01g60810 // LOC_Os06g46434 // LOC_Os03g07250 // LOC_Os03g38210 // LOC_Os10g39430 // LOC_Os01g31690 // LOC_Os02g02310 // LOC_Os03g24160 // LOC_Os04g39610 // …
GO:0009908	P	flower development	20	1120	662	34296	0.67	1	// LOC_Os12g04480 // LOC_Os10g39030 // LOC_Os01g66590 // LOC_Os03g11600 // LOC_Os11g04710 // LOC_Os02g07430 // LOC_Os12g10540 // LOC_Os01g10504 // LOC_Os04g43910 // LOC_Os03g15340 // LOC_Os03g08220 // LOC_Os03g63390 // LOC_Os01g51260 // LOC_Os01g63580 // LOC_Os03g50160 // LOC_Os06g12120 // LOC_Os01g66100 // LOC_Os12g42610 // LOC_Os03g59330 // LOC_Os01g66290
GO:0032501	P	multicellular organismal process	105	1120	3619	34296	0.91	1	// LOC_Os12g04480 // LOC_Os06g19530 // LOC_Os07g36700 // LOC_Os03g42630 // LOC_Os01g64490 // LOC_Os12g35630 // LOC_Os04g39610 // LOC_Os09g32470 // LOC_Os04g43910 // LOC_Os01g03170 // LOC_Os01g03670 // LOC_Os03g57980 // LOC_Os11g47970 // LOC_Os06g28820 // LOC_Os01g50080 // LOC_Os03g63390 // LOC_Os09g25390 // LOC_Os11g04710 // LOC_Os10g23090 // LOC_Os04g55670 // LOC_Os12g10540 // LOC_Os07g05470 // …
GO:0048608	P	reproductive structure development	20	1120	668	34296	0.68	1	// LOC_Os12g04480 // LOC_Os10g39030 // LOC_Os01g66590 // LOC_Os03g11600 // LOC_Os11g04710 // LOC_Os02g07430 // LOC_Os12g10540 // LOC_Os01g10504 // LOC_Os04g43910 // LOC_Os03g15340 // LOC_Os03g08220 // LOC_Os03g63390 // LOC_Os01g51260 // LOC_Os01g63580 // LOC_Os03g50160 // LOC_Os06g12120 // LOC_Os01g66100 // LOC_Os12g42610 // LOC_Os03g59330 // LOC_Os01g66290
GO:0006139	P	nucleobase, nucleoside, nucleotide and nucleic acid metabolic process	124	1120	5399	34296	1	1	// LOC_Os01g50720 // LOC_Os06g45100 // LOC_Os06g22870 // LOC_Os03g42630 // LOC_Os03g14669 // LOC_Os01g09800 // LOC_Os03g01018 // LOC_Os04g43910 // LOC_Os06g12790 // LOC_Os05g13970 // LOC_Os03g25550 // LOC_Os04g44610 // LOC_Os05g33630 // LOC_Os05g13520 // LOC_Os08g36920 // LOC_Os01g50080 // LOC_Os02g42060 // LOC_Os04g02510 // LOC_Os01g59780 // LOC_Os02g13710 // LOC_Os02g08150 // LOC_Os05g25910 // …
GO:0006464	P	protein modification process	96	1120	3977	34296	1	1	// LOC_Os02g09940 // LOC_Os04g52140 // LOC_Os05g41640 // LOC_Os01g02080 // LOC_Os07g03990 // LOC_Os01g64490 // LOC_Os11g10870 // LOC_Os01g41730 // LOC_Os01g03170 // LOC_Os03g39150 // LOC_Os02g43870 // LOC_Os10g33650 // LOC_Os02g47020 // LOC_Os12g01740 // LOC_Os02g12670 // LOC_Os05g50810 // LOC_Os02g43550 // LOC_Os10g21130 // LOC_Os02g04430 // LOC_Os12g16200 // LOC_Os07g09610 // LOC_Os04g31110 // …
GO:0050794	P	regulation of cellular process	55	1120	1951	34296	0.88	1	// LOC_Os10g25090 // LOC_Os08g01300 // LOC_Os09g09370 // LOC_Os02g09630 // LOC_Os09g37620 // LOC_Os07g49240 // LOC_Os04g30800 // LOC_Os10g37650 // LOC_Os05g50560 // LOC_Os06g39960 // LOC_Os01g53294 // LOC_Os06g48950 // LOC_Os01g09800 // LOC_Os02g08140 // LOC_Os08g14990 // LOC_Os12g04500 // LOC_Os05g41166 // LOC_Os05g31720 // LOC_Os04g49570 // LOC_Os01g73630 // LOC_Os11g35450 // LOC_Os04g43910 // …
GO:0003006	P	reproductive developmental process	20	1120	668	34296	0.68	1	// LOC_Os12g04480 // LOC_Os10g39030 // LOC_Os01g66590 // LOC_Os03g11600 // LOC_Os11g04710 // LOC_Os02g07430 // LOC_Os12g10540 // LOC_Os01g10504 // LOC_Os04g43910 // LOC_Os03g15340 // LOC_Os03g08220 // LOC_Os03g63390 // LOC_Os01g51260 // LOC_Os01g63580 // LOC_Os03g50160 // LOC_Os06g12120 // LOC_Os01g66100 // LOC_Os12g42610 // LOC_Os03g59330 // LOC_Os01g66290
GO:0023046	P	signaling process	56	1120	1972	34296	0.87	1	// LOC_Os10g25090 // LOC_Os08g01300 // LOC_Os09g09370 // LOC_Os02g09630 // LOC_Os09g37620 // LOC_Os12g04500 // LOC_Os07g49240 // LOC_Os04g30800 // LOC_Os10g37650 // LOC_Os05g50560 // LOC_Os06g39960 // LOC_Os01g53294 // LOC_Os06g48950 // LOC_Os01g09800 // LOC_Os02g08140 // LOC_Os08g14990 // LOC_Os08g31030 // LOC_Os05g41166 // LOC_Os05g31720 // LOC_Os04g49570 // LOC_Os01g73630 // LOC_Os11g35450 // …
GO:0009056	P	catabolic process	59	1120	2007	34296	0.81	1	// LOC_Os12g01730 // LOC_Os05g49830 // LOC_Os02g21340 // LOC_Os04g44610 // LOC_Os10g33250 // LOC_Os01g44330 // LOC_Os03g06940 // LOC_Os08g44810 // LOC_Os05g41640 // LOC_Os05g20050 // LOC_Os07g35880 // LOC_Os07g05810 // LOC_Os10g37180 // LOC_Os07g09340 // LOC_Os02g07410 // LOC_Os04g48790 // LOC_Os11g27400 // LOC_Os05g09500 // LOC_Os05g31720 // LOC_Os05g48270 // LOC_Os06g22060 // LOC_Os11g01730 // …
GO:0044238	P	primary metabolic process	387	1120	13205	34296	1	1	// LOC_Os01g50720 // LOC_Os10g34480 // LOC_Os12g04480 // LOC_Os01g61570 // LOC_Os07g36700 // LOC_Os03g42630 // LOC_Os05g41640 // LOC_Os01g02080 // LOC_Os10g21910 // LOC_Os03g01018 // LOC_Os03g39150 // LOC_Os02g43870 // LOC_Os01g60640 // LOC_Os10g33650 // LOC_Os07g48750 // LOC_Os03g25550 // LOC_Os02g12670 // LOC_Os05g33630 // LOC_Os08g36920 // LOC_Os04g52780 // LOC_Os02g42060 // LOC_Os04g02510 // …
GO:0009605	P	response to external stimulus	20	1120	681	34296	0.71	1	// LOC_Os10g36924 // LOC_Os08g27840 // LOC_Os06g48950 // LOC_Os02g02400 // LOC_Os04g49570 // LOC_Os04g52780 // LOC_Os01g02000 // LOC_Os01g50080 // LOC_Os03g09980 // LOC_Os10g10180 // LOC_Os03g29190 // LOC_Os04g48070 // LOC_Os09g27580 // LOC_Os05g08430 // LOC_Os03g58350 // LOC_Os05g50890 // LOC_Os03g16140 // LOC_Os02g34860 // LOC_Os05g07710 // LOC_Os01g52230
GO:0022414	P	reproductive process	33	1120	985	34296	0.47	1	// LOC_Os12g04480 // LOC_Os03g11600 // LOC_Os12g10540 // LOC_Os03g15340 // LOC_Os10g10180 // LOC_Os11g28310 // LOC_Os05g25450 // LOC_Os03g38210 // LOC_Os02g07430 // LOC_Os04g43910 // LOC_Os03g08220 // LOC_Os01g63580 // LOC_Os03g50160 // LOC_Os06g12120 // LOC_Os12g42610 // LOC_Os03g59330 // LOC_Os06g46754 // LOC_Os04g53580 // LOC_Os01g66590 // LOC_Os01g51260 // LOC_Os01g10504 // LOC_Os03g29190 // …
GO:0019538	P	protein metabolic process	142	1120	6088	34296	1	1	// LOC_Os02g09940 // LOC_Os06g13060 // LOC_Os06g22870 // LOC_Os04g52140 // LOC_Os05g41640 // LOC_Os01g02080 // LOC_Os07g03990 // LOC_Os05g33280 // LOC_Os01g64490 // LOC_Os12g35630 // LOC_Os01g41730 // LOC_Os12g15470 // LOC_Os01g03170 // LOC_Os03g39150 // LOC_Os04g03050 // LOC_Os10g33650 // LOC_Os02g47020 // LOC_Os12g01740 // LOC_Os06g01210 // LOC_Os02g12670 // LOC_Os05g50810 // LOC_Os02g43550 // …
GO:0043412	P	macromolecule modification	96	1120	3977	34296	1	1	// LOC_Os02g09940 // LOC_Os04g52140 // LOC_Os05g41640 // LOC_Os01g02080 // LOC_Os07g03990 // LOC_Os01g64490 // LOC_Os11g10870 // LOC_Os01g41730 // LOC_Os01g03170 // LOC_Os03g39150 // LOC_Os02g43870 // LOC_Os10g33650 // LOC_Os02g47020 // LOC_Os12g01740 // LOC_Os02g12670 // LOC_Os05g50810 // LOC_Os02g43550 // LOC_Os10g21130 // LOC_Os02g04430 // LOC_Os12g16200 // LOC_Os07g09610 // LOC_Os04g31110 // …
GO:0044237	P	cellular metabolic process	286	1120	10280	34296	1	1	// LOC_Os02g09940 // LOC_Os01g50720 // LOC_Os03g06230 // LOC_Os10g25090 // LOC_Os06g45100 // LOC_Os06g22870 // LOC_Os03g42630 // LOC_Os03g14669 // LOC_Os05g41640 // LOC_Os09g24700 // LOC_Os01g02080 // LOC_Os07g03990 // LOC_Os05g33280 // LOC_Os01g64490 // LOC_Os01g09800 // LOC_Os01g41730 // LOC_Os03g01018 // LOC_Os10g21212 // LOC_Os03g39610 // LOC_Os02g08150 // LOC_Os04g43910 // LOC_Os01g03170 // …
GO:0043170	P	macromolecule metabolic process	146	1120	6691	34296	1	1	// LOC_Os02g09940 // LOC_Os06g45100 // LOC_Os06g22870 // LOC_Os04g52140 // LOC_Os05g41640 // LOC_Os01g02080 // LOC_Os07g03990 // LOC_Os05g33280 // LOC_Os01g64490 // LOC_Os12g35630 // LOC_Os01g41730 // LOC_Os12g15470 // LOC_Os01g03170 // LOC_Os03g39150 // LOC_Os04g03050 // LOC_Os06g13060 // LOC_Os10g33650 // LOC_Os02g47020 // LOC_Os12g01740 // LOC_Os06g01210 // LOC_Os02g12670 // LOC_Os05g50810 // …
GO:0032502	P	developmental process	110	1120	3791	34296	0.91	1	// LOC_Os12g04480 // LOC_Os06g19530 // LOC_Os07g36700 // LOC_Os03g42630 // LOC_Os10g40700 // LOC_Os01g64490 // LOC_Os12g35630 // LOC_Os04g39610 // LOC_Os09g32470 // LOC_Os04g43910 // LOC_Os01g03170 // LOC_Os01g03670 // LOC_Os03g57980 // LOC_Os11g47970 // LOC_Os06g28820 // LOC_Os01g50080 // LOC_Os05g25910 // LOC_Os03g63390 // LOC_Os09g25390 // LOC_Os11g04710 // LOC_Os10g23090 // LOC_Os04g55670 // …
GO:0009059	P	macromolecule biosynthetic process	17	1120	890	34296	0.99	1	// LOC_Os06g38980 // LOC_Os07g30640 // LOC_Os03g03360 // LOC_Os03g03020 // LOC_Os06g01210 // LOC_Os01g71270 // LOC_Os06g22870 // LOC_Os03g34040 // LOC_Os05g01110 // LOC_Os03g55930 // LOC_Os10g21244 // LOC_Os02g04700 // LOC_Os10g38238 // LOC_Os09g24700 // LOC_Os12g35630 // LOC_Os02g04460 // LOC_Os03g54040
GO:0023060	P	signal transmission	56	1120	1972	34296	0.87	1	// LOC_Os10g25090 // LOC_Os08g01300 // LOC_Os09g09370 // LOC_Os02g09630 // LOC_Os09g37620 // LOC_Os12g04500 // LOC_Os07g49240 // LOC_Os04g30800 // LOC_Os10g37650 // LOC_Os05g50560 // LOC_Os06g39960 // LOC_Os01g53294 // LOC_Os06g48950 // LOC_Os01g09800 // LOC_Os02g08140 // LOC_Os08g14990 // LOC_Os08g31030 // LOC_Os05g41166 // LOC_Os05g31720 // LOC_Os04g49570 // LOC_Os01g73630 // LOC_Os11g35450 // …
GO:0007275	P	multicellular organismal development	103	1120	3543	34296	0.9	1	// LOC_Os12g04480 // LOC_Os06g19530 // LOC_Os07g36700 // LOC_Os03g42630 // LOC_Os01g64490 // LOC_Os12g35630 // LOC_Os04g39610 // LOC_Os09g32470 // LOC_Os04g43910 // LOC_Os01g03170 // LOC_Os01g03670 // LOC_Os03g57980 // LOC_Os11g47970 // LOC_Os06g28820 // LOC_Os01g50080 // LOC_Os03g63390 // LOC_Os09g25390 // LOC_Os11g04710 // LOC_Os10g23090 // LOC_Os04g55670 // LOC_Os12g10540 // LOC_Os07g05470 // …
GO:0009987	P	cellular process	586	1120	18214	34296	0.71	1	// LOC_Os01g50720 // LOC_Os10g34480 // LOC_Os12g04480 // LOC_Os07g36700 // LOC_Os03g42630 // LOC_Os05g41640 // LOC_Os01g02080 // LOC_Os10g21910 // LOC_Os02g57120 // LOC_Os03g01018 // LOC_Os06g46434 // LOC_Os03g39150 // LOC_Os02g43870 // LOC_Os06g13210 // LOC_Os10g33650 // LOC_Os03g22200 // LOC_Os08g10020 // LOC_Os03g25550 // LOC_Os02g12670 // LOC_Os02g04630 // LOC_Os05g33630 // LOC_Os05g07060 // …
GO:0044249	P	cellular biosynthetic process	17	1120	890	34296	0.99	1	// LOC_Os06g38980 // LOC_Os07g30640 // LOC_Os03g03360 // LOC_Os03g03020 // LOC_Os06g01210 // LOC_Os01g71270 // LOC_Os06g22870 // LOC_Os03g34040 // LOC_Os05g01110 // LOC_Os03g55930 // LOC_Os10g21244 // LOC_Os02g04700 // LOC_Os10g38238 // LOC_Os09g24700 // LOC_Os12g35630 // LOC_Os02g04460 // LOC_Os03g54040
GO:0006412	P	translation	17	1120	890	34296	0.99	1	// LOC_Os06g38980 // LOC_Os07g30640 // LOC_Os03g03360 // LOC_Os03g03020 // LOC_Os06g01210 // LOC_Os01g71270 // LOC_Os06g22870 // LOC_Os03g34040 // LOC_Os05g01110 // LOC_Os03g55930 // LOC_Os10g21244 // LOC_Os02g04700 // LOC_Os10g38238 // LOC_Os09g24700 // LOC_Os12g35630 // LOC_Os02g04460 // LOC_Os03g54040
GO:0003824	F	catalytic activity	516	1120	13508	34296	4.5e-06	0.0001	// LOC_Os12g04480 // LOC_Os10g34480 // LOC_Os10g01044 // LOC_Os01g61570 // LOC_Os07g36700 // LOC_Os05g41640 // LOC_Os01g02080 // LOC_Os10g21910 // LOC_Os03g01018 // LOC_Os05g22614 // LOC_Os01g08800 // LOC_Os04g51980 // LOC_Os05g41990 // LOC_Os03g39150 // LOC_Os02g43870 // LOC_Os07g02100 // LOC_Os10g33650 // LOC_Os01g55950 // LOC_Os07g48750 // LOC_Os02g12670 // LOC_Os01g49240 // LOC_Os06g39390 // …
GO:0016787	F	hydrolase activity	164	1120	4293	34296	0.021	0.23	// LOC_Os02g33110 // LOC_Os01g61570 // LOC_Os04g32960 // LOC_Os01g70520 // LOC_Os08g31630 // LOC_Os06g42790 // LOC_Os02g21340 // LOC_Os10g39840 // LOC_Os04g39610 // LOC_Os12g15470 // LOC_Os04g03050 // LOC_Os07g35940 // LOC_Os01g55950 // LOC_Os01g11620 // LOC_Os04g44610 // LOC_Os10g42670 // LOC_Os05g33630 // LOC_Os09g32830 // LOC_Os01g52750 // LOC_Os08g30340 // LOC_Os10g37760 // LOC_Os01g61200 // …
GO:0005215	F	transporter activity	78	1120	2021	34296	0.079	0.58	// LOC_Os08g39950 // LOC_Os05g39560 // LOC_Os03g04360 // LOC_Os12g37840 // LOC_Os02g21340 // LOC_Os01g43940 // LOC_Os02g38020 // LOC_Os09g03939 // LOC_Os06g16420 // LOC_Os02g13870 // LOC_Os06g08080 // LOC_Os12g06060 // LOC_Os01g68050 // LOC_Os12g31850 // LOC_Os05g06480 // LOC_Os03g17740 // LOC_Os07g30810 // LOC_Os02g32814 // LOC_Os01g38670 // LOC_Os12g04170 // LOC_Os09g38510 // LOC_Os10g02260 // …
GO:0008289	F	lipid binding	16	1120	346	34296	0.11	0.63	// LOC_Os09g27990 // LOC_Os07g07790 // LOC_Os05g41030 // LOC_Os10g40510 // LOC_Os04g09520 // LOC_Os03g59380 // LOC_Os03g09230 // LOC_Os05g06780 // LOC_Os06g30370 // LOC_Os01g64960 // LOC_Os09g25390 // LOC_Os04g52250 // LOC_Os10g40480 // LOC_Os05g07710 // LOC_Os03g57980 // LOC_Os10g40530
GO:0019825	F	oxygen binding	17	1120	390	34296	0.15	0.66	// LOC_Os03g14420 // LOC_Os01g08800 // LOC_Os03g07250 // LOC_Os10g34480 // LOC_Os12g04480 // LOC_Os07g48330 // LOC_Os01g12770 // LOC_Os10g16974 // LOC_Os07g29960 // LOC_Os02g09220 // LOC_Os03g12260 // LOC_Os12g02640 // LOC_Os02g09410 // LOC_Os10g39930 // LOC_Os11g04710 // LOC_Os07g33480 // LOC_Os04g01140
GO:0060089	F	molecular transducer activity	16	1120	455	34296	0.42	1	// LOC_Os02g44940 // LOC_Os08g01300 // LOC_Os11g26880 // LOC_Os04g49570 // LOC_Os09g09370 // LOC_Os03g35600 // LOC_Os02g05910 // LOC_Os04g52780 // LOC_Os02g42060 // LOC_Os04g30800 // LOC_Os12g04500 // LOC_Os05g50560 // LOC_Os06g12120 // LOC_Os03g13040 // LOC_Os11g04720 // LOC_Os05g49140
GO:0000166	F	nucleotide binding	70	1120	3490	34296	1	1	// LOC_Os04g25900 // LOC_Os10g25090 // LOC_Os05g30220 // LOC_Os01g42030 // LOC_Os06g45100 // LOC_Os12g17910 // LOC_Os09g37620 // LOC_Os07g49240 // LOC_Os09g06230 // LOC_Os08g14990 // LOC_Os07g03990 // LOC_Os08g43400 // LOC_Os07g35300 // LOC_Os01g64490 // LOC_Os01g39970 // LOC_Os02g08140 // LOC_Os04g52590 // LOC_Os02g07410 // LOC_Os05g09500 // LOC_Os02g50740 // LOC_Os12g25690 // LOC_Os12g40260 // …
GO:0016740	F	transferase activity	165	1120	5200	34296	0.67	1	// LOC_Os11g45400 // LOC_Os09g03140 // LOC_Os10g11980 // LOC_Os07g36700 // LOC_Os04g52140 // LOC_Os05g41640 // LOC_Os07g03990 // LOC_Os01g64490 // LOC_Os10g39840 // LOC_Os01g41730 // LOC_Os04g39610 // LOC_Os03g01018 // LOC_Os04g51980 // LOC_Os11g47330 // LOC_Os03g39150 // LOC_Os02g43870 // LOC_Os08g04300 // LOC_Os10g33650 // LOC_Os02g47020 // LOC_Os02g37770 // LOC_Os12g01740 // LOC_Os02g12670 // …
GO:0005488	F	binding	416	1120	15115	34296	1	1	// LOC_Os04g25900 // LOC_Os12g04480 // LOC_Os10g34480 // LOC_Os12g37650 // LOC_Os10g01044 // LOC_Os05g06780 // LOC_Os03g42630 // LOC_Os02g57120 // LOC_Os03g01018 // LOC_Os05g22614 // LOC_Os01g08800 // LOC_Os05g41990 // LOC_Os02g43870 // LOC_Os06g12790 // LOC_Os07g02100 // LOC_Os11g02369 // LOC_Os02g12670 // LOC_Os02g04630 // LOC_Os06g14370 // LOC_Os06g09610 // LOC_Os08g36920 // LOC_Os04g52780 // …
GO:0003676	F	nucleic acid binding	96	1120	4645	34296	1	1	// LOC_Os06g45100 // LOC_Os06g22870 // LOC_Os03g42630 // LOC_Os03g14669 // LOC_Os12g35630 // LOC_Os04g43910 // LOC_Os08g36920 // LOC_Os04g02510 // LOC_Os01g59780 // LOC_Os04g32960 // LOC_Os02g13710 // LOC_Os02g08150 // LOC_Os03g63710 // LOC_Os02g04700 // LOC_Os10g23090 // LOC_Os08g15020 // LOC_Os12g10540 // LOC_Os09g36730 // LOC_Os01g09450 // LOC_Os04g51070 // LOC_Os06g39960 // LOC_Os08g37970 // …
GO:0003677	F	DNA binding	78	1120	3291	34296	1	1	// LOC_Os08g15020 // LOC_Os01g17170 // LOC_Os03g11600 // LOC_Os06g48950 // LOC_Os10g42850 // LOC_Os12g10540 // LOC_Os06g45100 // LOC_Os01g09450 // LOC_Os06g22870 // LOC_Os01g66030 // LOC_Os03g42630 // LOC_Os03g14669 // LOC_Os10g01530 // LOC_Os04g18650 // LOC_Os06g39960 // LOC_Os09g36730 // LOC_Os07g47140 // LOC_Os03g56110 // LOC_Os01g51260 // LOC_Os08g37970 // LOC_Os01g64590 // LOC_Os07g38170 // …
GO:0016301	F	kinase activity	70	1120	2699	34296	0.98	1	// LOC_Os10g25090 // LOC_Os05g39080 // LOC_Os11g28104 // LOC_Os07g35300 // LOC_Os02g03294 // LOC_Os04g52140 // LOC_Os05g41640 // LOC_Os09g06230 // LOC_Os05g50560 // LOC_Os07g03990 // LOC_Os04g46660 // LOC_Os01g64490 // LOC_Os01g39970 // LOC_Os05g25450 // LOC_Os01g41730 // LOC_Os04g39610 // LOC_Os12g13380 // LOC_Os02g08140 // LOC_Os06g16330 // LOC_Os02g09359 // LOC_Os03g39150 // LOC_Os02g43870 // …
GO:0016772	F	transferase activity, transferring phosphorus-containing groups	70	1120	2699	34296	0.98	1	// LOC_Os10g25090 // LOC_Os05g39080 // LOC_Os11g28104 // LOC_Os07g35300 // LOC_Os02g03294 // LOC_Os04g52140 // LOC_Os05g41640 // LOC_Os09g06230 // LOC_Os05g50560 // LOC_Os07g03990 // LOC_Os04g46660 // LOC_Os01g64490 // LOC_Os01g39970 // LOC_Os05g25450 // LOC_Os01g41730 // LOC_Os04g39610 // LOC_Os12g13380 // LOC_Os02g08140 // LOC_Os06g16330 // LOC_Os02g09359 // LOC_Os03g39150 // LOC_Os02g43870 // …
GO:0003723	F	RNA binding	16	1120	876	34296	1	1	// LOC_Os06g38980 // LOC_Os07g09020 // LOC_Os07g04840 // LOC_Os01g31690 // LOC_Os02g01340 // LOC_Os04g43910 // LOC_Os03g34040 // LOC_Os03g62830 // LOC_Os04g32960 // LOC_Os03g52840 // LOC_Os07g06450 // LOC_Os01g16860 // LOC_Os12g35630 // LOC_Os01g53890 // LOC_Os03g54040 // LOC_Os06g01850
GO:0005515	F	protein binding	127	1120	4910	34296	1	1	// LOC_Os04g25900 // LOC_Os02g09940 // LOC_Os12g37650 // LOC_Os06g13060 // LOC_Os08g43010 // LOC_Os07g05810 // LOC_Os01g64490 // LOC_Os01g09800 // LOC_Os02g14170 // LOC_Os05g41990 // LOC_Os04g03050 // LOC_Os11g02800 // LOC_Os10g33650 // LOC_Os02g47020 // LOC_Os05g50810 // LOC_Os02g04630 // LOC_Os07g37240 // LOC_Os06g09610 // LOC_Os07g09610 // LOC_Os04g31110 // LOC_Os04g52780 // LOC_Os02g42060 // …
GO:0030246	F	carbohydrate binding	6	1120	280	34296	0.89	1	// LOC_Os03g06230 // LOC_Os03g30830 // LOC_Os07g40940 // LOC_Os01g12070 // LOC_Os01g63810 // LOC_Os03g12150
GO:0004872	F	receptor activity	8	1120	223	34296	0.45	1	// LOC_Os08g01300 // LOC_Os04g49570 // LOC_Os03g35600 // LOC_Os04g52780 // LOC_Os02g05910 // LOC_Os03g13040 // LOC_Os06g12120 // LOC_Os04g30800
GO:0004871	F	signal transducer activity	16	1120	455	34296	0.42	1	// LOC_Os02g44940 // LOC_Os08g01300 // LOC_Os11g26880 // LOC_Os04g49570 // LOC_Os09g09370 // LOC_Os03g35600 // LOC_Os02g05910 // LOC_Os04g52780 // LOC_Os02g42060 // LOC_Os04g30800 // LOC_Os12g04500 // LOC_Os05g50560 // LOC_Os06g12120 // LOC_Os03g13040 // LOC_Os11g04720 // LOC_Os05g49140
GO:0030528	F	transcription regulator activity	67	1120	2374	34296	0.9	1	// LOC_Os08g15020 // LOC_Os12g10540 // LOC_Os03g11600 // LOC_Os06g48950 // LOC_Os10g42850 // LOC_Os01g09450 // LOC_Os06g22870 // LOC_Os01g66030 // LOC_Os03g42630 // LOC_Os03g14669 // LOC_Os10g01530 // LOC_Os04g18650 // LOC_Os06g39960 // LOC_Os09g36730 // LOC_Os07g47140 // LOC_Os03g56110 // LOC_Os01g51260 // LOC_Os08g37970 // LOC_Os01g64590 // LOC_Os02g04810 // LOC_Os07g28890 // LOC_Os03g11370 // …
GO:0005198	F	structural molecule activity	18	1120	672	34296	0.83	1	// LOC_Os07g30640 // LOC_Os03g03360 // LOC_Os01g59150 // LOC_Os03g43650 // LOC_Os03g03020 // LOC_Os03g54040 // LOC_Os03g34040 // LOC_Os05g34170 // LOC_Os05g01110 // LOC_Os04g43290 // LOC_Os01g71050 // LOC_Os10g21244 // LOC_Os03g55930 // LOC_Os10g38238 // LOC_Os09g24700 // LOC_Os03g45920 // LOC_Os02g04460 // LOC_Os07g37550
GO:0030234	F	enzyme regulator activity	15	1120	409	34296	0.37	1	// LOC_Os04g48790 // LOC_Os04g01570 // LOC_Os03g63710 // LOC_Os12g05900 // LOC_Os08g01670 // LOC_Os11g47970 // LOC_Os01g73630 // LOC_Os07g29780 // LOC_Os02g17970 // LOC_Os12g08730 // LOC_Os08g12410 // LOC_Os01g16030 // LOC_Os05g31720 // LOC_Os02g34860 // LOC_Os10g10630
GO:0003700	F	transcription factor activity	67	1120	2374	34296	0.9	1	// LOC_Os08g15020 // LOC_Os12g10540 // LOC_Os03g11600 // LOC_Os06g48950 // LOC_Os10g42850 // LOC_Os01g09450 // LOC_Os06g22870 // LOC_Os01g66030 // LOC_Os03g42630 // LOC_Os03g14669 // LOC_Os10g01530 // LOC_Os04g18650 // LOC_Os06g39960 // LOC_Os09g36730 // LOC_Os07g47140 // LOC_Os03g56110 // LOC_Os01g51260 // LOC_Os08g37970 // LOC_Os01g64590 // LOC_Os02g04810 // LOC_Os07g28890 // LOC_Os03g11370 // …
GO:0009579	C	thylakoid	97	1120	772	34296	3.4e-27	1.4e-25	// LOC_Os02g09940 // LOC_Os03g06230 // LOC_Os10g01044 // LOC_Os05g41640 // LOC_Os01g02080 // LOC_Os05g33280 // LOC_Os12g38640 // LOC_Os12g19470 // LOC_Os05g22614 // LOC_Os10g21212 // LOC_Os08g44680 // LOC_Os02g47020 // LOC_Os02g24628 // LOC_Os08g10020 // LOC_Os06g21590 // LOC_Os07g37240 // LOC_Os06g09610 // LOC_Os10g41696 // LOC_Os06g50130 // LOC_Os04g38600 // LOC_Os01g69190 // LOC_Os08g39430 // …
GO:0005576	C	extracellular region	68	1120	730	34296	1.9e-13	3.9e-12	// LOC_Os12g01730 // LOC_Os08g27840 // LOC_Os01g71474 // LOC_Os12g37650 // LOC_Os01g44330 // LOC_Os02g44590 // LOC_Os03g15340 // LOC_Os05g41640 // LOC_Os05g38410 // LOC_Os01g58730 // LOC_Os08g44810 // LOC_Os06g24404 // LOC_Os03g16050 // LOC_Os01g63200 // LOC_Os12g19381 // LOC_Os12g19470 // LOC_Os03g08790 // LOC_Os03g63390 // LOC_Os03g53650 // LOC_Os03g16610 // LOC_Os02g53970 // LOC_Os06g01850 // …
GO:0016020	C	membrane	373	1120	8187	34296	1.5e-12	2e-11	// LOC_Os10g01044 // LOC_Os07g36700 // LOC_Os09g30486 // LOC_Os10g21910 // LOC_Os02g57120 // LOC_Os05g22614 // LOC_Os06g46434 // LOC_Os06g13210 // LOC_Os01g09880 // LOC_Os03g22200 // LOC_Os08g10020 // LOC_Os02g04630 // LOC_Os01g19290 // LOC_Os06g09610 // LOC_Os08g30340 // LOC_Os03g27990 // LOC_Os03g59280 // LOC_Os04g35690 // LOC_Os04g38600 // LOC_Os05g29920 // LOC_Os05g41640 // LOC_Os03g35600 // …
GO:0030312	C	external encapsulating structure	68	1120	1189	34296	1.4e-05	0.00014	// LOC_Os02g09940 // LOC_Os02g33110 // LOC_Os01g71474 // LOC_Os11g47970 // LOC_Os10g05790 // LOC_Os06g51370 // LOC_Os05g41640 // LOC_Os04g35140 // LOC_Os04g39840 // LOC_Os03g60000 // LOC_Os01g46120 // LOC_Os05g25450 // LOC_Os04g39610 // LOC_Os03g08790 // LOC_Os03g63390 // LOC_Os11g27400 // LOC_Os02g02400 // LOC_Os12g25690 // LOC_Os02g14170 // LOC_Os02g39330 // LOC_Os11g35450 // LOC_Os03g55070 // …
GO:0005623	C	cell	784	1120	22048	34296	4e-05	0.00032	// LOC_Os02g40100 // LOC_Os10g34480 // LOC_Os10g01044 // LOC_Os01g61570 // LOC_Os07g36700 // LOC_Os05g41640 // LOC_Os01g66100 // LOC_Os04g53760 // LOC_Os01g02080 // LOC_Os10g21910 // LOC_Os02g57120 // LOC_Os10g20510 // LOC_Os05g22614 // LOC_Os01g08800 // LOC_Os05g41990 // LOC_Os04g03050 // LOC_Os06g13210 // LOC_Os01g09880 // LOC_Os11g02369 // LOC_Os03g22200 // LOC_Os08g10020 // LOC_Os05g19040 // …
GO:0005618	C	cell wall	65	1120	1179	34296	6.1e-05	0.00041	// LOC_Os02g09940 // LOC_Os02g33110 // LOC_Os01g71474 // LOC_Os11g47970 // LOC_Os10g05790 // LOC_Os06g51370 // LOC_Os05g41640 // LOC_Os04g35140 // LOC_Os04g39840 // LOC_Os03g60000 // LOC_Os01g46120 // LOC_Os05g25450 // LOC_Os04g39610 // LOC_Os03g08790 // LOC_Os08g12410 // LOC_Os11g27400 // LOC_Os02g02400 // LOC_Os12g25690 // LOC_Os02g14170 // LOC_Os02g39330 // LOC_Os11g35450 // LOC_Os03g55070 // …
GO:0009536	C	plastid	196	1120	4703	34296	0.00027	0.0015	// LOC_Os02g09940 // LOC_Os03g06230 // LOC_Os10g01044 // LOC_Os06g50130 // LOC_Os04g32960 // LOC_Os05g41640 // LOC_Os01g02080 // LOC_Os05g33280 // LOC_Os12g38640 // LOC_Os12g35630 // LOC_Os04g58200 // LOC_Os12g19470 // LOC_Os10g20510 // LOC_Os05g22614 // LOC_Os10g21212 // LOC_Os04g59520 // LOC_Os03g58300 // LOC_Os01g58020 // LOC_Os08g44680 // LOC_Os06g40770 // LOC_Os06g45100 // LOC_Os02g30200 // …
GO:0005794	C	Golgi apparatus	28	1120	460	34296	0.002	0.01	// LOC_Os12g07840 // LOC_Os07g36700 // LOC_Os04g30800 // LOC_Os03g56380 // LOC_Os01g62020 // LOC_Os11g01570 // LOC_Os05g35200 // LOC_Os07g14850 // LOC_Os07g41360 // LOC_Os05g32120 // LOC_Os04g48130 // LOC_Os08g04300 // LOC_Os02g06380 // LOC_Os03g17850 // LOC_Os01g07310 // LOC_Os07g24190 // LOC_Os05g03174 // LOC_Os03g13380 // LOC_Os05g07650 // LOC_Os07g49370 // LOC_Os10g37760 // LOC_Os12g01560 // …
GO:0044464	C	cell part	682	1120	19532	34296	0.0047	0.021	// LOC_Os10g34480 // LOC_Os10g01044 // LOC_Os07g36700 // LOC_Os05g41640 // LOC_Os01g66100 // LOC_Os04g53760 // LOC_Os01g02080 // LOC_Os10g21910 // LOC_Os02g57120 // LOC_Os10g20510 // LOC_Os05g22614 // LOC_Os06g46434 // LOC_Os05g41990 // LOC_Os04g03050 // LOC_Os06g13210 // LOC_Os01g09880 // LOC_Os11g02369 // LOC_Os03g22200 // LOC_Os08g10020 // LOC_Os02g12670 // LOC_Os06g12040 // LOC_Os01g49240 // …
GO:0005886	C	plasma membrane	168	1120	4240	34296	0.0057	0.023	// LOC_Os08g44760 // LOC_Os02g13870 // LOC_Os07g36700 // LOC_Os04g32960 // LOC_Os09g30486 // LOC_Os12g06060 // LOC_Os06g38960 // LOC_Os11g17970 // LOC_Os10g21910 // LOC_Os02g21340 // LOC_Os02g57120 // LOC_Os10g34150 // LOC_Os04g51830 // LOC_Os01g09880 // LOC_Os01g16400 // LOC_Os03g22200 // LOC_Os03g05610 // LOC_Os04g26870 // LOC_Os05g50810 // LOC_Os04g44610 // LOC_Os07g27810 // LOC_Os05g07060 // …
GO:0005856	C	cytoskeleton	15	1120	264	34296	0.033	0.12	// LOC_Os01g60810 // LOC_Os07g14850 // LOC_Os07g24190 // LOC_Os01g59150 // LOC_Os04g43290 // LOC_Os04g53760 // LOC_Os05g34170 // LOC_Os03g11650 // LOC_Os10g21130 // LOC_Os01g40200 // LOC_Os01g64490 // LOC_Os03g45920 // LOC_Os08g41890 // LOC_Os02g57120 // LOC_Os05g25910
GO:0005783	C	endoplasmic reticulum	34	1120	768	34296	0.053	0.18	// LOC_Os05g39110 // LOC_Os10g34480 // LOC_Os05g19040 // LOC_Os10g33250 // LOC_Os05g41990 // LOC_Os05g41440 // LOC_Os09g37620 // LOC_Os01g22336 // LOC_Os04g32960 // LOC_Os10g33370 // LOC_Os01g71050 // LOC_Os06g19530 // LOC_Os06g46799 // LOC_Os11g32650 // LOC_Os11g01610 // LOC_Os05g32120 // LOC_Os02g48460 // LOC_Os03g60509 // LOC_Os07g14600 // LOC_Os03g02180 // LOC_Os03g01820 // LOC_Os08g30340 // …
GO:0044444	C	cytoplasmic part	381	1120	10930	34296	0.069	0.21	// LOC_Os10g34480 // LOC_Os10g01044 // LOC_Os07g36700 // LOC_Os05g41640 // LOC_Os01g02080 // LOC_Os10g20510 // LOC_Os05g22614 // LOC_Os05g41990 // LOC_Os08g10020 // LOC_Os02g04630 // LOC_Os06g09610 // LOC_Os08g30340 // LOC_Os03g27990 // LOC_Os03g03470 // LOC_Os10g37760 // LOC_Os04g36800 // LOC_Os04g38600 // LOC_Os05g29920 // LOC_Os03g27480 // LOC_Os03g35600 // LOC_Os09g30410 // LOC_Os02g04700 // …
GO:0005737	C	cytoplasm	407	1120	11866	34296	0.12	0.34	// LOC_Os10g34480 // LOC_Os10g01044 // LOC_Os07g36700 // LOC_Os05g41640 // LOC_Os01g02080 // LOC_Os10g20510 // LOC_Os05g22614 // LOC_Os05g41990 // LOC_Os10g33650 // LOC_Os08g10020 // LOC_Os01g49240 // LOC_Os02g04630 // LOC_Os06g09610 // LOC_Os08g30340 // LOC_Os02g42060 // LOC_Os03g03470 // LOC_Os10g37760 // LOC_Os04g36800 // LOC_Os04g38600 // LOC_Os05g29920 // LOC_Os03g27480 // LOC_Os03g35600 // …
GO:0030529	C	ribonucleoprotein complex	23	1120	624	34296	0.31	0.74	// LOC_Os03g03360 // LOC_Os03g02960 // LOC_Os03g34040 // LOC_Os05g01110 // LOC_Os12g19381 // LOC_Os12g19470 // LOC_Os07g30640 // LOC_Os02g02400 // LOC_Os03g03020 // LOC_Os01g58020 // LOC_Os03g50490 // LOC_Os03g52840 // LOC_Os03g55930 // LOC_Os10g38238 // LOC_Os09g24700 // LOC_Os12g17910 // LOC_Os01g32364 // LOC_Os03g54040 // LOC_Os10g21244 // LOC_Os12g10580 // LOC_Os04g53230 // LOC_Os02g04460 // …
GO:0005840	C	ribosome	23	1120	624	34296	0.31	0.74	// LOC_Os03g03360 // LOC_Os03g02960 // LOC_Os03g34040 // LOC_Os05g01110 // LOC_Os12g19381 // LOC_Os12g19470 // LOC_Os07g30640 // LOC_Os02g02400 // LOC_Os03g03020 // LOC_Os01g58020 // LOC_Os03g50490 // LOC_Os03g52840 // LOC_Os03g55930 // LOC_Os10g38238 // LOC_Os09g24700 // LOC_Os12g17910 // LOC_Os01g32364 // LOC_Os03g54040 // LOC_Os10g21244 // LOC_Os12g10580 // LOC_Os04g53230 // LOC_Os02g04460 // …
GO:0032991	C	macromolecular complex	23	1120	624	34296	0.31	0.74	// LOC_Os03g03360 // LOC_Os03g02960 // LOC_Os03g34040 // LOC_Os05g01110 // LOC_Os12g19381 // LOC_Os12g19470 // LOC_Os07g30640 // LOC_Os02g02400 // LOC_Os03g03020 // LOC_Os01g58020 // LOC_Os03g50490 // LOC_Os03g52840 // LOC_Os03g55930 // LOC_Os10g38238 // LOC_Os09g24700 // LOC_Os12g17910 // LOC_Os01g32364 // LOC_Os03g54040 // LOC_Os10g21244 // LOC_Os12g10580 // LOC_Os04g53230 // LOC_Os02g04460 // …
GO:0031974	C	membrane-enclosed lumen	8	1120	743	34296	1	1	// LOC_Os01g60810 // LOC_Os07g30640 // LOC_Os01g66590 // LOC_Os08g31870 // LOC_Os01g16860 // LOC_Os03g45920 // LOC_Os01g60640 // LOC_Os05g25910
GO:0031981	C	nuclear lumen	8	1120	743	34296	1	1	// LOC_Os01g60810 // LOC_Os07g30640 // LOC_Os01g66590 // LOC_Os08g31870 // LOC_Os01g16860 // LOC_Os03g45920 // LOC_Os01g60640 // LOC_Os05g25910
GO:0005773	C	vacuole	54	1120	1723	34296	0.64	1	// LOC_Os11g18366 // LOC_Os01g71474 // LOC_Os11g31570 // LOC_Os12g38910 // LOC_Os12g07810 // LOC_Os02g44590 // LOC_Os06g51370 // LOC_Os10g02220 // LOC_Os03g30250 // LOC_Os05g06480 // LOC_Os07g41320 // LOC_Os01g38670 // LOC_Os12g13380 // LOC_Os10g02260 // LOC_Os03g53650 // LOC_Os05g09500 // LOC_Os11g32650 // LOC_Os03g28330 // LOC_Os09g26290 // LOC_Os12g15470 // LOC_Os02g02310 // LOC_Os03g60509 // …
GO:0005777	C	peroxisome	5	1120	301	34296	0.97	1	// LOC_Os10g35490 // LOC_Os03g53650 // LOC_Os12g42876 // LOC_Os02g02400 // LOC_Os07g05810
GO:0042579	C	microbody	5	1120	301	34296	0.97	1	// LOC_Os10g35490 // LOC_Os03g53650 // LOC_Os12g42876 // LOC_Os02g02400 // LOC_Os07g05810
GO:0043231	C	intracellular membrane-bounded organelle	379	1120	11878	34296	0.72	1	// LOC_Os10g34480 // LOC_Os10g01044 // LOC_Os07g36700 // LOC_Os05g41640 // LOC_Os01g02080 // LOC_Os10g20510 // LOC_Os05g22614 // LOC_Os05g41990 // LOC_Os10g33650 // LOC_Os08g10020 // LOC_Os02g04630 // LOC_Os06g09610 // LOC_Os08g36920 // LOC_Os08g30340 // LOC_Os02g42060 // LOC_Os03g03470 // LOC_Os10g37760 // LOC_Os04g38600 // LOC_Os05g29920 // LOC_Os03g63710 // LOC_Os03g27480 // LOC_Os03g35600 // …
GO:0005829	C	cytosol	97	1120	3345	34296	0.9	1	// LOC_Os03g02960 // LOC_Os04g32960 // LOC_Os05g41640 // LOC_Os06g42790 // LOC_Os12g19470 // LOC_Os09g25150 // LOC_Os02g14170 // LOC_Os12g19381 // LOC_Os11g47330 // LOC_Os03g55070 // LOC_Os01g58020 // LOC_Os01g03670 // LOC_Os05g50810 // LOC_Os12g16200 // LOC_Os08g30340 // LOC_Os03g27990 // LOC_Os12g02080 // LOC_Os08g38910 // LOC_Os01g16030 // LOC_Os09g25390 // LOC_Os02g04700 // LOC_Os10g21268 // …
GO:0043233	C	organelle lumen	8	1120	743	34296	1	1	// LOC_Os01g60810 // LOC_Os07g30640 // LOC_Os01g66590 // LOC_Os08g31870 // LOC_Os01g16860 // LOC_Os03g45920 // LOC_Os01g60640 // LOC_Os05g25910
GO:0044428	C	nuclear part	9	1120	844	34296	1	1	// LOC_Os01g60810 // LOC_Os07g30640 // LOC_Os01g66590 // LOC_Os08g31870 // LOC_Os04g32960 // LOC_Os01g16860 // LOC_Os03g45920 // LOC_Os01g60640 // LOC_Os05g25910
GO:0044424	C	intracellular part	463	1120	14514	34296	0.75	1	// LOC_Os10g34480 // LOC_Os10g01044 // LOC_Os07g36700 // LOC_Os05g41640 // LOC_Os01g02080 // LOC_Os02g57120 // LOC_Os10g20510 // LOC_Os05g22614 // LOC_Os05g41990 // LOC_Os10g33650 // LOC_Os08g10020 // LOC_Os01g49240 // LOC_Os02g04630 // LOC_Os06g09610 // LOC_Os08g36920 // LOC_Os08g30340 // LOC_Os02g42060 // LOC_Os03g03470 // LOC_Os10g37760 // LOC_Os04g36800 // LOC_Os04g38600 // LOC_Os05g29920 // …
GO:0043232	C	intracellular non-membrane-bounded organelle	41	1120	1237	34296	0.49	1	// LOC_Os01g60810 // LOC_Os03g03360 // LOC_Os03g02960 // LOC_Os03g34040 // LOC_Os05g01110 // LOC_Os01g64490 // LOC_Os02g57120 // LOC_Os12g19470 // LOC_Os07g14850 // LOC_Os07g30640 // LOC_Os02g02400 // LOC_Os01g59150 // LOC_Os03g03020 // LOC_Os12g10580 // LOC_Os05g34170 // LOC_Os12g19381 // LOC_Os01g58020 // LOC_Os10g21130 // LOC_Os01g16860 // LOC_Os03g45920 // LOC_Os04g53230 // LOC_Os07g24190 // …
GO:0043229	C	intracellular organelle	392	1120	12251	34296	0.7	1	// LOC_Os10g34480 // LOC_Os10g01044 // LOC_Os07g36700 // LOC_Os05g41640 // LOC_Os01g02080 // LOC_Os02g57120 // LOC_Os10g20510 // LOC_Os05g22614 // LOC_Os05g41990 // LOC_Os10g33650 // LOC_Os08g10020 // LOC_Os02g04630 // LOC_Os06g09610 // LOC_Os08g36920 // LOC_Os08g30340 // LOC_Os02g42060 // LOC_Os03g03470 // LOC_Os10g37760 // LOC_Os04g38600 // LOC_Os05g29920 // LOC_Os03g63710 // LOC_Os03g27480 // …
GO:0005622	C	intracellular	470	1120	15144	34296	0.93	1	// LOC_Os10g34480 // LOC_Os10g01044 // LOC_Os07g36700 // LOC_Os05g41640 // LOC_Os01g02080 // LOC_Os02g57120 // LOC_Os10g20510 // LOC_Os05g22614 // LOC_Os05g41990 // LOC_Os10g33650 // LOC_Os08g10020 // LOC_Os02g12670 // LOC_Os01g49240 // LOC_Os02g04630 // LOC_Os06g09610 // LOC_Os08g36920 // LOC_Os08g30340 // LOC_Os02g42060 // LOC_Os03g03470 // LOC_Os10g37760 // LOC_Os04g02510 // LOC_Os04g36800 // …
GO:0043227	C	membrane-bounded organelle	379	1120	11878	34296	0.72	1	// LOC_Os10g34480 // LOC_Os10g01044 // LOC_Os07g36700 // LOC_Os05g41640 // LOC_Os01g02080 // LOC_Os10g20510 // LOC_Os05g22614 // LOC_Os05g41990 // LOC_Os10g33650 // LOC_Os08g10020 // LOC_Os02g04630 // LOC_Os06g09610 // LOC_Os08g36920 // LOC_Os08g30340 // LOC_Os02g42060 // LOC_Os03g03470 // LOC_Os10g37760 // LOC_Os04g38600 // LOC_Os05g29920 // LOC_Os03g63710 // LOC_Os03g27480 // LOC_Os03g35600 // …
GO:0044446	C	intracellular organelle part	9	1120	844	34296	1	1	// LOC_Os01g60810 // LOC_Os07g30640 // LOC_Os01g66590 // LOC_Os08g31870 // LOC_Os04g32960 // LOC_Os01g16860 // LOC_Os03g45920 // LOC_Os01g60640 // LOC_Os05g25910
GO:0044422	C	organelle part	9	1120	844	34296	1	1	// LOC_Os01g60810 // LOC_Os07g30640 // LOC_Os01g66590 // LOC_Os08g31870 // LOC_Os04g32960 // LOC_Os01g16860 // LOC_Os03g45920 // LOC_Os01g60640 // LOC_Os05g25910
GO:0005730	C	nucleolus	7	1120	495	34296	1	1	// LOC_Os01g60810 // LOC_Os07g30640 // LOC_Os08g31870 // LOC_Os01g16860 // LOC_Os03g45920 // LOC_Os01g60640 // LOC_Os05g25910
GO:0005634	C	nucleus	88	1120	4212	34296	1	1	// LOC_Os06g22870 // LOC_Os04g32960 // LOC_Os03g14669 // LOC_Os05g41640 // LOC_Os03g58350 // LOC_Os01g09800 // LOC_Os04g43910 // LOC_Os01g03170 // LOC_Os04g39980 // LOC_Os10g33650 // LOC_Os03g05610 // LOC_Os08g36920 // LOC_Os08g30340 // LOC_Os03g27990 // LOC_Os01g59780 // LOC_Os02g13710 // LOC_Os05g25910 // LOC_Os09g09320 // LOC_Os03g63710 // LOC_Os09g25390 // LOC_Os10g23090 // LOC_Os12g10540 // …
GO:0005739	C	mitochondrion	30	1120	1611	34296	1	1	// LOC_Os12g04020 // LOC_Os06g45100 // LOC_Os05g41440 // LOC_Os05g41640 // LOC_Os05g06480 // LOC_Os12g13380 // LOC_Os02g07410 // LOC_Os05g09500 // LOC_Os02g02400 // LOC_Os01g15540 // LOC_Os04g51410 // LOC_Os01g08780 // LOC_Os03g20700 // LOC_Os02g54030 // LOC_Os11g04210 // LOC_Os03g59210 // LOC_Os04g53230 // LOC_Os06g08080 // LOC_Os10g37180 // LOC_Os03g52840 // LOC_Os03g58800 // LOC_Os12g32290 // …
GO:0043228	C	non-membrane-bounded organelle	41	1120	1237	34296	0.49	1	// LOC_Os01g60810 // LOC_Os03g03360 // LOC_Os03g02960 // LOC_Os03g34040 // LOC_Os05g01110 // LOC_Os01g64490 // LOC_Os02g57120 // LOC_Os12g19470 // LOC_Os07g14850 // LOC_Os07g30640 // LOC_Os02g02400 // LOC_Os01g59150 // LOC_Os03g03020 // LOC_Os12g10580 // LOC_Os05g34170 // LOC_Os12g19381 // LOC_Os01g58020 // LOC_Os10g21130 // LOC_Os01g16860 // LOC_Os03g45920 // LOC_Os04g53230 // LOC_Os07g24190 // …
GO:0070013	C	intracellular organelle lumen	8	1120	743	34296	1	1	// LOC_Os01g60810 // LOC_Os07g30640 // LOC_Os01g66590 // LOC_Os08g31870 // LOC_Os01g16860 // LOC_Os03g45920 // LOC_Os01g60640 // LOC_Os05g25910
GO:0043226	C	organelle	392	1120	12251	34296	0.7	1	// LOC_Os10g34480 // LOC_Os10g01044 // LOC_Os07g36700 // LOC_Os05g41640 // LOC_Os01g02080 // LOC_Os02g57120 // LOC_Os10g20510 // LOC_Os05g22614 // LOC_Os05g41990 // LOC_Os10g33650 // LOC_Os08g10020 // LOC_Os02g04630 // LOC_Os06g09610 // LOC_Os08g36920 // LOC_Os08g30340 // LOC_Os02g42060 // LOC_Os03g03470 // LOC_Os10g37760 // LOC_Os04g38600 // LOC_Os05g29920 // LOC_Os03g63710 // LOC_Os03g27480 // …
GO:0005768	C	endosome	5	1120	149	34296	0.54	1	// LOC_Os06g08080 // LOC_Os03g52630 // LOC_Os05g20050 // LOC_Os12g37840 // LOC_Os05g06480

## Sheet: cluster2
Supplemental Table S5. GO analysis of six clusters
The GO terms of cluster2 DEGs
GO_acc	type	Term	queryitem	querytotal	bgitem	bgtotal	pvalue	FDR	entries
GO:0007049	P	cell cycle	70	1364	485	34296	2.3e-18	1.7e-16	// LOC_Os03g04490 // LOC_Os08g16610 // LOC_Os10g01570 // LOC_Os03g13370 // LOC_Os06g11410 // LOC_Os03g33580 // LOC_Os01g64820 // LOC_Os04g39670 // LOC_Os08g06600 // LOC_Os02g10020 // LOC_Os03g41100 // LOC_Os07g46540 // LOC_Os05g41390 // LOC_Os03g38010 // LOC_Os07g30240 // LOC_Os03g12570 // LOC_Os04g37960 // LOC_Os04g28260 // LOC_Os02g26140 // LOC_Os06g51380 // LOC_Os04g40940 // LOC_Os01g07110 // …
GO:0006259	P	DNA metabolic process	71	1364	589	34296	5.9e-15	2.2e-13	// LOC_Os01g64640 // LOC_Os10g08580 // LOC_Os10g01570 // LOC_Os06g06510 // LOC_Os01g64820 // LOC_Os04g39670 // LOC_Os01g62230 // LOC_Os06g08790 // LOC_Os09g01650 // LOC_Os07g46540 // LOC_Os01g67100 // LOC_Os04g43300 // LOC_Os12g01940 // LOC_Os01g06010 // LOC_Os03g12570 // LOC_Os07g08710 // LOC_Os09g38020 // LOC_Os04g37960 // LOC_Os03g13370 // LOC_Os02g50630 // LOC_Os06g51380 // LOC_Os05g13630 // …
GO:0006807	P	nitrogen compound metabolic process	310	1364	5399	34296	2.8e-11	5.3e-10	// LOC_Os03g48490 // LOC_Os01g64640 // LOC_Os08g34170 // LOC_Os01g52680 // LOC_Os03g13370 // LOC_Os12g06464 // LOC_Os01g64820 // LOC_Os01g47600 // LOC_Os04g55970 // LOC_Os04g33560 // LOC_Os08g41960 // LOC_Os03g18720 // LOC_Os06g06510 // LOC_Os04g49150 // LOC_Os06g49830 // LOC_Os10g01570 // LOC_Os01g74540 // LOC_Os09g38020 // LOC_Os01g62660 // LOC_Os09g35010 // LOC_Os02g07800 // LOC_Os03g22450 // …
GO:0006139	P	nucleobase, nucleoside, nucleotide and nucleic acid metabolic process	310	1364	5399	34296	2.8e-11	5.3e-10	// LOC_Os03g48490 // LOC_Os01g64640 // LOC_Os08g34170 // LOC_Os01g52680 // LOC_Os03g13370 // LOC_Os12g06464 // LOC_Os01g64820 // LOC_Os01g47600 // LOC_Os04g55970 // LOC_Os04g33560 // LOC_Os08g41960 // LOC_Os03g18720 // LOC_Os06g06510 // LOC_Os04g49150 // LOC_Os06g49830 // LOC_Os10g01570 // LOC_Os01g74540 // LOC_Os09g38020 // LOC_Os01g62660 // LOC_Os09g35010 // LOC_Os02g07800 // LOC_Os03g22450 // …
GO:0032501	P	multicellular organismal process	221	1364	3619	34296	3.1e-10	4.7e-09	// LOC_Os02g45570 // LOC_Os01g52680 // LOC_Os04g42380 // LOC_Os06g11410 // LOC_Os06g21340 // LOC_Os01g64820 // LOC_Os09g30250 // LOC_Os12g04000 // LOC_Os04g33560 // LOC_Os08g41960 // LOC_Os10g41520 // LOC_Os04g43300 // LOC_Os09g11440 // LOC_Os06g49830 // LOC_Os10g01570 // LOC_Os01g07110 // LOC_Os04g51190 // LOC_Os01g55640 // LOC_Os04g28260 // LOC_Os06g35200 // LOC_Os11g07050 // LOC_Os07g12250 // …
GO:0007275	P	multicellular organismal development	216	1364	3543	34296	5.9e-10	7.5e-09	// LOC_Os02g45570 // LOC_Os01g52680 // LOC_Os04g42380 // LOC_Os06g11410 // LOC_Os06g21340 // LOC_Os01g64820 // LOC_Os09g30250 // LOC_Os04g33560 // LOC_Os08g41960 // LOC_Os10g41520 // LOC_Os04g43300 // LOC_Os09g11440 // LOC_Os06g49830 // LOC_Os10g01570 // LOC_Os01g07110 // LOC_Os04g51190 // LOC_Os01g55640 // LOC_Os04g28260 // LOC_Os06g35200 // LOC_Os11g07050 // LOC_Os07g12250 // LOC_Os01g12660 // …
GO:0032502	P	developmental process	223	1364	3791	34296	5.5e-09	5.9e-08	// LOC_Os02g45570 // LOC_Os01g52680 // LOC_Os04g42380 // LOC_Os06g11410 // LOC_Os06g21340 // LOC_Os01g64820 // LOC_Os09g30250 // LOC_Os04g33560 // LOC_Os08g41960 // LOC_Os10g41520 // LOC_Os04g43300 // LOC_Os09g11440 // LOC_Os03g21820 // LOC_Os10g01570 // LOC_Os01g07110 // LOC_Os04g51190 // LOC_Os01g55640 // LOC_Os04g28260 // LOC_Os06g35200 // LOC_Os11g07050 // LOC_Os07g12250 // LOC_Os01g12660 // …
GO:0009791	P	post-embryonic development	130	1364	2033	34296	2.2e-07	2e-06	// LOC_Os01g52680 // LOC_Os04g42380 // LOC_Os06g11410 // LOC_Os01g64820 // LOC_Os09g30250 // LOC_Os08g41960 // LOC_Os10g41520 // LOC_Os09g11440 // LOC_Os06g04600 // LOC_Os10g01570 // LOC_Os01g07110 // LOC_Os06g35200 // LOC_Os07g12250 // LOC_Os03g54170 // LOC_Os02g15760 // LOC_Os07g44430 // LOC_Os05g34854 // LOC_Os01g70310 // LOC_Os03g57660 // LOC_Os06g10230 // LOC_Os02g30800 // LOC_Os03g55670 // …
GO:0016043	P	cellular component organization	125	1364	1935	34296	2.3e-07	2e-06	// LOC_Os01g64640 // LOC_Os10g01570 // LOC_Os06g21340 // LOC_Os03g18720 // LOC_Os06g06510 // LOC_Os09g11440 // LOC_Os03g21820 // LOC_Os03g12570 // LOC_Os11g14000 // LOC_Os09g38020 // LOC_Os04g28260 // LOC_Os04g41110 // LOC_Os06g10820 // LOC_Os01g05630 // LOC_Os05g49860 // LOC_Os05g41080 // LOC_Os06g10230 // LOC_Os08g25090 // LOC_Os07g36130 // LOC_Os03g18190 // LOC_Os04g29680 // LOC_Os03g54091 // …
GO:0044237	P	cellular metabolic process	496	1364	10280	34296	4.1e-07	3.1e-06	// LOC_Os08g40610 // LOC_Os03g13370 // LOC_Os02g33680 // LOC_Os01g47600 // LOC_Os08g02440 // LOC_Os04g42380 // LOC_Os02g07800 // LOC_Os04g41110 // LOC_Os03g43730 // LOC_Os01g05630 // LOC_Os12g03090 // LOC_Os07g40310 // LOC_Os01g11550 // LOC_Os11g06840 // LOC_Os12g24320 // LOC_Os02g18380 // LOC_Os08g32600 // LOC_Os06g44450 // LOC_Os06g49060 // LOC_Os09g37040 // LOC_Os04g24140 // LOC_Os12g35570 // …
GO:0000003	P	reproduction	121	1364	1965	34296	3.4e-06	2.3e-05	// LOC_Os01g52680 // LOC_Os04g42380 // LOC_Os01g64820 // LOC_Os08g41960 // LOC_Os09g11440 // LOC_Os06g04600 // LOC_Os10g01570 // LOC_Os06g35200 // LOC_Os03g11140 // LOC_Os07g12250 // LOC_Os01g12660 // LOC_Os07g44430 // LOC_Os05g34854 // LOC_Os03g57660 // LOC_Os06g10230 // LOC_Os02g30800 // LOC_Os03g55670 // LOC_Os01g11550 // LOC_Os12g24320 // LOC_Os06g14460 // LOC_Os08g32600 // LOC_Os08g38990 // …
GO:0044249	P	cellular biosynthetic process	64	1364	890	34296	1.2e-05	5.9e-05	// LOC_Os01g01060 // LOC_Os09g31180 // LOC_Os01g39010 // LOC_Os10g32820 // LOC_Os04g42380 // LOC_Os08g06040 // LOC_Os08g40610 // LOC_Os09g32274 // LOC_Os03g58050 // LOC_Os01g67134 // LOC_Os03g29460 // LOC_Os02g01560 // LOC_Os02g21660 // LOC_Os02g12794 // LOC_Os02g54700 // LOC_Os01g54870 // LOC_Os02g53230 // LOC_Os07g10660 // LOC_Os05g19370 // LOC_Os03g07290 // LOC_Os02g01332 // LOC_Os03g08440 // …
GO:0034645	P	cellular macromolecule biosynthetic process	64	1364	890	34296	1.2e-05	5.9e-05	// LOC_Os01g01060 // LOC_Os09g31180 // LOC_Os01g39010 // LOC_Os10g32820 // LOC_Os04g42380 // LOC_Os08g06040 // LOC_Os08g40610 // LOC_Os09g32274 // LOC_Os03g58050 // LOC_Os01g67134 // LOC_Os03g29460 // LOC_Os02g01560 // LOC_Os02g21660 // LOC_Os02g12794 // LOC_Os02g54700 // LOC_Os01g54870 // LOC_Os02g53230 // LOC_Os07g10660 // LOC_Os05g19370 // LOC_Os03g07290 // LOC_Os02g01332 // LOC_Os03g08440 // …
GO:0009059	P	macromolecule biosynthetic process	64	1364	890	34296	1.2e-05	5.9e-05	// LOC_Os01g01060 // LOC_Os09g31180 // LOC_Os01g39010 // LOC_Os10g32820 // LOC_Os04g42380 // LOC_Os08g06040 // LOC_Os08g40610 // LOC_Os09g32274 // LOC_Os03g58050 // LOC_Os01g67134 // LOC_Os03g29460 // LOC_Os02g01560 // LOC_Os02g21660 // LOC_Os02g12794 // LOC_Os02g54700 // LOC_Os01g54870 // LOC_Os02g53230 // LOC_Os07g10660 // LOC_Os05g19370 // LOC_Os03g07290 // LOC_Os02g01332 // LOC_Os03g08440 // …
GO:0006412	P	translation	64	1364	890	34296	1.2e-05	5.9e-05	// LOC_Os01g01060 // LOC_Os09g31180 // LOC_Os01g39010 // LOC_Os10g32820 // LOC_Os04g42380 // LOC_Os08g06040 // LOC_Os08g40610 // LOC_Os09g32274 // LOC_Os03g58050 // LOC_Os01g67134 // LOC_Os03g29460 // LOC_Os02g01560 // LOC_Os02g21660 // LOC_Os02g12794 // LOC_Os02g54700 // LOC_Os01g54870 // LOC_Os02g53230 // LOC_Os07g10660 // LOC_Os05g19370 // LOC_Os03g07290 // LOC_Os02g01332 // LOC_Os03g08440 // …
GO:0010467	P	gene expression	73	1364	1076	34296	1.8e-05	8.7e-05	// LOC_Os01g01060 // LOC_Os09g31180 // LOC_Os01g39010 // LOC_Os10g01570 // LOC_Os04g42380 // LOC_Os08g06040 // LOC_Os08g40610 // LOC_Os09g32274 // LOC_Os03g58050 // LOC_Os01g67134 // LOC_Os03g29460 // LOC_Os03g12570 // LOC_Os02g01560 // LOC_Os02g21660 // LOC_Os05g41172 // LOC_Os02g12794 // LOC_Os02g54700 // LOC_Os01g54870 // LOC_Os02g53230 // LOC_Os07g10660 // LOC_Os05g19370 // LOC_Os03g07290 // …
GO:0048856	P	anatomical structure development	102	1364	1665	34296	2.5e-05	0.00011	// LOC_Os01g52680 // LOC_Os06g21340 // LOC_Os01g64820 // LOC_Os09g30250 // LOC_Os08g41960 // LOC_Os04g43300 // LOC_Os09g11440 // LOC_Os06g49830 // LOC_Os01g07110 // LOC_Os07g12250 // LOC_Os03g54170 // LOC_Os05g34854 // LOC_Os03g57660 // LOC_Os06g10230 // LOC_Os01g11550 // LOC_Os04g29680 // LOC_Os08g32600 // LOC_Os01g55560 // LOC_Os01g43440 // LOC_Os01g67134 // LOC_Os11g11410 // LOC_Os09g30418 // …
GO:0044260	P	cellular macromolecule metabolic process	267	1364	5364	34296	8.2e-05	0.00035	// LOC_Os09g19560 // LOC_Os01g64640 // LOC_Os01g39010 // LOC_Os05g41080 // LOC_Os10g01570 // LOC_Os04g42380 // LOC_Os02g33680 // LOC_Os08g40610 // LOC_Os01g64820 // LOC_Os09g32274 // LOC_Os03g07000 // LOC_Os08g02440 // LOC_Os08g32610 // LOC_Os04g43710 // LOC_Os09g02360 // LOC_Os06g06510 // LOC_Os03g12570 // LOC_Os09g38020 // LOC_Os01g55640 // LOC_Os03g04490 // LOC_Os03g13370 // LOC_Os09g37040 // …
GO:0009790	P	embryonic development	53	1364	810	34296	0.00055	0.0022	// LOC_Os10g01570 // LOC_Os04g42380 // LOC_Os05g10580 // LOC_Os12g40860 // LOC_Os04g39570 // LOC_Os01g46870 // LOC_Os05g25850 // LOC_Os05g43770 // LOC_Os06g04600 // LOC_Os03g12570 // LOC_Os01g67550 // LOC_Os07g22680 // LOC_Os09g29130 // LOC_Os06g19590 // LOC_Os06g35200 // LOC_Os08g04190 // LOC_Os02g47060 // LOC_Os01g07110 // LOC_Os05g25260 // LOC_Os04g55970 // LOC_Os03g57660 // LOC_Os06g23650 // …
GO:0009908	P	flower development	45	1364	662	34296	0.00067	0.0026	// LOC_Os03g58830 // LOC_Os01g52680 // LOC_Os08g06370 // LOC_Os01g64820 // LOC_Os09g21770 // LOC_Os02g06410 // LOC_Os08g41960 // LOC_Os08g45030 // LOC_Os06g49830 // LOC_Os06g15480 // LOC_Os07g25740 // LOC_Os09g23220 // LOC_Os09g36910 // LOC_Os11g01530 // LOC_Os04g49450 // LOC_Os07g12250 // LOC_Os03g54170 // LOC_Os03g50140 // LOC_Os05g34854 // LOC_Os05g51740 // LOC_Os03g54930 // LOC_Os03g57660 // …
GO:0048608	P	reproductive structure development	45	1364	668	34296	0.0008	0.0028	// LOC_Os03g58830 // LOC_Os01g52680 // LOC_Os08g06370 // LOC_Os01g64820 // LOC_Os09g21770 // LOC_Os02g06410 // LOC_Os08g41960 // LOC_Os08g45030 // LOC_Os06g49830 // LOC_Os06g15480 // LOC_Os07g25740 // LOC_Os09g23220 // LOC_Os09g36910 // LOC_Os11g01530 // LOC_Os04g49450 // LOC_Os07g12250 // LOC_Os03g54170 // LOC_Os03g50140 // LOC_Os05g34854 // LOC_Os05g51740 // LOC_Os03g54930 // LOC_Os03g57660 // …
GO:0003006	P	reproductive developmental process	45	1364	668	34296	0.0008	0.0028	// LOC_Os03g58830 // LOC_Os01g52680 // LOC_Os08g06370 // LOC_Os01g64820 // LOC_Os09g21770 // LOC_Os02g06410 // LOC_Os08g41960 // LOC_Os08g45030 // LOC_Os06g49830 // LOC_Os06g15480 // LOC_Os07g25740 // LOC_Os09g23220 // LOC_Os09g36910 // LOC_Os11g01530 // LOC_Os04g49450 // LOC_Os07g12250 // LOC_Os03g54170 // LOC_Os03g50140 // LOC_Os05g34854 // LOC_Os05g51740 // LOC_Os03g54930 // LOC_Os03g57660 // …
GO:0009058	P	biosynthetic process	340	1364	7335	34296	0.0012	0.0039	// LOC_Os03g48490 // LOC_Os12g06464 // LOC_Os01g39010 // LOC_Os09g28440 // LOC_Os01g52680 // LOC_Os03g13370 // LOC_Os04g21950 // LOC_Os01g64820 // LOC_Os01g47600 // LOC_Os04g55970 // LOC_Os09g32760 // LOC_Os04g33560 // LOC_Os08g41960 // LOC_Os12g26060 // LOC_Os05g34790 // LOC_Os01g16890 // LOC_Os06g49830 // LOC_Os10g01570 // LOC_Os01g74540 // LOC_Os01g62660 // LOC_Os09g35010 // LOC_Os04g42380 // …
GO:0009653	P	anatomical structure morphogenesis	65	1364	1141	34296	0.0037	0.012	// LOC_Os03g58830 // LOC_Os08g34360 // LOC_Os03g04070 // LOC_Os06g21340 // LOC_Os01g64820 // LOC_Os09g30250 // LOC_Os03g44290 // LOC_Os04g33560 // LOC_Os03g12790 // LOC_Os05g47490 // LOC_Os04g43300 // LOC_Os09g11440 // LOC_Os03g21820 // LOC_Os03g11680 // LOC_Os07g25740 // LOC_Os06g10600 // LOC_Os06g51380 // LOC_Os05g34854 // LOC_Os01g07110 // LOC_Os04g55970 // LOC_Os02g36710 // LOC_Os02g51040 // …
GO:0022414	P	reproductive process	55	1364	985	34296	0.01	0.031	// LOC_Os03g58830 // LOC_Os01g52680 // LOC_Os08g06370 // LOC_Os01g64820 // LOC_Os06g37690 // LOC_Os09g21770 // LOC_Os02g06410 // LOC_Os08g41960 // LOC_Os04g34290 // LOC_Os08g45030 // LOC_Os06g49830 // LOC_Os06g15480 // LOC_Os07g25740 // LOC_Os09g23220 // LOC_Os09g36910 // LOC_Os11g01530 // LOC_Os04g54930 // LOC_Os04g49450 // LOC_Os07g12250 // LOC_Os03g54170 // LOC_Os03g50140 // LOC_Os05g34854 // …
GO:0043170	P	macromolecule metabolic process	301	1364	6691	34296	0.012	0.034	// LOC_Os09g19560 // LOC_Os10g25450 // LOC_Os01g39010 // LOC_Os05g41080 // LOC_Os10g01570 // LOC_Os03g13370 // LOC_Os02g33680 // LOC_Os01g64640 // LOC_Os01g64820 // LOC_Os09g30250 // LOC_Os03g07000 // LOC_Os08g02440 // LOC_Os08g32610 // LOC_Os04g43710 // LOC_Os09g02360 // LOC_Os06g06510 // LOC_Os03g12570 // LOC_Os02g55550 // LOC_Os09g38020 // LOC_Os01g55640 // LOC_Os03g04490 // LOC_Os04g42380 // …
GO:0044238	P	primary metabolic process	566	1364	13205	34296	0.014	0.04	// LOC_Os10g25450 // LOC_Os03g13370 // LOC_Os02g33680 // LOC_Os08g40610 // LOC_Os01g47600 // LOC_Os09g32760 // LOC_Os08g02440 // LOC_Os04g42380 // LOC_Os02g07800 // LOC_Os04g41110 // LOC_Os03g43730 // LOC_Os05g48330 // LOC_Os01g05630 // LOC_Os12g03090 // LOC_Os07g40310 // LOC_Os01g11550 // LOC_Os11g06840 // LOC_Os12g24320 // LOC_Os02g18380 // LOC_Os08g32600 // LOC_Os06g44450 // LOC_Os06g49060 // …
GO:0009606	P	tropism	10	1364	130	34296	0.043	0.12	// LOC_Os10g35580 // LOC_Os03g51030 // LOC_Os12g04000 // LOC_Os08g45030 // LOC_Os04g54930 // LOC_Os05g47490 // LOC_Os12g42020 // LOC_Os06g08550 // LOC_Os10g02814 // LOC_Os03g61040
GO:0030154	P	cell differentiation	35	1364	710	34296	0.12	0.32	// LOC_Os01g52680 // LOC_Os06g21340 // LOC_Os04g39670 // LOC_Os08g41960 // LOC_Os06g10470 // LOC_Os05g47490 // LOC_Os03g11680 // LOC_Os06g10600 // LOC_Os06g51380 // LOC_Os08g04190 // LOC_Os01g12660 // LOC_Os06g10820 // LOC_Os06g20200 // LOC_Os11g32100 // LOC_Os01g48060 // LOC_Os02g52340 // LOC_Os01g67100 // LOC_Os01g11550 // LOC_Os01g04840 // LOC_Os04g51000 // LOC_Os02g42950 // LOC_Os01g55560 // …
GO:0048869	P	cellular developmental process	35	1364	710	34296	0.12	0.32	// LOC_Os01g52680 // LOC_Os06g21340 // LOC_Os04g39670 // LOC_Os08g41960 // LOC_Os06g10470 // LOC_Os05g47490 // LOC_Os03g11680 // LOC_Os06g10600 // LOC_Os06g51380 // LOC_Os08g04190 // LOC_Os01g12660 // LOC_Os06g10820 // LOC_Os06g20200 // LOC_Os11g32100 // LOC_Os01g48060 // LOC_Os02g52340 // LOC_Os01g67100 // LOC_Os01g11550 // LOC_Os01g04840 // LOC_Os04g51000 // LOC_Os02g42950 // LOC_Os01g55560 // …
GO:0009987	P	cellular process	739	1364	18214	34296	0.23	0.56	// LOC_Os08g40610 // LOC_Os04g51110 // LOC_Os03g13370 // LOC_Os02g33680 // LOC_Os06g11410 // LOC_Os06g21340 // LOC_Os01g47600 // LOC_Os09g32760 // LOC_Os08g02440 // LOC_Os12g16290 // LOC_Os05g41390 // LOC_Os03g21820 // LOC_Os11g14000 // LOC_Os04g42380 // LOC_Os02g07800 // LOC_Os09g34960 // LOC_Os07g15940 // LOC_Os02g15760 // LOC_Os03g43730 // LOC_Os01g16020 // LOC_Os01g05630 // LOC_Os05g49860 // …
GO:0044267	P	cellular protein metabolic process	202	1364	4849	34296	0.25	0.6	// LOC_Os09g19560 // LOC_Os03g04490 // LOC_Os01g39010 // LOC_Os10g01570 // LOC_Os04g42380 // LOC_Os02g33680 // LOC_Os08g40610 // LOC_Os05g43610 // LOC_Os09g32274 // LOC_Os08g02440 // LOC_Os08g32610 // LOC_Os04g43710 // LOC_Os09g02360 // LOC_Os05g34790 // LOC_Os03g12570 // LOC_Os01g55640 // LOC_Os08g40280 // LOC_Os09g37040 // LOC_Os06g35200 // LOC_Os05g19370 // LOC_Os06g41560 // LOC_Os11g29510 // …
GO:0019222	P	regulation of metabolic process	9	1364	188	34296	0.34	0.68	// LOC_Os03g12570 // LOC_Os08g42600 // LOC_Os01g10130 // LOC_Os08g30870 // LOC_Os03g58600 // LOC_Os01g10140 // LOC_Os12g01940 // LOC_Os10g01570 // LOC_Os05g41172
GO:0050789	P	regulation of biological process	90	1364	2132	34296	0.3	0.68	// LOC_Os04g51110 // LOC_Os01g74146 // LOC_Os04g57340 // LOC_Os12g04000 // LOC_Os08g02440 // LOC_Os06g49830 // LOC_Os10g01570 // LOC_Os06g31280 // LOC_Os06g35200 // LOC_Os03g11140 // LOC_Os07g12250 // LOC_Os05g34854 // LOC_Os06g10230 // LOC_Os06g38990 // LOC_Os01g04230 // LOC_Os09g36760 // LOC_Os08g32600 // LOC_Os05g40540 // LOC_Os01g29469 // LOC_Os02g32610 // LOC_Os08g45030 // LOC_Os04g54930 // …
GO:0007165	P	signal transduction	81	1364	1951	34296	0.37	0.68	// LOC_Os07g48090 // LOC_Os04g51110 // LOC_Os12g05120 // LOC_Os07g22580 // LOC_Os04g49920 // LOC_Os05g10580 // LOC_Os09g31450 // LOC_Os01g39600 // LOC_Os02g57060 // LOC_Os12g04000 // LOC_Os08g02440 // LOC_Os03g58870 // LOC_Os01g55450 // LOC_Os05g47490 // LOC_Os04g51172 // LOC_Os06g44500 // LOC_Os06g49830 // LOC_Os06g04370 // LOC_Os07g46820 // LOC_Os01g45860 // LOC_Os10g35480 // LOC_Os06g35200 // …
GO:0040029	P	regulation of gene expression, epigenetic	9	1364	188	34296	0.34	0.68	// LOC_Os03g12570 // LOC_Os08g42600 // LOC_Os01g10130 // LOC_Os08g30870 // LOC_Os03g58600 // LOC_Os01g10140 // LOC_Os12g01940 // LOC_Os10g01570 // LOC_Os05g41172
GO:0010468	P	regulation of gene expression	9	1364	188	34296	0.34	0.68	// LOC_Os03g12570 // LOC_Os08g42600 // LOC_Os01g10130 // LOC_Os08g30870 // LOC_Os03g58600 // LOC_Os01g10140 // LOC_Os12g01940 // LOC_Os10g01570 // LOC_Os05g41172
GO:0060255	P	regulation of macromolecule metabolic process	9	1364	188	34296	0.34	0.68	// LOC_Os03g12570 // LOC_Os08g42600 // LOC_Os01g10130 // LOC_Os08g30870 // LOC_Os03g58600 // LOC_Os01g10140 // LOC_Os12g01940 // LOC_Os10g01570 // LOC_Os05g41172
GO:0050794	P	regulation of cellular process	81	1364	1951	34296	0.37	0.68	// LOC_Os07g48090 // LOC_Os04g51110 // LOC_Os12g05120 // LOC_Os07g22580 // LOC_Os04g49920 // LOC_Os05g10580 // LOC_Os09g31450 // LOC_Os01g39600 // LOC_Os02g57060 // LOC_Os12g04000 // LOC_Os08g02440 // LOC_Os03g58870 // LOC_Os01g55450 // LOC_Os05g47490 // LOC_Os04g51172 // LOC_Os06g44500 // LOC_Os06g49830 // LOC_Os06g04370 // LOC_Os07g46820 // LOC_Os01g45860 // LOC_Os10g35480 // LOC_Os06g35200 // …
GO:0023046	P	signaling process	82	1364	1972	34296	0.36	0.68	// LOC_Os07g48090 // LOC_Os04g51110 // LOC_Os12g05120 // LOC_Os07g22580 // LOC_Os04g49920 // LOC_Os05g10580 // LOC_Os09g31450 // LOC_Os01g39600 // LOC_Os02g57060 // LOC_Os12g04000 // LOC_Os08g02440 // LOC_Os03g58870 // LOC_Os01g55450 // LOC_Os05g47490 // LOC_Os04g51172 // LOC_Os06g44500 // LOC_Os06g49830 // LOC_Os06g04370 // LOC_Os07g46820 // LOC_Os01g45860 // LOC_Os10g35480 // LOC_Os06g35200 // …
GO:0023060	P	signal transmission	82	1364	1972	34296	0.36	0.68	// LOC_Os07g48090 // LOC_Os04g51110 // LOC_Os12g05120 // LOC_Os07g22580 // LOC_Os04g49920 // LOC_Os05g10580 // LOC_Os09g31450 // LOC_Os01g39600 // LOC_Os02g57060 // LOC_Os12g04000 // LOC_Os08g02440 // LOC_Os03g58870 // LOC_Os01g55450 // LOC_Os05g47490 // LOC_Os04g51172 // LOC_Os06g44500 // LOC_Os06g49830 // LOC_Os06g04370 // LOC_Os07g46820 // LOC_Os01g45860 // LOC_Os10g35480 // LOC_Os06g35200 // …
GO:0009875	P	pollen-pistil interaction	5	1364	118	34296	0.51	0.92	// LOC_Os03g11140 // LOC_Os04g34290 // LOC_Os07g36780 // LOC_Os04g54010 // LOC_Os06g37690
GO:0016265	P	death	9	1364	478	34296	1	1	// LOC_Os03g14900 // LOC_Os03g56820 // LOC_Os01g62630 // LOC_Os08g07330 // LOC_Os05g34550 // LOC_Os02g38386 // LOC_Os07g46820 // LOC_Os06g06390 // LOC_Os09g37650
GO:0009991	P	response to extracellular stimulus	7	1364	393	34296	0.99	1	// LOC_Os01g72250 // LOC_Os10g13700 // LOC_Os04g43710 // LOC_Os08g37290 // LOC_Os10g29310 // LOC_Os03g58570 // LOC_Os03g09250
GO:0006950	P	response to stress	143	1364	4660	34296	1	1	// LOC_Os04g33970 // LOC_Os06g29220 // LOC_Os01g64820 // LOC_Os04g43710 // LOC_Os05g41390 // LOC_Os04g43300 // LOC_Os06g31280 // LOC_Os02g01520 // LOC_Os03g08500 // LOC_Os04g21950 // LOC_Os04g41110 // LOC_Os07g44430 // LOC_Os03g61120 // LOC_Os07g48260 // LOC_Os01g70310 // LOC_Os05g43610 // LOC_Os04g53030 // LOC_Os05g38480 // LOC_Os08g04560 // LOC_Os06g10230 // LOC_Os03g55670 // LOC_Os04g31050 // …
GO:0023052	P	signaling	93	1364	2409	34296	0.63	1	// LOC_Os04g51110 // LOC_Os01g74146 // LOC_Os04g57340 // LOC_Os12g04000 // LOC_Os08g02440 // LOC_Os04g43710 // LOC_Os06g49830 // LOC_Os06g31280 // LOC_Os06g35200 // LOC_Os03g11140 // LOC_Os07g12250 // LOC_Os05g34854 // LOC_Os06g10230 // LOC_Os06g38990 // LOC_Os01g04230 // LOC_Os09g36760 // LOC_Os08g32600 // LOC_Os05g40540 // LOC_Os01g29469 // LOC_Os02g32610 // LOC_Os08g45030 // LOC_Os04g54930 // …
GO:0006091	P	generation of precursor metabolites and energy	9	1364	480	34296	1	1	// LOC_Os06g40640 // LOC_Os05g44922 // LOC_Os03g18420 // LOC_Os10g30550 // LOC_Os05g40990 // LOC_Os11g05170 // LOC_Os07g43040 // LOC_Os06g45710 // LOC_Os07g43390
GO:0008219	P	cell death	9	1364	478	34296	1	1	// LOC_Os03g14900 // LOC_Os03g56820 // LOC_Os01g62630 // LOC_Os08g07330 // LOC_Os05g34550 // LOC_Os02g38386 // LOC_Os07g46820 // LOC_Os06g06390 // LOC_Os09g37650
GO:0009719	P	response to endogenous stimulus	63	1364	2015	34296	0.98	1	// LOC_Os07g48660 // LOC_Os05g10580 // LOC_Os09g30250 // LOC_Os12g04000 // LOC_Os03g58170 // LOC_Os05g47490 // LOC_Os04g51172 // LOC_Os05g28210 // LOC_Os06g49830 // LOC_Os03g11680 // LOC_Os02g51970 // LOC_Os04g49130 // LOC_Os01g45860 // LOC_Os03g40100 // LOC_Os10g35480 // LOC_Os02g42870 // LOC_Os02g11020 // LOC_Os05g34854 // LOC_Os04g49450 // LOC_Os07g12250 // LOC_Os06g32600 // LOC_Os07g44430 // …
GO:0016049	P	cell growth	17	1364	567	34296	0.9	1	// LOC_Os05g34854 // LOC_Os04g51440 // LOC_Os08g42600 // LOC_Os06g44100 // LOC_Os06g21340 // LOC_Os06g10230 // LOC_Os04g29680 // LOC_Os03g44290 // LOC_Os02g51040 // LOC_Os06g20200 // LOC_Os06g50400 // LOC_Os12g42020 // LOC_Os03g21820 // LOC_Os02g53120 // LOC_Os05g47490 // LOC_Os07g41590 // LOC_Os05g42150
GO:0090066	P	regulation of anatomical structure size	17	1364	567	34296	0.9	1	// LOC_Os05g34854 // LOC_Os04g51440 // LOC_Os08g42600 // LOC_Os06g44100 // LOC_Os06g21340 // LOC_Os06g10230 // LOC_Os04g29680 // LOC_Os03g44290 // LOC_Os02g51040 // LOC_Os06g20200 // LOC_Os06g50400 // LOC_Os12g42020 // LOC_Os03g21820 // LOC_Os02g53120 // LOC_Os05g47490 // LOC_Os07g41590 // LOC_Os05g42150
GO:0042592	P	homeostatic process	6	1364	342	34296	0.99	1	// LOC_Os11g01530 // LOC_Os04g33680 // LOC_Os04g29680 // LOC_Os02g01200 // LOC_Os05g13320 // LOC_Os03g44650
GO:0065007	P	biological regulation	105	1364	2871	34296	0.82	1	// LOC_Os04g51110 // LOC_Os06g21340 // LOC_Os01g74146 // LOC_Os04g57340 // LOC_Os12g04000 // LOC_Os08g02440 // LOC_Os06g49830 // LOC_Os10g01570 // LOC_Os05g13320 // LOC_Os06g31280 // LOC_Os06g35200 // LOC_Os03g11140 // LOC_Os07g12250 // LOC_Os05g34854 // LOC_Os06g10230 // LOC_Os03g44650 // LOC_Os06g38990 // LOC_Os01g04230 // LOC_Os09g36760 // LOC_Os04g29680 // LOC_Os08g32600 // LOC_Os05g40540 // …
GO:0040007	P	growth	27	1364	736	34296	0.69	1	// LOC_Os02g51040 // LOC_Os06g21340 // LOC_Os03g44290 // LOC_Os05g35770 // LOC_Os03g21820 // LOC_Os02g52040 // LOC_Os04g33560 // LOC_Os05g34854 // LOC_Os06g20200 // LOC_Os06g50400 // LOC_Os05g51740 // LOC_Os06g10230 // LOC_Os10g26340 // LOC_Os04g29680 // LOC_Os02g42950 // LOC_Os07g42950 // LOC_Os05g42150 // LOC_Os08g34360 // LOC_Os08g42600 // LOC_Os04g51440 // LOC_Os02g53120 // LOC_Os06g44100 // …
GO:0065008	P	regulation of biological quality	22	1364	863	34296	0.99	1	// LOC_Os02g51040 // LOC_Os06g21340 // LOC_Os03g44290 // LOC_Os05g47490 // LOC_Os03g21820 // LOC_Os05g13320 // LOC_Os11g01530 // LOC_Os04g33680 // LOC_Os05g34854 // LOC_Os06g20200 // LOC_Os06g50400 // LOC_Os06g10230 // LOC_Os03g44650 // LOC_Os04g29680 // LOC_Os12g42020 // LOC_Os08g42600 // LOC_Os04g51440 // LOC_Os02g01200 // LOC_Os02g53120 // LOC_Os06g44100 // LOC_Os07g41590 // LOC_Os05g42150
GO:0019725	P	cellular homeostasis	6	1364	342	34296	0.99	1	// LOC_Os11g01530 // LOC_Os04g33680 // LOC_Os04g29680 // LOC_Os02g01200 // LOC_Os05g13320 // LOC_Os03g44650
GO:0006629	P	lipid metabolic process	25	1364	1376	34296	1	1	// LOC_Os01g11710 // LOC_Os06g39748 // LOC_Os05g43880 // LOC_Os09g32760 // LOC_Os05g35770 // LOC_Os05g48700 // LOC_Os06g19590 // LOC_Os02g04690 // LOC_Os06g36520 // LOC_Os02g11020 // LOC_Os05g34854 // LOC_Os08g09950 // LOC_Os09g34960 // LOC_Os01g29150 // LOC_Os02g43710 // LOC_Os11g28530 // LOC_Os03g09250 // LOC_Os03g53580 // LOC_Os01g04660 // LOC_Os02g32610 // LOC_Os02g44860 // LOC_Os05g34700 // …
GO:0006810	P	transport	81	1364	3278	34296	1	1	// LOC_Os04g51440 // LOC_Os02g14980 // LOC_Os03g14840 // LOC_Os09g36760 // LOC_Os04g38840 // LOC_Os09g32760 // LOC_Os01g01350 // LOC_Os05g45820 // LOC_Os10g05690 // LOC_Os05g41750 // LOC_Os05g47490 // LOC_Os04g51172 // LOC_Os07g23720 // LOC_Os09g30210 // LOC_Os09g38710 // LOC_Os11g14000 // LOC_Os05g13320 // LOC_Os01g45860 // LOC_Os05g34030 // LOC_Os05g27820 // LOC_Os11g01530 // LOC_Os05g13630 // …
GO:0006464	P	protein modification process	139	1364	3977	34296	0.95	1	// LOC_Os09g19560 // LOC_Os03g04490 // LOC_Os10g01570 // LOC_Os04g42260 // LOC_Os02g33680 // LOC_Os05g43610 // LOC_Os08g02440 // LOC_Os08g32610 // LOC_Os04g43710 // LOC_Os09g02360 // LOC_Os05g34790 // LOC_Os03g12570 // LOC_Os01g55640 // LOC_Os08g40280 // LOC_Os09g37040 // LOC_Os06g35200 // LOC_Os06g41560 // LOC_Os08g39210 // LOC_Os10g41390 // LOC_Os06g10230 // LOC_Os06g38990 // LOC_Os01g04230 // …
GO:0008361	P	regulation of cell size	17	1364	567	34296	0.9	1	// LOC_Os05g34854 // LOC_Os04g51440 // LOC_Os08g42600 // LOC_Os06g44100 // LOC_Os06g21340 // LOC_Os06g10230 // LOC_Os04g29680 // LOC_Os03g44290 // LOC_Os02g51040 // LOC_Os06g20200 // LOC_Os06g50400 // LOC_Os12g42020 // LOC_Os03g21820 // LOC_Os02g53120 // LOC_Os05g47490 // LOC_Os07g41590 // LOC_Os05g42150
GO:0008152	P	metabolic process	754	1364	19328	34296	0.79	1	// LOC_Os10g25450 // LOC_Os03g13370 // LOC_Os02g33680 // LOC_Os06g11410 // LOC_Os06g21340 // LOC_Os01g47600 // LOC_Os09g32760 // LOC_Os08g02440 // LOC_Os12g16290 // LOC_Os10g40270 // LOC_Os05g41390 // LOC_Os05g35520 // LOC_Os04g42380 // LOC_Os02g07800 // LOC_Os09g34960 // LOC_Os07g15940 // LOC_Os01g11710 // LOC_Os02g15760 // LOC_Os11g29510 // LOC_Os03g43730 // LOC_Os05g48330 // LOC_Os01g16020 // …
GO:0005975	P	carbohydrate metabolic process	34	1364	1439	34296	1	1	// LOC_Os10g30550 // LOC_Os06g22919 // LOC_Os07g13980 // LOC_Os05g35770 // LOC_Os08g25734 // LOC_Os06g45710 // LOC_Os03g22790 // LOC_Os01g53750 // LOC_Os04g33460 // LOC_Os07g22930 // LOC_Os03g12140 // LOC_Os08g38740 // LOC_Os05g44922 // LOC_Os03g47530 // LOC_Os08g41440 // LOC_Os09g32550 // LOC_Os10g20650 // LOC_Os01g03950 // LOC_Os10g13700 // LOC_Os03g09250 // LOC_Os08g23780 // LOC_Os05g06160 // …
GO:0051234	P	establishment of localization	81	1364	3278	34296	1	1	// LOC_Os04g51440 // LOC_Os02g14980 // LOC_Os03g14840 // LOC_Os09g36760 // LOC_Os04g38840 // LOC_Os09g32760 // LOC_Os01g01350 // LOC_Os05g45820 // LOC_Os10g05690 // LOC_Os05g41750 // LOC_Os05g47490 // LOC_Os04g51172 // LOC_Os07g23720 // LOC_Os09g30210 // LOC_Os09g38710 // LOC_Os11g14000 // LOC_Os05g13320 // LOC_Os01g45860 // LOC_Os05g34030 // LOC_Os05g27820 // LOC_Os11g01530 // LOC_Os05g13630 // …
GO:0009056	P	catabolic process	58	1364	2007	34296	1	1	// LOC_Os12g07880 // LOC_Os07g22580 // LOC_Os02g02810 // LOC_Os03g15180 // LOC_Os12g40860 // LOC_Os05g43880 // LOC_Os03g04240 // LOC_Os10g30550 // LOC_Os03g15810 // LOC_Os05g47490 // LOC_Os07g30240 // LOC_Os02g56210 // LOC_Os06g45710 // LOC_Os05g48700 // LOC_Os07g12560 // LOC_Os01g03190 // LOC_Os04g54930 // LOC_Os05g34150 // LOC_Os01g12660 // LOC_Os01g36390 // LOC_Os01g55640 // LOC_Os07g43040 // …
GO:0051179	P	localization	81	1364	3278	34296	1	1	// LOC_Os04g51440 // LOC_Os02g14980 // LOC_Os03g14840 // LOC_Os09g36760 // LOC_Os04g38840 // LOC_Os09g32760 // LOC_Os01g01350 // LOC_Os05g45820 // LOC_Os10g05690 // LOC_Os05g41750 // LOC_Os05g47490 // LOC_Os04g51172 // LOC_Os07g23720 // LOC_Os09g30210 // LOC_Os09g38710 // LOC_Os11g14000 // LOC_Os05g13320 // LOC_Os01g45860 // LOC_Os05g34030 // LOC_Os05g27820 // LOC_Os11g01530 // LOC_Os05g13630 // …
GO:0019748	P	secondary metabolic process	11	1364	583	34296	1	1	// LOC_Os11g07960 // LOC_Os03g04220 // LOC_Os10g42660 // LOC_Os05g34150 // LOC_Os03g04240 // LOC_Os04g51660 // LOC_Os12g16290 // LOC_Os03g37290 // LOC_Os08g37290 // LOC_Os10g40880 // LOC_Os07g44250
GO:0051704	P	multi-organism process	12	1364	337	34296	0.69	1	// LOC_Os03g11140 // LOC_Os04g34290 // LOC_Os06g37690 // LOC_Os03g50140 // LOC_Os06g20200 // LOC_Os07g36780 // LOC_Os04g49980 // LOC_Os06g36880 // LOC_Os07g41590 // LOC_Os02g06410 // LOC_Os05g01450 // LOC_Os04g54010
GO:0009628	P	response to abiotic stimulus	94	1364	3022	34296	1	1	// LOC_Os04g33970 // LOC_Os05g43610 // LOC_Os12g04000 // LOC_Os05g41390 // LOC_Os03g52880 // LOC_Os02g01520 // LOC_Os07g44430 // LOC_Os05g34854 // LOC_Os01g29150 // LOC_Os03g17690 // LOC_Os03g57660 // LOC_Os02g30800 // LOC_Os03g61040 // LOC_Os09g25100 // LOC_Os04g24140 // LOC_Os06g11610 // LOC_Os09g30418 // LOC_Os10g28230 // LOC_Os04g48350 // LOC_Os04g54930 // LOC_Os04g56970 // LOC_Os04g49980 // …
GO:0009607	P	response to biotic stimulus	42	1364	1404	34296	0.98	1	// LOC_Os04g33970 // LOC_Os04g21950 // LOC_Os05g25850 // LOC_Os03g12790 // LOC_Os10g05690 // LOC_Os03g14900 // LOC_Os05g27780 // LOC_Os11g09418 // LOC_Os06g48300 // LOC_Os02g05686 // LOC_Os03g14080 // LOC_Os09g28440 // LOC_Os10g13700 // LOC_Os03g61120 // LOC_Os01g49200 // LOC_Os10g05600 // LOC_Os06g10230 // LOC_Os02g38386 // LOC_Os03g55670 // LOC_Os03g06670 // LOC_Os12g38150 // LOC_Os07g40310 // …
GO:0009605	P	response to external stimulus	26	1364	681	34296	0.61	1	// LOC_Os04g49920 // LOC_Os12g04000 // LOC_Os02g06410 // LOC_Os04g43710 // LOC_Os05g47490 // LOC_Os10g28230 // LOC_Os10g29310 // LOC_Os06g44500 // LOC_Os10g35580 // LOC_Os10g13700 // LOC_Os03g06670 // LOC_Os03g09250 // LOC_Os03g61040 // LOC_Os01g04330 // LOC_Os03g14900 // LOC_Os10g02814 // LOC_Os03g56950 // LOC_Os03g58570 // LOC_Os12g42020 // LOC_Os01g72250 // LOC_Os03g51030 // LOC_Os08g45030 // …
GO:0019538	P	protein metabolic process	233	1364	6088	34296	0.75	1	// LOC_Os09g19560 // LOC_Os10g25450 // LOC_Os01g39010 // LOC_Os10g01570 // LOC_Os04g42380 // LOC_Os02g33680 // LOC_Os08g40610 // LOC_Os05g43610 // LOC_Os09g30250 // LOC_Os08g02440 // LOC_Os08g32610 // LOC_Os04g43710 // LOC_Os09g02360 // LOC_Os05g34790 // LOC_Os03g12570 // LOC_Os01g55640 // LOC_Os03g04490 // LOC_Os09g37040 // LOC_Os06g35200 // LOC_Os02g01520 // LOC_Os05g19370 // LOC_Os06g41560 // …
GO:0050896	P	response to stimulus	226	1364	6928	34296	1	1	// LOC_Os04g33970 // LOC_Os06g29220 // LOC_Os01g64820 // LOC_Os09g30250 // LOC_Os12g04000 // LOC_Os04g43710 // LOC_Os05g41390 // LOC_Os10g41520 // LOC_Os04g43300 // LOC_Os06g49830 // LOC_Os06g31280 // LOC_Os03g52880 // LOC_Os02g01520 // LOC_Os07g12250 // LOC_Os03g08500 // LOC_Os04g21950 // LOC_Os04g41110 // LOC_Os07g44430 // LOC_Os03g61120 // LOC_Os01g29150 // LOC_Os07g48260 // LOC_Os01g70310 // …
GO:0043412	P	macromolecule modification	139	1364	3977	34296	0.95	1	// LOC_Os09g19560 // LOC_Os03g04490 // LOC_Os10g01570 // LOC_Os04g42260 // LOC_Os02g33680 // LOC_Os05g43610 // LOC_Os08g02440 // LOC_Os08g32610 // LOC_Os04g43710 // LOC_Os09g02360 // LOC_Os05g34790 // LOC_Os03g12570 // LOC_Os01g55640 // LOC_Os08g40280 // LOC_Os09g37040 // LOC_Os06g35200 // LOC_Os06g41560 // LOC_Os08g39210 // LOC_Os10g41390 // LOC_Os06g10230 // LOC_Os06g38990 // LOC_Os01g04230 // …
GO:0007154	P	cell communication	13	1364	512	34296	0.97	1	// LOC_Os01g68598 // LOC_Os03g11140 // LOC_Os06g37690 // LOC_Os01g72250 // LOC_Os10g13700 // LOC_Os04g43710 // LOC_Os04g34290 // LOC_Os08g37290 // LOC_Os07g36780 // LOC_Os10g29310 // LOC_Os03g58570 // LOC_Os03g09250 // LOC_Os04g54010
GO:0009856	P	pollination	12	1364	337	34296	0.69	1	// LOC_Os03g11140 // LOC_Os04g34290 // LOC_Os06g37690 // LOC_Os03g50140 // LOC_Os06g20200 // LOC_Os07g36780 // LOC_Os04g49980 // LOC_Os06g36880 // LOC_Os07g41590 // LOC_Os02g06410 // LOC_Os05g01450 // LOC_Os04g54010
GO:0032535	P	regulation of cellular component size	17	1364	567	34296	0.9	1	// LOC_Os05g34854 // LOC_Os04g51440 // LOC_Os08g42600 // LOC_Os06g44100 // LOC_Os06g21340 // LOC_Os06g10230 // LOC_Os04g29680 // LOC_Os03g44290 // LOC_Os02g51040 // LOC_Os06g20200 // LOC_Os06g50400 // LOC_Os12g42020 // LOC_Os03g21820 // LOC_Os02g53120 // LOC_Os05g47490 // LOC_Os07g41590 // LOC_Os05g42150
GO:0003677	F	DNA binding	228	1364	3291	34296	9.3e-16	2.9e-14	// LOC_Os03g48490 // LOC_Os01g64640 // LOC_Os09g13680 // LOC_Os04g52920 // LOC_Os12g06464 // LOC_Os01g36390 // LOC_Os01g47600 // LOC_Os04g55970 // LOC_Os08g41960 // LOC_Os06g48870 // LOC_Os06g06510 // LOC_Os04g49150 // LOC_Os06g49830 // LOC_Os01g52680 // LOC_Os01g74540 // LOC_Os09g38020 // LOC_Os01g62660 // LOC_Os09g35010 // LOC_Os02g07800 // LOC_Os05g02300 // LOC_Os03g08500 // LOC_Os04g21950 // …
GO:0003676	F	nucleic acid binding	288	1364	4645	34296	4.5e-14	6.9e-13	// LOC_Os03g48490 // LOC_Os01g64640 // LOC_Os08g34170 // LOC_Os04g52920 // LOC_Os12g06464 // LOC_Os05g14040 // LOC_Os01g47600 // LOC_Os04g55970 // LOC_Os02g01332 // LOC_Os08g41960 // LOC_Os06g48870 // LOC_Os06g06510 // LOC_Os04g49150 // LOC_Os06g49830 // LOC_Os01g52680 // LOC_Os01g74540 // LOC_Os09g38020 // LOC_Os01g62660 // LOC_Os09g35010 // LOC_Os08g37700 // LOC_Os02g07800 // LOC_Os05g02300 // …
GO:0016818	F	hydrolase activity, acting on acid anhydrides, in phosphorus-containing anhydrides	25	1364	109	34296	4.8e-11	2.1e-10	// LOC_Os03g17164 // LOC_Os08g44420 // LOC_Os03g02290 // LOC_Os04g28260 // LOC_Os02g12100 // LOC_Os05g33030 // LOC_Os04g30720 // LOC_Os09g25380 // LOC_Os07g01490 // LOC_Os12g39980 // LOC_Os05g38480 // LOC_Os09g35890 // LOC_Os12g42160 // LOC_Os12g36100 // LOC_Os02g36990 // LOC_Os01g42070 // LOC_Os11g35090 // LOC_Os03g38170 // LOC_Os02g50910 // LOC_Os03g39020 // LOC_Os03g53920 // LOC_Os07g44400 // …
GO:0016817	F	hydrolase activity, acting on acid anhydrides	25	1364	109	34296	4.8e-11	2.1e-10	// LOC_Os03g17164 // LOC_Os08g44420 // LOC_Os03g02290 // LOC_Os04g28260 // LOC_Os02g12100 // LOC_Os05g33030 // LOC_Os04g30720 // LOC_Os09g25380 // LOC_Os07g01490 // LOC_Os12g39980 // LOC_Os05g38480 // LOC_Os09g35890 // LOC_Os12g42160 // LOC_Os12g36100 // LOC_Os02g36990 // LOC_Os01g42070 // LOC_Os11g35090 // LOC_Os03g38170 // LOC_Os02g50910 // LOC_Os03g39020 // LOC_Os03g53920 // LOC_Os07g44400 // …
GO:0003774	F	motor activity	25	1364	109	34296	4.8e-11	2.1e-10	// LOC_Os03g17164 // LOC_Os08g44420 // LOC_Os03g02290 // LOC_Os04g28260 // LOC_Os02g12100 // LOC_Os05g33030 // LOC_Os04g30720 // LOC_Os09g25380 // LOC_Os07g01490 // LOC_Os12g39980 // LOC_Os05g38480 // LOC_Os09g35890 // LOC_Os12g42160 // LOC_Os12g36100 // LOC_Os02g36990 // LOC_Os01g42070 // LOC_Os11g35090 // LOC_Os03g38170 // LOC_Os02g50910 // LOC_Os03g39020 // LOC_Os03g53920 // LOC_Os07g44400 // …
GO:0016462	F	pyrophosphatase activity	25	1364	109	34296	4.8e-11	2.1e-10	// LOC_Os03g17164 // LOC_Os08g44420 // LOC_Os03g02290 // LOC_Os04g28260 // LOC_Os02g12100 // LOC_Os05g33030 // LOC_Os04g30720 // LOC_Os09g25380 // LOC_Os07g01490 // LOC_Os12g39980 // LOC_Os05g38480 // LOC_Os09g35890 // LOC_Os12g42160 // LOC_Os12g36100 // LOC_Os02g36990 // LOC_Os01g42070 // LOC_Os11g35090 // LOC_Os03g38170 // LOC_Os02g50910 // LOC_Os03g39020 // LOC_Os03g53920 // LOC_Os07g44400 // …
GO:0017111	F	nucleoside-triphosphatase activity	25	1364	109	34296	4.8e-11	2.1e-10	// LOC_Os03g17164 // LOC_Os08g44420 // LOC_Os03g02290 // LOC_Os04g28260 // LOC_Os02g12100 // LOC_Os05g33030 // LOC_Os04g30720 // LOC_Os09g25380 // LOC_Os07g01490 // LOC_Os12g39980 // LOC_Os05g38480 // LOC_Os09g35890 // LOC_Os12g42160 // LOC_Os12g36100 // LOC_Os02g36990 // LOC_Os01g42070 // LOC_Os11g35090 // LOC_Os03g38170 // LOC_Os02g50910 // LOC_Os03g39020 // LOC_Os03g53920 // LOC_Os07g44400 // …
GO:0030528	F	transcription regulator activity	147	1364	2374	34296	2e-07	7e-07	// LOC_Os03g48490 // LOC_Os09g13680 // LOC_Os01g52680 // LOC_Os04g21950 // LOC_Os06g11970 // LOC_Os01g47600 // LOC_Os04g55970 // LOC_Os08g41960 // LOC_Os06g49830 // LOC_Os01g74540 // LOC_Os01g62660 // LOC_Os09g35010 // LOC_Os02g07800 // LOC_Os03g08500 // LOC_Os02g15760 // LOC_Os05g32270 // LOC_Os03g43730 // LOC_Os06g10820 // LOC_Os07g48260 // LOC_Os01g70310 // LOC_Os08g25799 // LOC_Os04g39050 // …
GO:0003700	F	transcription factor activity	147	1364	2374	34296	2e-07	7e-07	// LOC_Os03g48490 // LOC_Os09g13680 // LOC_Os01g52680 // LOC_Os04g21950 // LOC_Os06g11970 // LOC_Os01g47600 // LOC_Os04g55970 // LOC_Os08g41960 // LOC_Os06g49830 // LOC_Os01g74540 // LOC_Os01g62660 // LOC_Os09g35010 // LOC_Os02g07800 // LOC_Os03g08500 // LOC_Os02g15760 // LOC_Os05g32270 // LOC_Os03g43730 // LOC_Os06g10820 // LOC_Os07g48260 // LOC_Os01g70310 // LOC_Os08g25799 // LOC_Os04g39050 // …
GO:0005198	F	structural molecule activity	56	1364	672	34296	7.3e-07	2.3e-06	// LOC_Os01g01060 // LOC_Os09g31180 // LOC_Os01g39010 // LOC_Os10g32820 // LOC_Os04g42380 // LOC_Os08g06040 // LOC_Os08g40610 // LOC_Os09g32274 // LOC_Os03g58050 // LOC_Os01g67134 // LOC_Os03g29460 // LOC_Os02g01560 // LOC_Os01g47340 // LOC_Os09g37910 // LOC_Os01g54870 // LOC_Os02g21660 // LOC_Os02g53230 // LOC_Os05g19370 // LOC_Os03g07290 // LOC_Os02g01332 // LOC_Os03g08440 // LOC_Os11g37510 // …
GO:0005488	F	binding	662	1364	15115	34296	0.00064	0.0018	// LOC_Os10g25450 // LOC_Os03g13370 // LOC_Os02g33680 // LOC_Os06g11410 // LOC_Os06g21340 // LOC_Os01g47600 // LOC_Os08g02440 // LOC_Os11g14000 // LOC_Os05g43690 // LOC_Os02g07800 // LOC_Os05g48340 // LOC_Os04g46892 // LOC_Os02g15760 // LOC_Os03g43730 // LOC_Os02g49820 // LOC_Os01g16020 // LOC_Os01g05630 // LOC_Os07g07974 // LOC_Os07g40310 // LOC_Os01g11550 // LOC_Os11g06840 // LOC_Os12g24320 // …
GO:0003682	F	chromatin binding	7	1364	49	34296	0.0053	0.014	// LOC_Os09g37910 // LOC_Os04g18090 // LOC_Os06g04020 // LOC_Os04g51000 // LOC_Os11g34300 // LOC_Os02g36710 // LOC_Os02g45980
GO:0030234	F	enzyme regulator activity	27	1364	409	34296	0.01	0.025	// LOC_Os03g04490 // LOC_Os07g22580 // LOC_Os06g11410 // LOC_Os06g21340 // LOC_Os03g11040 // LOC_Os09g31450 // LOC_Os05g48640 // LOC_Os10g40270 // LOC_Os05g41390 // LOC_Os07g38130 // LOC_Os01g56010 // LOC_Os03g11140 // LOC_Os03g15180 // LOC_Os04g47580 // LOC_Os07g42860 // LOC_Os01g13229 // LOC_Os04g47170 // LOC_Os01g59120 // LOC_Os02g16909 // LOC_Os12g31810 // LOC_Os06g51110 // LOC_Os10g25320 // …
GO:0005102	F	receptor binding	6	1364	69	34296	0.067	0.15	// LOC_Os06g31280 // LOC_Os11g14420 // LOC_Os10g02814 // LOC_Os06g32600 // LOC_Os03g58870 // LOC_Os05g36360
GO:0003723	F	RNA binding	41	1364	876	34296	0.17	0.35	// LOC_Os09g31180 // LOC_Os07g46820 // LOC_Os04g39250 // LOC_Os01g72650 // LOC_Os03g58050 // LOC_Os01g67134 // LOC_Os11g14300 // LOC_Os03g18720 // LOC_Os11g19730 // LOC_Os02g56210 // LOC_Os02g21660 // LOC_Os08g31810 // LOC_Os03g17760 // LOC_Os02g54700 // LOC_Os08g37700 // LOC_Os03g21140 // LOC_Os11g37080 // LOC_Os05g13630 // LOC_Os03g21160 // LOC_Os02g01332 // LOC_Os07g25740 // LOC_Os11g37510 // …
GO:0005515	F	protein binding	204	1364	4910	34296	0.27	0.51	// LOC_Os09g19560 // LOC_Os10g25450 // LOC_Os01g52680 // LOC_Os06g11410 // LOC_Os06g21340 // LOC_Os04g33560 // LOC_Os08g41960 // LOC_Os01g09470 // LOC_Os06g06510 // LOC_Os09g11440 // LOC_Os06g49830 // LOC_Os11g14000 // LOC_Os09g38020 // LOC_Os03g04490 // LOC_Os06g31280 // LOC_Os02g45940 // LOC_Os02g01520 // LOC_Os03g11140 // LOC_Os03g54170 // LOC_Os04g21950 // LOC_Os03g55200 // LOC_Os01g16020 // …
GO:0000166	F	nucleotide binding	144	1364	3490	34296	0.34	0.62	// LOC_Os12g07880 // LOC_Os06g29220 // LOC_Os08g02440 // LOC_Os03g02290 // LOC_Os03g18720 // LOC_Os08g37700 // LOC_Os03g21140 // LOC_Os06g35200 // LOC_Os08g34380 // LOC_Os01g12660 // LOC_Os04g46892 // LOC_Os04g30720 // LOC_Os02g49820 // LOC_Os05g38480 // LOC_Os02g30800 // LOC_Os06g38990 // LOC_Os01g04230 // LOC_Os12g36100 // LOC_Os09g36760 // LOC_Os12g24320 // LOC_Os04g29680 // LOC_Os03g54091 // …
GO:0030246	F	carbohydrate binding	11	1364	280	34296	0.56	0.96	// LOC_Os05g03450 // LOC_Os05g43690 // LOC_Os05g12150 // LOC_Os06g41560 // LOC_Os06g37690 // LOC_Os01g73440 // LOC_Os04g34290 // LOC_Os07g36780 // LOC_Os08g40280 // LOC_Os03g30890 // LOC_Os04g54010
GO:0060089	F	molecular transducer activity	14	1364	455	34296	0.86	1	// LOC_Os04g51110 // LOC_Os02g05686 // LOC_Os10g02814 // LOC_Os03g51030 // LOC_Os02g47180 // LOC_Os08g32600 // LOC_Os01g08140 // LOC_Os12g07874 // LOC_Os01g74146 // LOC_Os01g43440 // LOC_Os06g08550 // LOC_Os06g10230 // LOC_Os09g21510 // LOC_Os03g52880
GO:0016740	F	transferase activity	171	1364	5200	34296	1	1	// LOC_Os09g19560 // LOC_Os10g01570 // LOC_Os01g64820 // LOC_Os09g32760 // LOC_Os08g02440 // LOC_Os04g43710 // LOC_Os09g02360 // LOC_Os12g26060 // LOC_Os03g12570 // LOC_Os05g35520 // LOC_Os08g40280 // LOC_Os06g35200 // LOC_Os07g15940 // LOC_Os06g41560 // LOC_Os08g38740 // LOC_Os08g39210 // LOC_Os10g41390 // LOC_Os06g10230 // LOC_Os06g22560 // LOC_Os06g38990 // LOC_Os08g40580 // LOC_Os07g03260 // …
GO:0019825	F	oxygen binding	10	1364	390	34296	0.94	1	// LOC_Os07g33580 // LOC_Os08g43390 // LOC_Os10g26340 // LOC_Os02g11020 // LOC_Os01g29150 // LOC_Os03g37290 // LOC_Os06g22340 // LOC_Os10g05020 // LOC_Os03g12510 // LOC_Os01g59020
GO:0016787	F	hydrolase activity	139	1364	4293	34296	1	1	// LOC_Os10g25450 // LOC_Os08g34170 // LOC_Os01g11710 // LOC_Os09g30250 // LOC_Os09g32760 // LOC_Os10g38860 // LOC_Os03g02290 // LOC_Os04g28260 // LOC_Os01g63990 // LOC_Os03g38170 // LOC_Os01g12660 // LOC_Os04g30720 // LOC_Os07g43040 // LOC_Os05g48330 // LOC_Os03g57660 // LOC_Os01g03950 // LOC_Os06g22560 // LOC_Os06g03080 // LOC_Os03g63300 // LOC_Os05g06160 // LOC_Os12g24320 // LOC_Os03g54091 // …
GO:0016301	F	kinase activity	88	1364	2699	34296	0.98	1	// LOC_Os08g02440 // LOC_Os04g43710 // LOC_Os09g02360 // LOC_Os08g40280 // LOC_Os06g35200 // LOC_Os07g15940 // LOC_Os06g41560 // LOC_Os08g39210 // LOC_Os10g41390 // LOC_Os06g10230 // LOC_Os06g38990 // LOC_Os01g04230 // LOC_Os01g65940 // LOC_Os04g29680 // LOC_Os08g32600 // LOC_Os05g40540 // LOC_Os08g27780 // LOC_Os02g32610 // LOC_Os06g17490 // LOC_Os11g14420 // LOC_Os07g36780 // LOC_Os05g11750 // …
GO:0016788	F	hydrolase activity, acting on ester bonds	6	1364	258	34296	0.94	1	// LOC_Os08g34170 // LOC_Os05g39530 // LOC_Os07g06410 // LOC_Os01g47180 // LOC_Os03g58600 // LOC_Os08g06880
GO:0003824	F	catalytic activity	419	1364	13508	34296	1	1	// LOC_Os10g25450 // LOC_Os02g33680 // LOC_Os09g32760 // LOC_Os08g02440 // LOC_Os01g59100 // LOC_Os07g15940 // LOC_Os05g48330 // LOC_Os01g16020 // LOC_Os07g03260 // LOC_Os05g06160 // LOC_Os12g24320 // LOC_Os08g32600 // LOC_Os04g48950 // LOC_Os03g38170 // LOC_Os04g24140 // LOC_Os12g35570 // LOC_Os09g30418 // LOC_Os02g37920 // LOC_Os02g32060 // LOC_Os08g02220 // LOC_Os05g36360 // LOC_Os05g11750 // …
GO:0016772	F	transferase activity, transferring phosphorus-containing groups	88	1364	2699	34296	0.98	1	// LOC_Os08g02440 // LOC_Os04g43710 // LOC_Os09g02360 // LOC_Os08g40280 // LOC_Os06g35200 // LOC_Os07g15940 // LOC_Os06g41560 // LOC_Os08g39210 // LOC_Os10g41390 // LOC_Os06g10230 // LOC_Os06g38990 // LOC_Os01g04230 // LOC_Os01g65940 // LOC_Os04g29680 // LOC_Os08g32600 // LOC_Os05g40540 // LOC_Os08g27780 // LOC_Os02g32610 // LOC_Os06g17490 // LOC_Os11g14420 // LOC_Os07g36780 // LOC_Os05g11750 // …
GO:0005215	F	transporter activity	36	1364	2021	34296	1	1	// LOC_Os09g32760 // LOC_Os03g12790 // LOC_Os10g05690 // LOC_Os05g41750 // LOC_Os05g47490 // LOC_Os04g51172 // LOC_Os05g34030 // LOC_Os05g13320 // LOC_Os05g27820 // LOC_Os03g60880 // LOC_Os03g14080 // LOC_Os04g47900 // LOC_Os07g43040 // LOC_Os07g12330 // LOC_Os07g23720 // LOC_Os03g04480 // LOC_Os08g28170 // LOC_Os10g22039 // LOC_Os03g18190 // LOC_Os01g67740 // LOC_Os12g04000 // LOC_Os01g24010 // …
GO:0008289	F	lipid binding	11	1364	346	34296	0.81	1	// LOC_Os03g15180 // LOC_Os10g35480 // LOC_Os11g05470 // LOC_Os03g11140 // LOC_Os12g41140 // LOC_Os01g60740 // LOC_Os02g32950 // LOC_Os02g44040 // LOC_Os04g38840 // LOC_Os03g07100 // LOC_Os11g14000
GO:0004518	F	nuclease activity	6	1364	258	34296	0.94	1	// LOC_Os08g34170 // LOC_Os05g39530 // LOC_Os07g06410 // LOC_Os01g47180 // LOC_Os03g58600 // LOC_Os08g06880
GO:0004871	F	signal transducer activity	14	1364	455	34296	0.86	1	// LOC_Os04g51110 // LOC_Os02g05686 // LOC_Os10g02814 // LOC_Os03g51030 // LOC_Os02g47180 // LOC_Os08g32600 // LOC_Os01g08140 // LOC_Os12g07874 // LOC_Os01g74146 // LOC_Os01g43440 // LOC_Os06g08550 // LOC_Os06g10230 // LOC_Os09g21510 // LOC_Os03g52880
GO:0008135	F	translation factor activity, nucleic acid binding	7	1364	188	34296	0.62	1	// LOC_Os02g54700 // LOC_Os01g19990 // LOC_Os10g25320 // LOC_Os02g12794 // LOC_Os05g47480 // LOC_Os06g32860 // LOC_Os05g01450
GO:0005634	C	nucleus	272	1364	4212	34296	3.1e-15	1.2e-13	// LOC_Os09g19560 // LOC_Os09g31180 // LOC_Os08g34170 // LOC_Os01g52680 // LOC_Os06g11410 // LOC_Os01g64820 // LOC_Os01g47600 // LOC_Os08g41960 // LOC_Os09g02360 // LOC_Os06g48870 // LOC_Os02g45570 // LOC_Os05g34790 // LOC_Os09g11440 // LOC_Os06g49830 // LOC_Os10g01570 // LOC_Os07g07610 // LOC_Os04g51190 // LOC_Os01g55640 // LOC_Os09g35010 // LOC_Os05g19370 // LOC_Os03g08500 // LOC_Os04g21950 // …
GO:0043232	C	intracellular non-membrane-bounded organelle	94	1364	1237	34296	9.5e-09	1.3e-07	// LOC_Os08g40610 // LOC_Os01g39010 // LOC_Os10g32820 // LOC_Os04g42380 // LOC_Os09g11440 // LOC_Os05g19370 // LOC_Os04g58830 // LOC_Os01g05630 // LOC_Os12g03090 // LOC_Os08g42920 // LOC_Os09g32976 // LOC_Os03g07290 // LOC_Os02g18380 // LOC_Os02g18550 // LOC_Os12g34510 // LOC_Os03g38170 // LOC_Os01g68104 // LOC_Os09g32274 // LOC_Os01g04330 // LOC_Os06g20370 // LOC_Os04g28180 // LOC_Os08g16610 // …
GO:0043228	C	non-membrane-bounded organelle	94	1364	1237	34296	9.5e-09	1.3e-07	// LOC_Os08g40610 // LOC_Os01g39010 // LOC_Os10g32820 // LOC_Os04g42380 // LOC_Os09g11440 // LOC_Os05g19370 // LOC_Os04g58830 // LOC_Os01g05630 // LOC_Os12g03090 // LOC_Os08g42920 // LOC_Os09g32976 // LOC_Os03g07290 // LOC_Os02g18380 // LOC_Os02g18550 // LOC_Os12g34510 // LOC_Os03g38170 // LOC_Os01g68104 // LOC_Os09g32274 // LOC_Os01g04330 // LOC_Os06g20370 // LOC_Os04g28180 // LOC_Os08g16610 // …
GO:0005840	C	ribosome	55	1364	624	34296	1.8e-07	1.2e-06	// LOC_Os01g01060 // LOC_Os09g31180 // LOC_Os01g39010 // LOC_Os10g32820 // LOC_Os04g42380 // LOC_Os08g06040 // LOC_Os08g40610 // LOC_Os09g32274 // LOC_Os03g58050 // LOC_Os01g67134 // LOC_Os03g29460 // LOC_Os02g01560 // LOC_Os02g21660 // LOC_Os01g54870 // LOC_Os02g53230 // LOC_Os05g19370 // LOC_Os03g07290 // LOC_Os02g01332 // LOC_Os03g08440 // LOC_Os11g37510 // LOC_Os07g10660 // LOC_Os03g22180 // …
GO:0030529	C	ribonucleoprotein complex	55	1364	624	34296	1.8e-07	1.2e-06	// LOC_Os01g01060 // LOC_Os09g31180 // LOC_Os01g39010 // LOC_Os10g32820 // LOC_Os04g42380 // LOC_Os08g06040 // LOC_Os08g40610 // LOC_Os09g32274 // LOC_Os03g58050 // LOC_Os01g67134 // LOC_Os03g29460 // LOC_Os02g01560 // LOC_Os02g21660 // LOC_Os01g54870 // LOC_Os02g53230 // LOC_Os05g19370 // LOC_Os03g07290 // LOC_Os02g01332 // LOC_Os03g08440 // LOC_Os11g37510 // LOC_Os07g10660 // LOC_Os03g22180 // …
GO:0032991	C	macromolecular complex	55	1364	624	34296	1.8e-07	1.2e-06	// LOC_Os01g01060 // LOC_Os09g31180 // LOC_Os01g39010 // LOC_Os10g32820 // LOC_Os04g42380 // LOC_Os08g06040 // LOC_Os08g40610 // LOC_Os09g32274 // LOC_Os03g58050 // LOC_Os01g67134 // LOC_Os03g29460 // LOC_Os02g01560 // LOC_Os02g21660 // LOC_Os01g54870 // LOC_Os02g53230 // LOC_Os05g19370 // LOC_Os03g07290 // LOC_Os02g01332 // LOC_Os03g08440 // LOC_Os11g37510 // LOC_Os07g10660 // LOC_Os03g22180 // …
GO:0005730	C	nucleolus	40	1364	495	34296	5.1e-05	0.00029	// LOC_Os09g31180 // LOC_Os08g16610 // LOC_Os08g06040 // LOC_Os02g09980 // LOC_Os01g67134 // LOC_Os09g01650 // LOC_Os01g62230 // LOC_Os02g01560 // LOC_Os07g08710 // LOC_Os06g51380 // LOC_Os11g37080 // LOC_Os05g19370 // LOC_Os10g35580 // LOC_Os04g58830 // LOC_Os02g01332 // LOC_Os10g13700 // LOC_Os11g05160 // LOC_Os08g31810 // LOC_Os01g05630 // LOC_Os06g36160 // LOC_Os01g32890 // LOC_Os03g58430 // …
GO:0031974	C	membrane-enclosed lumen	50	1364	743	34296	0.00043	0.0016	// LOC_Os09g31180 // LOC_Os08g16610 // LOC_Os08g06040 // LOC_Os02g09980 // LOC_Os01g67134 // LOC_Os09g01650 // LOC_Os03g18720 // LOC_Os02g07450 // LOC_Os01g62230 // LOC_Os02g01560 // LOC_Os07g08710 // LOC_Os06g51380 // LOC_Os11g37080 // LOC_Os05g19370 // LOC_Os10g35580 // LOC_Os04g58830 // LOC_Os02g01332 // LOC_Os07g07610 // LOC_Os10g13700 // LOC_Os11g05160 // LOC_Os08g31810 // LOC_Os01g05630 // …
GO:0031981	C	nuclear lumen	50	1364	743	34296	0.00043	0.0016	// LOC_Os09g31180 // LOC_Os08g16610 // LOC_Os08g06040 // LOC_Os02g09980 // LOC_Os01g67134 // LOC_Os09g01650 // LOC_Os03g18720 // LOC_Os02g07450 // LOC_Os01g62230 // LOC_Os02g01560 // LOC_Os07g08710 // LOC_Os06g51380 // LOC_Os11g37080 // LOC_Os05g19370 // LOC_Os10g35580 // LOC_Os04g58830 // LOC_Os02g01332 // LOC_Os07g07610 // LOC_Os10g13700 // LOC_Os11g05160 // LOC_Os08g31810 // LOC_Os01g05630 // …
GO:0043233	C	organelle lumen	50	1364	743	34296	0.00043	0.0016	// LOC_Os09g31180 // LOC_Os08g16610 // LOC_Os08g06040 // LOC_Os02g09980 // LOC_Os01g67134 // LOC_Os09g01650 // LOC_Os03g18720 // LOC_Os02g07450 // LOC_Os01g62230 // LOC_Os02g01560 // LOC_Os07g08710 // LOC_Os06g51380 // LOC_Os11g37080 // LOC_Os05g19370 // LOC_Os10g35580 // LOC_Os04g58830 // LOC_Os02g01332 // LOC_Os07g07610 // LOC_Os10g13700 // LOC_Os11g05160 // LOC_Os08g31810 // LOC_Os01g05630 // …
GO:0070013	C	intracellular organelle lumen	50	1364	743	34296	0.00043	0.0016	// LOC_Os09g31180 // LOC_Os08g16610 // LOC_Os08g06040 // LOC_Os02g09980 // LOC_Os01g67134 // LOC_Os09g01650 // LOC_Os03g18720 // LOC_Os02g07450 // LOC_Os01g62230 // LOC_Os02g01560 // LOC_Os07g08710 // LOC_Os06g51380 // LOC_Os11g37080 // LOC_Os05g19370 // LOC_Os10g35580 // LOC_Os04g58830 // LOC_Os02g01332 // LOC_Os07g07610 // LOC_Os10g13700 // LOC_Os11g05160 // LOC_Os08g31810 // LOC_Os01g05630 // …
GO:0044428	C	nuclear part	52	1364	844	34296	0.0021	0.006	// LOC_Os09g31180 // LOC_Os08g16610 // LOC_Os08g06040 // LOC_Os02g09980 // LOC_Os01g67134 // LOC_Os09g01650 // LOC_Os03g18720 // LOC_Os02g07450 // LOC_Os01g62230 // LOC_Os02g01560 // LOC_Os07g08710 // LOC_Os06g51380 // LOC_Os11g37080 // LOC_Os05g19370 // LOC_Os10g35580 // LOC_Os04g58830 // LOC_Os02g01332 // LOC_Os07g07610 // LOC_Os10g13700 // LOC_Os11g05160 // LOC_Os08g31810 // LOC_Os01g05630 // …
GO:0044446	C	intracellular organelle part	52	1364	844	34296	0.0021	0.006	// LOC_Os09g31180 // LOC_Os08g16610 // LOC_Os08g06040 // LOC_Os02g09980 // LOC_Os01g67134 // LOC_Os09g01650 // LOC_Os03g18720 // LOC_Os02g07450 // LOC_Os01g62230 // LOC_Os02g01560 // LOC_Os07g08710 // LOC_Os06g51380 // LOC_Os11g37080 // LOC_Os05g19370 // LOC_Os10g35580 // LOC_Os04g58830 // LOC_Os02g01332 // LOC_Os07g07610 // LOC_Os10g13700 // LOC_Os11g05160 // LOC_Os08g31810 // LOC_Os01g05630 // …
GO:0044422	C	organelle part	52	1364	844	34296	0.0021	0.006	// LOC_Os09g31180 // LOC_Os08g16610 // LOC_Os08g06040 // LOC_Os02g09980 // LOC_Os01g67134 // LOC_Os09g01650 // LOC_Os03g18720 // LOC_Os02g07450 // LOC_Os01g62230 // LOC_Os02g01560 // LOC_Os07g08710 // LOC_Os06g51380 // LOC_Os11g37080 // LOC_Os05g19370 // LOC_Os10g35580 // LOC_Os04g58830 // LOC_Os02g01332 // LOC_Os07g07610 // LOC_Os10g13700 // LOC_Os11g05160 // LOC_Os08g31810 // LOC_Os01g05630 // …
GO:0005856	C	cytoskeleton	18	1364	264	34296	0.024	0.065	// LOC_Os05g10580 // LOC_Os04g51440 // LOC_Os02g26140 // LOC_Os01g15480 // LOC_Os02g36990 // LOC_Os10g35580 // LOC_Os07g01490 // LOC_Os01g04330 // LOC_Os03g55620 // LOC_Os01g09580 // LOC_Os01g49200 // LOC_Os01g46810 // LOC_Os09g11440 // LOC_Os09g26999 // LOC_Os11g29350 // LOC_Os03g38170 // LOC_Os06g20370 // LOC_Os04g38880
GO:0043229	C	intracellular organelle	518	1364	12251	34296	0.047	0.11	// LOC_Os08g40610 // LOC_Os04g42380 // LOC_Os05g48340 // LOC_Os06g11410 // LOC_Os01g47600 // LOC_Os01g40070 // LOC_Os06g05000 // LOC_Os08g37700 // LOC_Os03g13770 // LOC_Os02g15760 // LOC_Os02g38820 // LOC_Os02g49820 // LOC_Os01g16020 // LOC_Os01g05630 // LOC_Os12g03090 // LOC_Os07g40310 // LOC_Os12g24320 // LOC_Os07g42860 // LOC_Os02g18380 // LOC_Os01g37825 // LOC_Os06g49060 // LOC_Os06g04990 // …
GO:0043226	C	organelle	518	1364	12251	34296	0.047	0.11	// LOC_Os08g40610 // LOC_Os04g42380 // LOC_Os05g48340 // LOC_Os06g11410 // LOC_Os01g47600 // LOC_Os01g40070 // LOC_Os06g05000 // LOC_Os08g37700 // LOC_Os03g13770 // LOC_Os02g15760 // LOC_Os02g38820 // LOC_Os02g49820 // LOC_Os01g16020 // LOC_Os01g05630 // LOC_Os12g03090 // LOC_Os07g40310 // LOC_Os12g24320 // LOC_Os07g42860 // LOC_Os02g18380 // LOC_Os01g37825 // LOC_Os06g49060 // LOC_Os06g04990 // …
GO:0043231	C	intracellular membrane-bounded organelle	489	1364	11878	34296	0.18	0.39	// LOC_Os08g40610 // LOC_Os08g33530 // LOC_Os05g48340 // LOC_Os06g11410 // LOC_Os01g47600 // LOC_Os01g40070 // LOC_Os06g05000 // LOC_Os08g37700 // LOC_Os03g13770 // LOC_Os02g15760 // LOC_Os02g38820 // LOC_Os02g49820 // LOC_Os01g16020 // LOC_Os01g05630 // LOC_Os12g03090 // LOC_Os07g40310 // LOC_Os12g24320 // LOC_Os07g42860 // LOC_Os03g20580 // LOC_Os06g49060 // LOC_Os06g04990 // LOC_Os06g03980 // …
GO:0043227	C	membrane-bounded organelle	489	1364	11878	34296	0.18	0.39	// LOC_Os08g40610 // LOC_Os08g33530 // LOC_Os05g48340 // LOC_Os06g11410 // LOC_Os01g47600 // LOC_Os01g40070 // LOC_Os06g05000 // LOC_Os08g37700 // LOC_Os03g13770 // LOC_Os02g15760 // LOC_Os02g38820 // LOC_Os02g49820 // LOC_Os01g16020 // LOC_Os01g05630 // LOC_Os12g03090 // LOC_Os07g40310 // LOC_Os12g24320 // LOC_Os07g42860 // LOC_Os03g20580 // LOC_Os06g49060 // LOC_Os06g04990 // LOC_Os06g03980 // …
GO:0005622	C	intracellular	615	1364	15144	34296	0.26	0.51	// LOC_Os08g40610 // LOC_Os04g51110 // LOC_Os04g42380 // LOC_Os05g48340 // LOC_Os06g11410 // LOC_Os06g21340 // LOC_Os01g47600 // LOC_Os05g41390 // LOC_Os01g40070 // LOC_Os06g05000 // LOC_Os11g14000 // LOC_Os10g13700 // LOC_Os03g13770 // LOC_Os02g15760 // LOC_Os02g38820 // LOC_Os02g49820 // LOC_Os01g16020 // LOC_Os01g05630 // LOC_Os12g03090 // LOC_Os07g40310 // LOC_Os11g06840 // LOC_Os12g24320 // …
GO:0030312	C	external encapsulating structure	51	1364	1189	34296	0.32	0.6	// LOC_Os01g01060 // LOC_Os10g25450 // LOC_Os04g59190 // LOC_Os04g42380 // LOC_Os09g36110 // LOC_Os09g31450 // LOC_Os09g30250 // LOC_Os03g28980 // LOC_Os03g58050 // LOC_Os10g30550 // LOC_Os05g40990 // LOC_Os06g22919 // LOC_Os07g48020 // LOC_Os11g16590 // LOC_Os07g38130 // LOC_Os03g12510 // LOC_Os02g51970 // LOC_Os09g23220 // LOC_Os01g53750 // LOC_Os02g52040 // LOC_Os06g37150 // LOC_Os03g60880 // …
GO:0005618	C	cell wall	50	1364	1179	34296	0.35	0.63	// LOC_Os01g01060 // LOC_Os10g25450 // LOC_Os04g59190 // LOC_Os04g42380 // LOC_Os09g36110 // LOC_Os09g31450 // LOC_Os09g30250 // LOC_Os03g28980 // LOC_Os03g58050 // LOC_Os10g30550 // LOC_Os05g40990 // LOC_Os06g22919 // LOC_Os11g16590 // LOC_Os07g38130 // LOC_Os03g12510 // LOC_Os02g51970 // LOC_Os09g23220 // LOC_Os01g53750 // LOC_Os02g52040 // LOC_Os06g37150 // LOC_Os03g60880 // LOC_Os10g35580 // …
GO:0005654	C	nucleoplasm	12	1364	290	34296	0.49	0.85	// LOC_Os02g39720 // LOC_Os05g44900 // LOC_Os04g49370 // LOC_Os03g51550 // LOC_Os02g45930 // LOC_Os03g51030 // LOC_Os03g38960 // LOC_Os07g07610 // LOC_Os03g18720 // LOC_Os02g07450 // LOC_Os03g29470 // LOC_Os03g59550
GO:0044424	C	intracellular part	577	1364	14514	34296	0.52	0.86	// LOC_Os08g40610 // LOC_Os04g42380 // LOC_Os05g48340 // LOC_Os06g11410 // LOC_Os06g21340 // LOC_Os01g47600 // LOC_Os05g41390 // LOC_Os01g40070 // LOC_Os06g05000 // LOC_Os11g14000 // LOC_Os08g37700 // LOC_Os03g13770 // LOC_Os02g15760 // LOC_Os02g38820 // LOC_Os02g49820 // LOC_Os01g16020 // LOC_Os01g05630 // LOC_Os12g03090 // LOC_Os07g40310 // LOC_Os12g24320 // LOC_Os07g42860 // LOC_Os02g18380 // …
GO:0005783	C	endoplasmic reticulum	15	1364	768	34296	1	1	// LOC_Os06g19590 // LOC_Os03g47530 // LOC_Os02g01520 // LOC_Os01g62630 // LOC_Os06g45480 // LOC_Os10g05020 // LOC_Os03g56820 // LOC_Os05g40990 // LOC_Os03g21110 // LOC_Os01g22230 // LOC_Os03g53580 // LOC_Os02g32610 // LOC_Os03g05520 // LOC_Os03g58570 // LOC_Os09g37650
GO:0005773	C	vacuole	56	1364	1723	34296	0.95	1	// LOC_Os07g48090 // LOC_Os01g01060 // LOC_Os02g14980 // LOC_Os04g59190 // LOC_Os05g48340 // LOC_Os07g48700 // LOC_Os03g28980 // LOC_Os12g04000 // LOC_Os01g67134 // LOC_Os02g01332 // LOC_Os03g38010 // LOC_Os01g40070 // LOC_Os03g07000 // LOC_Os09g38020 // LOC_Os06g45710 // LOC_Os01g54870 // LOC_Os08g23470 // LOC_Os02g04690 // LOC_Os03g13770 // LOC_Os02g47320 // LOC_Os07g15880 // LOC_Os09g31180 // …
GO:0016020	C	membrane	229	1364	8187	34296	1	1	// LOC_Os09g07800 // LOC_Os04g58280 // LOC_Os04g51110 // LOC_Os04g42380 // LOC_Os05g48340 // LOC_Os01g74146 // LOC_Os02g58470 // LOC_Os12g04000 // LOC_Os02g01332 // LOC_Os09g24970 // LOC_Os01g40070 // LOC_Os04g52920 // LOC_Os11g14000 // LOC_Os03g10150 // LOC_Os01g42210 // LOC_Os03g56782 // LOC_Os05g43690 // LOC_Os05g27820 // LOC_Os02g01520 // LOC_Os07g15940 // LOC_Os05g19370 // LOC_Os01g68104 // …
GO:0005777	C	peroxisome	5	1364	301	34296	0.99	1	// LOC_Os12g07880 // LOC_Os03g19250 // LOC_Os05g13620 // LOC_Os05g13630 // LOC_Os03g57220
GO:0042579	C	microbody	5	1364	301	34296	0.99	1	// LOC_Os12g07880 // LOC_Os03g19250 // LOC_Os05g13620 // LOC_Os05g13630 // LOC_Os03g57220
GO:0005794	C	Golgi apparatus	7	1364	460	34296	1	1	// LOC_Os03g07000 // LOC_Os08g03420 // LOC_Os05g40720 // LOC_Os07g36610 // LOC_Os07g09630 // LOC_Os12g36890 // LOC_Os11g38860
GO:0005829	C	cytosol	115	1364	3345	34296	0.95	1	// LOC_Os09g19560 // LOC_Os04g58280 // LOC_Os04g42380 // LOC_Os12g26060 // LOC_Os01g16890 // LOC_Os06g04600 // LOC_Os09g38020 // LOC_Os10g13700 // LOC_Os05g34150 // LOC_Os03g13770 // LOC_Os06g32860 // LOC_Os04g45000 // LOC_Os08g42920 // LOC_Os09g32976 // LOC_Os12g35570 // LOC_Os02g18380 // LOC_Os02g18550 // LOC_Os01g52260 // LOC_Os01g67134 // LOC_Os06g10420 // LOC_Os04g24140 // LOC_Os04g49420 // …
GO:0009579	C	thylakoid	12	1364	772	34296	1	1	// LOC_Os01g59080 // LOC_Os11g37080 // LOC_Os06g29220 // LOC_Os03g15180 // LOC_Os09g26730 // LOC_Os01g25065 // LOC_Os02g57060 // LOC_Os10g30550 // LOC_Os04g56970 // LOC_Os01g16020 // LOC_Os11g16770 // LOC_Os11g16590
GO:0044444	C	cytoplasmic part	335	1364	10930	34296	1	1	// LOC_Os09g19560 // LOC_Os09g31180 // LOC_Os04g33970 // LOC_Os04g58280 // LOC_Os10g32820 // LOC_Os04g42380 // LOC_Os05g48340 // LOC_Os06g29220 // LOC_Os09g37510 // LOC_Os01g47600 // LOC_Os09g32274 // LOC_Os01g39010 // LOC_Os02g01332 // LOC_Os12g26060 // LOC_Os01g40070 // LOC_Os06g05000 // LOC_Os09g11440 // LOC_Os06g04600 // LOC_Os03g63380 // LOC_Os09g38020 // LOC_Os02g32610 // LOC_Os09g35010 // …
GO:0005739	C	mitochondrion	58	1364	1611	34296	0.79	1	// LOC_Os03g48490 // LOC_Os08g40610 // LOC_Os01g07610 // LOC_Os06g13720 // LOC_Os09g37510 // LOC_Os09g32274 // LOC_Os02g57060 // LOC_Os10g30550 // LOC_Os06g05020 // LOC_Os03g01365 // LOC_Os06g05000 // LOC_Os05g43770 // LOC_Os01g47340 // LOC_Os06g11060 // LOC_Os11g01530 // LOC_Os01g22900 // LOC_Os06g29220 // LOC_Os03g18420 // LOC_Os07g15880 // LOC_Os03g01600 // LOC_Os04g47900 // LOC_Os11g05160 // …
GO:0044464	C	cell part	738	1364	19532	34296	0.98	1	// LOC_Os10g25450 // LOC_Os04g51110 // LOC_Os04g42380 // LOC_Os05g48340 // LOC_Os06g11410 // LOC_Os06g21340 // LOC_Os01g47600 // LOC_Os05g41390 // LOC_Os01g40070 // LOC_Os06g05000 // LOC_Os11g14000 // LOC_Os01g42210 // LOC_Os03g56782 // LOC_Os05g43690 // LOC_Os07g15940 // LOC_Os03g13770 // LOC_Os02g15760 // LOC_Os02g38820 // LOC_Os02g49820 // LOC_Os01g16020 // LOC_Os01g05630 // LOC_Os08g31930 // …
GO:0005623	C	cell	824	1364	22048	34296	1	1	// LOC_Os10g25450 // LOC_Os04g51110 // LOC_Os04g42380 // LOC_Os05g48340 // LOC_Os06g11410 // LOC_Os06g21340 // LOC_Os01g47600 // LOC_Os08g02440 // LOC_Os05g41390 // LOC_Os01g40070 // LOC_Os06g05000 // LOC_Os03g21820 // LOC_Os11g14000 // LOC_Os01g42210 // LOC_Os03g56782 // LOC_Os05g43690 // LOC_Os07g15940 // LOC_Os03g13770 // LOC_Os02g15760 // LOC_Os02g38820 // LOC_Os02g49820 // LOC_Os01g16020 // …
GO:0009536	C	plastid	146	1364	4703	34296	1	1	// LOC_Os12g07880 // LOC_Os04g33970 // LOC_Os06g29220 // LOC_Os01g74146 // LOC_Os01g47600 // LOC_Os01g40070 // LOC_Os11g14240 // LOC_Os09g11440 // LOC_Os09g38020 // LOC_Os09g35010 // LOC_Os08g37700 // LOC_Os02g38820 // LOC_Os03g61120 // LOC_Os07g43040 // LOC_Os02g49820 // LOC_Os01g16020 // LOC_Os05g38480 // LOC_Os12g03090 // LOC_Os06g22560 // LOC_Os03g55670 // LOC_Os05g34470 // LOC_Os02g29400 // …
GO:0005886	C	plasma membrane	130	1364	4240	34296	1	1	// LOC_Os09g07800 // LOC_Os04g58280 // LOC_Os04g51110 // LOC_Os03g56782 // LOC_Os01g74146 // LOC_Os12g04000 // LOC_Os01g40070 // LOC_Os04g52920 // LOC_Os03g10150 // LOC_Os01g63310 // LOC_Os05g27820 // LOC_Os02g01520 // LOC_Os07g15940 // LOC_Os03g17690 // LOC_Os07g23720 // LOC_Os03g14900 // LOC_Os07g40150 // LOC_Os04g29680 // LOC_Os02g18550 // LOC_Os01g67134 // LOC_Os08g27780 // LOC_Os09g37040 // …
GO:0005737	C	cytoplasm	379	1364	11866	34296	1	1	// LOC_Os08g40610 // LOC_Os04g42380 // LOC_Os05g48340 // LOC_Os06g21340 // LOC_Os01g47600 // LOC_Os05g41390 // LOC_Os01g40070 // LOC_Os06g05000 // LOC_Os11g14000 // LOC_Os08g37700 // LOC_Os03g13770 // LOC_Os02g38820 // LOC_Os02g49820 // LOC_Os01g16020 // LOC_Os03g17690 // LOC_Os12g03090 // LOC_Os12g24320 // LOC_Os02g18380 // LOC_Os03g20580 // LOC_Os06g49060 // LOC_Os06g04990 // LOC_Os06g03980 // …
GO:0005576	C	extracellular region	24	1364	730	34296	0.85	1	// LOC_Os04g33970 // LOC_Os02g51040 // LOC_Os03g44290 // LOC_Os03g58870 // LOC_Os06g22919 // LOC_Os01g56010 // LOC_Os03g21820 // LOC_Os08g25734 // LOC_Os03g49220 // LOC_Os06g45710 // LOC_Os09g23220 // LOC_Os05g12150 // LOC_Os03g50140 // LOC_Os01g03950 // LOC_Os02g30800 // LOC_Os09g26730 // LOC_Os01g10490 // LOC_Os10g30550 // LOC_Os07g48020 // LOC_Os03g52300 // LOC_Os03g13930 // LOC_Os03g57220 // …

## Sheet: cluster3
Supplemental Table S5. GO analysis of six clusters
The GO terms of cluster3 DEGs
GO_acc	type	Term	queryitem	querytotal	bgitem	bgtotal	pvalue	FDR	entries
GO:0005975	P	carbohydrate metabolic process	74	1075	1439	34296	4.5e-05	0.0031	// LOC_Os07g07340 // LOC_Os06g12450 // LOC_Os03g11720 // LOC_Os01g59819 // LOC_Os03g48610 // LOC_Os03g62740 // LOC_Os05g07940 // LOC_Os08g29770 // LOC_Os04g45290 // LOC_Os09g33710 // LOC_Os09g31430 // LOC_Os01g47400 // LOC_Os01g34880 // LOC_Os04g58555 // LOC_Os02g54390 // LOC_Os11g18730 // LOC_Os05g50260 // LOC_Os04g46560 // LOC_Os06g12280 // LOC_Os01g04300 // LOC_Os01g71280 // LOC_Os08g06380 // …
GO:0015979	P	photosynthesis	18	1075	324	34296	0.018	0.5	// LOC_Os02g10390 // LOC_Os08g17390 // LOC_Os12g10600 // LOC_Os10g38229 // LOC_Os07g05360 // LOC_Os03g19380 // LOC_Os08g15296 // LOC_Os05g28090 // LOC_Os04g16846 // LOC_Os04g54630 // LOC_Os08g45190 // LOC_Os10g21250 // LOC_Os06g51029 // LOC_Os01g39960 // LOC_Os04g16848 // LOC_Os09g36450 // LOC_Os10g21310 // LOC_Os12g37710
GO:0009719	P	response to endogenous stimulus	79	1075	2015	34296	0.028	0.5	// LOC_Os01g63770 // LOC_Os10g36650 // LOC_Os07g22770 // LOC_Os03g55290 // LOC_Os08g39850 // LOC_Os09g24840 // LOC_Os11g06820 // LOC_Os01g64970 // LOC_Os08g01330 // LOC_Os06g39590 // LOC_Os03g17000 // LOC_Os12g32640 // LOC_Os05g14180 // LOC_Os12g06340 // LOC_Os05g33150 // LOC_Os01g57570 // LOC_Os09g36930 // LOC_Os03g27370 // LOC_Os01g67220 // LOC_Os02g38320 // LOC_Os02g49160 // LOC_Os05g04820 // …
GO:0050896	P	response to stimulus	244	1075	6928	34296	0.026	0.5	// LOC_Os03g09970 // LOC_Os04g35370 // LOC_Os08g38810 // LOC_Os01g25386 // LOC_Os04g59370 // LOC_Os12g32640 // LOC_Os08g39850 // LOC_Os12g06340 // LOC_Os05g14180 // LOC_Os04g59440 // LOC_Os12g34524 // LOC_Os01g73200 // LOC_Os10g42430 // LOC_Os03g14180 // LOC_Os04g57800 // LOC_Os07g49114 // LOC_Os11g01140 // LOC_Os03g45330 // LOC_Os01g51570 // LOC_Os11g06900 // LOC_Os02g47790 // LOC_Os02g29960 // …
GO:0019748	P	secondary metabolic process	26	1075	583	34296	0.053	0.75	// LOC_Os01g70770 // LOC_Os10g12050 // LOC_Os08g02300 // LOC_Os03g12270 // LOC_Os11g07670 // LOC_Os02g26770 // LOC_Os09g23550 // LOC_Os10g42430 // LOC_Os11g24180 // LOC_Os03g04000 // LOC_Os06g39230 // LOC_Os02g29960 // LOC_Os11g27329 // LOC_Os10g12080 // LOC_Os12g17900 // LOC_Os07g25420 // LOC_Os05g38420 // LOC_Os07g22850 // LOC_Os11g07680 // LOC_Os09g23540 // LOC_Os05g04740 // LOC_Os02g41650 // …
GO:0016265	P	death	18	1075	478	34296	0.25	1	// LOC_Os03g03910 // LOC_Os04g08390 // LOC_Os03g12820 // LOC_Os06g04800 // LOC_Os09g23550 // LOC_Os02g35490 // LOC_Os03g12270 // LOC_Os11g42660 // LOC_Os01g73980 // LOC_Os12g02340 // LOC_Os05g41670 // LOC_Os03g27190 // LOC_Os03g46570 // LOC_Os09g23540 // LOC_Os04g52890 // LOC_Os05g01810 // LOC_Os06g16450 // LOC_Os06g10170
GO:0009991	P	response to extracellular stimulus	11	1075	393	34296	0.69	1	// LOC_Os03g03910 // LOC_Os04g35310 // LOC_Os04g02050 // LOC_Os01g49320 // LOC_Os03g09970 // LOC_Os08g40690 // LOC_Os04g35370 // LOC_Os09g07450 // LOC_Os07g43820 // LOC_Os04g58390 // LOC_Os01g38970
GO:0009628	P	response to abiotic stimulus	107	1075	3022	34296	0.11	1	// LOC_Os04g35370 // LOC_Os08g39850 // LOC_Os12g06340 // LOC_Os04g59440 // LOC_Os11g04060 // LOC_Os03g14180 // LOC_Os04g57800 // LOC_Os11g01140 // LOC_Os03g45330 // LOC_Os02g29960 // LOC_Os01g72290 // LOC_Os05g08370 // LOC_Os08g29170 // LOC_Os06g41700 // LOC_Os07g25420 // LOC_Os01g44069 // LOC_Os01g13770 // LOC_Os09g17660 // LOC_Os12g39380 // LOC_Os05g07810 // LOC_Os10g38740 // LOC_Os08g40690 // …
GO:0006950	P	response to stress	151	1075	4660	34296	0.35	1	// LOC_Os03g09970 // LOC_Os04g35370 // LOC_Os08g38810 // LOC_Os03g12270 // LOC_Os08g39850 // LOC_Os12g34524 // LOC_Os03g14180 // LOC_Os07g49114 // LOC_Os04g08390 // LOC_Os03g45330 // LOC_Os01g51570 // LOC_Os03g07480 // LOC_Os02g47790 // LOC_Os11g47780 // LOC_Os01g72290 // LOC_Os05g08370 // LOC_Os08g29170 // LOC_Os07g26690 // LOC_Os07g25420 // LOC_Os09g17660 // LOC_Os04g55170 // LOC_Os03g22020 // …
GO:0050789	P	regulation of biological process	52	1075	2132	34296	0.98	1	// LOC_Os11g42450 // LOC_Os04g45170 // LOC_Os04g59310 // LOC_Os08g01310 // LOC_Os03g64260 // LOC_Os01g25560 // LOC_Os03g12250 // LOC_Os12g32640 // LOC_Os05g14180 // LOC_Os12g01510 // LOC_Os05g33150 // LOC_Os08g45060 // LOC_Os10g42430 // LOC_Os08g43600 // LOC_Os02g50960 // LOC_Os06g35160 // LOC_Os07g22770 // LOC_Os11g01140 // LOC_Os03g17000 // LOC_Os03g12820 // LOC_Os04g48010 // LOC_Os08g41720 // …
GO:0030154	P	cell differentiation	23	1075	710	34296	0.47	1	// LOC_Os01g63770 // LOC_Os09g20820 // LOC_Os10g36650 // LOC_Os03g11760 // LOC_Os12g01510 // LOC_Os12g06340 // LOC_Os04g39470 // LOC_Os01g73980 // LOC_Os10g40390 // LOC_Os03g29240 // LOC_Os01g44069 // LOC_Os11g06390 // LOC_Os06g44300 // LOC_Os07g05720 // LOC_Os12g06660 // LOC_Os09g25650 // LOC_Os07g48340 // LOC_Os06g10990 // LOC_Os11g06020 // LOC_Os09g25850 // LOC_Os05g37470 // LOC_Os05g50900 // …
GO:0009791	P	post-embryonic development	46	1075	2033	34296	0.99	1	// LOC_Os01g63770 // LOC_Os08g42690 // LOC_Os10g36650 // LOC_Os08g02300 // LOC_Os03g11760 // LOC_Os01g23740 // LOC_Os11g48000 // LOC_Os03g02750 // LOC_Os11g38810 // LOC_Os07g44090 // LOC_Os04g39470 // LOC_Os11g07030 // LOC_Os05g04820 // LOC_Os05g06340 // LOC_Os08g43600 // LOC_Os02g50960 // LOC_Os02g51150 // LOC_Os10g38080 // LOC_Os01g17330 // LOC_Os03g12820 // LOC_Os11g06390 // LOC_Os09g35970 // …
GO:0044249	P	cellular biosynthetic process	17	1075	890	34296	0.99	1	// LOC_Os05g32670 // LOC_Os09g31019 // LOC_Os01g59060 // LOC_Os02g55370 // LOC_Os03g49580 // LOC_Os04g16824 // LOC_Os01g47330 // LOC_Os01g17330 // LOC_Os10g21352 // LOC_Os12g07740 // LOC_Os02g03960 // LOC_Os01g13080 // LOC_Os12g22600 // LOC_Os06g48350 // LOC_Os06g48355 // LOC_Os09g27930 // LOC_Os02g09590
GO:0006807	P	nitrogen compound metabolic process	111	1075	5399	34296	1	1	// LOC_Os07g48450 // LOC_Os06g47850 // LOC_Os03g53150 // LOC_Os12g06340 // LOC_Os05g45410 // LOC_Os04g56160 // LOC_Os04g49890 // LOC_Os06g40150 // LOC_Os05g04610 // LOC_Os06g04870 // LOC_Os06g51029 // LOC_Os05g10620 // LOC_Os10g40660 // LOC_Os04g47810 // LOC_Os11g01480 // LOC_Os06g50830 // LOC_Os02g14490 // LOC_Os05g51160 // LOC_Os12g01490 // LOC_Os08g01330 // LOC_Os09g01670 // LOC_Os05g14180 // …
GO:0023052	P	signaling	66	1075	2409	34296	0.88	1	// LOC_Os03g03910 // LOC_Os02g36140 // LOC_Os01g40499 // LOC_Os01g49320 // LOC_Os03g09970 // LOC_Os04g35370 // LOC_Os08g01310 // LOC_Os11g10290 // LOC_Os04g35310 // LOC_Os03g64260 // LOC_Os01g25560 // LOC_Os03g12250 // LOC_Os12g32640 // LOC_Os05g14180 // LOC_Os12g01510 // LOC_Os05g33150 // LOC_Os01g25540 // LOC_Os08g45060 // LOC_Os10g42430 // LOC_Os04g02050 // LOC_Os08g43600 // LOC_Os02g50960 // …
GO:0007165	P	signal transduction	52	1075	1951	34296	0.9	1	// LOC_Os11g42450 // LOC_Os04g45170 // LOC_Os04g59310 // LOC_Os08g01310 // LOC_Os03g64260 // LOC_Os01g25560 // LOC_Os03g12250 // LOC_Os12g32640 // LOC_Os05g14180 // LOC_Os12g01510 // LOC_Os05g33150 // LOC_Os08g45060 // LOC_Os10g42430 // LOC_Os08g43600 // LOC_Os02g50960 // LOC_Os06g35160 // LOC_Os07g22770 // LOC_Os11g01140 // LOC_Os03g17000 // LOC_Os03g12820 // LOC_Os04g48010 // LOC_Os08g41720 // …
GO:0034645	P	cellular macromolecule biosynthetic process	17	1075	890	34296	0.99	1	// LOC_Os05g32670 // LOC_Os09g31019 // LOC_Os01g59060 // LOC_Os02g55370 // LOC_Os03g49580 // LOC_Os04g16824 // LOC_Os01g47330 // LOC_Os01g17330 // LOC_Os10g21352 // LOC_Os12g07740 // LOC_Os02g03960 // LOC_Os01g13080 // LOC_Os12g22600 // LOC_Os06g48350 // LOC_Os06g48355 // LOC_Os09g27930 // LOC_Os02g09590
GO:0007154	P	cell communication	17	1075	512	34296	0.44	1	// LOC_Os03g03910 // LOC_Os04g35310 // LOC_Os01g40499 // LOC_Os04g02050 // LOC_Os01g15320 // LOC_Os01g49320 // LOC_Os03g09970 // LOC_Os08g40690 // LOC_Os04g35370 // LOC_Os09g07450 // LOC_Os11g10280 // LOC_Os11g10290 // LOC_Os07g43820 // LOC_Os01g25560 // LOC_Os04g58390 // LOC_Os01g25540 // LOC_Os01g38970
GO:0008219	P	cell death	18	1075	478	34296	0.25	1	// LOC_Os03g03910 // LOC_Os04g08390 // LOC_Os03g12820 // LOC_Os06g04800 // LOC_Os09g23550 // LOC_Os02g35490 // LOC_Os03g12270 // LOC_Os11g42660 // LOC_Os01g73980 // LOC_Os12g02340 // LOC_Os05g41670 // LOC_Os03g27190 // LOC_Os03g46570 // LOC_Os09g23540 // LOC_Os04g52890 // LOC_Os05g01810 // LOC_Os06g16450 // LOC_Os06g10170
GO:0009653	P	anatomical structure morphogenesis	34	1075	1141	34296	0.64	1	// LOC_Os01g63770 // LOC_Os03g11720 // LOC_Os09g20820 // LOC_Os10g36650 // LOC_Os06g41700 // LOC_Os03g01260 // LOC_Os03g02750 // LOC_Os12g01510 // LOC_Os03g25990 // LOC_Os10g40720 // LOC_Os04g39470 // LOC_Os10g35110 // LOC_Os08g40440 // LOC_Os10g40390 // LOC_Os03g29240 // LOC_Os10g38080 // LOC_Os03g12820 // LOC_Os07g22850 // LOC_Os04g24530 // LOC_Os01g38580 // LOC_Os11g06820 // LOC_Os07g05720 // …
GO:0044267	P	cellular protein metabolic process	94	1075	4849	34296	1	1	// LOC_Os04g45170 // LOC_Os04g46000 // LOC_Os04g16824 // LOC_Os07g09040 // LOC_Os11g01140 // LOC_Os11g26130 // LOC_Os05g32670 // LOC_Os09g27930 // LOC_Os03g48270 // LOC_Os04g47300 // LOC_Os07g04160 // LOC_Os06g01410 // LOC_Os05g39650 // LOC_Os09g31019 // LOC_Os03g21230 // LOC_Os11g43030 // LOC_Os06g45350 // LOC_Os11g10290 // LOC_Os09g29170 // LOC_Os09g01670 // LOC_Os07g33110 // LOC_Os12g17900 // …
GO:0022414	P	reproductive process	20	1075	985	34296	0.98	1	// LOC_Os06g50600 // LOC_Os02g26210 // LOC_Os07g25420 // LOC_Os10g35110 // LOC_Os03g29240 // LOC_Os08g02300 // LOC_Os11g10290 // LOC_Os11g10280 // LOC_Os03g11760 // LOC_Os01g23740 // LOC_Os01g40499 // LOC_Os01g12890 // LOC_Os06g50830 // LOC_Os11g48000 // LOC_Os11g03270 // LOC_Os01g56660 // LOC_Os04g56170 // LOC_Os03g63970 // LOC_Os04g39470 // LOC_Os06g04090
GO:0016049	P	cell growth	18	1075	567	34296	0.51	1	// LOC_Os06g41700 // LOC_Os05g38500 // LOC_Os03g25990 // LOC_Os12g06660 // LOC_Os10g40390 // LOC_Os03g29240 // LOC_Os03g63970 // LOC_Os10g36650 // LOC_Os09g39400 // LOC_Os03g01260 // LOC_Os11g06390 // LOC_Os12g08280 // LOC_Os02g42650 // LOC_Os04g02640 // LOC_Os03g11720 // LOC_Os10g40720 // LOC_Os03g62090 // LOC_Os02g44108
GO:0000003	P	reproduction	45	1075	1965	34296	0.99	1	// LOC_Os08g34700 // LOC_Os08g18044 // LOC_Os08g42690 // LOC_Os06g50600 // LOC_Os08g02300 // LOC_Os11g10290 // LOC_Os09g36450 // LOC_Os03g11760 // LOC_Os01g23740 // LOC_Os01g12890 // LOC_Os11g38810 // LOC_Os07g44090 // LOC_Os04g39470 // LOC_Os11g07030 // LOC_Os05g04820 // LOC_Os08g40440 // LOC_Os08g43600 // LOC_Os02g50960 // LOC_Os09g25850 // LOC_Os01g17330 // LOC_Os01g44069 // LOC_Os03g29240 // …
GO:0044260	P	cellular macromolecule metabolic process	96	1075	5364	34296	1	1	// LOC_Os04g45170 // LOC_Os04g46000 // LOC_Os04g16824 // LOC_Os07g09040 // LOC_Os11g01140 // LOC_Os11g26130 // LOC_Os05g32670 // LOC_Os09g27930 // LOC_Os03g48270 // LOC_Os04g47300 // LOC_Os07g04160 // LOC_Os06g01410 // LOC_Os05g39650 // LOC_Os09g31019 // LOC_Os03g21230 // LOC_Os11g43030 // LOC_Os06g45350 // LOC_Os11g10290 // LOC_Os09g29170 // LOC_Os09g01670 // LOC_Os07g33110 // LOC_Os12g17900 // …
GO:0048869	P	cellular developmental process	23	1075	710	34296	0.47	1	// LOC_Os01g63770 // LOC_Os09g20820 // LOC_Os10g36650 // LOC_Os03g11760 // LOC_Os12g01510 // LOC_Os12g06340 // LOC_Os04g39470 // LOC_Os01g73980 // LOC_Os10g40390 // LOC_Os03g29240 // LOC_Os01g44069 // LOC_Os11g06390 // LOC_Os06g44300 // LOC_Os07g05720 // LOC_Os12g06660 // LOC_Os09g25650 // LOC_Os07g48340 // LOC_Os06g10990 // LOC_Os11g06020 // LOC_Os09g25850 // LOC_Os05g37470 // LOC_Os05g50900 // …
GO:0010467	P	gene expression	17	1075	1076	34296	1	1	// LOC_Os05g32670 // LOC_Os09g31019 // LOC_Os01g59060 // LOC_Os02g55370 // LOC_Os03g49580 // LOC_Os04g16824 // LOC_Os01g47330 // LOC_Os01g17330 // LOC_Os10g21352 // LOC_Os12g07740 // LOC_Os02g03960 // LOC_Os01g13080 // LOC_Os12g22600 // LOC_Os06g48350 // LOC_Os06g48355 // LOC_Os09g27930 // LOC_Os02g09590
GO:0016043	P	cellular component organization	54	1075	1935	34296	0.82	1	// LOC_Os03g25990 // LOC_Os04g35180 // LOC_Os08g07060 // LOC_Os09g20820 // LOC_Os10g36650 // LOC_Os07g05360 // LOC_Os09g36450 // LOC_Os03g11760 // LOC_Os09g01670 // LOC_Os12g06340 // LOC_Os03g11720 // LOC_Os10g40720 // LOC_Os01g49740 // LOC_Os04g39470 // LOC_Os05g33500 // LOC_Os08g40440 // LOC_Os10g40390 // LOC_Os03g29240 // LOC_Os03g49580 // LOC_Os06g05880 // LOC_Os12g42960 // LOC_Os04g51340 // …
GO:0090066	P	regulation of anatomical structure size	18	1075	567	34296	0.51	1	// LOC_Os06g41700 // LOC_Os05g38500 // LOC_Os03g25990 // LOC_Os12g06660 // LOC_Os10g40390 // LOC_Os03g29240 // LOC_Os03g63970 // LOC_Os10g36650 // LOC_Os09g39400 // LOC_Os03g01260 // LOC_Os11g06390 // LOC_Os12g08280 // LOC_Os02g42650 // LOC_Os04g02640 // LOC_Os03g11720 // LOC_Os10g40720 // LOC_Os03g62090 // LOC_Os02g44108
GO:0042592	P	homeostatic process	8	1075	342	34296	0.84	1	// LOC_Os03g03910 // LOC_Os05g02240 // LOC_Os03g17860 // LOC_Os12g35340 // LOC_Os02g35900 // LOC_Os05g10930 // LOC_Os05g51610 // LOC_Os09g31130
GO:0065007	P	biological regulation	75	1075	2871	34296	0.96	1	// LOC_Os03g03910 // LOC_Os11g42450 // LOC_Os03g25990 // LOC_Os08g43600 // LOC_Os07g22770 // LOC_Os04g59310 // LOC_Os08g01310 // LOC_Os05g44210 // LOC_Os03g01260 // LOC_Os03g64260 // LOC_Os05g10930 // LOC_Os01g25560 // LOC_Os03g12250 // LOC_Os12g32640 // LOC_Os05g14180 // LOC_Os12g01510 // LOC_Os05g33150 // LOC_Os10g40720 // LOC_Os08g45060 // LOC_Os10g42430 // LOC_Os10g40390 // LOC_Os02g50960 // …
GO:0065008	P	regulation of biological quality	26	1075	863	34296	0.61	1	// LOC_Os03g03910 // LOC_Os03g11720 // LOC_Os10g36650 // LOC_Os03g01260 // LOC_Os05g10930 // LOC_Os03g25990 // LOC_Os10g40720 // LOC_Os10g40390 // LOC_Os03g29240 // LOC_Os12g08280 // LOC_Os11g06390 // LOC_Os03g62090 // LOC_Os06g41700 // LOC_Os12g06660 // LOC_Os05g02240 // LOC_Os05g38500 // LOC_Os03g63970 // LOC_Os09g31130 // LOC_Os02g44108 // LOC_Os09g39400 // LOC_Os12g35340 // LOC_Os02g35900 // …
GO:0009908	P	flower development	14	1075	662	34296	0.95	1	// LOC_Os06g50600 // LOC_Os02g26210 // LOC_Os07g25420 // LOC_Os10g35110 // LOC_Os08g02300 // LOC_Os03g11760 // LOC_Os01g12890 // LOC_Os06g50830 // LOC_Os11g48000 // LOC_Os01g56660 // LOC_Os04g56170 // LOC_Os03g63970 // LOC_Os04g39470 // LOC_Os06g04090
GO:0019725	P	cellular homeostasis	8	1075	342	34296	0.84	1	// LOC_Os03g03910 // LOC_Os05g02240 // LOC_Os03g17860 // LOC_Os12g35340 // LOC_Os02g35900 // LOC_Os05g10930 // LOC_Os05g51610 // LOC_Os09g31130
GO:0032501	P	multicellular organismal process	92	1075	3619	34296	0.99	1	// LOC_Os07g48450 // LOC_Os03g02750 // LOC_Os12g06340 // LOC_Os04g02640 // LOC_Os08g40440 // LOC_Os03g29240 // LOC_Os11g01140 // LOC_Os07g25420 // LOC_Os01g44069 // LOC_Os09g25650 // LOC_Os12g39380 // LOC_Os05g10620 // LOC_Os04g56170 // LOC_Os02g26210 // LOC_Os10g38740 // LOC_Os09g39400 // LOC_Os05g37470 // LOC_Os06g50830 // LOC_Os01g56660 // LOC_Os10g25674 // LOC_Os10g36650 // LOC_Os09g36450 // …
GO:0048608	P	reproductive structure development	14	1075	668	34296	0.96	1	// LOC_Os06g50600 // LOC_Os02g26210 // LOC_Os07g25420 // LOC_Os10g35110 // LOC_Os08g02300 // LOC_Os03g11760 // LOC_Os01g12890 // LOC_Os06g50830 // LOC_Os11g48000 // LOC_Os01g56660 // LOC_Os04g56170 // LOC_Os03g63970 // LOC_Os04g39470 // LOC_Os06g04090
GO:0006629	P	lipid metabolic process	52	1075	1376	34296	0.1	1	// LOC_Os08g43580 // LOC_Os03g62740 // LOC_Os04g59310 // LOC_Os06g05550 // LOC_Os09g19650 // LOC_Os09g36450 // LOC_Os08g01310 // LOC_Os03g52010 // LOC_Os08g39850 // LOC_Os03g22950 // LOC_Os03g20560 // LOC_Os01g72520 // LOC_Os03g27370 // LOC_Os12g17900 // LOC_Os11g32240 // LOC_Os04g48880 // LOC_Os03g63970 // LOC_Os02g51150 // LOC_Os01g22780 // LOC_Os05g11950 // LOC_Os10g23180 // LOC_Os03g04000 // …
GO:0006139	P	nucleobase, nucleoside, nucleotide and nucleic acid metabolic process	111	1075	5399	34296	1	1	// LOC_Os07g48450 // LOC_Os06g47850 // LOC_Os03g53150 // LOC_Os12g06340 // LOC_Os05g45410 // LOC_Os04g56160 // LOC_Os04g49890 // LOC_Os06g40150 // LOC_Os05g04610 // LOC_Os06g04870 // LOC_Os06g51029 // LOC_Os05g10620 // LOC_Os10g40660 // LOC_Os04g47810 // LOC_Os11g01480 // LOC_Os06g50830 // LOC_Os02g14490 // LOC_Os05g51160 // LOC_Os12g01490 // LOC_Os08g01330 // LOC_Os09g01670 // LOC_Os05g14180 // …
GO:0006810	P	transport	106	1075	3278	34296	0.39	1	// LOC_Os06g34830 // LOC_Os08g34700 // LOC_Os03g09970 // LOC_Os06g03560 // LOC_Os01g58870 // LOC_Os01g01640 // LOC_Os04g56160 // LOC_Os01g59870 // LOC_Os06g49770 // LOC_Os11g04060 // LOC_Os10g40420 // LOC_Os05g04610 // LOC_Os01g34880 // LOC_Os11g01140 // LOC_Os03g59660 // LOC_Os11g05390 // LOC_Os07g26690 // LOC_Os08g10350 // LOC_Os01g13770 // LOC_Os04g55170 // LOC_Os05g48040 // LOC_Os11g04380 // …
GO:0006464	P	protein modification process	77	1075	3977	34296	1	1	// LOC_Os01g51290 // LOC_Os04g51030 // LOC_Os06g45350 // LOC_Os03g48610 // LOC_Os04g45170 // LOC_Os05g02530 // LOC_Os04g46000 // LOC_Os04g52600 // LOC_Os11g10290 // LOC_Os05g25540 // LOC_Os01g47470 // LOC_Os09g19140 // LOC_Os11g19490 // LOC_Os09g29170 // LOC_Os09g01670 // LOC_Os09g36520 // LOC_Os12g01510 // LOC_Os04g28420 // LOC_Os03g20560 // LOC_Os07g33110 // LOC_Os03g55880 // LOC_Os10g29620 // …
GO:0050794	P	regulation of cellular process	52	1075	1951	34296	0.9	1	// LOC_Os11g42450 // LOC_Os04g45170 // LOC_Os04g59310 // LOC_Os08g01310 // LOC_Os03g64260 // LOC_Os01g25560 // LOC_Os03g12250 // LOC_Os12g32640 // LOC_Os05g14180 // LOC_Os12g01510 // LOC_Os05g33150 // LOC_Os08g45060 // LOC_Os10g42430 // LOC_Os08g43600 // LOC_Os02g50960 // LOC_Os06g35160 // LOC_Os07g22770 // LOC_Os11g01140 // LOC_Os03g17000 // LOC_Os03g12820 // LOC_Os04g48010 // LOC_Os08g41720 // …
GO:0009058	P	biosynthetic process	203	1075	7335	34296	0.98	1	// LOC_Os07g48450 // LOC_Os06g47850 // LOC_Os06g12450 // LOC_Os03g12270 // LOC_Os06g10780 // LOC_Os04g16824 // LOC_Os08g39850 // LOC_Os12g06340 // LOC_Os05g45410 // LOC_Os04g56160 // LOC_Os06g48350 // LOC_Os09g23540 // LOC_Os08g40440 // LOC_Os04g48880 // LOC_Os01g22780 // LOC_Os09g19734 // LOC_Os02g29960 // LOC_Os01g16146 // LOC_Os05g08370 // LOC_Os09g27930 // LOC_Os10g12080 // LOC_Os07g25420 // …
GO:0003006	P	reproductive developmental process	14	1075	668	34296	0.96	1	// LOC_Os06g50600 // LOC_Os02g26210 // LOC_Os07g25420 // LOC_Os10g35110 // LOC_Os08g02300 // LOC_Os03g11760 // LOC_Os01g12890 // LOC_Os06g50830 // LOC_Os11g48000 // LOC_Os01g56660 // LOC_Os04g56170 // LOC_Os03g63970 // LOC_Os04g39470 // LOC_Os06g04090
GO:0008361	P	regulation of cell size	18	1075	567	34296	0.51	1	// LOC_Os06g41700 // LOC_Os05g38500 // LOC_Os03g25990 // LOC_Os12g06660 // LOC_Os10g40390 // LOC_Os03g29240 // LOC_Os03g63970 // LOC_Os10g36650 // LOC_Os09g39400 // LOC_Os03g01260 // LOC_Os11g06390 // LOC_Os12g08280 // LOC_Os02g42650 // LOC_Os04g02640 // LOC_Os03g11720 // LOC_Os10g40720 // LOC_Os03g62090 // LOC_Os02g44108
GO:0023046	P	signaling process	52	1075	1972	34296	0.91	1	// LOC_Os11g42450 // LOC_Os04g45170 // LOC_Os04g59310 // LOC_Os08g01310 // LOC_Os03g64260 // LOC_Os01g25560 // LOC_Os03g12250 // LOC_Os12g32640 // LOC_Os05g14180 // LOC_Os12g01510 // LOC_Os05g33150 // LOC_Os08g45060 // LOC_Os10g42430 // LOC_Os08g43600 // LOC_Os02g50960 // LOC_Os06g35160 // LOC_Os07g22770 // LOC_Os11g01140 // LOC_Os03g17000 // LOC_Os03g12820 // LOC_Os04g48010 // LOC_Os08g41720 // …
GO:0008152	P	metabolic process	582	1075	19328	34296	0.93	1	// LOC_Os06g12450 // LOC_Os04g46000 // LOC_Os08g44210 // LOC_Os03g02750 // LOC_Os05g14180 // LOC_Os04g56160 // LOC_Os01g39960 // LOC_Os07g16040 // LOC_Os07g09040 // LOC_Os01g34880 // LOC_Os11g01140 // LOC_Os11g24180 // LOC_Os04g01980 // LOC_Os02g38290 // LOC_Os01g16146 // LOC_Os05g08370 // LOC_Os09g27930 // LOC_Os12g04320 // LOC_Os01g67500 // LOC_Os03g48270 // LOC_Os03g22020 // LOC_Os07g32660 // …
GO:0040007	P	growth	21	1075	736	34296	0.7	1	// LOC_Os02g26770 // LOC_Os06g41700 // LOC_Os05g38500 // LOC_Os03g25990 // LOC_Os12g06660 // LOC_Os10g40390 // LOC_Os03g29240 // LOC_Os10g02040 // LOC_Os10g36650 // LOC_Os03g63970 // LOC_Os09g39400 // LOC_Os03g01260 // LOC_Os11g06390 // LOC_Os12g08280 // LOC_Os02g42650 // LOC_Os02g04120 // LOC_Os04g02640 // LOC_Os03g11720 // LOC_Os10g40720 // LOC_Os03g62090 // LOC_Os02g44108
GO:0051234	P	establishment of localization	106	1075	3278	34296	0.39	1	// LOC_Os06g34830 // LOC_Os08g34700 // LOC_Os03g09970 // LOC_Os06g03560 // LOC_Os01g58870 // LOC_Os01g01640 // LOC_Os04g56160 // LOC_Os01g59870 // LOC_Os06g49770 // LOC_Os11g04060 // LOC_Os10g40420 // LOC_Os05g04610 // LOC_Os01g34880 // LOC_Os11g01140 // LOC_Os03g59660 // LOC_Os11g05390 // LOC_Os07g26690 // LOC_Os08g10350 // LOC_Os01g13770 // LOC_Os04g55170 // LOC_Os05g48040 // LOC_Os11g04380 // …
GO:0009056	P	catabolic process	41	1075	2007	34296	1	1	// LOC_Os03g03910 // LOC_Os06g04800 // LOC_Os01g45450 // LOC_Os09g36450 // LOC_Os03g11760 // LOC_Os09g37600 // LOC_Os06g40940 // LOC_Os04g56160 // LOC_Os12g17900 // LOC_Os04g46560 // LOC_Os11g03270 // LOC_Os09g27890 // LOC_Os09g02530 // LOC_Os05g04610 // LOC_Os12g44150 // LOC_Os01g25386 // LOC_Os10g38930 // LOC_Os04g55850 // LOC_Os04g49890 // LOC_Os02g47790 // LOC_Os04g10530 // LOC_Os06g51029 // …
GO:0051179	P	localization	106	1075	3278	34296	0.39	1	// LOC_Os06g34830 // LOC_Os08g34700 // LOC_Os03g09970 // LOC_Os06g03560 // LOC_Os01g58870 // LOC_Os01g01640 // LOC_Os04g56160 // LOC_Os01g59870 // LOC_Os06g49770 // LOC_Os11g04060 // LOC_Os10g40420 // LOC_Os05g04610 // LOC_Os01g34880 // LOC_Os11g01140 // LOC_Os03g59660 // LOC_Os11g05390 // LOC_Os07g26690 // LOC_Os08g10350 // LOC_Os01g13770 // LOC_Os04g55170 // LOC_Os05g48040 // LOC_Os11g04380 // …
GO:0006091	P	generation of precursor metabolites and energy	19	1075	480	34296	0.19	1	// LOC_Os04g46560 // LOC_Os06g12450 // LOC_Os02g10390 // LOC_Os08g17390 // LOC_Os08g45190 // LOC_Os12g10600 // LOC_Os02g08110 // LOC_Os01g59930 // LOC_Os07g05360 // LOC_Os01g22780 // LOC_Os08g15296 // LOC_Os05g28090 // LOC_Os04g16846 // LOC_Os04g54630 // LOC_Os10g21310 // LOC_Os01g39960 // LOC_Os06g51029 // LOC_Os03g62740 // LOC_Os04g16848
GO:0051704	P	multi-organism process	6	1075	337	34296	0.95	1	// LOC_Os01g40499 // LOC_Os11g03270 // LOC_Os03g29240 // LOC_Os11g10280 // LOC_Os11g10290 // LOC_Os01g23740
GO:0044238	P	primary metabolic process	341	1075	13205	34296	1	1	// LOC_Os07g48450 // LOC_Os06g47850 // LOC_Os06g12450 // LOC_Os09g25850 // LOC_Os04g45170 // LOC_Os05g02530 // LOC_Os07g38260 // LOC_Os04g46000 // LOC_Os01g25386 // LOC_Os03g52010 // LOC_Os03g02750 // LOC_Os08g39850 // LOC_Os12g06340 // LOC_Os05g14180 // LOC_Os12g17570 // LOC_Os04g56160 // LOC_Os06g48350 // LOC_Os03g38230 // LOC_Os04g46560 // LOC_Os10g40660 // LOC_Os06g10990 // LOC_Os04g17650 // …
GO:0009607	P	response to biotic stimulus	52	1075	1404	34296	0.13	1	// LOC_Os08g34700 // LOC_Os01g63770 // LOC_Os08g42690 // LOC_Os03g11720 // LOC_Os11g47944 // LOC_Os09g27750 // LOC_Os03g58290 // LOC_Os09g19734 // LOC_Os03g18110 // LOC_Os03g12270 // LOC_Os04g59370 // LOC_Os12g06340 // LOC_Os10g42430 // LOC_Os08g39850 // LOC_Os07g08300 // LOC_Os05g33150 // LOC_Os05g35320 // LOC_Os04g08390 // LOC_Os09g23540 // LOC_Os09g23550 // LOC_Os01g25386 // LOC_Os07g49114 // …
GO:0009606	P	tropism	7	1075	130	34296	0.12	1	// LOC_Os01g63770 // LOC_Os02g49160 // LOC_Os05g37470 // LOC_Os11g01140 // LOC_Os12g39380 // LOC_Os08g41720 // LOC_Os12g01140
GO:0009605	P	response to external stimulus	20	1075	681	34296	0.65	1	// LOC_Os01g63770 // LOC_Os07g43820 // LOC_Os04g35310 // LOC_Os04g02050 // LOC_Os01g49320 // LOC_Os03g09970 // LOC_Os08g40690 // LOC_Os04g35370 // LOC_Os09g07450 // LOC_Os02g49160 // LOC_Os11g01140 // LOC_Os03g29240 // LOC_Os12g39380 // LOC_Os05g37470 // LOC_Os04g58390 // LOC_Os08g41720 // LOC_Os03g03910 // LOC_Os04g08390 // LOC_Os01g38970 // LOC_Os12g01140
GO:0009790	P	embryonic development	12	1075	810	34296	1	1	// LOC_Os11g07030 // LOC_Os07g25420 // LOC_Os11g38810 // LOC_Os11g32240 // LOC_Os02g50960 // LOC_Os08g02300 // LOC_Os05g33500 // LOC_Os01g23740 // LOC_Os01g17330 // LOC_Os03g12820 // LOC_Os05g44210 // LOC_Os09g35970
GO:0019538	P	protein metabolic process	126	1075	6088	34296	1	1	// LOC_Os04g45170 // LOC_Os04g46000 // LOC_Os05g02530 // LOC_Os04g16824 // LOC_Os03g38230 // LOC_Os06g04800 // LOC_Os07g09040 // LOC_Os11g01140 // LOC_Os11g24180 // LOC_Os11g26130 // LOC_Os11g27329 // LOC_Os11g45990 // LOC_Os09g27930 // LOC_Os06g51029 // LOC_Os07g25420 // LOC_Os03g48270 // LOC_Os04g47300 // LOC_Os07g04160 // LOC_Os06g01410 // LOC_Os03g59880 // LOC_Os05g39650 // LOC_Os09g31019 // …
GO:0048856	P	anatomical structure development	44	1075	1665	34296	0.89	1	// LOC_Os01g63770 // LOC_Os03g25990 // LOC_Os09g20820 // LOC_Os10g36650 // LOC_Os08g02300 // LOC_Os03g11760 // LOC_Os03g02750 // LOC_Os12g01510 // LOC_Os03g11720 // LOC_Os10g40720 // LOC_Os04g39470 // LOC_Os10g35110 // LOC_Os08g40440 // LOC_Os10g40390 // LOC_Os03g29240 // LOC_Os10g38080 // LOC_Os06g41700 // LOC_Os03g12820 // LOC_Os11g06390 // LOC_Os04g24530 // LOC_Os01g38580 // LOC_Os06g50600 // …
GO:0043412	P	macromolecule modification	77	1075	3977	34296	1	1	// LOC_Os01g51290 // LOC_Os04g51030 // LOC_Os06g45350 // LOC_Os03g48610 // LOC_Os04g45170 // LOC_Os05g02530 // LOC_Os04g46000 // LOC_Os04g52600 // LOC_Os11g10290 // LOC_Os05g25540 // LOC_Os01g47470 // LOC_Os09g19140 // LOC_Os11g19490 // LOC_Os09g29170 // LOC_Os09g01670 // LOC_Os09g36520 // LOC_Os12g01510 // LOC_Os04g28420 // LOC_Os03g20560 // LOC_Os07g33110 // LOC_Os03g55880 // LOC_Os10g29620 // …
GO:0044237	P	cellular metabolic process	222	1075	10280	34296	1	1	// LOC_Os07g48450 // LOC_Os06g47850 // LOC_Os06g12450 // LOC_Os08g45190 // LOC_Os04g45170 // LOC_Os04g46000 // LOC_Os01g25386 // LOC_Os05g28090 // LOC_Os04g16824 // LOC_Os12g06340 // LOC_Os05g45410 // LOC_Os04g56160 // LOC_Os06g48350 // LOC_Os04g46560 // LOC_Os10g40660 // LOC_Os07g09040 // LOC_Os01g22780 // LOC_Os11g01140 // LOC_Os01g17330 // LOC_Os11g26130 // LOC_Os06g04870 // LOC_Os11g45990 // …
GO:0043170	P	macromolecule metabolic process	128	1075	6691	34296	1	1	// LOC_Os04g45170 // LOC_Os04g46000 // LOC_Os05g02530 // LOC_Os04g16824 // LOC_Os03g38230 // LOC_Os06g04800 // LOC_Os07g09040 // LOC_Os11g01140 // LOC_Os11g24180 // LOC_Os11g26130 // LOC_Os11g27329 // LOC_Os11g45990 // LOC_Os09g27930 // LOC_Os06g51029 // LOC_Os07g25420 // LOC_Os03g48270 // LOC_Os04g47300 // LOC_Os07g04160 // LOC_Os06g01410 // LOC_Os03g59880 // LOC_Os05g39650 // LOC_Os09g31019 // …
GO:0032502	P	developmental process	97	1075	3791	34296	0.99	1	// LOC_Os07g48450 // LOC_Os03g25990 // LOC_Os03g02750 // LOC_Os12g06340 // LOC_Os04g02640 // LOC_Os08g40440 // LOC_Os03g29240 // LOC_Os06g41700 // LOC_Os07g25420 // LOC_Os01g44069 // LOC_Os09g25650 // LOC_Os05g10620 // LOC_Os04g56170 // LOC_Os02g26210 // LOC_Os10g38740 // LOC_Os09g39400 // LOC_Os05g37470 // LOC_Os02g42650 // LOC_Os06g50830 // LOC_Os01g56660 // LOC_Os03g11720 // LOC_Os10g25674 // …
GO:0009059	P	macromolecule biosynthetic process	17	1075	890	34296	0.99	1	// LOC_Os05g32670 // LOC_Os09g31019 // LOC_Os01g59060 // LOC_Os02g55370 // LOC_Os03g49580 // LOC_Os04g16824 // LOC_Os01g47330 // LOC_Os01g17330 // LOC_Os10g21352 // LOC_Os12g07740 // LOC_Os02g03960 // LOC_Os01g13080 // LOC_Os12g22600 // LOC_Os06g48350 // LOC_Os06g48355 // LOC_Os09g27930 // LOC_Os02g09590
GO:0009856	P	pollination	6	1075	337	34296	0.95	1	// LOC_Os01g40499 // LOC_Os11g03270 // LOC_Os03g29240 // LOC_Os11g10280 // LOC_Os11g10290 // LOC_Os01g23740
GO:0023060	P	signal transmission	52	1075	1972	34296	0.91	1	// LOC_Os11g42450 // LOC_Os04g45170 // LOC_Os04g59310 // LOC_Os08g01310 // LOC_Os03g64260 // LOC_Os01g25560 // LOC_Os03g12250 // LOC_Os12g32640 // LOC_Os05g14180 // LOC_Os12g01510 // LOC_Os05g33150 // LOC_Os08g45060 // LOC_Os10g42430 // LOC_Os08g43600 // LOC_Os02g50960 // LOC_Os06g35160 // LOC_Os07g22770 // LOC_Os11g01140 // LOC_Os03g17000 // LOC_Os03g12820 // LOC_Os04g48010 // LOC_Os08g41720 // …
GO:0007275	P	multicellular organismal development	88	1075	3543	34296	0.99	1	// LOC_Os07g48450 // LOC_Os03g02750 // LOC_Os12g06340 // LOC_Os04g02640 // LOC_Os08g40440 // LOC_Os03g29240 // LOC_Os07g25420 // LOC_Os01g44069 // LOC_Os09g25650 // LOC_Os05g10620 // LOC_Os04g56170 // LOC_Os02g26210 // LOC_Os10g38740 // LOC_Os09g39400 // LOC_Os05g37470 // LOC_Os06g50830 // LOC_Os01g56660 // LOC_Os10g25674 // LOC_Os10g36650 // LOC_Os09g36450 // LOC_Os08g01330 // LOC_Os07g44090 // …
GO:0009987	P	cellular process	472	1075	18214	34296	1	1	// LOC_Os06g12450 // LOC_Os04g35370 // LOC_Os08g44210 // LOC_Os01g25560 // LOC_Os01g58870 // LOC_Os05g14180 // LOC_Os04g56160 // LOC_Os01g39960 // LOC_Os07g16040 // LOC_Os07g09040 // LOC_Os01g34880 // LOC_Os11g01140 // LOC_Os05g08370 // LOC_Os04g46000 // LOC_Os09g27930 // LOC_Os11g05390 // LOC_Os03g48270 // LOC_Os05g48040 // LOC_Os05g39650 // LOC_Os03g53660 // LOC_Os10g38740 // LOC_Os03g21230 // …
GO:0006412	P	translation	17	1075	890	34296	0.99	1	// LOC_Os05g32670 // LOC_Os09g31019 // LOC_Os01g59060 // LOC_Os02g55370 // LOC_Os03g49580 // LOC_Os04g16824 // LOC_Os01g47330 // LOC_Os01g17330 // LOC_Os10g21352 // LOC_Os12g07740 // LOC_Os02g03960 // LOC_Os01g13080 // LOC_Os12g22600 // LOC_Os06g48350 // LOC_Os06g48355 // LOC_Os09g27930 // LOC_Os02g09590
GO:0032535	P	regulation of cellular component size	18	1075	567	34296	0.51	1	// LOC_Os06g41700 // LOC_Os05g38500 // LOC_Os03g25990 // LOC_Os12g06660 // LOC_Os10g40390 // LOC_Os03g29240 // LOC_Os03g63970 // LOC_Os10g36650 // LOC_Os09g39400 // LOC_Os03g01260 // LOC_Os11g06390 // LOC_Os12g08280 // LOC_Os02g42650 // LOC_Os04g02640 // LOC_Os03g11720 // LOC_Os10g40720 // LOC_Os03g62090 // LOC_Os02g44108
GO:0016787	F	hydrolase activity	164	1075	4293	34296	0.0052	0.06	// LOC_Os03g02750 // LOC_Os04g56160 // LOC_Os04g51340 // LOC_Os03g38230 // LOC_Os05g04610 // LOC_Os01g22780 // LOC_Os05g11950 // LOC_Os11g24180 // LOC_Os04g01980 // LOC_Os09g33710 // LOC_Os06g34020 // LOC_Os11g27329 // LOC_Os03g64050 // LOC_Os04g10530 // LOC_Os07g35480 // LOC_Os01g68860 // LOC_Os01g11760 // LOC_Os07g25420 // LOC_Os02g15690 // LOC_Os07g48320 // LOC_Os03g53660 // LOC_Os03g64170 // …
GO:0008289	F	lipid binding	21	1075	346	34296	0.0045	0.06	// LOC_Os01g12020 // LOC_Os12g02300 // LOC_Os01g49640 // LOC_Os10g40420 // LOC_Os08g43290 // LOC_Os01g13070 // LOC_Os04g55170 // LOC_Os07g09970 // LOC_Os11g02424 // LOC_Os03g27370 // LOC_Os09g35700 // LOC_Os12g02340 // LOC_Os05g31750 // LOC_Os11g02350 // LOC_Os11g02400 // LOC_Os04g59440 // LOC_Os04g46830 // LOC_Os02g18410 // LOC_Os10g40614 // LOC_Os01g59870 // LOC_Os06g49770
GO:0060089	F	molecular transducer activity	12	1075	455	34296	0.76	1	// LOC_Os12g32640 // LOC_Os01g15320 // LOC_Os04g57800 // LOC_Os09g39400 // LOC_Os11g01140 // LOC_Os12g39380 // LOC_Os01g25560 // LOC_Os11g26130 // LOC_Os04g48010 // LOC_Os01g25540 // LOC_Os02g35180 // LOC_Os12g01140
GO:0005198	F	structural molecule activity	21	1075	672	34296	0.54	1	// LOC_Os05g32670 // LOC_Os09g31019 // LOC_Os04g46610 // LOC_Os01g59060 // LOC_Os02g55370 // LOC_Os03g56810 // LOC_Os06g51510 // LOC_Os05g01040 // LOC_Os10g36650 // LOC_Os04g46780 // LOC_Os01g47330 // LOC_Os05g08770 // LOC_Os10g38930 // LOC_Os08g06020 // LOC_Os04g16824 // LOC_Os10g21352 // LOC_Os12g06660 // LOC_Os11g06390 // LOC_Os02g09590 // LOC_Os09g27930 // LOC_Os01g13080
GO:0000166	F	nucleotide binding	53	1075	3490	34296	1	1	// LOC_Os01g51290 // LOC_Os04g45170 // LOC_Os04g32940 // LOC_Os01g45450 // LOC_Os01g22520 // LOC_Os04g52600 // LOC_Os11g10290 // LOC_Os01g47470 // LOC_Os11g19490 // LOC_Os09g29170 // LOC_Os03g12250 // LOC_Os06g10990 // LOC_Os12g01510 // LOC_Os04g32340 // LOC_Os06g40940 // LOC_Os01g66500 // LOC_Os10g29620 // LOC_Os08g45060 // LOC_Os07g33110 // LOC_Os07g16040 // LOC_Os01g71280 // LOC_Os01g72834 // …
GO:0016740	F	transferase activity	120	1075	5200	34296	1	1	// LOC_Os06g12450 // LOC_Os04g45170 // LOC_Os04g46000 // LOC_Os03g52010 // LOC_Os11g41650 // LOC_Os07g30620 // LOC_Os05g45150 // LOC_Os05g45170 // LOC_Os01g34880 // LOC_Os02g55470 // LOC_Os11g01140 // LOC_Os11g24180 // LOC_Os12g01510 // LOC_Os11g26130 // LOC_Os11g27329 // LOC_Os01g63480 // LOC_Os05g08370 // LOC_Os12g04320 // LOC_Os03g48270 // LOC_Os04g47300 // LOC_Os06g01410 // LOC_Os03g18590 // …
GO:0019825	F	oxygen binding	14	1075	390	34296	0.35	1	// LOC_Os02g09260 // LOC_Os05g08850 // LOC_Os06g19070 // LOC_Os10g23180 // LOC_Os10g37100 // LOC_Os02g29960 // LOC_Os11g32240 // LOC_Os05g01120 // LOC_Os01g43700 // LOC_Os02g38290 // LOC_Os06g43430 // LOC_Os04g33370 // LOC_Os04g48170 // LOC_Os12g16720
GO:0005488	F	binding	379	1075	15115	34296	1	1	// LOC_Os04g35370 // LOC_Os05g14180 // LOC_Os04g56160 // LOC_Os01g59870 // LOC_Os07g16040 // LOC_Os10g40420 // LOC_Os07g09040 // LOC_Os11g01140 // LOC_Os02g38290 // LOC_Os04g46000 // LOC_Os03g48270 // LOC_Os03g22020 // LOC_Os07g32660 // LOC_Os03g53660 // LOC_Os02g09260 // LOC_Os12g12580 // LOC_Os01g49640 // LOC_Os03g21230 // LOC_Os02g07870 // LOC_Os12g37710 // LOC_Os04g32940 // LOC_Os08g01330 // …
GO:0003676	F	nucleic acid binding	93	1075	4645	34296	1	1	// LOC_Os07g48450 // LOC_Os06g47850 // LOC_Os12g06340 // LOC_Os05g45410 // LOC_Os04g56170 // LOC_Os06g40150 // LOC_Os03g11300 // LOC_Os01g68860 // LOC_Os03g02040 // LOC_Os05g10620 // LOC_Os10g40660 // LOC_Os04g47810 // LOC_Os11g01480 // LOC_Os06g50830 // LOC_Os02g14490 // LOC_Os05g51160 // LOC_Os12g01490 // LOC_Os08g01330 // LOC_Os06g20040 // LOC_Os05g14180 // LOC_Os07g44090 // LOC_Os04g56990 // …
GO:0003677	F	DNA binding	77	1075	3291	34296	1	1	// LOC_Os07g48450 // LOC_Os06g47850 // LOC_Os05g10620 // LOC_Os05g51160 // LOC_Os12g01490 // LOC_Os06g50600 // LOC_Os03g59360 // LOC_Os06g50480 // LOC_Os01g13000 // LOC_Os11g48000 // LOC_Os08g01330 // LOC_Os02g54870 // LOC_Os06g20040 // LOC_Os01g12890 // LOC_Os05g45410 // LOC_Os12g06340 // LOC_Os05g14180 // LOC_Os07g44090 // LOC_Os04g39470 // LOC_Os10g39750 // LOC_Os08g02160 // LOC_Os10g40660 // …
GO:0016301	F	kinase activity	48	1075	2699	34296	1	1	// LOC_Os01g51290 // LOC_Os04g51030 // LOC_Os06g45350 // LOC_Os04g45170 // LOC_Os04g46000 // LOC_Os04g52600 // LOC_Os11g10290 // LOC_Os05g25540 // LOC_Os01g47470 // LOC_Os09g19140 // LOC_Os11g19490 // LOC_Os09g29170 // LOC_Os03g12250 // LOC_Os05g51230 // LOC_Os03g24930 // LOC_Os07g33110 // LOC_Os10g29620 // LOC_Os07g02350 // LOC_Os08g45060 // LOC_Os11g41650 // LOC_Os07g08750 // LOC_Os06g35160 // …
GO:0016788	F	hydrolase activity, acting on ester bonds	5	1075	258	34296	0.9	1	// LOC_Os04g55850 // LOC_Os07g09370 // LOC_Os05g01200 // LOC_Os01g07200 // LOC_Os01g68860
GO:0003824	F	catalytic activity	436	1075	13508	34296	0.23	1	// LOC_Os06g12450 // LOC_Os04g46000 // LOC_Os08g44210 // LOC_Os03g02750 // LOC_Os04g56160 // LOC_Os08g36630 // LOC_Os07g16040 // LOC_Os07g09040 // LOC_Os01g34880 // LOC_Os11g01140 // LOC_Os11g24180 // LOC_Os04g01980 // LOC_Os02g38290 // LOC_Os01g16146 // LOC_Os05g08370 // LOC_Os12g04320 // LOC_Os03g48270 // LOC_Os03g22020 // LOC_Os07g32660 // LOC_Os05g39650 // LOC_Os03g53660 // LOC_Os05g11950 // …
GO:0016772	F	transferase activity, transferring phosphorus-containing groups	48	1075	2699	34296	1	1	// LOC_Os01g51290 // LOC_Os04g51030 // LOC_Os06g45350 // LOC_Os04g45170 // LOC_Os04g46000 // LOC_Os04g52600 // LOC_Os11g10290 // LOC_Os05g25540 // LOC_Os01g47470 // LOC_Os09g19140 // LOC_Os11g19490 // LOC_Os09g29170 // LOC_Os03g12250 // LOC_Os05g51230 // LOC_Os03g24930 // LOC_Os07g33110 // LOC_Os10g29620 // LOC_Os07g02350 // LOC_Os08g45060 // LOC_Os11g41650 // LOC_Os07g08750 // LOC_Os06g35160 // …
GO:0005215	F	transporter activity	63	1075	2021	34296	0.54	1	// LOC_Os01g63770 // LOC_Os06g34830 // LOC_Os08g43580 // LOC_Os06g43700 // LOC_Os09g19734 // LOC_Os06g03560 // LOC_Os11g06820 // LOC_Os06g03540 // LOC_Os01g38510 // LOC_Os01g66010 // LOC_Os06g45940 // LOC_Os01g58870 // LOC_Os01g43320 // LOC_Os07g08300 // LOC_Os03g22950 // LOC_Os10g02240 // LOC_Os09g36930 // LOC_Os08g01030 // LOC_Os11g04060 // LOC_Os01g13430 // LOC_Os02g50960 // LOC_Os05g35320 // …
GO:0004518	F	nuclease activity	5	1075	258	34296	0.9	1	// LOC_Os04g55850 // LOC_Os07g09370 // LOC_Os05g01200 // LOC_Os01g07200 // LOC_Os01g68860
GO:0003723	F	RNA binding	8	1075	876	34296	1	1	// LOC_Os07g41260 // LOC_Os07g11110 // LOC_Os01g72834 // LOC_Os06g46880 // LOC_Os01g12890 // LOC_Os04g32340 // LOC_Os02g57640 // LOC_Os09g14550
GO:0005515	F	protein binding	111	1075	4910	34296	1	1	// LOC_Os04g35370 // LOC_Os08g39850 // LOC_Os12g06340 // LOC_Os04g56160 // LOC_Os04g51340 // LOC_Os12g02310 // LOC_Os07g49114 // LOC_Os04g08390 // LOC_Os11g26130 // LOC_Os11g47780 // LOC_Os04g46000 // LOC_Os06g51029 // LOC_Os07g26690 // LOC_Os03g48270 // LOC_Os03g22020 // LOC_Os03g53660 // LOC_Os10g27170 // LOC_Os09g39400 // LOC_Os06g50830 // LOC_Os05g16200 // LOC_Os01g64860 // LOC_Os05g51670 // …
GO:0004871	F	signal transducer activity	12	1075	455	34296	0.76	1	// LOC_Os12g32640 // LOC_Os01g15320 // LOC_Os04g57800 // LOC_Os09g39400 // LOC_Os11g01140 // LOC_Os12g39380 // LOC_Os01g25560 // LOC_Os11g26130 // LOC_Os04g48010 // LOC_Os01g25540 // LOC_Os02g35180 // LOC_Os12g01140
GO:0030528	F	transcription regulator activity	67	1075	2374	34296	0.83	1	// LOC_Os07g48450 // LOC_Os06g47850 // LOC_Os05g51160 // LOC_Os12g01490 // LOC_Os06g50480 // LOC_Os01g13000 // LOC_Os11g48000 // LOC_Os08g01330 // LOC_Os02g54870 // LOC_Os05g34600 // LOC_Os06g04090 // LOC_Os05g45410 // LOC_Os12g06340 // LOC_Os05g14180 // LOC_Os07g44090 // LOC_Os04g39470 // LOC_Os10g39750 // LOC_Os08g02160 // LOC_Os10g40660 // LOC_Os06g35140 // LOC_Os05g06340 // LOC_Os05g37060 // …
GO:0008135	F	translation factor activity, nucleic acid binding	5	1075	188	34296	0.7	1	// LOC_Os03g49580 // LOC_Os06g48350 // LOC_Os12g07740 // LOC_Os01g17330 // LOC_Os06g48355
GO:0030234	F	enzyme regulator activity	8	1075	409	34296	0.94	1	// LOC_Os04g44830 // LOC_Os02g42700 // LOC_Os03g03810 // LOC_Os02g52450 // LOC_Os03g16900 // LOC_Os03g31510 // LOC_Os05g38000 // LOC_Os11g36240
GO:0003700	F	transcription factor activity	67	1075	2374	34296	0.83	1	// LOC_Os07g48450 // LOC_Os06g47850 // LOC_Os05g51160 // LOC_Os12g01490 // LOC_Os06g50480 // LOC_Os01g13000 // LOC_Os11g48000 // LOC_Os08g01330 // LOC_Os02g54870 // LOC_Os05g34600 // LOC_Os06g04090 // LOC_Os05g45410 // LOC_Os12g06340 // LOC_Os05g14180 // LOC_Os07g44090 // LOC_Os04g39470 // LOC_Os10g39750 // LOC_Os08g02160 // LOC_Os10g40660 // LOC_Os06g35140 // LOC_Os05g06340 // LOC_Os05g37060 // …
GO:0030312	C	external encapsulating structure	85	1075	1189	34296	1.3e-11	2.6e-10	// LOC_Os10g05750 // LOC_Os06g08090 // LOC_Os03g14130 // LOC_Os01g58780 // LOC_Os03g03810 // LOC_Os01g04300 // LOC_Os08g34330 // LOC_Os01g59930 // LOC_Os03g32050 // LOC_Os01g23740 // LOC_Os03g31510 // LOC_Os03g02750 // LOC_Os01g10960 // LOC_Os01g25540 // LOC_Os05g35320 // LOC_Os04g51340 // LOC_Os01g73980 // LOC_Os12g02310 // LOC_Os02g26770 // LOC_Os03g12290 // LOC_Os10g40290 // LOC_Os03g40830 // …
GO:0005618	C	cell wall	85	1075	1179	34296	8.8e-12	2.6e-10	// LOC_Os10g05750 // LOC_Os06g08090 // LOC_Os03g14130 // LOC_Os01g58780 // LOC_Os03g03810 // LOC_Os01g04300 // LOC_Os08g34330 // LOC_Os01g59930 // LOC_Os03g32050 // LOC_Os01g23740 // LOC_Os03g31510 // LOC_Os03g02750 // LOC_Os01g10960 // LOC_Os01g25540 // LOC_Os05g35320 // LOC_Os04g51340 // LOC_Os01g73980 // LOC_Os12g02310 // LOC_Os02g26770 // LOC_Os03g12290 // LOC_Os10g40290 // LOC_Os03g40830 // …
GO:0005576	C	extracellular region	42	1075	730	34296	0.00024	0.0031	// LOC_Os03g25990 // LOC_Os07g11110 // LOC_Os01g22520 // LOC_Os06g05550 // LOC_Os03g32050 // LOC_Os09g36450 // LOC_Os03g01260 // LOC_Os01g25560 // LOC_Os03g18640 // LOC_Os01g25540 // LOC_Os02g13660 // LOC_Os06g40940 // LOC_Os10g40720 // LOC_Os12g02310 // LOC_Os05g38420 // LOC_Os08g35750 // LOC_Os01g51570 // LOC_Os11g26130 // LOC_Os01g73790 // LOC_Os08g29170 // LOC_Os06g41700 // LOC_Os11g19210 // …
GO:0005783	C	endoplasmic reticulum	36	1075	768	34296	0.014	0.14	// LOC_Os03g11720 // LOC_Os08g34330 // LOC_Os11g43980 // LOC_Os01g59930 // LOC_Os04g33600 // LOC_Os01g23740 // LOC_Os05g11120 // LOC_Os06g10990 // LOC_Os02g26770 // LOC_Os11g16320 // LOC_Os05g47690 // LOC_Os04g48880 // LOC_Os02g51150 // LOC_Os02g56860 // LOC_Os03g18110 // LOC_Os10g23180 // LOC_Os03g61670 // LOC_Os01g08660 // LOC_Os08g06020 // LOC_Os11g06900 // LOC_Os10g12080 // LOC_Os10g12050 // …
GO:0005794	C	Golgi apparatus	23	1075	460	34296	0.024	0.16	// LOC_Os01g63770 // LOC_Os02g55440 // LOC_Os01g01640 // LOC_Os02g49140 // LOC_Os06g12280 // LOC_Os11g03270 // LOC_Os09g38530 // LOC_Os04g52190 // LOC_Os02g51150 // LOC_Os02g55470 // LOC_Os05g08370 // LOC_Os03g62090 // LOC_Os04g14150 // LOC_Os08g10350 // LOC_Os05g44070 // LOC_Os03g02530 // LOC_Os04g47520 // LOC_Os04g48230 // LOC_Os01g70180 // LOC_Os05g37470 // LOC_Os03g18120 // LOC_Os08g06380 // …
GO:0005623	C	cell	723	1075	22048	34296	0.024	0.16	// LOC_Os06g12450 // LOC_Os04g35370 // LOC_Os08g44210 // LOC_Os01g58080 // LOC_Os01g58870 // LOC_Os05g14180 // LOC_Os05g31490 // LOC_Os03g50820 // LOC_Os01g39960 // LOC_Os01g59870 // LOC_Os10g40420 // LOC_Os07g09040 // LOC_Os10g13914 // LOC_Os01g34880 // LOC_Os11g01140 // LOC_Os11g24180 // LOC_Os02g38290 // LOC_Os01g16146 // LOC_Os05g08370 // LOC_Os04g33860 // LOC_Os07g40910 // LOC_Os09g27930 // …
GO:0016020	C	membrane	280	1075	8187	34296	0.055	0.27	// LOC_Os06g34830 // LOC_Os08g07060 // LOC_Os03g09970 // LOC_Os12g09620 // LOC_Os05g51440 // LOC_Os06g03560 // LOC_Os03g20850 // LOC_Os11g05935 // LOC_Os09g37600 // LOC_Os03g52010 // LOC_Os01g58080 // LOC_Os03g02750 // LOC_Os12g32640 // LOC_Os08g39850 // LOC_Os04g59440 // LOC_Os02g42960 // LOC_Os03g50820 // LOC_Os04g51340 // LOC_Os01g59870 // LOC_Os06g36810 // LOC_Os04g46560 // LOC_Os06g10990 // …
GO:0009579	C	thylakoid	33	1075	772	34296	0.052	0.27	// LOC_Os02g49870 // LOC_Os08g07060 // LOC_Os07g05360 // LOC_Os09g36450 // LOC_Os05g28090 // LOC_Os04g16846 // LOC_Os08g39850 // LOC_Os04g59440 // LOC_Os02g42960 // LOC_Os05g35320 // LOC_Os04g16848 // LOC_Os02g42700 // LOC_Os10g40420 // LOC_Os07g09040 // LOC_Os10g38229 // LOC_Os07g11110 // LOC_Os10g21250 // LOC_Os06g51029 // LOC_Os08g29170 // LOC_Os12g10600 // LOC_Os06g11812 // LOC_Os07g04160 // …
GO:0005773	C	vacuole	61	1075	1723	34296	0.19	0.81	// LOC_Os06g34830 // LOC_Os08g18044 // LOC_Os04g45290 // LOC_Os04g12499 // LOC_Os01g44130 // LOC_Os06g04800 // LOC_Os10g02040 // LOC_Os12g09620 // LOC_Os01g23740 // LOC_Os02g13970 // LOC_Os03g52010 // LOC_Os03g12250 // LOC_Os01g10960 // LOC_Os07g08300 // LOC_Os05g33150 // LOC_Os10g02240 // LOC_Os04g56160 // LOC_Os02g26770 // LOC_Os11g16320 // LOC_Os09g38530 // LOC_Os06g04399 // LOC_Os05g04610 // …
GO:0031974	C	membrane-enclosed lumen	11	1075	743	34296	1	1	// LOC_Os10g36650 // LOC_Os12g06660 // LOC_Os04g48700 // LOC_Os02g20850 // LOC_Os01g17330 // LOC_Os09g01670 // LOC_Os04g07280 // LOC_Os11g06390 // LOC_Os09g31019 // LOC_Os08g38780 // LOC_Os09g27930
GO:0031981	C	nuclear lumen	11	1075	743	34296	1	1	// LOC_Os10g36650 // LOC_Os12g06660 // LOC_Os04g48700 // LOC_Os02g20850 // LOC_Os01g17330 // LOC_Os09g01670 // LOC_Os04g07280 // LOC_Os11g06390 // LOC_Os09g31019 // LOC_Os08g38780 // LOC_Os09g27930
GO:0005777	C	peroxisome	9	1075	301	34296	0.6	1	// LOC_Os03g03910 // LOC_Os07g41820 // LOC_Os04g14680 // LOC_Os07g17330 // LOC_Os03g04000 // LOC_Os02g47790 // LOC_Os01g47350 // LOC_Os09g35970 // LOC_Os03g48480
GO:0042579	C	microbody	9	1075	301	34296	0.6	1	// LOC_Os03g03910 // LOC_Os07g41820 // LOC_Os04g14680 // LOC_Os07g17330 // LOC_Os03g04000 // LOC_Os02g47790 // LOC_Os01g47350 // LOC_Os09g35970 // LOC_Os03g48480
GO:0005829	C	cytosol	79	1075	3345	34296	1	1	// LOC_Os05g51670 // LOC_Os03g03910 // LOC_Os05g02530 // LOC_Os01g44130 // LOC_Os06g04800 // LOC_Os01g07520 // LOC_Os02g22780 // LOC_Os10g36650 // LOC_Os03g32050 // LOC_Os06g51510 // LOC_Os09g36450 // LOC_Os08g19420 // LOC_Os08g44210 // LOC_Os09g01670 // LOC_Os05g51230 // LOC_Os05g33150 // LOC_Os05g31490 // LOC_Os01g49740 // LOC_Os06g48350 // LOC_Os01g67220 // LOC_Os07g02350 // LOC_Os04g46560 // …
GO:0043233	C	organelle lumen	11	1075	743	34296	1	1	// LOC_Os10g36650 // LOC_Os12g06660 // LOC_Os04g48700 // LOC_Os02g20850 // LOC_Os01g17330 // LOC_Os09g01670 // LOC_Os04g07280 // LOC_Os11g06390 // LOC_Os09g31019 // LOC_Os08g38780 // LOC_Os09g27930
GO:0043231	C	intracellular membrane-bounded organelle	335	1075	11878	34296	0.99	1	// LOC_Os06g34830 // LOC_Os06g12450 // LOC_Os08g45190 // LOC_Os01g39780 // LOC_Os08g07060 // LOC_Os09g20820 // LOC_Os04g35370 // LOC_Os07g39070 // LOC_Os01g25386 // LOC_Os02g13970 // LOC_Os03g52010 // LOC_Os01g58080 // LOC_Os04g16824 // LOC_Os08g06020 // LOC_Os08g39850 // LOC_Os01g01640 // LOC_Os05g14180 // LOC_Os04g59440 // LOC_Os02g42960 // LOC_Os04g56160 // LOC_Os03g38230 // LOC_Os10g42430 // …
GO:0044428	C	nuclear part	12	1075	844	34296	1	1	// LOC_Os10g36650 // LOC_Os01g13430 // LOC_Os12g06660 // LOC_Os04g48700 // LOC_Os02g20850 // LOC_Os01g17330 // LOC_Os09g01670 // LOC_Os04g07280 // LOC_Os11g06390 // LOC_Os09g31019 // LOC_Os08g38780 // LOC_Os09g27930
GO:0044424	C	intracellular part	392	1075	14514	34296	1	1	// LOC_Os06g12450 // LOC_Os04g35370 // LOC_Os08g44210 // LOC_Os01g58080 // LOC_Os05g14180 // LOC_Os05g31490 // LOC_Os04g56160 // LOC_Os10g40420 // LOC_Os07g09040 // LOC_Os11g01140 // LOC_Os01g16146 // LOC_Os05g08370 // LOC_Os04g33860 // LOC_Os09g27930 // LOC_Os03g48270 // LOC_Os04g52830 // LOC_Os05g48040 // LOC_Os05g02530 // LOC_Os03g53660 // LOC_Os05g11950 // LOC_Os10g38740 // LOC_Os08g42420 // …
GO:0043232	C	intracellular non-membrane-bounded organelle	22	1075	1237	34296	1	1	// LOC_Os03g03910 // LOC_Os10g36650 // LOC_Os09g01670 // LOC_Os01g13080 // LOC_Os03g12290 // LOC_Os03g53660 // LOC_Os02g20850 // LOC_Os01g17330 // LOC_Os11g06390 // LOC_Os03g62090 // LOC_Os09g27930 // LOC_Os02g09590 // LOC_Os02g55370 // LOC_Os04g48700 // LOC_Os12g06660 // LOC_Os09g31019 // LOC_Os01g59060 // LOC_Os01g47330 // LOC_Os10g21352 // LOC_Os06g05880 // LOC_Os03g56810 // LOC_Os04g16824
GO:0043229	C	intracellular organelle	339	1075	12251	34296	1	1	// LOC_Os06g34830 // LOC_Os06g12450 // LOC_Os08g45190 // LOC_Os01g39780 // LOC_Os08g07060 // LOC_Os09g20820 // LOC_Os04g35370 // LOC_Os07g39070 // LOC_Os01g25386 // LOC_Os02g13970 // LOC_Os03g52010 // LOC_Os01g58080 // LOC_Os04g16824 // LOC_Os08g06020 // LOC_Os08g39850 // LOC_Os01g01640 // LOC_Os05g14180 // LOC_Os04g59440 // LOC_Os02g42960 // LOC_Os04g56160 // LOC_Os03g38230 // LOC_Os10g42430 // …
GO:0005622	C	intracellular	395	1075	15144	34296	1	1	// LOC_Os06g12450 // LOC_Os04g35370 // LOC_Os08g44210 // LOC_Os01g58080 // LOC_Os05g14180 // LOC_Os05g31490 // LOC_Os04g56160 // LOC_Os10g40420 // LOC_Os07g09040 // LOC_Os11g01140 // LOC_Os01g16146 // LOC_Os05g08370 // LOC_Os04g33860 // LOC_Os09g27930 // LOC_Os03g48270 // LOC_Os04g52830 // LOC_Os05g48040 // LOC_Os05g02530 // LOC_Os03g53660 // LOC_Os05g11950 // LOC_Os10g38740 // LOC_Os08g42420 // …
GO:0043227	C	membrane-bounded organelle	335	1075	11878	34296	0.99	1	// LOC_Os06g34830 // LOC_Os06g12450 // LOC_Os08g45190 // LOC_Os01g39780 // LOC_Os08g07060 // LOC_Os09g20820 // LOC_Os04g35370 // LOC_Os07g39070 // LOC_Os01g25386 // LOC_Os02g13970 // LOC_Os03g52010 // LOC_Os01g58080 // LOC_Os04g16824 // LOC_Os08g06020 // LOC_Os08g39850 // LOC_Os01g01640 // LOC_Os05g14180 // LOC_Os04g59440 // LOC_Os02g42960 // LOC_Os04g56160 // LOC_Os03g38230 // LOC_Os10g42430 // …
GO:0005840	C	ribosome	11	1075	624	34296	0.99	1	// LOC_Os03g03910 // LOC_Os03g12290 // LOC_Os01g59060 // LOC_Os02g55370 // LOC_Os04g16824 // LOC_Os01g47330 // LOC_Os10g21352 // LOC_Os01g13080 // LOC_Os09g31019 // LOC_Os09g27930 // LOC_Os02g09590
GO:0044446	C	intracellular organelle part	12	1075	844	34296	1	1	// LOC_Os10g36650 // LOC_Os01g13430 // LOC_Os12g06660 // LOC_Os04g48700 // LOC_Os02g20850 // LOC_Os01g17330 // LOC_Os09g01670 // LOC_Os04g07280 // LOC_Os11g06390 // LOC_Os09g31019 // LOC_Os08g38780 // LOC_Os09g27930
GO:0044444	C	cytoplasmic part	330	1075	10930	34296	0.8	1	// LOC_Os06g34830 // LOC_Os06g12450 // LOC_Os05g45170 // LOC_Os08g45190 // LOC_Os01g39780 // LOC_Os08g07060 // LOC_Os12g09620 // LOC_Os07g39070 // LOC_Os08g44210 // LOC_Os02g13970 // LOC_Os03g52010 // LOC_Os01g58080 // LOC_Os04g16824 // LOC_Os08g39850 // LOC_Os01g01640 // LOC_Os08g43580 // LOC_Os05g31490 // LOC_Os02g42960 // LOC_Os04g56160 // LOC_Os02g56860 // LOC_Os03g38230 // LOC_Os04g46560 // …
GO:0044422	C	organelle part	12	1075	844	34296	1	1	// LOC_Os10g36650 // LOC_Os01g13430 // LOC_Os12g06660 // LOC_Os04g48700 // LOC_Os02g20850 // LOC_Os01g17330 // LOC_Os09g01670 // LOC_Os04g07280 // LOC_Os11g06390 // LOC_Os09g31019 // LOC_Os08g38780 // LOC_Os09g27930
GO:0005730	C	nucleolus	9	1075	495	34296	0.97	1	// LOC_Os10g36650 // LOC_Os12g06660 // LOC_Os04g48700 // LOC_Os02g20850 // LOC_Os01g17330 // LOC_Os09g01670 // LOC_Os11g06390 // LOC_Os09g31019 // LOC_Os09g27930
GO:0005634	C	nucleus	80	1075	4212	34296	1	1	// LOC_Os08g42690 // LOC_Os04g28420 // LOC_Os10g25674 // LOC_Os04g35370 // LOC_Os10g36650 // LOC_Os01g13000 // LOC_Os02g12350 // LOC_Os04g35310 // LOC_Os08g01330 // LOC_Os06g39590 // LOC_Os09g01670 // LOC_Os05g45410 // LOC_Os12g06340 // LOC_Os05g14180 // LOC_Os03g27370 // LOC_Os08g38780 // LOC_Os04g39470 // LOC_Os10g39750 // LOC_Os07g41260 // LOC_Os02g49160 // LOC_Os09g31019 // LOC_Os01g13430 // …
GO:0005739	C	mitochondrion	42	1075	1611	34296	0.9	1	// LOC_Os03g03910 // LOC_Os07g39070 // LOC_Os10g36650 // LOC_Os01g39780 // LOC_Os03g24610 // LOC_Os01g45450 // LOC_Os01g22520 // LOC_Os10g12050 // LOC_Os03g62420 // LOC_Os09g36450 // LOC_Os11g32750 // LOC_Os01g58080 // LOC_Os03g22950 // LOC_Os03g20560 // LOC_Os06g40940 // LOC_Os05g35320 // LOC_Os05g01440 // LOC_Os07g41260 // LOC_Os02g47010 // LOC_Os05g32230 // LOC_Os03g01222 // LOC_Os12g41600 // …
GO:0030529	C	ribonucleoprotein complex	11	1075	624	34296	0.99	1	// LOC_Os03g03910 // LOC_Os03g12290 // LOC_Os01g59060 // LOC_Os02g55370 // LOC_Os04g16824 // LOC_Os01g47330 // LOC_Os10g21352 // LOC_Os01g13080 // LOC_Os09g31019 // LOC_Os09g27930 // LOC_Os02g09590
GO:0032991	C	macromolecular complex	11	1075	624	34296	0.99	1	// LOC_Os03g03910 // LOC_Os03g12290 // LOC_Os01g59060 // LOC_Os02g55370 // LOC_Os04g16824 // LOC_Os01g47330 // LOC_Os10g21352 // LOC_Os01g13080 // LOC_Os09g31019 // LOC_Os09g27930 // LOC_Os02g09590
GO:0044464	C	cell part	585	1075	19532	34296	0.95	1	// LOC_Os06g12450 // LOC_Os04g35370 // LOC_Os08g44210 // LOC_Os01g58080 // LOC_Os01g58870 // LOC_Os05g14180 // LOC_Os05g31490 // LOC_Os03g50820 // LOC_Os01g59870 // LOC_Os10g40420 // LOC_Os07g09040 // LOC_Os01g34880 // LOC_Os11g01140 // LOC_Os01g16146 // LOC_Os05g08370 // LOC_Os04g33860 // LOC_Os09g27930 // LOC_Os11g05390 // LOC_Os03g48270 // LOC_Os04g52830 // LOC_Os05g48040 // LOC_Os07g32660 // …
GO:0043228	C	non-membrane-bounded organelle	22	1075	1237	34296	1	1	// LOC_Os03g03910 // LOC_Os10g36650 // LOC_Os09g01670 // LOC_Os01g13080 // LOC_Os03g12290 // LOC_Os03g53660 // LOC_Os02g20850 // LOC_Os01g17330 // LOC_Os11g06390 // LOC_Os03g62090 // LOC_Os09g27930 // LOC_Os02g09590 // LOC_Os02g55370 // LOC_Os04g48700 // LOC_Os12g06660 // LOC_Os09g31019 // LOC_Os01g59060 // LOC_Os01g47330 // LOC_Os10g21352 // LOC_Os06g05880 // LOC_Os03g56810 // LOC_Os04g16824
GO:0009536	C	plastid	147	1075	4703	34296	0.53	1	// LOC_Os06g12450 // LOC_Os08g45190 // LOC_Os01g39780 // LOC_Os08g07060 // LOC_Os02g13970 // LOC_Os04g16824 // LOC_Os08g39850 // LOC_Os08g43580 // LOC_Os04g59440 // LOC_Os02g42960 // LOC_Os03g38230 // LOC_Os03g14180 // LOC_Os06g10990 // LOC_Os10g40420 // LOC_Os07g09040 // LOC_Os07g08770 // LOC_Os01g22780 // LOC_Os02g47790 // LOC_Os06g10780 // LOC_Os04g33860 // LOC_Os06g51029 // LOC_Os08g29170 // …
GO:0005856	C	cytoskeleton	8	1075	264	34296	0.59	1	// LOC_Os10g36650 // LOC_Os12g06660 // LOC_Os03g56810 // LOC_Os02g20850 // LOC_Os06g05880 // LOC_Os11g06390 // LOC_Os03g53660 // LOC_Os03g62090
GO:0005886	C	plasma membrane	128	1075	4240	34296	0.69	1	// LOC_Os06g34830 // LOC_Os04g45170 // LOC_Os03g09970 // LOC_Os09g37600 // LOC_Os05g02530 // LOC_Os03g02750 // LOC_Os04g56160 // LOC_Os06g36810 // LOC_Os04g46560 // LOC_Os05g04610 // LOC_Os01g34880 // LOC_Os04g08390 // LOC_Os03g07480 // LOC_Os11g26130 // LOC_Os09g19734 // LOC_Os05g08370 // LOC_Os10g12080 // LOC_Os07g26690 // LOC_Os09g25650 // LOC_Os04g47300 // LOC_Os03g60250 // LOC_Os02g20540 // …
GO:0005737	C	cytoplasm	351	1075	11866	34296	0.91	1	// LOC_Os06g12450 // LOC_Os08g44210 // LOC_Os01g58080 // LOC_Os05g14180 // LOC_Os05g31490 // LOC_Os04g56160 // LOC_Os10g40420 // LOC_Os07g09040 // LOC_Os11g01140 // LOC_Os01g16146 // LOC_Os05g08370 // LOC_Os04g33860 // LOC_Os09g27930 // LOC_Os03g48270 // LOC_Os05g48040 // LOC_Os05g02530 // LOC_Os05g11950 // LOC_Os10g38740 // LOC_Os08g42420 // LOC_Os02g07870 // LOC_Os12g37710 // LOC_Os03g58290 // …
GO:0070013	C	intracellular organelle lumen	11	1075	743	34296	1	1	// LOC_Os10g36650 // LOC_Os12g06660 // LOC_Os04g48700 // LOC_Os02g20850 // LOC_Os01g17330 // LOC_Os09g01670 // LOC_Os04g07280 // LOC_Os11g06390 // LOC_Os09g31019 // LOC_Os08g38780 // LOC_Os09g27930
GO:0043226	C	organelle	339	1075	12251	34296	1	1	// LOC_Os06g34830 // LOC_Os06g12450 // LOC_Os08g45190 // LOC_Os01g39780 // LOC_Os08g07060 // LOC_Os09g20820 // LOC_Os04g35370 // LOC_Os07g39070 // LOC_Os01g25386 // LOC_Os02g13970 // LOC_Os03g52010 // LOC_Os01g58080 // LOC_Os04g16824 // LOC_Os08g06020 // LOC_Os08g39850 // LOC_Os01g01640 // LOC_Os05g14180 // LOC_Os04g59440 // LOC_Os02g42960 // LOC_Os04g56160 // LOC_Os03g38230 // LOC_Os10g42430 // …

## Sheet: cluster4
Supplemental Table S5. GO analysis of six clusters
The GO terms of cluster4 DEGs
GO_acc	type	Term	queryitem	querytotal	bgitem	bgtotal	pvalue	FDR	entries
GO:0006259	P	DNA metabolic process	39	619	589	34296	1.8e-11	1.3e-09	// LOC_Os06g41050 // LOC_Os06g13670 // LOC_Os03g58400 // LOC_Os07g22400 // LOC_Os01g61920 // LOC_Os02g03030 // LOC_Os02g56130 // LOC_Os06g03720 // LOC_Os12g31370 // LOC_Os12g25120 // LOC_Os05g38740 // LOC_Os10g39410 // LOC_Os05g40810 // LOC_Os06g14620 // LOC_Os07g36500 // LOC_Os02g55410 // LOC_Os04g34240 // LOC_Os07g17210 // LOC_Os10g26280 // LOC_Os12g37400 // LOC_Os03g11540 // LOC_Os05g06840 // …
GO:0016043	P	cellular component organization	61	619	1935	34296	2.7e-05	0.00097	// LOC_Os05g47970 // LOC_Os01g65590 // LOC_Os06g43880 // LOC_Os02g05610 // LOC_Os05g03440 // LOC_Os02g03030 // LOC_Os01g33040 // LOC_Os04g36890 // LOC_Os08g34780 // LOC_Os12g25120 // LOC_Os08g39390 // LOC_Os04g34240 // LOC_Os10g39410 // LOC_Os01g61920 // LOC_Os06g24070 // LOC_Os01g27160 // LOC_Os06g14810 // LOC_Os03g06000 // LOC_Os08g38720 // LOC_Os05g35266 // LOC_Os07g29330 // LOC_Os01g50980 // …
GO:0007049	P	cell cycle	23	619	485	34296	4.8e-05	0.00097	// LOC_Os05g47970 // LOC_Os06g41050 // LOC_Os06g13670 // LOC_Os03g58400 // LOC_Os02g03030 // LOC_Os01g33040 // LOC_Os06g03720 // LOC_Os06g14620 // LOC_Os01g50980 // LOC_Os09g39410 // LOC_Os01g27160 // LOC_Os02g55570 // LOC_Os07g17210 // LOC_Os07g43250 // LOC_Os01g46040 // LOC_Os01g66690 // LOC_Os01g48900 // LOC_Os11g04954 // LOC_Os04g10650 // LOC_Os05g48880 // LOC_Os03g46325 // LOC_Os07g22840 // …
GO:0009058	P	biosynthetic process	174	619	7335	34296	5.5e-05	0.00097	// LOC_Os09g32948 // LOC_Os04g47890 // LOC_Os12g09540 // LOC_Os06g43880 // LOC_Os04g39700 // LOC_Os11g05740 // LOC_Os02g03030 // LOC_Os02g56130 // LOC_Os09g39490 // LOC_Os08g26880 // LOC_Os11g01790 // LOC_Os08g44840 // LOC_Os01g55150 // LOC_Os10g27330 // LOC_Os06g14810 // LOC_Os11g43530 // LOC_Os05g08540 // LOC_Os09g39410 // LOC_Os03g62630 // LOC_Os01g59730 // LOC_Os12g03880 // LOC_Os02g40530 // …
GO:0048856	P	anatomical structure development	51	619	1665	34296	0.00025	0.0035	// LOC_Os05g47970 // LOC_Os03g11614 // LOC_Os01g65590 // LOC_Os03g58400 // LOC_Os11g43530 // LOC_Os05g11414 // LOC_Os02g03030 // LOC_Os01g33040 // LOC_Os08g34780 // LOC_Os03g18480 // LOC_Os08g39390 // LOC_Os07g08540 // LOC_Os05g40810 // LOC_Os09g32948 // LOC_Os06g24070 // LOC_Os10g27330 // LOC_Os04g34480 // LOC_Os06g14810 // LOC_Os03g06000 // LOC_Os05g35266 // LOC_Os07g08520 // LOC_Os03g29630 // …
GO:0009908	P	flower development	24	619	662	34296	0.0014	0.014	// LOC_Os09g32948 // LOC_Os03g58400 // LOC_Os11g43530 // LOC_Os02g03030 // LOC_Os03g18480 // LOC_Os08g39390 // LOC_Os03g29630 // LOC_Os06g24070 // LOC_Os10g27330 // LOC_Os04g34480 // LOC_Os06g51260 // LOC_Os03g11614 // LOC_Os11g43520 // LOC_Os07g08540 // LOC_Os02g02820 // LOC_Os06g49840 // LOC_Os08g41950 // LOC_Os02g15710 // LOC_Os03g41600 // LOC_Os05g11414 // LOC_Os06g37450 // LOC_Os02g03310 // …
GO:0048608	P	reproductive structure development	24	619	668	34296	0.0016	0.014	// LOC_Os09g32948 // LOC_Os03g58400 // LOC_Os11g43530 // LOC_Os02g03030 // LOC_Os03g18480 // LOC_Os08g39390 // LOC_Os03g29630 // LOC_Os06g24070 // LOC_Os10g27330 // LOC_Os04g34480 // LOC_Os06g51260 // LOC_Os03g11614 // LOC_Os11g43520 // LOC_Os07g08540 // LOC_Os02g02820 // LOC_Os06g49840 // LOC_Os08g41950 // LOC_Os02g15710 // LOC_Os03g41600 // LOC_Os05g11414 // LOC_Os06g37450 // LOC_Os02g03310 // …
GO:0003006	P	reproductive developmental process	24	619	668	34296	0.0016	0.014	// LOC_Os09g32948 // LOC_Os03g58400 // LOC_Os11g43530 // LOC_Os02g03030 // LOC_Os03g18480 // LOC_Os08g39390 // LOC_Os03g29630 // LOC_Os06g24070 // LOC_Os10g27330 // LOC_Os04g34480 // LOC_Os06g51260 // LOC_Os03g11614 // LOC_Os11g43520 // LOC_Os07g08540 // LOC_Os02g02820 // LOC_Os06g49840 // LOC_Os08g41950 // LOC_Os02g15710 // LOC_Os03g41600 // LOC_Os05g11414 // LOC_Os06g37450 // LOC_Os02g03310 // …
GO:0006807	P	nitrogen compound metabolic process	124	619	5399	34296	0.0028	0.017	// LOC_Os09g32948 // LOC_Os04g47890 // LOC_Os12g09540 // LOC_Os11g43530 // LOC_Os02g03030 // LOC_Os02g56130 // LOC_Os04g36890 // LOC_Os09g39490 // LOC_Os08g26880 // LOC_Os02g21750 // LOC_Os10g39410 // LOC_Os01g55150 // LOC_Os02g40530 // LOC_Os05g50930 // LOC_Os06g44320 // LOC_Os10g35240 // LOC_Os07g17210 // LOC_Os10g26280 // LOC_Os12g40920 // LOC_Os12g37400 // LOC_Os05g28320 // LOC_Os02g02820 // …
GO:0009653	P	anatomical structure morphogenesis	35	619	1141	34296	0.0022	0.017	// LOC_Os05g47970 // LOC_Os09g32948 // LOC_Os01g65590 // LOC_Os11g43530 // LOC_Os01g33040 // LOC_Os08g34780 // LOC_Os03g18480 // LOC_Os08g44840 // LOC_Os05g40810 // LOC_Os03g55530 // LOC_Os06g14810 // LOC_Os03g06000 // LOC_Os05g35266 // LOC_Os11g43520 // LOC_Os08g05820 // LOC_Os11g13570 // LOC_Os03g06610 // LOC_Os03g33090 // LOC_Os07g17210 // LOC_Os08g39390 // LOC_Os03g14090 // LOC_Os03g41600 // …
GO:0006629	P	lipid metabolic process	40	619	1376	34296	0.0028	0.017	// LOC_Os08g10010 // LOC_Os04g31040 // LOC_Os06g19550 // LOC_Os06g43880 // LOC_Os04g42860 // LOC_Os03g47940 // LOC_Os06g02019 // LOC_Os04g47250 // LOC_Os02g09750 // LOC_Os04g40730 // LOC_Os08g02094 // LOC_Os03g57080 // LOC_Os08g44840 // LOC_Os01g69080 // LOC_Os01g65830 // LOC_Os10g27330 // LOC_Os06g14810 // LOC_Os07g39750 // LOC_Os05g08540 // LOC_Os09g39410 // LOC_Os08g40180 // LOC_Os07g49310 // …
GO:0006139	P	nucleobase, nucleoside, nucleotide and nucleic acid metabolic process	124	619	5399	34296	0.0028	0.017	// LOC_Os09g32948 // LOC_Os04g47890 // LOC_Os12g09540 // LOC_Os11g43530 // LOC_Os02g03030 // LOC_Os02g56130 // LOC_Os04g36890 // LOC_Os09g39490 // LOC_Os08g26880 // LOC_Os02g21750 // LOC_Os10g39410 // LOC_Os01g55150 // LOC_Os02g40530 // LOC_Os05g50930 // LOC_Os06g44320 // LOC_Os10g35240 // LOC_Os07g17210 // LOC_Os10g26280 // LOC_Os12g40920 // LOC_Os12g37400 // LOC_Os05g28320 // LOC_Os02g02820 // …
GO:0044249	P	cellular biosynthetic process	28	619	890	34296	0.0042	0.018	// LOC_Os08g26880 // LOC_Os01g24690 // LOC_Os10g26690 // LOC_Os03g15870 // LOC_Os06g34780 // LOC_Os08g15272 // LOC_Os03g62630 // LOC_Os01g59730 // LOC_Os12g03880 // LOC_Os02g55120 // LOC_Os11g34940 // LOC_Os03g15370 // LOC_Os02g04510 // LOC_Os09g31031 // LOC_Os04g39700 // LOC_Os03g19560 // LOC_Os01g52470 // LOC_Os10g38214 // LOC_Os07g33860 // LOC_Os12g34154 // LOC_Os05g11710 // LOC_Os06g49120 // …
GO:0034645	P	cellular macromolecule biosynthetic process	28	619	890	34296	0.0042	0.018	// LOC_Os08g26880 // LOC_Os01g24690 // LOC_Os10g26690 // LOC_Os03g15870 // LOC_Os06g34780 // LOC_Os08g15272 // LOC_Os03g62630 // LOC_Os01g59730 // LOC_Os12g03880 // LOC_Os02g55120 // LOC_Os11g34940 // LOC_Os03g15370 // LOC_Os02g04510 // LOC_Os09g31031 // LOC_Os04g39700 // LOC_Os03g19560 // LOC_Os01g52470 // LOC_Os10g38214 // LOC_Os07g33860 // LOC_Os12g34154 // LOC_Os05g11710 // LOC_Os06g49120 // …
GO:0044238	P	primary metabolic process	272	619	13205	34296	0.0035	0.018	// LOC_Os09g32948 // LOC_Os04g47890 // LOC_Os02g05820 // LOC_Os03g27530 // LOC_Os06g43880 // LOC_Os11g34690 // LOC_Os04g39700 // LOC_Os11g05740 // LOC_Os02g03030 // LOC_Os02g56130 // LOC_Os04g36890 // LOC_Os12g09540 // LOC_Os09g39490 // LOC_Os08g26880 // LOC_Os11g01790 // LOC_Os05g37170 // LOC_Os08g44840 // LOC_Os02g21750 // LOC_Os10g39410 // LOC_Os03g58890 // LOC_Os04g33740 // LOC_Os05g20020 // …
GO:0009059	P	macromolecule biosynthetic process	28	619	890	34296	0.0042	0.018	// LOC_Os08g26880 // LOC_Os01g24690 // LOC_Os10g26690 // LOC_Os03g15870 // LOC_Os06g34780 // LOC_Os08g15272 // LOC_Os03g62630 // LOC_Os01g59730 // LOC_Os12g03880 // LOC_Os02g55120 // LOC_Os11g34940 // LOC_Os03g15370 // LOC_Os02g04510 // LOC_Os09g31031 // LOC_Os04g39700 // LOC_Os03g19560 // LOC_Os01g52470 // LOC_Os10g38214 // LOC_Os07g33860 // LOC_Os12g34154 // LOC_Os05g11710 // LOC_Os06g49120 // …
GO:0006412	P	translation	28	619	890	34296	0.0042	0.018	// LOC_Os08g26880 // LOC_Os01g24690 // LOC_Os10g26690 // LOC_Os03g15870 // LOC_Os06g34780 // LOC_Os08g15272 // LOC_Os03g62630 // LOC_Os01g59730 // LOC_Os12g03880 // LOC_Os02g55120 // LOC_Os11g34940 // LOC_Os03g15370 // LOC_Os02g04510 // LOC_Os09g31031 // LOC_Os04g39700 // LOC_Os03g19560 // LOC_Os01g52470 // LOC_Os10g38214 // LOC_Os07g33860 // LOC_Os12g34154 // LOC_Os05g11710 // LOC_Os06g49120 // …
GO:0010467	P	gene expression	31	619	1076	34296	0.0089	0.035	// LOC_Os03g58400 // LOC_Os02g05610 // LOC_Os08g26880 // LOC_Os01g24690 // LOC_Os10g26690 // LOC_Os03g15870 // LOC_Os06g34780 // LOC_Os08g15272 // LOC_Os03g62630 // LOC_Os01g59730 // LOC_Os12g03880 // LOC_Os02g55120 // LOC_Os11g34940 // LOC_Os06g43900 // LOC_Os03g15370 // LOC_Os02g04510 // LOC_Os09g31031 // LOC_Os04g39700 // LOC_Os03g19560 // LOC_Os01g52470 // LOC_Os10g38214 // LOC_Os07g33860 // …
GO:0030154	P	cell differentiation	21	619	710	34296	0.022	0.078	// LOC_Os03g06610 // LOC_Os09g32948 // LOC_Os10g35940 // LOC_Os05g11414 // LOC_Os07g17210 // LOC_Os06g42220 // LOC_Os11g46000 // LOC_Os08g01680 // LOC_Os10g32570 // LOC_Os03g08360 // LOC_Os08g39390 // LOC_Os03g46325 // LOC_Os03g14790 // LOC_Os03g14090 // LOC_Os02g48730 // LOC_Os12g42760 // LOC_Os02g48450 // LOC_Os01g48900 // LOC_Os08g44840 // LOC_Os11g13570 // LOC_Os08g41950
GO:0048869	P	cellular developmental process	21	619	710	34296	0.022	0.078	// LOC_Os03g06610 // LOC_Os09g32948 // LOC_Os10g35940 // LOC_Os05g11414 // LOC_Os07g17210 // LOC_Os06g42220 // LOC_Os11g46000 // LOC_Os08g01680 // LOC_Os10g32570 // LOC_Os03g08360 // LOC_Os08g39390 // LOC_Os03g46325 // LOC_Os03g14790 // LOC_Os03g14090 // LOC_Os02g48730 // LOC_Os12g42760 // LOC_Os02g48450 // LOC_Os01g48900 // LOC_Os08g44840 // LOC_Os11g13570 // LOC_Os08g41950
GO:0022414	P	reproductive process	27	619	985	34296	0.024	0.082	// LOC_Os09g32948 // LOC_Os03g58400 // LOC_Os11g43530 // LOC_Os05g11414 // LOC_Os02g03030 // LOC_Os03g18480 // LOC_Os03g29630 // LOC_Os06g24070 // LOC_Os10g27330 // LOC_Os04g34480 // LOC_Os11g43520 // LOC_Os11g13570 // LOC_Os03g11614 // LOC_Os08g39390 // LOC_Os06g51260 // LOC_Os07g08540 // LOC_Os02g02820 // LOC_Os06g49840 // LOC_Os08g41950 // LOC_Os02g15710 // LOC_Os03g41600 // LOC_Os07g07420 // …
GO:0008152	P	metabolic process	372	619	19328	34296	0.034	0.11	// LOC_Os03g59080 // LOC_Os06g43880 // LOC_Os01g11350 // LOC_Os08g26880 // LOC_Os11g01790 // LOC_Os10g27330 // LOC_Os06g14810 // LOC_Os01g27140 // LOC_Os01g53630 // LOC_Os01g59730 // LOC_Os08g05820 // LOC_Os06g44320 // LOC_Os07g17210 // LOC_Os11g34680 // LOC_Os10g28630 // LOC_Os12g37400 // LOC_Os02g41904 // LOC_Os03g24910 // LOC_Os10g35940 // LOC_Os03g51200 // LOC_Os08g01680 // LOC_Os02g40440 // …
GO:0032502	P	developmental process	82	619	3791	34296	0.051	0.16	// LOC_Os05g47970 // LOC_Os03g11614 // LOC_Os01g65590 // LOC_Os05g35266 // LOC_Os06g19550 // LOC_Os03g58400 // LOC_Os11g43530 // LOC_Os02g05610 // LOC_Os05g11414 // LOC_Os03g33090 // LOC_Os02g03030 // LOC_Os01g33040 // LOC_Os12g03130 // LOC_Os06g03720 // LOC_Os09g39410 // LOC_Os04g40730 // LOC_Os08g34780 // LOC_Os03g18480 // LOC_Os11g13570 // LOC_Os08g39390 // LOC_Os07g08540 // LOC_Os02g38040 // …
GO:0044260	P	cellular macromolecule metabolic process	112	619	5364	34296	0.056	0.17	// LOC_Os02g05820 // LOC_Os11g43530 // LOC_Os02g03030 // LOC_Os02g56130 // LOC_Os04g36890 // LOC_Os08g26880 // LOC_Os11g01790 // LOC_Os10g39410 // LOC_Os03g58890 // LOC_Os07g29330 // LOC_Os01g53630 // LOC_Os03g62630 // LOC_Os01g59730 // LOC_Os12g03880 // LOC_Os08g28870 // LOC_Os07g17210 // LOC_Os03g15370 // LOC_Os12g37400 // LOC_Os02g10110 // LOC_Os05g39850 // LOC_Os03g51200 // LOC_Os08g01680 // …
GO:0007275	P	multicellular organismal development	76	619	3543	34296	0.068	0.19	// LOC_Os03g11614 // LOC_Os01g65590 // LOC_Os05g35266 // LOC_Os06g19550 // LOC_Os03g58400 // LOC_Os11g43530 // LOC_Os02g05610 // LOC_Os05g11414 // LOC_Os03g33090 // LOC_Os02g03030 // LOC_Os01g33040 // LOC_Os06g03720 // LOC_Os09g39410 // LOC_Os04g40730 // LOC_Os03g18480 // LOC_Os11g13570 // LOC_Os08g39390 // LOC_Os07g08540 // LOC_Os02g38040 // LOC_Os05g40810 // LOC_Os06g14620 // LOC_Os09g32948 // …
GO:0032501	P	multicellular organismal process	77	619	3619	34296	0.076	0.21	// LOC_Os03g11614 // LOC_Os01g65590 // LOC_Os05g35266 // LOC_Os06g19550 // LOC_Os03g58400 // LOC_Os11g43530 // LOC_Os02g05610 // LOC_Os05g11414 // LOC_Os03g33090 // LOC_Os02g03030 // LOC_Os01g33040 // LOC_Os06g03720 // LOC_Os09g39410 // LOC_Os04g40730 // LOC_Os03g18480 // LOC_Os11g13570 // LOC_Os08g39390 // LOC_Os07g08540 // LOC_Os02g38040 // LOC_Os05g40810 // LOC_Os06g14620 // LOC_Os09g32948 // …
GO:0044237	P	cellular metabolic process	202	619	10280	34296	0.084	0.22	// LOC_Os09g32948 // LOC_Os04g47890 // LOC_Os02g05820 // LOC_Os11g43530 // LOC_Os04g39700 // LOC_Os02g03030 // LOC_Os02g56130 // LOC_Os04g36890 // LOC_Os12g09540 // LOC_Os09g39490 // LOC_Os12g02200 // LOC_Os08g26880 // LOC_Os11g01790 // LOC_Os02g21750 // LOC_Os10g39410 // LOC_Os03g58890 // LOC_Os07g29330 // LOC_Os01g53630 // LOC_Os03g62630 // LOC_Os01g59730 // LOC_Os12g03880 // LOC_Os02g40530 // …
GO:0009987	P	cellular process	346	619	18214	34296	0.09	0.23	// LOC_Os03g59080 // LOC_Os06g43880 // LOC_Os08g26880 // LOC_Os11g01790 // LOC_Os10g27330 // LOC_Os06g14810 // LOC_Os01g27140 // LOC_Os01g53630 // LOC_Os01g59730 // LOC_Os08g05820 // LOC_Os06g44320 // LOC_Os01g28840 // LOC_Os07g17210 // LOC_Os10g28630 // LOC_Os12g37400 // LOC_Os10g35940 // LOC_Os03g51200 // LOC_Os08g01680 // LOC_Os07g43260 // LOC_Os01g15900 // LOC_Os02g55130 // LOC_Os03g56370 // …
GO:0006091	P	generation of precursor metabolites and energy	13	619	480	34296	0.1	0.25	// LOC_Os10g38216 // LOC_Os07g37030 // LOC_Os05g37140 // LOC_Os02g04510 // LOC_Os11g10510 // LOC_Os10g38272 // LOC_Os06g49120 // LOC_Os06g45590 // LOC_Os04g33630 // LOC_Os04g16736 // LOC_Os04g36720 // LOC_Os01g62420 // LOC_Os01g16960
GO:0043170	P	macromolecule metabolic process	133	619	6691	34296	0.12	0.28	// LOC_Os02g05820 // LOC_Os03g27530 // LOC_Os11g43530 // LOC_Os11g34690 // LOC_Os02g03030 // LOC_Os02g56130 // LOC_Os04g36890 // LOC_Os08g26880 // LOC_Os11g01790 // LOC_Os10g39410 // LOC_Os03g58890 // LOC_Os07g29330 // LOC_Os01g53630 // LOC_Os03g62630 // LOC_Os01g59730 // LOC_Os12g03880 // LOC_Os04g50850 // LOC_Os08g28870 // LOC_Os07g17210 // LOC_Os03g15370 // LOC_Os12g37400 // LOC_Os02g10110 // …
GO:0040007	P	growth	18	619	736	34296	0.13	0.29	// LOC_Os02g48730 // LOC_Os10g35940 // LOC_Os06g42220 // LOC_Os03g55530 // LOC_Os05g48880 // LOC_Os06g14810 // LOC_Os03g06000 // LOC_Os01g56780 // LOC_Os07g08540 // LOC_Os03g01270 // LOC_Os05g49920 // LOC_Os07g07420 // LOC_Os03g46325 // LOC_Os03g14090 // LOC_Os08g34780 // LOC_Os08g05820 // LOC_Os08g39390 // LOC_Os11g13570
GO:0015979	P	photosynthesis	9	619	324	34296	0.14	0.29	// LOC_Os10g38216 // LOC_Os07g37030 // LOC_Os02g04510 // LOC_Os07g34006 // LOC_Os06g49120 // LOC_Os04g16736 // LOC_Os04g36720 // LOC_Os08g40160 // LOC_Os12g08830
GO:0016049	P	cell growth	14	619	567	34296	0.15	0.29	// LOC_Os02g48730 // LOC_Os10g35940 // LOC_Os03g55530 // LOC_Os07g07420 // LOC_Os06g14810 // LOC_Os03g06000 // LOC_Os03g01270 // LOC_Os08g39390 // LOC_Os03g46325 // LOC_Os03g14090 // LOC_Os08g34780 // LOC_Os08g05820 // LOC_Os06g42220 // LOC_Os11g13570
GO:0090066	P	regulation of anatomical structure size	14	619	567	34296	0.15	0.29	// LOC_Os02g48730 // LOC_Os10g35940 // LOC_Os03g55530 // LOC_Os07g07420 // LOC_Os06g14810 // LOC_Os03g06000 // LOC_Os03g01270 // LOC_Os08g39390 // LOC_Os03g46325 // LOC_Os03g14090 // LOC_Os08g34780 // LOC_Os08g05820 // LOC_Os06g42220 // LOC_Os11g13570
GO:0065008	P	regulation of biological quality	20	619	863	34296	0.16	0.29	// LOC_Os02g48730 // LOC_Os10g35940 // LOC_Os03g55530 // LOC_Os06g42220 // LOC_Os06g14810 // LOC_Os03g06000 // LOC_Os01g27140 // LOC_Os07g29410 // LOC_Os03g01270 // LOC_Os06g37450 // LOC_Os10g34170 // LOC_Os07g07420 // LOC_Os03g46325 // LOC_Os04g32030 // LOC_Os08g34780 // LOC_Os08g05820 // LOC_Os03g14090 // LOC_Os08g39390 // LOC_Os11g13570 // LOC_Os01g28840
GO:0008361	P	regulation of cell size	14	619	567	34296	0.15	0.29	// LOC_Os02g48730 // LOC_Os10g35940 // LOC_Os03g55530 // LOC_Os07g07420 // LOC_Os06g14810 // LOC_Os03g06000 // LOC_Os03g01270 // LOC_Os08g39390 // LOC_Os03g46325 // LOC_Os03g14090 // LOC_Os08g34780 // LOC_Os08g05820 // LOC_Os06g42220 // LOC_Os11g13570
GO:0023046	P	signaling process	42	619	1972	34296	0.16	0.29	// LOC_Os01g08130 // LOC_Os09g33910 // LOC_Os02g09650 // LOC_Os01g60670 // LOC_Os07g18750 // LOC_Os10g34170 // LOC_Os09g15700 // LOC_Os03g10880 // LOC_Os01g69080 // LOC_Os10g40110 // LOC_Os04g14710 // LOC_Os05g08540 // LOC_Os01g50980 // LOC_Os01g27160 // LOC_Os03g18010 // LOC_Os08g28870 // LOC_Os02g10700 // LOC_Os07g48630 // LOC_Os01g02060 // LOC_Os07g31500 // LOC_Os09g15790 // LOC_Os06g04810 // …
GO:0023060	P	signal transmission	42	619	1972	34296	0.16	0.29	// LOC_Os01g08130 // LOC_Os09g33910 // LOC_Os02g09650 // LOC_Os01g60670 // LOC_Os07g18750 // LOC_Os10g34170 // LOC_Os09g15700 // LOC_Os03g10880 // LOC_Os01g69080 // LOC_Os10g40110 // LOC_Os04g14710 // LOC_Os05g08540 // LOC_Os01g50980 // LOC_Os01g27160 // LOC_Os03g18010 // LOC_Os08g28870 // LOC_Os02g10700 // LOC_Os07g48630 // LOC_Os01g02060 // LOC_Os07g31500 // LOC_Os09g15790 // LOC_Os06g04810 // …
GO:0032535	P	regulation of cellular component size	14	619	567	34296	0.15	0.29	// LOC_Os02g48730 // LOC_Os10g35940 // LOC_Os03g55530 // LOC_Os07g07420 // LOC_Os06g14810 // LOC_Os03g06000 // LOC_Os03g01270 // LOC_Os08g39390 // LOC_Os03g46325 // LOC_Os03g14090 // LOC_Os08g34780 // LOC_Os08g05820 // LOC_Os06g42220 // LOC_Os11g13570
GO:0065007	P	biological regulation	59	619	2871	34296	0.17	0.3	// LOC_Os01g08130 // LOC_Os03g58400 // LOC_Os07g07420 // LOC_Os02g05610 // LOC_Os09g33910 // LOC_Os07g29410 // LOC_Os02g09650 // LOC_Os08g34780 // LOC_Os07g18750 // LOC_Os10g34170 // LOC_Os09g15700 // LOC_Os07g08540 // LOC_Os03g10880 // LOC_Os01g69080 // LOC_Os10g40110 // LOC_Os04g14710 // LOC_Os06g14810 // LOC_Os03g06000 // LOC_Os01g27140 // LOC_Os05g08540 // LOC_Os01g50980 // LOC_Os01g60670 // …
GO:0007165	P	signal transduction	40	619	1951	34296	0.23	0.38	// LOC_Os01g08130 // LOC_Os09g33910 // LOC_Os02g09650 // LOC_Os01g60670 // LOC_Os07g18750 // LOC_Os10g34170 // LOC_Os09g15700 // LOC_Os03g10880 // LOC_Os01g69080 // LOC_Os10g40110 // LOC_Os04g14710 // LOC_Os05g08540 // LOC_Os01g50980 // LOC_Os01g27160 // LOC_Os03g18010 // LOC_Os08g28870 // LOC_Os02g10700 // LOC_Os07g48630 // LOC_Os01g02060 // LOC_Os07g31500 // LOC_Os09g15790 // LOC_Os06g04810 // …
GO:0050794	P	regulation of cellular process	40	619	1951	34296	0.23	0.38	// LOC_Os01g08130 // LOC_Os09g33910 // LOC_Os02g09650 // LOC_Os01g60670 // LOC_Os07g18750 // LOC_Os10g34170 // LOC_Os09g15700 // LOC_Os03g10880 // LOC_Os01g69080 // LOC_Os10g40110 // LOC_Os04g14710 // LOC_Os05g08540 // LOC_Os01g50980 // LOC_Os01g27160 // LOC_Os03g18010 // LOC_Os08g28870 // LOC_Os02g10700 // LOC_Os07g48630 // LOC_Os01g02060 // LOC_Os07g31500 // LOC_Os09g15790 // LOC_Os06g04810 // …
GO:0009628	P	response to abiotic stimulus	60	619	3022	34296	0.24	0.39	// LOC_Os03g07510 // LOC_Os11g05740 // LOC_Os10g28060 // LOC_Os04g31040 // LOC_Os01g08130 // LOC_Os06g43880 // LOC_Os09g33910 // LOC_Os07g34006 // LOC_Os06g41050 // LOC_Os02g09650 // LOC_Os01g24690 // LOC_Os09g39410 // LOC_Os12g31370 // LOC_Os11g31900 // LOC_Os03g10880 // LOC_Os02g32990 // LOC_Os01g67860 // LOC_Os01g52470 // LOC_Os03g55530 // LOC_Os08g32870 // LOC_Os06g14810 // LOC_Os01g03630 // …
GO:0000003	P	reproduction	40	619	1965	34296	0.24	0.39	// LOC_Os09g32948 // LOC_Os06g41050 // LOC_Os03g58400 // LOC_Os11g43530 // LOC_Os05g11414 // LOC_Os02g03030 // LOC_Os03g18480 // LOC_Os08g39390 // LOC_Os03g29630 // LOC_Os06g24070 // LOC_Os10g27330 // LOC_Os04g34480 // LOC_Os01g48900 // LOC_Os01g50980 // LOC_Os01g53630 // LOC_Os01g27160 // LOC_Os08g06110 // LOC_Os11g13570 // LOC_Os03g46325 // LOC_Os03g11614 // LOC_Os11g43520 // LOC_Os06g51260 // …
GO:0050789	P	regulation of biological process	43	619	2132	34296	0.25	0.39	// LOC_Os01g08130 // LOC_Os03g58400 // LOC_Os02g05610 // LOC_Os09g33910 // LOC_Os02g09650 // LOC_Os01g60670 // LOC_Os07g18750 // LOC_Os10g34170 // LOC_Os09g15700 // LOC_Os03g10880 // LOC_Os01g69080 // LOC_Os10g40110 // LOC_Os04g14710 // LOC_Os05g08540 // LOC_Os01g50980 // LOC_Os01g27160 // LOC_Os03g18010 // LOC_Os08g28870 // LOC_Os02g10700 // LOC_Os07g48630 // LOC_Os01g02060 // LOC_Os07g31500 // …
GO:0009791	P	post-embryonic development	41	619	2033	34296	0.26	0.4	// LOC_Os03g11614 // LOC_Os03g58400 // LOC_Os11g43530 // LOC_Os02g03030 // LOC_Os03g18480 // LOC_Os08g39390 // LOC_Os03g29630 // LOC_Os09g32948 // LOC_Os06g24070 // LOC_Os10g27330 // LOC_Os04g34480 // LOC_Os01g48900 // LOC_Os01g50980 // LOC_Os01g53630 // LOC_Os01g27160 // LOC_Os08g06110 // LOC_Os08g14450 // LOC_Os02g47470 // LOC_Os03g06610 // LOC_Os11g43520 // LOC_Os06g51260 // LOC_Os07g08540 // …
GO:0023052	P	signaling	48	619	2409	34296	0.26	0.4	// LOC_Os01g08130 // LOC_Os09g33910 // LOC_Os02g09650 // LOC_Os01g60670 // LOC_Os07g18750 // LOC_Os10g34170 // LOC_Os03g14210 // LOC_Os09g15700 // LOC_Os03g10880 // LOC_Os01g69080 // LOC_Os10g40110 // LOC_Os04g14710 // LOC_Os05g48880 // LOC_Os01g03630 // LOC_Os05g08540 // LOC_Os01g50980 // LOC_Os01g27160 // LOC_Os01g08020 // LOC_Os03g18010 // LOC_Os08g28870 // LOC_Os02g10700 // LOC_Os07g48630 // …
GO:0005975	P	carbohydrate metabolic process	29	619	1439	34296	0.3	0.44	// LOC_Os05g45860 // LOC_Os10g07290 // LOC_Os04g35030 // LOC_Os01g19220 // LOC_Os04g33740 // LOC_Os05g49430 // LOC_Os05g20020 // LOC_Os05g34290 // LOC_Os05g35360 // LOC_Os02g03750 // LOC_Os01g66700 // LOC_Os03g18520 // LOC_Os01g62420 // LOC_Os01g16960 // LOC_Os09g30280 // LOC_Os06g06560 // LOC_Os01g44970 // LOC_Os01g67860 // LOC_Os04g35020 // LOC_Os08g43370 // LOC_Os09g36190 // LOC_Os10g41550 // …
GO:0009056	P	catabolic process	39	619	2007	34296	0.34	0.5	// LOC_Os06g41050 // LOC_Os11g34690 // LOC_Os12g31370 // LOC_Os01g36550 // LOC_Os07g28090 // LOC_Os02g21750 // LOC_Os11g38630 // LOC_Os05g34290 // LOC_Os05g35360 // LOC_Os07g43220 // LOC_Os01g62420 // LOC_Os11g34700 // LOC_Os02g10700 // LOC_Os04g40290 // LOC_Os01g16960 // LOC_Os12g40300 // LOC_Os12g37400 // LOC_Os01g67860 // LOC_Os02g55410 // LOC_Os05g11810 // LOC_Os05g13300 // LOC_Os10g41550 // …
GO:0050896	P	response to stimulus	129	619	6928	34296	0.36	0.52	// LOC_Os04g39100 // LOC_Os02g05820 // LOC_Os04g31040 // LOC_Os01g08130 // LOC_Os06g43880 // LOC_Os02g56130 // LOC_Os01g70525 // LOC_Os08g26880 // LOC_Os02g24740 // LOC_Os05g49920 // LOC_Os06g14810 // LOC_Os05g08540 // LOC_Os01g50980 // LOC_Os09g39410 // LOC_Os08g06110 // LOC_Os01g19820 // LOC_Os01g51430 // LOC_Os02g56510 // LOC_Os02g41904 // LOC_Os01g73580 // LOC_Os08g20420 // LOC_Os02g55130 // …
GO:0009719	P	response to endogenous stimulus	37	619	2015	34296	0.48	0.66	// LOC_Os08g02520 // LOC_Os07g40290 // LOC_Os09g33910 // LOC_Os02g09650 // LOC_Os08g42470 // LOC_Os01g69080 // LOC_Os02g24740 // LOC_Os03g55530 // LOC_Os07g08530 // LOC_Os05g08540 // LOC_Os01g50980 // LOC_Os04g36740 // LOC_Os02g24700 // LOC_Os01g27160 // LOC_Os07g29310 // LOC_Os08g06110 // LOC_Os07g07420 // LOC_Os02g10700 // LOC_Os04g56680 // LOC_Os07g48630 // LOC_Os01g13520 // LOC_Os01g51430 // …
GO:0009607	P	response to biotic stimulus	26	619	1404	34296	0.48	0.66	// LOC_Os05g47970 // LOC_Os07g34006 // LOC_Os07g18750 // LOC_Os01g70525 // LOC_Os06g04810 // LOC_Os01g69080 // LOC_Os02g47160 // LOC_Os04g14710 // LOC_Os05g34290 // LOC_Os03g07350 // LOC_Os07g48630 // LOC_Os01g02060 // LOC_Os02g47470 // LOC_Os11g47670 // LOC_Os01g51770 // LOC_Os07g28570 // LOC_Os08g43370 // LOC_Os03g02740 // LOC_Os12g33080 // LOC_Os11g39020 // LOC_Os07g37030 // LOC_Os02g56920 // …
GO:0042592	P	homeostatic process	6	619	342	34296	0.58	0.74	// LOC_Os04g32030 // LOC_Os01g27140 // LOC_Os07g29410 // LOC_Os06g37450 // LOC_Os10g34170 // LOC_Os01g28840
GO:0019725	P	cellular homeostasis	6	619	342	34296	0.58	0.74	// LOC_Os04g32030 // LOC_Os01g27140 // LOC_Os07g29410 // LOC_Os06g37450 // LOC_Os10g34170 // LOC_Os01g28840
GO:0051704	P	multi-organism process	6	619	337	34296	0.57	0.74	// LOC_Os04g34480 // LOC_Os08g39390 // LOC_Os03g14090 // LOC_Os02g15710 // LOC_Os06g42220 // LOC_Os11g13570
GO:0009856	P	pollination	6	619	337	34296	0.57	0.74	// LOC_Os04g34480 // LOC_Os08g39390 // LOC_Os03g14090 // LOC_Os02g15710 // LOC_Os06g42220 // LOC_Os11g13570
GO:0006950	P	response to stress	80	619	4660	34296	0.7	0.86	// LOC_Os02g05820 // LOC_Os04g39100 // LOC_Os06g41050 // LOC_Os10g28060 // LOC_Os04g31040 // LOC_Os03g02740 // LOC_Os06g43880 // LOC_Os09g33910 // LOC_Os12g17600 // LOC_Os07g29410 // LOC_Os02g09650 // LOC_Os02g56130 // LOC_Os06g03720 // LOC_Os12g02040 // LOC_Os01g70525 // LOC_Os09g39410 // LOC_Os04g56180 // LOC_Os12g31370 // LOC_Os08g26880 // LOC_Os11g45090 // LOC_Os01g69080 // LOC_Os05g40810 // …
GO:0007154	P	cell communication	8	619	512	34296	0.71	0.86	// LOC_Os02g56510 // LOC_Os01g03630 // LOC_Os08g32920 // LOC_Os03g14210 // LOC_Os08g20420 // LOC_Os11g47510 // LOC_Os01g08020 // LOC_Os01g48900
GO:0016265	P	death	7	619	478	34296	0.76	0.9	// LOC_Os06g14620 // LOC_Os04g14710 // LOC_Os02g48450 // LOC_Os11g34080 // LOC_Os06g03720 // LOC_Os01g57370 // LOC_Os10g32570
GO:0008219	P	cell death	7	619	478	34296	0.76	0.9	// LOC_Os06g14620 // LOC_Os04g14710 // LOC_Os02g48450 // LOC_Os11g34080 // LOC_Os06g03720 // LOC_Os01g57370 // LOC_Os10g32570
GO:0009790	P	embryonic development	12	619	810	34296	0.79	0.92	// LOC_Os07g31500 // LOC_Os04g40730 // LOC_Os03g58400 // LOC_Os08g44840 // LOC_Os01g50980 // LOC_Os06g19550 // LOC_Os08g43370 // LOC_Os01g27160 // LOC_Os01g09320 // LOC_Os03g46325 // LOC_Os03g14790 // LOC_Os01g48900
GO:0009991	P	response to extracellular stimulus	5	619	393	34296	0.84	0.96	// LOC_Os08g20420 // LOC_Os11g47510 // LOC_Os01g03630 // LOC_Os01g08020 // LOC_Os02g56510
GO:0044267	P	cellular protein metabolic process	78	619	4849	34296	0.88	0.99	// LOC_Os02g24612 // LOC_Os02g05820 // LOC_Os11g43530 // LOC_Os09g33910 // LOC_Os05g49430 // LOC_Os11g17380 // LOC_Os02g03030 // LOC_Os01g60670 // LOC_Os01g24690 // LOC_Os10g26690 // LOC_Os11g01790 // LOC_Os08g26880 // LOC_Os08g28890 // LOC_Os01g36550 // LOC_Os09g15700 // LOC_Os03g29630 // LOC_Os07g43250 // LOC_Os05g30820 // LOC_Os03g58890 // LOC_Os01g52470 // LOC_Os02g47160 // LOC_Os01g59730 // …
GO:0006810	P	transport	48	619	3278	34296	0.95	0.99	// LOC_Os06g43600 // LOC_Os03g63370 // LOC_Os06g43880 // LOC_Os07g34006 // LOC_Os07g28090 // LOC_Os07g18750 // LOC_Os01g57370 // LOC_Os04g48940 // LOC_Os04g42130 // LOC_Os11g02110 // LOC_Os02g21750 // LOC_Os03g43114 // LOC_Os10g40110 // LOC_Os01g49650 // LOC_Os09g30446 // LOC_Os12g31860 // LOC_Os03g26820 // LOC_Os04g44570 // LOC_Os01g08020 // LOC_Os06g42660 // LOC_Os07g27940 // LOC_Os09g29050 // …
GO:0051234	P	establishment of localization	48	619	3278	34296	0.95	0.99	// LOC_Os06g43600 // LOC_Os03g63370 // LOC_Os06g43880 // LOC_Os07g34006 // LOC_Os07g28090 // LOC_Os07g18750 // LOC_Os01g57370 // LOC_Os04g48940 // LOC_Os04g42130 // LOC_Os11g02110 // LOC_Os02g21750 // LOC_Os03g43114 // LOC_Os10g40110 // LOC_Os01g49650 // LOC_Os09g30446 // LOC_Os12g31860 // LOC_Os03g26820 // LOC_Os04g44570 // LOC_Os01g08020 // LOC_Os06g42660 // LOC_Os07g27940 // LOC_Os09g29050 // …
GO:0051179	P	localization	48	619	3278	34296	0.95	0.99	// LOC_Os06g43600 // LOC_Os03g63370 // LOC_Os06g43880 // LOC_Os07g34006 // LOC_Os07g28090 // LOC_Os07g18750 // LOC_Os01g57370 // LOC_Os04g48940 // LOC_Os04g42130 // LOC_Os11g02110 // LOC_Os02g21750 // LOC_Os03g43114 // LOC_Os10g40110 // LOC_Os01g49650 // LOC_Os09g30446 // LOC_Os12g31860 // LOC_Os03g26820 // LOC_Os04g44570 // LOC_Os01g08020 // LOC_Os06g42660 // LOC_Os07g27940 // LOC_Os09g29050 // …
GO:0019538	P	protein metabolic process	97	619	6088	34296	0.92	0.99	// LOC_Os02g05820 // LOC_Os01g06454 // LOC_Os11g43530 // LOC_Os11g34690 // LOC_Os02g03030 // LOC_Os04g36890 // LOC_Os08g26880 // LOC_Os03g27530 // LOC_Os05g30820 // LOC_Os03g58890 // LOC_Os07g29330 // LOC_Os01g53630 // LOC_Os03g62630 // LOC_Os01g59730 // LOC_Os12g03880 // LOC_Os04g50850 // LOC_Os08g28870 // LOC_Os03g15370 // LOC_Os02g10110 // LOC_Os01g22954 // LOC_Os06g02170 // LOC_Os07g43260 // …
GO:0019748	P	secondary metabolic process	7	619	583	34296	0.9	0.99	// LOC_Os07g08540 // LOC_Os05g34290 // LOC_Os09g39410 // LOC_Os10g29470 // LOC_Os07g40690 // LOC_Os09g31490 // LOC_Os09g31502
GO:0009605	P	response to external stimulus	7	619	681	34296	0.96	0.99	// LOC_Os02g56510 // LOC_Os01g03630 // LOC_Os03g14700 // LOC_Os08g20420 // LOC_Os11g47510 // LOC_Os01g08020 // LOC_Os11g34140
GO:0006464	P	protein modification process	50	619	3977	34296	1	1	// LOC_Os02g05820 // LOC_Os11g43530 // LOC_Os09g33910 // LOC_Os05g49430 // LOC_Os11g17380 // LOC_Os02g03030 // LOC_Os04g36890 // LOC_Os11g01790 // LOC_Os01g60670 // LOC_Os08g28890 // LOC_Os01g36550 // LOC_Os09g15700 // LOC_Os03g29630 // LOC_Os05g30820 // LOC_Os03g58890 // LOC_Os02g47160 // LOC_Os05g48880 // LOC_Os02g26160 // LOC_Os03g18170 // LOC_Os07g29330 // LOC_Os02g40454 // LOC_Os01g53630 // …
GO:0043412	P	macromolecule modification	50	619	3977	34296	1	1	// LOC_Os02g05820 // LOC_Os11g43530 // LOC_Os09g33910 // LOC_Os05g49430 // LOC_Os11g17380 // LOC_Os02g03030 // LOC_Os04g36890 // LOC_Os11g01790 // LOC_Os01g60670 // LOC_Os08g28890 // LOC_Os01g36550 // LOC_Os09g15700 // LOC_Os03g29630 // LOC_Os05g30820 // LOC_Os03g58890 // LOC_Os02g47160 // LOC_Os05g48880 // LOC_Os02g26160 // LOC_Os03g18170 // LOC_Os07g29330 // LOC_Os02g40454 // LOC_Os01g53630 // …
GO:0003677	F	DNA binding	88	619	3291	34296	0.00017	0.003	// LOC_Os09g32948 // LOC_Os04g47890 // LOC_Os02g03030 // LOC_Os02g56130 // LOC_Os09g39490 // LOC_Os08g26880 // LOC_Os10g39410 // LOC_Os01g55150 // LOC_Os02g40530 // LOC_Os08g06110 // LOC_Os06g44320 // LOC_Os12g40920 // LOC_Os12g37400 // LOC_Os05g28320 // LOC_Os02g02820 // LOC_Os05g39850 // LOC_Os05g37170 // LOC_Os03g51200 // LOC_Os01g15900 // LOC_Os06g13670 // LOC_Os09g29820 // LOC_Os06g02230 // …
GO:0003676	F	nucleic acid binding	109	619	4645	34296	0.0028	0.025	// LOC_Os09g32948 // LOC_Os04g47890 // LOC_Os01g11350 // LOC_Os02g03030 // LOC_Os02g56130 // LOC_Os09g39490 // LOC_Os08g26880 // LOC_Os09g35850 // LOC_Os10g39410 // LOC_Os01g55150 // LOC_Os05g08400 // LOC_Os03g62630 // LOC_Os10g36860 // LOC_Os02g40530 // LOC_Os05g50930 // LOC_Os06g44320 // LOC_Os10g35240 // LOC_Os11g34680 // LOC_Os12g40920 // LOC_Os12g37400 // LOC_Os05g28320 // LOC_Os02g02820 // …
GO:0005198	F	structural molecule activity	21	619	672	34296	0.013	0.049	// LOC_Os02g24612 // LOC_Os10g38214 // LOC_Os03g01530 // LOC_Os10g26690 // LOC_Os03g15370 // LOC_Os12g34154 // LOC_Os05g11710 // LOC_Os09g31031 // LOC_Os08g15272 // LOC_Os03g62630 // LOC_Os01g59730 // LOC_Os01g24690 // LOC_Os12g03880 // LOC_Os03g07340 // LOC_Os06g43900 // LOC_Os04g39700 // LOC_Os03g15870 // LOC_Os04g16738 // LOC_Os06g34780 // LOC_Os07g33860 // LOC_Os11g34940
GO:0030528	F	transcription regulator activity	58	619	2374	34296	0.014	0.049	// LOC_Os09g32948 // LOC_Os11g05740 // LOC_Os06g13670 // LOC_Os02g05610 // LOC_Os09g29820 // LOC_Os04g47890 // LOC_Os02g09650 // LOC_Os09g38340 // LOC_Os09g39490 // LOC_Os06g02230 // LOC_Os08g26880 // LOC_Os07g02800 // LOC_Os03g18480 // LOC_Os08g42470 // LOC_Os03g15790 // LOC_Os01g55150 // LOC_Os08g08120 // LOC_Os06g24070 // LOC_Os07g08530 // LOC_Os02g14910 // LOC_Os08g06630 // LOC_Os08g39390 // …
GO:0003700	F	transcription factor activity	58	619	2374	34296	0.014	0.049	// LOC_Os09g32948 // LOC_Os11g05740 // LOC_Os06g13670 // LOC_Os02g05610 // LOC_Os09g29820 // LOC_Os04g47890 // LOC_Os02g09650 // LOC_Os09g38340 // LOC_Os09g39490 // LOC_Os06g02230 // LOC_Os08g26880 // LOC_Os07g02800 // LOC_Os03g18480 // LOC_Os08g42470 // LOC_Os03g15790 // LOC_Os01g55150 // LOC_Os08g08120 // LOC_Os06g24070 // LOC_Os07g08530 // LOC_Os02g14910 // LOC_Os08g06630 // LOC_Os08g39390 // …
GO:0005515	F	protein binding	97	619	4910	34296	0.18	0.55	// LOC_Os09g32948 // LOC_Os01g69930 // LOC_Os11g43530 // LOC_Os12g02490 // LOC_Os04g39700 // LOC_Os02g03030 // LOC_Os02g56130 // LOC_Os04g36890 // LOC_Os12g02200 // LOC_Os08g26880 // LOC_Os04g31040 // LOC_Os10g39410 // LOC_Os01g55150 // LOC_Os05g08540 // LOC_Os01g50980 // LOC_Os07g17210 // LOC_Os12g40920 // LOC_Os12g37400 // LOC_Os06g04200 // LOC_Os02g48730 // LOC_Os08g01680 // LOC_Os01g09320 // …
GO:0005488	F	binding	282	619	15115	34296	0.24	0.62	// LOC_Os09g32948 // LOC_Os04g47890 // LOC_Os02g05820 // LOC_Os01g69930 // LOC_Os11g43530 // LOC_Os12g02490 // LOC_Os12g17600 // LOC_Os11g05740 // LOC_Os02g03030 // LOC_Os02g56130 // LOC_Os04g36890 // LOC_Os09g39490 // LOC_Os12g02200 // LOC_Os08g26880 // LOC_Os11g39640 // LOC_Os09g35850 // LOC_Os08g33800 // LOC_Os10g39410 // LOC_Os03g58890 // LOC_Os04g34480 // LOC_Os05g08540 // LOC_Os01g50980 // …
GO:0008289	F	lipid binding	8	619	346	34296	0.29	0.66	// LOC_Os06g43600 // LOC_Os01g49650 // LOC_Os10g40430 // LOC_Os03g26820 // LOC_Os03g14700 // LOC_Os07g18750 // LOC_Os07g27940 // LOC_Os03g02740
GO:0019825	F	oxygen binding	8	619	390	34296	0.41	0.82	// LOC_Os06g02019 // LOC_Os02g36030 // LOC_Os04g47250 // LOC_Os02g47470 // LOC_Os09g35940 // LOC_Os06g46680 // LOC_Os06g30640 // LOC_Os05g40384
GO:0000166	F	nucleotide binding	48	619	3490	34296	0.98	1	// LOC_Os06g41710 // LOC_Os02g05820 // LOC_Os11g04954 // LOC_Os11g29400 // LOC_Os07g39950 // LOC_Os01g24690 // LOC_Os01g57370 // LOC_Os12g31370 // LOC_Os01g60670 // LOC_Os11g17380 // LOC_Os09g35850 // LOC_Os09g15700 // LOC_Os03g49200 // LOC_Os08g28870 // LOC_Os05g30820 // LOC_Os05g13300 // LOC_Os04g14710 // LOC_Os03g18170 // LOC_Os02g40454 // LOC_Os12g02200 // LOC_Os02g55410 // LOC_Os11g07480 // …
GO:0016740	F	transferase activity	68	619	5200	34296	1	1	// LOC_Os01g65590 // LOC_Os10g28060 // LOC_Os03g59570 // LOC_Os01g44050 // LOC_Os06g43880 // LOC_Os04g35030 // LOC_Os07g22400 // LOC_Os02g03030 // LOC_Os12g37510 // LOC_Os02g05820 // LOC_Os05g39310 // LOC_Os11g17380 // LOC_Os01g60670 // LOC_Os08g28890 // LOC_Os01g36550 // LOC_Os08g44840 // LOC_Os05g30820 // LOC_Os02g47160 // LOC_Os03g55530 // LOC_Os10g27330 // LOC_Os05g34290 // LOC_Os06g14810 // …
GO:0016787	F	hydrolase activity	75	619	4293	34296	0.64	1	// LOC_Os04g39100 // LOC_Os07g37230 // LOC_Os11g34700 // LOC_Os03g27530 // LOC_Os03g02740 // LOC_Os10g24954 // LOC_Os11g34690 // LOC_Os07g46520 // LOC_Os03g47940 // LOC_Os09g25570 // LOC_Os02g03750 // LOC_Os01g33040 // LOC_Os07g28090 // LOC_Os05g45860 // LOC_Os05g44600 // LOC_Os01g66700 // LOC_Os12g31370 // LOC_Os11g01790 // LOC_Os03g57080 // LOC_Os03g29630 // LOC_Os07g46480 // LOC_Os11g38630 // …
GO:0016301	F	kinase activity	25	619	2699	34296	1	1	// LOC_Os02g05820 // LOC_Os09g33910 // LOC_Os11g17380 // LOC_Os01g60670 // LOC_Os08g28890 // LOC_Os01g36550 // LOC_Os09g15700 // LOC_Os05g30820 // LOC_Os02g47160 // LOC_Os02g26160 // LOC_Os03g18170 // LOC_Os07g29330 // LOC_Os08g28870 // LOC_Os01g16960 // LOC_Os07g31500 // LOC_Os02g10110 // LOC_Os02g01920 // LOC_Os12g02200 // LOC_Os11g05320 // LOC_Os03g20450 // LOC_Os05g33570 // LOC_Os07g35810 // …
GO:0003824	F	catalytic activity	239	619	13508	34296	0.67	1	// LOC_Os03g59080 // LOC_Os02g05820 // LOC_Os03g27530 // LOC_Os06g43880 // LOC_Os11g34690 // LOC_Os12g41590 // LOC_Os07g46520 // LOC_Os02g03030 // LOC_Os04g36890 // LOC_Os12g09540 // LOC_Os01g70525 // LOC_Os09g31490 // LOC_Os12g02200 // LOC_Os11g01790 // LOC_Os08g44840 // LOC_Os02g21750 // LOC_Os05g30820 // LOC_Os03g58890 // LOC_Os04g33740 // LOC_Os05g20020 // LOC_Os10g27330 // LOC_Os06g14810 // …
GO:0016772	F	transferase activity, transferring phosphorus-containing groups	25	619	2699	34296	1	1	// LOC_Os02g05820 // LOC_Os09g33910 // LOC_Os11g17380 // LOC_Os01g60670 // LOC_Os08g28890 // LOC_Os01g36550 // LOC_Os09g15700 // LOC_Os05g30820 // LOC_Os02g47160 // LOC_Os02g26160 // LOC_Os03g18170 // LOC_Os07g29330 // LOC_Os08g28870 // LOC_Os01g16960 // LOC_Os07g31500 // LOC_Os02g10110 // LOC_Os02g01920 // LOC_Os12g02200 // LOC_Os11g05320 // LOC_Os03g20450 // LOC_Os05g33570 // LOC_Os07g35810 // …
GO:0005215	F	transporter activity	27	619	2021	34296	0.96	1	// LOC_Os03g63370 // LOC_Os01g08020 // LOC_Os07g34006 // LOC_Os07g18750 // LOC_Os04g42130 // LOC_Os07g28090 // LOC_Os02g21750 // LOC_Os09g30446 // LOC_Os12g31860 // LOC_Os04g44570 // LOC_Os03g48000 // LOC_Os09g29050 // LOC_Os01g28840 // LOC_Os01g57370 // LOC_Os01g51770 // LOC_Os01g65660 // LOC_Os10g38272 // LOC_Os12g25200 // LOC_Os12g33080 // LOC_Os11g39020 // LOC_Os05g34000 // LOC_Os05g34290 // …
GO:0003723	F	RNA binding	15	619	876	34296	0.62	1	// LOC_Os10g35240 // LOC_Os07g08540 // LOC_Os03g09150 // LOC_Os07g41180 // LOC_Os03g62630 // LOC_Os09g36700 // LOC_Os07g47420 // LOC_Os01g24690 // LOC_Os09g20560 // LOC_Os03g14790 // LOC_Os12g31000 // LOC_Os03g15870 // LOC_Os10g36860 // LOC_Os02g03310 // LOC_Os11g34940
GO:0030234	F	enzyme regulator activity	5	619	409	34296	0.86	1	// LOC_Os02g48730 // LOC_Os02g56130 // LOC_Os02g41904 // LOC_Os03g46325 // LOC_Os02g40454
GO:0009536	C	plastid	126	619	4703	34296	4.3e-06	0.00016	// LOC_Os12g09540 // LOC_Os04g31040 // LOC_Os06g43880 // LOC_Os08g26880 // LOC_Os10g39660 // LOC_Os10g39410 // LOC_Os01g40310 // LOC_Os11g05320 // LOC_Os01g48820 // LOC_Os03g62630 // LOC_Os10g36860 // LOC_Os08g40160 // LOC_Os01g73420 // LOC_Os08g20420 // LOC_Os10g38272 // LOC_Os04g33630 // LOC_Os01g73540 // LOC_Os12g44370 // LOC_Os06g04200 // LOC_Os10g35940 // LOC_Os07g37030 // LOC_Os11g10990 // …
GO:0043231	C	intracellular membrane-bounded organelle	244	619	11878	34296	0.0078	0.035	// LOC_Os03g59080 // LOC_Os12g09540 // LOC_Os03g27530 // LOC_Os06g43880 // LOC_Os12g17600 // LOC_Os02g03030 // LOC_Os02g56130 // LOC_Os04g36890 // LOC_Os08g26880 // LOC_Os04g31040 // LOC_Os10g39660 // LOC_Os12g25200 // LOC_Os02g21750 // LOC_Os10g39410 // LOC_Os03g58890 // LOC_Os02g51080 // LOC_Os01g48820 // LOC_Os01g27160 // LOC_Os06g14810 // LOC_Os11g43530 // LOC_Os01g50980 // LOC_Os01g53630 // …
GO:0043229	C	intracellular organelle	253	619	12251	34296	0.0048	0.035	// LOC_Os03g59080 // LOC_Os12g09540 // LOC_Os03g27530 // LOC_Os06g43880 // LOC_Os12g17600 // LOC_Os02g03030 // LOC_Os02g56130 // LOC_Os04g36890 // LOC_Os08g26880 // LOC_Os04g31040 // LOC_Os10g39660 // LOC_Os12g25200 // LOC_Os02g21750 // LOC_Os10g39410 // LOC_Os03g58890 // LOC_Os02g51080 // LOC_Os01g48820 // LOC_Os01g27160 // LOC_Os06g14810 // LOC_Os11g43530 // LOC_Os01g50980 // LOC_Os01g53630 // …
GO:0043227	C	membrane-bounded organelle	244	619	11878	34296	0.0078	0.035	// LOC_Os03g59080 // LOC_Os12g09540 // LOC_Os03g27530 // LOC_Os06g43880 // LOC_Os12g17600 // LOC_Os02g03030 // LOC_Os02g56130 // LOC_Os04g36890 // LOC_Os08g26880 // LOC_Os04g31040 // LOC_Os10g39660 // LOC_Os12g25200 // LOC_Os02g21750 // LOC_Os10g39410 // LOC_Os03g58890 // LOC_Os02g51080 // LOC_Os01g48820 // LOC_Os01g27160 // LOC_Os06g14810 // LOC_Os11g43530 // LOC_Os01g50980 // LOC_Os01g53630 // …
GO:0005840	C	ribosome	21	619	624	34296	0.0061	0.035	// LOC_Os02g24612 // LOC_Os11g07020 // LOC_Os12g34154 // LOC_Os10g26690 // LOC_Os03g15370 // LOC_Os04g39700 // LOC_Os10g38214 // LOC_Os05g11710 // LOC_Os09g31031 // LOC_Os08g15272 // LOC_Os03g62630 // LOC_Os01g59730 // LOC_Os01g24690 // LOC_Os12g03880 // LOC_Os03g07340 // LOC_Os06g43900 // LOC_Os12g17600 // LOC_Os03g15870 // LOC_Os04g16738 // LOC_Os06g34780 // LOC_Os07g33860
GO:0030529	C	ribonucleoprotein complex	21	619	624	34296	0.0061	0.035	// LOC_Os02g24612 // LOC_Os11g07020 // LOC_Os12g34154 // LOC_Os10g26690 // LOC_Os03g15370 // LOC_Os04g39700 // LOC_Os10g38214 // LOC_Os05g11710 // LOC_Os09g31031 // LOC_Os08g15272 // LOC_Os03g62630 // LOC_Os01g59730 // LOC_Os01g24690 // LOC_Os12g03880 // LOC_Os03g07340 // LOC_Os06g43900 // LOC_Os12g17600 // LOC_Os03g15870 // LOC_Os04g16738 // LOC_Os06g34780 // LOC_Os07g33860
GO:0032991	C	macromolecular complex	21	619	624	34296	0.0061	0.035	// LOC_Os02g24612 // LOC_Os11g07020 // LOC_Os12g34154 // LOC_Os10g26690 // LOC_Os03g15370 // LOC_Os04g39700 // LOC_Os10g38214 // LOC_Os05g11710 // LOC_Os09g31031 // LOC_Os08g15272 // LOC_Os03g62630 // LOC_Os01g59730 // LOC_Os01g24690 // LOC_Os12g03880 // LOC_Os03g07340 // LOC_Os06g43900 // LOC_Os12g17600 // LOC_Os03g15870 // LOC_Os04g16738 // LOC_Os06g34780 // LOC_Os07g33860
GO:0043226	C	organelle	253	619	12251	34296	0.0048	0.035	// LOC_Os03g59080 // LOC_Os12g09540 // LOC_Os03g27530 // LOC_Os06g43880 // LOC_Os12g17600 // LOC_Os02g03030 // LOC_Os02g56130 // LOC_Os04g36890 // LOC_Os08g26880 // LOC_Os04g31040 // LOC_Os10g39660 // LOC_Os12g25200 // LOC_Os02g21750 // LOC_Os10g39410 // LOC_Os03g58890 // LOC_Os02g51080 // LOC_Os01g48820 // LOC_Os01g27160 // LOC_Os06g14810 // LOC_Os11g43530 // LOC_Os01g50980 // LOC_Os01g53630 // …
GO:0009579	C	thylakoid	24	619	772	34296	0.0088	0.035	// LOC_Os06g43600 // LOC_Os10g41780 // LOC_Os04g31040 // LOC_Os03g07960 // LOC_Os03g61090 // LOC_Os03g15870 // LOC_Os02g35090 // LOC_Os12g08830 // LOC_Os01g13390 // LOC_Os11g03390 // LOC_Os03g62630 // LOC_Os02g43360 // LOC_Os12g03070 // LOC_Os03g07440 // LOC_Os08g40160 // LOC_Os01g40310 // LOC_Os10g38272 // LOC_Os01g73540 // LOC_Os12g17600 // LOC_Os07g37030 // LOC_Os01g48900 // LOC_Os02g49680 // …
GO:0043232	C	intracellular non-membrane-bounded organelle	34	619	1237	34296	0.012	0.04	// LOC_Os05g47970 // LOC_Os02g05610 // LOC_Os04g39700 // LOC_Os01g24690 // LOC_Os10g26690 // LOC_Os03g15870 // LOC_Os06g34780 // LOC_Os01g59730 // LOC_Os08g15272 // LOC_Os03g15370 // LOC_Os01g50980 // LOC_Os03g62630 // LOC_Os01g27160 // LOC_Os07g43220 // LOC_Os12g03880 // LOC_Os07g33860 // LOC_Os03g25450 // LOC_Os10g38214 // LOC_Os02g24612 // LOC_Os09g31031 // LOC_Os03g01530 // LOC_Os08g44470 // …
GO:0043228	C	non-membrane-bounded organelle	34	619	1237	34296	0.012	0.04	// LOC_Os05g47970 // LOC_Os02g05610 // LOC_Os04g39700 // LOC_Os01g24690 // LOC_Os10g26690 // LOC_Os03g15870 // LOC_Os06g34780 // LOC_Os01g59730 // LOC_Os08g15272 // LOC_Os03g15370 // LOC_Os01g50980 // LOC_Os03g62630 // LOC_Os01g27160 // LOC_Os07g43220 // LOC_Os12g03880 // LOC_Os07g33860 // LOC_Os03g25450 // LOC_Os10g38214 // LOC_Os02g24612 // LOC_Os09g31031 // LOC_Os03g01530 // LOC_Os08g44470 // …
GO:0005622	C	intracellular	294	619	15144	34296	0.053	0.16	// LOC_Os03g59080 // LOC_Os04g33770 // LOC_Os12g09540 // LOC_Os03g27530 // LOC_Os06g43880 // LOC_Os11g34690 // LOC_Os12g17600 // LOC_Os02g03030 // LOC_Os02g40454 // LOC_Os02g56130 // LOC_Os04g36890 // LOC_Os09g39490 // LOC_Os08g26880 // LOC_Os04g31040 // LOC_Os10g39660 // LOC_Os08g44840 // LOC_Os12g25200 // LOC_Os02g21750 // LOC_Os10g39410 // LOC_Os03g58890 // LOC_Os02g51080 // LOC_Os01g48820 // …
GO:0044424	C	intracellular part	280	619	14514	34296	0.079	0.22	// LOC_Os03g59080 // LOC_Os12g09540 // LOC_Os03g27530 // LOC_Os06g43880 // LOC_Os12g17600 // LOC_Os02g03030 // LOC_Os02g40454 // LOC_Os02g56130 // LOC_Os04g36890 // LOC_Os08g26880 // LOC_Os04g31040 // LOC_Os10g39660 // LOC_Os08g44840 // LOC_Os12g25200 // LOC_Os02g21750 // LOC_Os10g39410 // LOC_Os03g58890 // LOC_Os02g51080 // LOC_Os01g48820 // LOC_Os01g27160 // LOC_Os06g14810 // LOC_Os11g43530 // …
GO:0044464	C	cell part	366	619	19532	34296	0.15	0.36	// LOC_Os03g59080 // LOC_Os06g43880 // LOC_Os01g11350 // LOC_Os03g61090 // LOC_Os08g26880 // LOC_Os10g39660 // LOC_Os04g34480 // LOC_Os06g14810 // LOC_Os01g53630 // LOC_Os01g59730 // LOC_Os08g05820 // LOC_Os01g28840 // LOC_Os07g17210 // LOC_Os11g29710 // LOC_Os02g41904 // LOC_Os10g35940 // LOC_Os03g51200 // LOC_Os08g01680 // LOC_Os01g57690 // LOC_Os08g12840 // LOC_Os06g41710 // LOC_Os07g37230 // …
GO:0005737	C	cytoplasm	227	619	11866	34296	0.15	0.36	// LOC_Os03g59080 // LOC_Os12g09540 // LOC_Os03g27530 // LOC_Os06g43880 // LOC_Os12g17600 // LOC_Os02g40454 // LOC_Os04g36890 // LOC_Os08g26880 // LOC_Os04g31040 // LOC_Os10g39660 // LOC_Os08g44840 // LOC_Os11g02110 // LOC_Os02g21750 // LOC_Os10g39410 // LOC_Os03g58890 // LOC_Os02g51080 // LOC_Os01g48820 // LOC_Os01g27160 // LOC_Os06g14810 // LOC_Os11g43530 // LOC_Os05g08540 // LOC_Os01g50980 // …
GO:0044444	C	cytoplasmic part	209	619	10930	34296	0.17	0.38	// LOC_Os03g59080 // LOC_Os12g09540 // LOC_Os03g27530 // LOC_Os06g43880 // LOC_Os04g39700 // LOC_Os02g40454 // LOC_Os04g36890 // LOC_Os08g26880 // LOC_Os04g31040 // LOC_Os10g39660 // LOC_Os11g02110 // LOC_Os02g21750 // LOC_Os10g39410 // LOC_Os03g58890 // LOC_Os02g51080 // LOC_Os01g48820 // LOC_Os05g49920 // LOC_Os06g14810 // LOC_Os07g29330 // LOC_Os01g50980 // LOC_Os03g62630 // LOC_Os01g59730 // …
GO:0030312	C	external encapsulating structure	26	619	1189	34296	0.19	0.4	// LOC_Os03g59300 // LOC_Os06g41030 // LOC_Os05g45430 // LOC_Os04g33740 // LOC_Os01g19220 // LOC_Os06g04810 // LOC_Os04g34480 // LOC_Os08g32870 // LOC_Os03g06000 // LOC_Os07g39750 // LOC_Os01g66700 // LOC_Os08g05820 // LOC_Os07g46480 // LOC_Os03g14140 // LOC_Os02g41904 // LOC_Os07g28570 // LOC_Os07g10620 // LOC_Os02g15710 // LOC_Os11g47670 // LOC_Os01g73580 // LOC_Os03g14210 // LOC_Os06g48170 // …
GO:0005623	C	cell	406	619	22048	34296	0.27	0.53	// LOC_Os03g59080 // LOC_Os06g43880 // LOC_Os01g11350 // LOC_Os03g61090 // LOC_Os08g26880 // LOC_Os10g39660 // LOC_Os04g34480 // LOC_Os06g14810 // LOC_Os12g03700 // LOC_Os01g53630 // LOC_Os03g18520 // LOC_Os08g05820 // LOC_Os01g28840 // LOC_Os07g17210 // LOC_Os10g28630 // LOC_Os11g29710 // LOC_Os01g16600 // LOC_Os10g35940 // LOC_Os03g51200 // LOC_Os08g01680 // LOC_Os02g40440 // LOC_Os01g57690 // …
GO:0005634	C	nucleus	81	619	4212	34296	0.29	0.55	// LOC_Os03g07510 // LOC_Os09g32948 // LOC_Os06g13670 // LOC_Os11g43530 // LOC_Os02g05610 // LOC_Os09g33910 // LOC_Os06g40360 // LOC_Os03g49050 // LOC_Os11g04240 // LOC_Os02g03030 // LOC_Os02g09650 // LOC_Os02g56130 // LOC_Os04g36890 // LOC_Os12g31370 // LOC_Os03g15870 // LOC_Os03g18480 // LOC_Os08g42470 // LOC_Os08g39390 // LOC_Os03g29630 // LOC_Os03g59570 // LOC_Os01g55150 // LOC_Os09g31031 // …
GO:0005618	C	cell wall	24	619	1179	34296	0.31	0.55	// LOC_Os03g59300 // LOC_Os06g41030 // LOC_Os05g45430 // LOC_Os04g33740 // LOC_Os01g19220 // LOC_Os06g04810 // LOC_Os08g32870 // LOC_Os03g06000 // LOC_Os07g39750 // LOC_Os01g66700 // LOC_Os08g05820 // LOC_Os07g46480 // LOC_Os03g14140 // LOC_Os02g41904 // LOC_Os07g28570 // LOC_Os07g10620 // LOC_Os11g47670 // LOC_Os01g73580 // LOC_Os03g14210 // LOC_Os06g48170 // LOC_Os01g62420 // LOC_Os05g44600 // …
GO:0005856	C	cytoskeleton	6	619	264	34296	0.35	0.59	// LOC_Os05g47970 // LOC_Os01g50980 // LOC_Os03g01530 // LOC_Os01g27160 // LOC_Os07g43250 // LOC_Os01g48900
GO:0005730	C	nucleolus	10	619	495	34296	0.41	0.66	// LOC_Os03g25450 // LOC_Os03g51200 // LOC_Os03g15370 // LOC_Os02g05610 // LOC_Os05g11710 // LOC_Os09g31031 // LOC_Os04g36890 // LOC_Os08g44470 // LOC_Os01g52470 // LOC_Os07g43220
GO:0005576	C	extracellular region	14	619	730	34296	0.45	0.7	// LOC_Os11g07020 // LOC_Os04g58710 // LOC_Os04g34480 // LOC_Os06g43600 // LOC_Os02g55130 // LOC_Os12g17600 // LOC_Os09g25570 // LOC_Os02g52730 // LOC_Os01g62420 // LOC_Os01g19220 // LOC_Os08g05820 // LOC_Os03g01270 // LOC_Os02g15710 // LOC_Os01g56810
GO:0005783	C	endoplasmic reticulum	14	619	768	34296	0.52	0.78	// LOC_Os06g02019 // LOC_Os04g14710 // LOC_Os01g51430 // LOC_Os10g40040 // LOC_Os06g14810 // LOC_Os02g56920 // LOC_Os01g03630 // LOC_Os03g08360 // LOC_Os03g14210 // LOC_Os02g43360 // LOC_Os11g34140 // LOC_Os08g40180 // LOC_Os04g40730 // LOC_Os06g19550
GO:0031974	C	membrane-enclosed lumen	11	619	743	34296	0.78	0.86	// LOC_Os03g25450 // LOC_Os03g51200 // LOC_Os03g15370 // LOC_Os02g05610 // LOC_Os05g11710 // LOC_Os11g04240 // LOC_Os09g31031 // LOC_Os04g36890 // LOC_Os08g44470 // LOC_Os01g52470 // LOC_Os07g43220
GO:0031981	C	nuclear lumen	11	619	743	34296	0.78	0.86	// LOC_Os03g25450 // LOC_Os03g51200 // LOC_Os03g15370 // LOC_Os02g05610 // LOC_Os05g11710 // LOC_Os11g04240 // LOC_Os09g31031 // LOC_Os04g36890 // LOC_Os08g44470 // LOC_Os01g52470 // LOC_Os07g43220
GO:0005773	C	vacuole	28	619	1723	34296	0.74	0.86	// LOC_Os06g41030 // LOC_Os07g34006 // LOC_Os03g09070 // LOC_Os01g61920 // LOC_Os12g25200 // LOC_Os01g51770 // LOC_Os10g39410 // LOC_Os03g58890 // LOC_Os02g43360 // LOC_Os08g05820 // LOC_Os02g21750 // LOC_Os01g19820 // LOC_Os07g36500 // LOC_Os01g11230 // LOC_Os05g38740 // LOC_Os05g39050 // LOC_Os11g34140 // LOC_Os08g44470 // LOC_Os03g19560 // LOC_Os01g52470 // LOC_Os01g48900 // LOC_Os03g50030 // …
GO:0043233	C	organelle lumen	11	619	743	34296	0.78	0.86	// LOC_Os03g25450 // LOC_Os03g51200 // LOC_Os03g15370 // LOC_Os02g05610 // LOC_Os05g11710 // LOC_Os11g04240 // LOC_Os09g31031 // LOC_Os04g36890 // LOC_Os08g44470 // LOC_Os01g52470 // LOC_Os07g43220
GO:0044428	C	nuclear part	13	619	844	34296	0.75	0.86	// LOC_Os03g25450 // LOC_Os03g51200 // LOC_Os03g15370 // LOC_Os02g05610 // LOC_Os05g11710 // LOC_Os11g04240 // LOC_Os03g14700 // LOC_Os09g31031 // LOC_Os04g36890 // LOC_Os08g44470 // LOC_Os01g52470 // LOC_Os01g44394 // LOC_Os07g43220
GO:0044446	C	intracellular organelle part	13	619	844	34296	0.75	0.86	// LOC_Os03g25450 // LOC_Os03g51200 // LOC_Os03g15370 // LOC_Os02g05610 // LOC_Os05g11710 // LOC_Os11g04240 // LOC_Os03g14700 // LOC_Os09g31031 // LOC_Os04g36890 // LOC_Os08g44470 // LOC_Os01g52470 // LOC_Os01g44394 // LOC_Os07g43220
GO:0044422	C	organelle part	13	619	844	34296	0.75	0.86	// LOC_Os03g25450 // LOC_Os03g51200 // LOC_Os03g15370 // LOC_Os02g05610 // LOC_Os05g11710 // LOC_Os11g04240 // LOC_Os03g14700 // LOC_Os09g31031 // LOC_Os04g36890 // LOC_Os08g44470 // LOC_Os01g52470 // LOC_Os01g44394 // LOC_Os07g43220
GO:0005739	C	mitochondrion	27	619	1611	34296	0.68	0.86	// LOC_Os03g27530 // LOC_Os04g57730 // LOC_Os02g42210 // LOC_Os08g34130 // LOC_Os11g29400 // LOC_Os06g34780 // LOC_Os01g05010 // LOC_Os05g39390 // LOC_Os02g52730 // LOC_Os01g67860 // LOC_Os06g04950 // LOC_Os09g29050 // LOC_Os10g35240 // LOC_Os01g51770 // LOC_Os03g55280 // LOC_Os08g06200 // LOC_Os04g33770 // LOC_Os11g34140 // LOC_Os08g44470 // LOC_Os06g05010 // LOC_Os12g33080 // LOC_Os02g49680 // …
GO:0070013	C	intracellular organelle lumen	11	619	743	34296	0.78	0.86	// LOC_Os03g25450 // LOC_Os03g51200 // LOC_Os03g15370 // LOC_Os02g05610 // LOC_Os05g11710 // LOC_Os11g04240 // LOC_Os09g31031 // LOC_Os04g36890 // LOC_Os08g44470 // LOC_Os01g52470 // LOC_Os07g43220
GO:0016020	C	membrane	137	619	8187	34296	0.85	0.88	// LOC_Os04g31040 // LOC_Os06g43600 // LOC_Os04g39700 // LOC_Os04g36890 // LOC_Os11g39640 // LOC_Os02g21750 // LOC_Os10g39410 // LOC_Os03g58890 // LOC_Os05g35266 // LOC_Os03g62630 // LOC_Os03g18520 // LOC_Os03g48000 // LOC_Os09g33910 // LOC_Os08g05820 // LOC_Os08g40160 // LOC_Os01g28840 // LOC_Os02g56510 // LOC_Os02g41904 // LOC_Os02g10110 // LOC_Os08g20420 // LOC_Os10g38272 // LOC_Os01g73540 // …
GO:0005829	C	cytosol	53	619	3345	34296	0.86	0.88	// LOC_Os05g34290 // LOC_Os12g38900 // LOC_Os02g05610 // LOC_Os12g17600 // LOC_Os01g50980 // LOC_Os03g15870 // LOC_Os01g24690 // LOC_Os11g29400 // LOC_Os08g34780 // LOC_Os01g59110 // LOC_Os01g61920 // LOC_Os04g36890 // LOC_Os10g39410 // LOC_Os05g18780 // LOC_Os01g59730 // LOC_Os08g32870 // LOC_Os06g18670 // LOC_Os07g29330 // LOC_Os02g40454 // LOC_Os01g27160 // LOC_Os12g03880 // LOC_Os07g33860 // …
GO:0005886	C	plasma membrane	54	619	4240	34296	1	1	// LOC_Os05g45860 // LOC_Os01g67860 // LOC_Os10g07290 // LOC_Os09g33910 // LOC_Os10g36390 // LOC_Os11g39640 // LOC_Os01g61920 // LOC_Os01g51770 // LOC_Os10g39410 // LOC_Os01g52470 // LOC_Os12g31860 // LOC_Os04g32030 // LOC_Os03g26820 // LOC_Os01g66700 // LOC_Os03g18520 // LOC_Os02g43360 // LOC_Os01g08020 // LOC_Os03g18010 // LOC_Os08g05820 // LOC_Os02g21750 // LOC_Os01g02060 // LOC_Os01g28840 // …

## Sheet: cluster5
Supplemental Table S5. GO analysis of six clusters
The GO terms of cluster5 DEGs
GO_acc	type	Term	queryitem	querytotal	bgitem	bgtotal	pvalue	FDR	entries
GO:0019748	P	secondary metabolic process	68	1698	583	34296	9.4e-10	6.8e-08	// LOC_Os01g45200 // LOC_Os08g20200 // LOC_Os11g31090 // LOC_Os08g14760 // LOC_Os04g01470 // LOC_Os01g63540 // LOC_Os03g17700 // LOC_Os10g23820 // LOC_Os04g42250 // LOC_Os05g38350 // LOC_Os03g29614 // LOC_Os09g26980 // LOC_Os10g34360 // LOC_Os09g04050 // LOC_Os01g18120 // LOC_Os01g42380 // LOC_Os08g16910 // LOC_Os08g34280 // LOC_Os07g41070 // LOC_Os10g38730 // LOC_Os04g53810 // LOC_Os04g53830 // …
GO:0050896	P	response to stimulus	444	1698	6928	34296	4.9e-09	1.8e-07	// LOC_Os03g28940 // LOC_Os01g01160 // LOC_Os01g38229 // LOC_Os06g12350 // LOC_Os03g14170 // LOC_Os08g35490 // LOC_Os05g04510 // LOC_Os05g25640 // LOC_Os02g05980 // LOC_Os12g07280 // LOC_Os02g50350 // LOC_Os03g02260 // LOC_Os05g49100 // LOC_Os09g27830 // LOC_Os05g35690 // LOC_Os05g09020 // LOC_Os06g46270 // LOC_Os09g14100 // LOC_Os02g28074 // LOC_Os01g32780 // LOC_Os02g30080 // LOC_Os02g08490 // …
GO:0006950	P	response to stress	315	1698	4660	34296	1.6e-08	3.8e-07	// LOC_Os01g13210 // LOC_Os03g28940 // LOC_Os01g01160 // LOC_Os06g41770 // LOC_Os04g51560 // LOC_Os01g71350 // LOC_Os10g38060 // LOC_Os03g17700 // LOC_Os06g12350 // LOC_Os03g14170 // LOC_Os03g50960 // LOC_Os06g11240 // LOC_Os08g34280 // LOC_Os09g29710 // LOC_Os01g61460 // LOC_Os04g45480 // LOC_Os02g05930 // LOC_Os09g04050 // LOC_Os05g04510 // LOC_Os11g47610 // LOC_Os11g45740 // LOC_Os10g25290 // …
GO:0009607	P	response to biotic stimulus	113	1698	1404	34296	1.2e-06	2.1e-05	// LOC_Os01g13210 // LOC_Os03g28940 // LOC_Os03g17700 // LOC_Os04g51050 // LOC_Os04g37740 // LOC_Os03g47610 // LOC_Os10g38060 // LOC_Os09g35910 // LOC_Os09g39960 // LOC_Os05g49100 // LOC_Os01g24600 // LOC_Os01g06500 // LOC_Os01g45274 // LOC_Os05g09020 // LOC_Os02g17400 // LOC_Os09g14100 // LOC_Os04g57390 // LOC_Os03g16860 // LOC_Os02g57520 // LOC_Os03g16150 // LOC_Os07g35340 // LOC_Os03g49380 // …
GO:0009628	P	response to abiotic stimulus	197	1698	3022	34296	8.7e-05	0.0013	// LOC_Os01g13210 // LOC_Os01g38229 // LOC_Os03g17700 // LOC_Os06g12350 // LOC_Os03g14170 // LOC_Os01g61460 // LOC_Os02g11070 // LOC_Os09g04050 // LOC_Os05g04510 // LOC_Os12g02250 // LOC_Os08g38460 // LOC_Os12g07280 // LOC_Os09g35910 // LOC_Os07g05010 // LOC_Os06g12250 // LOC_Os04g41970 // LOC_Os12g09300 // LOC_Os02g57720 // LOC_Os01g45274 // LOC_Os01g10580 // LOC_Os01g66890 // LOC_Os03g53340 // …
GO:0006810	P	transport	207	1698	3278	34296	0.0003	0.0027	// LOC_Os03g03500 // LOC_Os05g46720 // LOC_Os01g65670 // LOC_Os02g47090 // LOC_Os06g49250 // LOC_Os03g02050 // LOC_Os08g31410 // LOC_Os06g12350 // LOC_Os06g07200 // LOC_Os02g09810 // LOC_Os07g07920 // LOC_Os04g53930 // LOC_Os08g35490 // LOC_Os01g62980 // LOC_Os01g31980 // LOC_Os10g28240 // LOC_Os03g54760 // LOC_Os05g34010 // LOC_Os11g37700 // LOC_Os04g32850 // LOC_Os04g46940 // LOC_Os01g61940 // …
GO:0051234	P	establishment of localization	207	1698	3278	34296	0.0003	0.0027	// LOC_Os03g03500 // LOC_Os05g46720 // LOC_Os01g65670 // LOC_Os02g47090 // LOC_Os06g49250 // LOC_Os03g02050 // LOC_Os08g31410 // LOC_Os06g12350 // LOC_Os06g07200 // LOC_Os02g09810 // LOC_Os07g07920 // LOC_Os04g53930 // LOC_Os08g35490 // LOC_Os01g62980 // LOC_Os01g31980 // LOC_Os10g28240 // LOC_Os03g54760 // LOC_Os05g34010 // LOC_Os11g37700 // LOC_Os04g32850 // LOC_Os04g46940 // LOC_Os01g61940 // …
GO:0051179	P	localization	207	1698	3278	34296	0.0003	0.0027	// LOC_Os03g03500 // LOC_Os05g46720 // LOC_Os01g65670 // LOC_Os02g47090 // LOC_Os06g49250 // LOC_Os03g02050 // LOC_Os08g31410 // LOC_Os06g12350 // LOC_Os06g07200 // LOC_Os02g09810 // LOC_Os07g07920 // LOC_Os04g53930 // LOC_Os08g35490 // LOC_Os01g62980 // LOC_Os01g31980 // LOC_Os10g28240 // LOC_Os03g54760 // LOC_Os05g34010 // LOC_Os11g37700 // LOC_Os04g32850 // LOC_Os04g46940 // LOC_Os01g61940 // …
GO:0009719	P	response to endogenous stimulus	133	1698	2015	34296	0.00081	0.0065	// LOC_Os03g28940 // LOC_Os06g50040 // LOC_Os03g17700 // LOC_Os06g07200 // LOC_Os08g35490 // LOC_Os12g02330 // LOC_Os02g52990 // LOC_Os10g25290 // LOC_Os03g18600 // LOC_Os03g47754 // LOC_Os08g38460 // LOC_Os05g36270 // LOC_Os12g28137 // LOC_Os10g01470 // LOC_Os07g05010 // LOC_Os05g49100 // LOC_Os05g35690 // LOC_Os01g24600 // LOC_Os02g45054 // LOC_Os01g66890 // LOC_Os05g09020 // LOC_Os10g38489 // …
GO:0005975	P	carbohydrate metabolic process	91	1698	1439	34296	0.014	0.1	// LOC_Os08g14700 // LOC_Os04g35270 // LOC_Os11g31090 // LOC_Os01g19170 // LOC_Os04g51050 // LOC_Os05g46200 // LOC_Os01g65780 // LOC_Os05g36270 // LOC_Os01g48440 // LOC_Os02g10660 // LOC_Os01g42810 // LOC_Os01g70200 // LOC_Os01g64170 // LOC_Os01g07530 // LOC_Os03g48560 // LOC_Os05g47880 // LOC_Os12g03470 // LOC_Os11g47820 // LOC_Os10g19960 // LOC_Os11g31940 // LOC_Os03g20120 // LOC_Os03g53790 // …
GO:0008152	P	metabolic process	1000	1698	19328	34296	0.021	0.13	// LOC_Os07g41070 // LOC_Os04g35270 // LOC_Os11g31090 // LOC_Os01g38229 // LOC_Os03g14170 // LOC_Os06g28124 // LOC_Os01g19170 // LOC_Os09g25090 // LOC_Os12g42300 // LOC_Os01g02360 // LOC_Os05g04510 // LOC_Os03g01150 // LOC_Os04g42980 // LOC_Os04g53830 // LOC_Os10g38590 // LOC_Os10g38700 // LOC_Os01g58640 // LOC_Os10g40934 // LOC_Os02g05980 // LOC_Os12g07280 // LOC_Os12g40419 // LOC_Os01g62600 // …
GO:0009875	P	pollen-pistil interaction	12	1698	118	34296	0.02	0.13	// LOC_Os04g54080 // LOC_Os04g53998 // LOC_Os01g66610 // LOC_Os04g34250 // LOC_Os11g11890 // LOC_Os02g02210 // LOC_Os02g48080 // LOC_Os04g52440 // LOC_Os04g01320 // LOC_Os05g07420 // LOC_Os07g36544 // LOC_Os05g07300
GO:0016265	P	death	30	1698	478	34296	0.12	0.59	// LOC_Os08g14810 // LOC_Os02g02790 // LOC_Os05g29710 // LOC_Os04g37740 // LOC_Os04g35660 // LOC_Os06g48520 // LOC_Os06g18000 // LOC_Os11g12330 // LOC_Os12g06920 // LOC_Os03g08490 // LOC_Os02g34970 // LOC_Os04g48850 // LOC_Os08g32130 // LOC_Os07g35140 // LOC_Os05g46000 // LOC_Os03g03700 // LOC_Os04g31030 // LOC_Os08g43270 // LOC_Os12g18374 // LOC_Os03g27210 // LOC_Os03g27120 // LOC_Os08g03610 // …
GO:0023052	P	signaling	132	1698	2409	34296	0.13	0.59	// LOC_Os03g28940 // LOC_Os03g43440 // LOC_Os05g40770 // LOC_Os06g41770 // LOC_Os07g18990 // LOC_Os03g17700 // LOC_Os09g25090 // LOC_Os11g47610 // LOC_Os03g18600 // LOC_Os02g05980 // LOC_Os02g27130 // LOC_Os02g50350 // LOC_Os07g05010 // LOC_Os02g02210 // LOC_Os04g52440 // LOC_Os02g45054 // LOC_Os05g09020 // LOC_Os01g57350 // LOC_Os07g36544 // LOC_Os02g17400 // LOC_Os06g46270 // LOC_Os02g28074 // …
GO:0008219	P	cell death	30	1698	478	34296	0.12	0.59	// LOC_Os08g14810 // LOC_Os02g02790 // LOC_Os05g29710 // LOC_Os04g37740 // LOC_Os04g35660 // LOC_Os06g48520 // LOC_Os06g18000 // LOC_Os11g12330 // LOC_Os12g06920 // LOC_Os03g08490 // LOC_Os02g34970 // LOC_Os04g48850 // LOC_Os08g32130 // LOC_Os07g35140 // LOC_Os05g46000 // LOC_Os03g03700 // LOC_Os04g31030 // LOC_Os08g43270 // LOC_Os12g18374 // LOC_Os03g27210 // LOC_Os03g27120 // LOC_Os08g03610 // …
GO:0006629	P	lipid metabolic process	78	1698	1376	34296	0.13	0.59	// LOC_Os08g20200 // LOC_Os10g07010 // LOC_Os08g40590 // LOC_Os03g53350 // LOC_Os11g31090 // LOC_Os02g50690 // LOC_Os03g12500 // LOC_Os02g02790 // LOC_Os03g02710 // LOC_Os07g29794 // LOC_Os01g63540 // LOC_Os04g59540 // LOC_Os03g14170 // LOC_Os12g02094 // LOC_Os01g01080 // LOC_Os04g55660 // LOC_Os02g37800 // LOC_Os08g36970 // LOC_Os03g63580 // LOC_Os01g51920 // LOC_Os07g41050 // LOC_Os05g06140 // …
GO:0007154	P	cell communication	31	1698	512	34296	0.16	0.67	// LOC_Os01g64100 // LOC_Os04g54080 // LOC_Os04g01320 // LOC_Os08g31410 // LOC_Os03g21960 // LOC_Os11g47600 // LOC_Os11g47580 // LOC_Os04g34250 // LOC_Os04g53998 // LOC_Os02g50350 // LOC_Os02g02210 // LOC_Os02g48080 // LOC_Os01g19750 // LOC_Os07g36544 // LOC_Os10g28870 // LOC_Os05g07300 // LOC_Os01g64110 // LOC_Os01g45460 // LOC_Os05g15770 // LOC_Os03g11560 // LOC_Os05g39770 // LOC_Os11g47610 // …
GO:0009056	P	catabolic process	108	1698	2007	34296	0.21	0.82	// LOC_Os06g44040 // LOC_Os04g46940 // LOC_Os01g01080 // LOC_Os10g28240 // LOC_Os05g46200 // LOC_Os10g38590 // LOC_Os11g37700 // LOC_Os01g05820 // LOC_Os05g36270 // LOC_Os12g28137 // LOC_Os01g61940 // LOC_Os02g02210 // LOC_Os09g39960 // LOC_Os04g52440 // LOC_Os08g43120 // LOC_Os04g37500 // LOC_Os02g16040 // LOC_Os11g01010 // LOC_Os10g38580 // LOC_Os06g40550 // LOC_Os06g30970 // LOC_Os11g25260 // …
GO:0009991	P	response to extracellular stimulus	22	1698	393	34296	0.32	0.9	// LOC_Os01g64100 // LOC_Os08g31410 // LOC_Os03g21960 // LOC_Os11g47600 // LOC_Os11g47580 // LOC_Os03g47610 // LOC_Os02g50350 // LOC_Os01g19750 // LOC_Os04g12960 // LOC_Os11g29870 // LOC_Os07g05620 // LOC_Os01g64110 // LOC_Os05g15770 // LOC_Os03g11560 // LOC_Os05g39770 // LOC_Os11g47610 // LOC_Os01g21250 // LOC_Os10g28870 // LOC_Os01g28500 // LOC_Os06g14060 // LOC_Os05g38710 // LOC_Os05g15850
GO:0007165	P	signal transduction	102	1698	1951	34296	0.31	0.9	// LOC_Os03g28940 // LOC_Os03g43440 // LOC_Os05g40770 // LOC_Os06g41770 // LOC_Os07g18990 // LOC_Os03g17700 // LOC_Os09g25090 // LOC_Os03g18600 // LOC_Os02g05980 // LOC_Os02g27130 // LOC_Os07g05010 // LOC_Os02g45054 // LOC_Os05g09020 // LOC_Os01g57350 // LOC_Os02g17400 // LOC_Os06g46270 // LOC_Os02g28074 // LOC_Os10g33930 // LOC_Os06g39240 // LOC_Os05g48660 // LOC_Os10g19160 // LOC_Os08g41470 // …
GO:0050794	P	regulation of cellular process	102	1698	1951	34296	0.31	0.9	// LOC_Os03g28940 // LOC_Os03g43440 // LOC_Os05g40770 // LOC_Os06g41770 // LOC_Os07g18990 // LOC_Os03g17700 // LOC_Os09g25090 // LOC_Os03g18600 // LOC_Os02g05980 // LOC_Os02g27130 // LOC_Os07g05010 // LOC_Os02g45054 // LOC_Os05g09020 // LOC_Os01g57350 // LOC_Os02g17400 // LOC_Os06g46270 // LOC_Os02g28074 // LOC_Os10g33930 // LOC_Os06g39240 // LOC_Os05g48660 // LOC_Os10g19160 // LOC_Os08g41470 // …
GO:0023046	P	signaling process	103	1698	1972	34296	0.31	0.9	// LOC_Os03g28940 // LOC_Os03g43440 // LOC_Os05g40770 // LOC_Os06g41770 // LOC_Os07g18990 // LOC_Os03g17700 // LOC_Os09g25090 // LOC_Os03g18600 // LOC_Os02g05980 // LOC_Os02g27130 // LOC_Os07g05010 // LOC_Os02g45054 // LOC_Os05g09020 // LOC_Os01g57350 // LOC_Os02g17400 // LOC_Os06g46270 // LOC_Os02g28074 // LOC_Os10g33930 // LOC_Os06g39240 // LOC_Os05g48660 // LOC_Os10g19160 // LOC_Os08g41470 // …
GO:0051704	P	multi-organism process	19	1698	337	34296	0.32	0.9	// LOC_Os07g44910 // LOC_Os04g49690 // LOC_Os11g25260 // LOC_Os03g18200 // LOC_Os04g54080 // LOC_Os04g53998 // LOC_Os01g66610 // LOC_Os12g02980 // LOC_Os03g63060 // LOC_Os11g11890 // LOC_Os09g27620 // LOC_Os02g02210 // LOC_Os02g48080 // LOC_Os04g52440 // LOC_Os04g01320 // LOC_Os05g07420 // LOC_Os07g36544 // LOC_Os04g34250 // LOC_Os05g07300
GO:0009605	P	response to external stimulus	37	1698	681	34296	0.31	0.9	// LOC_Os01g64100 // LOC_Os08g31410 // LOC_Os01g50100 // LOC_Os03g21960 // LOC_Os11g47600 // LOC_Os11g47580 // LOC_Os03g47610 // LOC_Os02g50350 // LOC_Os07g05010 // LOC_Os02g02210 // LOC_Os08g36340 // LOC_Os01g19750 // LOC_Os11g02610 // LOC_Os10g28870 // LOC_Os11g29870 // LOC_Os07g05620 // LOC_Os01g64110 // LOC_Os04g48850 // LOC_Os05g15770 // LOC_Os03g11560 // LOC_Os09g14100 // LOC_Os05g39770 // …
GO:0009856	P	pollination	19	1698	337	34296	0.32	0.9	// LOC_Os07g44910 // LOC_Os04g49690 // LOC_Os11g25260 // LOC_Os03g18200 // LOC_Os04g54080 // LOC_Os04g53998 // LOC_Os01g66610 // LOC_Os12g02980 // LOC_Os03g63060 // LOC_Os11g11890 // LOC_Os09g27620 // LOC_Os02g02210 // LOC_Os02g48080 // LOC_Os04g52440 // LOC_Os04g01320 // LOC_Os05g07420 // LOC_Os07g36544 // LOC_Os04g34250 // LOC_Os05g07300
GO:0023060	P	signal transmission	103	1698	1972	34296	0.31	0.9	// LOC_Os03g28940 // LOC_Os03g43440 // LOC_Os05g40770 // LOC_Os06g41770 // LOC_Os07g18990 // LOC_Os03g17700 // LOC_Os09g25090 // LOC_Os03g18600 // LOC_Os02g05980 // LOC_Os02g27130 // LOC_Os07g05010 // LOC_Os02g45054 // LOC_Os05g09020 // LOC_Os01g57350 // LOC_Os02g17400 // LOC_Os06g46270 // LOC_Os02g28074 // LOC_Os10g33930 // LOC_Os06g39240 // LOC_Os05g48660 // LOC_Os10g19160 // LOC_Os08g41470 // …
GO:0043412	P	macromolecule modification	198	1698	3977	34296	0.48	1	// LOC_Os01g13210 // LOC_Os03g43440 // LOC_Os02g07790 // LOC_Os01g45400 // LOC_Os01g38229 // LOC_Os05g26940 // LOC_Os12g16540 // LOC_Os03g17700 // LOC_Os01g49920 // LOC_Os04g35890 // LOC_Os03g02190 // LOC_Os04g51050 // LOC_Os01g70130 // LOC_Os09g25090 // LOC_Os04g37740 // LOC_Os01g02360 // LOC_Os03g01150 // LOC_Os04g42980 // LOC_Os01g04409 // LOC_Os05g16430 // LOC_Os12g02250 // LOC_Os02g48210 // …
GO:0009791	P	post-embryonic development	56	1698	2033	34296	1	1	// LOC_Os03g28940 // LOC_Os07g05180 // LOC_Os02g56250 // LOC_Os01g57240 // LOC_Os06g12250 // LOC_Os09g36300 // LOC_Os03g17700 // LOC_Os12g41680 // LOC_Os10g35300 // LOC_Os09g25330 // LOC_Os03g47820 // LOC_Os12g03050 // LOC_Os03g43810 // LOC_Os10g38730 // LOC_Os03g20370 // LOC_Os05g36290 // LOC_Os12g02250 // LOC_Os02g42970 // LOC_Os11g02300 // LOC_Os07g05010 // LOC_Os01g64630 // LOC_Os06g11330 // …
GO:0009790	P	embryonic development	19	1698	810	34296	1	1	// LOC_Os01g21250 // LOC_Os05g07820 // LOC_Os06g46270 // LOC_Os04g52810 // LOC_Os01g18360 // LOC_Os07g05180 // LOC_Os02g06480 // LOC_Os08g10080 // LOC_Os01g08460 // LOC_Os05g12040 // LOC_Os12g03050 // LOC_Os12g41680 // LOC_Os01g15020 // LOC_Os09g25330 // LOC_Os01g45400 // LOC_Os03g47820 // LOC_Os04g41680 // LOC_Os04g53370 // LOC_Os02g42970
GO:0006807	P	nitrogen compound metabolic process	240	1698	5399	34296	0.97	1	// LOC_Os06g41770 // LOC_Os12g37410 // LOC_Os09g26210 // LOC_Os02g36880 // LOC_Os01g61460 // LOC_Os05g04510 // LOC_Os08g01290 // LOC_Os05g42180 // LOC_Os10g37240 // LOC_Os05g48850 // LOC_Os03g03100 // LOC_Os12g07280 // LOC_Os09g35910 // LOC_Os12g28137 // LOC_Os10g01470 // LOC_Os04g46400 // LOC_Os07g05010 // LOC_Os09g39960 // LOC_Os06g07040 // LOC_Os12g29330 // LOC_Os05g46610 // LOC_Os02g45054 // …
GO:0034645	P	cellular macromolecule biosynthetic process	5	1698	890	34296	1	1	// LOC_Os05g15150 // LOC_Os02g54690 // LOC_Os05g41900 // LOC_Os02g19770 // LOC_Os06g11330
GO:0006091	P	generation of precursor metabolites and energy	10	1698	480	34296	1	1	// LOC_Os12g19304 // LOC_Os11g05530 // LOC_Os11g31940 // LOC_Os11g10520 // LOC_Os02g12760 // LOC_Os12g03290 // LOC_Os04g57540 // LOC_Os10g21248 // LOC_Os05g06720 // LOC_Os05g45730
GO:0009653	P	anatomical structure morphogenesis	46	1698	1141	34296	0.93	1	// LOC_Os07g44910 // LOC_Os03g12990 // LOC_Os03g07140 // LOC_Os01g55510 // LOC_Os07g36690 // LOC_Os04g43070 // LOC_Os01g50100 // LOC_Os12g41680 // LOC_Os01g60770 // LOC_Os04g51050 // LOC_Os03g47820 // LOC_Os05g49790 // LOC_Os03g53400 // LOC_Os10g39640 // LOC_Os05g36290 // LOC_Os08g10080 // LOC_Os03g03260 // LOC_Os12g03050 // LOC_Os02g02210 // LOC_Os04g41970 // LOC_Os09g21180 // LOC_Os03g04020 // …
GO:0050789	P	regulation of biological process	105	1698	2132	34296	0.54	1	// LOC_Os03g28940 // LOC_Os03g43440 // LOC_Os05g40770 // LOC_Os06g41770 // LOC_Os07g18990 // LOC_Os03g17700 // LOC_Os09g25090 // LOC_Os03g18600 // LOC_Os02g05980 // LOC_Os02g27130 // LOC_Os07g05010 // LOC_Os02g45054 // LOC_Os05g09020 // LOC_Os01g57350 // LOC_Os02g17400 // LOC_Os06g46270 // LOC_Os02g28074 // LOC_Os10g33930 // LOC_Os06g39240 // LOC_Os05g48660 // LOC_Os10g19160 // LOC_Os08g41470 // …
GO:0007049	P	cell cycle	5	1698	485	34296	1	1	// LOC_Os08g20200 // LOC_Os09g27700 // LOC_Os08g28820 // LOC_Os09g27620 // LOC_Os03g07140
GO:0044267	P	cellular protein metabolic process	203	1698	4849	34296	1	1	// LOC_Os01g13210 // LOC_Os03g43440 // LOC_Os02g07790 // LOC_Os01g45400 // LOC_Os01g38229 // LOC_Os05g26940 // LOC_Os12g16540 // LOC_Os03g17700 // LOC_Os01g49920 // LOC_Os04g35890 // LOC_Os03g02190 // LOC_Os04g51050 // LOC_Os01g70130 // LOC_Os09g25090 // LOC_Os04g37740 // LOC_Os01g02360 // LOC_Os05g41900 // LOC_Os03g01150 // LOC_Os04g42980 // LOC_Os01g04409 // LOC_Os05g16430 // LOC_Os12g02250 // …
GO:0016049	P	cell growth	21	1698	567	34296	0.93	1	// LOC_Os07g44910 // LOC_Os03g47754 // LOC_Os03g18200 // LOC_Os05g36290 // LOC_Os02g02210 // LOC_Os01g64630 // LOC_Os07g36690 // LOC_Os03g63060 // LOC_Os01g50100 // LOC_Os07g05370 // LOC_Os01g60770 // LOC_Os10g39640 // LOC_Os04g41970 // LOC_Os04g51050 // LOC_Os02g28074 // LOC_Os03g04020 // LOC_Os09g29600 // LOC_Os03g53400 // LOC_Os03g12660 // LOC_Os04g52440 // LOC_Os03g19310
GO:0000003	P	reproduction	55	1698	1965	34296	1	1	// LOC_Os03g28940 // LOC_Os07g44910 // LOC_Os01g57240 // LOC_Os04g54080 // LOC_Os04g01320 // LOC_Os07g05180 // LOC_Os03g17700 // LOC_Os12g41680 // LOC_Os12g02980 // LOC_Os04g47700 // LOC_Os03g47820 // LOC_Os06g18000 // LOC_Os04g49690 // LOC_Os04g34250 // LOC_Os04g53998 // LOC_Os02g42970 // LOC_Os11g02300 // LOC_Os12g03050 // LOC_Os02g02210 // LOC_Os02g48080 // LOC_Os04g52440 // LOC_Os07g36544 // …
GO:0044260	P	cellular macromolecule metabolic process	205	1698	5364	34296	1	1	// LOC_Os01g13210 // LOC_Os03g43440 // LOC_Os02g07790 // LOC_Os01g45400 // LOC_Os01g38229 // LOC_Os05g26940 // LOC_Os12g16540 // LOC_Os03g17700 // LOC_Os01g49920 // LOC_Os04g35890 // LOC_Os03g02190 // LOC_Os04g51050 // LOC_Os01g70130 // LOC_Os09g25090 // LOC_Os04g37740 // LOC_Os01g02360 // LOC_Os05g41900 // LOC_Os03g01150 // LOC_Os04g42980 // LOC_Os01g04409 // LOC_Os05g16430 // LOC_Os12g02250 // …
GO:0048869	P	cellular developmental process	32	1698	710	34296	0.72	1	// LOC_Os07g44910 // LOC_Os03g12990 // LOC_Os01g55510 // LOC_Os07g36690 // LOC_Os01g50100 // LOC_Os05g10840 // LOC_Os05g48660 // LOC_Os03g47820 // LOC_Os05g49790 // LOC_Os02g13150 // LOC_Os05g36290 // LOC_Os05g35400 // LOC_Os02g51670 // LOC_Os02g02210 // LOC_Os03g47022 // LOC_Os04g52440 // LOC_Os04g08350 // LOC_Os02g45810 // LOC_Os01g64630 // LOC_Os02g03020 // LOC_Os03g63060 // LOC_Os05g46000 // …
GO:0010467	P	gene expression	9	1698	1076	34296	1	1	// LOC_Os02g19770 // LOC_Os08g29530 // LOC_Os02g54690 // LOC_Os05g41900 // LOC_Os02g28074 // LOC_Os03g47820 // LOC_Os05g15150 // LOC_Os09g13630 // LOC_Os06g11330
GO:0016043	P	cellular component organization	49	1698	1935	34296	1	1	// LOC_Os05g06110 // LOC_Os10g34360 // LOC_Os11g31090 // LOC_Os07g44910 // LOC_Os09g36300 // LOC_Os04g43070 // LOC_Os06g07200 // LOC_Os05g10840 // LOC_Os01g60770 // LOC_Os04g51050 // LOC_Os05g49790 // LOC_Os03g53400 // LOC_Os02g55970 // LOC_Os10g39640 // LOC_Os05g36290 // LOC_Os10g20710 // LOC_Os03g07140 // LOC_Os02g32520 // LOC_Os05g35400 // LOC_Os02g02210 // LOC_Os04g41970 // LOC_Os02g57260 // …
GO:0090066	P	regulation of anatomical structure size	21	1698	567	34296	0.93	1	// LOC_Os07g44910 // LOC_Os03g47754 // LOC_Os03g18200 // LOC_Os05g36290 // LOC_Os02g02210 // LOC_Os01g64630 // LOC_Os07g36690 // LOC_Os03g63060 // LOC_Os01g50100 // LOC_Os07g05370 // LOC_Os01g60770 // LOC_Os10g39640 // LOC_Os04g41970 // LOC_Os04g51050 // LOC_Os02g28074 // LOC_Os03g04020 // LOC_Os09g29600 // LOC_Os03g53400 // LOC_Os03g12660 // LOC_Os04g52440 // LOC_Os03g19310
GO:0042592	P	homeostatic process	12	1698	342	34296	0.91	1	// LOC_Os12g38270 // LOC_Os02g40500 // LOC_Os01g31870 // LOC_Os08g39370 // LOC_Os01g62070 // LOC_Os10g14870 // LOC_Os07g01310 // LOC_Os09g23300 // LOC_Os04g51050 // LOC_Os09g29600 // LOC_Os07g06600 // LOC_Os03g17870
GO:0065007	P	biological regulation	132	1698	2871	34296	0.82	1	// LOC_Os03g28940 // LOC_Os03g43440 // LOC_Os05g40770 // LOC_Os06g41770 // LOC_Os07g18990 // LOC_Os03g17700 // LOC_Os04g51050 // LOC_Os09g25090 // LOC_Os03g18600 // LOC_Os03g47754 // LOC_Os02g05980 // LOC_Os02g27130 // LOC_Os07g05010 // LOC_Os02g02210 // LOC_Os04g52440 // LOC_Os07g06600 // LOC_Os02g45054 // LOC_Os05g09020 // LOC_Os01g57350 // LOC_Os05g48660 // LOC_Os02g17400 // LOC_Os06g46270 // …
GO:0065008	P	regulation of biological quality	31	1698	863	34296	0.97	1	// LOC_Os07g44910 // LOC_Os12g38270 // LOC_Os07g36690 // LOC_Os01g50100 // LOC_Os09g23300 // LOC_Os04g51050 // LOC_Os03g53400 // LOC_Os10g39640 // LOC_Os03g47754 // LOC_Os05g36290 // LOC_Os01g31870 // LOC_Os08g39370 // LOC_Os02g02210 // LOC_Os04g41970 // LOC_Os03g04020 // LOC_Os07g06600 // LOC_Os03g17870 // LOC_Os01g64630 // LOC_Os01g62070 // LOC_Os03g63060 // LOC_Os10g14870 // LOC_Os07g05370 // …
GO:0009908	P	flower development	14	1698	662	34296	1	1	// LOC_Os03g28940 // LOC_Os01g57240 // LOC_Os06g49010 // LOC_Os09g27620 // LOC_Os05g13580 // LOC_Os11g29290 // LOC_Os03g17700 // LOC_Os09g25330 // LOC_Os09g35690 // LOC_Os04g46390 // LOC_Os06g18000 // LOC_Os03g12660 // LOC_Os09g13630 // LOC_Os06g11330
GO:0019725	P	cellular homeostasis	12	1698	342	34296	0.91	1	// LOC_Os12g38270 // LOC_Os02g40500 // LOC_Os01g31870 // LOC_Os08g39370 // LOC_Os01g62070 // LOC_Os10g14870 // LOC_Os07g01310 // LOC_Os09g23300 // LOC_Os04g51050 // LOC_Os09g29600 // LOC_Os07g06600 // LOC_Os03g17870
GO:0030154	P	cell differentiation	32	1698	710	34296	0.72	1	// LOC_Os07g44910 // LOC_Os03g12990 // LOC_Os01g55510 // LOC_Os07g36690 // LOC_Os01g50100 // LOC_Os05g10840 // LOC_Os05g48660 // LOC_Os03g47820 // LOC_Os05g49790 // LOC_Os02g13150 // LOC_Os05g36290 // LOC_Os05g35400 // LOC_Os02g51670 // LOC_Os02g02210 // LOC_Os03g47022 // LOC_Os04g52440 // LOC_Os04g08350 // LOC_Os02g45810 // LOC_Os01g64630 // LOC_Os02g03020 // LOC_Os03g63060 // LOC_Os05g46000 // …
GO:0048608	P	reproductive structure development	14	1698	668	34296	1	1	// LOC_Os03g28940 // LOC_Os01g57240 // LOC_Os06g49010 // LOC_Os09g27620 // LOC_Os05g13580 // LOC_Os11g29290 // LOC_Os03g17700 // LOC_Os09g25330 // LOC_Os09g35690 // LOC_Os04g46390 // LOC_Os06g18000 // LOC_Os03g12660 // LOC_Os09g13630 // LOC_Os06g11330
GO:0006139	P	nucleobase, nucleoside, nucleotide and nucleic acid metabolic process	240	1698	5399	34296	0.97	1	// LOC_Os06g41770 // LOC_Os12g37410 // LOC_Os09g26210 // LOC_Os02g36880 // LOC_Os01g61460 // LOC_Os05g04510 // LOC_Os08g01290 // LOC_Os05g42180 // LOC_Os10g37240 // LOC_Os05g48850 // LOC_Os03g03100 // LOC_Os12g07280 // LOC_Os09g35910 // LOC_Os12g28137 // LOC_Os10g01470 // LOC_Os04g46400 // LOC_Os07g05010 // LOC_Os09g39960 // LOC_Os06g07040 // LOC_Os12g29330 // LOC_Os05g46610 // LOC_Os02g45054 // …
GO:0032501	P	multicellular organismal process	150	1698	3619	34296	0.99	1	// LOC_Os03g28940 // LOC_Os03g12990 // LOC_Os07g05180 // LOC_Os03g17700 // LOC_Os03g14170 // LOC_Os03g63900 // LOC_Os12g02250 // LOC_Os10g40934 // LOC_Os05g37080 // LOC_Os03g03260 // LOC_Os07g05010 // LOC_Os02g02210 // LOC_Os03g32470 // LOC_Os12g29330 // LOC_Os01g24600 // LOC_Os02g45054 // LOC_Os01g10580 // LOC_Os02g34970 // LOC_Os01g66890 // LOC_Os06g40550 // LOC_Os05g48850 // LOC_Os02g03020 // …
GO:0044249	P	cellular biosynthetic process	5	1698	890	34296	1	1	// LOC_Os05g15150 // LOC_Os02g54690 // LOC_Os05g41900 // LOC_Os02g19770 // LOC_Os06g11330
GO:0006464	P	protein modification process	198	1698	3977	34296	0.48	1	// LOC_Os01g13210 // LOC_Os03g43440 // LOC_Os02g07790 // LOC_Os01g45400 // LOC_Os01g38229 // LOC_Os05g26940 // LOC_Os12g16540 // LOC_Os03g17700 // LOC_Os01g49920 // LOC_Os04g35890 // LOC_Os03g02190 // LOC_Os04g51050 // LOC_Os01g70130 // LOC_Os09g25090 // LOC_Os04g37740 // LOC_Os01g02360 // LOC_Os03g01150 // LOC_Os04g42980 // LOC_Os01g04409 // LOC_Os05g16430 // LOC_Os12g02250 // LOC_Os02g48210 // …
GO:0009058	P	biosynthetic process	347	1698	7335	34296	0.83	1	// LOC_Os04g35270 // LOC_Os11g31090 // LOC_Os07g38840 // LOC_Os03g14170 // LOC_Os05g04510 // LOC_Os04g53830 // LOC_Os05g25640 // LOC_Os10g40934 // LOC_Os12g07280 // LOC_Os02g50350 // LOC_Os02g30060 // LOC_Os01g48440 // LOC_Os01g42810 // LOC_Os05g48690 // LOC_Os05g09020 // LOC_Os06g17410 // LOC_Os03g06930 // LOC_Os06g39240 // LOC_Os02g07170 // LOC_Os06g14670 // LOC_Os05g07010 // LOC_Os04g52730 // …
GO:0003006	P	reproductive developmental process	14	1698	668	34296	1	1	// LOC_Os03g28940 // LOC_Os01g57240 // LOC_Os06g49010 // LOC_Os09g27620 // LOC_Os05g13580 // LOC_Os11g29290 // LOC_Os03g17700 // LOC_Os09g25330 // LOC_Os09g35690 // LOC_Os04g46390 // LOC_Os06g18000 // LOC_Os03g12660 // LOC_Os09g13630 // LOC_Os06g11330
GO:0008361	P	regulation of cell size	21	1698	567	34296	0.93	1	// LOC_Os07g44910 // LOC_Os03g47754 // LOC_Os03g18200 // LOC_Os05g36290 // LOC_Os02g02210 // LOC_Os01g64630 // LOC_Os07g36690 // LOC_Os03g63060 // LOC_Os01g50100 // LOC_Os07g05370 // LOC_Os01g60770 // LOC_Os10g39640 // LOC_Os04g41970 // LOC_Os04g51050 // LOC_Os02g28074 // LOC_Os03g04020 // LOC_Os09g29600 // LOC_Os03g53400 // LOC_Os03g12660 // LOC_Os04g52440 // LOC_Os03g19310
GO:0040007	P	growth	30	1698	736	34296	0.88	1	// LOC_Os07g44910 // LOC_Os01g57240 // LOC_Os07g36690 // LOC_Os01g50100 // LOC_Os07g42940 // LOC_Os01g60770 // LOC_Os04g51050 // LOC_Os03g53400 // LOC_Os10g39640 // LOC_Os03g47754 // LOC_Os05g36290 // LOC_Os05g25640 // LOC_Os02g02210 // LOC_Os04g41970 // LOC_Os03g04020 // LOC_Os09g36300 // LOC_Os01g64630 // LOC_Os07g05370 // LOC_Os03g63060 // LOC_Os02g28074 // LOC_Os09g29600 // LOC_Os03g12660 // …
GO:0015979	P	photosynthesis	5	1698	324	34296	1	1	// LOC_Os10g21248 // LOC_Os05g01675 // LOC_Os01g57964 // LOC_Os05g36270 // LOC_Os01g19740
GO:0044238	P	primary metabolic process	638	1698	13205	34296	0.79	1	// LOC_Os04g35270 // LOC_Os11g31090 // LOC_Os01g38229 // LOC_Os03g14170 // LOC_Os01g19170 // LOC_Os09g25090 // LOC_Os01g02360 // LOC_Os05g04510 // LOC_Os03g01150 // LOC_Os04g42980 // LOC_Os11g37700 // LOC_Os02g48210 // LOC_Os02g05980 // LOC_Os12g07280 // LOC_Os12g40419 // LOC_Os02g41450 // LOC_Os05g47770 // LOC_Os02g30060 // LOC_Os01g48440 // LOC_Os07g35004 // LOC_Os01g42810 // LOC_Os04g55660 // …
GO:0009606	P	tropism	7	1698	130	34296	0.47	1	// LOC_Os01g18360 // LOC_Os01g50100 // LOC_Os12g02530 // LOC_Os11g02610 // LOC_Os02g28074 // LOC_Os07g05010 // LOC_Os09g28500
GO:0022414	P	reproductive process	32	1698	985	34296	1	1	// LOC_Os03g28940 // LOC_Os07g44910 // LOC_Os01g57240 // LOC_Os04g54080 // LOC_Os04g01320 // LOC_Os03g17700 // LOC_Os12g02980 // LOC_Os06g18000 // LOC_Os04g49690 // LOC_Os04g34250 // LOC_Os04g53998 // LOC_Os02g02210 // LOC_Os02g48080 // LOC_Os04g52440 // LOC_Os07g36544 // LOC_Os05g07300 // LOC_Os09g27620 // LOC_Os03g63060 // LOC_Os09g13630 // LOC_Os03g12660 // LOC_Os06g11330 // LOC_Os11g25260 // …
GO:0019538	P	protein metabolic process	269	1698	6088	34296	0.98	1	// LOC_Os01g13210 // LOC_Os03g43440 // LOC_Os03g02190 // LOC_Os01g01160 // LOC_Os01g38229 // LOC_Os02g42310 // LOC_Os05g26940 // LOC_Os02g48900 // LOC_Os03g17700 // LOC_Os01g49920 // LOC_Os04g35890 // LOC_Os05g40770 // LOC_Os04g51050 // LOC_Os01g70130 // LOC_Os09g25090 // LOC_Os02g48860 // LOC_Os04g37740 // LOC_Os01g02360 // LOC_Os06g43930 // LOC_Os05g41900 // LOC_Os03g01150 // LOC_Os04g42980 // …
GO:0048856	P	anatomical structure development	58	1698	1665	34296	1	1	// LOC_Os03g28940 // LOC_Os07g44910 // LOC_Os03g12990 // LOC_Os01g57240 // LOC_Os03g07140 // LOC_Os01g55510 // LOC_Os07g36690 // LOC_Os03g17700 // LOC_Os01g50100 // LOC_Os12g41680 // LOC_Os01g60770 // LOC_Os09g25330 // LOC_Os04g51050 // LOC_Os03g47820 // LOC_Os06g18000 // LOC_Os09g29600 // LOC_Os05g49790 // LOC_Os03g53400 // LOC_Os10g39640 // LOC_Os05g36290 // LOC_Os06g49010 // LOC_Os08g10080 // …
GO:0044237	P	cellular metabolic process	447	1698	10280	34296	1	1	// LOC_Os03g02190 // LOC_Os01g38229 // LOC_Os09g25090 // LOC_Os01g02360 // LOC_Os05g04510 // LOC_Os03g01150 // LOC_Os04g42980 // LOC_Os11g37700 // LOC_Os02g48210 // LOC_Os02g05980 // LOC_Os12g07280 // LOC_Os12g40419 // LOC_Os02g41450 // LOC_Os05g47770 // LOC_Os06g07040 // LOC_Os01g48440 // LOC_Os07g35004 // LOC_Os05g48690 // LOC_Os05g09020 // LOC_Os01g57350 // LOC_Os06g46270 // LOC_Os06g17410 // …
GO:0043170	P	macromolecule metabolic process	275	1698	6691	34296	1	1	// LOC_Os01g13210 // LOC_Os03g43440 // LOC_Os03g02190 // LOC_Os01g01160 // LOC_Os01g38229 // LOC_Os02g42310 // LOC_Os05g26940 // LOC_Os02g48900 // LOC_Os03g17700 // LOC_Os01g49920 // LOC_Os04g35890 // LOC_Os05g40770 // LOC_Os04g51050 // LOC_Os01g70130 // LOC_Os09g25090 // LOC_Os02g48860 // LOC_Os04g37740 // LOC_Os01g02360 // LOC_Os06g43930 // LOC_Os05g41900 // LOC_Os03g01150 // LOC_Os04g42980 // …
GO:0032502	P	developmental process	159	1698	3791	34296	0.99	1	// LOC_Os03g28940 // LOC_Os03g12990 // LOC_Os07g05180 // LOC_Os03g17700 // LOC_Os03g14170 // LOC_Os03g63900 // LOC_Os04g51050 // LOC_Os12g02250 // LOC_Os10g40934 // LOC_Os05g37080 // LOC_Os03g03260 // LOC_Os07g05010 // LOC_Os02g02210 // LOC_Os03g32470 // LOC_Os12g29330 // LOC_Os01g24600 // LOC_Os02g45054 // LOC_Os01g10580 // LOC_Os02g34970 // LOC_Os01g66890 // LOC_Os06g40550 // LOC_Os05g48850 // …
GO:0009059	P	macromolecule biosynthetic process	5	1698	890	34296	1	1	// LOC_Os05g15150 // LOC_Os02g54690 // LOC_Os05g41900 // LOC_Os02g19770 // LOC_Os06g11330
GO:0007275	P	multicellular organismal development	146	1698	3543	34296	0.99	1	// LOC_Os03g28940 // LOC_Os03g12990 // LOC_Os07g05180 // LOC_Os03g17700 // LOC_Os03g14170 // LOC_Os03g63900 // LOC_Os12g02250 // LOC_Os10g40934 // LOC_Os05g37080 // LOC_Os03g03260 // LOC_Os07g05010 // LOC_Os02g02210 // LOC_Os03g32470 // LOC_Os12g29330 // LOC_Os01g24600 // LOC_Os02g45054 // LOC_Os01g10580 // LOC_Os02g34970 // LOC_Os01g66890 // LOC_Os06g40550 // LOC_Os05g48850 // LOC_Os02g03020 // …
GO:0009987	P	cellular process	893	1698	18214	34296	0.67	1	// LOC_Os03g28940 // LOC_Os04g35270 // LOC_Os11g31090 // LOC_Os01g65670 // LOC_Os06g12350 // LOC_Os03g14170 // LOC_Os03g02190 // LOC_Os09g25090 // LOC_Os01g02360 // LOC_Os05g04510 // LOC_Os03g01150 // LOC_Os04g42980 // LOC_Os04g53830 // LOC_Os10g38590 // LOC_Os10g38700 // LOC_Os01g58640 // LOC_Os10g40934 // LOC_Os02g05980 // LOC_Os12g07280 // LOC_Os12g40419 // LOC_Os02g41450 // LOC_Os03g02260 // …
GO:0006412	P	translation	5	1698	890	34296	1	1	// LOC_Os05g15150 // LOC_Os02g54690 // LOC_Os05g41900 // LOC_Os02g19770 // LOC_Os06g11330
GO:0032535	P	regulation of cellular component size	21	1698	567	34296	0.93	1	// LOC_Os07g44910 // LOC_Os03g47754 // LOC_Os03g18200 // LOC_Os05g36290 // LOC_Os02g02210 // LOC_Os01g64630 // LOC_Os07g36690 // LOC_Os03g63060 // LOC_Os01g50100 // LOC_Os07g05370 // LOC_Os01g60770 // LOC_Os10g39640 // LOC_Os04g41970 // LOC_Os04g51050 // LOC_Os02g28074 // LOC_Os03g04020 // LOC_Os09g29600 // LOC_Os03g53400 // LOC_Os03g12660 // LOC_Os04g52440 // LOC_Os03g19310
GO:0005215	F	transporter activity	147	1698	2021	34296	5.9e-06	0.00014	// LOC_Os05g46720 // LOC_Os01g65670 // LOC_Os02g47090 // LOC_Os06g49250 // LOC_Os06g12350 // LOC_Os02g09810 // LOC_Os04g53930 // LOC_Os08g35490 // LOC_Os01g31980 // LOC_Os10g28240 // LOC_Os05g34010 // LOC_Os11g37700 // LOC_Os04g46940 // LOC_Os01g61940 // LOC_Os12g03860 // LOC_Os03g13274 // LOC_Os12g09300 // LOC_Os02g57720 // LOC_Os08g25310 // LOC_Os01g43460 // LOC_Os06g42030 // LOC_Os05g49270 // …
GO:0003824	F	catalytic activity	753	1698	13508	34296	2.8e-05	0.00033	// LOC_Os04g35270 // LOC_Os11g31090 // LOC_Os01g38229 // LOC_Os03g14170 // LOC_Os06g28124 // LOC_Os01g19170 // LOC_Os09g25090 // LOC_Os01g02360 // LOC_Os05g04510 // LOC_Os03g01150 // LOC_Os04g42980 // LOC_Os04g53830 // LOC_Os10g38590 // LOC_Os11g37700 // LOC_Os01g58640 // LOC_Os10g40934 // LOC_Os02g05980 // LOC_Os12g40419 // LOC_Os05g47770 // LOC_Os02g30060 // LOC_Os01g48440 // LOC_Os07g35004 // …
GO:0030528	F	transcription regulator activity	158	1698	2374	34296	0.00019	0.0011	// LOC_Os06g41770 // LOC_Os12g37410 // LOC_Os09g26210 // LOC_Os02g36880 // LOC_Os08g01290 // LOC_Os05g42180 // LOC_Os05g04640 // LOC_Os05g48850 // LOC_Os03g03100 // LOC_Os12g07280 // LOC_Os09g35910 // LOC_Os10g01470 // LOC_Os04g46400 // LOC_Os07g05010 // LOC_Os05g49100 // LOC_Os12g29330 // LOC_Os02g45054 // LOC_Os01g10580 // LOC_Os05g48690 // LOC_Os02g34970 // LOC_Os04g45020 // LOC_Os03g52450 // …
GO:0003700	F	transcription factor activity	158	1698	2374	34296	0.00019	0.0011	// LOC_Os06g41770 // LOC_Os12g37410 // LOC_Os09g26210 // LOC_Os02g36880 // LOC_Os08g01290 // LOC_Os05g42180 // LOC_Os05g04640 // LOC_Os05g48850 // LOC_Os03g03100 // LOC_Os12g07280 // LOC_Os09g35910 // LOC_Os10g01470 // LOC_Os04g46400 // LOC_Os07g05010 // LOC_Os05g49100 // LOC_Os12g29330 // LOC_Os02g45054 // LOC_Os01g10580 // LOC_Os05g48690 // LOC_Os02g34970 // LOC_Os04g45020 // LOC_Os03g52450 // …
GO:0016787	F	hydrolase activity	261	1698	4293	34296	0.00043	0.0021	// LOC_Os08g14700 // LOC_Os01g19170 // LOC_Os04g46940 // LOC_Os02g42310 // LOC_Os01g71350 // LOC_Os02g48900 // LOC_Os11g47610 // LOC_Os06g43640 // LOC_Os01g11650 // LOC_Os10g36500 // LOC_Os02g28074 // LOC_Os02g48860 // LOC_Os10g28240 // LOC_Os05g46200 // LOC_Os03g01150 // LOC_Os03g47610 // LOC_Os06g06290 // LOC_Os11g37700 // LOC_Os01g58640 // LOC_Os05g36270 // LOC_Os12g28137 // LOC_Os01g61940 // …
GO:0016740	F	transferase activity	304	1698	5200	34296	0.0015	0.0059	// LOC_Os03g43440 // LOC_Os04g35270 // LOC_Os10g34360 // LOC_Os11g31090 // LOC_Os07g38810 // LOC_Os05g26940 // LOC_Os12g16540 // LOC_Os03g17700 // LOC_Os06g27560 // LOC_Os06g28124 // LOC_Os03g02190 // LOC_Os04g51050 // LOC_Os01g70130 // LOC_Os01g20206 // LOC_Os01g02360 // LOC_Os05g04510 // LOC_Os03g16290 // LOC_Os01g04409 // LOC_Os12g13930 // LOC_Os10g38590 // LOC_Os01g65780 // LOC_Os04g54800 // …
GO:0008289	F	lipid binding	31	1698	346	34296	0.0021	0.0071	// LOC_Os01g13210 // LOC_Os08g40590 // LOC_Os03g02050 // LOC_Os06g40180 // LOC_Os04g33930 // LOC_Os07g07920 // LOC_Os01g62980 // LOC_Os07g07930 // LOC_Os02g55970 // LOC_Os10g36160 // LOC_Os12g02330 // LOC_Os10g38060 // LOC_Os02g27130 // LOC_Os07g18990 // LOC_Os03g50960 // LOC_Os03g46150 // LOC_Os11g37280 // LOC_Os03g20760 // LOC_Os06g34840 // LOC_Os05g40010 // LOC_Os08g32970 // LOC_Os03g58940 // …
GO:0016301	F	kinase activity	163	1698	2699	34296	0.0068	0.018	// LOC_Os03g43440 // LOC_Os03g02190 // LOC_Os07g38810 // LOC_Os12g16540 // LOC_Os03g17700 // LOC_Os01g49920 // LOC_Os05g40770 // LOC_Os04g51050 // LOC_Os01g70130 // LOC_Os09g25090 // LOC_Os01g02360 // LOC_Os01g04409 // LOC_Os05g16430 // LOC_Os04g54800 // LOC_Os12g02250 // LOC_Os02g48210 // LOC_Os02g05980 // LOC_Os03g59390 // LOC_Os12g40419 // LOC_Os05g47770 // LOC_Os12g10740 // LOC_Os07g35004 // …
GO:0016772	F	transferase activity, transferring phosphorus-containing groups	163	1698	2699	34296	0.0068	0.018	// LOC_Os03g43440 // LOC_Os03g02190 // LOC_Os07g38810 // LOC_Os12g16540 // LOC_Os03g17700 // LOC_Os01g49920 // LOC_Os05g40770 // LOC_Os04g51050 // LOC_Os01g70130 // LOC_Os09g25090 // LOC_Os01g02360 // LOC_Os01g04409 // LOC_Os05g16430 // LOC_Os04g54800 // LOC_Os12g02250 // LOC_Os02g48210 // LOC_Os02g05980 // LOC_Os03g59390 // LOC_Os12g40419 // LOC_Os05g47770 // LOC_Os12g10740 // LOC_Os07g35004 // …
GO:0019825	F	oxygen binding	31	1698	390	34296	0.01	0.024	// LOC_Os06g37300 // LOC_Os11g18570 // LOC_Os01g63540 // LOC_Os08g01490 // LOC_Os05g43910 // LOC_Os02g09400 // LOC_Os09g26980 // LOC_Os01g52790 // LOC_Os08g03682 // LOC_Os04g48200 // LOC_Os06g43520 // LOC_Os01g12740 // LOC_Os09g26960 // LOC_Os06g01250 // LOC_Os02g30100 // LOC_Os12g05440 // LOC_Os01g59000 // LOC_Os03g12500 // LOC_Os07g44140 // LOC_Os01g72270 // LOC_Os02g09240 // LOC_Os03g12660 // …
GO:0030246	F	carbohydrate binding	21	1698	280	34296	0.049	0.11	// LOC_Os01g47840 // LOC_Os01g48000 // LOC_Os06g40030 // LOC_Os04g54080 // LOC_Os04g53998 // LOC_Os01g72810 // LOC_Os01g66610 // LOC_Os04g56110 // LOC_Os04g34250 // LOC_Os11g11890 // LOC_Os02g48080 // LOC_Os01g06500 // LOC_Os04g01320 // LOC_Os05g07420 // LOC_Os12g03740 // LOC_Os02g13965 // LOC_Os01g47820 // LOC_Os11g37960 // LOC_Os11g37970 // LOC_Os04g41640 // LOC_Os05g07300
GO:0003677	F	DNA binding	176	1698	3291	34296	0.16	0.31	// LOC_Os06g41770 // LOC_Os02g48900 // LOC_Os12g37410 // LOC_Os09g26210 // LOC_Os02g36880 // LOC_Os02g48860 // LOC_Os02g48870 // LOC_Os08g01290 // LOC_Os05g42180 // LOC_Os10g37240 // LOC_Os05g48850 // LOC_Os03g03100 // LOC_Os12g07280 // LOC_Os09g35910 // LOC_Os10g01470 // LOC_Os04g46400 // LOC_Os07g05010 // LOC_Os06g07040 // LOC_Os12g29330 // LOC_Os02g45054 // LOC_Os01g10580 // LOC_Os05g48690 // …
GO:0004872	F	receptor activity	13	1698	223	34296	0.32	0.6	// LOC_Os03g18600 // LOC_Os02g05950 // LOC_Os06g47700 // LOC_Os02g05980 // LOC_Os02g05960 // LOC_Os06g43620 // LOC_Os07g01310 // LOC_Os06g47650 // LOC_Os02g05930 // LOC_Os02g05920 // LOC_Os07g36544 // LOC_Os06g44250 // LOC_Os02g41890
GO:0005488	F	binding	757	1698	15115	34296	0.35	0.6	// LOC_Os03g28940 // LOC_Os03g03500 // LOC_Os01g01160 // LOC_Os01g38229 // LOC_Os03g02050 // LOC_Os03g14170 // LOC_Os01g62980 // LOC_Os09g25090 // LOC_Os01g02360 // LOC_Os04g42980 // LOC_Os03g44810 // LOC_Os03g58980 // LOC_Os01g58640 // LOC_Os10g40934 // LOC_Os02g05980 // LOC_Os12g07280 // LOC_Os05g47670 // LOC_Os02g41450 // LOC_Os03g02260 // LOC_Os05g47770 // LOC_Os02g30060 // LOC_Os03g11890 // …
GO:0060089	F	molecular transducer activity	22	1698	455	34296	0.57	0.86	// LOC_Os02g05960 // LOC_Os03g17700 // LOC_Os03g12350 // LOC_Os09g25330 // LOC_Os02g05920 // LOC_Os03g18600 // LOC_Os02g05980 // LOC_Os11g02610 // LOC_Os07g36544 // LOC_Os11g45280 // LOC_Os02g05950 // LOC_Os03g53200 // LOC_Os02g05930 // LOC_Os07g39530 // LOC_Os06g47700 // LOC_Os02g41890 // LOC_Os12g02530 // LOC_Os07g01310 // LOC_Os06g47650 // LOC_Os04g40100 // LOC_Os06g43620 // LOC_Os06g44250
GO:0004871	F	signal transducer activity	22	1698	455	34296	0.57	0.86	// LOC_Os02g05960 // LOC_Os03g17700 // LOC_Os03g12350 // LOC_Os09g25330 // LOC_Os02g05920 // LOC_Os03g18600 // LOC_Os02g05980 // LOC_Os11g02610 // LOC_Os07g36544 // LOC_Os11g45280 // LOC_Os02g05950 // LOC_Os03g53200 // LOC_Os02g05930 // LOC_Os07g39530 // LOC_Os06g47700 // LOC_Os02g41890 // LOC_Os12g02530 // LOC_Os07g01310 // LOC_Os06g47650 // LOC_Os04g40100 // LOC_Os06g43620 // LOC_Os06g44250
GO:0000166	F	nucleotide binding	148	1698	3490	34296	0.98	1	// LOC_Os03g43440 // LOC_Os05g40770 // LOC_Os04g41370 // LOC_Os04g51050 // LOC_Os01g70130 // LOC_Os09g25090 // LOC_Os01g02360 // LOC_Os01g04409 // LOC_Os05g16430 // LOC_Os02g10900 // LOC_Os02g05980 // LOC_Os03g59390 // LOC_Os12g28137 // LOC_Os09g39960 // LOC_Os07g35004 // LOC_Os05g42190 // LOC_Os05g25840 // LOC_Os04g57540 // LOC_Os01g11250 // LOC_Os02g08490 // LOC_Os01g65650 // LOC_Os01g49920 // …
GO:0003676	F	nucleic acid binding	190	1698	4645	34296	1	1	// LOC_Os06g41770 // LOC_Os02g48900 // LOC_Os12g37410 // LOC_Os09g26210 // LOC_Os02g36880 // LOC_Os02g48860 // LOC_Os02g48870 // LOC_Os08g01290 // LOC_Os05g42180 // LOC_Os10g37240 // LOC_Os05g48850 // LOC_Os03g03100 // LOC_Os12g07280 // LOC_Os09g35910 // LOC_Os10g01470 // LOC_Os04g46400 // LOC_Os07g05010 // LOC_Os06g07040 // LOC_Os12g29330 // LOC_Os02g45054 // LOC_Os01g10580 // LOC_Os05g48690 // …
GO:0016788	F	hydrolase activity, acting on ester bonds	8	1698	258	34296	0.94	1	// LOC_Os07g28820 // LOC_Os01g37050 // LOC_Os01g03730 // LOC_Os04g54390 // LOC_Os04g14810 // LOC_Os03g47820 // LOC_Os02g28074 // LOC_Os08g33710
GO:0004518	F	nuclease activity	8	1698	258	34296	0.94	1	// LOC_Os07g28820 // LOC_Os01g37050 // LOC_Os01g03730 // LOC_Os04g54390 // LOC_Os04g14810 // LOC_Os03g47820 // LOC_Os02g28074 // LOC_Os08g33710
GO:0003723	F	RNA binding	7	1698	876	34296	1	1	// LOC_Os02g19770 // LOC_Os07g43950 // LOC_Os08g29530 // LOC_Os02g54690 // LOC_Os03g47820 // LOC_Os01g37050 // LOC_Os08g33710
GO:0005515	F	protein binding	232	1698	4910	34296	0.78	1	// LOC_Os01g13210 // LOC_Os03g28940 // LOC_Os03g12990 // LOC_Os05g36010 // LOC_Os01g01160 // LOC_Os01g38229 // LOC_Os12g16540 // LOC_Os03g17700 // LOC_Os06g07200 // LOC_Os03g14170 // LOC_Os01g70130 // LOC_Os09g25090 // LOC_Os10g28240 // LOC_Os10g25290 // LOC_Os03g18600 // LOC_Os03g57450 // LOC_Os01g58640 // LOC_Os03g03100 // LOC_Os08g38460 // LOC_Os05g36270 // LOC_Os03g03260 // LOC_Os07g05010 // …
GO:0005198	F	structural molecule activity	7	1698	672	34296	1	1	// LOC_Os05g36290 // LOC_Os01g64630 // LOC_Os01g01610 // LOC_Os07g07990 // LOC_Os06g05400 // LOC_Os03g11970 // LOC_Os02g44300
GO:0030234	F	enzyme regulator activity	8	1698	409	34296	1	1	// LOC_Os12g19304 // LOC_Os10g36500 // LOC_Os05g41460 // LOC_Os01g55510 // LOC_Os03g28090 // LOC_Os12g25090 // LOC_Os04g28250 // LOC_Os03g52390
GO:0005886	C	plasma membrane	284	1698	4240	34296	2.1e-07	8.4e-06	// LOC_Os01g13210 // LOC_Os06g39912 // LOC_Os12g40490 // LOC_Os12g16540 // LOC_Os06g12350 // LOC_Os06g07200 // LOC_Os05g35400 // LOC_Os08g14810 // LOC_Os01g54350 // LOC_Os04g51050 // LOC_Os01g70130 // LOC_Os04g45480 // LOC_Os04g37740 // LOC_Os05g04510 // LOC_Os08g01290 // LOC_Os01g04409 // LOC_Os10g39100 // LOC_Os05g16430 // LOC_Os05g25640 // LOC_Os01g24820 // LOC_Os03g59390 // LOC_Os03g60520 // …
GO:0005773	C	vacuole	121	1698	1723	34296	0.00016	0.0021	// LOC_Os01g13210 // LOC_Os02g42310 // LOC_Os06g49250 // LOC_Os03g48710 // LOC_Os06g43640 // LOC_Os02g09810 // LOC_Os12g02094 // LOC_Os08g35490 // LOC_Os02g47090 // LOC_Os03g01150 // LOC_Os05g25640 // LOC_Os01g05820 // LOC_Os02g42890 // LOC_Os06g08720 // LOC_Os02g02210 // LOC_Os09g39960 // LOC_Os12g10740 // LOC_Os01g59530 // LOC_Os03g13274 // LOC_Os01g24600 // LOC_Os01g71820 // LOC_Os11g01010 // …
GO:0016020	C	membrane	472	1698	8187	34296	0.00015	0.0021	// LOC_Os04g35270 // LOC_Os01g65670 // LOC_Os06g12350 // LOC_Os03g14170 // LOC_Os08g35490 // LOC_Os05g04510 // LOC_Os10g39100 // LOC_Os11g37700 // LOC_Os05g25640 // LOC_Os01g52550 // LOC_Os01g38229 // LOC_Os05g47770 // LOC_Os07g35004 // LOC_Os06g30970 // LOC_Os08g43250 // LOC_Os02g09810 // LOC_Os02g11070 // LOC_Os02g30080 // LOC_Os04g46390 // LOC_Os10g30530 // LOC_Os03g57990 // LOC_Os01g45360 // …
GO:0030312	C	external encapsulating structure	84	1698	1189	34296	0.0013	0.012	// LOC_Os06g11660 // LOC_Os01g71094 // LOC_Os03g53790 // LOC_Os03g11970 // LOC_Os01g71090 // LOC_Os01g73170 // LOC_Os02g42310 // LOC_Os01g71340 // LOC_Os04g15690 // LOC_Os06g43640 // LOC_Os01g60770 // LOC_Os05g38530 // LOC_Os03g20420 // LOC_Os04g51050 // LOC_Os12g03470 // LOC_Os11g02389 // LOC_Os05g04510 // LOC_Os02g52010 // LOC_Os06g48180 // LOC_Os06g06290 // LOC_Os04g49690 // LOC_Os05g33400 // …
GO:0005618	C	cell wall	83	1698	1179	34296	0.0015	0.012	// LOC_Os06g11660 // LOC_Os01g71094 // LOC_Os03g53790 // LOC_Os03g11970 // LOC_Os01g71090 // LOC_Os01g73170 // LOC_Os02g42310 // LOC_Os01g71340 // LOC_Os04g15690 // LOC_Os06g43640 // LOC_Os01g60770 // LOC_Os05g38530 // LOC_Os03g20420 // LOC_Os04g51050 // LOC_Os12g03470 // LOC_Os11g02389 // LOC_Os05g04510 // LOC_Os02g52010 // LOC_Os06g48180 // LOC_Os06g06290 // LOC_Os04g49690 // LOC_Os05g33400 // …
GO:0005576	C	extracellular region	49	1698	730	34296	0.026	0.17	// LOC_Os03g12990 // LOC_Os06g04510 // LOC_Os07g03279 // LOC_Os01g71340 // LOC_Os01g62600 // LOC_Os11g33110 // LOC_Os03g20420 // LOC_Os07g03458 // LOC_Os11g24070 // LOC_Os11g02389 // LOC_Os03g48770 // LOC_Os10g17650 // LOC_Os12g02330 // LOC_Os07g30970 // LOC_Os03g22010 // LOC_Os03g48780 // LOC_Os03g04020 // LOC_Os01g45274 // LOC_Os08g14200 // LOC_Os01g16310 // LOC_Os02g32980 // LOC_Os01g71350 // …
GO:0005783	C	endoplasmic reticulum	44	1698	768	34296	0.19	1	// LOC_Os10g07010 // LOC_Os03g25440 // LOC_Os05g42000 // LOC_Os06g41770 // LOC_Os06g12250 // LOC_Os09g30120 // LOC_Os07g34260 // LOC_Os02g16620 // LOC_Os03g14170 // LOC_Os05g06970 // LOC_Os01g01080 // LOC_Os06g05740 // LOC_Os01g45460 // LOC_Os08g17680 // LOC_Os05g25640 // LOC_Os08g14570 // LOC_Os12g28137 // LOC_Os05g35400 // LOC_Os02g30080 // LOC_Os12g28177 // LOC_Os04g36750 // LOC_Os10g36848 // …
GO:0031974	C	membrane-enclosed lumen	17	1698	743	34296	1	1	// LOC_Os10g20710 // LOC_Os02g02410 // LOC_Os06g39240 // LOC_Os05g36290 // LOC_Os05g25770 // LOC_Os08g29530 // LOC_Os01g64630 // LOC_Os05g35400 // LOC_Os01g24680 // LOC_Os08g09690 // LOC_Os02g47370 // LOC_Os08g09770 // LOC_Os07g43950 // LOC_Os04g46390 // LOC_Os10g31950 // LOC_Os02g57260 // LOC_Os01g10580
GO:0030529	C	ribonucleoprotein complex	5	1698	624	34296	1	1	// LOC_Os02g50240 // LOC_Os10g07010 // LOC_Os07g05820 // LOC_Os03g14170 // LOC_Os03g04970
GO:0031981	C	nuclear lumen	17	1698	743	34296	1	1	// LOC_Os10g20710 // LOC_Os02g02410 // LOC_Os06g39240 // LOC_Os05g36290 // LOC_Os05g25770 // LOC_Os08g29530 // LOC_Os01g64630 // LOC_Os05g35400 // LOC_Os01g24680 // LOC_Os08g09690 // LOC_Os02g47370 // LOC_Os08g09770 // LOC_Os07g43950 // LOC_Os04g46390 // LOC_Os10g31950 // LOC_Os02g57260 // LOC_Os01g10580
GO:0005777	C	peroxisome	13	1698	301	34296	0.72	1	// LOC_Os03g57450 // LOC_Os06g14240 // LOC_Os11g37730 // LOC_Os09g36300 // LOC_Os02g57260 // LOC_Os08g39300 // LOC_Os07g30970 // LOC_Os01g24680 // LOC_Os06g03660 // LOC_Os03g04120 // LOC_Os03g19010 // LOC_Os10g31950 // LOC_Os07g05820
GO:0042579	C	microbody	13	1698	301	34296	0.72	1	// LOC_Os03g57450 // LOC_Os06g14240 // LOC_Os11g37730 // LOC_Os09g36300 // LOC_Os02g57260 // LOC_Os08g39300 // LOC_Os07g30970 // LOC_Os01g24680 // LOC_Os06g03660 // LOC_Os03g04120 // LOC_Os03g19010 // LOC_Os10g31950 // LOC_Os07g05820
GO:0005794	C	Golgi apparatus	26	1698	460	34296	0.28	1	// LOC_Os06g12250 // LOC_Os07g36690 // LOC_Os10g37770 // LOC_Os06g47340 // LOC_Os05g48600 // LOC_Os07g47700 // LOC_Os10g33920 // LOC_Os01g65780 // LOC_Os09g27950 // LOC_Os01g21320 // LOC_Os04g41970 // LOC_Os01g48440 // LOC_Os07g48229 // LOC_Os01g37800 // LOC_Os07g42310 // LOC_Os02g32110 // LOC_Os10g42750 // LOC_Os01g45460 // LOC_Os11g47840 // LOC_Os01g62070 // LOC_Os06g45380 // LOC_Os11g25260 // …
GO:0005829	C	cytosol	123	1698	3345	34296	1	1	// LOC_Os01g38229 // LOC_Os06g43640 // LOC_Os03g14170 // LOC_Os04g42250 // LOC_Os04g45480 // LOC_Os09g04050 // LOC_Os05g04510 // LOC_Os03g01150 // LOC_Os02g53790 // LOC_Os05g36270 // LOC_Os06g11210 // LOC_Os04g37500 // LOC_Os01g64540 // LOC_Os01g45274 // LOC_Os06g04910 // LOC_Os03g13450 // LOC_Os07g18120 // LOC_Os09g30490 // LOC_Os01g45400 // LOC_Os08g44340 // LOC_Os09g08720 // LOC_Os02g28074 // …
GO:0043233	C	organelle lumen	17	1698	743	34296	1	1	// LOC_Os10g20710 // LOC_Os02g02410 // LOC_Os06g39240 // LOC_Os05g36290 // LOC_Os05g25770 // LOC_Os08g29530 // LOC_Os01g64630 // LOC_Os05g35400 // LOC_Os01g24680 // LOC_Os08g09690 // LOC_Os02g47370 // LOC_Os08g09770 // LOC_Os07g43950 // LOC_Os04g46390 // LOC_Os10g31950 // LOC_Os02g57260 // LOC_Os01g10580
GO:0043231	C	intracellular membrane-bounded organelle	456	1698	11878	34296	1	1	// LOC_Os03g28940 // LOC_Os01g01160 // LOC_Os01g38229 // LOC_Os03g14170 // LOC_Os09g36200 // LOC_Os08g35490 // LOC_Os03g01150 // LOC_Os03g11780 // LOC_Os05g25640 // LOC_Os12g07280 // LOC_Os02g50350 // LOC_Os02g47090 // LOC_Os02g30060 // LOC_Os01g48440 // LOC_Os04g37500 // LOC_Os02g40840 // LOC_Os07g39530 // LOC_Os02g09810 // LOC_Os02g28074 // LOC_Os02g30080 // LOC_Os02g08490 // LOC_Os06g39240 // …
GO:0044428	C	nuclear part	18	1698	844	34296	1	1	// LOC_Os10g20710 // LOC_Os02g43790 // LOC_Os06g39240 // LOC_Os05g36290 // LOC_Os05g25770 // LOC_Os08g29530 // LOC_Os01g64630 // LOC_Os05g35400 // LOC_Os01g24680 // LOC_Os08g09690 // LOC_Os02g02410 // LOC_Os02g47370 // LOC_Os08g09770 // LOC_Os07g43950 // LOC_Os04g46390 // LOC_Os10g31950 // LOC_Os02g57260 // LOC_Os01g10580
GO:0044424	C	intracellular part	548	1698	14514	34296	1	1	// LOC_Os03g28940 // LOC_Os01g01160 // LOC_Os01g38229 // LOC_Os03g14170 // LOC_Os09g36200 // LOC_Os08g35490 // LOC_Os05g04510 // LOC_Os03g01150 // LOC_Os03g11780 // LOC_Os05g25640 // LOC_Os12g07280 // LOC_Os02g50350 // LOC_Os02g47090 // LOC_Os02g30060 // LOC_Os01g48440 // LOC_Os04g37500 // LOC_Os02g40840 // LOC_Os03g13450 // LOC_Os07g36544 // LOC_Os07g39530 // LOC_Os02g09810 // LOC_Os02g28074 // …
GO:0043232	C	intracellular non-membrane-bounded organelle	25	1698	1237	34296	1	1	// LOC_Os05g06110 // LOC_Os03g11970 // LOC_Os10g07010 // LOC_Os02g02790 // LOC_Os05g13580 // LOC_Os03g14170 // LOC_Os02g57260 // LOC_Os05g36290 // LOC_Os05g35400 // LOC_Os10g20710 // LOC_Os09g27700 // LOC_Os01g64630 // LOC_Os03g10320 // LOC_Os01g24680 // LOC_Os07g05820 // LOC_Os02g02410 // LOC_Os06g39240 // LOC_Os05g25770 // LOC_Os08g28820 // LOC_Os10g31950 // LOC_Os02g47370 // LOC_Os03g04970 // …
GO:0043229	C	intracellular organelle	461	1698	12251	34296	1	1	// LOC_Os03g28940 // LOC_Os01g01160 // LOC_Os01g38229 // LOC_Os03g14170 // LOC_Os09g36200 // LOC_Os08g35490 // LOC_Os03g01150 // LOC_Os03g11780 // LOC_Os05g25640 // LOC_Os12g07280 // LOC_Os02g50350 // LOC_Os02g47090 // LOC_Os02g30060 // LOC_Os01g48440 // LOC_Os04g37500 // LOC_Os02g40840 // LOC_Os07g39530 // LOC_Os02g09810 // LOC_Os02g28074 // LOC_Os02g30080 // LOC_Os02g08490 // LOC_Os06g39240 // …
GO:0005622	C	intracellular	564	1698	15144	34296	1	1	// LOC_Os03g28940 // LOC_Os01g01160 // LOC_Os01g38229 // LOC_Os03g14170 // LOC_Os09g36200 // LOC_Os08g35490 // LOC_Os05g04510 // LOC_Os03g01150 // LOC_Os03g11780 // LOC_Os05g25640 // LOC_Os12g07280 // LOC_Os02g50350 // LOC_Os02g47090 // LOC_Os02g30060 // LOC_Os01g48440 // LOC_Os04g37500 // LOC_Os12g43340 // LOC_Os02g40840 // LOC_Os03g13450 // LOC_Os07g36544 // LOC_Os07g39530 // LOC_Os02g09810 // …
GO:0043227	C	membrane-bounded organelle	456	1698	11878	34296	1	1	// LOC_Os03g28940 // LOC_Os01g01160 // LOC_Os01g38229 // LOC_Os03g14170 // LOC_Os09g36200 // LOC_Os08g35490 // LOC_Os03g01150 // LOC_Os03g11780 // LOC_Os05g25640 // LOC_Os12g07280 // LOC_Os02g50350 // LOC_Os02g47090 // LOC_Os02g30060 // LOC_Os01g48440 // LOC_Os04g37500 // LOC_Os02g40840 // LOC_Os07g39530 // LOC_Os02g09810 // LOC_Os02g28074 // LOC_Os02g30080 // LOC_Os02g08490 // LOC_Os06g39240 // …
GO:0005856	C	cytoskeleton	10	1698	264	34296	0.84	1	// LOC_Os05g06110 // LOC_Os05g36290 // LOC_Os10g20710 // LOC_Os02g02790 // LOC_Os08g28820 // LOC_Os05g13580 // LOC_Os03g10320 // LOC_Os01g64630 // LOC_Os09g27700 // LOC_Os03g11970
GO:0005840	C	ribosome	5	1698	624	34296	1	1	// LOC_Os02g50240 // LOC_Os10g07010 // LOC_Os07g05820 // LOC_Os03g14170 // LOC_Os03g04970
GO:0044446	C	intracellular organelle part	18	1698	844	34296	1	1	// LOC_Os10g20710 // LOC_Os02g43790 // LOC_Os06g39240 // LOC_Os05g36290 // LOC_Os05g25770 // LOC_Os08g29530 // LOC_Os01g64630 // LOC_Os05g35400 // LOC_Os01g24680 // LOC_Os08g09690 // LOC_Os02g02410 // LOC_Os02g47370 // LOC_Os08g09770 // LOC_Os07g43950 // LOC_Os04g46390 // LOC_Os10g31950 // LOC_Os02g57260 // LOC_Os01g10580
GO:0044444	C	cytoplasmic part	430	1698	10930	34296	1	1	// LOC_Os01g38229 // LOC_Os03g14170 // LOC_Os09g36200 // LOC_Os08g35490 // LOC_Os05g04510 // LOC_Os03g01150 // LOC_Os03g11780 // LOC_Os05g25640 // LOC_Os02g50350 // LOC_Os02g47090 // LOC_Os02g30060 // LOC_Os01g48440 // LOC_Os04g37500 // LOC_Os02g40840 // LOC_Os03g13450 // LOC_Os07g36544 // LOC_Os07g39530 // LOC_Os02g09810 // LOC_Os02g28074 // LOC_Os02g30080 // LOC_Os02g08490 // LOC_Os10g41490 // …
GO:0044422	C	organelle part	18	1698	844	34296	1	1	// LOC_Os10g20710 // LOC_Os02g43790 // LOC_Os06g39240 // LOC_Os05g36290 // LOC_Os05g25770 // LOC_Os08g29530 // LOC_Os01g64630 // LOC_Os05g35400 // LOC_Os01g24680 // LOC_Os08g09690 // LOC_Os02g02410 // LOC_Os02g47370 // LOC_Os08g09770 // LOC_Os07g43950 // LOC_Os04g46390 // LOC_Os10g31950 // LOC_Os02g57260 // LOC_Os01g10580
GO:0005730	C	nucleolus	13	1698	495	34296	1	1	// LOC_Os02g02410 // LOC_Os06g39240 // LOC_Os05g36290 // LOC_Os05g25770 // LOC_Os10g20710 // LOC_Os01g64630 // LOC_Os05g35400 // LOC_Os01g24680 // LOC_Os02g47370 // LOC_Os08g09770 // LOC_Os04g46390 // LOC_Os10g31950 // LOC_Os02g57260
GO:0005634	C	nucleus	145	1698	4212	34296	1	1	// LOC_Os03g28940 // LOC_Os01g01160 // LOC_Os06g41770 // LOC_Os04g45480 // LOC_Os02g42740 // LOC_Os05g42180 // LOC_Os05g48850 // LOC_Os03g03100 // LOC_Os12g07280 // LOC_Os09g35910 // LOC_Os10g01470 // LOC_Os04g46400 // LOC_Os07g05010 // LOC_Os05g44810 // LOC_Os04g37500 // LOC_Os02g51350 // LOC_Os02g45054 // LOC_Os01g10580 // LOC_Os01g66890 // LOC_Os03g53340 // LOC_Os01g64170 // LOC_Os03g43400 // …
GO:0005739	C	mitochondrion	60	1698	1611	34296	0.99	1	// LOC_Os04g47180 // LOC_Os03g15220 // LOC_Os06g04510 // LOC_Os01g07730 // LOC_Os06g43660 // LOC_Os02g56500 // LOC_Os07g36800 // LOC_Os06g40180 // LOC_Os12g39120 // LOC_Os04g45970 // LOC_Os03g21960 // LOC_Os05g38530 // LOC_Os04g37760 // LOC_Os04g08350 // LOC_Os01g20206 // LOC_Os01g42380 // LOC_Os05g46200 // LOC_Os02g57260 // LOC_Os03g54760 // LOC_Os03g27590 // LOC_Os05g36290 // LOC_Os08g26820 // …
GO:0032991	C	macromolecular complex	5	1698	624	34296	1	1	// LOC_Os02g50240 // LOC_Os10g07010 // LOC_Os07g05820 // LOC_Os03g14170 // LOC_Os03g04970
GO:0044464	C	cell part	895	1698	19532	34296	1	1	// LOC_Os03g28940 // LOC_Os04g35270 // LOC_Os01g01160 // LOC_Os01g65670 // LOC_Os06g12350 // LOC_Os03g14170 // LOC_Os09g36200 // LOC_Os08g35490 // LOC_Os05g04510 // LOC_Os03g01150 // LOC_Os10g39100 // LOC_Os11g37700 // LOC_Os05g25640 // LOC_Os12g07280 // LOC_Os05g47670 // LOC_Os10g17650 // LOC_Os02g47090 // LOC_Os05g47770 // LOC_Os02g30060 // LOC_Os01g48440 // LOC_Os04g37500 // LOC_Os12g43340 // …
GO:0005623	C	cell	1090	1698	22048	34296	0.54	1	// LOC_Os03g28940 // LOC_Os04g35270 // LOC_Os01g01160 // LOC_Os01g65670 // LOC_Os03g02050 // LOC_Os08g31410 // LOC_Os06g12350 // LOC_Os03g14170 // LOC_Os09g36200 // LOC_Os08g35490 // LOC_Os01g62980 // LOC_Os06g10530 // LOC_Os01g02360 // LOC_Os05g04510 // LOC_Os03g01150 // LOC_Os10g39100 // LOC_Os11g37700 // LOC_Os01g58640 // LOC_Os02g48210 // LOC_Os12g07280 // LOC_Os05g47670 // LOC_Os10g17650 // …
GO:0043228	C	non-membrane-bounded organelle	25	1698	1237	34296	1	1	// LOC_Os05g06110 // LOC_Os03g11970 // LOC_Os10g07010 // LOC_Os02g02790 // LOC_Os05g13580 // LOC_Os03g14170 // LOC_Os02g57260 // LOC_Os05g36290 // LOC_Os05g35400 // LOC_Os10g20710 // LOC_Os09g27700 // LOC_Os01g64630 // LOC_Os03g10320 // LOC_Os01g24680 // LOC_Os07g05820 // LOC_Os02g02410 // LOC_Os06g39240 // LOC_Os05g25770 // LOC_Os08g28820 // LOC_Os10g31950 // LOC_Os02g47370 // LOC_Os03g04970 // …
GO:0009536	C	plastid	137	1698	4703	34296	1	1	// LOC_Os01g13210 // LOC_Os03g51479 // LOC_Os04g53930 // LOC_Os01g63410 // LOC_Os09g36200 // LOC_Os03g01014 // LOC_Os03g47610 // LOC_Os10g17650 // LOC_Os03g11780 // LOC_Os01g13690 // LOC_Os04g54800 // LOC_Os02g27130 // LOC_Os05g47670 // LOC_Os04g46400 // LOC_Os02g30060 // LOC_Os02g17370 // LOC_Os03g47280 // LOC_Os01g45274 // LOC_Os02g45054 // LOC_Os06g04910 // LOC_Os01g66890 // LOC_Os01g07530 // …
GO:0009579	C	thylakoid	12	1698	772	34296	1	1	// LOC_Os12g05650 // LOC_Os12g42280 // LOC_Os04g28990 // LOC_Os03g04250 // LOC_Os02g42740 // LOC_Os04g53930 // LOC_Os01g63410 // LOC_Os03g12500 // LOC_Os10g21248 // LOC_Os01g57964 // LOC_Os05g01675 // LOC_Os01g45274
GO:0005737	C	cytoplasm	461	1698	11866	34296	1	1	// LOC_Os01g38229 // LOC_Os03g14170 // LOC_Os09g36200 // LOC_Os08g35490 // LOC_Os05g04510 // LOC_Os03g01150 // LOC_Os03g11780 // LOC_Os05g25640 // LOC_Os02g50350 // LOC_Os02g47090 // LOC_Os02g30060 // LOC_Os01g48440 // LOC_Os04g37500 // LOC_Os02g40840 // LOC_Os03g13450 // LOC_Os07g36544 // LOC_Os07g39530 // LOC_Os02g09810 // LOC_Os02g28074 // LOC_Os02g30080 // LOC_Os02g08490 // LOC_Os10g41490 // …
GO:0070013	C	intracellular organelle lumen	17	1698	743	34296	1	1	// LOC_Os10g20710 // LOC_Os02g02410 // LOC_Os06g39240 // LOC_Os05g36290 // LOC_Os05g25770 // LOC_Os08g29530 // LOC_Os01g64630 // LOC_Os05g35400 // LOC_Os01g24680 // LOC_Os08g09690 // LOC_Os02g47370 // LOC_Os08g09770 // LOC_Os07g43950 // LOC_Os04g46390 // LOC_Os10g31950 // LOC_Os02g57260 // LOC_Os01g10580
GO:0043226	C	organelle	461	1698	12251	34296	1	1	// LOC_Os03g28940 // LOC_Os01g01160 // LOC_Os01g38229 // LOC_Os03g14170 // LOC_Os09g36200 // LOC_Os08g35490 // LOC_Os03g01150 // LOC_Os03g11780 // LOC_Os05g25640 // LOC_Os12g07280 // LOC_Os02g50350 // LOC_Os02g47090 // LOC_Os02g30060 // LOC_Os01g48440 // LOC_Os04g37500 // LOC_Os02g40840 // LOC_Os07g39530 // LOC_Os02g09810 // LOC_Os02g28074 // LOC_Os02g30080 // LOC_Os02g08490 // LOC_Os06g39240 // …
GO:0005768	C	endosome	10	1698	149	34296	0.22	1	// LOC_Os06g43660 // LOC_Os09g26900 // LOC_Os01g23580 // LOC_Os01g62070 // LOC_Os04g41970 // LOC_Os09g25330 // LOC_Os08g35490 // LOC_Os03g62600 // LOC_Os12g44250 // LOC_Os12g02830

## Sheet: cluster6
Supplemental Table S5. GO analysis of six clusters
The GO terms of cluster6 DEGs
GO_acc	type	Term	queryitem	querytotal	bgitem	bgtotal	pvalue	FDR	entries
GO:0006950	P	response to stress	162	724	4660	34296	1.5e-10	5.5e-09	// LOC_Os11g05380 // LOC_Os04g45810 // LOC_Os01g57340 // LOC_Os01g64790 // LOC_Os10g36180 // LOC_Os09g34150 // LOC_Os06g02490 // LOC_Os02g44870 // LOC_Os03g44380 // LOC_Os02g47650 // LOC_Os04g13210 // LOC_Os02g52670 // LOC_Os01g62900 // LOC_Os03g42240 // LOC_Os05g10690 // LOC_Os01g48446 // LOC_Os03g20310 // LOC_Os12g06410 // LOC_Os09g26880 // LOC_Os11g30810 // LOC_Os03g08320 // LOC_Os08g28470 // …
GO:0050896	P	response to stimulus	219	724	6928	34296	1.6e-10	5.5e-09	// LOC_Os11g05380 // LOC_Os04g45810 // LOC_Os03g51920 // LOC_Os10g17260 // LOC_Os01g57340 // LOC_Os01g64790 // LOC_Os01g57610 // LOC_Os10g36180 // LOC_Os06g45820 // LOC_Os01g47760 // LOC_Os09g34150 // LOC_Os05g05180 // LOC_Os10g18870 // LOC_Os11g47500 // LOC_Os04g09900 // LOC_Os02g44870 // LOC_Os03g44380 // LOC_Os10g20450 // LOC_Os04g13210 // LOC_Os02g52670 // LOC_Os01g62900 // LOC_Os03g42240 // …
GO:0009719	P	response to endogenous stimulus	84	724	2015	34296	5.8e-09	1.3e-07	// LOC_Os01g72490 // LOC_Os08g31090 // LOC_Os04g45810 // LOC_Os10g17260 // LOC_Os01g62900 // LOC_Os02g55380 // LOC_Os09g29670 // LOC_Os03g08320 // LOC_Os02g43330 // LOC_Os04g41570 // LOC_Os03g08624 // LOC_Os04g39430 // LOC_Os12g37690 // LOC_Os01g47760 // LOC_Os03g08330 // LOC_Os02g10860 // LOC_Os11g08210 // LOC_Os12g39630 // LOC_Os04g49000 // LOC_Os05g49440 // LOC_Os09g37330 // LOC_Os04g09900 // …
GO:0009628	P	response to abiotic stimulus	109	724	3022	34296	5e-08	8.5e-07	// LOC_Os04g45810 // LOC_Os10g17260 // LOC_Os01g64790 // LOC_Os10g36180 // LOC_Os06g45820 // LOC_Os02g10860 // LOC_Os05g15880 // LOC_Os02g44870 // LOC_Os03g44380 // LOC_Os02g47650 // LOC_Os04g13210 // LOC_Os08g40680 // LOC_Os01g62900 // LOC_Os03g42240 // LOC_Os05g10690 // LOC_Os01g48446 // LOC_Os05g03130 // LOC_Os09g26880 // LOC_Os11g30810 // LOC_Os06g12610 // LOC_Os08g28470 // LOC_Os01g03750 // …
GO:0008152	P	metabolic process	469	724	19328	34296	3e-06	4.1e-05	// LOC_Os04g45810 // LOC_Os03g07940 // LOC_Os06g45820 // LOC_Os01g47760 // LOC_Os07g27670 // LOC_Os09g24330 // LOC_Os03g45420 // LOC_Os03g18030 // LOC_Os01g48446 // LOC_Os03g10950 // LOC_Os10g18260 // LOC_Os10g30610 // LOC_Os03g03370 // LOC_Os05g51150 // LOC_Os01g16350 // LOC_Os09g38239 // LOC_Os05g25390 // LOC_Os09g30414 // LOC_Os11g07600 // LOC_Os09g36680 // LOC_Os01g02400 // LOC_Os06g46330 // …
GO:0006807	P	nitrogen compound metabolic process	149	724	5399	34296	0.00038	0.003	// LOC_Os04g45810 // LOC_Os01g64790 // LOC_Os08g32990 // LOC_Os06g45820 // LOC_Os01g69830 // LOC_Os07g48596 // LOC_Os01g74020 // LOC_Os07g27670 // LOC_Os09g37710 // LOC_Os03g03070 // LOC_Os04g13210 // LOC_Os02g52670 // LOC_Os05g10690 // LOC_Os11g31360 // LOC_Os03g20310 // LOC_Os03g60430 // LOC_Os09g33550 // LOC_Os03g03900 // LOC_Os08g16480 // LOC_Os03g53020 // LOC_Os05g51150 // LOC_Os02g12380 // …
GO:0006139	P	nucleobase, nucleoside, nucleotide and nucleic acid metabolic process	149	724	5399	34296	0.00038	0.003	// LOC_Os04g45810 // LOC_Os01g64790 // LOC_Os08g32990 // LOC_Os06g45820 // LOC_Os01g69830 // LOC_Os07g48596 // LOC_Os01g74020 // LOC_Os07g27670 // LOC_Os09g37710 // LOC_Os03g03070 // LOC_Os04g13210 // LOC_Os02g52670 // LOC_Os05g10690 // LOC_Os11g31360 // LOC_Os03g20310 // LOC_Os03g60430 // LOC_Os09g33550 // LOC_Os03g03900 // LOC_Os08g16480 // LOC_Os03g53020 // LOC_Os05g51150 // LOC_Os02g12380 // …
GO:0044238	P	primary metabolic process	324	724	13205	34296	0.0004	0.003	// LOC_Os08g16480 // LOC_Os09g24402 // LOC_Os09g38920 // LOC_Os04g45810 // LOC_Os07g35260 // LOC_Os01g64790 // LOC_Os03g07940 // LOC_Os04g57880 // LOC_Os06g45820 // LOC_Os01g69830 // LOC_Os09g31270 // LOC_Os07g48596 // LOC_Os01g74020 // LOC_Os07g27670 // LOC_Os09g37710 // LOC_Os09g24330 // LOC_Os01g60060 // LOC_Os04g09900 // LOC_Os03g03070 // LOC_Os03g44380 // LOC_Os04g13210 // LOC_Os02g52670 // …
GO:0009607	P	response to biotic stimulus	50	724	1404	34296	0.00035	0.003	// LOC_Os03g08330 // LOC_Os09g34150 // LOC_Os01g64790 // LOC_Os03g14050 // LOC_Os04g43200 // LOC_Os03g05310 // LOC_Os10g39680 // LOC_Os05g43170 // LOC_Os01g71670 // LOC_Os10g20470 // LOC_Os10g33140 // LOC_Os10g20450 // LOC_Os07g47590 // LOC_Os04g13210 // LOC_Os02g52670 // LOC_Os04g58810 // LOC_Os01g71380 // LOC_Os04g41990 // LOC_Os08g39140 // LOC_Os02g53750 // LOC_Os11g25454 // LOC_Os11g35410 // …
GO:0023052	P	signaling	74	724	2409	34296	0.001	0.007	// LOC_Os03g08330 // LOC_Os02g10140 // LOC_Os04g45810 // LOC_Os03g08660 // LOC_Os01g52410 // LOC_Os02g55380 // LOC_Os09g36220 // LOC_Os10g36180 // LOC_Os03g08624 // LOC_Os04g39430 // LOC_Os03g31180 // LOC_Os01g47760 // LOC_Os02g10860 // LOC_Os05g43170 // LOC_Os11g08210 // LOC_Os04g35100 // LOC_Os12g39630 // LOC_Os03g10050 // LOC_Os04g09900 // LOC_Os05g34830 // LOC_Os10g33140 // LOC_Os01g09590 // …
GO:0009058	P	biosynthetic process	190	724	7335	34296	0.0012	0.0074	// LOC_Os09g24402 // LOC_Os04g45810 // LOC_Os10g17260 // LOC_Os01g64790 // LOC_Os06g41840 // LOC_Os03g07940 // LOC_Os01g69830 // LOC_Os07g48596 // LOC_Os01g74020 // LOC_Os07g27670 // LOC_Os09g37710 // LOC_Os04g09900 // LOC_Os03g03070 // LOC_Os03g44380 // LOC_Os02g39795 // LOC_Os02g52670 // LOC_Os01g62900 // LOC_Os05g10690 // LOC_Os11g31360 // LOC_Os03g20310 // LOC_Os03g60430 // LOC_Os09g33550 // …
GO:0044237	P	cellular metabolic process	253	724	10280	34296	0.0025	0.014	// LOC_Os09g24402 // LOC_Os04g45810 // LOC_Os07g35260 // LOC_Os01g64790 // LOC_Os03g07940 // LOC_Os06g45820 // LOC_Os01g69830 // LOC_Os07g48596 // LOC_Os01g74020 // LOC_Os07g27670 // LOC_Os09g37710 // LOC_Os09g24330 // LOC_Os01g60060 // LOC_Os03g03070 // LOC_Os04g13210 // LOC_Os02g52670 // LOC_Os05g10690 // LOC_Os05g41370 // LOC_Os01g48446 // LOC_Os03g10950 // LOC_Os03g20310 // LOC_Os10g18260 // …
GO:0007165	P	signal transduction	56	724	1951	34296	0.015	0.066	// LOC_Os03g08330 // LOC_Os02g10140 // LOC_Os04g45810 // LOC_Os02g55380 // LOC_Os09g36220 // LOC_Os10g36180 // LOC_Os03g08624 // LOC_Os04g39430 // LOC_Os03g31180 // LOC_Os01g47760 // LOC_Os02g10860 // LOC_Os05g43170 // LOC_Os11g08210 // LOC_Os04g35100 // LOC_Os12g39630 // LOC_Os01g60060 // LOC_Os04g09900 // LOC_Os05g34830 // LOC_Os10g33140 // LOC_Os01g09590 // LOC_Os03g20310 // LOC_Os01g57420 // …
GO:0050794	P	regulation of cellular process	56	724	1951	34296	0.015	0.066	// LOC_Os03g08330 // LOC_Os02g10140 // LOC_Os04g45810 // LOC_Os02g55380 // LOC_Os09g36220 // LOC_Os10g36180 // LOC_Os03g08624 // LOC_Os04g39430 // LOC_Os03g31180 // LOC_Os01g47760 // LOC_Os02g10860 // LOC_Os05g43170 // LOC_Os11g08210 // LOC_Os04g35100 // LOC_Os12g39630 // LOC_Os01g60060 // LOC_Os04g09900 // LOC_Os05g34830 // LOC_Os10g33140 // LOC_Os01g09590 // LOC_Os03g20310 // LOC_Os01g57420 // …
GO:0009987	P	cellular process	415	724	18214	34296	0.013	0.066	// LOC_Os04g45810 // LOC_Os03g07940 // LOC_Os06g45820 // LOC_Os01g47760 // LOC_Os07g27670 // LOC_Os10g20450 // LOC_Os03g45420 // LOC_Os01g57420 // LOC_Os03g10950 // LOC_Os10g18260 // LOC_Os01g19770 // LOC_Os03g03370 // LOC_Os05g51150 // LOC_Os01g16350 // LOC_Os05g25390 // LOC_Os10g41060 // LOC_Os11g07600 // LOC_Os01g02400 // LOC_Os01g10400 // LOC_Os06g46330 // LOC_Os06g13450 // LOC_Os02g45380 // …
GO:0023046	P	signaling process	56	724	1972	34296	0.017	0.07	// LOC_Os03g08330 // LOC_Os02g10140 // LOC_Os04g45810 // LOC_Os02g55380 // LOC_Os09g36220 // LOC_Os10g36180 // LOC_Os03g08624 // LOC_Os04g39430 // LOC_Os03g31180 // LOC_Os01g47760 // LOC_Os02g10860 // LOC_Os05g43170 // LOC_Os11g08210 // LOC_Os04g35100 // LOC_Os12g39630 // LOC_Os01g60060 // LOC_Os04g09900 // LOC_Os05g34830 // LOC_Os10g33140 // LOC_Os01g09590 // LOC_Os03g20310 // LOC_Os01g57420 // …
GO:0023060	P	signal transmission	56	724	1972	34296	0.017	0.07	// LOC_Os03g08330 // LOC_Os02g10140 // LOC_Os04g45810 // LOC_Os02g55380 // LOC_Os09g36220 // LOC_Os10g36180 // LOC_Os03g08624 // LOC_Os04g39430 // LOC_Os03g31180 // LOC_Os01g47760 // LOC_Os02g10860 // LOC_Os05g43170 // LOC_Os11g08210 // LOC_Os04g35100 // LOC_Os12g39630 // LOC_Os01g60060 // LOC_Os04g09900 // LOC_Os05g34830 // LOC_Os10g33140 // LOC_Os01g09590 // LOC_Os03g20310 // LOC_Os01g57420 // …
GO:0007154	P	cell communication	18	724	512	34296	0.029	0.11	// LOC_Os03g08920 // LOC_Os03g10050 // LOC_Os01g07376 // LOC_Os04g28780 // LOC_Os08g40680 // LOC_Os03g08660 // LOC_Os02g52210 // LOC_Os01g47070 // LOC_Os11g47500 // LOC_Os05g15880 // LOC_Os01g03720 // LOC_Os02g12130 // LOC_Os04g52450 // LOC_Os11g47570 // LOC_Os11g47560 // LOC_Os06g11450 // LOC_Os04g53994 // LOC_Os04g01310
GO:0006629	P	lipid metabolic process	40	724	1376	34296	0.03	0.11	// LOC_Os01g63060 // LOC_Os05g07090 // LOC_Os03g51620 // LOC_Os04g43200 // LOC_Os04g39430 // LOC_Os01g46169 // LOC_Os04g35100 // LOC_Os12g39630 // LOC_Os04g09900 // LOC_Os07g01340 // LOC_Os03g44380 // LOC_Os02g07160 // LOC_Os01g03750 // LOC_Os10g35070 // LOC_Os07g41460 // LOC_Os05g48416 // LOC_Os12g04990 // LOC_Os03g03370 // LOC_Os03g59620 // LOC_Os04g52500 // LOC_Os05g49840 // LOC_Os10g25420 // …
GO:0050789	P	regulation of biological process	56	724	2132	34296	0.059	0.2	// LOC_Os03g08330 // LOC_Os02g10140 // LOC_Os04g45810 // LOC_Os02g55380 // LOC_Os09g36220 // LOC_Os10g36180 // LOC_Os03g08624 // LOC_Os04g39430 // LOC_Os03g31180 // LOC_Os01g47760 // LOC_Os02g10860 // LOC_Os05g43170 // LOC_Os11g08210 // LOC_Os04g35100 // LOC_Os12g39630 // LOC_Os01g60060 // LOC_Os04g09900 // LOC_Os05g34830 // LOC_Os10g33140 // LOC_Os01g09590 // LOC_Os03g20310 // LOC_Os01g57420 // …
GO:0009875	P	pollen-pistil interaction	5	724	118	34296	0.11	0.36	// LOC_Os04g28780 // LOC_Os04g53994 // LOC_Os04g52450 // LOC_Os02g12130 // LOC_Os04g01310
GO:0009991	P	response to extracellular stimulus	12	724	393	34296	0.14	0.39	// LOC_Os03g08920 // LOC_Os03g10050 // LOC_Os08g40680 // LOC_Os03g08660 // LOC_Os02g52210 // LOC_Os01g47070 // LOC_Os05g15880 // LOC_Os01g03720 // LOC_Os11g47500 // LOC_Os11g47570 // LOC_Os11g47560 // LOC_Os06g11450
GO:0006464	P	protein modification process	94	724	3977	34296	0.14	0.39	// LOC_Os07g35260 // LOC_Os01g60060 // LOC_Os03g45420 // LOC_Os05g41370 // LOC_Os08g40270 // LOC_Os03g10950 // LOC_Os10g18260 // LOC_Os09g29310 // LOC_Os03g27280 // LOC_Os07g04220 // LOC_Os05g25390 // LOC_Os07g35580 // LOC_Os01g04580 // LOC_Os08g10290 // LOC_Os07g48730 // LOC_Os02g12380 // LOC_Os01g13280 // LOC_Os03g08920 // LOC_Os02g34600 // LOC_Os01g04530 // LOC_Os06g46330 // LOC_Os06g12960 // …
GO:0043412	P	macromolecule modification	94	724	3977	34296	0.14	0.39	// LOC_Os07g35260 // LOC_Os01g60060 // LOC_Os03g45420 // LOC_Os05g41370 // LOC_Os08g40270 // LOC_Os03g10950 // LOC_Os10g18260 // LOC_Os09g29310 // LOC_Os03g27280 // LOC_Os07g04220 // LOC_Os05g25390 // LOC_Os07g35580 // LOC_Os01g04580 // LOC_Os08g10290 // LOC_Os07g48730 // LOC_Os02g12380 // LOC_Os01g13280 // LOC_Os03g08920 // LOC_Os02g34600 // LOC_Os01g04530 // LOC_Os06g46330 // LOC_Os06g12960 // …
GO:0007275	P	multicellular organismal development	84	724	3543	34296	0.15	0.4	// LOC_Os02g02340 // LOC_Os03g08330 // LOC_Os04g35010 // LOC_Os04g40140 // LOC_Os09g10980 // LOC_Os01g62900 // LOC_Os04g41620 // LOC_Os09g36220 // LOC_Os03g07940 // LOC_Os01g70110 // LOC_Os11g31360 // LOC_Os03g20680 // LOC_Os01g69830 // LOC_Os01g08700 // LOC_Os02g10860 // LOC_Os11g08210 // LOC_Os12g39630 // LOC_Os03g03070 // LOC_Os12g03040 // LOC_Os09g28210 // LOC_Os01g72490 // LOC_Os04g45340 // …
GO:0032501	P	multicellular organismal process	84	724	3619	34296	0.2	0.52	// LOC_Os02g02340 // LOC_Os03g08330 // LOC_Os04g35010 // LOC_Os04g40140 // LOC_Os09g10980 // LOC_Os01g62900 // LOC_Os04g41620 // LOC_Os09g36220 // LOC_Os03g07940 // LOC_Os01g70110 // LOC_Os11g31360 // LOC_Os03g20680 // LOC_Os01g69830 // LOC_Os01g08700 // LOC_Os02g10860 // LOC_Os11g08210 // LOC_Os12g39630 // LOC_Os03g03070 // LOC_Os12g03040 // LOC_Os09g28210 // LOC_Os01g72490 // LOC_Os04g45340 // …
GO:0008219	P	cell death	13	724	478	34296	0.22	0.53	// LOC_Os12g26290 // LOC_Os04g41620 // LOC_Os09g34150 // LOC_Os04g43440 // LOC_Os01g67054 // LOC_Os07g47590 // LOC_Os08g28470 // LOC_Os03g05310 // LOC_Os10g25030 // LOC_Os04g14690 // LOC_Os05g43170 // LOC_Os11g33120 // LOC_Os05g42250
GO:0016265	P	death	13	724	478	34296	0.22	0.53	// LOC_Os12g26290 // LOC_Os04g41620 // LOC_Os09g34150 // LOC_Os04g43440 // LOC_Os01g67054 // LOC_Os07g47590 // LOC_Os08g28470 // LOC_Os03g05310 // LOC_Os10g25030 // LOC_Os04g14690 // LOC_Os05g43170 // LOC_Os11g33120 // LOC_Os05g42250
GO:0032502	P	developmental process	86	724	3791	34296	0.26	0.59	// LOC_Os05g07090 // LOC_Os01g57610 // LOC_Os03g07940 // LOC_Os01g69830 // LOC_Os02g10860 // LOC_Os06g16370 // LOC_Os01g62900 // LOC_Os03g42240 // LOC_Os11g31360 // LOC_Os03g60430 // LOC_Os06g12610 // LOC_Os02g12380 // LOC_Os03g55540 // LOC_Os01g04800 // LOC_Os03g03070 // LOC_Os06g40080 // LOC_Os03g21030 // LOC_Os02g02340 // LOC_Os03g08330 // LOC_Os04g41620 // LOC_Os09g36220 // LOC_Os01g70110 // …
GO:0065007	P	biological regulation	66	724	2871	34296	0.26	0.59	// LOC_Os03g08330 // LOC_Os02g10140 // LOC_Os04g45810 // LOC_Os02g55380 // LOC_Os09g36220 // LOC_Os10g36180 // LOC_Os03g08624 // LOC_Os04g39430 // LOC_Os03g31180 // LOC_Os01g47760 // LOC_Os02g10860 // LOC_Os05g43170 // LOC_Os11g08210 // LOC_Os04g35100 // LOC_Os12g39630 // LOC_Os01g60060 // LOC_Os04g09900 // LOC_Os05g34830 // LOC_Os10g33140 // LOC_Os01g09590 // LOC_Os05g31620 // LOC_Os03g20310 // …
GO:0009605	P	response to external stimulus	17	724	681	34296	0.28	0.61	// LOC_Os06g12610 // LOC_Os03g10050 // LOC_Os04g43440 // LOC_Os08g40680 // LOC_Os03g08660 // LOC_Os02g52210 // LOC_Os01g47070 // LOC_Os05g15880 // LOC_Os01g03720 // LOC_Os11g47500 // LOC_Os04g52450 // LOC_Os11g47570 // LOC_Os11g47560 // LOC_Os03g08920 // LOC_Os01g58194 // LOC_Os06g11450 // LOC_Os06g40080
GO:0022414	P	reproductive process	23	724	985	34296	0.34	0.68	// LOC_Os03g08330 // LOC_Os01g69830 // LOC_Os01g08700 // LOC_Os06g16370 // LOC_Os09g28210 // LOC_Os04g28780 // LOC_Os04g53994 // LOC_Os03g42240 // LOC_Os08g39140 // LOC_Os03g60430 // LOC_Os04g01310 // LOC_Os01g10320 // LOC_Os02g58670 // LOC_Os07g44860 // LOC_Os09g10980 // LOC_Os03g05310 // LOC_Os01g58194 // LOC_Os03g08900 // LOC_Os02g12130 // LOC_Os11g34460 // LOC_Os04g52450 // LOC_Os02g02340 // …
GO:0048608	P	reproductive structure development	16	724	668	34296	0.34	0.68	// LOC_Os03g08330 // LOC_Os09g28210 // LOC_Os03g08900 // LOC_Os01g10320 // LOC_Os09g10980 // LOC_Os11g34460 // LOC_Os02g58670 // LOC_Os03g42240 // LOC_Os08g39140 // LOC_Os01g69830 // LOC_Os01g08700 // LOC_Os02g02340 // LOC_Os03g60430 // LOC_Os09g26780 // LOC_Os06g16370 // LOC_Os03g05310
GO:0003006	P	reproductive developmental process	16	724	668	34296	0.34	0.68	// LOC_Os03g08330 // LOC_Os09g28210 // LOC_Os03g08900 // LOC_Os01g10320 // LOC_Os09g10980 // LOC_Os11g34460 // LOC_Os02g58670 // LOC_Os03g42240 // LOC_Os08g39140 // LOC_Os01g69830 // LOC_Os01g08700 // LOC_Os02g02340 // LOC_Os03g60430 // LOC_Os09g26780 // LOC_Os06g16370 // LOC_Os03g05310
GO:0009056	P	catabolic process	45	724	2007	34296	0.36	0.68	// LOC_Os01g27210 // LOC_Os12g10730 // LOC_Os10g38470 // LOC_Os05g07090 // LOC_Os01g05810 // LOC_Os03g05310 // LOC_Os06g45820 // LOC_Os05g10730 // LOC_Os03g04770 // LOC_Os09g29670 // LOC_Os04g13210 // LOC_Os02g04650 // LOC_Os04g58810 // LOC_Os04g41990 // LOC_Os08g39140 // LOC_Os05g44340 // LOC_Os01g03464 // LOC_Os10g30610 // LOC_Os10g35070 // LOC_Os05g49840 // LOC_Os09g29660 // LOC_Os08g16480 // …
GO:0019748	P	secondary metabolic process	14	724	583	34296	0.35	0.68	// LOC_Os01g67054 // LOC_Os01g27210 // LOC_Os05g43170 // LOC_Os12g10730 // LOC_Os04g53850 // LOC_Os10g38470 // LOC_Os10g17260 // LOC_Os08g07720 // LOC_Os06g41840 // LOC_Os01g61080 // LOC_Os02g10860 // LOC_Os09g31514 // LOC_Os02g12890 // LOC_Os01g08110
GO:0000003	P	reproduction	43	724	1965	34296	0.43	0.73	// LOC_Os03g08330 // LOC_Os04g41620 // LOC_Os04g43200 // LOC_Os03g05310 // LOC_Os03g20680 // LOC_Os01g69830 // LOC_Os01g08700 // LOC_Os02g12130 // LOC_Os06g16370 // LOC_Os09g28210 // LOC_Os06g19630 // LOC_Os04g45340 // LOC_Os04g28780 // LOC_Os04g53994 // LOC_Os03g42240 // LOC_Os08g39140 // LOC_Os08g02070 // LOC_Os02g14480 // LOC_Os03g60430 // LOC_Os04g01310 // LOC_Os01g10320 // LOC_Os05g07090 // …
GO:0009908	P	flower development	15	724	662	34296	0.43	0.73	// LOC_Os03g08330 // LOC_Os09g28210 // LOC_Os01g10320 // LOC_Os09g10980 // LOC_Os11g34460 // LOC_Os02g58670 // LOC_Os03g42240 // LOC_Os08g39140 // LOC_Os01g69830 // LOC_Os01g08700 // LOC_Os02g02340 // LOC_Os03g60430 // LOC_Os09g26780 // LOC_Os06g16370 // LOC_Os03g05310
GO:0051704	P	multi-organism process	8	724	337	34296	0.42	0.73	// LOC_Os02g12130 // LOC_Os04g53994 // LOC_Os07g44860 // LOC_Os09g10980 // LOC_Os04g52450 // LOC_Os04g28780 // LOC_Os01g58194 // LOC_Os04g01310
GO:0009856	P	pollination	8	724	337	34296	0.42	0.73	// LOC_Os02g12130 // LOC_Os04g53994 // LOC_Os07g44860 // LOC_Os09g10980 // LOC_Os04g52450 // LOC_Os04g28780 // LOC_Os01g58194 // LOC_Os04g01310
GO:0044267	P	cellular protein metabolic process	103	724	4849	34296	0.49	0.79	// LOC_Os09g24402 // LOC_Os07g35260 // LOC_Os01g60060 // LOC_Os03g45420 // LOC_Os05g41370 // LOC_Os01g57420 // LOC_Os03g10950 // LOC_Os10g18260 // LOC_Os09g29310 // LOC_Os03g27280 // LOC_Os07g04220 // LOC_Os05g25390 // LOC_Os07g35580 // LOC_Os01g04580 // LOC_Os08g10290 // LOC_Os07g48730 // LOC_Os02g12380 // LOC_Os01g13280 // LOC_Os03g08920 // LOC_Os02g34600 // LOC_Os01g04530 // LOC_Os06g46330 // …
GO:0040007	P	growth	16	724	736	34296	0.49	0.79	// LOC_Os06g12610 // LOC_Os01g10320 // LOC_Os03g10810 // LOC_Os09g10980 // LOC_Os03g17300 // LOC_Os05g31620 // LOC_Os01g57610 // LOC_Os07g44860 // LOC_Os06g14540 // LOC_Os04g39430 // LOC_Os12g39630 // LOC_Os04g52450 // LOC_Os03g32230 // LOC_Os01g58194 // LOC_Os03g52860 // LOC_Os06g40080
GO:0019538	P	protein metabolic process	129	724	6088	34296	0.5	0.79	// LOC_Os09g24402 // LOC_Os07g35260 // LOC_Os05g46750 // LOC_Os04g57880 // LOC_Os06g45820 // LOC_Os01g60060 // LOC_Os03g45420 // LOC_Os03g56540 // LOC_Os05g41370 // LOC_Os01g57420 // LOC_Os03g10950 // LOC_Os10g18260 // LOC_Os09g29310 // LOC_Os03g27280 // LOC_Os07g04220 // LOC_Os03g08920 // LOC_Os07g35580 // LOC_Os01g04580 // LOC_Os08g10290 // LOC_Os07g48730 // LOC_Os02g12380 // LOC_Os01g13280 // …
GO:0006091	P	generation of precursor metabolites and energy	10	724	480	34296	0.56	0.87	// LOC_Os06g45820 // LOC_Os12g34094 // LOC_Os07g05365 // LOC_Os03g38950 // LOC_Os12g05210 // LOC_Os03g61150 // LOC_Os12g34014 // LOC_Os07g30670 // LOC_Os01g64120 // LOC_Os03g61160
GO:0009791	P	post-embryonic development	42	724	2033	34296	0.58	0.88	// LOC_Os03g08330 // LOC_Os04g41620 // LOC_Os09g36220 // LOC_Os04g43200 // LOC_Os03g05310 // LOC_Os03g20680 // LOC_Os01g69830 // LOC_Os01g08700 // LOC_Os02g10860 // LOC_Os06g16370 // LOC_Os09g28210 // LOC_Os06g19630 // LOC_Os04g45340 // LOC_Os08g39140 // LOC_Os01g02120 // LOC_Os03g42240 // LOC_Os03g22120 // LOC_Os08g02070 // LOC_Os02g14480 // LOC_Os03g60430 // LOC_Os05g49840 // LOC_Os01g10320 // …
GO:0016049	P	cell growth	11	724	567	34296	0.65	0.9	// LOC_Os06g12610 // LOC_Os03g10810 // LOC_Os09g10980 // LOC_Os03g17300 // LOC_Os05g31620 // LOC_Os01g57610 // LOC_Os07g44860 // LOC_Os06g14540 // LOC_Os04g39430 // LOC_Os04g52450 // LOC_Os01g58194
GO:0090066	P	regulation of anatomical structure size	11	724	567	34296	0.65	0.9	// LOC_Os06g12610 // LOC_Os03g10810 // LOC_Os09g10980 // LOC_Os03g17300 // LOC_Os05g31620 // LOC_Os01g57610 // LOC_Os07g44860 // LOC_Os06g14540 // LOC_Os04g39430 // LOC_Os04g52450 // LOC_Os01g58194
GO:0008361	P	regulation of cell size	11	724	567	34296	0.65	0.9	// LOC_Os06g12610 // LOC_Os03g10810 // LOC_Os09g10980 // LOC_Os03g17300 // LOC_Os05g31620 // LOC_Os01g57610 // LOC_Os07g44860 // LOC_Os06g14540 // LOC_Os04g39430 // LOC_Os04g52450 // LOC_Os01g58194
GO:0032535	P	regulation of cellular component size	11	724	567	34296	0.65	0.9	// LOC_Os06g12610 // LOC_Os03g10810 // LOC_Os09g10980 // LOC_Os03g17300 // LOC_Os05g31620 // LOC_Os01g57610 // LOC_Os07g44860 // LOC_Os06g14540 // LOC_Os04g39430 // LOC_Os04g52450 // LOC_Os01g58194
GO:0006810	P	transport	65	724	3278	34296	0.72	0.94	// LOC_Os11g31190 // LOC_Os03g05750 // LOC_Os01g20830 // LOC_Os05g35140 // LOC_Os02g45380 // LOC_Os06g36330 // LOC_Os03g19290 // LOC_Os09g31478 // LOC_Os01g65150 // LOC_Os11g09020 // LOC_Os05g43390 // LOC_Os07g42910 // LOC_Os06g02490 // LOC_Os04g49757 // LOC_Os11g24060 // LOC_Os04g52310 // LOC_Os05g10730 // LOC_Os05g42250 // LOC_Os09g29670 // LOC_Os03g45170 // LOC_Os10g35050 // LOC_Os09g17810 // …
GO:0051234	P	establishment of localization	65	724	3278	34296	0.72	0.94	// LOC_Os11g31190 // LOC_Os03g05750 // LOC_Os01g20830 // LOC_Os05g35140 // LOC_Os02g45380 // LOC_Os06g36330 // LOC_Os03g19290 // LOC_Os09g31478 // LOC_Os01g65150 // LOC_Os11g09020 // LOC_Os05g43390 // LOC_Os07g42910 // LOC_Os06g02490 // LOC_Os04g49757 // LOC_Os11g24060 // LOC_Os04g52310 // LOC_Os05g10730 // LOC_Os05g42250 // LOC_Os09g29670 // LOC_Os03g45170 // LOC_Os10g35050 // LOC_Os09g17810 // …
GO:0051179	P	localization	65	724	3278	34296	0.72	0.94	// LOC_Os11g31190 // LOC_Os03g05750 // LOC_Os01g20830 // LOC_Os05g35140 // LOC_Os02g45380 // LOC_Os06g36330 // LOC_Os03g19290 // LOC_Os09g31478 // LOC_Os01g65150 // LOC_Os11g09020 // LOC_Os05g43390 // LOC_Os07g42910 // LOC_Os06g02490 // LOC_Os04g49757 // LOC_Os11g24060 // LOC_Os04g52310 // LOC_Os05g10730 // LOC_Os05g42250 // LOC_Os09g29670 // LOC_Os03g45170 // LOC_Os10g35050 // LOC_Os09g17810 // …
GO:0048856	P	anatomical structure development	32	724	1665	34296	0.73	0.94	// LOC_Os03g08330 // LOC_Os01g57610 // LOC_Os03g07940 // LOC_Os04g39430 // LOC_Os01g69830 // LOC_Os01g08700 // LOC_Os06g16370 // LOC_Os09g28210 // LOC_Os05g31620 // LOC_Os03g42240 // LOC_Os08g39140 // LOC_Os03g60430 // LOC_Os06g46950 // LOC_Os06g12610 // LOC_Os01g10320 // LOC_Os01g55520 // LOC_Os03g10810 // LOC_Os03g17300 // LOC_Os02g58670 // LOC_Os07g44860 // LOC_Os09g10980 // LOC_Os03g05310 // …
GO:0030154	P	cell differentiation	11	724	710	34296	0.88	0.98	// LOC_Os06g12610 // LOC_Os01g55520 // LOC_Os05g31620 // LOC_Os07g44860 // LOC_Os09g10980 // LOC_Os04g52450 // LOC_Os05g03100 // LOC_Os03g60430 // LOC_Os08g31580 // LOC_Os01g58194 // LOC_Os06g46950
GO:0009653	P	anatomical structure morphogenesis	20	724	1141	34296	0.83	0.98	// LOC_Os06g12610 // LOC_Os02g06580 // LOC_Os09g28210 // LOC_Os01g55520 // LOC_Os03g10810 // LOC_Os01g10320 // LOC_Os03g17300 // LOC_Os06g51070 // LOC_Os01g57610 // LOC_Os07g44860 // LOC_Os03g07940 // LOC_Os04g39430 // LOC_Os04g52450 // LOC_Os05g31620 // LOC_Os03g60430 // LOC_Os05g03100 // LOC_Os01g58194 // LOC_Os09g10980 // LOC_Os06g46950 // LOC_Os02g12890
GO:0015979	P	photosynthesis	5	724	324	34296	0.81	0.98	// LOC_Os07g05365 // LOC_Os05g51150 // LOC_Os07g30670 // LOC_Os06g45820 // LOC_Os03g32230
GO:0044260	P	cellular macromolecule metabolic process	105	724	5364	34296	0.81	0.98	// LOC_Os09g24402 // LOC_Os07g35260 // LOC_Os01g60060 // LOC_Os03g45420 // LOC_Os05g41370 // LOC_Os01g57420 // LOC_Os03g10950 // LOC_Os10g18260 // LOC_Os09g29310 // LOC_Os03g27280 // LOC_Os07g04220 // LOC_Os05g25390 // LOC_Os07g35580 // LOC_Os01g04580 // LOC_Os08g10290 // LOC_Os07g48730 // LOC_Os02g12380 // LOC_Os01g13280 // LOC_Os03g08920 // LOC_Os02g34600 // LOC_Os01g04530 // LOC_Os06g46330 // …
GO:0048869	P	cellular developmental process	11	724	710	34296	0.88	0.98	// LOC_Os06g12610 // LOC_Os01g55520 // LOC_Os05g31620 // LOC_Os07g44860 // LOC_Os09g10980 // LOC_Os04g52450 // LOC_Os05g03100 // LOC_Os03g60430 // LOC_Os08g31580 // LOC_Os01g58194 // LOC_Os06g46950
GO:0065008	P	regulation of biological quality	14	724	863	34296	0.87	0.98	// LOC_Os06g12610 // LOC_Os03g10810 // LOC_Os09g10980 // LOC_Os03g17300 // LOC_Os05g31620 // LOC_Os01g57610 // LOC_Os07g44860 // LOC_Os06g14540 // LOC_Os04g39430 // LOC_Os01g41510 // LOC_Os02g53400 // LOC_Os01g10400 // LOC_Os01g58194 // LOC_Os04g52450
GO:0009790	P	embryonic development	13	724	810	34296	0.87	0.98	// LOC_Os05g07090 // LOC_Os04g45340 // LOC_Os06g05910 // LOC_Os06g23350 // LOC_Os04g41620 // LOC_Os04g35010 // LOC_Os04g43200 // LOC_Os02g56120 // LOC_Os03g20680 // LOC_Os03g55540 // LOC_Os02g14480 // LOC_Os10g36210 // LOC_Os03g15920
GO:0043170	P	macromolecule metabolic process	131	724	6691	34296	0.84	0.98	// LOC_Os09g24402 // LOC_Os07g35260 // LOC_Os05g46750 // LOC_Os04g57880 // LOC_Os06g45820 // LOC_Os01g60060 // LOC_Os03g45420 // LOC_Os03g56540 // LOC_Os05g41370 // LOC_Os01g57420 // LOC_Os03g10950 // LOC_Os10g18260 // LOC_Os09g29310 // LOC_Os03g27280 // LOC_Os07g04220 // LOC_Os03g08920 // LOC_Os07g35580 // LOC_Os01g04580 // LOC_Os08g10290 // LOC_Os07g48730 // LOC_Os02g12380 // LOC_Os01g13280 // …
GO:0005975	P	carbohydrate metabolic process	24	724	1439	34296	0.9	0.99	// LOC_Os09g31270 // LOC_Os03g04770 // LOC_Os12g39630 // LOC_Os11g03780 // LOC_Os10g13810 // LOC_Os06g11840 // LOC_Os02g50600 // LOC_Os10g35070 // LOC_Os06g42310 // LOC_Os07g10840 // LOC_Os04g53310 // LOC_Os03g22120 // LOC_Os05g51150 // LOC_Os07g48160 // LOC_Os12g03530 // LOC_Os10g37660 // LOC_Os03g10440 // LOC_Os04g39814 // LOC_Os09g35800 // LOC_Os07g09190 // LOC_Os03g51240 // LOC_Os09g33690 // …
GO:0044249	P	cellular biosynthetic process	9	724	890	34296	1	1	// LOC_Os07g34589 // LOC_Os09g24402 // LOC_Os04g52361 // LOC_Os05g31020 // LOC_Os09g08890 // LOC_Os01g58220 // LOC_Os10g21358 // LOC_Os10g36210 // LOC_Os04g44220
GO:0034645	P	cellular macromolecule biosynthetic process	9	724	890	34296	1	1	// LOC_Os07g34589 // LOC_Os09g24402 // LOC_Os04g52361 // LOC_Os05g31020 // LOC_Os09g08890 // LOC_Os01g58220 // LOC_Os10g21358 // LOC_Os10g36210 // LOC_Os04g44220
GO:0016043	P	cellular component organization	23	724	1935	34296	1	1	// LOC_Os07g05365 // LOC_Os01g57610 // LOC_Os04g43200 // LOC_Os05g43390 // LOC_Os04g39430 // LOC_Os06g45820 // LOC_Os05g31020 // LOC_Os06g46950 // LOC_Os03g02590 // LOC_Os06g12610 // LOC_Os03g10810 // LOC_Os03g17300 // LOC_Os07g44860 // LOC_Os02g12380 // LOC_Os09g10980 // LOC_Os03g52860 // LOC_Os04g51460 // LOC_Os02g06580 // LOC_Os06g51070 // LOC_Os04g52450 // LOC_Os05g03100 // LOC_Os01g58194 // …
GO:0010467	P	gene expression	9	724	1076	34296	1	1	// LOC_Os07g34589 // LOC_Os09g24402 // LOC_Os04g52361 // LOC_Os05g31020 // LOC_Os09g08890 // LOC_Os01g58220 // LOC_Os10g21358 // LOC_Os10g36210 // LOC_Os04g44220
GO:0009059	P	macromolecule biosynthetic process	9	724	890	34296	1	1	// LOC_Os07g34589 // LOC_Os09g24402 // LOC_Os04g52361 // LOC_Os05g31020 // LOC_Os09g08890 // LOC_Os01g58220 // LOC_Os10g21358 // LOC_Os10g36210 // LOC_Os04g44220
GO:0006412	P	translation	9	724	890	34296	1	1	// LOC_Os07g34589 // LOC_Os09g24402 // LOC_Os04g52361 // LOC_Os05g31020 // LOC_Os09g08890 // LOC_Os01g58220 // LOC_Os10g21358 // LOC_Os10g36210 // LOC_Os04g44220
GO:0030528	F	transcription regulator activity	116	724	2374	34296	1.3e-16	1.2e-15	// LOC_Os04g45810 // LOC_Os01g64790 // LOC_Os03g07940 // LOC_Os01g69830 // LOC_Os07g48596 // LOC_Os01g74020 // LOC_Os07g27670 // LOC_Os02g52670 // LOC_Os05g10690 // LOC_Os11g31360 // LOC_Os03g20310 // LOC_Os03g60430 // LOC_Os09g33550 // LOC_Os03g03900 // LOC_Os02g43820 // LOC_Os05g51150 // LOC_Os01g51140 // LOC_Os09g09630 // LOC_Os03g55540 // LOC_Os01g04800 // LOC_Os01g53220 // LOC_Os03g03070 // …
GO:0003700	F	transcription factor activity	116	724	2374	34296	1.3e-16	1.2e-15	// LOC_Os04g45810 // LOC_Os01g64790 // LOC_Os03g07940 // LOC_Os01g69830 // LOC_Os07g48596 // LOC_Os01g74020 // LOC_Os07g27670 // LOC_Os02g52670 // LOC_Os05g10690 // LOC_Os11g31360 // LOC_Os03g20310 // LOC_Os03g60430 // LOC_Os09g33550 // LOC_Os03g03900 // LOC_Os02g43820 // LOC_Os05g51150 // LOC_Os01g51140 // LOC_Os09g09630 // LOC_Os03g55540 // LOC_Os01g04800 // LOC_Os01g53220 // LOC_Os03g03070 // …
GO:0003677	F	DNA binding	127	724	3291	34296	5.1e-11	3.1e-10	// LOC_Os04g45810 // LOC_Os01g64790 // LOC_Os08g32990 // LOC_Os01g69830 // LOC_Os07g48596 // LOC_Os01g74020 // LOC_Os07g27670 // LOC_Os03g03070 // LOC_Os02g52670 // LOC_Os03g42240 // LOC_Os05g10690 // LOC_Os11g31360 // LOC_Os03g20310 // LOC_Os03g60430 // LOC_Os09g33550 // LOC_Os03g03900 // LOC_Os02g43820 // LOC_Os05g51150 // LOC_Os01g51140 // LOC_Os09g09630 // LOC_Os03g55540 // LOC_Os01g04800 // …
GO:0003676	F	nucleic acid binding	138	724	4645	34296	2.7e-05	0.00012	// LOC_Os04g45810 // LOC_Os01g64790 // LOC_Os02g40900 // LOC_Os08g32990 // LOC_Os01g69830 // LOC_Os07g48596 // LOC_Os01g74020 // LOC_Os07g27670 // LOC_Os03g03070 // LOC_Os02g52670 // LOC_Os03g42240 // LOC_Os05g10690 // LOC_Os11g31360 // LOC_Os03g20310 // LOC_Os03g60430 // LOC_Os09g33550 // LOC_Os03g03900 // LOC_Os02g43820 // LOC_Os05g51150 // LOC_Os01g51140 // LOC_Os09g09630 // LOC_Os03g55540 // …
GO:0005488	F	binding	371	724	15115	34296	7.4e-05	0.00027	// LOC_Os01g20830 // LOC_Os01g62370 // LOC_Os04g45810 // LOC_Os06g04920 // LOC_Os03g07940 // LOC_Os06g45820 // LOC_Os01g47760 // LOC_Os07g27670 // LOC_Os02g52670 // LOC_Os03g18030 // LOC_Os01g48446 // LOC_Os10g18260 // LOC_Os10g09850 // LOC_Os01g64790 // LOC_Os05g51150 // LOC_Os10g41060 // LOC_Os09g30414 // LOC_Os09g36680 // LOC_Os01g10400 // LOC_Os09g21710 // LOC_Os02g57460 // LOC_Os05g05930 // …
GO:0019825	F	oxygen binding	17	724	390	34296	0.0052	0.016	// LOC_Os11g05380 // LOC_Os03g55240 // LOC_Os10g17260 // LOC_Os01g72760 // LOC_Os01g43740 // LOC_Os01g27890 // LOC_Os04g10160 // LOC_Os06g30179 // LOC_Os01g11340 // LOC_Os03g21400 // LOC_Os02g12680 // LOC_Os10g38110 // LOC_Os03g55230 // LOC_Os09g36080 // LOC_Os12g09500 // LOC_Os02g12890 // LOC_Os04g40470
GO:0030246	F	carbohydrate binding	10	724	280	34296	0.081	0.21	// LOC_Os11g37950 // LOC_Os01g55820 // LOC_Os04g28780 // LOC_Os04g53994 // LOC_Os04g48270 // LOC_Os08g40270 // LOC_Os12g03594 // LOC_Os02g12130 // LOC_Os06g42310 // LOC_Os04g01310
GO:0003824	F	catalytic activity	299	724	13508	34296	0.16	0.36	// LOC_Os11g05380 // LOC_Os01g27890 // LOC_Os12g10730 // LOC_Os10g17260 // LOC_Os05g07090 // LOC_Os01g57610 // LOC_Os08g32990 // LOC_Os06g45820 // LOC_Os01g47760 // LOC_Os09g31270 // LOC_Os05g21180 // LOC_Os03g08920 // LOC_Os05g05180 // LOC_Os09g24330 // LOC_Os01g60060 // LOC_Os04g09900 // LOC_Os04g57490 // LOC_Os03g44380 // LOC_Os05g49840 // LOC_Os03g45210 // LOC_Os04g13210 // LOC_Os03g45420 // …
GO:0016787	F	hydrolase activity	94	724	4293	34296	0.37	0.68	// LOC_Os08g16480 // LOC_Os06g45820 // LOC_Os09g31270 // LOC_Os08g41880 // LOC_Os04g13210 // LOC_Os08g40680 // LOC_Os02g13360 // LOC_Os03g10950 // LOC_Os10g30610 // LOC_Os06g42310 // LOC_Os02g12380 // LOC_Os07g46630 // LOC_Os04g57490 // LOC_Os04g51460 // LOC_Os07g09420 // LOC_Os09g29660 // LOC_Os05g43390 // LOC_Os09g30414 // LOC_Os11g07600 // LOC_Os09g36680 // LOC_Os06g47910 // LOC_Os04g41620 // …
GO:0005215	F	transporter activity	45	724	2021	34296	0.38	0.68	// LOC_Os11g31190 // LOC_Os06g36330 // LOC_Os01g65150 // LOC_Os05g35140 // LOC_Os02g45380 // LOC_Os03g19290 // LOC_Os09g31478 // LOC_Os05g49260 // LOC_Os11g09020 // LOC_Os04g49757 // LOC_Os11g24060 // LOC_Os07g37110 // LOC_Os05g10730 // LOC_Os05g42250 // LOC_Os09g29670 // LOC_Os03g45170 // LOC_Os10g35050 // LOC_Os07g26630 // LOC_Os10g20450 // LOC_Os01g65500 // LOC_Os04g52310 // LOC_Os01g65169 // …
GO:0016301	F	kinase activity	57	724	2699	34296	0.52	0.72	// LOC_Os05g41370 // LOC_Os06g17285 // LOC_Os10g34220 // LOC_Os07g35260 // LOC_Os08g42750 // LOC_Os04g53994 // LOC_Os03g31180 // LOC_Os04g15630 // LOC_Os02g34600 // LOC_Os07g03780 // LOC_Os12g39630 // LOC_Os01g04530 // LOC_Os01g60060 // LOC_Os10g33080 // LOC_Os09g39930 // LOC_Os04g28780 // LOC_Os07g35290 // LOC_Os11g44430 // LOC_Os06g47530 // LOC_Os01g04580 // LOC_Os02g53750 // LOC_Os08g40270 // …
GO:0016772	F	transferase activity, transferring phosphorus-containing groups	57	724	2699	34296	0.52	0.72	// LOC_Os05g41370 // LOC_Os06g17285 // LOC_Os10g34220 // LOC_Os07g35260 // LOC_Os08g42750 // LOC_Os04g53994 // LOC_Os03g31180 // LOC_Os04g15630 // LOC_Os02g34600 // LOC_Os07g03780 // LOC_Os12g39630 // LOC_Os01g04530 // LOC_Os01g60060 // LOC_Os10g33080 // LOC_Os09g39930 // LOC_Os04g28780 // LOC_Os07g35290 // LOC_Os11g44430 // LOC_Os06g47530 // LOC_Os01g04580 // LOC_Os02g53750 // LOC_Os08g40270 // …
GO:0008289	F	lipid binding	8	724	346	34296	0.45	0.72	// LOC_Os05g39250 // LOC_Os10g41060 // LOC_Os01g02120 // LOC_Os04g33920 // LOC_Os06g02490 // LOC_Os04g35790 // LOC_Os03g14654 // LOC_Os05g47730
GO:0000166	F	nucleotide binding	59	724	3490	34296	0.97	1	// LOC_Os06g17285 // LOC_Os09g34150 // LOC_Os07g08970 // LOC_Os04g40560 // LOC_Os05g46750 // LOC_Os05g43390 // LOC_Os04g15630 // LOC_Os06g47530 // LOC_Os05g42250 // LOC_Os02g35210 // LOC_Os01g60060 // LOC_Os02g03410 // LOC_Os09g39930 // LOC_Os04g28780 // LOC_Os07g35290 // LOC_Os11g10760 // LOC_Os06g36080 // LOC_Os07g38620 // LOC_Os08g39140 // LOC_Os05g44340 // LOC_Os08g10330 // LOC_Os06g50100 // …
GO:0016740	F	transferase activity	102	724	5200	34296	0.8	1	// LOC_Os12g10730 // LOC_Os07g35260 // LOC_Os08g32990 // LOC_Os01g60060 // LOC_Os02g36840 // LOC_Os06g39270 // LOC_Os06g09230 // LOC_Os08g40270 // LOC_Os10g18260 // LOC_Os03g27280 // LOC_Os07g04220 // LOC_Os04g53310 // LOC_Os07g35580 // LOC_Os01g04580 // LOC_Os05g51150 // LOC_Os08g10290 // LOC_Os07g48730 // LOC_Os04g51460 // LOC_Os05g25390 // LOC_Os07g09190 // LOC_Os02g34600 // LOC_Os01g04530 // …
GO:0003723	F	RNA binding	8	724	876	34296	1	1	// LOC_Os04g44220 // LOC_Os03g25770 // LOC_Os08g03310 // LOC_Os09g36680 // LOC_Os09g31482 // LOC_Os05g43390 // LOC_Os02g40900 // LOC_Os03g15890
GO:0005515	F	protein binding	90	724	4910	34296	0.93	1	// LOC_Os09g34150 // LOC_Os07g35260 // LOC_Os01g57340 // LOC_Os08g16480 // LOC_Os04g57880 // LOC_Os01g47760 // LOC_Os02g10860 // LOC_Os11g25780 // LOC_Os03g03070 // LOC_Os02g47650 // LOC_Os03g56540 // LOC_Os11g31360 // LOC_Os03g20310 // LOC_Os10g18260 // LOC_Os03g02590 // LOC_Os03g08320 // LOC_Os07g48730 // LOC_Os02g12380 // LOC_Os04g57490 // LOC_Os01g52340 // LOC_Os01g58290 // LOC_Os07g42740 // …
GO:0030234	F	enzyme regulator activity	5	724	409	34296	0.93	1	// LOC_Os12g36210 // LOC_Os02g04650 // LOC_Os01g55520 // LOC_Os01g42860 // LOC_Os02g33070
GO:0005783	C	endoplasmic reticulum	13	724	768	34296	0.82	1	// LOC_Os02g58139 // LOC_Os03g03370 // LOC_Os01g67054 // LOC_Os04g51796 // LOC_Os10g37710 // LOC_Os05g05930 // LOC_Os10g38110 // LOC_Os03g08624 // LOC_Os04g39430 // LOC_Os01g22370 // LOC_Os04g14690 // LOC_Os05g43170 // LOC_Os07g09420
GO:0031974	C	membrane-enclosed lumen	8	724	743	34296	0.99	1	// LOC_Os05g03740 // LOC_Os03g25770 // LOC_Os04g51320 // LOC_Os02g13370 // LOC_Os03g42240 // LOC_Os09g16510 // LOC_Os01g08700 // LOC_Os08g32990
GO:0030529	C	ribonucleoprotein complex	7	724	624	34296	0.98	1	// LOC_Os09g24402 // LOC_Os04g53210 // LOC_Os04g52361 // LOC_Os08g09860 // LOC_Os09g08890 // LOC_Os01g50360 // LOC_Os10g21358
GO:0031981	C	nuclear lumen	8	724	743	34296	0.99	1	// LOC_Os05g03740 // LOC_Os03g25770 // LOC_Os04g51320 // LOC_Os02g13370 // LOC_Os03g42240 // LOC_Os09g16510 // LOC_Os01g08700 // LOC_Os08g32990
GO:0005773	C	vacuole	39	724	1723	34296	0.35	1	// LOC_Os05g49260 // LOC_Os09g36750 // LOC_Os05g28740 // LOC_Os03g13250 // LOC_Os01g71830 // LOC_Os08g42590 // LOC_Os10g39680 // LOC_Os09g31270 // LOC_Os05g10730 // LOC_Os03g08624 // LOC_Os01g71670 // LOC_Os03g45170 // LOC_Os01g68500 // LOC_Os10g20450 // LOC_Os04g51796 // LOC_Os01g53800 // LOC_Os01g65500 // LOC_Os01g71380 // LOC_Os05g24550 // LOC_Os10g20470 // LOC_Os02g43470 // LOC_Os04g43200 // …
GO:0016020	C	membrane	146	724	8187	34296	0.99	1	// LOC_Os05g49260 // LOC_Os05g35140 // LOC_Os07g35260 // LOC_Os04g40560 // LOC_Os09g31478 // LOC_Os06g45820 // LOC_Os09g31270 // LOC_Os09g34150 // LOC_Os06g36080 // LOC_Os02g44870 // LOC_Os11g31950 // LOC_Os10g20450 // LOC_Os04g13210 // LOC_Os03g45420 // LOC_Os01g62900 // LOC_Os08g10330 // LOC_Os10g18260 // LOC_Os09g29310 // LOC_Os01g19770 // LOC_Os07g04220 // LOC_Os06g12610 // LOC_Os03g08920 // …
GO:0005777	C	peroxisome	8	724	301	34296	0.31	1	// LOC_Os12g04990 // LOC_Os09g36750 // LOC_Os04g53210 // LOC_Os05g07090 // LOC_Os08g09860 // LOC_Os03g02590 // LOC_Os04g57850 // LOC_Os03g61360
GO:0042579	C	microbody	8	724	301	34296	0.31	1	// LOC_Os12g04990 // LOC_Os09g36750 // LOC_Os04g53210 // LOC_Os05g07090 // LOC_Os08g09860 // LOC_Os03g02590 // LOC_Os04g57850 // LOC_Os03g61360
GO:0043231	C	intracellular membrane-bounded organelle	227	724	11878	34296	0.97	1	// LOC_Os08g16480 // LOC_Os09g24402 // LOC_Os05g49260 // LOC_Os04g45810 // LOC_Os01g64790 // LOC_Os04g53990 // LOC_Os03g07940 // LOC_Os04g57880 // LOC_Os06g45820 // LOC_Os01g69830 // LOC_Os09g31270 // LOC_Os02g10860 // LOC_Os07g27670 // LOC_Os03g55960 // LOC_Os04g09900 // LOC_Os04g57850 // LOC_Os03g44380 // LOC_Os10g20450 // LOC_Os01g69100 // LOC_Os04g13210 // LOC_Os02g52670 // LOC_Os01g62900 // …
GO:0005829	C	cytosol	40	724	3345	34296	1	1	// LOC_Os12g10730 // LOC_Os03g01880 // LOC_Os12g06410 // LOC_Os04g57440 // LOC_Os10g39680 // LOC_Os01g40630 // LOC_Os05g31020 // LOC_Os03g04770 // LOC_Os12g39630 // LOC_Os03g10050 // LOC_Os09g17810 // LOC_Os02g44870 // LOC_Os02g07160 // LOC_Os10g36210 // LOC_Os06g02490 // LOC_Os05g43390 // LOC_Os08g39140 // LOC_Os02g28170 // LOC_Os09g37976 // LOC_Os01g50360 // LOC_Os09g26880 // LOC_Os04g53210 // …
GO:0043233	C	organelle lumen	8	724	743	34296	0.99	1	// LOC_Os05g03740 // LOC_Os03g25770 // LOC_Os04g51320 // LOC_Os02g13370 // LOC_Os03g42240 // LOC_Os09g16510 // LOC_Os01g08700 // LOC_Os08g32990
GO:0044428	C	nuclear part	8	724	844	34296	1	1	// LOC_Os05g03740 // LOC_Os03g25770 // LOC_Os04g51320 // LOC_Os02g13370 // LOC_Os03g42240 // LOC_Os09g16510 // LOC_Os01g08700 // LOC_Os08g32990
GO:0044424	C	intracellular part	264	724	14514	34296	1	1	// LOC_Os08g16480 // LOC_Os09g24402 // LOC_Os05g49260 // LOC_Os04g45810 // LOC_Os03g51920 // LOC_Os12g10730 // LOC_Os01g64790 // LOC_Os04g53990 // LOC_Os03g07940 // LOC_Os04g57880 // LOC_Os06g45820 // LOC_Os01g69830 // LOC_Os09g31270 // LOC_Os09g34150 // LOC_Os07g27670 // LOC_Os03g55960 // LOC_Os04g09900 // LOC_Os04g57850 // LOC_Os03g44380 // LOC_Os10g20450 // LOC_Os01g69100 // LOC_Os04g13210 // …
GO:0043232	C	intracellular non-membrane-bounded organelle	12	724	1237	34296	1	1	// LOC_Os09g24402 // LOC_Os05g03740 // LOC_Os03g25770 // LOC_Os04g53210 // LOC_Os04g51320 // LOC_Os09g08890 // LOC_Os09g16510 // LOC_Os08g09860 // LOC_Os06g12960 // LOC_Os04g52361 // LOC_Os01g50360 // LOC_Os10g21358
GO:0043229	C	intracellular organelle	231	724	12251	34296	0.99	1	// LOC_Os08g16480 // LOC_Os09g24402 // LOC_Os05g49260 // LOC_Os04g45810 // LOC_Os01g64790 // LOC_Os04g53990 // LOC_Os03g07940 // LOC_Os04g57880 // LOC_Os06g45820 // LOC_Os01g69830 // LOC_Os09g31270 // LOC_Os02g10860 // LOC_Os07g27670 // LOC_Os03g55960 // LOC_Os04g09900 // LOC_Os04g57850 // LOC_Os03g44380 // LOC_Os10g20450 // LOC_Os01g69100 // LOC_Os04g13210 // LOC_Os02g52670 // LOC_Os01g62900 // …
GO:0005622	C	intracellular	278	724	15144	34296	1	1	// LOC_Os08g16480 // LOC_Os09g24402 // LOC_Os05g49260 // LOC_Os04g45810 // LOC_Os06g04920 // LOC_Os12g10730 // LOC_Os04g40560 // LOC_Os04g53990 // LOC_Os03g07940 // LOC_Os04g57880 // LOC_Os06g45820 // LOC_Os01g69830 // LOC_Os09g31270 // LOC_Os09g34150 // LOC_Os07g27670 // LOC_Os03g55960 // LOC_Os04g09900 // LOC_Os04g57850 // LOC_Os03g44380 // LOC_Os10g20450 // LOC_Os01g69100 // LOC_Os04g13210 // …
GO:0043227	C	membrane-bounded organelle	227	724	11878	34296	0.97	1	// LOC_Os08g16480 // LOC_Os09g24402 // LOC_Os05g49260 // LOC_Os04g45810 // LOC_Os01g64790 // LOC_Os04g53990 // LOC_Os03g07940 // LOC_Os04g57880 // LOC_Os06g45820 // LOC_Os01g69830 // LOC_Os09g31270 // LOC_Os02g10860 // LOC_Os07g27670 // LOC_Os03g55960 // LOC_Os04g09900 // LOC_Os04g57850 // LOC_Os03g44380 // LOC_Os10g20450 // LOC_Os01g69100 // LOC_Os04g13210 // LOC_Os02g52670 // LOC_Os01g62900 // …
GO:0009579	C	thylakoid	13	724	772	34296	0.83	1	// LOC_Os07g30670 // LOC_Os03g44380 // LOC_Os07g05365 // LOC_Os03g38950 // LOC_Os03g17660 // LOC_Os01g62610 // LOC_Os02g12680 // LOC_Os07g34570 // LOC_Os06g45820 // LOC_Os01g03750 // LOC_Os03g14654 // LOC_Os07g42910 // LOC_Os03g55820
GO:0005654	C	nucleoplasm	5	724	290	34296	0.73	1	// LOC_Os03g25770 // LOC_Os03g42240 // LOC_Os02g13370 // LOC_Os01g08700 // LOC_Os08g32990
GO:0005840	C	ribosome	7	724	624	34296	0.98	1	// LOC_Os09g24402 // LOC_Os04g53210 // LOC_Os04g52361 // LOC_Os08g09860 // LOC_Os09g08890 // LOC_Os01g50360 // LOC_Os10g21358
GO:0044446	C	intracellular organelle part	8	724	844	34296	1	1	// LOC_Os05g03740 // LOC_Os03g25770 // LOC_Os04g51320 // LOC_Os02g13370 // LOC_Os03g42240 // LOC_Os09g16510 // LOC_Os01g08700 // LOC_Os08g32990
GO:0044444	C	cytoplasmic part	174	724	10930	34296	1	1	// LOC_Os09g24402 // LOC_Os05g49260 // LOC_Os12g10730 // LOC_Os05g07090 // LOC_Os01g57610 // LOC_Os04g57880 // LOC_Os06g45820 // LOC_Os09g31270 // LOC_Os06g02490 // LOC_Os03g55960 // LOC_Os04g09900 // LOC_Os07g30670 // LOC_Os03g44380 // LOC_Os10g20450 // LOC_Os01g69100 // LOC_Os04g13210 // LOC_Os01g62900 // LOC_Os10g38110 // LOC_Os04g42650 // LOC_Os03g10950 // LOC_Os07g09420 // LOC_Os02g53400 // …
GO:0044422	C	organelle part	8	724	844	34296	1	1	// LOC_Os05g03740 // LOC_Os03g25770 // LOC_Os04g51320 // LOC_Os02g13370 // LOC_Os03g42240 // LOC_Os09g16510 // LOC_Os01g08700 // LOC_Os08g32990
GO:0005634	C	nucleus	87	724	4212	34296	0.6	1	// LOC_Os04g45810 // LOC_Os01g64790 // LOC_Os08g32990 // LOC_Os01g69830 // LOC_Os02g10860 // LOC_Os07g27670 // LOC_Os02g52670 // LOC_Os03g42240 // LOC_Os01g48446 // LOC_Os03g20310 // LOC_Os03g60430 // LOC_Os03g27280 // LOC_Os02g43820 // LOC_Os01g53220 // LOC_Os07g48730 // LOC_Os02g12380 // LOC_Os03g49430 // LOC_Os03g55540 // LOC_Os03g03070 // LOC_Os01g63980 // LOC_Os01g42190 // LOC_Os02g34600 // …
GO:0005739	C	mitochondrion	29	724	1611	34296	0.83	1	// LOC_Os01g63060 // LOC_Os03g19290 // LOC_Os08g16480 // LOC_Os09g36750 // LOC_Os12g08260 // LOC_Os09g28160 // LOC_Os02g15740 // LOC_Os02g07160 // LOC_Os03g19070 // LOC_Os08g39140 // LOC_Os04g42650 // LOC_Os03g10950 // LOC_Os08g26840 // LOC_Os11g32890 // LOC_Os02g43470 // LOC_Os07g42910 // LOC_Os01g16350 // LOC_Os02g12680 // LOC_Os01g19770 // LOC_Os05g21180 // LOC_Os10g36210 // LOC_Os12g34094 // …
GO:0030312	C	external encapsulating structure	23	724	1189	34296	0.69	1	// LOC_Os04g41620 // LOC_Os01g46169 // LOC_Os01g44250 // LOC_Os01g71670 // LOC_Os11g03780 // LOC_Os10g33140 // LOC_Os01g71380 // LOC_Os08g39140 // LOC_Os11g35410 // LOC_Os10g35070 // LOC_Os06g42310 // LOC_Os07g04220 // LOC_Os01g71830 // LOC_Os07g48160 // LOC_Os12g03530 // LOC_Os12g36210 // LOC_Os04g39814 // LOC_Os04g51460 // LOC_Os04g03810 // LOC_Os02g06580 // LOC_Os03g46100 // LOC_Os01g58290 // …
GO:0032991	C	macromolecular complex	7	724	624	34296	0.98	1	// LOC_Os09g24402 // LOC_Os04g53210 // LOC_Os04g52361 // LOC_Os08g09860 // LOC_Os09g08890 // LOC_Os01g50360 // LOC_Os10g21358
GO:0044464	C	cell part	370	724	19532	34296	1	1	// LOC_Os04g45810 // LOC_Os06g04920 // LOC_Os03g07940 // LOC_Os06g45820 // LOC_Os07g27670 // LOC_Os10g20450 // LOC_Os02g52670 // LOC_Os10g33140 // LOC_Os01g48446 // LOC_Os03g10950 // LOC_Os10g18260 // LOC_Os01g19770 // LOC_Os01g64790 // LOC_Os03g03370 // LOC_Os05g51150 // LOC_Os01g16350 // LOC_Os03g46100 // LOC_Os11g07600 // LOC_Os06g13450 // LOC_Os02g45380 // LOC_Os07g05365 // LOC_Os04g41620 // …
GO:0005623	C	cell	429	724	22048	34296	1	1	// LOC_Os04g45810 // LOC_Os06g04920 // LOC_Os03g07940 // LOC_Os06g45820 // LOC_Os07g27670 // LOC_Os10g20450 // LOC_Os02g52670 // LOC_Os10g33140 // LOC_Os01g48446 // LOC_Os03g10950 // LOC_Os10g18260 // LOC_Os01g19770 // LOC_Os01g64790 // LOC_Os03g03370 // LOC_Os05g51150 // LOC_Os01g16350 // LOC_Os03g46100 // LOC_Os11g07600 // LOC_Os09g36680 // LOC_Os01g02400 // LOC_Os06g13450 // LOC_Os02g45380 // …
GO:0043228	C	non-membrane-bounded organelle	12	724	1237	34296	1	1	// LOC_Os09g24402 // LOC_Os05g03740 // LOC_Os03g25770 // LOC_Os04g53210 // LOC_Os04g51320 // LOC_Os09g08890 // LOC_Os09g16510 // LOC_Os08g09860 // LOC_Os06g12960 // LOC_Os04g52361 // LOC_Os01g50360 // LOC_Os10g21358
GO:0009536	C	plastid	79	724	4703	34296	0.99	1	// LOC_Os08g09860 // LOC_Os09g24402 // LOC_Os09g36750 // LOC_Os06g44160 // LOC_Os07g08970 // LOC_Os07g05365 // LOC_Os05g38040 // LOC_Os08g16480 // LOC_Os03g16350 // LOC_Os04g57440 // LOC_Os01g56030 // LOC_Os04g57880 // LOC_Os02g44870 // LOC_Os06g45820 // LOC_Os04g27430 // LOC_Os06g45570 // LOC_Os03g55960 // LOC_Os04g53210 // LOC_Os09g28160 // LOC_Os03g10050 // LOC_Os04g09900 // LOC_Os05g15530 // …
GO:0005618	C	cell wall	23	724	1179	34296	0.68	1	// LOC_Os04g41620 // LOC_Os01g46169 // LOC_Os01g44250 // LOC_Os01g71670 // LOC_Os11g03780 // LOC_Os10g33140 // LOC_Os01g71380 // LOC_Os08g39140 // LOC_Os11g35410 // LOC_Os10g35070 // LOC_Os06g42310 // LOC_Os07g04220 // LOC_Os01g71830 // LOC_Os07g48160 // LOC_Os12g03530 // LOC_Os12g36210 // LOC_Os04g39814 // LOC_Os04g51460 // LOC_Os04g03810 // LOC_Os02g06580 // LOC_Os03g46100 // LOC_Os01g58290 // …
GO:0005886	C	plasma membrane	68	724	4240	34296	0.99	1	// LOC_Os11g31190 // LOC_Os05g31020 // LOC_Os05g35140 // LOC_Os01g55820 // LOC_Os08g10330 // LOC_Os07g35260 // LOC_Os08g25380 // LOC_Os08g42750 // LOC_Os04g40560 // LOC_Os10g32700 // LOC_Os04g53994 // LOC_Os06g02490 // LOC_Os04g15630 // LOC_Os09g34150 // LOC_Os06g47530 // LOC_Os03g25770 // LOC_Os07g03780 // LOC_Os06g50100 // LOC_Os01g04530 // LOC_Os01g18100 // LOC_Os09g17810 // LOC_Os02g44870 // …
GO:0005737	C	cytoplasm	199	724	11866	34296	1	1	// LOC_Os09g24402 // LOC_Os05g49260 // LOC_Os09g34150 // LOC_Os03g51920 // LOC_Os12g10730 // LOC_Os05g07090 // LOC_Os01g57610 // LOC_Os04g57880 // LOC_Os06g45820 // LOC_Os09g31270 // LOC_Os07g27670 // LOC_Os03g55960 // LOC_Os04g09900 // LOC_Os04g57850 // LOC_Os03g44380 // LOC_Os10g20450 // LOC_Os01g69100 // LOC_Os04g13210 // LOC_Os01g62900 // LOC_Os10g38110 // LOC_Os04g42650 // LOC_Os03g10950 // …
GO:0070013	C	intracellular organelle lumen	8	724	743	34296	0.99	1	// LOC_Os05g03740 // LOC_Os03g25770 // LOC_Os04g51320 // LOC_Os02g13370 // LOC_Os03g42240 // LOC_Os09g16510 // LOC_Os01g08700 // LOC_Os08g32990
GO:0005576	C	extracellular region	9	724	730	34296	0.97	1	// LOC_Os11g03780 // LOC_Os04g53210 // LOC_Os04g57440 // LOC_Os08g09860 // LOC_Os12g03530 // LOC_Os09g28400 // LOC_Os10g35070 // LOC_Os03g14654 // LOC_Os01g58290
GO:0043226	C	organelle	231	724	12251	34296	0.99	1	// LOC_Os08g16480 // LOC_Os09g24402 // LOC_Os05g49260 // LOC_Os04g45810 // LOC_Os01g64790 // LOC_Os04g53990 // LOC_Os03g07940 // LOC_Os04g57880 // LOC_Os06g45820 // LOC_Os01g69830 // LOC_Os09g31270 // LOC_Os02g10860 // LOC_Os07g27670 // LOC_Os03g55960 // LOC_Os04g09900 // LOC_Os04g57850 // LOC_Os03g44380 // LOC_Os10g20450 // LOC_Os01g69100 // LOC_Os04g13210 // LOC_Os02g52670 // LOC_Os01g62900 // …
