# Supplementary material for: The transcription factor GATA10 regulates fertility conversion of a two‐line hybrid tms5 mutant rice via the modulation of Ub L40 expression
Source: J Integr Plant Biol. 2019 Nov 6;62(7):1034–56. doi: 10.1111/jipb.12871 (PMC7383616; doi:10.1111/jipb.12871)
Supplement: Supplementary file 7 — Table S6. MEME‐ChIP results for WXS(F)‐enriched and WXS(S)‐enriched Tn5 hypersensitive site (THS) sequences [file JIPB-62-1034-s007.xlsx]

## Sheet: Sheet
Supplemental Table S6. MEME-ChIP results for WXS(F)-enriched and WXS(S)-enriched THS sequences.
The legend below indicates the MEME-ChIP results contained in each sheet of this file.
In the resultatnt motifs, only those that had an E-value < 0.05 were kept.
Sheet	Contents
Sequences	Sequences Used For MEME-ChIP
FP3-Enriched-THSs-JASPAR	Motifs identified in FP3-enriched THSs using the JASPAR motif database
FP3-Enriched-THSs-PlantTFDB	Motifs identified in FP3-enriched THSs using the PlantTFDB motif database
SP3-Enriched-THSs-JASPAR	Motifs identified in SP3-enriched THSs using the JASPAR motif database
SP3-Enriched-THSs-PlantTFDB	Motifs identified in SP3-enriched THSs using the PlantTFDB motif database
FP4-Enriched-THSs-JASPAR	Motifs identified in FP4-enriched THSs using the JASPAR motif database
FP4-Enriched-THSs-PlantTFDB	Motifs identified in FP4-enriched THSs using the PlantTFDB motif database
SP4-Enriched-THSs-JASPAR	Motifs identified in SP4-enriched THSs using the JASPAR motif database
SP4-Enriched-THSs-PlantTFDB	Motifs identified in SP3-enriched THSs using the PlantTFDB motif database

## Sheet: Sequences
FP3-Enriched-THSs	SP3-Enriched-THSs	FP4-Enriched-THSs	SP3-Enriched-THSs
>Chr1:10015019-10015493	>Chr1:10003492-10003797	>Chr1:10238523-10238874	>Chr1:10107912-10108520
CCATCGATCCTAAAAATCCTAATCTCCGGGGACGGGAGAAACCTACGAAGGCAAAGCAGGCACGCGACGTATCGCAGCAAGAAAACCCCCTCCCCATNNNNNNNNNNNNNNNNNNNNNNNGAGAGCCCCTCCAGAACAAAGAACACGGCAAAGAACGCGCGCAGGAGATGATCGGTGGCCGCCTTACCTCCCTTGCGTTCCTGAGCAGGAACATCGACGGCGCCGGCACCGGCTCCCCACTGCCTCCTCGACGCCATCGCCCGAAACGGCCGGGATCGGCGTCCACAGAGCAAACCGCACGAATCAGCGACGCGTCACCACCACCCCCTTACACCTCANNNNNNNNNNNNNNNNNNNNNNNNNNNNNNNNNNNNNNNNNNNNNNNNNNNNNNNNNNNNN…	GAGTAACAGAGTTTTCACTACAAAAGTAAACATATGCTCACTATTTTCTCTCATGGAACTGTCTCAAAAAGTTTCCCTGCTGAATTTAGCCATGGGATTTCTATGGACGCCCTTCCTCCTCTCGCTTTGGCTCTCACACCTCATCCTCCTCGACGCCCAAGAAACCCTCCCTGATTGGTCGCACGCACAACGCATGGCTCCCAATTATTGGACCTCGACCGCTCCTAAATCCCCTGCCCTACAAAACAGTTAGCCGAAACAAGAGGTAATGGATGCAAACCAGCTAAAAACAGGCAACAAAAAAA	TGATTAACTTGCGTCCACTGTTTCAACGGTGCTGATCAATGCTTACATGATTGCCTCCAATATAGATGGTGACGTGTATAAAAGCAAGTTTGATAGTACACCTGGCTTGCAATATAGGAGTACATAATATCTACGAGAGTAGCCACATCAGCCGAAAACAATGTTAAAGAGTCTACATCGGCGGAGCCACGTACCCCCAGATAGTTCGGGCTAGGTGGGCTTAACAAATTAACAAGTGCATGCAGCAATGAAATTGGCGATGCATGGCTCCATCCCTATAAGAGAAAGTATTTAGGGATTGGTAGAAATGATTGGACGGTATAATCAACAAGAACTCTAGGCTTCTTANNN	TGAGTACGTAAAGCTTTATATATTTACTTGTGGCTTTTCATTATGTCCTCGGTGAATAAGATATATAATAAGCCTGCCTATCGAGGAGCAAACAATAAAGAGGTTAGATTGGTCTTTTCGTTCAAGGGCATATTCATCCACTCCGAAGTGACAAACATGGCGATGGATACAGGGAATAGAAGAAGCATCCATTTGGCTTAATCATCGCAGTCAAGCAACATAACTGACCATTCAGAAGTAGATCAAGTCCCTCCAACTCCAAAGNNNNNNNNNNNNNNNNNNNNNNACAGTGTCATGCGCTGCCAGCCTGCCACAGGAATCGAATGAATCCAAACACTAGCAATTGGGAGTATTAAGCAGTACAAATTGTCAAATGCGTTCTCCATCTTACCGTGACGG…
>Chr1:10058026-10058462	>Chr1:10003511-10003783	>Chr1:10239820-10240233	>Chr1:1011046-1011353
NNNNNNNNNNNNNNNNNNNNNNNNNNNNNNNNNTCGCCGGGAGGCTTGAGGCTTCCGCCACCAAGCTCCTTTGCGTGGCCCAAGTACTGGCGAGGTTTGAGCTCGTCCCCTCCACCGTCGAGATCCTCCCCATGGTCGTTGGCGAGCCCGAGTTCATCTCCTTCGTCGTTGAGCTCCTCCTCGGGCTCGCAGTGCCGACGAGGTCAAGCTCATCCCCTCCGTCGTCGAGCTCCCTTCTCTCTTTCCCCTTGGCTCGCGAGCCAAACGAGCTAGCTCGAGCTTTCAAACGAGTCGAGCCGATCTAGGCTTCTAGCTCGTTAGGATAATGAGCCGAGCCGAGCCAGCTTGTTATCTTAACGAGCTCGACCGAGCCGAGCCGAGCTGGCTCATCATCTAGCC…	ACAAAAGTAAACATATGCTCACTATTTTCTCTCATGGAACTGTCTCAAAAAGTTTCCCTGCTGAATTTAGCCATGGGATTTCTATGGACGCCCTTCCTCCTCTCGCTTTGGCTCTCACACCTCATCCTCCTCGACGCCCAAGAAACCCTCCCTGATTGGTCGCACGCACAACGCATGGCTCCCAATTATTGGACCTCGACCGCTCCTAAATCCCCTGCCCTACAAAACAGTTAGCCGAAACAAGAGGTAATGGATGCAAACCAGCTAAAAAC	AAAACTCTTGGCTCTCCATGGCTGATGCATAGCATAGCATAGCTAGGTCTCTGTAGCTCTAGCTCATTAGTTATACGTGCATGTATCGACGAGGATGATCACGCGCGGGTCTAAGTAGCTAACAGCGACTGTTTGTCCATCATCGGTCAGAGAAATTAACTAGCGCGCGCCAAATATCATATGGTCCTGTGTCAAGTGTGCATTTAGCCGCGGGCGACCGCGAGCAAGCCAGCGAGCGGCTGTCAGCATCGGTGATCCATCGCGTCTCTCCGTCGGGTGAACCTTCGCTGCAACGTACAGTACTATGTATACGTACTATTCAGAGGCCACTGCACTAGCTCTCATAGCTACGTCTCTTTTGCCATACATCATTGTCAAATAATCAAAAGCTCGCTATTT…	TTTCACTGCAGATTAAACTGTACGTGTGTTGTGTGCATGCAGGCTTGAGCAAGTAGACCTAGGCAAGAGGCATGGGGTGGCCAAGGTGGTGGGCACGGTGGTGAGCATAGGTGGTGCCACAGTGATAACTCTCTACAAGGGCCTACCACTGTTCAATCACAATCTGAACATCAAGTCCCTGTCTTCCTCGAGCCTCATCCTCAACTGGACTCTGGGCTGCGTCTTCATCCTTGGCCACTGCCTCTCATGGTCTGGATGGATGGTTCTTCAGGTAGATGGCTAGTCTCTCATGCATGCGCATTGGATC
>Chr1:1010211-1010599	>Chr1:10003511-10003843	>Chr1:10246792-10247720	>Chr1:10400299-10400876
GAGTAACAAAACCCTCTATATATACGCACACGCCCTGCACTCCTCTCAAAAACACAAGCAACAGCTTAGCTAGTAACAGTAGGCCACTACTAGCATCACTGCATTTCTAGTTAAGTAACAACACTAGAGAGAGTAAGGAGTAGTGAGACCATGGGGAGGGATCAGGCAGCTGCAGCAGTGATGCATGAGAAGGTGAAGCTGTTCATAGGAGTGCTGGCCCTGCAGTTCCTGCTTGCAGGATTCCACATTGTGAGCAGGGCAGCACTCAACATGGGCATCAGCAAGATTGTGTTCATCGTCTATAGGAACCTCATCTCCCTCGCCTTGCTCGCGCCCTTCGCCTACTTCCTCGAGAAGTGCGTAAATAAACCCCTTCTTTTTTTACATA	ACAAAAGTAAACATATGCTCACTATTTTCTCTCATGGAACTGTCTCAAAAAGTTTCCCTGCTGAATTTAGCCATGGGATTTCTATGGACGCCCTTCCTCCTCTCGCTTTGGCTCTCACACCTCATCCTCCTCGACGCCCAAGAAACCCTCCCTGATTGGTCGCACGCACAACGCATGGCTCCCAATTATTGGACCTCGACCGCTCCTAAATCCCCTGCCCTACAAAACAGTTAGCCGAAACAAGAGGTAATGGATGCAAACCAGCTAAAAACAGGCAACAAAAAAAAATAAATCTTTTTTTCGAAAATTACCTGTAACCTTCCATCCATCAC	GCTAGCTAGCGTGGACTTTATATTGGCTATATTGTTAATTTTTTGCACGCGCGCGACGGGATCATCTGGCGTCACGTATATGCATATTTATGTATCTGCGAGAGGTAGCAGTAGCAGACGTAACACGAGTGGCGACGATCGAAATGAACTGGGCCATCCCCGTTCGACGGGAACGCGCGCGCGCCTGTATGTACCGCACCGACAGTGCGGAGAAAGAGTACTACTCGCGGCACGTACGTCCCCGCGCGCGCGCGGCCGAGCCATGGCTGTTGGTATCGACCACTCCACCTCACGCTTGTCACCGTCGACCTCGGCAACACGTACCCACGCTTGGGCGAGCTAGCTAGCTAGCTAGTGCGCGGCCCCGCCTCGGTCGATCGGTGGCTGGATGGATGTACG…	AGTTAGCTAGTGAGATTTGCTTGAGCTGCAGGTTAAGTTGCTGTATGCATATTGAAGGGGACATGGTGTTTCTCTTTTATAGGCGATCCATATCGCCATCGTATCTTCGTCTATATATCACTTTAGTTCGGCCTGCAGGTTTATGGATTGTGACTGAGTACACGTCTGGTTAGTCGTTCATGGATGCAGCTAGATTCTAGCTTACTTACATAGCTTATTATGACTTAATTATTTAATTTGTAATTACCCTTGCTTGATGCGACTGCACACATATCTGCATGCATGCATGGAGCGTGTACGTACCGCCCATCCGCGTAGCTTTTTGACTCACCGGCCATTCGTTGACCGAGCCACGTGTAATCTGACACGTTTGTTTAGTGATCAAGTTTAAGTAGGGGA…
>Chr1:10333407-10333712	>Chr1:10003551-10003782	>Chr1:10246808-10247720	>Chr1:10400321-10400868
TGTAGTAGTAGTAGGTATCTATCAATATATACAAGTCATCTACGAGAATTAAGCCTCCGCACTGCCTGCGCCGGCCGGTGATCTGATCGATATCGGCAGTCAGCCATACATCGATCGAGCGGCAAAGCGCCTATAGCTGCTGCAAGACATGTCGGACGGCACGGCCAACTGCATCGACATCCTCATCGCCATCATCCTCCCTCCTCTCGGCGTCTTCCTCAAGTTCGGATGCAAGGTACATAAAAGCCCTCTTCCTTGATTTAATTTGCAGATTAAACTGAATTATTACGAGATTGGCTTATGTG	TGTCTCAAAAAGTTTCCCTGCTGAATTTAGCCATGGGATTTCTATGGACGCCCTTCCTCCTCTCGCTTTGGCTCTCACACCTCATCCTCCTCGACGCCCAAGAAACCCTCCCTGATTGGTCGCACGCACAACGCATGGCTCCCAATTATTGGACCTCGACCGCTCCTAAATCCCCTGCCCTACAAAACAGTTAGCCGAAACAAGAGGTAATGGATGCAAACCAGCTAAAAA	TTTATATTGGCTATATTGTTAATTTTTTGCACGCGCGCGACGGGATCATCTGGCGTCACGTATATGCATATTTATGTATCTGCGAGAGGTAGCAGTAGCAGACGTAACACGAGTGGCGACGATCGAAATGAACTGGGCCATCCCCGTTCGACGGGAACGCGCGCGCGCCTGTATGTACCGCACCGACAGTGCGGAGAAAGAGTACTACTCGCGGCACGTACGTCCCCGCGCGCGCGCGGCCGAGCCATGGCTGTTGGTATCGACCACTCCACCTCACGCTTGTCACCGTCGACCTCGGCAACACGTACCCACGCTTGGGCGAGCTAGCTAGCTAGCTAGTGCGCGGCCCCGCCTCGGTCGATCGGTGGCTGGATGGATGTACGGTGGATTGGTGGCGCG…	GAGCTGCAGGTTAAGTTGCTGTATGCATATTGAAGGGGACATGGTGTTTCTCTTTTATAGGCGATCCATATCGCCATCGTATCTTCGTCTATATATCACTTTAGTTCGGCCTGCAGGTTTATGGATTGTGACTGAGTACACGTCTGGTTAGTCGTTCATGGATGCAGCTAGATTCTAGCTTACTTACATAGCTTATTATGACTTAATTATTTAATTTGTAATTACCCTTGCTTGATGCGACTGCACACATATCTGCATGCATGCATGGAGCGTGTACGTACCGCCCATCCGCGTAGCTTTTTGACTCACCGGCCATTCGTTGACCGAGCCACGTGTAATCTGACACGTTTGTTTAGTGATCAAGTTTAAGTAGGGGAGGACTCAGAAATGGACCTAGAC…
>Chr1:1034705-1035034	>Chr1:1001947-1002121	>Chr1:10246827-10247715	>Chr1:10401679-10402214
TTAACAACCTAGATGTAATTAACACAGATTATACTCCATCAGATGGCATGTGCAAAATGCAAGCTGCCATCAACATGGATGCATGCATGCATATATGCTGTAGCTAGAGCTAGCTAATTAAGCTAGGTGATCAGCTGGTGTGTTGTGTGGTTGAACGACAAGCAGCTTAGCTCGTGCTTGTTGGTTTCCAGGCTGTGCCTGTCGACTGACTGACTATACTGCTGTCTGCTGGTACGTTAGTTTGGCTTCTTCTTCTCTGTTGCTAATTCTCTTATCATATCTCTGCTTCTGCTACNNNNNNNNNNNNNNNNNNNNNNNNNNNNNNNNNN	GCCGGCGGCCAGCGCCGAGCGGCGTGGAATGGAAACTGGAGCTGCCTGGAGAGAGTGGACAGTGGAAGGATAGTGTTAGGGAGAAATCTAGTGCGTTCATATTAGATCCAACGGCAACTGGCGGCCTCGCATGGTCACACCAACAAAGCATGGACATGAACAAGAAATCTATTT	TAATTTTTTGCACGCGCGCGACGGGATCATCTGGCGTCACGTATATGCATATTTATGTATCTGCGAGAGGTAGCAGTAGCAGACGTAACACGAGTGGCGACGATCGAAATGAACTGGGCCATCCCCGTTCGACGGGAACGCGCGCGCGCCTGTATGTACCGCACCGACAGTGCGGAGAAAGAGTACTACTCGCGGCACGTACGTCCCCGCGCGCGCGCGGCCGAGCCATGGCTGTTGGTATCGACCACTCCACCTCACGCTTGTCACCGTCGACCTCGGCAACACGTACCCACGCTTGGGCGAGCTAGCTAGCTAGCTAGTGCGCGGCCCCGCCTCGGTCGATCGGTGGCTGGATGGATGTACGGTGGATTGGTGGCGCGCGCACGGATTATTTGGGCA…	NNNNNNNNNNNNNNNNNNNNNNNNNNNNNNNNNNNNNNNNNNNNNNNNNNNNNNNNNNNTTTTCTCCATGCATTCGCGGCTGGCTATAGCTGACTAGCTAGCTGGACATATCTGTCGATCGAGTGCACGCTTCGTGCTTCATGTAGAAACTCGATCGATTTCTGACGACGACACGCGTCGTGAGCCCGTACTTACAATTATTCAGTTTGATCGTGTCGTTTTTCATCAGATAGTTTGGAATATCGGCGCAGAAAGTAGATTTCTAGCAAGCAAAAAAGGCTATAACTAAAAACCTCATGCTCTCGACCTCGATCTGAAATTCAGGTGTTAGGCATGCCAATGAACGCGCAAGAGACGGTCAAGAAAGCTAGCATGCATGCATCCAACTTTACTGCTATT…
>Chr1:10645748-10646080	>Chr1:10050763-10051073	>Chr1:10246855-10247720	>Chr1:10401709-10402299
TTGGCCCATAATATTAAAGCCCACTTAGCAGGTATATATAACACCTAAACCCTAGTCAACTAGTCAATCTCCCCAATCCCTAGTTCCATATCGCACCAGCGCCACCAGGCACGTGCGCCGCCGCCTCCTCTCACGCGGGCGCTATCCCGTCCCAACCGTACGACGCGGGCGCGATGTCTGCCGCTGTCGTTGCGCCGCCCGGAGCCTGCAGCCGTCATCGCGAGCGTCGTCCGCCGCCAGCGCCCTTCGTCGCAAGTGCCCTCCGCCGCTAGCACGCCCTCCACCGCCAGCGCCGTCCACCGCCAGCATGCCGTCCGCCGCCACCGATTCTC	GATTCAGATCATAACGTCTTCTCGAAGTTCTCATAACCAAAGGGCAATTTAGGTATATATATATATTCGGATAAAGGCTCCTCGTCGTGGCGTGGCCAAGCAGCAGTGGCCCGGATCGGAGCATATTGCGTCGCGCTGGCACGTCGATAAGTGTCGGTAGCGCTGCACTTTTTTGCACCGGTCATGTGAGATGCCATTGGAGTCCTGGAGAGGAGATGAATCCATTTCGGTTGCGGCGTCGCGTCATTGGATCTGGTGCACGTCCGCCAGTNNNNNNNNNNNNNNNNNNNNNNNNNNNNNNNNNNNNNNN	ATCTGGCGTCACGTATATGCATATTTATGTATCTGCGAGAGGTAGCAGTAGCAGACGTAACACGAGTGGCGACGATCGAAATGAACTGGGCCATCCCCGTTCGACGGGAACGCGCGCGCGCCTGTATGTACCGCACCGACAGTGCGGAGAAAGAGTACTACTCGCGGCACGTACGTCCCCGCGCGCGCGCGGCCGAGCCATGGCTGTTGGTATCGACCACTCCACCTCACGCTTGTCACCGTCGACCTCGGCAACACGTACCCACGCTTGGGCGAGCTAGCTAGCTAGCTAGTGCGCGGCCCCGCCTCGGTCGATCGGTGGCTGGATGGATGTACGGTGGATTGGTGGCGCGCGCACGGATTATTTGGGCAGGCAGCGCGTGGTGCACTGGTGCGTCGC…	NNNNNNNNNNNNNNNNNNNNNNNNNNNNNTTTTCTCCATGCATTCGCGGCTGGCTATAGCTGACTAGCTAGCTGGACATATCTGTCGATCGAGTGCACGCTTCGTGCTTCATGTAGAAACTCGATCGATTTCTGACGACGACACGCGTCGTGAGCCCGTACTTACAATTATTCAGTTTGATCGTGTCGTTTTTCATCAGATAGTTTGGAATATCGGCGCAGAAAGTAGATTTCTAGCAAGCAAAAAAGGCTATAACTAAAAACCTCATGCTCTCGACCTCGATCTGAAATTCAGGTGTTAGGCATGCCAATGAACGCGCAAGAGACGGTCAAGAAAGCTAGCATGCATGCATCCAACTTTACTGCTATTTTGCCCGTGGGTCGTTTAATTTCCTGCACT…
>Chr1:10657768-10658688	>Chr1:10050792-10051086	>Chr1:10297619-10298096	>Chr1:10669237-10669566
TTTAGAGGCTGCAAGTGTTTGTTTATGCAGAAGGCTCCTCCCACTTGAGGGGTTTCACCACCTCCCAGGTGAAGTCAGGGTCCTCCCTCCCGAAGTGCCCGTAAGCCGCCGTCTTCAGGTAGCGGCCATTGCCACCCCTCATCAGGTCGAGGTTGATGATGATCATGCCTGGCCTGAAATCGAAGTTCTCCGTGACAATCCTGAGGATCTCCCTGTCAGGGATCTTGCCCGTGCCGTAAGTGTCGACGAACACCGAGAGCGGTTCCGGCACGCCAATGGCATACGACACCTGGACAATGCAGCGGCGAGCGAGGCCATTGGCAACGATGCTCTTGGCCGCCTGCCTTGCAATGTAGGCTCCGCTCCGGTCAACCTTGGTCGGGTCCTTGCCGGAGAACG…	CTCATAACCAAAGGGCAATTTAGGTATATATATATATTCGGATAAAGGCTCCTCGTCGTGGCGTGGCCAAGCAGCAGTGGCCCGGATCGGAGCATATTGCGTCGCGCTGGCACGTCGATAAGTGTCGGTAGCGCTGCACTTTTTTGCACCGGTCATGTGAGATGCCATTGGAGTCCTGGAGAGGAGATGAATCCATTTCGGTTGCGGCGTCGCGTCATTGGATCTGGTGCACGTCCGCCAGTNNNNNNNNNNNNNNNNNNNNNNNNNNNNNNNNNNNNNNNNNNNNNNNNNNNN	CCATTGCACTTACAAAAGCGTAATGATCCAAATTAGCATTCTCTCCAAGCAAATCGCTCAGCTCGAACCAACCCAATCGTCCACACTCCATACATGGCGTCTCCTCCTGTGGTTTGGCTGTTGTTTTCCTCTCTGCCCCTACCACACTTTCGCGTGTTAGGAACCCGTTGGTTGCAGCGGGGCATGCTAACGTGCTGTGAGAGATCAGGGGTGCTGGATGGTGATGGTGTAGGAGTCGGTACATGGGAGGACGGTGTTAGGAACCTAAGCACTTCATGGGGTAGTTGACACTGAGGATCTGACAAACTTCCTGTATGGCAATTGCAAGCAGGTGCTGCCTGGAACTTCCATTGTGACGATGAAAGCGGAGGCAGGGTAGTATGGAGACACCGTGCCATT…	AACTGCAAATACGTCCATGGATCTCTTCTCTGTCCTATAACTTGATACGCGTAATCATTCATTTGTTACATCAGCCATCAGGCCAGGGGGTCAGGGAGAGAGAATCAGAGGAGATAGAAAGGAATCTCCAAACTGTAAGCCGTGCATACATGCAAAGTTAACCTCATGATCTGGATTGCTGTTAGGCAGGGCGTCCATGGAGGTTGGTTGGTTCACGCCATTTCTTCACGTCTTCCTCCCGTACCATCAGATCAATCTCGATCGCAGCCAGCACAGCCAGCTATGGCTATTTGCTCCGGGCTCGTACTAACTTGTTTGGGATTTAACTG
>Chr1:10657978-10658508	>Chr1:10060517-10060770	>Chr1:10387411-10387621	>Chr1:1068846-1069267
CCCTGTCAGGGATCTTGCCCGTGCCGTAAGTGTCGACGAACACCGAGAGCGGTTCCGGCACGCCAATGGCATACGACACCTGGACAATGCAGCGGCGAGCGAGGCCATTGGCAACGATGCTCTTGGCCGCCTGCCTTGCAATGTAGGCTCCGCTCCGGTCAACCTTGGTCGGGTCCTTGCCGGAGAACGCGCCACCACCGTGTGCTCCCCAGCCACCGTAGGTGTCGATGATGATCTTGCGCCCGGTGAGACCTGCATCTCCATGAGGTCCACCGATGACGAAGCGACCTGACGGGTTGAGATGGAAGATGGTCTTCTCATCAAGGTACTGCTCTGGGATGACAGGCTTGATGACATGCTCCTTCAGGTCAGCCGCGATTTCGTCGTTGGTCACGGTCT…	AAGTATATCTTTCGATTCAAATAGCAGTAACTTGAGGGGCCAAAGTGAAAACTTCCCCCGAAACCCTGTCTTTGCCGTCCATTCCATTCATAGCCAAGCCAGCCGCGTCATAGAGCCGCATTAAATTCTTGCATCATCACGACACCACCACACCCCACGCCACAGCCCACAGCACATCGTCTTTTGCAAATTCAACGCAGCGCCAAAATCCAAAACGAAACCAAACGCGCCCCCGCCCATCTCCCCCCCTCCC	AAATGTAAAAATTTCAGGCGAGGGTAGTGGGACAGCGGTGGCCGTGGAAAACGGCGACAGCCGCAGCAGTAGAAGGATGCGCGGAGGCACGGGCGCTGCTAGCACTTACCCTCGCTACGAGCCCCACCACCTCGGGTTGCACGTATAGCCGGGAGGTTAATTAGTTGCTCGATTGTTCTCTCTTTTCCCCTCTATCTTTTAGCTCATAAA	CTCTAGAAACAGCAAGTACAAAGACAATTACTACTCCTAAATATCATTGAAATGAGCCAACTAATTGCATGCATAATTGAGGGCCATCCATATATGATCAAATCAATTATAGAACTGCAAGGGGACCCAATCAGAAAATCCCAAACCTAGAAAAAGCACAATGTGGTAGTAGTACTAGTACAGTAGTACTTTGGCTTGCATTGCCCCTGAACCTGATGCAACTGGACTAGTGTTGGCGTGGTCCAGGACACTGATGCCACTCACAAAACATGCAGTGATCTGGATGAACAGTGCAAATGGGGGGGGGGATGCATGCATCAGCTGGAGCACGAGATAGATGATTCTTGTTCCAGCTCATTTGCTCACCTAATTCCGGCGATCTTGTCGAAATATCTTCAT…
>Chr1:10739663-10739887	>Chr1:10068157-10068429	>Chr1:10429045-10429353	>Chr1:10948358-10948732
NNNNNNNNNNNNNNNNNNNNNNNNNNNNNNNNNNNNNNNNNNNNNNNNNNNNNNNNNNNNNNNNNNNNNNNNNNNNNNNNNNNNNNNNNNNNNNNNNNNNNNNNNNNNNNNNNNNNNNNNNNNNNNNNNNNNNNNNNNNNNNNNNNNNNNNNNNNNNNNNNNNNNNNNNNNNNNNNNNNNNNNNNNNNNNNNNNNNNNNNNNNNNNNNNNNNNNNNNNNNNNNN	NNNNNNNNNNNNNNNNNNNNNNNNNNNNNNCTAATCGTTTATGAATTAATTAATGTACGGCCTCGCGAGTGAGCCTCTCGGACTCTCGGCCCGTGCGATTAATCAGATCATCGCATGCAGGCAGCTAGCTGTGGCGATGCTCGCCTGCCGGACGGCCACGCGCACGTACGCACGCAGTCACTGGTCAGGCTCTCTAGTAGACTATAAATATACGAAGCCACTAATTACCATGAGTTCATTCTAGTTCTTTTATTCAGGATGCTATGTAAGCA	TTAAAATTTAGATTATCACTCCATCTCCACAGCTTGTGGAAACCATATAGGGAAGGAGAGCCAGAGACGCACTGGGCACAATAGGACAGTGGCCAGGTACTGCACTACCGCAGGTCCGTAGCAAAGGGCAGACTAACAAATAGCATATTGACGTAGTGGTGCTGGCGCAACTACACGCATGACAATTGACACGTCGGTCTTGGTGGCTATGAGAGCATCAAACTATTGAATAAGAACTGCCCAACTCTAGTGATGGTGTTAATCGGAAGATCAGATGTCGATCGTTCTACATGCTATGTGGCTAATAT	TCTTTTTTTTAATGGCATTCTAAAAGTTGAAGCCTGAAGGACGTGCACTTGATTTGCCTGAGACGAGAATTCGAGAAATGGTGCATGTATTCAGTCACAGGCCCACAGCAGTCAGCACCGTCCCGATCGATTCGCGCTGCACTCATGGCAGGGCGATCGATTGGTCAGCATAATGCCAAGAGACGTGTATAGTACTCCTACACAATTATCACCAGTACGCCTTGGAGCAGTGAAAAAGTTGTCCAGAGCTGACGGCTGAACATGTACTGATACTATGTACACATGCATGCGCGCACGAGCCGATAGACAGTTGTAGAGGCCGTAGCTAGGNNNNNNNNNNNNNNNNNNNNNNNNNNNNNNNNNNNNNNNNNNNN
>Chr1:11039249-11039950	>Chr1:10127066-10127824	>Chr1:10472346-10472725	>Chr1:10948362-10948704
AGTGAAAGTGGGTCAGGATATCAAATAATCGAAACCTATTTTAAGAAGTATTAAATTATCAAATCTCTCGGGACAAAGGCAGGAAGCCCTCCCTCAATGGTCGAGAAGACGATAGCAGATGCCACCTCCTCACAGTATTCTTCCTTGTAGCTATATGCCTGAGAAGGCGCCGGGATAGTACGAAAGATGGGAGCGGGATGACGCGCCAGTGGTCGCCTCCGTCGCTCCTAATGCTCGGTCACCTCGAAGCCATACCACATCACCATGTCGATGCTTGGCATGGCACTACTCATGATGCTCCGCCTAGGAGCTCACACACACGCTGCTCGTGTCCATCTACATTATCATCGAGAAATGTTTTACCACGCATGACACCGTGCTTGCCAGTCGCTCATTGTT…	NNNNNNNNNNNGAGGTAGTACTATGCTATGCAGCCTATGCTTCGACGAGACGGCGGCGCGACACCGCCACGCACGGGGATGGCATCACGCACCCGCACGCCGCGCGTCACCCACGACAATCTTCCCGGAGGCGCACGCGCACAACACAACACAAGCGCGTTACGTACGGCTTCCCTTCCCCCGCGATGGCGGATGGATGGATGGCCCCGCCCAACCCGATTTGACGGCCAGGGGGCGCAGCGCGCGGCGGGTCCGCGTCGCCACCAGAGCGCGCCCACCGACCCCGATCGATCTTTCTCCACGCAACGAACAACTACCCGGTCTATGTCCNNNNNNNNNNNNNNNNNNNNNNNNNNNNNNNCTTTGATGGATTGAGATTTGGATATGATCGGATTGGCC…	GATTAATCATCATCATTAATGCTGTAGCTCACAATTAATCGTGTGAACAATGTTCCAAAAGTCTCCAAGCGTTAGATCCCTTCCCAACTGCTTAGCTTTGCTTTGCTTTGCAGAGGACGGACATGTACTGTACAGTGACACACTAACACGAGAGCTAGCTAGCTAGCTAACAAAGCTAACTACTACTGCTACTTATAACTGTAGGAGTAGTAGTTAGCGTGTGCTAATCTCATGCACGTAATTTTCATTTGCCCCTGCTCGCTTTCGCCCTTCCTTTTGACTAACGAACACACCACGTACTAACTACGTACTTGTTGATCCTACCAAACATCGACGCAGACACACCGGACCGCGGCGACGACGACGGCGACGACGCAGC	TTTTTTAATGGCATTCTAAAAGTTGAAGCCTGAAGGACGTGCACTTGATTTGCCTGAGACGAGAATTCGAGAAATGGTGCATGTATTCAGTCACAGGCCCACAGCAGTCAGCACCGTCCCGATCGATTCGCGCTGCACTCATGGCAGGGCGATCGATTGGTCAGCATAATGCCAAGAGACGTGTATAGTACTCCTACACAATTATCACCAGTACGCCTTGGAGCAGTGAAAAAGTTGTCCAGAGCTGACGGCTGAACATGTACTGATACTATGTACACATGCATGCGCGCACGAGCCGATAGACAGTTGTAGAGGCCGTAGCTAGGNNNNNNNNNNNNNNNN
>Chr1:11366936-11367436	>Chr1:10127070-10127749	>Chr1:1096140-1096508	>Chr1:1095141-1095459
TTACCTTCGACGAGGAGGAGAGGGGAGGCGAGGCGCGTATGCGTTGGCATTGGCGGCGTTGTTCTTGGAGGGATCAGCGCTAGGCGCGGAAGATGGCGGAGCACTTGCGCTTGAACCAGCGGATGCCGCGGCGGAGCGAGGCCTTCACCTTGCCCTCCACGGCGTACGCCTTGTAGACCGCCACCCGCCGCCGCCGCTTGGACTCCGCGTCGCCGAAGCAGCCCGCGCACGAGATGCCGGCGCCGCGCACGCGCCCGCTGCAGCGCCTGAACGCGCCCGGCGGCGGCGGGGTGGACGTGGAAGGGTCCGTCGTCGTCTTGGGCGCCATGGCGAGCCGCGAGCTAACCGCGCGCGCGGAGAAGGGAGGCTGCTGGTGCTTGTTATGATCAGCGGCGGTGG…	NNNNNNNGAGGTAGTACTATGCTATGCAGCCTATGCTTCGACGAGACGGCGGCGCGACACCGCCACGCACGGGGATGGCATCACGCACCCGCACGCCGCGCGTCACCCACGACAATCTTCCCGGAGGCGCACGCGCACAACACAACACAAGCGCGTTACGTACGGCTTCCCTTCCCCCGCGATGGCGGATGGATGGATGGCCCCGCCCAACCCGATTTGACGGCCAGGGGGCGCAGCGCGCGGCGGGTCCGCGTCGCCACCAGAGCGCGCCCACCGACCCCGATCGATCTTTCTCCACGCAACGAACAACTACCCGGTCTATGTCCNNNNNNNNNNNNNNNNNNNNNNNNNNNNNNNCTTTGATGGATTGAGATTTGGATATGATCGGATTGGCCGGCG…	ATCAGAGAAAAACAATGGAATCAAATCAGACTAGCTAGGAGAAGATGATTGTGTCACTAGATATGGTAAGTAAGTACAATAGACAAGAACAATAAATGCTGCAAATCGTAGCGATTCAGGAAGTGGTTGCTACGTCCATTCATGAATGATCCGGTCGCACTTGCACATCGCCAACATGTTGAATCGAATGGCATCTTGCTTGACACTTCCCTTTCGTTGATCTCTGAAGGACTGAAACAAGCTTGTATTAAGGGCCCAATGCATAAACAATCGAGGCTTAGTCACTAATCAAATCATGGCGAGAAAAACACATTCGCGGCGTGCCAAAACCACACCAACGACGAAAATGAAGGAATTGGGGCCAACAG	GTGTGACTCATCGGTTTCACTGAAAAAGCTCATAGGAAACTGGCTGTCTGAAAGGCAATGATCAGTTAGTTAACACATGCGTGTTGCATTAGTCTTTGTTGGGCTGATCCATCCATCCACAGATTACGGCGGCTGAAGATGCTAAAGGAAGGAGAGGCTGCCTCCAAAGCTGCTGCTTCCTTCCGTGCTTTCTGTGTCCGTTTCCACATGGGTCCAACTCCAACGTAAGGGACCAGATGGATCAGTCAGAGGCAGCACCACACACAAAAGGAAGCCCATATCTTGTGTTCTTCATCGTCTTGCACCTCACTCAACATC
>Chr1:11367020-11367395	>Chr1:10131872-10132530	>Chr1:11050579-11051031	>Chr1:10958450-10958780
CGCGGAAGATGGCGGAGCACTTGCGCTTGAACCAGCGGATGCCGCGGCGGAGCGAGGCCTTCACCTTGCCCTCCACGGCGTACGCCTTGTAGACCGCCACCCGCCGCCGCCGCTTGGACTCCGCGTCGCCGAAGCAGCCCGCGCACGAGATGCCGGCGCCGCGCACGCGCCCGCTGCAGCGCCTGAACGCGCCCGGCGGCGGCGGGGTGGACGTGGAAGGGTCCGTCGTCGTCTTGGGCGCCATGGCGAGCCGCGAGCTAACCGCGCGCGCGGAGAAGGGAGGCTGCTGGTGCTTGTTATGATCAGCGGCGGTGGCGCGCGGGCGCGTGGATCGATCGATCGCCTCGGCCGGGAAGGGAAGGGGAAGAACGGTGG	ACATGTCCGGGATAGCCATATTGCTCGACAAAAAGTTAAGTTGGCAAAAGAAAAAGAAAAATCTAAAACCACTACCGCTCCACTTTTGATCCAACGGTCTTGTAATAGTGACCGCTGATATCGCCGTCGTCACTGTAGCCACGACTGGCAAAGCTGGTGATCGAATCGATCCCCCGCTGCTCGTCGGGCTTCGACAGCGCAAAAAATCGGCATCACGCACGCGGGTGGTGGCGGCCGCAGCGCGCGCGCGCGTTAGCTTCAGCTGGGAGGCGCAATGCGCGTCGTCGTAGTACGGTCGAGTCGATGGCGCCCCAGGCGATGTGACGGCCAGTGCGCCCCGCGACCGCGCGTGCCGTGTGGCCACCAGCGCCTGCGCCGACCAATGTCATGTACGCACGC…	GTCTTGTTTGTCTCCTCAAATGGAGATTGCATTCTAGACGCACCAACCTAAAAATCATTCCTATTCATCGATAGCTCCACTCCATCAAATTAGTCTTTCAATCAAAAGGGACGTGACCCATTAGAGAAAAGGACCATCGAAATTTGATAGTAGCACAAATGATAATCAAGCAAATGGGTACACACCAGTAAGTGAGTTGCCCCTTTCATGATAGGTACACTGCCCTAGCTATTTCCCTTTCGAAGCGAGCGTGGTGAAAAGGATGGCACCAACCAATCAAGTGTCATGAACGGCAAGGAAGGACATATCAAAGAAAAGAAAAACCCGCAAATAAGGACAACTAGCTATGGATGTACGGACGAATTCCAATTTACCATTGTCTGTTTAATGCAGATTACT…	AGCCGTTAAATAAATTTTCAGATGAAAATGAATTGCACACACTTTTCAGTTTCAGATGAGTTGGGTAGCTAGTCAGTGCATACGGCTGAGAATGAATTGCGCACTTTCATGACCCGACAGAAGTGATGGCCTATGAATGAGTGAGGAGTGGCAGAAAGCCTGCCCAGGTAGCAATGCAATGATTTCCCAAGAGAAGATAGCGTGAGCCTTTCATTATTGCTCGGCAACTCGGCCAATGCGGAGCTAGTGTACGGAGAAACAATCCAATAAAACCATGTCTCTATTTGTACCAAGTTTAAAGCGTTTAACTATAAAATTAACTGCTTTTGA
>Chr1:11613725-11614025	>Chr1:10131884-10132455	>Chr1:11050609-11050974	>Chr1:11064804-11065716
CTCGATTTATCTTCGAGTTTGAAGTTCATCTCTAAACCGAAATATTAGATATAGTCCATCCCCCAACTCGTACCATGTATCCAATGTTGATCCTTTGGCAATATATCTGCCTCTCCCTCATCACCCTCCGTCACGCACGCCGGGTACAGCATGTCACCGGCGCCGTCGGGTTGCAGTGGCAGTTGGGCCGCCGGAAGTCCACCGCCCAGAAGTTNNNNNNNNNNNNNNNNNNNNNNNNNNNNNNNNNNNNNNNATAAGAGGTTAAAGTTGACATAGTAGTGTGAGTTGGGAGATTTAACA	TAGCCATATTGCTCGACAAAAAGTTAAGTTGGCAAAAGAAAAAGAAAAATCTAAAACCACTACCGCTCCACTTTTGATCCAACGGTCTTGTAATAGTGACCGCTGATATCGCCGTCGTCACTGTAGCCACGACTGGCAAAGCTGGTGATCGAATCGATCCCCCGCTGCTCGTCGGGCTTCGACAGCGCAAAAAATCGGCATCACGCACGCGGGTGGTGGCGGCCGCAGCGCGCGCGCGCGTTAGCTTCAGCTGGGAGGCGCAATGCGCGTCGTCGTAGTACGGTCGAGTCGATGGCGCCCCAGGCGATGTGACGGCCAGTGCGCCCCGCGACCGCGCGTGCCGTGTGGCCACCAGCGCCTGCGCCGACCAATGTCATGTACGCACGCAACGAACAACTA…	ATTCTAGACGCACCAACCTAAAAATCATTCCTATTCATCGATAGCTCCACTCCATCAAATTAGTCTTTCAATCAAAAGGGACGTGACCCATTAGAGAAAAGGACCATCGAAATTTGATAGTAGCACAAATGATAATCAAGCAAATGGGTACACACCAGTAAGTGAGTTGCCCCTTTCATGATAGGTACACTGCCCTAGCTATTTCCCTTTCGAAGCGAGCGTGGTGAAAAGGATGGCACCAACCAATCAAGTGTCATGAACGGCAAGGAAGGACATATCAAAGAAAAGAAAAACCCGCAAATAAGGACAACTAGCTATGGATGTACGGACGAATTCCAATTTACCATTGTCTGTTTAATGCAGAT	CATCTCGCCCCTATATGAATTAAAAAGGTTCAACTCGGGACCATTTTTTTTGACCAAATAAATTACCTCAAATTTGATTTAACATATTCGATCCCTTTGCACGGGATGACAAGACAGAAGCCTATGCAAGGTGTTCTCTTGAAAGGCCTTGTCTCTCGTTCTGCACGCAATTACTTCCTGTCCGAATGGCTTCTCCTGTTCACAAAGACTTATCCACAACACACTTGGGACTAGCATGCACATATCATTGTCAGGGCATCAAACTGATAGCACACTGACTACAAGAGATGGAAACAGCAACGATTCTGTAGTAGGATTCTTGCTTCAGTACTGTATGTCTGGAGAAGCCATTTCGTTCAGAAAGTAAGCAAAAAAGAAGTGTTGGAGAAAAGCCTCCTC…
>Chr1:11703487-11704700	>Chr1:10131896-10132540	>Chr1:11096261-11096638	>Chr1:11158353-11158767
NNNNNNNNNNNNNNNNNNNNNNTGTAACAATATTGCAAAATGTACTGTACTTATTACATGGTCATCATCGTGGGCAACACCAGTCCAGAGCCTCTGAACTTGCTCTCGGTAATCTCGTCGATCCTTGTGGCCATCTCCGGCGACAGGTAGTTCGGCCAGCCCCCGACGACGCCTCGCCGGAAGAACTCGGCGTTCCGCATCGGCTCCTCCATCAGCTCAATCGTCCCTGACCTGTTCACCTCCGCGCCCGCTAGGCTCTCGAAGCTGCACGCCTTCACGATCGCCTCGTCCACCCGGGCCGCCCGCTCCTCGCCGGTGAACGGCCGGCCGACGAACTCCGCGAGGCGGCGCAGCTGCCCCAGCGTGTCGCCGCTCAGCTCCTCGTACGTCATGAACAGC…	TCGACAAAAAGTTAAGTTGGCAAAAGAAAAAGAAAAATCTAAAACCACTACCGCTCCACTTTTGATCCAACGGTCTTGTAATAGTGACCGCTGATATCGCCGTCGTCACTGTAGCCACGACTGGCAAAGCTGGTGATCGAATCGATCCCCCGCTGCTCGTCGGGCTTCGACAGCGCAAAAAATCGGCATCACGCACGCGGGTGGTGGCGGCCGCAGCGCGCGCGCGCGTTAGCTTCAGCTGGGAGGCGCAATGCGCGTCGTCGTAGTACGGTCGAGTCGATGGCGCCCCAGGCGATGTGACGGCCAGTGCGCCCCGCGACCGCGCGTGCCGTGTGGCCACCAGCGCCTGCGCCGACCAATGTCATGTACGCACGCAACGAACAACTAGTAGTACTAAAC…	CGGTGGCCGGATCCACGACCATCGGGGTCGGACCCACCCAAATTTGCTTAGTGGGAGCTCGATAGTGATGACGACTACCGCAAGGAGGTGTGACGACAGGGTCAATGGATGACTGCAGCACCCGATTTGGCAGTGCCGAGGCTAGATTCACATCCTTAGAGTTAGCGCGTGTGGAGTGCCGCGCCTGATAACGATGGTGGTTGTGGGCAAAGGTGAGGCCACCCTCATTGAGGTAAGGGGAAGGGTGGAGTTGCTGCTCCCTCCCCTCCCGTGGACACTGATGGGATGCAGCGGGCACGAACAACTGTTGTGGCGATGGGAGGGAGTGACTATGGCAACTGTTGGGTGTGTCCCTGGTGGTGGCTGCTCCCCTCCAC	GTCTGCTACTGTACCAGTAGTACTGCAGACAATCCCCACTGCAGCTAATTAGCCAAAATTATTATCATTTAATCACTCTTTAGCTGAGGTGTTTAATGATACCTCTTTGTTTGCGAGGCGCACGTGTATAGAAGAACTCGGCACGGGCGAGAATGCAGCAGAGCGGCAGCAGGAACAAGTACGGCTTCCTTCCATGCATAGGTGGTGGTACAAGAGTACACTGTATACTCCTGACTCTGTCTGGTGGTCTCGCCTTTCTCTGTTTCTCACTGTGTTCTTGTTTGTCCTGTATCTATGGCCATGCCGGCAGTTAAAAATTTCTTTCATCACCAAAGAATGTTGTGATAGGATAAGTGAACAAAAATTCATTTTACTATACAATTATTGTCTAAAATATGN…
>Chr1:12110075-12110485	>Chr1:10131938-10132455	>Chr1:11336327-11336726	>Chr1:11158372-11158639
AATGTCCCGCAGACTAGGATTTCTCACAGGTGAGGAACCGGAAGTCATGCTGGATGCTCATGTCCAAGCTGCCTTCATTGTTGGTGTGCCATTCGCAAAACCAGGTGGTCACGATTTCCGTGCAAACAACATCACACATAGTGTTTCCAACCTCGGAGCTACCATGTTGAAGCACAGGCTGACGCCACCACCCGACGAAGTTTACAGCCTCCACAGAAAGTTGTCAGGTGCATTCCTAGCCTGCATCAAGATAGGGGCAGTTGTACCCTGTAGGGAGATGCTGTTCAAGGTTTATGAGCAATACAATTTCAGCGATGATCGTCCGGAAGTATTGTCCAGCACCGGATAGAAATATGAAAGGCCAACCTTTTGCCCACTTCCCTTTTGGGGAACTTTAAA…	AACCACTACCGCTCCACTTTTGATCCAACGGTCTTGTAATAGTGACCGCTGATATCGCCGTCGTCACTGTAGCCACGACTGGCAAAGCTGGTGATCGAATCGATCCCCCGCTGCTCGTCGGGCTTCGACAGCGCAAAAAATCGGCATCACGCACGCGGGTGGTGGCGGCCGCAGCGCGCGCGCGCGTTAGCTTCAGCTGGGAGGCGCAATGCGCGTCGTCGTAGTACGGTCGAGTCGATGGCGCCCCAGGCGATGTGACGGCCAGTGCGCCCCGCGACCGCGCGTGCCGTGTGGCCACCAGCGCCTGCGCCGACCAATGTCATGTACGCACGCAACGAACAACTAGTAGTACTAAACCCCATCGACGCGACGATGCAAATATCGGATCAGATCGCCACT…	GCGTGGCCGCTGAGCATCGACCAACGCAGATCAAGGGGCGGTGCGGCCGGCGAGCTACGGGCAGCGCAAACCTAGGGGCGGTGTGGCCGACGAGCTCTGACCGGCGCGGATCGAGTGGCGCGCAGCCAGTGAGCTCCAGGCAGCACGGATCGGGGGTGTCTTGGCTGACGAGCTCCAGGTAGCGCGGATCGAGAGGTGGCGCTCCTCCAAGGTGCAGGCGACGAGCTCTCCAGCCATCGCGCCNNNNNNNNNNNNNNNNNNNNNNNNNNNNNNNNNNNNNNNNNNNNNNNNNNNNNNNNNNNNNNNNNCGGACAGGAGCGAGGATTCCATCACCGCGCAAATCGCTTGGAGGAGCCGAGCTCGACGGGGTGGCGACGGTGGTTTGGAACGCCCTCATTC	GTACTGCAGACAATCCCCACTGCAGCTAATTAGCCAAAATTATTATCATTTAATCACTCTTTAGCTGAGGTGTTTAATGATACCTCTTTGTTTGCGAGGCGCACGTGTATAGAAGAACTCGGCACGGGCGAGAATGCAGCAGAGCGGCAGCAGGAACAAGTACGGCTTCCTTCCATGCATAGGTGGTGGTACAAGAGTACACTGTATACTCCTGACTCTGTCTGGTGGTCTCGCCTTTCTCTGTTTCTCACTGTGTTCTTGTTTGTC
>Chr1:12154159-12154577	>Chr1:10169083-10169540	>Chr1:11704879-11705221	>Chr1:11168115-11168377
GATCGTTCTTATCCCTTTGCTCTCACCCCGCTACCCCCTTCGNNNNNNNNNNNNNNNNNNNNNNNNNNNNNNNNNNNNNNNNNNACACATCCCCGGCCCCCTCCTCCTCCTCCTTTGCATCCCCCCTCCAGATCAGCGGTGGTGGTGCTACTGCCGGTGGCAGCAGCGGTGGAGGAGGCTCGCAGACGGTGGGTGGTCTCCACGGCGACGAGCGTTGGCAGCCTCCCTTCAACCGTAGGAAGCCTCCATGGTGGCGAGGTGCGGCCTCCCCTCCGCGGGGCCCGATTAGTGGTGGGCAGCCCTCTGGTGGGGCTCGGTGGGTGGCTAGTGGCCTCACTAGTGGCGGGGCGCGTGCGGGCGGCCTCCACAACGGTGCGGCAGAAGACCTCCCAACGACGG…	GGGATTAAACTAACTAAGACACAAAGGGAGATGCAGCGGCCGGTGAGCCGGACGAAGCCGCCGCCGACGACGAGAAGAGTTGGTAGGAGTACGGGGAGAGGCGGCAAGTGGACAAAGGGAGCAGAGGCAAGAGGGGTGGACACGCGGGAGGCGGCTTATTTAGTTCAAAGCCGTGAACCATAAATTGCTGGAGATAGACTAGTTTAATGCGGATCTAGGCGAACTGCTACACATGCATGTGGGTGCTGGATATGTATTACTGTATTTATTATTCGGATCGATCGATCCATGGAGGCATGGACGCCTCGCCACTCCCGCGTGTAGCAACGTGGAAGAACACTGGTATAGACTGGTAGTAGTAGTAGGAGTGCACCGATGTGCTCGCGTGCTCGCGCGCAT…	NNNNNNNNNNNNNNNNNNNNNNNNNNNNNNNNNNNNNNCTATGCTATGCTACCTCCATGTGCTCACGACGCTCTAATACATATTCCGATGAGCAGTTGCCAATTGGCCGTATTGGTATGCAGTCACGGTCATCGGTACTTAAAATCTCTTCATCTGTACTTCGGTTGATTGCGAGACGTACTGATAGTTGTGAGGTACCTATCGTAGGGACTATTGTTATATAGTGTAGGTGCTGTTTGACTTATTCCCACTTATAAGTTCAATCTTTATCACAAATATTATCATTGTACGGATAAGGTCTATCCTTGTTAGTAATATCCTGAAATACCGCATACCTAATAT	TTTCTTTTCTTTTTTTTTTTTTGGGTATACATCGCATTGTGTGTGTATGCTAGTAGTAGCTTTGTTGCTGTTGGGAGAATGGAGAGAAACCGTGTGCGTGTAACAATGGTGTTCTTGTGAGAGGTCAAATCGTGTCCATGCAAATGGGGAGCAGGAGTGTCAGAGGGAGAGGGAAGGGTGGAGTAAAACCATTGGGAAGTTGCTTGTGTAGGGTTTTGTCCAAGGTTTGTAGGCTTCTTTCTCTCCTTTTTTTTTCTCTCTG
>Chr1:12249631-12249835	>Chr1:10196855-10197253	>Chr1:11704890-11705227	>Chr1:11328871-11329136
CACTTTTGCAAGTTTAGGGGTCAAAGATTTCCAATATTACCATTTAGGGATATGATTTCAATACGACGGAAAGATGAGGGATGTCAAGTGGGCTTAAAAATTGGACGGCCTAGCAATGGTACTAGGCCACAGAATTTGGGCTGGGTTGGGTTTAGGGCTTTAGGCTTGGGCCAGGCCACCCAATCATTTTGCGTGTAAGATCAA	AATCTCAGCTGTTGGTGATAAATATATACTAGGATTTATAGATAGGATTTCGGTTCAGGGATGAAATTTCACCTGACGACAAACTAAGGGACCTAAAGGAAACTTATTCCAAATTGAGAGCTCTCTCTGGAAAGTGGTAGCTTCCATGGGCCGCAGTTGCCAGAGCCTATAGGTCGAAATTAACAGCGTACATGAGCTGAAATTTCCAACGCACTTGGCCCGACATTGGCAGCGCATATGGGCTAAAATTGCCTGCGCATATGAGCCAAATTTAAGAGAGCGCATAGCCCAAATTTAGAGCATGCATGGGATTAGGATCGGATGATGAAACGCAAAATCTATTTCGAGAGGCATCTCGATTTATACTTAACGAGCGACACGGACAATTACATGAGAAG	NNNNNNNNNNNNNNNNNNNNNNNNNNNCTATGCTATGCTACCTCCATGTGCTCACGACGCTCTAATACATATTCCGATGAGCAGTTGCCAATTGGCCGTATTGGTATGCAGTCACGGTCATCGGTACTTAAAATCTCTTCATCTGTACTTCGGTTGATTGCGAGACGTACTGATAGTTGTGAGGTACCTATCGTAGGGACTATTGTTATATAGTGTAGGTGCTGTTTGACTTATTCCCACTTATAAGTTCAATCTTTATCACAAATATTATCATTGTACGGATAAGGTCTATCCTTGTTAGTAATATCCTGAAATACCGCATACCTAATATTATATG	NNNNNNNNNNNNNNNNNNNNNNNNNNNNNNNNNNNNNNNNNNNNNNNNNNNNNNNNNNNNNNNNNNNNNNNNNNNNNNNNNNNNNNNNNNNNNNNNNNNNNNNNNNNNNNNNNNNNNNNNNNNNNNNNNNNNNNNNNNNNNNNNNNNNNNNNNNNNNNNNNNNNNNNNNNNNNNNNNNNNNNNNNNNNNNNNNNNNNNNNNNNNNNNNNNNNNNNNNNNNNNNNNNNNNNNNNNNNNNNNNNNNNNNNNNNNNNNNNNNNNNNNN
>Chr1:12364230-12365602	>Chr1:10196902-10197193	>Chr1:12183769-12184117	>Chr1:11378290-11378880
GGTAGATAGCGAGAGAGAGACCCCCCTCTCATGGTCATCATCTTTATCTTCTTCCTCAGGAAGATGCCTTCTCATACTTGAGCGGCTTGACAACCTCCCATGTGAAGTCGGGATCCTCGCGGCCGAAATGGCCGTACGCCGCGGTCTTGATGAACCGGTTGCCGCCCCTCTTGAGGTCGAGGTTGATGGTCATCATCCCGGGCCTGAAATCGAAGTTCTCCTTGACGATCTTGAGGATCTCCTTGTCGGGGATCTTGCCGGTGCCGTAGGAGTCGACGAACACGGAGAGCGGCTCGGGGACGCCGATGGCGTACGACACCTGCACGATGCAGCGGCGGGCGAGGCCGCTGGCGACGATGCTCTTGGCGGCCTGCCTGGCGATGTAGGCGCCGCTCCGGT…	TTTCGGTTCAGGGATGAAATTTCACCTGACGACAAACTAAGGGACCTAAAGGAAACTTATTCCAAATTGAGAGCTCTCTCTGGAAAGTGGTAGCTTCCATGGGCCGCAGTTGCCAGAGCCTATAGGTCGAAATTAACAGCGTACATGAGCTGAAATTTCCAACGCACTTGGCCCGACATTGGCAGCGCATATGGGCTAAAATTGCCTGCGCATATGAGCCAAATTTAAGAGAGCGCATAGCCCAAATTTAGAGCATGCATGGGATTAGGATCGGATGATGAAACGCAAAAT	NNNNNNNNNNNNNNNNNNNNNNNNNNNNNNNNNNNNNNNNNNNNCATCAGATAAAAAGAACTCACGCAAATGCAGCCGACGACTGAGCAAGCACGCCTATCGCCGTCACCCCTCCGCTTGCATCTTTCATCTTGTGATCGCTGCCCTCTGTGAGATTTGGTCCCTGCCTTCGGGATCTAGCAGGGTGACATCATCTTCGGTGGAGTGGCCGTTGGTGGCATATCGATCGTTGGGGTGCTGCGGTAGCTAGTCACCATCAGATGCAGGGTGGACCAATAGAACAAAATGAAAGAGGAGTATCACTCGCTTCATGTTAACGTGAGAGTGGATTCTAATCCCTCGACGAAA	TGCTTACGAATGCAAAGAAAAAATATCTCACACGAAGAAGAAGCCAAATTTGCTGCACGCAAGTATCACATACGAGAAGAAGAAGAAGTCAAATTTGCTGCTAAGACCTACGACGCGCGGGGAACGAAGATACCGGGACCAGAAAACGAATCAGAAATACCACCCAGGTTCCGTGACTTGGTGGACTCTTGTCACGTGCTGACCATGGGACAGAGCACACCAGGCAGGCTAGCTACGAGTAGCTAACTTGCCGCGACTTGGGAAGCCAACTCCCGCCTCGCCACCACCTCCTCCTTTTGTCTCCGTGCCACGGGCATGCGAACCCCCGCGGCGCCGTGCGCGCGCGCGTGTCCGCCGCACGTCGCGACGCAACAGCAAGCGGCAGCCCACGCGGAGAGC…
>Chr1:12364364-12365550	>Chr1:10213861-10214299	>Chr1:12379574-12379860	>Chr1:1140640-1140955
TACGCCGCGGTCTTGATGAACCGGTTGCCGCCCCTCTTGAGGTCGAGGTTGATGGTCATCATCCCGGGCCTGAAATCGAAGTTCTCCTTGACGATCTTGAGGATCTCCTTGTCGGGGATCTTGCCGGTGCCGTAGGAGTCGACGAACACGGAGAGCGGCTCGGGGACGCCGATGGCGTACGACACCTGCACGATGCAGCGGCGGGCGAGGCCGCTGGCGACGATGCTCTTGGCGGCCTGCCTGGCGATGTAGGCGCCGCTCCGGTCGACCTTGGTCGGGTCCTTGCCGGAGAAGGCGCCGCCGCCGTGCGCGCCCCATCCGCCGTAGGTGTCGATGATGATCTTGCGGCCGGTGAGGCCGGCGTCGCCGTGGGGCCCGCCGATGACGAAGCGGCCCGAG…	NNNNNNNNNNNNNNNNNNNNNNNNNNNNNNNNNNNGGTAATTCCATCACGAGTAAGAATGAGGAACGAGTAATAGACTTATTCGAACCAACCTGCTGATAAGAAACAGAAGAAGAAACCAAACGGCCCGGTCCGTCAGGGAGCAAACCAGCGAGCGCCTGCAAGAAACCGGCCCGACAGTATATGATGGGCCGAAATCTCGTGACAGCCCGGGGCCCATGTAGTGTGTCGCCGGCTTGCGTCCGCCGCCGCCGCCTGACCGAAAGCGACGCAGCCATGGCCGGAGCTGCTGCCGATCGCCGCCGCGCTCCCCTCCCCTTTCCCCACATTCCGGNNNNNNNNNNNNNNNNNNNNNNNNCTTCTCGCTCTCGGTGAGTGCTCTCCTCCTCCTCCTCCTCCC…	NNNNNNNNNNNNNNNNNNNNNNNNNNNNNNNNNNNNNNNNNNNNNNNNNNNNNNNNNNNNNNNNNNNNNNNNNNNNNNNNNNNNNNNNNNNNNNNNNNNNNNNNNNNNNNNNNNNNNNNNNNNNNNNNNNNNNNNNNNNNNNNNNNNNNNNNNNNNNNNNNNNNNNNNNNNNNNNNNNNNNNNNNNNNNNNNNNNNNNNNNNNNNNNNNNNNNNNNNNNNNNNNNNNNNNNNNNNNNNNNNNNNNNNNNNNNNNNNNNNNNNNNNNNNNNNNNNNNNNNNNNNNNN	NNNNCATGTTGTTCTCCCCGATATCGGTGCTCATAGAATCAACTAGCCGCGCGGAAGCTTCGCTCGTGGTGTTGCTCACGAAGTCGAGGGGAGAGGAAGAGGAATAATGTAGGGTCAGGGATTCAGCATGGCTATGTTTATCTAAATCACGACAGACCATCACCGTTTGATCGAATACGGCGACTCTCAGCGCACCTACGCCGACTTGAGCCGTAGCCTACCACGTAGGTCTGTGCACTTAACAGTCGCGGTGTGAAAAAGATATATGGCAGGGTCGTGCTTCTAATTGTGGGCTTATTTATGTTTTGCTTATTC
>Chr1:12412021-12412348	>Chr1:10213867-10214326	>Chr1:12713749-12714090	>Chr1:11576209-11576575
NNNNNNNNNNNNNNNNNNNNNNNNNNNNNNNNNNNNNNNNNNNNNNNNNNNNNNNNNNNNNNNNNNNNNNNNNNNNNNNNNNNNNNNNNNNNNNNNNNNNNNNNNNNNNNNNNNNNNNNNNNNNNNNNNNNNNNNNNNNNNNNNNNNNNNNNNNNNNNNNNNNNNNNNNNNNNNNNNNNNNNNNNNNNNNNNNNNNNNNNNNNNNNNNNNNNNNNNNNNNNNNNNNNNNNNNNNNNNNNNNNNNNNNNNNNNNNNNNNNNNNNNNNNNNNNNNNNNNNNNNNNNNNNNNNNNNNNNNNNNNNNNNNNNNNNNNNNNNNNNNNNNNNN	NNNNNNNNNNNNNNNNNNNNNNNNNNNNNGGTAATTCCATCACGAGTAAGAATGAGGAACGAGTAATAGACTTATTCGAACCAACCTGCTGATAAGAAACAGAAGAAGAAACCAAACGGCCCGGTCCGTCAGGGAGCAAACCAGCGAGCGCCTGCAAGAAACCGGCCCGACAGTATATGATGGGCCGAAATCTCGTGACAGCCCGGGGCCCATGTAGTGTGTCGCCGGCTTGCGTCCGCCGCCGCCGCCTGACCGAAAGCGACGCAGCCATGGCCGGAGCTGCTGCCGATCGCCGCCGCGCTCCCCTCCCCTTTCCCCACATTCCGGNNNNNNNNNNNNNNNNNNNNNNNNCTTCTCGCTCTCGGTGAGTGCTCTCCTCCTCCTCCTCCTCCCGTTCCC…	NNNNNNNNNNNNNNNNNNNNNNNNNNNNNNNNNNNNNNNNNNNNNNNNNNNNNNNNNNNNNNNNNNNNNNNNNNNNNNNNNNNNNNNNNNNNNNNNNNNNNNNNNNNNNNNNNNNNNNNNNNNNNNNNNNNNNNNNNNNNNNNNNNNNNNNNNNNNNNNNNNNNNNNNNNNNNNNNNNNNNNNNNNNNNNNNNNNNNNNNNNNNNNNNNNNNNNNNNNNNNNNNNNNNNNNNNNNNNNNNNNNNNNNNNNNNNNNNNNNNNNNNNNNNNNNNNNNNNNNNNNNNNNNNNNNNNNNNNNNNNNNNNNNNNNNNNNNNNNNNNNNNNNNNNNNGGTAGGGGTG	TCCGGCCCAAAAGTTCACAATCTAGCAGTTAGCAAAGGCGCTGTCGTGCTCTGCCATTCTTTCCCCGGGCGTTCTTCTCCGACCCCCAATGCCTTCGCTTGTAAGCTTCGTCCTATATACTCCTATCCCATATTGACCGTCCTATACGCCTCCTCCTAGCGATCAATCGTCAAGGGCTCGACGCAGGTGAATATGCAGCAGCATACTCCGTATACATCCTACACTGGCTTCCGGCCTTCATCTTTCCTGCACTTCCCGTGTACTAGCATCATGTATGGAACTATGGATGCTACAGCCAGCAGCACGGCTGTGCCTGTCTTCCTCCACGACCTATATTATGGCACCACGATTTTCATAAAAAACAGT
>Chr1:12859055-12859420	>Chr1:10332952-10333349	>Chr1:13885507-13885767	>Chr1:11600925-11601440
NNNNNNNNNNNNNNNNNNNNNNNNNNNNNNNNNNNNNNNNNNNNNNNNNNNNNNNNNNNNNNNNNNNNNNNNNNNNNNNNNNNNNNNNNNNNNNNNNNNNNNNNNNNNNNNNNNNNNNNNNNNNNNNNNNNNNNNNNNNNNNNNNNNNNNNNNNNNNNNNNNNNNNNNNNNNNNNNNNNNNNNNNNNNNNNNNNNNNNNNNNNNNNNNNNNNNNNNNNNNNNNNNNNNNNNNNNNNNNNNNNNNNNNNNNNNNNNNNNNNNNNNNNNNNNNNNNNNNNNNNNNNNNNNNNNNNNNNNNNNNNNNNNNNNNNNNNNNNNNNNNNNNNNNNNNNNNNNNNNNNNNNNNNNNNNNNNNNNNNNNNNNN	ATGAAACAACAGGGTCTAAAACGAAATTAAGCATAGCAAACCTTCGCGGAGTGAAACCCACAATTTTAATTGGGCTGGACCGTGCGAACTCGCACCAGTGAAAACGAAGGTGTGTTGGCGTATGGAAACCACACGAGACAGCCCACAAGTACGGATAACCTGGCTGGCGCCGCCGGTGCTGATTAGATGCGACGGAGAGATTGGAGCGATTGCAACCTACCGCAAGTCCGAACGTGTTGGAAGAGAGTAGTGAAAGGAGACGCAAAGCCGGCGGCCGGTGGAGGAAGGACGGACGGAAATCACGTGGAATTCAAGGAGTGTAATAATAGACGCGATTGCCCTCTCCGCCCATATCGATATATCTTTATTTCGAGCTACTTTTGACTTTCCATCTGAT	GTTTTCAACCTAGGTCCACCTTAGGTGGAGATGGAAGCGGAGATAGCAGGAGTGATGAGGCGGAGGAGAGGCATGCCAACGGTTTGGGTGCTCGAGGGGTCGAGGTCCACGGCCCGGACGAGCTCTCGCGCCACCGCGGATATGCGTCCGTGTCGCCGACGACCACGCTGCCCATGAGCCTGAGCACTTGCTCCGCAGTCGCCACAGTCACCAAGCTTTTGTGACACTGTTGCCATCGTGGATCCGAGCACCTGATGCCG	NNNNNNNNNNNNNNNNNNNNNNNNNNNNNNNNNNNTAATACTTGTGAATTGTGAACAGCTTACTGGTAAATGAATGATTGAACACGTACAATATTATAGTACTTTTGCAAATGGTAAAATCAAATGAAACAAAAAGGGGCCTGAGCTTTTAGAAATGGAGGGAATTTCCAAGAGGTAGCTAGAGAGATAGGCATGGCTCTTTTGCCTTTGCATCAACGTCTAGCACTGTGAAACCGATAGGAAAAGCAACCTTGTGGCAATAATTGAGGCTCGGGCGACAAAAACTTACGTAACGGCAGCGTTGACGCAAAGATTCCCCACAAGCTGATCGAGAAGAAGGCAGTACACAAGTGACACACCAGCAGTTCAGTTCAATCCAAAGGCACAGTCTCAGCAATC…
>Chr1:12934042-12934382	>Chr1:10374794-10375393	>Chr1:14066138-14066387	>Chr1:11600947-11601460
NNNNNNNNNNNTCCCCTCTTCCCCCATCTCTTTCAGTCGGAGTGTTGCCTTGCCCCCATGGACCCTGACGATGGGACAGGCGGTGAGCTCCATACCTCGCTCCCCTCCTCTAGCTCCCTCTTCCTCGGCACCCCGTGCCAATCCCCCTCTCTCCTATTGATCTTGAAGAGGAGCGGCGGCGGTGCCCTCCCCACCCCCACGGACCCTGATGGCGAGGCGGGCGGCGGCCGGCGTGCGGAGGAAACCGCAGCTGCGCCATGTTCACCTCTATCTCCAGTTCCAAGCTTGGAATGGTCAGCACTGAGCACCATCTGCAGCTCTTCCCGGCGAGGATTCATCG	CTGGCTACCAATCAGTTGCTTCTCATAATCTTATACTCACCAAACAGGCTCATAGATCACAAAAGAGATGCAAACTATTCAATGCATTTCCGCTGAAGATGACACTGTGCATAGAGCAGTGCAGTTTGTCAATACCTGCATGTGCAGTGGACTAGTTGGTGTACGTGTACCCCCCCTCCCTACAAAGAAAAGTTCAATGGTTCCCATGGGATAATCCAATTTCAGCATGGCCCCAAGGACCCCAACAAGAGCTCTTTTCATCACGTGACATGTTCAGTTAGTTGTTCATCACTTGGAACCAAAGTGGCCAAAAAAATGATAGATATTTCGACAGAGACAGCCCGTACAGAAAGGCAAGCTGACAGTGTCCTTCTCACTGATCACTAGCCAAGGTAGATC…	ACCGTGTCCTTTNNNNNNNNNNNNNNNNNNNNNNNNNNNNNNNNNNNNNNNNNNNNNNNNNNNNNNNNNNNNNNTGCATCAACTCGGCATCACTTTTGTGATGATTGCTACACGGCGCGAAAGGACCAACCAAAGTGGTGGCCTCATCACCAACGACGTCCTCTAACATATACAAGACGTCTCCAATGGCATCCTCTGACATCTACAGGGTGCAAGATGCTCACAATTGCAGTTTTCTCTTCACACCAT	NNNNNNNNNNNNNTAATACTTGTGAATTGTGAACAGCTTACTGGTAAATGAATGATTGAACACGTACAATATTATAGTACTTTTGCAAATGGTAAAATCAAATGAAACAAAAAGGGGCCTGAGCTTTTAGAAATGGAGGGAATTTCCAAGAGGTAGCTAGAGAGATAGGCATGGCTCTTTTGCCTTTGCATCAACGTCTAGCACTGTGAAACCGATAGGAAAAGCAACCTTGTGGCAATAATTGAGGCTCGGGCGACAAAAACTTACGTAACGGCAGCGTTGACGCAAAGATTCCCCACAAGCTGATCGAGAAGAAGGCAGTACACAAGTGACACACCAGCAGTTCAGTTCAATCCAAAGGCACAGTCTCAGCAATCATGCTGCTACGTACGACATGTT…
>Chr1:13114159-13114441	>Chr1:10396444-10396709	>Chr1:14152787-14153026	>Chr1:11601063-11601406
NNNNNNNNNNNNNNNNNNNNNNNNNNNNNNNNNNNNNNNNNNNNNNNNNNNNNNNNNNNNNNNNNNNNNNNNNNNNNNNNNNNNNNNNNNNNNNNNNNNNNNNNNNNNNNNNNNNNNNNNNNNNNNNNNNNNNNNNNNNNNNNNNNNNNNNNNNNNNNNNNNNNNNNNNNNNNNNNNNNNNNNNNNNNNNNNNNNNNNNNNNNNNNNNNNNNNNNNNNNNNNNNNNNNNNNNNNNNNNNNNNNNNNNNNNNNNNNNNNNNNNNNNNNNNNNNNNNNNNNNNN	NNNNNNNNNNNNNNNNNNNNNNNNNNGATAGGCCACGGAAAGGGGCCTAATACCTGGCGCGATATACTTGCTGCCTGCCTAGACTGCGGAGGGATGCCTTTAATTTATGAATAAGTTCACCTGTCATCCCTTAACTTTACACCAAGTTTGTTTGACATCCTTATCATTAGTACATAAATCTTCTCTTCCTAAACTGTACAAAACTGTGCATTTTAGGTCCCATAGCAGTATGGATATCCGGTTTCGCTGACGTGACATCCTAGTC	NNNNNNNNNNNNNNNNNNNNNNNNNNNNNNNNNNNNNNNNNNNNNNNNNNNNNNNNNNNNNNNNNNNNNNNNNNNNNNNNNNNNNNNNNNNNNNNNNNNNNNNNNNNNNNNNNNNNNNNNNCCGCGGAGGGGTTCGGATGGAGGGGAGGCGATGCCGAGGACGGCGTCGCCGGCTCGCCGCTGCGATGCCGGAGGTGGTGGCGACGTCGGCCGGCGCACAGGAGGAGACGCGGCAGAGG	GCCTGAGCTTTTAGAAATGGAGGGAATTTCCAAGAGGTAGCTAGAGAGATAGGCATGGCTCTTTTGCCTTTGCATCAACGTCTAGCACTGTGAAACCGATAGGAAAAGCAACCTTGTGGCAATAATTGAGGCTCGGGCGACAAAAACTTACGTAACGGCAGCGTTGACGCAAAGATTCCCCACAAGCTGATCGAGAAGAAGGCAGTACACAAGTGACACACCAGCAGTTCAGTTCAATCCAAAGGCACAGTCTCAGCAATCATGCTGCTACGTACGACATGTTTCTTATCCTAGCTAGCTACCATGTACAAGAAATATCCGGTGGATAACCTTTATAATCCAA
>Chr1:13594038-13594412	>Chr1:10400429-10400852	>Chr1:14210749-14211189	>Chr1:11601063-11601450
NNNNNNNNNNNNNNNNNNNNNNNNNNNNNNNNNNNNNNNNNNNNNNNNNNNNNNNNNNNNNNNNNNNNNNNNNNNNNNNGCCACGCTCTAAAGGGCCTCAAGCTCAGATTCGTCTTGTAATCTGGCAAAGCAGCAGCCGATCGAAACGGGCGAGCCGAGACGCACGAGGCGGGGCTAGCCGCAGGCGCCAAGGCCGCCCTCCACACCGCAGAATAGTTGGGCAACTCGGCGAAGAAATTTCCAGCGTCTTCCACCTCGACGTAGCCGGCGAGCGGCCACCTTCGCGAACCTGGGCCACATCGGGAACGAAGGCCATATCTATTCCGCGGACGTGCGACCTCAGCACCAGGCAGAACTGCAGAGCTAATCTCTTC	GCCTGCAGGTTTATGGATTGTGACTGAGTACACGTCTGGTTAGTCGTTCATGGATGCAGCTAGATTCTAGCTTACTTACATAGCTTATTATGACTTAATTATTTAATTTGTAATTACCCTTGCTTGATGCGACTGCACACATATCTGCATGCATGCATGGAGCGTGTACGTACCGCCCATCCGCGTAGCTTTTTGACTCACCGGCCATTCGTTGACCGAGCCACGTGTAATCTGACACGTTTGTTTAGTGATCAAGTTTAAGTAGGGGAGGACTCAGAAATGGACCTAGACCCAGACCACTTCATCAGAATTTTAATTAGAATCTTAAAATGCTCGATGGACCCTTTCGTTATGGGCCCTGAGGCGTGGACCAGGTGACAGGGTGTTGATCCGCCCCTG…	CCAAGGTACATAAGTAGTGATGGACAATCAAAATAATGCAAGACAAGCTGCTAAGTAAATATATAATGCAAGACAAGCTTATAACTAAATATGTATATGTAATATGTAGTACATATATACCGTGTGATCCCTTCCAAGTGTGCCACCCCATGGGCCGACAGCAAGCTCATTCCCATCCTTGTCCTCAAAGTTGAAACTGATGCAGTCGACGGTGTCTATGCTCCCAACCGTCACGGACTTGAGGGACACAGGTGCCACATCAATATCACGCATGGTTCCATTGGTTGTTGCACCAAACATCCCGATCTTAACAACCCCGTCCTTAATTCTCCACATAATCAAGATAAGATAGTACATAGTGTTATTACCAAACTAGTTCCATCGTCCACTATTTTTAGG…	GCCTGAGCTTTTAGAAATGGAGGGAATTTCCAAGAGGTAGCTAGAGAGATAGGCATGGCTCTTTTGCCTTTGCATCAACGTCTAGCACTGTGAAACCGATAGGAAAAGCAACCTTGTGGCAATAATTGAGGCTCGGGCGACAAAAACTTACGTAACGGCAGCGTTGACGCAAAGATTCCCCACAAGCTGATCGAGAAGAAGGCAGTACACAAGTGACACACCAGCAGTTCAGTTCAATCCAAAGGCACAGTCTCAGCAATCATGCTGCTACGTACGACATGTTTCTTATCCTAGCTAGCTACCATGTACAAGAAATATCCGGTGGATAACCTTTATAATCCAAATTTCATTTTGTATATGCAACTTTTCTAATCTTGGTTTACATGC
>Chr1:1372123-1372768	>Chr1:10401911-10402190	>Chr1:14677534-14677881	>Chr1:11771551-11772008
NNNNNNNNNNNNNNNNNNNNNNNNNNNNNNNNNNNNNNNNNNNNNNNNNNNNNNNNNNNNNNNNNNNNNNNNNNNNNNNNNNNNNNNNNNNNNNNNNNNNNNNNNNNNNNNNNNNNNNNNNNNNNNNNNNNNNNNNNNNNNNNNNNNNNNNNNNNNNNNNNNNNNNNNNNNNNNNNNNNNNNNNNNNNNNNNNNNNNNNNNNNNNNNNNNNNNNNNNNNNNNNNNNNNNNNNNNNNNNNNNNNNNNNNNNNNNNNNNNNNNNNNNNNNNNNNNNNNNNNNNNNNNNNNNNNNNNNNNNNNNNNNNNNNNNNNNNNNNNNNNNNNNNNNNNNNNNNNNNNNNNNNNNNNNNNNNNNNNNNNNNNNNNNNNNNNNNNNNNNNNNNNNNNNNNNNNNNNNNN…	GTTTGGAATATCGGCGCAGAAAGTAGATTTCTAGCAAGCAAAAAAGGCTATAACTAAAAACCTCATGCTCTCGACCTCGATCTGAAATTCAGGTGTTAGGCATGCCAATGAACGCGCAAGAGACGGTCAAGAAAGCTAGCATGCATGCATCCAACTTTACTGCTATTTTGCCCGTGGGTCGTTTAATTTCCTGCACTTGCTGGGCGAGACGAGCTAGCTAGCTAAGGTAGCTCCTGTTGGCTGCGTGGCTAGTTGGCTGGCCTACCGGAGATTATGCAG	TATGATAGACAACATATATATTTTTTGAAAGTGTTTTTTTACAATCATAGTTCGAGAGTGAGGACTGGGAGAGAGTACGTACTGGGTCTTATGATGCAAACAAAAGGCCATTGTCAGCGATGATGGAAGAGGGGTAATTAGGAAGGGGACAATCGATGGCTGCGAGGGCACCTAATAATCAATCAATAGATAGAAGAGCTAGCTCCACAATCATGCAGTGCCAATGTAGTAGTACGAGACTGGTGCAAAAATCTCAAGATAGACGCATGACGGCCTGGCCCAGCAATTAACGACTAANNNNNNNNNNNNNNNNNNNNNNNNNNNNNNNNNNNNNNNNNNNNNNNNNN	CCAACGGACGCACGAACTAAGTAATCGGCTACAATTTTTCTCCAGTTTTATTATAGTTATACACATGTAGTACTACTAGCCAAGCGACAGGGACTCCAAAGTAACTGGAGGAGCTCTCTAAAATAACTGGAGTAGCTCTCTAAAGTCAGCAGATCGATCGCTGCACGTACAAGCTGGTACACATGTATTGGGCTGGTGCGGCACATGCACCAAGTGTGTCCGTTTCAGGCTTGGCAGTTACAGGCCTGCTGCATNNNNNNNNNNNNNNNNNNNNNNNNGCCACTTTTAAAGCTGCACCGGTCCCTTTTACAGAAACGGCCGATAGACCTACTGCGTCAGTTGAATGTAATGTGCAACGAGCTATGACTACGACGACCAAACAATGAAGCAGCAATGTAT…
>Chr1:14018714-14019125	>Chr1:10401982-10402331	>Chr1:14677546-14677878	>Chr1:1194348-1194684
AGTGTTCCTCCTATGGCACCACAATTCATGAGGCCGCATGGTAACATCAACGAACAATATCAGCAGAATTCGTCCAGCCTGTATGCTGCGCCGCAGCGTAGGACTGCCGTGCAGGCTGTCCAAGACAGCATGAACTTTACCCTGTTCCCGCAGGCTCCAACTGGCCCTAATTCAATGGAGACGGAGGATGCCGGAGGCAACCAGTTCTATGCCTGGGAGAGGGACCGCTTCGCCCCTTACCCGCTAATGCCCGTAGATTCTGAAGCAAACTGGTGGGGCAGCACGCCGCAATCCCATGGCGTGACGGATCATTCAGCTGCCCCCGGTAGGAGGCTATTTGGTCAATGGATCGGCGCCGGGAGGTCGCCACCGCCGCCTCCACCGCCACCAGCGGACAAC…	CGACCTCGATCTGAAATTCAGGTGTTAGGCATGCCAATGAACGCGCAAGAGACGGTCAAGAAAGCTAGCATGCATGCATCCAACTTTACTGCTATTTTGCCCGTGGGTCGTTTAATTTCCTGCACTTGCTGGGCGAGACGAGCTAGCTAGCTAAGGTAGCTCCTGTTGGCTGCGTGGCTAGTTGGCTGGCCTACCGGAGATTATGCAGAGTATACTTTTGAATCATGCTTATCGATAAGAAAAAGGCTTGATTCGGATTAACATTCAGAGCGGAGGCTTGATTTGACGACGTTCAAATCTCGCGCACCATCGAGCACGTACACATATATGCTCACCGCTAGTATCTCGT	CATATATATTTTTTGAAAGTGTTTTTTTACAATCATAGTTCGAGAGTGAGGACTGGGAGAGAGTACGTACTGGGTCTTATGATGCAAACAAAAGGCCATTGTCAGCGATGATGGAAGAGGGGTAATTAGGAAGGGGACAATCGATGGCTGCGAGGGCACCTAATAATCAATCAATAGATAGAAGAGCTAGCTCCACAATCATGCAGTGCCAATGTAGTAGTACGAGACTGGTGCAAAAATCTCAAGATAGACGCATGACGGCCTGGCCCAGCAATTAACGACTAANNNNNNNNNNNNNNNNNNNNNNNNNNNNNNNNNNNNNNNNNNNNNNN	CTAATGAATTGCCTGTGGAATCAGAAAACGATAATCTAATCCTGATTTAAGTAAAGCTATGGACTTTATTTCTAGATATATTGTGCTTGCTGGACTCTGCCCGCTTGATTATTTGGCCTCACGATCTTGATCCAACGGTTTCCGTGAGCCCAACAGGGGTCGGAGAATAACTCTCCGAACCCCCGCGTGGCCTCCGCCTCCGACCCATCTTGACCGCACGTTCTTGATCCAACGGTTCCTGTCAACTCAGCAGGGTACGGGGCATTATTCTCCGAAGTCCGAACCGGGCACAATTTTTGACAATTTGACCCTTTGAAAAAAATAATTTTACAAATG
>Chr1:14162004-14162160	>Chr1:1054239-1054697	>Chr1:14694737-14694974	>Chr1:12084100-12084570
NNNNNNNNNNNNNNNNNNNNNNNNNNNNNNNNNNNNNNNNNNNNNNNNNNNNNNNNNNNNNNNNNNNNNNNNNNNNNNNNNNNNNNNNNNNNNNNNNNNNNNNNNNNNNNNNNNNNNNNNNNNNNNNNNNNNNNNNNNNNNNNNNNNNNNNNNNNN	ACAATCTAAAAAAAATGTTGAGATGTAAGTTACGGCACATCTATCGTTACCCTACCAAATCTCCGTGCACAAAAAGAAGAAAGTAAAGAAATGGGCCTAAGAAAGCCCACAAAGAGCCCATTTTAGGCCCAGTAAGAAAATGGGTGAGGTTCAGGCCCACCAAGATTTCTGCTCGATGCGCAAGCTTCAGGTGAAGGGCTGTCTCCTCCTAGGCCCAAGAAAACCTACCAAGAGCCAATTGAGGCCCATTAGTAAATGTGGCGGAGAAAGGGCTTACGTACCTATTTGGCCCAGTTTATCAATACTGTATCTCCAACGGCCCAATCGACATGACAGAGCAAAAGGCCACGACGGCCGGCCGGCGACAAACCACGGCGATGGCCGGCCGGCGACAAACCA…	NNNNNNNNNNNNNNNNNNNNNNNNNNNNNNNNNNNNNNNNNNNNNNNNNNNNNNNNNNNNNNNNNNNNNNNNNNNNNNNNNNNNNNNNNNNNNNNNNNNNNNNNNNNNNNNNNNNNNNNNNNNNNNNNNNNNNNNNNNNNNNNNNNNNNNNNNNNNNNNNNNNNNNNNNNNNNNNNNNNNNNNNNNNNNNNNNNNNNNNNNNNNNNNNNNNNNNNNNNNNNNNNNNNNNNNNNNNNN	GTAAAAAAGAGAATTGTTATATTGTAAGTAGATAAAGTGAGAAATAGTTGTATTAGGATTTGATAAAGTAGAGGTATCCTATTTTTTTTCTATTTCTATGTGTGGGATAAATGAGAAGTAAACTTATTTAGAATGGAGTAAGTACAAGAATTAGATAGAACTTAGTACCACGTACATGTACTATATGTAAACCACCGGTGGCTGCGTTTGACTGATGCCTTTTACACCACGGTCCCTGGTGAAATGACGACGTTGCCCTTGGGCCCACCGTTCAGTCTCCCTTCTGTCGAGCTCAGACTCGTTGACCAGCTCTTAATTTGGGGAAGAGAACTCGTGCACGACCTCTCTATCTTTCCGCTGTGGTTTCGCGTAATTGCAAAATGGTCCTCTTAGTTAGAA…
>Chr1:14203870-14204251	>Chr1:10550079-10550407	>Chr1:15041333-15041496	>Chr1:12084224-12084542
NNNNNNNNNNNNNNNNNNNNNNNNNNNNNNNNNNNNNNNNCCCGCCTCCCCTCCTGTCGGGCCGCCGCTCATGGCCGGATCTGGTGGAGGGAGTCGTTGCCGCCTTCTCTACCACCACCGCCCACCGCCGCCGTCCCCTCCTCCCCTCCTACCGGGCCATCGCTCCTAGTCGAATCTGGCGGAGGGCGCCGCCGCCTCCGCCTCCACCGCCGGGCTGCCACCGACGCGCGAGAGAGCCGATGGGAGGGCACGNNNNNNNNNNNNNNNNNNNNNNNNNNNNNNNNNNNNNNNNNNNNNNNNNNNNNNNNNNNNNNNNNNNNNNGCGCGGTGGGGGAATAAGAACATACGCGGCTCCCCATGCGGCTTGGCTCGGTTTTACGG	CAACTGGACTCTATTCCGAGTCTCGGAGCACGTTGGTCGTAGTCAGCGATTTATTAGTCCAGAACTTTCGTCTCCAATGATTTCACCAGATTTTGAGATTCTGATTGGCATGGGGGCCATGCGTTCGTTGGTAGTAGGTGAGTACTATACAGTACATGTTCCCCATACGGAACGGACGAGTTCATCACGCAACGGCGGCTTGCAAAGCTGCAATTGCTGAATGCTGAGACGTTGATGGCTTAGAATTCTTACTCCGTTCAGAGTTCAGACTAAGAACGGATCTCGTACTGACATCGCGTGGTCTTCTTCTTCTTCTTGTTTTTTTTAA	NNNNNNNNNNNNNNNNNNNNNNNNNNNNNNNNNNNNNNNNNNNNNNNNNNNNNNNNNNNNNNNNNNNNNNNNNNNNNNNNNNNNNNNNNNNNNNNNNNNNNNNNNNNNNNNNNNNNNNNNNNNNNNNNNNNNNNNNNNNNNNNNNNNNNNNNNNNNNNNNNNN	TATTTAGAATGGAGTAAGTACAAGAATTAGATAGAACTTAGTACCACGTACATGTACTATATGTAAACCACCGGTGGCTGCGTTTGACTGATGCCTTTTACACCACGGTCCCTGGTGAAATGACGACGTTGCCCTTGGGCCCACCGTTCAGTCTCCCTTCTGTCGAGCTCAGACTCGTTGACCAGCTCTTAATTTGGGGAAGAGAACTCGTGCACGACCTCTCTATCTTTCCGCTGTGGTTTCGCGTAATTGCAAAATGGTCCTCTTAGTTAGAACAATACTGCCAAGTCCTTAGAAGTAAGGATAATTCTTTTTTTA
>Chr1:1434425-1434827	>Chr1:10558312-10558566	>Chr1:15325169-15325624	>Chr1:12085306-12085638
AAATAGAAATTCCACCGCGACCTGCCGGCGAGCACCGTGTTCGTGTTCGGGACGTCGGCGGCGACGGCCACGTTCCCGGGGCCCACCATCGAGGCAGCGCAGGGGGTCCCACTGTCAGTGACGTGGCAGAACTACCTCCCCGCGCGCCACATCCTCCCGTGGGACCCCACCGTGCCCACCGCCATCCCGCGCCGCGGCGGCGTCCCCACCGTCGTCCACCTCCACGGCGGCGCCCACCCGCCGCAGTCCGATGGCAGCGCCTTCGCCTGGTTCACCGCCGGCTTCGGCGAGACCGGCCCGGCGTGGTCGACGCCGACGTACACCTACCCCAACGCGCAGTCCCCCGGCGTGCTCTGGTACCACGACCACGCCCTCGGCCTCACCCGCGCCAACCTCCTC…	AACCAAAAGAGTCCTATGTATTAATTTTGTGGTGTAATCTCCACTTTTGTTCCGGGCCAAGTTAAGTAACCGTAGCTATGCACAATCCAGGCCCACGGGCCACGGTTCATCTTACCCAGCTTACAATCTAGCCCTTTCCACGTGGGCCAGAGCCAAGGCTTATTTAATACTGGGCTATAGCATCGNNNNNNNNNNNNNNNNNNNNNNNNNNNNNNNNNNNNNNNNNNNNNNNNNNNNNNNNNNNNNNNNNNNNN	TATCAGCTGGGTCCACCAAACCATCGCAGCCGCTGTATTTANNNNNNNNNNNNNNNNNNNNNNNNNNNNNNNNNNNNNNNNNNNNNNNNNNNNNNNNNNNNNNNNNNNNNNNNNNNNNNNNNNNNNNNNNNNNNNNNNNNNNNNNNNNNNNNNNNNNNNNNNNNNNNNNNNNNNNNNNNNNNNNNNNNNNNNNNNNNNNNNNNNNNNNNNNNNNNNNNNNNNNNNNNNNNNNNNNNNNNNNNNNNNNNNNNNNNNNNNNNNNNNNNNNNNNNNNNNNNNNNNNNNNNNNNNNNNNNNNNNNNNNNNNNNNNNNNNNNNNNNNNNNNNNNNNNNNNNNNNNNNNNNNNNNNNNNNNNNNNNNNNNNNNNNNNNNNNNNNNNNNNNNNNNNNNNNNNNNNN…	TAATGAGCTAGAATTTTTTTTTTGGGTGATCCTGGGACCATCGGTACCACCCCTGATCCACCTGTGTTTAACGGAGCTAGATATGTGCTGAGTTGGAAGTTATAATAGACACGTTTTATACGAGCATGTTATTCCGTACTCAAAAGGCCGTGCTGCATTCATATTGAGTTGGCGCTGAGGAACAATTATTCCTCTTACGTGAAGTCATGCATAATGTAGTTTCAAAAAAAAGTCATGCATAATGCATGTCCAAATGTTTCACGAGGGGTTCCACGCATATGCGCTATACGCCTATATATATGTGTGCATGGACACGTGTATAAAATATTCAT
>Chr1:14744866-14745440	>Chr1:10558312-10558583	>Chr1:15382425-15382614	>Chr1:12102780-12103042
AAGATAGTCTTTATATATAATAAATGACCTGAAAATTTTGGGATGAAGGCAGTAGTAAAAAGAAAAAAGTTTGTACTGTACTACCTTGCAGTGGAGTGCCTCGCGGTGGCCGCCGGGGTAGAGGAGGACGAACTCGCCGGCGGCGAGCAGCTGGTAGATGTACTTGTAGGTCATGGGGACGCCGCCCCAGAGGTTGAGGAAGTCGAAGAAGTCGTGGCCCTCGGACCACGTCTTGGTCTTGTTGGGGAACAGCAGCGGGTGCGCGATCCCCCGGAGCACCCTCCCCTTCCGCCGCAGGAACTCCGTCGCCAGCGAGATGAGCTCGATCCCCAGCAGCATGTGGTTCCCCACCAGCAGCACCGGCCCTTCCTCCGGCACCCCCGCCAGCCCCCGCACCAC…	AACCAAAAGAGTCCTATGTATTAATTTTGTGGTGTAATCTCCACTTTTGTTCCGGGCCAAGTTAAGTAACCGTAGCTATGCACAATCCAGGCCCACGGGCCACGGTTCATCTTACCCAGCTTACAATCTAGCCCTTTCCACGTGGGCCAGAGCCAAGGCTTATTTAATACTGGGCTATAGCATCGNNNNNNNNNNNNNNNNNNNNNNNNNNNNNNNNNNNNNNNNNNNNNNNNNNNNNNNNNNNNNNNNNNNNNNNNNNNNNNNNNNNNNN	AGAGCAATATATTGTGCTAGCGGCCGAAGTGGACGGGGACGGTGAGATGAGTGGAGGCTGCGCCGGCTGTTAGAGCGGACGCAACAGGTGTATGACGGCGGACCGGAGGCGGCGTTGGCTAGCGACGCGGAAGCCCTTTCCTACGGGAGCAGCGTCTCGTCCCACGTGCGAAGACAAGATTGGAATTGG	NNNNNNNNNNATATTTTGAGACAGGTGATCTAGGACATTAGGCTCGAGCCCCAATTGGCCAATTGCTCCAACCATGCATGCATCTTCCCCTGTGCATGGGGTCCAGCACTCCACCCCTGTACTGCCAGACATAGACAAGCACTTATTTGAATCTAGGAAAAAAAAACCCATTGACATATAGGAGTACACTCTCAAATTTTATCAGATGATGCCCACATAATACTACACNNNNNNNNNNNNNNNNNNNNNNNNNNNNNNNNNN
>Chr1:15812416-15812989	>Chr1:10602857-10603300	>Chr1:1563973-1564414	>Chr1:12102781-12102949
ACGTGACCACCGAGAGCAAGCATAACAAGAAGCTCCTCGCGACCATCCCCGACGCGGTGCAGGGATGACTGCTTCTGCTTGACTCGCCTGTTGCTGAGTTGCTGCTACACTTGCACTGCTGCTGCGCCCTGCACCCCTTGTCTGGCTGCCTCTGCCTCTGCCTGCGCTGTGCCTGCACCCCTGGCTGTCGAGATCGGAGTTTGCTAGGGGCGTGCAGAGATGAGTAGAGTCCCGTAGATGATGGAAAGGATACAGAGATTAAGGAGCATTCAGTTCAACAACACAATCACCATAGATACATGAGTTCCCATGGATTTCAACGACAAAAGCGCCCCTGCCTCTACTGTGCACCTGATGCGCCTGCGCCCCAGAACAGCTTGCCACTGCCTGCTAGCTTGC…	NNNNNNNNNNNNNNNNNNNNNNNNNNNNNNNNNNNNNNNNNNNNNNNNNNNNNNNNNNNNNNNNCTTATTCCACCGTAATATACTGAGCTTTTCAAGGGCGCTGATGGGCCAAAGCCTGATAAGAGCCCATTTGTTTTCTTTTGTAACCAGTCCACTCCAAGCCCAGAAAGTAATTAGCCTAGGCCTAGTTAAAATCGGCAAATGAGCGTGGGCTTTTATCCAGGCCACAGCCGCCGTTGAGTTGAATAAATTNNNNNNNNNNNNNNNNNNNNNNNNNNNNNNNNNNNNNNNNNNNNNNNNNNNNNNNNNNNNNNNNNNNNNNNNNNNNNNNNNNNNNNNNNNNNNNNNNNNNNNNNNNNNNNNNNNNNNNNNNNNNNNNNNNNNNNNNNNNNNNNNNN…	AACATGATGCATGCTGCTACAATGTGACAGCATGTCCATGCAAATTTCAGTCGAATTTGAGGACAAAATCAACAAACTGTCGTAGGTGTAGCTGCAGAGGTGGTCCGGGGTGTCGATGTAGTGGAGCGGCGCCGACCAGGGGTACCTGAGCTTGACGCCGTCGGCCCAGGAGCAGAGGCTGCTCAGGTTGCCCCCGGCGTACGACGGCAGCAGGCCCCTCACCGCCGCGGCGGCCGCGTCGCTCAGCCGGCCCTGCACGAGACGAGACGATCAGATGAAAGAAGGCGAGGAGCAGATCGAGGAAGAAGACGGAAGAATGTGCGTGCCTGCGCGATCTGGCAGACGATGAGATGGCCATGGATTCCCCAGGCGTGCGAGGGAGCAGGGAAGAGCGAGGAG…	NNNNNNNNNATATTTTGAGACAGGTGATCTAGGACATTAGGCTCGAGCCCCAATTGGCCAATTGCTCCAACCATGCATGCATCTTCCCCTGTGCATGGGGTCCAGCACTCCACCCCTGTACTGCCAGACATAGACAAGCACTTATTTGAATCTAGGAAAAAAAAACCC
>Chr1:16003054-16003315	>Chr1:10712173-10712385	>Chr1:15689760-15689982	>Chr1:12103229-12103568
AACCTGCTGTGCTGCGGCGGCAGATGGGAGGAGGAGGAACCATGGAAGCATGGCGAGAAGGCGCCGAGAAGAGCGGCTCCATGGACGCGGCGCTCCAGATCGCAGCGGGGGGCCGCCGCGCCGAGCCCGCCAAGATCATCAGGGAATACATGGTAGTCGAGTCGTCGGTGGTCTTGCTGCGCTGGAGAACCGCGTGACGAGGCTCGTTCGGCTCCCCGGCGCCGGCTGGTCGCCGCGGCGAGGCCTCGCCTGGTTTTCGCG	NNNNNNNNNNNNNNNNNNNTTTCGTTAGATAGGATCATCGGATCACAAATTCATCGGCGGTCCAGAAAATTGGAGCTGACGAGTGATCGACGAGGAGTCGAGGAGTCCGTTTAGGTAAACTTGTATGGGCCTGGTTCGGCCCGTTAGAAAAGTGGGAATTCATTAGCCCCACTAGACTCCAAATCGGCCTAGTTCGGTCCATAGGAGGTCTT	ATATAATGATGATGTTGTTCGTGTCGTGTGGACCAAATTAAGCCAAAGCAGTGAATCAGTATGGTCGATCTCGGACGGTGGTTGTGTGTACTTGTGTGTTGGCCCAGCAGCCACGAGGCTAAGCTAGGCATGACTTGTGGTTGAAGCTAGCTGTACGCTTAATGCATGGTACGGTTTAATTAGATGAATGCATGCTGGAGTGTGATTGATATGCTTTTCGAG	CTACACATATTCCTTATCACCTCATTACCTCATCTATAAAGATTTTAGTTTTCGGTGAGGTATGGCCACTGCGTCTCTCCTCTAGCACGCAGTCACGGTACTTGCTGAGAGGCAAGTACCGTTCATGTGCTTTTATGTTCATGTGCTTGCTGGCCGTTTGATGAACCTATGCGTGTTTCTAGCCGTCCAACATATGGATAGAGATCGCTTCTGGTCGTGCATAGATATTCACGGTTCCACTGTTTAGGTTCCAGTAGTCAGCCGTCAGATCTCTTCCCTATTTATCGTATCCATCCACCTACCCCTCCAAAGCACATCTTAATTCTTGACAAGGAATTT
>Chr1:17205778-17206120	>Chr1:10712174-10712429	>Chr1:16929522-16929793	>Chr1:12103337-12103589
NNNNNNNNNNNNNNNNNNNNNNNNNNNNNNNNNNNNNNNNNNNNNNNNNNNNNNNNNNNNNNNNNNNNNNNNNNNNNNNNNNNNNNNNNNNNNNNNNNNNNNNNNNNNNNNNNNNNNNNNNNNNNNNNNNNNNNNNNNNNNNNNNNNNNNNNNNNNNNNNNNNNNNNNNNNNNNNNNNNNNNNNNNNNNNNNNNNNNNNNNNNNNNNNNNNNNNNNNNNNNNNNNNNNNNNNNNNNNNNNNNNNNNNNNNNNNNNNNNNNNNNNNNNNNNNNNNNNNNNNNNNNNNNNNNNNNNNNNNNNNNNNNNNNNNNNNNNNNNNNNNNNNNNNNNNNNNNNNNNNNN	NNNNNNNNNNNNNNNNNNTTTCGTTAGATAGGATCATCGGATCACAAATTCATCGGCGGTCCAGAAAATTGGAGCTGACGAGTGATCGACGAGGAGTCGAGGAGTCCGTTTAGGTAAACTTGTATGGGCCTGGTTCGGCCCGTTAGAAAAGTGGGAATTCATTAGCCCCACTAGACTCCAAATCGGCCTAGTTCGGTCCATAGGAGGTCTTCTAATTTATTTTCTTTTGTTCTGAAACTTGAGACCATAAAAATG	AGCACAAGACTATCAAATCGTAATGCCAGGGGCTGCTTCAAGAAACGGGTGATGTGGGTTCCAATCATTCTTGGTTTGGTTCCTCGGCACCAAGCCAATCCCATTCCTTTCCGCTGGTGACCGCCTTCTTGTTGCCTACCTTTTTAACCCCTGTTGTAACCCCAAGTCCAAGTACAAGGCATACGTGCTCCTTTAATATGCTTGCTCCTCTTTTCTTGAATTCAGGATTGGCTAAGGCTCTAGCCATTAAATGTGACTGGGGTTGATCCAA	GAGGCAAGTACCGTTCATGTGCTTTTATGTTCATGTGCTTGCTGGCCGTTTGATGAACCTATGCGTGTTTCTAGCCGTCCAACATATGGATAGAGATCGCTTCTGGTCGTGCATAGATATTCACGGTTCCACTGTTTAGGTTCCAGTAGTCAGCCGTCAGATCTCTTCCCTATTTATCGTATCCATCCACCTACCCCTCCAAAGCACATCTTAATTCTTGACAAGGAATTTTGTTGGCACATCTTTAATTCT
>Chr1:17292329-17292741	>Chr1:10750643-10751217	>Chr1:17260431-17260772	>Chr1:12118919-12119489
TATCCGTATCTTCTCTCTCCATATCTCATCCCCAACAGATGTGCTCTCTCGTTGTTGATGCGATGGAGGTAAAGTAACGAGCTCCGCCTCTCGTTCCCAACGCTCGACACGGCATAGAATAGCTTCGCCTCTCGTCCTCAGCATGGCATGGGCAACATGGCGAGAGCTCTACCTCAACTTCCTTGAGGGTGGCACGTGGTTGGCCACGTCTTCCTCGATGGTAGTGCGACATGACAACGATGATCTCTCATCCTCGATGTTGGTGGTGCGAGCTAGGCCTCAGCTTCCTCGACGGTGGTGTGACACAATGGCAGCCACAATCCGTTGGCAGCATGGAAGAGTGCTCTAGTGGCAAGCCCGGTGATGGCTGGCCACCGGAGAGGAGGAAGGAGGATCTTG…	NNNNNNNNNNNGCCAATATGGTGGCTAACAACCGTATATAGTTCTCTATGGTTTCTGTAGTCTCAATGAAGAAGAGTAGACATATAATTGTACTGGTGTGGCTGATCAGCTGGACCATAGATTTCGCAATCGGACAGCAGTTTAGTCAGGTTAGTACATGATGTATATCCTTAATTATAGTATGCACCTAACATTCAAGAATCCTCAGCCTGAAGCTAGCTACGAGTGTACTGTTTGCTACTTTGTTTCTTTTGTTCAAGGAGAGATGAAATTAAGGGCATGTGCACGTCTTGCATTGTTGAATGTCGTATATATGCTGCAGAATTAAATCGCTCAGGCTTCAGAATGGAGTACTATAGTACTCCTAGTAGCATGTCACATCTCAGTCAGTTAGCTAGG…	CGGTGAGGCACAGCTCCTCGCAGGCAAAGGAGAGACGAGAATGGAAGAGGAGAGGAGCGTTCGCCTCGTCACTTTCTCCCCGTCCGCATCGAAGTCCGCTCTCGGCGACGATAGCGACGCGAGGGGGGAGAAGGAGGTGGAGGCGCTNNNNNNNNNNNNNNNNNNNNNNNNNNNNNNNNNNNNNNNNNNNNNNNNNNNNNNNNNNNNNNNNNNNNNNNNNNNNNNNNNNNNNNNNNNNNNNNNNNNNNNNNNNNNNNNNNNNNNNNNNNNNNNNNNNNNNNNNNNNNNNNNNNNNNNNNNNNNNNNNNNNNNNNNNNNNNNNNNNNNCTAGGGTTTTGCGT	TATATAAAGTTTGGGTTTATCGCTTTATGTAGGTAGTATGTACTACACTATCGACAGTCCCAAATTTAAGTATCGGTTATGTCAGATTTACAGATAAAAGTTAACTTGTTTTTGGGATGGAGGAGATATACTTCTTCGATGGAATATGCAAACTTATTTGCTTCTTGATGGATAGGGCACCGTGCACAAGTGGCTAAGCGTGCCGTTCGTTCCCACACCATGCGTGCATATGTGTACCACTAGCTAGCAAAGCAAAGCAAGCTAAGCTAGATGCCATGCATGCATGATGCATGTATATGTCCTTATAGCTTATCCCATCTATCCTTCTTGTCATTCTCGGTTCCTTTCACGCTTCTTTTTGCATGGAGGATAGAGGCCACACCGACAGAATGCATCATT…
>Chr1:17323525-17323895	>Chr1:10763666-10763975	>Chr1:17336215-17336508	>Chr1:12118949-12119358
TTCAATTTATTAGACACAAAGACAAGCATTAAGAGATCAGGACTGTGACTTACATGGAGGAGATGGAAGTGGGAGGCGAGTGAGGCATGGTGATNNNNNNNNNNNNNNNNNNNNNNNNNNNNNNNNNNNNNNNNNNNNNNNNNNNNNNNNNNNNNNNNNNNNNNNNNNNNNNNNNNNNNNNNNNACAGCACCATTGTCCGATAAGGGTCAACATACTGCTGCTGCTGCACGTGGTGCTGATCCATCTTCCTCTTCCCTTCTGCAAAACAGTGCCAACATGGTTGGAGTAGGACCAGGGACAGAGATAGGCAGAGACGAGCAATGGCTTGGCCTCCCCCATATCTTCAATGTTTACTATAAAGTTACTGTA	NNNNNNNNNNNNNNNNNNNNNNNNNNNNNNNNNNNNNNNNNNNNNNNNNNNNNNNNNNNNNNNNNNNGCTATGACTTTCTATTACGTGCCACTAGCTGCATTATCCAGCCACTGTGTGTACTTGTCAATCTGATCAGTGCATGTGTGGTGGGCCCCAAAGAACAGTAGGTGGGGATCTCTTCTTGCACATGTTTGTCAGTTAGTACCTAGTTCTCTTTTGAATGCCAGTTACGTTGCAGATGACAAATCAAATAAATTATTCCATGTGTTCCCTTCAGTTTAACACAAGAATGATGGTTAATTACATCA	CCCCAGAACCAGGCAGTTTGGAGGGGCGAGACATACTGGGTCGACAGCAGCGCGCACTGCCGACGCGGAATTTCTTCCACGATTTCCTCATCCTCGCCAACCGGCTCCTTCCCGGGTCAGTGGTGTGGAGGCGGCTGAGGACTCGGTGGAGGAGAAGTCCATGGAGGAGACTCGCAGAGGAGAAGCTCACGGGGGAGAAGCTCGCAACGGAGAATGGTGAGGAGGCATATGCGCATGCGATGTCTCGTTTGTAGCTCACAAAGCCCCCACCGCCAATTCCCCCGTCGGTCCCT	AGGTAGTATGTACTACACTATCGACAGTCCCAAATTTAAGTATCGGTTATGTCAGATTTACAGATAAAAGTTAACTTGTTTTTGGGATGGAGGAGATATACTTCTTCGATGGAATATGCAAACTTATTTGCTTCTTGATGGATAGGGCACCGTGCACAAGTGGCTAAGCGTGCCGTTCGTTCCCACACCATGCGTGCATATGTGTACCACTAGCTAGCAAAGCAAAGCAAGCTAAGCTAGATGCCATGCATGCATGATGCATGTATATGTCCTTATAGCTTATCCCATCTATCCTTCTTGTCATTCTCGGTTCCTTTCACGCTTCTTTTTGCATGGAGGATAGAGGCCACACCGACAGAATGCATCATTACCAATATTCACGCTTCTTTACTTGTTCAT…
>Chr1:17396315-17396833	>Chr1:10763670-10763981	>Chr1:17427393-17427700	>Chr1:12150207-12150453
TTCGGGCTTTTTTTCATGGCATATAAATGCTTGATTACATCCCGAGAAAGATGATCATATATTCAGAGGAAGTGAAAAGGTGAAAGACCACCTGGTCATCTGGTGTTGCCTGTTGCCACCTTCAGTTGCTGGTTGCGTGCTACCCAGGGATGCTACGCTTGCAGGCCATGAGTTGCAGCCCTGTCAGGCATCGTCGCCAGTACTCCATGCTCAGGGGGTTGGGGCTCAGCTGTTCAGGGGCCATTCTGCAAGGGAGTGCTATTGGCTTTGCTAGACTCTAACTCACTGGCAGTTCCACTTCACACGCGCCTCCAACGGAAACCCTCAAGATGTTGAAAGGCTTTGTTGCATGTGCACTCCCGCATTGACGCAAGCACACGCATGGTCTTCCGGTGGGTG…	NNNNNNNNNNNNNNNNNNNNNNNNNNNNNNNNNNNNNNNNNNNNNNNNNNNNNNNNNNNNNNNGCTATGACTTTCTATTACGTGCCACTAGCTGCATTATCCAGCCACTGTGTGTACTTGTCAATCTGATCAGTGCATGTGTGGTGGGCCCCAAAGAACAGTAGGTGGGGATCTCTTCTTGCACATGTTTGTCAGTTAGTACCTAGTTCTCTTTTGAATGCCAGTTACGTTGCAGATGACAAATCAAATAAATTATTCCATGTGTTCCCTTCAGTTTAACACAAGAATGATGGTTAATTACATCATTATTG	TACTCTCTCTGTCCCATAGTGTAAGGGAGTAGTATACAAGAAGGGGGCGGCGTTGCGTGTGCGTGCCTGACGGGGATAGGGCCGACAACGTTGTTGGCGTACGTGAGGCGGCGGCAGCTCGGTAGGCGTGGGCGGAATGGCGGCGGCGACGGCGCGGCGGTCGACCGCGTAGGTGGTGGTGTAACACCCCAGGTAACCACGTACCTAGAGTGCCACACAAAAATACACTCAAAACCACTAACTCACAAGTTTTTTAGAAATTTCGGCAGGCAAATATAAGATAACTCAAAGACAACATAACCCACAC	AAAGTTTTCATATTTGTGGACCGAGGGAGGGAGGAAGCACGTACGTATCCTAAATCCAACGGCGTTAGTGGCGTGCGGTCAGTAGCTAAGCAAGCAGGGCAGCATAAATAGAGACGCAGGTAAGAGGGCGCAGAGAGGGGAGGCGTCTGTGCCTGCAGACTGCAGTGTATCCCCCTGCAGGCCGGCCGGTTGATTACTTGATTGCATCGTTCCCCTCCAATTAGCAGAATATCATGGAAGGGATCC
>Chr1:17599407-17599992	>Chr1:10763684-10763943	>Chr1:17433505-17433795	>Chr1:12268661-12268942
TTGCTGCACTAGTGAGGGAATGTGCACCCTAAAGATTAAAGATCTGTTTGATGGATCAGTTCTTGTCATACATGTGTCGATTTGGGGGTCTGGGTTTATGGTTTTAGCAGTTGATCGTGGGGTTATGCATGTATGTTACTTATCTGAATCAGTCCCCTGACCACCACGCCACGGTCGCCCGTGCGCACGTAGCATGACGAGCCGGCGCTCCGGCAGCGGAGGCGACGGTGGGGGTGGAGTCGGCGACGAGCACGGCTGTGAGGGATGGCTTGGCGGAGAGCTGGAGCCGCTGATTCATCTATCTCTCCTGCCCTCCTCTCACCCACCTCCGGCGGGAGCACGAGCGCGCCGCCTTCCTCGTAGTCGGCGTTCGCGTCGGCCTCGGCCTCGGCCTCGGCA…	NNNNNNNNNNNNNNNNNNNNNNNNNNNNNNNNNNNNNNNNNNNNNNNNNGCTATGACTTTCTATTACGTGCCACTAGCTGCATTATCCAGCCACTGTGTGTACTTGTCAATCTGATCAGTGCATGTGTGGTGGGCCCCAAAGAACAGTAGGTGGGGATCTCTTCTTGCACATGTTTGTCAGTTAGTACCTAGTTCTCTTTTGAATGCCAGTTACGTTGCAGATGACAAATCAAATAAATTATTCCATGTGTTCCCTTCA	NNNNNNNNNNNNNNNNNNNNNNNNNNNNNNNNNNNNNNNNNNNNNNNNNNNNNNNNNNNNNNNNNNNNNNNNNNNNNNNNNNNNNNNNNNNNNNNNNNNNNNNNNNNNNNNNNNNNNNNNNNNNNNNNNNNNNNNNNNNNNNNNNNNNNNNNNNNNNNNNNNNNNNNNNNNNNNNNNNNNNNNNNNNNNNNNNNNNNNNNNNNNNNNNNNNNNNNNNNNNNNNNNNNNNNNNNNNNNNNNNNNNNNNNNNNNNNNNNNNNNNNNNNNNNNNNNNNNNNNNNNNNNNNNNN	AGCGAAGAAAGCAAAGTTAGATGGGGAAGATAAGCCTCCTGCGAAGGAGCTTCCTTCAAATGGGCACAGTGCAGATCACAAGCCCCCAGATGCCACCAAGGGCGTGCTTGGTTCTCTGGTGCAGTATGATGATGATGAAAGCAGTGATGGGGACGTATGACAACTGTAACAGAGCAACAGTCTGAGGTTTTGCTGGCTGGTGTCTGGCAAAAATATGTTTTTTCCTGTTTTCCCTGTGCATTAATATCCATGATTTTCTTGTAGCGTGTGAATTTATTGTC
>Chr1:17810980-17811224	>Chr1:10763717-10764027	>Chr1:17464470-17465392	>Chr1:12327171-12327723
NNNNNNNNNNNNNNNNNNNNNNNNNNNNNNNNNNNNNNNNNNNNNNNNNNNNNNNNNGGCAGTCAGTGCGTAGGAATGGGCGGCTACGCAGGACGCGGAGGCAGGAGCGGAGAACTCCGGGAGGGAGCCGGAGTGGTGGCCCCCCGCCTCCATCTCCTCCCATCCTCCTCCCCCGAGCGGCTGTGGGCACGGCTAGGCGAGCAGCGGCAGGTGTGACAAGATAGGAACCAGTCGTCACCGAGCC	NNNNNNNNNNNNNNNNGCTATGACTTTCTATTACGTGCCACTAGCTGCATTATCCAGCCACTGTGTGTACTTGTCAATCTGATCAGTGCATGTGTGGTGGGCCCCAAAGAACAGTAGGTGGGGATCTCTTCTTGCACATGTTTGTCAGTTAGTACCTAGTTCTCTTTTGAATGCCAGTTACGTTGCAGATGACAAATCAAATAAATTATTCCATGTGTTCCCTTCAGTTTAACACAAGAATGATGGTTAATTACATCATTATTGGATTGGAGGTATGTAAATTTTAACTTATTTATTTATTGCTCCCTCC	GCCTAGCAGAGGAGGAAGAAAGGAAGAAGAACAAACTAACCTGGACATCGCCGTGCAGACCGCCGTGTTGCCGCGACGGCGAAGCCCCTGCGGCTGCGGCGACCTCAATCTCAATCTCGTCCCCGCCACCGCCGCTGCCGCCACCGACGGCCGCGACCCTCCCGCTACCGTTCACCCTCCCGTGCTGCTGCTGCTGCTGCTCGTGCTCCCTCCCGATCTTCGCCCCCTCCTCCATTGCTCTGTCTCAGTAGCGCAACTAGTGGTGGTGGTGGTTGACCATTAACCTGAACCTGGCGAGGCCAGCACCAGCTCCGGTTGCCGCAAGAAAAGCAGCAGCTGCCTGCATGCAATACGGGTCAACTCCGCGATCCCTCTGCATATCTGTACTTCTCCCAACGT…	GAAATCAAGCTAGAAAAGATAAAGAGAGGAAAACAAAGCAACTAGTATCTTTTTTCTTGCCAACTGTGGGAAGAAGATGTAAAGTCTTGCCAACCATGGTAGCTCTAGCTAGCAGCGGCTGCTTGGTTCGTACTCCACTTTGTACTTGCTTGCTGAGGATTGCTTCACGTGTAAAACGCCCTCAAGGGCCATGATCTTTCCTCCAGGTCCAGGGCGGCGAACAAACACGGTGAAAAAAAAAGAGAATTAAATGTGCTAGCTGTTGATCCTTGTGCATGTCGGTACAGGGTTGGGTTCGTACCGTGATCGGCATTGCGGGAATTTAATCCCCTGTACAGCCTTGGAGCAGAGGAGCAGTAACTTCTTGCCTTTGCTTCCCTTCCAGCCCAAGATAGTGTA…
>Chr1:18013765-18014081	>Chr1:10809657-10810280	>Chr1:17464496-17465373	>Chr1:12327178-12327737
CGCTCTATACACGCACGACGACCCAAAAGAAAGTGAAAAAGAAAAAACAAACAAAAACAAAACTGATGTACCGTGCGTGTTGTCAGCCAGCTATGAACACTAAGCTCTGCCTGACGGCCGGAACCGAGCAAATGAGCGAACCGAAGATCCCCGTCAGGCCGTAAGCGATGGCGCAGAAGGGCAGCGCTTCAGGCTCCTTGGCCGACAGCGCTGCTGTTCCCAGTCCATGAGCACTGCAACGTAAATGCAAACATTATTCATAGAGCATACTGCTGTATGTATGTATATATATGCAGCTTAACTTACTAAAAAAAGC	AAATGGCAATCAATCAAACAATCAAAAGGATCAAGGCGTAGCTAGCGTGCGTAACTTTTCAACGGTGTTGGGATTAATTAGAGCCGATGCGAAAAGTCAGAGGGGCCCTTTCCCCCTCGGCGCAGGGCAGCTCTCCATCCATCCGTCATCCGTGGAGTGGGCGCAGGAGGACGGCGCCCCTCAGTGCGTGCGTACCCTGCACGCCACCCTGCCTCATCTTTCGGTTTCCCCCCCTACGCGGCGGCGTCGTCGTCGAGTCAACCGGTGCGATTCTCCGTTTTCTCCCGCGCCTTCCCGTACTAGTAACCCCGTACGTGGGGCGCCCAACGAAAGCAAAAACCACCAGCTTCCGCTTCCCGCGACCCCCGAGTCAAAGCAGAGCAGTGTGGCCACTGCCCA…	AAGAACAAACTAACCTGGACATCGCCGTGCAGACCGCCGTGTTGCCGCGACGGCGAAGCCCCTGCGGCTGCGGCGACCTCAATCTCAATCTCGTCCCCGCCACCGCCGCTGCCGCCACCGACGGCCGCGACCCTCCCGCTACCGTTCACCCTCCCGTGCTGCTGCTGCTGCTGCTCGTGCTCCCTCCCGATCTTCGCCCCCTCCTCCATTGCTCTGTCTCAGTAGCGCAACTAGTGGTGGTGGTGGTTGACCATTAACCTGAACCTGGCGAGGCCAGCACCAGCTCCGGTTGCCGCAAGAAAAGCAGCAGCTGCCTGCATGCAATACGGGTCAACTCCGCGATCCCTCTGCATATCTGTACTTCTCCCAACGTACACTCGGTGTATTCGAGATGCGACG…	AGCTAGAAAAGATAAAGAGAGGAAAACAAAGCAACTAGTATCTTTTTTCTTGCCAACTGTGGGAAGAAGATGTAAAGTCTTGCCAACCATGGTAGCTCTAGCTAGCAGCGGCTGCTTGGTTCGTACTCCACTTTGTACTTGCTTGCTGAGGATTGCTTCACGTGTAAAACGCCCTCAAGGGCCATGATCTTTCCTCCAGGTCCAGGGCGGCGAACAAACACGGTGAAAAAAAAAGAGAATTAAATGTGCTAGCTGTTGATCCTTGTGCATGTCGGTACAGGGTTGGGTTCGTACCGTGATCGGCATTGCGGGAATTTAATCCCCTGTACAGCCTTGGAGCAGAGGAGCAGTAACTTCTTGCCTTTGCTTCCCTTCCAGCCCAAGATAGTGTACTCGTTT…
>Chr1:18143508-18143703	>Chr1:10809678-10810287	>Chr1:17813082-17813282	>Chr1:12372682-12372930
TACAATGTCCCATCCCATCNNNNNNNNNNNNNNNNNNNNNNNNNNATCTTCGTGGGGGCTCTCATAGTCTTCACGCCAGTAGTGGGGGCTCGAGACCCCGCCGCCCCCATGCTAGATCCGCCCCTGGTGATGTTGATGGGTCCAGCATTGTAGCTTATTTATTGTATTCACAAGGTGCAAAGAAAGCTATAGCTG	TCAAAAGGATCAAGGCGTAGCTAGCGTGCGTAACTTTTCAACGGTGTTGGGATTAATTAGAGCCGATGCGAAAAGTCAGAGGGGCCCTTTCCCCCTCGGCGCAGGGCAGCTCTCCATCCATCCGTCATCCGTGGAGTGGGCGCAGGAGGACGGCGCCCCTCAGTGCGTGCGTACCCTGCACGCCACCCTGCCTCATCTTTCGGTTTCCCCCCCTACGCGGCGGCGTCGTCGTCGAGTCAACCGGTGCGATTCTCCGTTTTCTCCCGCGCCTTCCCGTACTAGTAACCCCGTACGTGGGGCGCCCAACGAAAGCAAAAACCACCAGCTTCCGCTTCCCGCGACCCCCGAGTCAAAGCAGAGCAGTGTGGCCACTGCCCAGCCACGCCACGCCACGCGCCG…	GCCGCCGCTGCCTCCGCATCCCGCGGCGNNNNNNNNNNNNNNNNNNNNNNNNNNNNNNNNNNNNNNNNNNNNNNNNNNNNNNNNNNNNNNNNNNNNNNNNNNNNNNNNNNNNNNNNNNNNNNNNNNNNNNNNNNNNNNNNNNNNNNNNNNNNNNNNNNNNNNNNNNNNNNNNNNNNNNNNNNNNNNNNNNNNNNNNNNNN	NNNNNNNNNNNNNNNNNNNNNNNNNNNNNNNNNNNNNNNNNNNNTACTTTCCACTTACAAAAGCTACCGGCCCACGTCCTAACTAGGCCTGGTTTCTTTTCCTTTCAAACCACCAGCCCACAGCCCAAGAGGCGCAGGAGACTGAGAAGTAGTACTATACTTTTTTGCCATCCTCTCTCCCCCGCGCACGTGCGGCACCAGTGGCGTAGCTATGGGGTGCTAAAGGGTGCCAACACCGAAGAATGCTA
>Chr1:19078441-19078716	>Chr1:10809684-10810287	>Chr1:17922121-17922549	>Chr1:12399820-12400210
GGGGGGCGGGGAGGCCGGTGAGCACCCTGAACAGCCCCCCGCACCCCGACCATGGTGGGAAGATGAAGCCACTCCTCTTCTTCGCCGATAGCGATGCCTTGAGGTATAGCCGCCGCCGAGGCCACCTGACATTGCCGTCGGGATTGCCATCTCGGTCGCCCCATGCTCGGCCTCTCCATGTTTGACCCGGAGCTCTGCAGCACCACGAACGAGTTGTTGCGCCACGTCGATGTGCGATTAGAGGGGAAGCTGCTGGTGACGCTGCTGGACTGGTT	GGATCAAGGCGTAGCTAGCGTGCGTAACTTTTCAACGGTGTTGGGATTAATTAGAGCCGATGCGAAAAGTCAGAGGGGCCCTTTCCCCCTCGGCGCAGGGCAGCTCTCCATCCATCCGTCATCCGTGGAGTGGGCGCAGGAGGACGGCGCCCCTCAGTGCGTGCGTACCCTGCACGCCACCCTGCCTCATCTTTCGGTTTCCCCCCCTACGCGGCGGCGTCGTCGTCGAGTCAACCGGTGCGATTCTCCGTTTTCTCCCGCGCCTTCCCGTACTAGTAACCCCGTACGTGGGGCGCCCAACGAAAGCAAAAACCACCAGCTTCCGCTTCCCGCGACCCCCGAGTCAAAGCAGAGCAGTGTGGCCACTGCCCAGCCACGCCACGCCACGCGCCGCCGGAA…	NNNNNNNNNNNNNNNNNNNNNNNNNNNNNNNNNNNNNNNNNNNNNNNNNNNNNNNNNNNNNNNNNNNNNNNNNNNNNNNNNNNNNNNNNNNNNNNNNNNNNNNNNNNNNNNNNNNNNNNNNNNNNNNNNNNNNNNNNNNNNNNNNNNNNNNNNNNNNNNNNNNNNNNNNNNNNNNNNNNNNNNNNNNNNNNNNNNNNNNNNNNNNNNNNNNNNNNNNNNNNNNNNNNNNNNNNNNNNNNNNNNNNNNNNNNNNNNNNNNNNNNNNNNNNNNNNNNNNNNNNNNNNNNNNNNNNNNNNNNNNNNNNNNNNNNNNNNNNNNNNNNNNNNNNNNNNNNNNNNNNNNNNNNNNNNNNNNNNNNNNNNNNNNNNNNNNNNNNNNNNNNNNNNNNNNNNNNNNNN…	TACGCACATCGGATGGGAGTGGCACGGAATGAAGAATTTTGCACTCCCGGTGGTAAAATCTGAAAGTGTTGCGAATTGGATGGCAAATCCTAAAATAAGTGTGAACTGGATGGCAAATACTGAAAATTTTCGCTAGCCGCCGTTGCTAGTGAGAAGCATACAAAGGCTATCACCATTTCAACGCTGCTGAATTATACTCACTTTGGTGGGACCGTCCGATTTCTTCCTCAGGCTTGGGATGCCCGAGAAGAATGCATTCCCAGATTTCCCCTATGGTCTTCCAAACGCTCAGGTAATCTTGGCCCACGGAATTTTCCCCTAAGGACCAGGATCCCATGAAAAACTAGATGAATACCCCGCCGTGTTGCTGTGGAAAATTAAGTTGCATAA
>Chr1:19194463-19194881	>Chr1:10809734-10810216	>Chr1:18116739-18116920	>Chr1:12399828-12400193
TGGTAGGCTCGTGAGCTTAAAGTCAAGCTCGAGCTCGGTTTGATTCTTAGACGAGCCGAGCTCGAATCGAGCTCATAACAAATCAAGCTCGAGTAGCTCACGAGCCTCGAGCATTTTTGACAGCTCTAGCAGCGGTTGCTTGGCGGCGACGGCAAGATGGTGATAGCAGTGCGTGTGCCACAGGCACCCACAGGGAGTTTGGCAGCGGTACAAGGAGCCCGGCCGTGCCTACATGCCCGTCGCCATGAGCTCCCACTCATGGCAGACACCCTTCATGGCTAACATGTGGGGCNNNNNNNNNNNNNNNNNNNNNNNNNNNNNNNNNNNNNNNNNNNNNNNNNNNNNNNNNNNNNNNNNNNNNNNNNNNNNNNNNNNNNNNNNNNNNNNNNNNNNNNNNNN…	TTAGAGCCGATGCGAAAAGTCAGAGGGGCCCTTTCCCCCTCGGCGCAGGGCAGCTCTCCATCCATCCGTCATCCGTGGAGTGGGCGCAGGAGGACGGCGCCCCTCAGTGCGTGCGTACCCTGCACGCCACCCTGCCTCATCTTTCGGTTTCCCCCCCTACGCGGCGGCGTCGTCGTCGAGTCAACCGGTGCGATTCTCCGTTTTCTCCCGCGCCTTCCCGTACTAGTAACCCCGTACGTGGGGCGCCCAACGAAAGCAAAAACCACCAGCTTCCGCTTCCCGCGACCCCCGAGTCAAAGCAGAGCAGTGTGGCCACTGCCCAGCCACGCCACGCCACGCGCCGCCGGAACCACACCGTCCTCCTCTTCTTCGGTCTCCTCTTCCCGGTGTTCCCCGTGC…	NNNNNNNNNNNNNNNNNNNNNNNNNNNNNNNNNNNNNNNNNNNNNNNNNNNNNNNNNNNNNNNNNNNNNGCCATGTCTGGAGTTGCCGCCGCCGCTGCTGGAGGAGATGGCAGAGGTGGTGCGCCGCCAGGAGCTGGAGCTGGAGGTGGTGCGCCAGGAGCTGGAGCCGGTGCCGCGAANN	TCGGATGGGAGTGGCACGGAATGAAGAATTTTGCACTCCCGGTGGTAAAATCTGAAAGTGTTGCGAATTGGATGGCAAATCCTAAAATAAGTGTGAACTGGATGGCAAATACTGAAAATTTTCGCTAGCCGCCGTTGCTAGTGAGAAGCATACAAAGGCTATCACCATTTCAACGCTGCTGAATTATACTCACTTTGGTGGGACCGTCCGATTTCTTCCTCAGGCTTGGGATGCCCGAGAAGAATGCATTCCCAGATTTCCCCTATGGTCTTCCAAACGCTCAGGTAATCTTGGCCCACGGAATTTTCCCCTAAGGACCAGGATCCCATGAAAAACTAGATGAATACCCCGCCGTGTTGCTGTGG
>Chr1:19325108-19325593	>Chr1:10810302-10810812	>Chr1:18139552-18139743	>Chr1:12415547-12415878
AAGGCCGAAGATGGGATGCGAGACCGGAGGAGGGAGAGAGAGAGAGAGGAGGCCGACCGGCGCTGGTGCCAGCTTCATCGCCCGACAGCGTGACGACGATCCTGGCCAGGTTGAGGTGCTGGTAGCGGTAGAGCACGACGCACCTCATGTCCTCCCTATCGCGCTCGTACACCTCTCGCGCCTTCTCCGCCAGCGCGCCTGCCGCCACCGCCTTCGTCTCTGCGAGCTCGAGCTTGGCCTTCACGCTCCAAAGCTCCTCCCGCAACGCGCCAGCGTCACACTCCCGTGCCCTCATGTAGTAGGTTGAGGCGATGACGTCGCCTGGGTTGGTGATGGTGAGCTCGCTCTCCTGCGATGGCATCACGATGCCTGCACAGCTGCCTCGCGACCTTCCACTCG…	CCGCGTTTCACCGGGAAAAAAAAGAAAAGAAGGCGTTGCAGAAGGTTGGTTGATTCGATTTTGGCTCGCGCGCGTGTATTACGCTTCGTGTCGCGGAACCGCGCGATGAGCCGAAGCAGATAGCGTAGCGTCCGAACAAGTGTACCACCGCAACTCGCGCGCTTCGGCGAGGCGCCGAGAGGAGCGTGCGTACTCCGCGTGTACAACAGCTTTGCTCGTCGGGCGCCGCACGACACGTGTGCCACACGCTGCTCTCTCGGTGGAGGCAGAGCGAGTTCGCACTCGGCAGCATCGTGTATTCGTGTCGCACCGTGGTGACATGACTGCCATCGCTACAGCCTACAGCGCGGGTAGGCGCAGGCAGAGCCCCTGACACCGGCACGCGGATCGGTCTGTATG…	CTTGAGTTATTTTTTTCCTCCTCTCTCGACTGTAGCGTATTAGCTAGTTTAGCTAATGTGGGTGCAACTGGCATCCGAATGCGGGGCGCTGATTAGTGACCAGTCGCGCCCCACGCGCGGTGCGTGGTCACTTTTTCCTCTCTTAGTCTCTCTTCTCTACAGCNNNNNNNNNNNNNNNNNNNNNNNNNNNN	ACCGAGGATACAGACCGAATTAACTGTTGAGTAATTTTCATACTACAAGTAATCACATGCATCATCAAAACATTTTAATTAGATTAGAATAAGTTGCCGATGGTTTGTAAGCCAGTTTTCTGTAAATTGGTTTCTCAATCAAGAGCGGGCCGCGTTCCACTCACAGGTCACGTGCGCGGAGGCGCGCGTGAATGGGCTGGCGGGTGCCTTCTGGGCCGCGGCCGGATCTCGGGCCAAAATGAGGTCTCTTTCAAATTTTGCCCGAATTAATGTTTTCATATTTACGGAAATACATTTAATCAGTTTAAGCCATTATTTGATCTCCTAAAAG
>Chr1:19343058-19343260	>Chr1:10810306-10810803	>Chr1:18610043-18610381	>Chr1:12498452-12498872
NNNNNNNNNNNNNNNNNNNNNNNNNNNNNNNNNNNNNNNNNNNNNNNNNNNNNNNNNNNNNNNNNNNNNNNNNNNNNNNNNNNNNNNNNNNNNNNNNNNNNNNNNNNNNNNNNNNNNNNNNNNNNNNNNNNNNNNNNNNNNNNNNNNNNNNNNNNNNNNNNNNNNNNNNNNNNNNNNNNNNNNNNNNNNNNNNNNNNNNNNN	GTTTCACCGGGAAAAAAAAGAAAAGAAGGCGTTGCAGAAGGTTGGTTGATTCGATTTTGGCTCGCGCGCGTGTATTACGCTTCGTGTCGCGGAACCGCGCGATGAGCCGAAGCAGATAGCGTAGCGTCCGAACAAGTGTACCACCGCAACTCGCGCGCTTCGGCGAGGCGCCGAGAGGAGCGTGCGTACTCCGCGTGTACAACAGCTTTGCTCGTCGGGCGCCGCACGACACGTGTGCCACACGCTGCTCTCTCGGTGGAGGCAGAGCGAGTTCGCACTCGGCAGCATCGTGTATTCGTGTCGCACCGTGGTGACATGACTGCCATCGCTACAGCCTACAGCGCGGGTAGGCGCAGGCAGAGCCCCTGACACCGGCACGCGGATCGGTCTGTATGCGTA…	GTCCACATTACAAGACTCTTTCTTATCTTCTTTCCTTTCCTCTCTCACTATTCTCTGTCATTTGTTTTCCTCTGCCCAAATAGTCCTGTTCCGTGCTGGCTCAGTCTACTGGTGCTGGCAGTGGCAGTTTCTCGAAGCCTCCCCTTATCATGTGGTTAGCTGTGGTTGCCTGTGGGTCCCCTTTGGCTGGCCATGGTAATCATGGTCTACCCTACTCTGCACGATGATTTCTCCAGCTGCACATTGTTCATGGGAGGAGAGATGGGTGACCGGGCTTTTCTGAGGTAGGGGGATTAGCAGTGTTTAGTGCCTTCAATTCGGATCAGGTGATATTGGAG	GGTCGCTAGCTGCAAAATCACTTTAGGACTAGGTGGAACATCTGAACAAGCTACCTTTTGATGTGAGCTAGCACCCTAAACTATTGAACTAGATATTTAACACCTTAATTTTTTCCTTCCTTCAAATAACCCAGGCCCCAACAGGTTTTGCTGAGTGGCTGATCTGATCAATTGGGAAATGCATGCATGTACATGCTAGCTAGTGTAGGGCTATCTCGATTTCTACAGGTGGTTCCTTAGAACATCCGCCTATGTAAATCCTATTAACATGAACGGTAGCTTAGGAGCGTCACTTGTGAAAATCCCTGTGTATATAGATGTGGCCATCCCTGATAATATGTTTATACATGCGTTTCTTGACCCATTTTCTCTTATGACACTACTACAGAAATGCCATCA…
>Chr1:19525669-19525828	>Chr1:10810341-10810778	>Chr1:18683442-18685224	>Chr1:12718186-12718503
GAGAGGAGGCGGCTGCGATGCTGTAGGAGGCGACGGCACGACCGGACGGCGCTCCGGCGAGGAGGGAGAGGCGGCTGGAGGCGGCCGGCGGCACGGGAGAGAGAGGAGGACGGCGGGGAGATGGCTAGGGACCACGGGGAGGCTCGGGAGGGGGCTAAA	AGAAGGTTGGTTGATTCGATTTTGGCTCGCGCGCGTGTATTACGCTTCGTGTCGCGGAACCGCGCGATGAGCCGAAGCAGATAGCGTAGCGTCCGAACAAGTGTACCACCGCAACTCGCGCGCTTCGGCGAGGCGCCGAGAGGAGCGTGCGTACTCCGCGTGTACAACAGCTTTGCTCGTCGGGCGCCGCACGACACGTGTGCCACACGCTGCTCTCTCGGTGGAGGCAGAGCGAGTTCGCACTCGGCAGCATCGTGTATTCGTGTCGCACCGTGGTGACATGACTGCCATCGCTACAGCCTACAGCGCGGGTAGGCGCAGGCAGAGCCCCTGACACCGGCACGCGGATCGGTCTGTATGCGTATACCCGGCCAACGGAGTCGGGTAAACCAGAGCTTT…	CACCTACTTTCAACTGAACAGTAGTTAGTTAAGGAGTGCCGGGTTTGCTTGATAAGGGATTCTTGTTTTGACTGCTACATTAAGGGCAACACAACTACCTCTCCTGCTTTCAATTGCTAAGGATTCCTCCTTCCCCATTGTCCTCTCCTACCCGCCTTTCCCACATCCATCAAAAGGATGCTCGCTTGTCAAGCTATGTGCTTTCTTTCCTTTCAAAACTCTATGTATTCATTTGCTTTCTTACCAGGCCTACCCAGGAAAGGGGTATAGATAGAAGGAGGGATCCTCCGACCATAGGTCTATTGAATCGAAAAAACACTATTTTTTATCCAGCAGCTGCTTTTATTTTCTCTACGAAGAGAGTGGCTAGCTAGCTTCTTTGCCAACTTCGAGTGACTG…	NNNNNNNNNNNNNNNNNNNNNNNNNNTAAACAGGGCATAAGGAATTTCCCGTTGCAAAGCGTAGATATTTCTACTGGTAATAAGAAAACATTCCAATGTTCGTGGGTAACCGAGGATCATTAAAGTTCAGTCTCGTACAAAGCATTCCAGACATACATGGCGCTCTACTTTCCAAATCCCAGAGGAACAATACTGGGCCAGGTCGATNNNNNNNNNNNNNNNNNNNNNNNNNNNNNNNNNNNNNNNNNNNNNNNNNNNNNNNNNNNNNNNNNNNNNNNNNNNNNNNNNNNNNNNNNNNNNNNNNNNNNNNNNNNNNN
>Chr1:2030287-2030511	>Chr1:10810344-10810780	>Chr1:18683483-18685200	>Chr1:12734924-12735413
ACCTAAAGGTTTGGGTTACTTAACGGACTTAAAGCCCCTAAGTTCACCGGAGCTTTCTGGGAAGCGGCACCGCCGCACCTTCACCTCCTCGCAGTCGCCTTGGGTTCCCCGTGCGCGCGCTGACCTGGAGCACCCCTCCACTGTCCTTGGCGTCGGCCCTCCCGCCGACGAGGTCTAGGCCGAGCTTTGAAAGGAGACACCACGTTCGCTGTGGGGCTAGAAAT	AGGTTGGTTGATTCGATTTTGGCTCGCGCGCGTGTATTACGCTTCGTGTCGCGGAACCGCGCGATGAGCCGAAGCAGATAGCGTAGCGTCCGAACAAGTGTACCACCGCAACTCGCGCGCTTCGGCGAGGCGCCGAGAGGAGCGTGCGTACTCCGCGTGTACAACAGCTTTGCTCGTCGGGCGCCGCACGACACGTGTGCCACACGCTGCTCTCTCGGTGGAGGCAGAGCGAGTTCGCACTCGGCAGCATCGTGTATTCGTGTCGCACCGTGGTGACATGACTGCCATCGCTACAGCCTACAGCGCGGGTAGGCGCAGGCAGAGCCCCTGACACCGGCACGCGGATCGGTCTGTATGCGTATACCCGGCCAACGGAGTCGGGTAAACCAGAGCTTTGCA…	GGTTTGCTTGATAAGGGATTCTTGTTTTGACTGCTACATTAAGGGCAACACAACTACCTCTCCTGCTTTCAATTGCTAAGGATTCCTCCTTCCCCATTGTCCTCTCCTACCCGCCTTTCCCACATCCATCAAAAGGATGCTCGCTTGTCAAGCTATGTGCTTTCTTTCCTTTCAAAACTCTATGTATTCATTTGCTTTCTTACCAGGCCTACCCAGGAAAGGGGTATAGATAGAAGGAGGGATCCTCCGACCATAGGTCTATTGAATCGAAAAAACACTATTTTTTATCCAGCAGCTGCTTTTATTTTCTCTACGAAGAGAGTGGCTAGCTAGCTTCTTTGCCAACTTCGAGTGACTGTGACTACTCTTACTGGCCGTAACTCACAGAAGAGGCAGGAA…	AGAACTTCTTCCAGTTTCTGAACTGAAAACAAACCGAAGCCGCAGTTTTCTTGATGAAAAAAAATANNNNNNNNNNNNNNNNNNNNNNTAACAAATACGAGTACAAGTATTATCCAACTGCCGAAACCGCAGGGAAAGCAAGAGGGGAAAGGGATGGGGGTCGAGGTGAAGTTAACAAAAGTTGATGAGATGTGACACTGCTACTCAAAGCGGAATCACAAGAAATAGTAAAGCGATTCCTACAGCGTCTGCAGCAACGGGAGCTGAGGCTGAGCTGCAGTGGCAAGTGGTTGTGGGGGCGACGTCCAGTGCCCAAAATTATTGGTGCGAGACATCAATGGCACACGGCCCGGTCCTCTGCACAATCTGCCCCAGTAAATGTAGCAGGAGACTTTTCCA…
>Chr1:20328452-20328692	>Chr1:10850370-10850761	>Chr1:18688983-18689545	>Chr1:12734964-12735433
AAGTTATGGTATTTTTGAAAGGGTGGAAAAATCTGTGCTATTTTTGGTTCAGGTGAAAAAGGGTCTCCATCTTTTTAACCACCTTAAGCACTTAGCGTTGAAGGTGCCCTAACAACGTGTCGGTGGGATGTTAGTGCGCCAGTGGGATGCTAGTTGGCGACAGACGCTCCGTTAGCTGGCGACCTGCCGTTCTGTTCTGTAGTGCCAACTTGTTCTTTTTTTTTGGTTCAATTTTTAGAT	AAATACGAATCCATCTATAATATCCTGATAGCTGGGTCCTCAATCCTCGACGTTGTGGCGTTCATTTCAAAACCGTATGTGGACTTGACAGTTGGCAGGCCAGAGAGGAACAAAGTAGAGTTGGGCCTCCACTAGCCGGACTCGTCGGCCTCATACTCATCTTCAGGAATATGTGTACTGTATGTTTAATCAGCCTAACATCCTTGACTAAGGTGAAAATAGCTTATGTTGAGCCCATCATCCTCCAGCCGTCCAGCGATCGATGGCCCCCCAACACGTCACCATCGAGCCATCGAGGTACTCGTGTAAATCCTCTCGCTCACTTTGTCCCCACCACAAAATGCGCAGCCCAACCGGCAACAATGAGCTTGCTTATAGTCCATTAATTATG	GGTATAAGTGATAGGTTTTGGGTAAGCTCGCTCATATCGAAAGAAGAATTCAAAGGAAATGAAGCATAAGCTGTCACCACTAGGAGTAGGACTTGGATGTTCCGGAATCCTCTTGCCGAGCTGGAACGACCCATCTCCTATTTCAGCTTCCAACGCCTACACGTTGAGTCTGAGTTACTCGAGAAAGACTTATTCATAGTGGAGATAGTCAACCTCCACGGGGGCTCCCCGGCCGGGGAGGCAAAGGGGATTGCTATCGTCACCCTTTCTCCCGGTGTATGTGAAAGAGAAAAAGTGACGAACTTTTTTTCTTTTCGGTCTGCGGGGTCCAAAGAACGAGAGTCAGCTTCCTTAAGTCCGTTCTTCCTCAGTAGCTCAGTGGTAGAGCGGTCGGCTGTT…	CGCAGTTTTCTTGATGAAAAAAAATANNNNNNNNNNNNNNNNNNNNNNTAACAAATACGAGTACAAGTATTATCCAACTGCCGAAACCGCAGGGAAAGCAAGAGGGGAAAGGGATGGGGGTCGAGGTGAAGTTAACAAAAGTTGATGAGATGTGACACTGCTACTCAAAGCGGAATCACAAGAAATAGTAAAGCGATTCCTACAGCGTCTGCAGCAACGGGAGCTGAGGCTGAGCTGCAGTGGCAAGTGGTTGTGGGGGCGACGTCCAGTGCCCAAAATTATTGGTGCGAGACATCAATGGCACACGGCCCGGTCCTCTGCACAATCTGCCCCAGTAAATGTAGCAGGAGACTTTTCCAGATACCGCGGCACCCAAAATAAATCAACCTTTCTTCTTTT…
>Chr1:20620993-20621186	>Chr1:10850386-10850766	>Chr1:18689036-18689515	>Chr1:12887955-12888251
AGGGAGGGGAGCCGCCGCTGTCGCCGCCCTCCCTCTCCCTCTGGCCGAATCTGGGAGGAGGAAAGGGAGCCATCGCCGTCACCGCCACCGTCCTCCCCCTCTCCCTTCGACCGGATCTGGGAGGGAGGGAGGGAGGGGAGCCGCCGCCGCCGCCGTCCTCCCCCTCCCCCCTTTGGCCTGATCTAGGACGGAG	ATAATATCCTGATAGCTGGGTCCTCAATCCTCGACGTTGTGGCGTTCATTTCAAAACCGTATGTGGACTTGACAGTTGGCAGGCCAGAGAGGAACAAAGTAGAGTTGGGCCTCCACTAGCCGGACTCGTCGGCCTCATACTCATCTTCAGGAATATGTGTACTGTATGTTTAATCAGCCTAACATCCTTGACTAAGGTGAAAATAGCTTATGTTGAGCCCATCATCCTCCAGCCGTCCAGCGATCGATGGCCCCCCAACACGTCACCATCGAGCCATCGAGGTACTCGTGTAAATCCTCTCGCTCACTTTGTCCCCACCACAAAATGCGCAGCCCAACCGGCAACAATGAGCTTGCTTATAGTCCATTAATTATGGTTCT	AGGAAATGAAGCATAAGCTGTCACCACTAGGAGTAGGACTTGGATGTTCCGGAATCCTCTTGCCGAGCTGGAACGACCCATCTCCTATTTCAGCTTCCAACGCCTACACGTTGAGTCTGAGTTACTCGAGAAAGACTTATTCATAGTGGAGATAGTCAACCTCCACGGGGGCTCCCCGGCCGGGGAGGCAAAGGGGATTGCTATCGTCACCCTTTCTCCCGGTGTATGTGAAAGAGAAAAAGTGACGAACTTTTTTTCTTTTCGGTCTGCGGGGTCCAAAGAACGAGAGTCAGCTTCCTTAAGTCCGTTCTTCCTCAGTAGCTCAGTGGTAGAGCGGTCGGCTGTTAACTGACTGGTCGTAGGTTCGAATCCTACTTGGGGAGATTTGATTCATTCAGA…	CATATTTGTTTAAGCAGCCGGACTGCCGAGCATATATGCATAATATATTTTCTGACGGCTGGGGTTCATGCACTGCCATGCATCTGGTCGACGAGTCCATGGCATGCATGAATCATGGCATCTGGTCGATGAGTCCATGGCATGCATGAATGTGTGAGTAATATATTGGTGCTTCCAGATGACACGGCAGGGGAAAGGGAGAAGAGAACATACTACTGTATATATTATGCATTCACTATTTGTACCCAAAAAGAGAAACCCTGTCCTCACTGTTAGCCTGTCCAAGCTTATGCTGG
>Chr1:21707913-21708511	>Chr1:1087049-1087402	>Chr1:18907276-18907738	>Chr1:13118042-13118267
ACTGATTGGTGCATGCAACTCAATATGGTATTAAAATATTCCTCTCCCTATACTATCCAACAGTGATTTCTAGTAGAGCCGCTGCCGGTGCTCTTCCTTGCCAACGAGACAGTCCATGCCAACCCTCTGCCTCACCGCATCAATGGCGCTCTGGTCGACGGCCTGGCCGGTGACGCCGGTGACATAGTAGAACACATTGGAGGTCATGTCGCCCTTGATTGACAGCCGCACGCCGGTGGAACAAGCATATCGAGAAAGATGATTGGCTCAGGAACAAGTAGAACGAGATGGACATAGCGGCCGGTGAGCTTCCCGCTGTGCCGCCCCTCCTTGCCTGACACGAAGCCACCCCCACGCTGAGCTCGAAGAAGATGGCGTCGGCGCCGAGGTTGACAGCGA…	TTAGAGTTTGTAGCATGCATGAATCATGGCCTAGTTTAACTGGGTCAAACCGCGGCCTAACTTCACTCAACATTTGCATAATTGTGCAGGTTTATTCCAAGCAGCTTCTGCGGCTTCAATTCACACACATGACTTGCAGGGTTGGTTGGTTCGGATCCTGACTTTCTACAACTACAGTGTTCCACAGTGATGGGGATGGACCAGCCCAACCCCAACACAAAACCGAACCGACACTCGATTCAATTCACACACATGGCAGATATATGGTGATCAACAATTGGAAGCAAAGAACAACAAGCTAATGCTCCNNNNNNNNNNNNNNNNNNNNNNNNNNNNNNNNNNNNNNNNNNNNN	NNNNNNNNNNNNNNNNNNNNNNNNNNNNNNNNNNNNNNNNNNNNNNNNNNNNNNNNNNNNNNNNNNNNNNNNNNNNNNNNNNNNNNNNNNNNNNNNNNNNNNNNNNNNNNNNNNNNNNNNNNNNNNNNNNNTGCTCAAGCGGCAAAGGCAGCTCCTCCTCGGCCTCTGTTGGCGCGCTCCTCCTCTTCGACCTCCAGCGGAGACAACGGAAAGGATGGAGAGGGGATACCGACAAGTGGTGGGCGGCATCCCTCATCGTCGATCTAGTGGGCCCGGTAAGATGCGGAGGCAGTGCTGCATAGCGGTGGGACGAAGGAGCTCGAGCGGCGGAGGTGGCTGAGGGCAGCGAGCGATGGAGGCATCCGTCGTCATCGATCTAGTGGGTTGTGCCGTCAACTG…	GGGATATTTTTTTTCTTCACAAATATACCCTCATCTCTGAGTGGGAGAGCAAAATCAAGACGATAAAGCGACGATGGTGTGACGAAGCAACAGTCTCGCATGGTGGCATCGCGAGAGCGCAGGACCTACCACGGTCTCACATAGCTACTGCACGAGGCTGCGTGATCTCGCTGCTCAGTCCAGCGATATGGACTTTGATTAGTGACTAATCATGTTGATGAGCAA
>Chr1:21785693-21785911	>Chr1:10874221-10874758	>Chr1:19605235-19605392	>Chr1:13447769-13447961
CCTTCCCCCATCGCGAGTGATGGCGTCCTCCCGTGGCTTCCACAGGCGGATCTGGTGGTGTCGTGCGGCTTCCCGCGGGCAGATCCAATGGTGTTGGCGGCATCCCACAGCCAGATCCGGTGGCGACGGTGACTTCCCACATGCGGATTCGGCGGCATTGGTGGCTTCTTGTGGGACTGAGATAAGATTTGTGCGCTTTTTATTATGTTTCCTGTTCT	ACTTTTTTTTTCAATAATGGAAATCAATCATTAGCAGTGTTACACTTGTAGCATTAAGAACTAATAGTATCAGTATGCTGTATGCATAAAGGAAGAATTAATAGGACACATGATTGGCCAAAGTTATGTAAAAGGAGAATCCAAACATTATCTGACACAATGACATAAAAACAGGTTAGACACAGATGGCCTGTGATGTGCGGCCATAACTTTCACGCCGCTCACTCACGTGACACTGATTGGCCAGTGGTTTGGCAGCAACCTTGAATGCTGCCAAAGTCTGAGATTCCGCCACAGTTCAGCACCGACGCAACCTATTCTCTCGTTTATTATGTGGGCCTGGTCAGTGGGCCTAATTTTGTGGCCCAANNNNNNNNNNNNNNNNNNNNNNNNNNNNNN…	NNNNNNNNNNNNNNNNNNNNNNNNNNNNNNNNNNNNNNNNNNNNNNNNNNNNNNNNNNNNNNNNNNNNNNNNNNNNNNNNNNNNNNNNNNNNNNNNNNNNNNNNNNNNNNNNNNNNNNNNNNNNNNNNNNNNNNNNNNNNNNNNNNNNNNNNNNNNN	NNNNNNNNNNNNNNNNNNNNNNNNNNNNNNNNNNNNNNNNNNNNNNNNNNNNNNNNNNNNNNNNNNNNNNNNNNNNNNNNNNNNNNNNNNNNNNNNNNNNNNNNNNNNNNNNNNNNNNNNNNNNNNNNNNNNNNNNNNNNNNNNNNNNNNNNNNNNNNNNNNNNNNNNNNNNNNNNNNNNNNNNNNNNNNNN
>Chr1:21919261-21919616	>Chr1:10874257-10874682	>Chr1:1968760-1969134	>Chr1:13458624-13458812
ATACCTTACCTCAGGCTCTGGCTGCTCAATTTAGTATCTTAATTTTTATTTCGTGTTACTTACTGTTCATGAAGGGGGAATGGCGCCAGTGTGCTTCGGATTGTTCCATATGCGGCATTGCATTACATGACTTATGAGCAGTATCGGTGCTGGATATTGAATAATTTTGCTCCATCAGTGGGTACAGGGCCTGTGGTTGATCTATTGGCTGGCTCAGCCGCAGGTGGGACTGCAGTTCTATGTACCTACCCATTAGACCTTGCTAGGACAAAGCTGGCATATCAGGTATTGCATGCCCATCCTAATGCTTTGTTGATTGTCATCTTTAGTAGTCAAGAATCTCTCTCAGTAGAAC	GTGTTACACTTGTAGCATTAAGAACTAATAGTATCAGTATGCTGTATGCATAAAGGAAGAATTAATAGGACACATGATTGGCCAAAGTTATGTAAAAGGAGAATCCAAACATTATCTGACACAATGACATAAAAACAGGTTAGACACAGATGGCCTGTGATGTGCGGCCATAACTTTCACGCCGCTCACTCACGTGACACTGATTGGCCAGTGGTTTGGCAGCAACCTTGAATGCTGCCAAAGTCTGAGATTCCGCCACAGTTCAGCACCGACGCAACCTATTCTCTCGTTTATTATGTGGGCCTGGTCAGTGGGCCTAATTTTGTGGCCCAANNNNNNNNNNNNNNNNNNNNNNNNNNNNNNNNNNNNNNNNNNNNNNNNNNNNNNNNNNNNNNNNNN…	CGCGAGCAGTTCGCGGAGAAGAGGAGGCCCGCGTTGGCGCGGCTGACGGCGAGCAGCGAGAGCGCGAGGCTGCTGGACATGTTGAACCGGGTGGCGCGGCAGGCGGAGCTCTCGACCAGGTTGGCATGGAAGGCCACGACGGAGCTGTTGCCGTAGTGGATGGCGAGGACGCGGAGGTAGGAGCCGTTCAGGCTGGGCGGCGGCGACGCGGTCGCGCCGGTGGGGTCGTCGTCGTCGTCGCAGGTGACGGCGAAGGTAGGGTGGCCGCAGTAGGCAGGCTGCCGGCCGCGCAGCCAGAACGGGTACTTGATGGTCAGGTTGCCGCATGCCGCCGGCGCGCAGCTCTCGCCGACCAGCTGCGCGTGCGTCGCGGT	TGGTTTTGTGTGCACCATTAGCTTGAGAAGGCAACAATGCAAGTGCTGCTGTAGCAACGGCACTGGACCACCAGGCCCCAGGGCAGGCACGGGTGACTCGGCTGTACACGCCAATGCACCTTTTCTTTCGTTTATTATTTTTTTTCATTTCACGATGAAACGTCCAGGCTCTTTCCTCCAAATGGACA
>Chr1:2222143-2222557	>Chr1:10921097-10921511	>Chr1:2061399-2061961	>Chr1:13590109-13590472
GCAATATGACGGCCTCCTGCAGCGCTTGCTTGGCGCTCTCGAGGCCGGCGACATCGTTCCACTTGATGTTGGGCTTCTCGGTGATGATGGCGGAGTTGAGTCCAGCCCTCAGCTTGGACTGCTCGGAATCATCCCCACCCCCCTCCCCATCCTTACCCTTGGTCTTGGGCCGCGTGGCGACGGCCGCGTCGCCGCCGTTGGCGCCACCACCCCCACCCCCCTCATCGAGGACCGCGCGGATCTCCTCGGCGCGGCGGAGGTACTCGGTGAACTTGGCGGTGATGGCCTCCTTGATCTTAGGGTTCTTCTCGTACTTGAGGTGGGTCTTGAAGTACTCGAGCGCGTTCATGTAGAGCGGGAACGCCTTGACGTAGTTGCCGGCATTGTCCTCCTGCACCG…	CAGTAGATTTCACCTAAACTAAAACGTATATAACAATAATAAGATTAAAATAGCCTTCACCCGTTGCAACGCACGGGCATTTTTCTAGTAAAAAGAAAAACTAAAATAAATCTCTGTCCATTTTAAGGTCATTTTCAGCCCAAAATCCTTCTCGTCTTCCTCAGCCCGTGGGAGAAGTCTACTCCTCTCTCTCGTCCCTCCCTTTCTCGACCCGGCCTGGCCTCTTCTCTCCCTCCTTCTTCCCCCGTGGGCCGCGCCCTCTCTCCCTGGCCCACTCGGAGACACCGCTGCCTGGCGCCGCGCATGTGTGTGATCCACCTCCGTCGCCTCCCTGCCCCCATTCCTCCCTCTCCCGTGAACTCAAGCGCCGCCACCCCTCTCTATCTCCCTTCTCAATTG…	ATACTGTCCTTGTGTTGAATAATGTTTACCATTCAGAGTTCAGACTAACTGGAGTAAAATATTTGACTCTGAATTCTTCGTTCCTGATGATCGCTGCAGGTATCCAATATACCGAATTCCGACGGGACCAACACTATGCGATCTGGACGCCTGCTTCCTCACATATCATCCCCTCTCCACGCAGCTCACAGGTGCACAAACACTTCACAGAAAAAACACCGAACAACTGGACCATCTTTCCTTGGGTTGCTGTACGCTTTGAGCCTGTGACACATGACGTTGAAACTGATCTTTCAGGCGGCATCTGCCCGGAGCCAAAAGGCAACAACAGCGGCGTCCCCGTGACGACGGCGATGTGCCTCCCGACGTTCGCCATGGCGTCGTACAGACTCAAGGTCG…	ATCATCAGGGTTGTGGAATGATATAGAGTGACCATAGTTGTGATGGATGCGCTTGAGAAAAACTAATTGTCAAACTTTATTGTAAATTTTTTTGACACATGGTCTTTTCTGTCCCCGAGCCCCTGTGGCCGCGACGAAGCCGATGCCGCCGCTTCGGGCTGACCGCTGACGTCTCCTTCCATTTCATTATTTGCCATCCAATTCGTAGGCCTTTCAGGGCAAGCCACTCAATATGTACTTCTTTCATATTTTGTCACTAAGATAGCGAATTCCTTTATTCCGTGCCACTCCGTCGCCGATCCGTCCGTCCGTCCCCAACGCCAGCTTTTCTGTCGTCTTCCCCACCTCGTCATGCTCGTCACC
>Chr1:22861967-22862442	>Chr1:10921124-10921496	>Chr1:20618317-20618543	>Chr1:13904556-13904853
TTCCAAAAATCAAAACTGGAACCATAACCCTAGCCAGCCGCCAACGCCATCATCCGCCCTTCCCGTCGCCGCCATCGGCGGAGAGGCGGCGGGATCCGGGCAGGAGGGGGAGGGGACGCGTGGAGGCCGGATCAGCCCCTCCCGTCGCCACCGTCGGCGGACCGCGCGCGTGGAGGCCGGATCCACCCCTCCCGTCATTGTCGCTGGAGCCCATCGCCCTCACCCCCCACAACCACGGCCCACGGTGCCCTCGTACAGTGCCTCCTCCCTAGCTGACAACACCCTTATCCCGATGAGCAACGCCCTCGCACATCACCCTCCCCCAGCCAGCGGTGCCCTCTCAGCGGCATCACCCTATTCTCCGGCACAATGGTGGCAACCTCTTCACGGTAGTGCCTT…	ATATAACAATAATAAGATTAAAATAGCCTTCACCCGTTGCAACGCACGGGCATTTTTCTAGTAAAAAGAAAAACTAAAATAAATCTCTGTCCATTTTAAGGTCATTTTCAGCCCAAAATCCTTCTCGTCTTCCTCAGCCCGTGGGAGAAGTCTACTCCTCTCTCTCGTCCCTCCCTTTCTCGACCCGGCCTGGCCTCTTCTCTCCCTCCTTCTTCCCCCGTGGGCCGCGCCCTCTCTCCCTGGCCCACTCGGAGACACCGCTGCCTGGCGCCGCGCATGTGTGTGATCCACCTCCGTCGCCTCCCTGCCCCCATTCCTCCCTCTCCCGTGAACTCAAGCGCCGCCACCCCTCTCTATCTCCCTTCTCAATTG	NNNNNNNNNNNNNNNNNNNNNNNNNNNNNNNNNNNNNNNNNNNNNNNNNNNNNNNNNNNNNNNNNNNNNNNNNNNNNNNNNNNNGGTGCGACAACATGGCCTAGCGGGCCTTGTAAGCGTAGGGGCAACGGCCACCAAGTGGAGGGCGATGCAAGAATCGCTTGACAAGGCTAAGGAGGGGGGAGGGGAGGGAGGGGGANNNNNNNNNNNNNNNNNNNNNNNNNNN	CTGCTATGCTTTCATACCTTCGTGGTCGCTTAAATTTCCTTGTAATGATAGTCGACTTGTGTAGTTGTGTAGGGCAATGGGGATTGCACCCTCTATTTATAGTGCTTCTTATGCCTAACATCCACTGTATCAACTGCATTCGTGTACGTAATCTTTCATGCATGTGCTCCATCTTTTGTTGGACTTTATAATATTCTAGACATTTATCCATCTATCCTTCATTCTGAAGCCGCCGTCACCAAGCCTTGGTTTTTGACAAGCTGGTGAGTGCTAACATTTAAAGGCTATCTTATTGTC
>Chr1:22987422-22987847	>Chr1:10939070-10939954	>Chr1:20639333-20639633	>Chr1:13934383-13934607
ATCTTGCAATTGCAAGCAAGCACCATCCATGGCGAAAAGAAAGCTTGACATGCTGCTCTTGCAGGTACGTGATCGACGGGTACCGGGACCTGCCGTTCCCGTTCGACGGCGTCGGCCTCGGGAAGGAGGGCGAGCCGGCGGGCTTCGACATGGAGCACGAGATGGCGTTCCCGGGCCTCGTCCGAATGCTGAGGTCGTGGTCGGCGGTGGCGACGGCGAGGCAGCGGGGCGTGGACCTGCTGGACGAGCGCGTGGTGAGGCGGCTGGAGGAAGAGTGGGGTGGCGCGTCGCTGGTCCGCAAGGTCACCTTCAAGGCGTTCCTGCTTGCCGGCACCGTCAGGGCCGACGACCCTGCTTGATCGAGCGAGTGACTGTGTGGGAAGTATATATGGAGTCGAA…	AAATTTAGGAGGCAACAATAGCAAATAATAATACTACTCGAAAGAAAATAATAATAACAATAATACTACTCCTCGGCAGCTAGATGAGATGCCAGTGTCCAGCTCTTGGAGAAGTAGTGGACGGACACTTGTCCATGGTGGGAGGTCAAATCGTCAAAGGTGCCCAGAGCATCCGGCCGGTCTTTGGTCGTCTAGCTCGATCGGGGTCAAACGCTGGTCTCCAATCCGTCAGCGCGTCGCGGTCGACGCCAAGACCAAGCTGACGTAGCGTAAGATGGCTGCCGCACCACGCTCGCCCCTCGTGCGCGATACCCATCGCCGTCGCTCCGCGGATGCCGTGGTTTTTAATTTCCTTGTTAATCTAATCACTTATCCACTACTCCTCCTATGTCTTTATAG…	AATCATCGCCGCCGCTCCTGAAGTCACCGCTGTAGTCCATCGTTGCCTCCCAGCCCCGCCACCCACCAGAAGCCACCGAATCCACCGCCCTGGATCTCCTCGCCGTCAGATCTATCATCATCAGCGGAGGCCAGCGATGACGGTTCACCACTCCTGAGGAAGGTGGTTGTGGAGCCGACGGTCCCTGCAACATCGTTGCCTGAAGCCGCCGGATCCATTGTCGCCGGCGTTGTCTCCACCGTTAGATCCACCGTCCACGAGGTCCGCGGTGGCTTGATACCCCTTCCACCACTGCTGTAG	AGTCTATCATTCCTCCTTTTTTCCCTTCTCAACACTTCAAAATTTTATCCTCATCCACCCATCCTCATCCTTATCNNNNNNNNNNNNNNNNNNNNNNNNNNNNNNNNNNNNNNNNNNNNNNNNNNNNNNNNNNNNNNNNNNNNNNNNNNNNNNNGAGTGTGTGTGGCGAGTGCGGCCGGCGGTGGCCATGAACAGTGGTGGGCGCGGATGGCAGCACTGAGCGG
>Chr1:23008072-23008804	>Chr1:10939085-10939839	>Chr1:20644808-20645032	>Chr1:13934452-13934611
GAAAGATATGTCGCGGTGATTAAGCTCCCAAAAGTATGCTCTGTCGGCCTCAACTCGATCCCCGAATCATCATACTGCATAGCCCTGAACAGAGTAAACGTACAAATTGCATCCCCTCTCTTTGCATACACAGACATCAAGGCGTTCCATGTGATCAAGTCCCTGACTGGAGTGGTATCAAACACACGCTGTGCCAGGATCGGCGGACCAACGGAGCAACTGCCATACATAGAGATCAGGGCATTGCACACCGTGGTGTTTGAAGTGAACTCTGTCTTAGAGACCAACCCATGGACCTGCACGGCGAAGCCCAGCCGGTCCGGCCCGGAATCCTGGCACGCCCGGAGCACGCTGCCAAAGGTGAACGACGTAGGCCTGCACCCCGGCCCCTCCCGCAGC…	CAATAGCAAATAATAATACTACTCGAAAGAAAATAATAATAACAATAATACTACTCCTCGGCAGCTAGATGAGATGCCAGTGTCCAGCTCTTGGAGAAGTAGTGGACGGACACTTGTCCATGGTGGGAGGTCAAATCGTCAAAGGTGCCCAGAGCATCCGGCCGGTCTTTGGTCGTCTAGCTCGATCGGGGTCAAACGCTGGTCTCCAATCCGTCAGCGCGTCGCGGTCGACGCCAAGACCAAGCTGACGTAGCGTAAGATGGCTGCCGCACCACGCTCGCCCCTCGTGCGCGATACCCATCGCCGTCGCTCCGCGGATGCCGTGGTTTTTAATTTCCTTGTTAATCTAATCACTTATCCACTACTCCTCCTATGTCTTTATAGACGCGCATGACGAGG…	ACCCCCAAGTACCAAATCAATCAACCCAAATTTATCACCCCGTGGTCCACTCATCCCCGGCCTTCTTGTCGGTGAGGCGGCGGGTGGCGGTGAGTGATGGGAGGTGCAACGGCGACAAGTGGAGAAGGCTTTGGTGGCGACGGAGCGCGGGAGCTGGAATGGTGGCACGTGGGTGCTGCAGCGGCCACATGCGTGAGAGGCAGAGGCATGCGGGAAAAAAATTT	CTTATCNNNNNNNNNNNNNNNNNNNNNNNNNNNNNNNNNNNNNNNNNNNNNNNNNNNNNNNNNNNNNNNNNNNNNNNNNNNNNNNGAGTGTGTGTGGCGAGTGCGGCCGGCGGTGGCCATGAACAGTGGTGGGCGCGGATGGCAGCACTGAGCGGCTCG
>Chr1:23231968-23232351	>Chr1:10939100-10939932	>Chr1:20660746-20661073	>Chr1:14078768-14079321
TACCACAACAGACAACAATTAGGAGTACGAGATAGGGACAACAAACTAGCACGGCAAGGGCGCATCGTGTTGTCATAGTAGTAGTCATCACGCTAGACGGCAACTAGGAATCCGAGATGGAGGCAGCAAACTAGCATGACAAGGATGAGAGGTTATCAAGCAGTCAAGCCGACATGCCAACAAGCTGGAAAGGGCAAATGCCGTGGCACGACGTCCGCGCCTCTCTAGCGGCCAGCGGATAGCAAGGTGGCAAGGGCGGCGCATGATGGTAAGTTGGAGCACCCAAATCTCAAATCCTAGATACATCACTGATCATCAGCATACATGACTCTTGTTTTTATAACGGTTTAGGAGTTGAAGTCCGGCGGTTCGAAATGGAAAAT	ATACTACTCGAAAGAAAATAATAATAACAATAATACTACTCCTCGGCAGCTAGATGAGATGCCAGTGTCCAGCTCTTGGAGAAGTAGTGGACGGACACTTGTCCATGGTGGGAGGTCAAATCGTCAAAGGTGCCCAGAGCATCCGGCCGGTCTTTGGTCGTCTAGCTCGATCGGGGTCAAACGCTGGTCTCCAATCCGTCAGCGCGTCGCGGTCGACGCCAAGACCAAGCTGACGTAGCGTAAGATGGCTGCCGCACCACGCTCGCCCCTCGTGCGCGATACCCATCGCCGTCGCTCCGCGGATGCCGTGGTTTTTAATTTCCTTGTTAATCTAATCACTTATCCACTACTCCTCCTATGTCTTTATAGACGCGCATGACGAGGGGAAGGCGAGATCGA…	NNNNNNNNNNNNNNNNNNNNNNNNNNNNNNNNNNNNNNNNNNNNNNNNNNNNGCCCCGTTAACAAGTCAGCATGGGCTTAGCGTATGAAAGAGCATCGCGTTTGGTGGTCGCCCATCACGTTGTACGCTCAACAGCTCAAGAAGAGTGGCGGATCTGTGGGGGGTGGTTGATTCACAACAAGCTTGTCCATTTCATTCTAGACTCCAATACTGATTCGTCTCTCCGAACGGAACAACGCTATCTGTCACTGTATAGGAGGATCACCAGCTTGTCGTTATGAGATTTTTACAGTATAATAATACAGTTTTAGTACTATTGTATAGTAA	CAACACAGAGAAGATAGGAACATATGTACCATGCAGAAATTAGCATAGGTGCAGAATTAAACACCGCTGATCAGTCCTGACTATGTATAATCTTTTCAAAACTAAAGTACATTACTAAATTATTTGACGGACACCATGTTACCACCCACTTATCTTCAGAGAGCAAGGATCCAAGCCAGCATCTCAGATTGAAGGAAAGGAGATGGAGTCTCTCCCTGTGCCGAGTGTTCAGTCAATGGTGGCGGCTGACGGTGGTGCCCATGTGCCACCCAGGTACATCCGCCCGAGAGACGAGGCAGTTGCTACTGATGGAGAGACAGAGATCCCTGTCATTGACTTCCAGAGGCTGCAACTCGGCCATGACGAGGAGATGGCACGTCTTGACAGGGCCTGCCAGGA…
>Chr1:23279828-23280043	>Chr1:10939128-10939857	>Chr1:20870927-20871274	>Chr1:14078788-14079290
NNNNNNCGCTCACCCCGCTCTCCTCGTCCCCAGGCCTCTTCGACCTCAGGGAGCTCTCCGACCGCCTCCTCACCGCCCGCCTCGAGTTCCGTGAGCGGCAAGAGCACCTCGCCACACGCCGCTCCCTCCTTTCCCGCCGACGCCGCCGCGCACCGCTCCCTCCTGTCCCGCCGGCACCGCCGCTCGCTTCATGTCGTCCCCGGATGGCAACTCCT	AATAATACTACTCCTCGGCAGCTAGATGAGATGCCAGTGTCCAGCTCTTGGAGAAGTAGTGGACGGACACTTGTCCATGGTGGGAGGTCAAATCGTCAAAGGTGCCCAGAGCATCCGGCCGGTCTTTGGTCGTCTAGCTCGATCGGGGTCAAACGCTGGTCTCCAATCCGTCAGCGCGTCGCGGTCGACGCCAAGACCAAGCTGACGTAGCGTAAGATGGCTGCCGCACCACGCTCGCCCCTCGTGCGCGATACCCATCGCCGTCGCTCCGCGGATGCCGTGGTTTTTAATTTCCTTGTTAATCTAATCACTTATCCACTACTCCTCCTATGTCTTTATAGACGCGCATGACGAGGGGAAGGCGAGATCGATCCTGACCGCGATCCCCCGATCGGACGG…	NNNNNNNNNNNNNNNNNNNNNNNNNNNNNNNNNNNNNNNNNNNNNNNNNNNNNNNNNNNNNNNNNNNNNNNNNNNNNNNNNNNNNNNNNNNNNNNNNNNNNNNNNNNNNNNNNNNNNNNNNNNNNNNNNNNNNNNNNNNNNNNNNNNNNNNNNNNNNNNNNNNNNNNNNNNNNNNNNNNNNNNNNNNNNNNNNNNNNNNNNNNNNNNNNNNNNNNNNNNNNNNNNNNNNNNNNNNNNNNNNNNNNNNNNNNNNNNNNNNNNNNNNNNNNNTAGGTTGAAAGAAGCTATAGGCAACCCAGTTGGGCTTACATTCAGCACTGATTGTGGGCAAGCAGTGATGTATGGGG	CATATGTACCATGCAGAAATTAGCATAGGTGCAGAATTAAACACCGCTGATCAGTCCTGACTATGTATAATCTTTTCAAAACTAAAGTACATTACTAAATTATTTGACGGACACCATGTTACCACCCACTTATCTTCAGAGAGCAAGGATCCAAGCCAGCATCTCAGATTGAAGGAAAGGAGATGGAGTCTCTCCCTGTGCCGAGTGTTCAGTCAATGGTGGCGGCTGACGGTGGTGCCCATGTGCCACCCAGGTACATCCGCCCGAGAGACGAGGCAGTTGCTACTGATGGAGAGACAGAGATCCCTGTCATTGACTTCCAGAGGCTGCAACTCGGCCATGACGAGGAGATGGCACGTCTTGACAGGGCCTGCCAGGACTGGGGCTTTTTCCAGGTTA…
>Chr1:23621027-23621431	>Chr1:10948360-10948705	>Chr1:21011710-21012306	>Chr1:14078875-14079228
AGATAAGAGGGATACAAAATAGACTTAATTCAACCATATAAGACAACCCAAAGAGATGAGGGAGGGAAAATATACTTATTTTATAGAGAAGCATAATGGGTTGNNNNNNNNNNNNNNNNNNNNNNNNNNNNNNNNNNNNNNNNNNNNNNNNNNNNNNNNNNNNNNNNNNNNNNNNNNNNNNNNNNNNNNNNNNNNNNNNNNNNNNNNNNNNNNNNNNNNNNNNNNNNNNNNNNNNNNNNNNNNNNNNNNNNNNNNNNNNNNNNNNNNNNNNNNNNNNNNNNNNNNNNNNNNGATACAAGGAAGCATATCCAAAAGGGACCTCCGCTTGGAGGTTGAGGCTTACATGACAAAACCATGAAAACTTGGCTTCTCTCTGATGATGCACCATCGGTGACGAAG…	TTTTTTTTAATGGCATTCTAAAAGTTGAAGCCTGAAGGACGTGCACTTGATTTGCCTGAGACGAGAATTCGAGAAATGGTGCATGTATTCAGTCACAGGCCCACAGCAGTCAGCACCGTCCCGATCGATTCGCGCTGCACTCATGGCAGGGCGATCGATTGGTCAGCATAATGCCAAGAGACGTGTATAGTACTCCTACACAATTATCACCAGTACGCCTTGGAGCAGTGAAAAAGTTGTCCAGAGCTGACGGCTGAACATGTACTGATACTATGTACACATGCATGCGCGCACGAGCCGATAGACAGTTGTAGAGGCCGTAGCTAGGNNNNNNNNNNNNNNNNN	GGGATGGCCGTTGTTGGGGTTTCGTTCGTTTCGTTGTTGAATGCTGCAGCTTCTCATTGCCGGTTGCCCTTGGTGTCATACCTTTGGGAGCTTGATGGGCATGGTACGCTGTTAGCTGGTGTAGAGCTTATCCTTCCGCCTGAAGACCCTGCCAGTGGTCAGGCTCACCCATCCAACAATCTGGCTAGGAAGTTCTTTTGGGTTGCTGCAACAGATCCGCTAATTGTTTCACACGAGATGGTTGCTCAGCAGGTTGTTAGGTTCATGCAAGCAAAGTACCGGTTCGCTGTTCATGACTACAATTTTCACATGCTGCTTTCCTATAGAAAGATTGCATCCTCTGCAGTGGATGCTGCTCTCACAGCGGCTTCATGTCTTGCTAGGCTCCAGTCACGCTAT…	TACATTACTAAATTATTTGACGGACACCATGTTACCACCCACTTATCTTCAGAGAGCAAGGATCCAAGCCAGCATCTCAGATTGAAGGAAAGGAGATGGAGTCTCTCCCTGTGCCGAGTGTTCAGTCAATGGTGGCGGCTGACGGTGGTGCCCATGTGCCACCCAGGTACATCCGCCCGAGAGACGAGGCAGTTGCTACTGATGGAGAGACAGAGATCCCTGTCATTGACTTCCAGAGGCTGCAACTCGGCCATGACGAGGAGATGGCACGTCTTGACAGGGCCTGCCAGGACTGGGGCTTTTTCCAGGTTAATTAGGAGTTGTACTTCTTCTGAATACACATTCTGCTAATC
>Chr1:2362577-2363087	>Chr1:10948368-10948735	>Chr1:21688605-21688971	>Chr1:14078901-14079220
TGGCAATGTGCCACTTCAGGATGTAATTAGCGTATGGGTTGCCGAGCAAGACGTCACGATCGAGGTCCATGTCGATGATGCCCTTCTGATACAACCACATCCTCCCGTCGGTGATGTTGCCGTTGCAGTTCTTGAGCTCACGGAGCACGGCGTGGCTCACCTCCGGTGTCAAGCGGATGGAGCGAGTCATCAGCCATGAGTCCAGGGCCTTGGCCTCGATGGAGAACCATGATAGGAAGGTCTTGATCCAGTGAGGATGAATGTTGTCTAGGAGGAAGTATTGGCCGATGGTTCCCTTCCAGTACCTCGTGATGGTACTGAAATGGCACAACACCTTGAGTGGGACCTCCATGAGCGCCCTGTGCCATGACTCATTGCGCACGTACCGACACATCATCT…	AATGGCATTCTAAAAGTTGAAGCCTGAAGGACGTGCACTTGATTTGCCTGAGACGAGAATTCGAGAAATGGTGCATGTATTCAGTCACAGGCCCACAGCAGTCAGCACCGTCCCGATCGATTCGCGCTGCACTCATGGCAGGGCGATCGATTGGTCAGCATAATGCCAAGAGACGTGTATAGTACTCCTACACAATTATCACCAGTACGCCTTGGAGCAGTGAAAAAGTTGTCCAGAGCTGACGGCTGAACATGTACTGATACTATGTACACATGCATGCGCGCACGAGCCGATAGACAGTTGTAGAGGCCGTAGCTAGGNNNNNNNNNNNNNNNNNNNNNNNNNNNNNNNNNNNNNNNNNNNNNNN	AGTAGTCATCGCCACCGTGGCGCTCACCGCGTCGACGACGTCGTCGTTGCCGATGCCGGAGAAGACCGTCGCGTCCATGGCGCCGCCGCCGTCAACGGAGGCGGCTGCGGTCGCGAACGCANNNNNNNNNNNNNNNNNNNNNACAGCGCTCAACGTGACAGCCGGTGTTGCTGGTGCGACGTCGTACTCGGCAGCCATCCCCATCGCGCCCTGGTGGCGATGGTGATGCTGCCGCTGTCGCTGCAGGACATCCGCGTCAACGTCAGCGTAGGCAGGNNNNNNNNNNNNNNNNNNNNNNNNNNNNNNNNNNNNNNNNNNNNNNNNNNNNNNNNNNNNNNNNNNNNNNNNNNNNNNNNNNNNNNNNNN	CCATGTTACCACCCACTTATCTTCAGAGAGCAAGGATCCAAGCCAGCATCTCAGATTGAAGGAAAGGAGATGGAGTCTCTCCCTGTGCCGAGTGTTCAGTCAATGGTGGCGGCTGACGGTGGTGCCCATGTGCCACCCAGGTACATCCGCCCGAGAGACGAGGCAGTTGCTACTGATGGAGAGACAGAGATCCCTGTCATTGACTTCCAGAGGCTGCAACTCGGCCATGACGAGGAGATGGCACGTCTTGACAGGGCCTGCCAGGACTGGGGCTTTTTCCAGGTTAATTAGGAGTTGTACTTCTTCTGAATACACATTC
>Chr1:23642327-23642662	>Chr1:10948369-10948741	>Chr1:21723877-21724278	>Chr1:14328128-14328432
TAGAACCAAGACTGAAGTAGCGCAAGTTGGAGAGATTACCCAGCTGCGGTGGCACTGTCCCAACGAATGTCGACCAGGATAGGTCGAGAGATCTCAGGTTGTGGAGAGAACCCAAGAACTCCGGTAGCGTCCCACTGAAATTGTTGCAGCTGAGGTCGAGATGCTCCAGTTGCTTTAAGCCAAGCAACGAGGGGCCTATGCTGCCTCCGAGTCCTGGTTCCAGCGGAACCCATGGGGGCAAGATGTTGCAGCTACCTCCTGGGAGATTTAGCTCAACAATATGCCCGGTCTCGTTGTTGCACCACACGCCATTCCATTGACAACAATCGTCACCC	ATGGCATTCTAAAAGTTGAAGCCTGAAGGACGTGCACTTGATTTGCCTGAGACGAGAATTCGAGAAATGGTGCATGTATTCAGTCACAGGCCCACAGCAGTCAGCACCGTCCCGATCGATTCGCGCTGCACTCATGGCAGGGCGATCGATTGGTCAGCATAATGCCAAGAGACGTGTATAGTACTCCTACACAATTATCACCAGTACGCCTTGGAGCAGTGAAAAAGTTGTCCAGAGCTGACGGCTGAACATGTACTGATACTATGTACACATGCATGCGCGCACGAGCCGATAGACAGTTGTAGAGGCCGTAGCTAGGNNNNNNNNNNNNNNNNNNNNNNNNNNNNNNNNNNNNNNNNNNNNNNNNNNNNN	ACTACTCAGCAATTCACACACCGGACGTCCTTGTCACAAGCTAAACTCTAATTAAATTTACTGCATGTACCAAAAACCGCACTAGAGCTGTAAGATAGATAGAACACGTGACATGGTAAGTCACTACTCATCACACGTTGGTGGAGGCCATCTGCATGACCCGGTTGCGGCCGGCGCCGACGAAGCGGCTCCAGTACCAGTGCTCCCCCCAGATCCTGTCCATCTCCTCGATGGGGATCCCCTTGGTCTCCGGCAGGAAGACCAAGACGAACCCCGTCATGATCAGCTCCATGGCGCCGAAGAAGAAGAAGAGCCCGAACTTGAGGCGGCACAGCATCATCAGGAAGATCTGCGCGATGAAGAAGGTGAACGCCATGTTGAACACCACCACCACGCTCT…	NNCGGATAGAGAAATGATAAAAAAATGGTAGTATCTCAATAAGTATATATACCGTCGGACAAGCTCCCCGTCGCAGGCGGCGGTGGGCATGTCATCGCTGCTTCTTGCAGGGTTTTCATGGGTACGGCGTGCCCCATCCCCCATGTGAGTCGTCAGTTTGTTTGGACGGTGGATGGGTGCTGAAGGCACGCTCATGCAGTCACCCAAGGCAGACGATCCTGATCCACCTCGGCACTACTAGCACGCATTGCGTGGGTCATTTCCGTTGTTCAATATTTCCTCCAATCATATTATAAGTCACTTT
>Chr1:2364260-2364484	>Chr1:10948380-10948667	>Chr1:21802541-21802772	>Chr1:14328134-14328541
CCTCCTCCACCGTCCGCCGCTCACTCACTCAGGGCCTCAGGCGCGCACCGGTGAGACTCACCGAGTCGCCTCCCTTCCACTCTTCCAGATCCAGCCTTCCTCTTCGTCTCCGATCGATGCCTCGCCTGACTCGCATGAGGGGCGCATGAGGATGGGGGCCACCGGCCACGCATGGTCGCCTGAGTCATCGTCCTTCCACTCTTCCAGATCCAGCCTTCCTCTTC	AAAGTTGAAGCCTGAAGGACGTGCACTTGATTTGCCTGAGACGAGAATTCGAGAAATGGTGCATGTATTCAGTCACAGGCCCACAGCAGTCAGCACCGTCCCGATCGATTCGCGCTGCACTCATGGCAGGGCGATCGATTGGTCAGCATAATGCCAAGAGACGTGTATAGTACTCCTACACAATTATCACCAGTACGCCTTGGAGCAGTGAAAAAGTTGTCCAGAGCTGACGGCTGAACATGTACTGATACTATGTACACATGCATGCGCGCACGAGCCGATAGACA	NNNNNNNNNNNNNNNNNNNNNNNNNNNNNNNNNNNNNNNNNNNNNNNNNNNNNNNNNNNNNNNNNNNNNNNNNNNNNNNNNNNNNNNNNNNNNNNNNNNNNNNNNNNNNNNNNNNNNNNNNNNNNNNNNNNNNNNNNNNNNNNNNNNNNNNNNNNNNNNNNNNNNNNNNNNNNNNNNNNNNNNNNNNNNNNNNNNNNNNNNNNNNNNNNNNNNNNNNNNNNNNNNNNNNNN	TAGAGAAATGATAAAAAAATGGTAGTATCTCAATAAGTATATATACCGTCGGACAAGCTCCCCGTCGCAGGCGGCGGTGGGCATGTCATCGCTGCTTCTTGCAGGGTTTTCATGGGTACGGCGTGCCCCATCCCCCATGTGAGTCGTCAGTTTGTTTGGACGGTGGATGGGTGCTGAAGGCACGCTCATGCAGTCACCCAAGGCAGACGATCCTGATCCACCTCGGCACTACTAGCACGCATTGCGTGGGTCATTTCCGTTGTTCAATATTTCCTCCAATCATATTATAAGTCACTTTGATTTTTTTTTAAGTTAAACATACGCACACAAATGCACAGATAATGCCGGTTCTTTTATAACATCCACCATATAACAAATAGATGCACACGTATAACAGAT…
>Chr1:23885183-23885813	>Chr1:10984296-10984645	>Chr1:21923774-21924202	>Chr1:14328142-14328531
GGCATGCATCATCCATTTCCAAAGCTGGAGCAAGAATCACGCGCGTTGATGCAGCAGCAGCCGCCGCAGCAGCCCGAGGAACACGCGGCGCGCGCGACGCGGCCACCGGAACACGCGCGCCACGCGCGCGATGTCTAGTCTCGGAGCAGCGACACCGCCACGTATCTGGCGGCCTTGCTGTTGTTCGCCGCCGCGACGGCCTCGTCGACGGCGTCCGACGAGCGGCAGAGCAGCGCGGCGGTGGCCGCCGCCGGCTTCGCCTTGGCGCGGCGCGGCTGCGAGAGCCGCCGCCCGCGGCTGTCGTAGTGGATGGCGCCCGGGAAGCTGAGCGGCTCGCACCGCTCCCCCATCAGTATCGCCCGCCGCCACAGCCCTTNNNNNNNNNNNNNNNNNNNNNNN…	TATTTGACGTACAACAAAATTAGTGAATACAGAGCCTATAGAATGTTACATCAGTATATTATACATGAAACGAAATTTGTCTGCGAAATAGAAAAGGTAGTAACATGCTAACAGCCCCCACACGGAGAAAAAGCCCAAGCATTTCTCGAGCTNNNNNNNNNNNNNNNNNNNNNNNNNNNNNNNNNNNNNNNNNNNNNNNNNNNNNNNNNNNNNNNNNNNNNNNNNNNNNNNNNNNNNNNNNNNNNNNNNNNNNNNNNNNNNNNNNNNNNNNNNNNNNNNNNNNNNNNNNNNNNNNNNNNNNNNNNNNNNNNNNNNNNNNNNNNNNNNNNNNNNNNNNNNNNNNNNNNNN	AAGCAAAGAGAAAGACAGTCATTTACCAGTTCAAAGCTGCTGATTGGATGGAACTGAAGCTTTGGGATAATCAGGGGAAGCTAAGCAGAGCTGCAGAAGAGAAGACTGAAAGCTTCAAGCTTTCAATGTGAACGAGAAGACTGAGAAATTCTGAGCTGTTGGTTTCGGGTCTCTGTATAGGTGCACTAATGGAGCCCCTTGATCTGGATTAAAAAAGGCTAATGGTGCTGTATGATATATATATACAGACAGAATACAGGAGCATCATACATGGTAGGGCAGTTGCTGGAGAGTGACAGCTAAATTGACACCGGCAAATTGCAGGCATTGATTGTGGTTGGTCGAGGATGATTTTGCAGTGTGGCTTGCACGATGTAGTTTTGACAGAGTGTCATTGGC…	TGATAAAAAAATGGTAGTATCTCAATAAGTATATATACCGTCGGACAAGCTCCCCGTCGCAGGCGGCGGTGGGCATGTCATCGCTGCTTCTTGCAGGGTTTTCATGGGTACGGCGTGCCCCATCCCCCATGTGAGTCGTCAGTTTGTTTGGACGGTGGATGGGTGCTGAAGGCACGCTCATGCAGTCACCCAAGGCAGACGATCCTGATCCACCTCGGCACTACTAGCACGCATTGCGTGGGTCATTTCCGTTGTTCAATATTTCCTCCAATCATATTATAAGTCACTTTGATTTTTTTTTAAGTTAAACATACGCACACAAATGCACAGATAATGCCGGTTCTTTTATAACATCCACCATATAACAAATAGATGCACACGTATAACAG
>Chr1:23912539-23912965	>Chr1:10984656-10984899	>Chr1:23218170-23218515	>Chr1:14328144-14328416
ATTTCCGATGCGTCTAAAACCTGTGTTAATCCACTTCGTGCAGGAGCCCGTGTACTGCCTGGACGAGCTCCGCTCCATGCTGGACGGGATGATGCAGGATTTCGCCTCGTCCGAATTGCCTTCGCCCAGCGGCGGCTTCTTCGCCGGCGCGCCCTCCTCGCCGTTCGCCGACACCGGCGCCGCGCAGCAGCAGCGCGGGGTCGGCTCCGCCTCCGCGCGCGCGCACGCTCATCCCCAGGTGGTCGGCAACTCTGCCTGCCTCAGCCGGATGGCCTTCTCCAGCTACTGAGATCAATTTTTGCCAGCGGCCGCAACATCATCACCTGCATAGATTAGCTAGCCTCGTCGACATCGAGTGAGAGTGAGTAGTCGGCGGCGGTGCGGCGCCGCCCCCTGCTG…	NNNNNNNNNNNNNNNNNNNNNNNNNNNNNNNNNNNNNNNNNNNNNNNNNNNNNNNNNNNNNNNNNNNNNNNNNNNNNNNNNNNNNNNNNNNNNNNNNNNNNNNNNNNNNNNNNNNNNNNNNNNNNNNNNNNNNNNNNNNNNNNNNNNNNNNNNNNNNNNNNNNNNNNNNNNNNNNNNNNNNNNNNNNNNNNNNNNNNNNNNNNNNNNNNNNNNNNNNNNNNNNNNNNNNNNNNNNNNNNNNNN	NNNNNGAAAAGTGTGATCGCCAAGCCGGAGGGAGGGCTTGTGCTTCTCTGATGCACCGTCTCGTCTCGTCGGCGTCCTACCTGATGCACCGTGATCCCCAGTGACCATACCAGCGTCGTCGTACTATGGTACAGGTCGCACAGGCTGAGCAGCGAGTACAGACGCAGACACGCCACCTGCTTGCTTTGCTGCTACTTCCAGGGGGTAGGAATAGTTACTCCGTAAAGACCGTAATACTCTCTCTTTGTAAAAAAAAAAACTAACCTAGATGAAAATGAGATACTCCACATTGGCTNNNNNNNNNNNNNNNNNNNNNNNNNNNNNNNNNNNNNNNNNNNNNNNNNN	ATAAAAAAATGGTAGTATCTCAATAAGTATATATACCGTCGGACAAGCTCCCCGTCGCAGGCGGCGGTGGGCATGTCATCGCTGCTTCTTGCAGGGTTTTCATGGGTACGGCGTGCCCCATCCCCCATGTGAGTCGTCAGTTTGTTTGGACGGTGGATGGGTGCTGAAGGCACGCTCATGCAGTCACCCAAGGCAGACGATCCTGATCCACCTCGGCACTACTAGCACGCATTGCGTGGGTCATTTCCGTTGTTCAATATTTCCTCCAATCA
>Chr1:24040366-24040757	>Chr1:11056770-11057106	>Chr1:23218170-23218549	>Chr1:14581928-14582295
ATTAGTTGCTTACTGTTGATAATTGTTAGCCTCATCCTCTCTATAGAGCATTGTATTACTTTTCATTTGGATTAATTAAGATTGAAGTTCCCCATTATCCCTCTTCCTCTCTCCGTTCGCTCTCGCCACGGCAATGGAGAGGCAAGGCTTCCGGCCTCACCCTTCCATTGAGCATGGCTACGCATTCCGATAGCTCTCAGAAGTCTGCTTGCTGGTTGATTATTGTCACGACTCACACCTCGCCTTGGCGCCACTATATAGACAGCGCAAGGTAGGGTGTGCCGAAGGAGAACAACGAAACATCTTCTGCAGAACCGCGATGTCAGTATCAGTCTAATGAAATATGTTGCTGATACTCGTGATAACAAAATGAAACATCACAACACTGATA	CCTGTATCTTTCGTGCTCTCCATTTCACGGCGTGCTCCAAAACCTCATCACGATCGAGCTGACACTTGACACAAGTTGGTTTACCACGAGATGAGTGAGATTGAGAAGCACCGGNNNNNNNNNNNNNNNNNNNNCATGTGAGAGAGCGAGAGAAGGAAGGAGCAGGTCCAGCACCGATCAGCCAGCCAGCAATCCCATCCACCTTGAGAATCTGCACCACACCACCTCCGAACCCCATGACACGCCTCCCCATCACATCCCACACACCCCAATGACAGACGCCCCCACACACCTCCCCATCATTTTCAGTNNNNNNNNNNNNNNNNNNNNNNNNNN	NNNNNGAAAAGTGTGATCGCCAAGCCGGAGGGAGGGCTTGTGCTTCTCTGATGCACCGTCTCGTCTCGTCGGCGTCCTACCTGATGCACCGTGATCCCCAGTGACCATACCAGCGTCGTCGTACTATGGTACAGGTCGCACAGGCTGAGCAGCGAGTACAGACGCAGACACGCCACCTGCTTGCTTTGCTGCTACTTCCAGGGGGTAGGAATAGTTACTCCGTAAAGACCGTAATACTCTCTCTTTGTAAAAAAAAAAACTAACCTAGATGAAAATGAGATACTCCACATTGGCTNNNNNNNNNNNNNNNNNNNNNNNNNNNNNNNNNNNNNNNNNNNNNNNNNNNNNNNNNNNNNNNNNNNNNNNNNNNNNNNNNNNN	CTAGTTTTTGGTCGTTTTTCCTGACCATTAAATAATTCCAACATTCGAAATTAGTCAATTATAGTTTCCTCGTGATATAGTAAAAACTTTTAGAGTACAGGCCAATTCCAATAATTACAAACCTAAAATTAATAACTATAATACTAAGTTAGGACTGGACTGGTCTTGACTTGCTTGTCTATATCTTTGTGCTGTCACAGTTGGGACCCTTCCAGATAAGCACAACTGTGCAATGATTCTTTCCTCATCAACTGCAATTATTGATCCACTATGGCCATGCTAGTTATGGACCTATTCTTGCTCGTTGGCCATGCTTTTTTTTCAATTTTTTTTCCTGGGACGGCTTTGCAAAAATCTGTGTATATGT
>Chr1:24041943-24042400	>Chr1:11064859-11065228	>Chr1:23669305-23669619	>Chr1:14582025-14582283
GTTATCATCCTAGCGGGCAGCGGCGCTCTTCTAGACTCTCCAATTCGCCATTGGGCACAACTCGCTGGCACGGTGCGCGCTCCCGTGAGGGGGCCGGGGCGCGGCTGCCGCAGGTGGCGCCGGCGGCGCAGGAGGAGCGGAGGGCGGGGTGGCGTGCGGCAGTGGCATCAAGAAGAGCGCACTGAGGAGCATCCCGGTGGAGGTGTACCACGGCGGGGAGGAGACGACAGAGACCGACGTGTGTGCCATCTGTCGCGGCGAGTTCGCGGACGGCGAGAAGGTGCGCGTGCTGCCGCGCTGCAGTCACGGGTTCCACGTCCGGTGCGTCGACGCCTGGCTGTGGCTGGTCTTGCAAGGCTCCTGCCCGACGTGCCGCAGCGCAGCANNNNNNNNNNNNNN…	AAATAAATTACCTCAAATTTGATTTAACATATTCGATCCCTTTGCACGGGATGACAAGACAGAAGCCTATGCAAGGTGTTCTCTTGAAAGGCCTTGTCTCTCGTTCTGCACGCAATTACTTCCTGTCCGAATGGCTTCTCCTGTTCACAAAGACTTATCCACAACACACTTGGGACTAGCATGCACATATCATTGTCAGGGCATCAAACTGATAGCACACTGACTACAAGAGATGGAAACAGCAACGATTCTGTAGTAGGATTCTTGCTTCAGTACTGTATGTCTGGAGAAGCCATTTCGTTCAGAAAGTAAGCAAAAAAGAAGTGTTGGAGAAAAGCCTCCTCAGACAAGACTACACGTTGCACTTGA	TCCCCACCCCTACCGGTCCACCACGGCGCCGCTCCTCAACCGCACCGCCGCGCCGCCTCCACTCCCTCCTCCCCTCGCCTCGCCGCCGCTGCTCCGCTCAACGCCGCCTTGCCGCCCCGGCGCTCCGCTCTCTTCTTCCCCTAGCCTGGCCGCTCAGCCCAGCACCGCCCGGCTTGCTGCCTCTCCATCCTATTCGTCCCCTCGTCTCGCCGCTTCCCTGCCCCTGCGCCGTGCAGCCCGACGCACCCCCTTCATCTATCTCACACGCGTAGTTTGCTTGATGAGTGGTTTGCTCCATGTCAGAAGCTTGGTAT	CAGGCCAATTCCAATAATTACAAACCTAAAATTAATAACTATAATACTAAGTTAGGACTGGACTGGTCTTGACTTGCTTGTCTATATCTTTGTGCTGTCACAGTTGGGACCCTTCCAGATAAGCACAACTGTGCAATGATTCTTTCCTCATCAACTGCAATTATTGATCCACTATGGCCATGCTAGTTATGGACCTATTCTTGCTCGTTGGCCATGCTTTTTTTTCAATTTTTTTTCCTGGGACGGCTTTGCAAAAAT
>Chr1:24101011-24101924	>Chr1:11070033-11070375	>Chr1:24195365-24195751	>Chr1:14642497-14642765
CGGCCCTCCGCCCCTCGTCTGCCTCCTTCGCTGGCGCCGGCGCTCTGCATCTTGCGGAGCCTCTCGGCGATGGTGTGCCCCATGTGCACTGACAGGGTGATGAGTAGCCTCGTCGCGGCGACACCGAGCGCTTCAGTCCGGGAGCTCCAGGATGGAGTGGCCCCGGTGGTTCTCCTTGACGACCGAGACCACGGCGGCGAGCGAATTGGCGTGCGCGGTGACACGGATGATGCTGAGGTTGAGGCGTTGAGCTCGTCGGGAATGAAGCACTTGAGCATGTGGACGAAGTCGTAGATGGAGTACTTGGACGTGAGGACATGGCCTTCTTTATTCACCACGGTGGTATCCGACTATCCCGATCAATGCTAGTATTGACGACGTTGGCGAGGACGGCGACGG…	CATGTCATCACTAAATTTATATCGGTTAGTTTTCTGGCGGTATTCAACCAAACTTTTTTCGGCTCAGGTTATGCTCTACCAAGTTGGACTTTTTTTAGTTATATGTTTTCTTCCATGTGTACTACAAGGGGTCGGTCTATCATGCTGATGCGGTCGACCGCTCACGCATCCCTCTTCGCGATCACGCAAGCGCAAATAGCGAGAGGACCACGTGTGGAGAAGCAAAATCCGATCCAACCCAATTTCCCACCATCTTCTATTGTGGCCCACGTGCAAACTAGGGGAAAAGGCCACACGTTTGTTTATATTTACGTTGCTCAAAAATATTATACATTAAAACTC	CCTAACCATTGGATCCCTCGATCTAACGTCTCACATTGTAAGTTGGATTAGCACTTGGATTAATAGATAGATTGGATTAGCGCACGCCGTCCCCCACACCCATGTCCCAATCTCCCACGGTCCAGGCAAGTTCGATATTTTTTGGGGCCACTCCTTTTCCATCGCGCTAACTCCCGTCGGCTCCCCATCGCCGCCGCGGAACAATCGCATCGCTACCGCCGTCTCCACCGCACCCTCGCCCTCACCGCCGGCTCAAACCTCCGCCTCGTCGCCCGCTTCGCCCATCGCCATCGCGCCGCCGCCTCTCCCCTCCACCCCCTAACCCTAACCGCACCTCAAATTGCGTGAATATTGCCCGTCTCGCTGCAGAATGATCCTCTTGAACG	NNNNNNNNNNNNNNNNNNNNNNNNNNNNNNNNNNNNNNNNNNNNNNNNNNNNNCCTCTAGACCCCTTCCTTAACGTCATAGTCATTGGTGCCGATGTCCAACGTATTGGTGCTGGCGTTGTTGGCGCCAAGGATCGGCACCAGCGTCCTCGGTACCAAGGATCTAAACTGACTCCCAGCCATATGCATTTTCCACCGTCGTCAGTTATGAGGCCACGAGCAGCCATTATTAATTGGCTACGGGGTTATCACTGCCCAATGCCACGAGC
>Chr1:24665780-24665950	>Chr1:11070099-11070358	>Chr1:24226547-24226836	>Chr1:14739091-14739656
GAAGTTCTCTACTCGTTGAGCTGTGTCCTCTTCATGGATGCAACCGGGTTGGATGCCACCTGCCCGGCGCACCACTGCCTCACCGGCCCTGCCACCGCCGCCGCTTCTGCTTAGAGCTGCAGCTCCATGGAGAAGATGATTGGGAGGATAAATTTGCATATGTGCCNNNN	GGTTATGCTCTACCAAGTTGGACTTTTTTTAGTTATATGTTTTCTTCCATGTGTACTACAAGGGGTCGGTCTATCATGCTGATGCGGTCGACCGCTCACGCATCCCTCTTCGCGATCACGCAAGCGCAAATAGCGAGAGGACCACGTGTGGAGAAGCAAAATCCGATCCAACCCAATTTCCCACCATCTTCTATTGTGGCCCACGTGCAAACTAGGGGAAAAGGCCACACGTTTGTTTATATTTACGTTGCTCAAAAAT	TTAATTTGCAAAAATATATCTGATCCGCAGAATGGTTGTGCGGGAGCGAGGACGAACCGCAGAATTCGAGTCGGTCACGTAGAACCCGAGTCGGTCACGCGGAACCGAGATGCGCGACCGAACCGGTCCCGCACGGCTAGACTGCAGGACCGAGTCAGTACCGCGGCACCGATACGCGGGAGCGATGGGGACGTCAGCTCCGCAGGTGAGCGCGGCGGTACCGCATAACAGCGGCGCGGGACCTGCGCGGTCCCGTGGTTCCAGCGCGCGGTACCGAGCGAGTCTCGTG	CCCATACTGACATACAGTGCGTGTGTGGTCATGGAAAGCAACGGATTTGGTTGGATAGTCATACAAGTAAAATGATTTTGATTTGCGCACACCGTATTCATATCATTATCATCAAAAAAATAAAATATGCAGGTATCATATGCTTATCTCTTACTGCTGGGCTACGTGTATGGAAGTGGACTTCTGAACTTCCTTTCAGAGTGATCTATCGATCTCTGCCACGCCCACATGCGTGCGGTACTGCGGTATATATGCATTTCGTTTTTGGGTCGAAACCTCTTGAGGCCGACGTGCACGCGATCCTGACCGTCCGTGTGGACAGCATTTTACAGTCGACGACAGCCAGAACGTACGAGGAGTCCTGTAGAGTAACGCTCCAGAATTCTGCACGTGGCCGGT…
>Chr1:24710106-24710362	>Chr1:11088290-11088621	>Chr1:24640972-24641266	>Chr1:14739234-14739600
CTGACGACGTGCGCCGCCGACGCTGACGACCACGAGGCGGCCGCGCGCGTCGCCTCGCGCTACACCAGGTGCGAGGAGAACGTGGGACGATCCGTCATCCTGGCCGTTGCGCTGCTGGGCCTCTACGCCATCTACCTCGCCGCCGTGAGCTGCGGCGGAGAAGTCGACAGGTTCCTGCTGGCGGCTTACTACGGCGTGATGGGCGTCGGGGTGATCGTTGGGCACTCCGTTTCGTGGATCATGGTAAATGCCAATT	NNNNNNNNNNNNGACAAGTATAAGNNNNNNNNNNNNNNNNNNNNNNNNNNNNNNNNNNNNNNNNNNNNNNNNNNNNNNNNNNNNNNNNNNNNNNNNNNNNNNNNNNNNNNNNNNNNNNNNNNNNNNNNNNNNNNNNNNNNNNNNNNNNNNNNNNNNNNNNNNNNNNNNNNNNNNNNNNNNNNNNNNNNNNNNNNNNNNNNNNNNNNNNNNNNNNNNNNNNNNNNNNNNNNNNNNNNNNNNNNNNNNNNNNNNNNNNNNNNNNNNNNNNNNNNNNNNNNNNNNNNNNNNNNNNNNNNNNNNNNNNNNNNNNNNNNNNNNNNNNNNNNNNNNN	NNNNNNNNNNNNNNNNNNNNNNNNNNNNNNNNNNNNNNNNNNNNNNNNNNNNNNNNNNNNNNNNNNNNNNNNNNNNNNNNNNNNNNNNNNNNNNNNNNNNNNNNNNNNNNNNNNNNNNNNNNNNNNNNNNNNNNNNNNNGACGCTGGGCAGCACCTTAACCAGCAAGGAGGTGTTCACCTAGGCCAATAGCAACAACCAGCGGCTGCTCCACGTCGGCGACATTGATAGAACAAGAAAGTAAGAAAATGACACTCTGATTTGCATCTGCATACTCTCCTTCAACTTCACGCATG	TTATCTCTTACTGCTGGGCTACGTGTATGGAAGTGGACTTCTGAACTTCCTTTCAGAGTGATCTATCGATCTCTGCCACGCCCACATGCGTGCGGTACTGCGGTATATATGCATTTCGTTTTTGGGTCGAAACCTCTTGAGGCCGACGTGCACGCGATCCTGACCGTCCGTGTGGACAGCATTTTACAGTCGACGACAGCCAGAACGTACGAGGAGTCCTGTAGAGTAACGCTCCAGAATTCTGCACGTGGCCGGTTTCCACTCCCCAACAAAATTGGAGCCTGTATCGCTACGAGATTTCAACGCTACCCATCAAGAACCATCATATNNNNNNNNNNNNNNNNNNNNNNNNNNNNNNNNNNNNNN
>Chr1:24753808-24754550	>Chr1:11088297-11088540	>Chr1:24730134-24730445	>Chr1:14765911-14766116
NNNNNNNNNNNNNNNNNNNNNNNNNNNNNNNNNNNNNNNNNNNNNNNNATTCAATTTAGTCCACGACGTTGTTGCTGAAGAGCTTAAACTGTCCAGCGTCGAGCACGAGCTTCCGTATGGAGGCGAATGCGCCGATGGCCCCGACGCCGGAGAAGACGACCATGATGGCCGTGTTGGCGAGGAACATCGGCGACCGCCTGGGCGGCGCGAGCGCGATGTTGTACATGACGACGGGGAGGACGAAGTCGAGCGGGATGAACCCCACGGCGCCGACCACGCCGACGATGTCGCCGAAGAAGGGCAGCATGGCCGCCATGAACGCGCAGAAGGCGAGGTAGAGCGTCCGCAGGAGCAGCCGGGGCACCACGTTCCGCCGCGAGAACTTCCCCCGCGTCGCGT…	NNNNNGACAAGTATAAGNNNNNNNNNNNNNNNNNNNNNNNNNNNNNNNNNNNNNNNNNNNNNNNNNNNNNNNNNNNNNNNNNNNNNNNNNNNNNNNNNNNNNNNNNNNNNNNNNNNNNNNNNNNNNNNNNNNNNNNNNNNNNNNNNNNNNNNNNNNNNNNNNNNNNNNNNNNNNNNNNNNNNNNNNNNNNNNNNNNNNNNNNNNNNNNNNNNNNNNNNNNNNNNNNNNNNNNNNNNNNNNNNN	NNNNNNNNNCGACACGGTGAAAGGTGACGCCGGCGCCGGCTGGGGAAGTGCGGCGGCGACGCGCTGTGGAAGGGGATCGAGGATTCGAGGTTCGAGCGGAGGCGGAGCCAAAGAGAGATGCGATGCGGATAAGCCGCCGATGCGGTGAGAAGTGAGGAGAGGACTAGGGTTTTGATGTTGTGGGCTTGGGCCTTTGGTGTTGTCTTGGGCTGGGCCTTTTATGTTGTCTGTTGGAGTCCTGGCTCGTTAAGGCTCACGAGCAGCTCGCGAGCCAGCTCGAGCTGGCTCGTTATCTCTAACGAGCTAAACTT	TGAAAAGAAAAGGGCGAAATTCAACCTCGTGTAGGGTAAGGCACGGCCGTGGAGGTGACAAGAAGCGTGGCACAGCACCAGCAGCATACTAGTACTGTACTTTTGTGGTGGGCAAGCCACATCTCATCACATGCCGGCCCACGAGGCTGTTGCGTCCCACATGGCCCACGGGGTNNNNNNNNNNNNNNNNNNNNNNNNNNNNNNN
>Chr1:24863183-24864006	>Chr1:11132754-11133192	>Chr1:24883901-24884162	>Chr1:14765912-14766128
TCCAGGGCGTCGAAGTAGCGGTCGGCGCCGGGGACCTGCTCCGTCTCCTCCTCGGCGATGTTCGGCTCGGGGGCGCCCTCGCCGTTGGTCATGTGCTCCTGCGCCGGCCGGCCGCGCAGGGTGGAGAGCTGCCGCTCGAGGCGGCCGGAGAAGGTCTTGAACTGGTCGAACCGCTTGTCGCGCGTGCTGTCGCACCGCCGCGTCGTCTCGTCGTTCTTGGACAGGTGCAGGATGGGCTGCGAGTGGAACCGCGTCTGATTCAGCAGCAGCCGCGGGGAGTGCGCCTGCACTCGCCCCACCGCCGGCGGGTGCGCGTCGTCGAACCTGGTCTCCGCCGGCGCCACGCGGGCCTCGTCGCGGTGGACGGCCTTCGCCTTCGCCGCCGCCATCCCGAACTGC…	NNNNNNNNNNNNNGTGTTGGACCGGGACTGAGGCTTGAAGATGAGGGACCGGAGGGCGCTCTGGGCCCCCCTCCAAGCATTGGTAACGAGAGTCGTAGCTGTGTCTCTTGCGCGCTATTGCCGCGCGAGCCCGAGAGCAACGGCGGATTCTGGGCCTTGCCCTTGCGGGAGGGAGTTATTCCGGATATCTCTCGATTGTACGTAAGCCACGTGAGTTCTCAAATAAAAAAAAAGTAGAAAAAACTAAGCCACGTGCCACGTTGGGCCAGGTCTATGGCAGCCATGCAGTGTGCACCCACACACATCATTTGCTACGAGTTGAACCTACTGCATGCATTGAAAAAAAAAAAAAACTCACTCCCGAACACAGCTTGAGTGGCATTCTCTCCTATATGGTGA…	CTCTCGTTTTTATTCTGTGATACTCGTATTCTCCTTTTCCATGTGTGGTGACGCCAACACGAGAACAGGTGCGTGATCTCCTCTGATCTGGACGTCACGTAGTGGACGGAATGGGCCCCTTAATTTTGACCTAAAACCATCTTAATCACATCGCCGGTACGGAACACAATATGTTGCGGTCCACATCACATGGCACGTTCCGAGGTTCAAGAGGATTTTTTTTCCTTGCATCCTCTTCTTTTTTTTTACCACCTTTTTGCT	GAAAAGAAAAGGGCGAAATTCAACCTCGTGTAGGGTAAGGCACGGCCGTGGAGGTGACAAGAAGCGTGGCACAGCACCAGCAGCATACTAGTACTGTACTTTTGTGGTGGGCAAGCCACATCTCATCACATGCCGGCCCACGAGGCTGTTGCGTCCCACATGGCCCACGGGGTNNNNNNNNNNNNNNNNNNNNNNNNNNNNNNNNNNNNNNNNNNN
>Chr1:25040726-25041304	>Chr1:11132764-11133102	>Chr1:25052346-25052764	>Chr1:14792979-14793168
GTTAGTATATCTGCACTGCACTCTGCACACACGTACTGATCTCTCCGTCCCGTTTGCTTCAACAACACATTTGCTTTGCTCGGTACATGCAGAGAGAAAAAGAAGCAATGGGCATCGGCATCGGCATCGGCATCGGCATCGGCATCGGCACCGGCACCGGCGCGGCGCTACCATTCGGCGAGGCCTCGCCGTGGAGCCTGCTCGGCGGCGCGGTGGCCGCGCTGCTGCTGGTCTGGGCCGCGCAGATGCTGGAGTGGGCCTGGCTGGCCCCGCGGCGGATGGAACGGGCCCTCAGGGCCCAGGGCCTGAGGGGCACCCAGTACCGCTTCCTCCATGGCGACCTCACCGAGGACCTGCGGCTCGTCACGGCGGCCCGCTCCAAGCCCGTGCCCATGGACC…	NNNGTGTTGGACCGGGACTGAGGCTTGAAGATGAGGGACCGGAGGGCGCTCTGGGCCCCCCTCCAAGCATTGGTAACGAGAGTCGTAGCTGTGTCTCTTGCGCGCTATTGCCGCGCGAGCCCGAGAGCAACGGCGGATTCTGGGCCTTGCCCTTGCGGGAGGGAGTTATTCCGGATATCTCTCGATTGTACGTAAGCCACGTGAGTTCTCAAATAAAAAAAAAGTAGAAAAAACTAAGCCACGTGCCACGTTGGGCCAGGTCTATGGCAGCCATGCAGTGTGCACCCACACACATCATTTGCTACGAGTTGAACCTACTGCATGCATTGAAAAAAAAA	AATAATTAATTTAAGTGTAATACACATGGGGCTATAAATAGGTTGATGTGCCATCTGGCACGCTGATTTTCTAAGTATACTATACAGGCGGCCGCTTCTTCCAGACTCAATCGGACGCAATCGTGCAAGTCGCGCGGAGACATGTAAAGATGTGGATCGGAGAAAAATACTACTACAAGATCGAGGGCACCAGGCGCTATGCCTGATAGCGATGCACCCCAATGAGCCAACCACACGAAGATTTCTCCTAGGCTACTACCAGTTTCCCCTCGAAAACGTGGATCTCTGATTTGCTAAATGGAACTATCAACGGACGATGACATCGTCAGGGCTTTAAATTAAATGAAAGCGTCGCAGCTGGTACGTGTGCTAGTCGTGCTTGTCCTCTCCCGTTTTATT…	TACTCGCTAGAAGAGCATCGGTATGATAGTACTCACATGTGAGGGTAACCATACCTTGGAGGTGATACCACCTCTCTGTACCATAAATACCCCACCCAACAACAAAATCTTGTGTACATCTACACCACAATACCGTACCCTACATCTCTCACACAGGTAGCAGTAGTACGTAGCCAGCCAGTAGTTACA
>Chr1:25040884-25041266	>Chr1:11133469-11134150	>Chr1:25436488-25436972	>Chr1:14793756-14794046
GGCGCGGCGCTACCATTCGGCGAGGCCTCGCCGTGGAGCCTGCTCGGCGGCGCGGTGGCCGCGCTGCTGCTGGTCTGGGCCGCGCAGATGCTGGAGTGGGCCTGGCTGGCCCCGCGGCGGATGGAACGGGCCCTCAGGGCCCAGGGCCTGAGGGGCACCCAGTACCGCTTCCTCCATGGCGACCTCACCGAGGACCTGCGGCTCGTCACGGCGGCCCGCTCCAAGCCCGTGCCCATGGACCGGCCCCACGACTTCATCCCGCGCGTCGCGCCTCTGCTTCACCGTGCCTTGGAGGAACACGGTACTGTACTCGCTCTACTTCTGCAATATTTGTTTTCTTTTGTTTTGTTTTTCGGCGAACACATCCAAGATTTGATTGTTG	ATATATGATATTTACATAGTAGATTTTATCAGTCTCAAAGTAATTACTTTAAAATATATACATGTGCTCCAGGGAAAAAAATCACGGGATAAATAAGCAAGCGCGCCAACAGGCGCGCTCATTTTTCTAGTCCCTTGTTATCAACGGACGCAGGTGCAGCCGTGCAGCTTAGCGCAACGCCAAAGCTCTACTGGAACTGGGCTGGGCTTGGGAGCGTGTGGAGGTAGTAGGCATTCAGTGGCTGCAATTGGGCCTGGTGTGAATGGAATAGCCCACCAAAAGCATTACAGATCCATTTTGCTATATCTCTCGAAATCTTTTTTTCTTGAGCCATCAGTCAATTTATAGACCGTATAAAGCGCGTTGAAATGAGTGCTACTGTTGGAGGGAGAAAAATAG…	TTAATTTAATATTGTCTTTTCAGCATCACTCACCGGAAGGATTTGCTACCAATGCCTTGCAGATGTTGATGCTCCTGTGGACCATCTAATTATTCTCCCTTTCGCGCAAATTAATGATTTTTTATTTGTGTTTGGCCGGTGTTCATGTATGTTCCATCATTGTCCCATCGTACATTTTCTCCGAAATTAACTCTAGTTGGTGTCAATCCAAGTCCAACCACTTATATACCAGTCTCAATCACCAAAGTGTGGTAGATGCGATATGCCCCCCGTAACACCATACCGGCATGGCTGGATGACGCTGACACGTCCTCAAGCTAGCTAGTACGGGCACGGCTCGTCGGGCTCGAGTTGTTGTCTTGTTGAGAACTTGAGATGAAAAGCATAAAGTGTAGTACC…	CTCTTCTCTCTACTACATCCTTCTTGTGTTTTTGTTCTCTTTTGTTCTGTCTGTTCTTTCTCTCGTGTGTGATTACTCTACTTTGGTGATGCAACAGTAGCTAGCCCCAGTGACACACTCATTACATAGGACAAAGTATACAAGGAGTACACATATGTCATGTAGGTTTGAAAAAAAATGGGTCCAAACAGGCACATGCATGTCTTGCCAATTACACATGACCTGTATTCCAATTTCCAAATCCCGATCTACTTCTCCCTCACAATTCGAAAACAAAACAAGCTCTTTCT
>Chr1:25416133-25416382	>Chr1:11133504-11134038	>Chr1:25436553-25436993	>Chr1:14793786-14794085
GTACGTATTTGGTTGTGTCAAGCAAGGTCCAGATCACCAGACTGGACAAAGAAATTAAGGAAACCGAATAAATTAAATACAGGAGATGCGGCGTGCACATACGTACCGCTTGTCATGAGCATCTTGAATGTATTAAGCAGGAACGTCCCTGTGTGGACGCGGACGACATGTTGCTTTACGCGAGAATTGAGATAGATACAGGCATGTGGGAATCGGTAATGTGTGGTAATTCGGACAATATACCGAGCT	CAAAGTAATTACTTTAAAATATATACATGTGCTCCAGGGAAAAAAATCACGGGATAAATAAGCAAGCGCGCCAACAGGCGCGCTCATTTTTCTAGTCCCTTGTTATCAACGGACGCAGGTGCAGCCGTGCAGCTTAGCGCAACGCCAAAGCTCTACTGGAACTGGGCTGGGCTTGGGAGCGTGTGGAGGTAGTAGGCATTCAGTGGCTGCAATTGGGCCTGGTGTGAATGGAATAGCCCACCAAAAGCATTACAGATCCATTTTGCTATATCTCTCGAAATCTTTTTTTCTTGAGCCATCAGTCAATTTATAGACCGTATAAAGCGCGTTGAAATGAGTGCTACTGTTGGAGGGAGAAAAATAGAGGCACATGCAGATGGTGGGAATCAATTAATGCAA…	TTGATGCTCCTGTGGACCATCTAATTATTCTCCCTTTCGCGCAAATTAATGATTTTTTATTTGTGTTTGGCCGGTGTTCATGTATGTTCCATCATTGTCCCATCGTACATTTTCTCCGAAATTAACTCTAGTTGGTGTCAATCCAAGTCCAACCACTTATATACCAGTCTCAATCACCAAAGTGTGGTAGATGCGATATGCCCCCCGTAACACCATACCGGCATGGCTGGATGACGCTGACACGTCCTCAAGCTAGCTAGTACGGGCACGGCTCGTCGGGCTCGAGTTGTTGTCTTGTTGAGAACTTGAGATGAAAAGCATAAAGTGTAGTACCTTGAGCGTTGGGATGTAGCCAACATGTGAGTACTGATGTTGGACTTTGATCTTCACGAGAGAAAC…	TTTGTTCTCTTTTGTTCTGTCTGTTCTTTCTCTCGTGTGTGATTACTCTACTTTGGTGATGCAACAGTAGCTAGCCCCAGTGACACACTCATTACATAGGACAAAGTATACAAGGAGTACACATATGTCATGTAGGTTTGAAAAAAAATGGGTCCAAACAGGCACATGCATGTCTTGCCAATTACACATGACCTGTATTCCAATTTCCAAATCCCGATCTACTTCTCCCTCACAATTCGAAAACAAAACAAGCTCTTTCTTGAATAATTTAAGTCTCATTCTCCAGCATAGAACACAAT
>Chr1:2566860-2567228	>Chr1:11133505-11134053	>Chr1:2577996-2578293	>Chr1:14795621-14796131
NNNNNNNNNNNNNNNNNNNNNNNNNNGAGTTCCGGCCGTTCCGGCGCTGGTTCCCGTTCCTCGTGCCGTTCTTCGTCGTCGTCAACGTCGCGCTCTTCGTCGTCACAATGTACATCAACGACTGCCCCGCGCATATGCAGGCCACCGGCGACGCGATCGGCGGTGACGTCGGGGAGGGCGCCGCGTCGCAGGGGTGCTGGCTGGAGCCGGAGCTCGGGAGGTTCGCGTTCCAGTCGTACAAGGAGAATCCCCTCATCGGGCCCTCCTCCGCAACGTAAGCCATCCACGCACCACCCCATAAAATTTGAGATCCTTCAGGTCTCTCATTCTCATGGTTGAGGAACAATGCAGCGGTTAGGGTGAAATTT	AAAGTAATTACTTTAAAATATATACATGTGCTCCAGGGAAAAAAATCACGGGATAAATAAGCAAGCGCGCCAACAGGCGCGCTCATTTTTCTAGTCCCTTGTTATCAACGGACGCAGGTGCAGCCGTGCAGCTTAGCGCAACGCCAAAGCTCTACTGGAACTGGGCTGGGCTTGGGAGCGTGTGGAGGTAGTAGGCATTCAGTGGCTGCAATTGGGCCTGGTGTGAATGGAATAGCCCACCAAAAGCATTACAGATCCATTTTGCTATATCTCTCGAAATCTTTTTTTCTTGAGCCATCAGTCAATTTATAGACCGTATAAAGCGCGTTGAAATGAGTGCTACTGTTGGAGGGAGAAAAATAGAGGCACATGCAGATGGTGGGAATCAATTAATGCAAT…	CCTCCGTCTCGCCGGCCGCGCCGCNNNNNNNNNNNNNNNNNNNNNNNNNNNNNNNNNNNNNNNNNNNNNNNNNNNNNNNNNNNNNNNNNNNNNNNNNNNNGTCATCGTCATCGTCATCATCAACGGCACCATTGTTGAAGCGCAGTCACCACAGCTTGGCTTCGTCGGTGACTCNNNNNNNNNNNNNNNNNNNNNNNTCCTCGCGTCCGGCCATGTCGGCGTCCCGGCCGGAGGAAGTGGGTGTTGCGCTGCGGCGAGGGCGAGCCCTCGCTCCTCTCTCCNNNNNNNNNNNNNNNN	ATCCAAGGAAAAGAAAATGCTCTACTATATCGGAATATATATAATATATATCCTTTAGTACAGTTTAATCCCAGCCATTGCAAATGGGTAGTAGTAGTGGTCGTAGCCATCGAACAATCGCAATTACTGAAAGATGCATCTTATCCATAAATTTGATGGAGCCTGGACTGGAGAACAGGAGACCGATCGACGGTGTCCGTCCATTGATCCTCATCTTAATTGATCTTCCATCAATCATGCAAGCCATGCCAGTTGAGTTGCGTGCAAATGTAGCCTACGTTAATTCGGATGGTAGGAGCAGTGTTTGCTGCTTGATTTGGGAAACCAAAAATTAACAAAGCGAATATAAACCACCCGTTTATAATTTCCCATAGTTTGCAAAGCTACCTAATTGTACTA…
>Chr1:25800657-25800926	>Chr1:11133525-11133920	>Chr1:25963935-25964373	>Chr1:14795641-14796205
AATATGAAGCGGATGTCACAACTGTACCATCTTATTTGTAATATTCATCACATGGGCTGCACACACCGTCAAGACCAGCTTGACTAAGGTTGCTGCTACATGATCAAGACATCACGGGGTGACGAGAGGAAGGGACAGACGGGATTCATAATCCCATAGCATAGCGTAAGATGGAGACCCTCGTACTATCTCCATCTCTCCTGTTGCCACTATCAGTTTTTGGCTGCCGCCGGCTTGCTGCTCTTCACCTGATTTCACATGAAAATAGC	TATACATGTGCTCCAGGGAAAAAAATCACGGGATAAATAAGCAAGCGCGCCAACAGGCGCGCTCATTTTTCTAGTCCCTTGTTATCAACGGACGCAGGTGCAGCCGTGCAGCTTAGCGCAACGCCAAAGCTCTACTGGAACTGGGCTGGGCTTGGGAGCGTGTGGAGGTAGTAGGCATTCAGTGGCTGCAATTGGGCCTGGTGTGAATGGAATAGCCCACCAAAAGCATTACAGATCCATTTTGCTATATCTCTCGAAATCTTTTTTTCTTGAGCCATCAGTCAATTTATAGACCGTATAAAGCGCGTTGAAATGAGTGCTACTGTTGGAGGGAGAAAAATAGAGGCACATGCAGATGGTGGGAATCAATTAATGCAATGATCTCCGATTCTCCG	NNNNNNNNNNNNNNNNNNNNNNNNNNNNNNNTATAGTAAATTCGAGAAAAACACTTAAGTATGTGGGTGCGTGCGCGAGATGCGTTTCTTTTCTTCCCGCTGCCGCGACGGCCAAACGAACCGGGTGGACTTTTAGGTGGGTGCTTTTCCCGTTTGGCGATGCCGGTAGGATGGATTTGTGCTCGCCGGTTGCCATCAGGGTTTGTTATGCACTGTGCGGTAGATGGCGACGGTTCGTGCGAATGAAGGCATGCACCACGACGCGACGGGGCTGATGTGCCGCTTGGACCAGAAATGGATGCTGATATGCGATCTCTGGATTCTGTTCCATTCGTCGTGGCAATCCAGTTCGCCCCTCCACCCACCCAAGATATNNNNNNNNNNNNNNNNNNNNNNNNN…	TCTACTATATCGGAATATATATAATATATATCCTTTAGTACAGTTTAATCCCAGCCATTGCAAATGGGTAGTAGTAGTGGTCGTAGCCATCGAACAATCGCAATTACTGAAAGATGCATCTTATCCATAAATTTGATGGAGCCTGGACTGGAGAACAGGAGACCGATCGACGGTGTCCGTCCATTGATCCTCATCTTAATTGATCTTCCATCAATCATGCAAGCCATGCCAGTTGAGTTGCGTGCAAATGTAGCCTACGTTAATTCGGATGGTAGGAGCAGTGTTTGCTGCTTGATTTGGGAAACCAAAAATTAACAAAGCGAATATAAACCACCCGTTTATAATTTCCCATAGTTTGCAAAGCTACCTAATTGTACTACTCCCTTTGATCCCCTGTTT…
>Chr1:25825708-25826954	>Chr1:11200917-11201232	>Chr1:25963974-25964326	>Chr1:151298-151838
GGAGACGCTCGAGTGATCAAACTCTAAGGAGGTAGACGCTGAGCTCCGGGCCGCCATTGTTGTTGCTGCCGCTGCCGCCGCAGTCCGGGTTCATCATGTAGAACGCCTCGGAGTCGCGGGAGCCAACGACGCGCTCGAACCGCGCGCGCATGTACATGACGTCGCCCTCCCCGCCGCCGCACGCCGCCGGTATGACACCCGCGCCCATGGACACGGGCTCCAGCGCGCGCAGCACGCGCCAGTCCGCGGCGCCGCACTCGCGCCGCACCGCGTACCCGCAGCTCCTGCCGTTGCAGTACGCGCGCCACACCGTCTCCTCCACCAGCTTCCTGCCGCCGGCGCTNNNNNNNNNNNNNNNNNNNNNNNNNNNNNNNNNNNCCGCGGCGGCGGTGGGGAACG…	TATCTAAAACAAATAAAATGTTTCCAGAGTGTAGGGTACCGATCTAACGGCCGGTAGCAGGATCTCTCCGAGACCGTGTCATAGAATTGCTTGGTTCCACTATATTCCCAGGTTTCCAATGCATAGGCCCAATGTGGCAAAAGGCTGAATTGGTAAGTACTACTATATGCTGCGAGCCCATTAAGAAGCAGAGTTTAGGCCCAGGCTTTGAAATATGTTAACCCATGAAAAAGGAAAATAGATAATATGTAGTTCAACAAGGTTCAACATGAACCCATAAAGAAACCAAGAACAGATNNNNNNNNNNNNNNNNNN	ATTCGAGAAAAACACTTAAGTATGTGGGTGCGTGCGCGAGATGCGTTTCTTTTCTTCCCGCTGCCGCGACGGCCAAACGAACCGGGTGGACTTTTAGGTGGGTGCTTTTCCCGTTTGGCGATGCCGGTAGGATGGATTTGTGCTCGCCGGTTGCCATCAGGGTTTGTTATGCACTGTGCGGTAGATGGCGACGGTTCGTGCGAATGAAGGCATGCACCACGACGCGACGGGGCTGATGTGCCGCTTGGACCAGAAATGGATGCTGATATGCGATCTCTGGATTCTGTTCCATTCGTCGTGGCAATCCAGTTCGCCCCTCCACCCACCCAAGATATNNNNNNNNNNNNNNNNN	AGTAAGATATATGAGAAATACTTTGAAGTAAGTTATCGTGTCATGGAAGAAAAAGAGAAATACCGAAAGTCGTCAGATATTAAAAATGAAATACTCCAATGGGTTAACTTAGGGTCGGGAAGGGGAGAGGCGGTGGCGGGCGGCTGAGGCTTTTTGTTCCTCCTCCTGTGAGAAGAGAGGAAGAGGCGGATCGGATTGGGATTGGGGATCCATCCATCGATCGATTTTGCCTTGCCAGTTTTCATCCGGCTCCGATTCCGNNNNNNNNNNNNNNNNNNNNNNNNNNNNNNNNNNNNNNNNNNNNNNNNNTGAGTCGGGTCGGGGTCGGGGGGAGTAGGGTTTCTCTTTCGACTTGGCGGCGGGGCGTGGGCGAATCGGCGCACACCACAGCATCTATGC…
>Chr1:25825783-25826433	>Chr1:11200921-11201268	>Chr1:26308983-26309682	>Chr1:15499163-15499484
CGCCGCAGTCCGGGTTCATCATGTAGAACGCCTCGGAGTCGCGGGAGCCAACGACGCGCTCGAACCGCGCGCGCATGTACATGACGTCGCCCTCCCCGCCGCCGCACGCCGCCGGTATGACACCCGCGCCCATGGACACGGGCTCCAGCGCGCGCAGCACGCGCCAGTCCGCGGCGCCGCACTCGCGCCGCACCGCGTACCCGCAGCTCCTGCCGTTGCAGTACGCGCGCCACACCGTCTCCTCCACCAGCTTCCTGCCGCCGGCGCTNNNNNNNNNNNNNNNNNNNNNNNNNNNNNNNNNNNCCGCGGCGGCGGTGGGGAACGCGCAGGCGCCGCCGCCCTTGGCGCGCTCGCACTCGAGCGCGATGCGCACGAGGCCCGAGGCCATCTCGCGCACCA…	TAAAACAAATAAAATGTTTCCAGAGTGTAGGGTACCGATCTAACGGCCGGTAGCAGGATCTCTCCGAGACCGTGTCATAGAATTGCTTGGTTCCACTATATTCCCAGGTTTCCAATGCATAGGCCCAATGTGGCAAAAGGCTGAATTGGTAAGTACTACTATATGCTGCGAGCCCATTAAGAAGCAGAGTTTAGGCCCAGGCTTTGAAATATGTTAACCCATGAAAAAGGAAAATAGATAATATGTAGTTCAACAAGGTTCAACATGAACCCATAAAGAAACCAAGAACAGATNNNNNNNNNNNNNNNNNNNNNNNNNNNNNNNNNNNNNNNNNNNNNNNNNNNNNN	GGGTGCGCGCCGCTGTACCTCAACCGGTTCAGGGGCGCCGCCGCCAGCGAGTACGACGCCCGGACGGGGTGCCTGGCCTGGTTCAACAAGTTCGCCGAGTTCCACAACCGGGTTCTCACCGCGCGGCTCGACGACCTCCGCCGGCTGCACCCGGACGTCACCATCGTGTACGCCGACTGGTACGGCGCCATGACGAGCATCTTCCAGGCCCCAGGAAAACTAGGTGAGTGCGTACGTACGCGTCAGNNNNNNNNNNNNNNNNNNNNNCTTATTTTGGCATTGTGTCGTGTCTTGTCTTGTGTGCTGCAACGGCGACGTTGCACCCGTCGGCGTTCCTCCTCTCTGTTGGTTTGTGTGGTGATATATGCATACACGTGACAAACGAGCGAGGCGAGTACT…	GATCAAACTTGTATCTACGAGGCAACGGCGTTAAAAATTAAAAATCAAATGGGATAGTAGATAAGATATACAATTCGTGATACTCGAGGTAACAAGGCTAATTATTTATCTGGTCAAGATAGAGAGTTCTCCGGTTGGTCCATGCGCAGTAGAAAGAGAGAGCGAAGCAAACACTCAAACAGCAGCTACACTGCTACAGTGCTACAGCAGGCGGCAATAAGGGAAAAAACTGGAGGCGACACGTCCGAATCGGACGACCACGTCATCATGACGTCATCCTGCATACATAAGTGNNNNNNNNNNNNNNNNNNNNNNNNNNNN
>Chr1:25882904-25883317	>Chr1:11203780-11204259	>Chr1:26477844-26479082	>Chr1:15499257-15499465
CAAGAACTAGATTCTGATGCAGGTACATGTACCAGACTGTGAGTCTCATATGCATGGAGTAGTATGCTAGAGCTGAGAACTTGAAATGCAGCAAGGAGAATGGCAGGGCGGGGAGGGAGGTGTACGATGTGAGGGTGCAGTGCACACTGACCGGCGTGAGGGTATGGTTGAGGCGGAAGCTCTCCTCGAGGAGGCGGGACTGCTCCTTGGAGAGGCGGAGCTTCTTGGGGCGGTGGGGCCCACCGACGCCCCTCTCCTCCTCGTCCTCCTCCACGCTGCCCATCGGGAACTCCTCCTCCTCGCCGCCGCTCGCCGGCTGGTTGATGTCCAGGTCCCTCATGTTGCAGCCGCCACCGGCGTTGTTGTTGTTGCAACCGGCCCCTTCTGCAAACAACAATA…	CTCAACTATTTTGGTGGAACAGAGTTATTTAGTGTACAGGTGCAGAGGTGCTCAAATTATTTGGTGAGTAGCAAATTATTTTTCATTTTGCCCAATAGGTGCGTATGGTTCTTTCTTTGTAAAGTTTTTAGATTGGGACTAAGCTAGCTCGGATCAAGAGCGGAATTGAGGTGGTAAGAGAAGTGGAAACCAGATGGCCTTGAAGTTGTCCCCGCAACCTGGACTTCCTGAGTTCGGACCAACAAGACAAGCCTCTTGCAAGGCCCAGTTACAGCCGGATTAGTCGCTTATAGGCCCACAGTTGACTGGGCCTTAGGCCCATGCTGCCACCCTGCCGAGNNNNNNNNNNNNNNNNNNNNNNNNNNNNNNNNNNNNNNNNNNNNNNNNNNNCATTCCGAA…	CTTGTGACCTCTGATAATTCCCGCCCGAATTGGCCAACCAGCAAGCCAGCCACAACGACCCACCGACCCCGAACTCTCGCTTTCTCCAACGCCCCCAACAACGGCCGACTCATCGCCAGCGCACGCACACCGGTCCGGACACTCCCTCCCGACGTGCCGCGACTGCGACCGACGGACGGTGCGAAATCTGCCCCCTCAAAAAATATATCGCCCCGCGACGACGACGAGAGATCCGGCCGCAAGGCGACCTCCTCAAGCAACCGCTGTTGGTTGGTACGGCCGCGCGCAACCGCACGCGCGTCGCGCCACTTGGCCGCTTTTTTGTAAGACCGCGCGGCAGATCGAGGTGGCCAAACTTCCGCGGTTTCTCAAGCGGTGGAGAGATTTNNNNNNNNNNNN…	AGGCTAATTATTTATCTGGTCAAGATAGAGAGTTCTCCGGTTGGTCCATGCGCAGTAGAAAGAGAGAGCGAAGCAAACACTCAAACAGCAGCTACACTGCTACAGTGCTACAGCAGGCGGCAATAAGGGAAAAAACTGGAGGCGACACGTCCGAATCGGACGACCACGTCATCATGACGTCATCCTGCATACATAAGTGNNNNNNNNN
>Chr1:26031588-26032216	>Chr1:11203806-11204169	>Chr1:26478270-26478972	>Chr1:15547407-15547730
AACAAGAAGCAGATGAAGATGCCATCGCGGGGTACATTGCCTTCATGGAGGAGCAGAATGCCAGGCGCGGCCGCGGGCAGGGAAATGATGAGGAGCAGAGGTCCATGGCCAAGGAGCTTCGGATCAAGGCTAAGGACCAGCTCAGGTCGTTGTGGTGGACATTCTCGATGAAGGTCAAGTACAACGGTCGCGAGGAACTGTGCTACACAGAGCCGCGTGGCCGCTCCCACATCTCCCTCATCACCGCCTGCAAAGCCTACCTTCTTCACCACACGCCCTCGACAACAATGCAGACTTCAAGCATAAACAAAAAAAAAGAGATGGTGAAATGCAGACTTCACCACATGCATGTGCGGCGGCTGCAACAATAAGAGGGCCGCAGCAGAGTACACGGTGGCC…	ATTTAGTGTACAGGTGCAGAGGTGCTCAAATTATTTGGTGAGTAGCAAATTATTTTTCATTTTGCCCAATAGGTGCGTATGGTTCTTTCTTTGTAAAGTTTTTAGATTGGGACTAAGCTAGCTCGGATCAAGAGCGGAATTGAGGTGGTAAGAGAAGTGGAAACCAGATGGCCTTGAAGTTGTCCCCGCAACCTGGACTTCCTGAGTTCGGACCAACAAGACAAGCCTCTTGCAAGGCCCAGTTACAGCCGGATTAGTCGCTTATAGGCCCACAGTTGACTGGGCCTTAGGCCCATGCTGCCACCCTGCCGAGNNNNNNNNNNNNNNNNNNNNNNNNNNNNNNNNNNNNNNNNNNNNNNNNNN	GGAGCGCGCGGCACGCGCGTATGTGTGCGTGCGATGACGAGATCAGCTAGCTAGCTTAGCCGGGCGACGCGACACGTCGGAATGTGCTGGAGAGACCGCGAGCGGCGGGCGGAATGTGACGGCGACGGTGCGCCCGATCGATCGACCGGCCCGGCTCCGGGGGTTGGTGTGCGAGGACGCGGACGTAAACGCGAGCTTAGTCACGTCCAGATCGGCGATTAACTTGACCGGTACGTACGACGCCTACGTGCTGCCGGGCCAGCCGTAGCTCGCGAGGTCGCTGTATGCGCGTGCGTGCCATGGCACACAGGGGATTGCGCGGCATGGGCCGCGATATGACCCCTCCGGTTGTCGCGAGATCCTTTCTGTTGCTACGTACGCGCGCACCGGTCGCGTCAT…	AATAGTACTATACATGACATTTAACTATGTACAATCTGTTTTAACTCTTGAATTATTTTGGAGAGGAAGACAGACAAATATATCTGTGTATTGATGAAATGGATAGGATCAACCACTCTTGAGGTGAGGACGAGAGAGGGGGAAACCTATCTACCTATCCAGCTCATCATGAATCTGGGACATATGTTCTCCTTTAGGCTGAAGGAAACTGCCCTATATAAAGCCTATACTTGACCCTATACTATACTTACACCATCAGTATAACTCTTTCTACTCTTGCTGTGACAAGGGGCATGGGAGATGGAGAGCAGTAGAGCTAGTAG
>Chr1:26089485-26090416	>Chr1:11203838-11204137	>Chr1:26916214-26916615	>Chr1:15649626-15649793
TTTAAATACCACCCTATGAAGGACTTAATTAGGATTTTTTTTGCCAATGAGTCATACATGAGCTCTCCCATGACATTTTAGGACGCCACATCGTAGGGCTGACGTGTCACCTGACCGTGTTGCCTTGCCACCTTTGTTCTTTTCTCCATTGGTGGCGCCATTGCCACTGCCATCCTCTTCTCCATGAGTGGTGGCAGAGGAGAGGGAGGTGGGGAGGGAGCTACAGCGGCGGCTGACGACAAGAACGAGGTTGGCACTAGTATCAGTGGCTTGGACTTGAGCGACGGCCAAGACACCATTGTCCATGCTCGATCTAGGCATCGCCGCCAGCTTTCAGGCACTAGCTTGAGAAGGCAACACCCAGGCAAGCTCACATCCACATGCAAAGGAGCTCGAGCA…	ATTTGGTGAGTAGCAAATTATTTTTCATTTTGCCCAATAGGTGCGTATGGTTCTTTCTTTGTAAAGTTTTTAGATTGGGACTAAGCTAGCTCGGATCAAGAGCGGAATTGAGGTGGTAAGAGAAGTGGAAACCAGATGGCCTTGAAGTTGTCCCCGCAACCTGGACTTCCTGAGTTCGGACCAACAAGACAAGCCTCTTGCAAGGCCCAGTTACAGCCGGATTAGTCGCTTATAGGCCCACAGTTGACTGGGCCTTAGGCCCATGCTGCCACCCTGCCGAGNNNNNNNNNNNNNNNNNN	GAAGTGAGGAGATGGCAGTAGGGATGCGGATGAGGAGGCGATTCACTCCCATCGTTTGGGATCCGAGAGGATCTCGCCACTGGACATTGGGAGGAGGAGATTCTAGCGGCGCATTGCATGGGAGGAAGATGGTCCAGTGGTGGCGCTCGGTATGGGGAGGAGGACGACCCGATGGTGGCAGCAAGGTGGAGGGAGGTGGCGGCAGATGCGGAGTCCATGAGGTGACAGGCAGGAGAGGCGCTTGGCTTGGCTTGGGGTCCCTGCCTCCCACGGACATGGAAGGATTCTTTTTACAAAGAAGGTTCTTGAAGTACCGGGAAGAGATTTCTCTGATTAAAGGATCCGATGGCTCTTGACATTCTGAGCAAAAAATTGGACGGTCCATATTTCCTGCATGAC…	TGAAGTTATAATCCAAGGAATACGGTAATTGTGTGGTGGTGTTGCTGGATTACTCAGCATCTTATGGCCTTCGCTGGGAGGCCCAACCCTAGCTTGTATCTGGGCTAAAATGATGTGGGCCAGTGGNNNNNNNNNNNNNNNNNNNNNNNNNNNNNNNNNNNNNNNNN
>Chr1:26287636-26287911	>Chr1:11203877-11204127	>Chr1:27561390-27561833	>Chr1:16081459-16081610
TCGATATATATGATGCTTCATTGCTTTGTTTGACTAATAATGTTTTATCGATCCGTTCTTGGTTTTGGAAGGTATCGGTGACCCTCTGCTGGAGTGCTGCGGCGGCGACGGCCCGTACCACACCGGCATGACGTGCAACAAGACAGCCAAGGTTTGGGGGTCCCCGGCCAACTTCGCCAGCTGGGACGGCGTCCACATGACGGAGAAGGCCTACAGCATCATCGCCGACGGGGTGTTGAGCAAGCGTTACGCCGACGCTCCGTTGCTCTGCTAGA	GGTGCGTATGGTTCTTTCTTTGTAAAGTTTTTAGATTGGGACTAAGCTAGCTCGGATCAAGAGCGGAATTGAGGTGGTAAGAGAAGTGGAAACCAGATGGCCTTGAAGTTGTCCCCGCAACCTGGACTTCCTGAGTTCGGACCAACAAGACAAGCCTCTTGCAAGGCCCAGTTACAGCCGGATTAGTCGCTTATAGGCCCACAGTTGACTGGGCCTTAGGCCCATGCTGCCACCCTGCCGAGNNNNNNNN	CAATGAGCGTTTGACAGCTATGGGCATGGACGGATATGTGTCATGTGTGTCGTCGTCGCGAGGTGTGCGGCAACACGCGCGGATGATAAACTGACAATAAATCAATCAATCAAACTCCATAGCTAATTAAGCTAGGCGAACAGCGAGAGCGAATCATAGAACGCAGGGGATCGATCCGGGCGAATGATGCGGTGTTGCTTGGCCCTCAAGTCTGGGCTTGCTAATGCAAACCGTATACGTGAGCCGCAAACCAGGCGCCGGATTCTCTGCGCGCGAGTTGCTGCGTGTACATCTCCCGATCGAGATATGGACGTCCGGCCACCACACGTACACACCACACCAATTTGACGGTTAACATTTACACGTCAGAAATGACACCGGCCGGTGTTAATATAGCTT…	AGAGAGCATCATTAATCATTTATATGTACTAATGTACGCACGTAGATTGAAGATTTGAAGAAAAAAAAAGAACGAACAAGGCTGCCGTGATAGGGAGTCGAACCATGGTGCTAGGGTACACAAGCAAATGGTCATACCATTGCACCACAAG
>Chr1:2633179-2633621	>Chr1:11237443-11237788	>Chr1:27972065-27972331	>Chr1:16137144-16137449
NNNNNNNNNNNNNNNNNNNNNNNNNNNNNNNNNNNNNNNNNNNNNNNNNNNNNNNNNNNNNNNNNNNNNNNNNNNNNNNNNNNNNNNNNNNNNNNNNNNNNNNNNNNNNNNNNNNNNNNNNNNNNNNNNNNNNNNNNNNNNNNNNNNNNNNNNNNNNNNNNNNNNNNNNNNNNNNNNNNNNNNNNNNNNNNNNNNNNNNNNNNNNNNNNNNNNNNNNNNNNNNNNNNNNNNNNNNNNNNNNNNNNNNNNNNNNNNNNNNNNNNNNNNNNNNNNNNNNNNNNNNNNNNNNNNNNNNNNNNNNNNNNNNNNNNNNNNNNNNNNNNNNNNNNNNNNNNNAGGGATGACTTGACCCTATGACTTGTAGTCTAAGACTTGACTCCCTAAGGAAACTGATTCCCT…	TTGGAAAATGTTAGGAGGAGCACTAGTGGAACGCGCCCGCCGTCCAGATATCGTCTGTCCGCTGATGACACGTCATCGCGCGGTGCCGCCACCGATCGATAGCGCGGCCGCTCGCTGTGCCGTGCGTGGTCAGGGAAATGGAATGTTCTGCCGAGGAGGGTGACGTGGCGCGCGTTTCTTCTGGACATTTGCGACGGTGGCGTTTTGACCGCGTGCGCTGCCGTTCAGCCTGGGCGCCCACGTGTCCCGACGACCAAAGGCTAGAGTTGGAACTTTTTACGCTTACGTTTTCATTTCCTCTTCAGAGTCAATCGTTGTAGTGATCTGAGTAATATAGAGTAATGT	ATGATATTCCGAGACAATAATGGAAATAAATGAAGGAGAAGATGCCCTGGAAATGAAAATATATATTTAAAACTTAAAAGTACAATATTTTTGCACACGGGAAAAGATGCCCTGGAAAAGTACCTATATCCAATGGGCAAACATACTATGCAGTATGCACAAAGGGCATAACTAGTACACTGTACACCCCGTGCAATTGGCCATTCTTGGGTCTCCGATGGTGATGTGGCGGATCCAATATGGAGTCTCTGGGGTCTCGAGACTCT	ATCCGATTATCTGTACAAAGATATTGCCTGACTACCGCCCGGCTGTAATGTTTTGACATTGTGTAGTGGCCTATCCCAGCGCAGAACCCGGTTAATTGTGTTAGCGCAGGTCCACGTCCACCCACGTGTGTTCCTAGCTAGTCGTAACGCACACGCATGGAAATGGATGGGGCTATTTGATAGGTTATATGTAGATTTTAAGTACCTCTGCTGTGGCCTCTAGCCCTCTACTAATAATATATCTACTATCAGTATTATTACCGGTAGAAATGATCTCGATTCTTAATTTACGAGTACTACTATCA
>Chr1:26384605-26385383	>Chr1:11237458-11237792	>Chr1:28116480-28117125	>Chr1:16175602-16175830
TAGGTATGCATCCTTTTTCTTCTCTTTTCTTTCTTCTCTTTTCGTTGGCGCAGAGCATGGTGTGGATCCGGGCGGCGGCAAGCGGCTGGAGCAAGCAGGCGGAGCAGCGGCCTCCGCGAGGAGTGGACCGGAGCGGGGGCGGCGAGCGAGCGAGCGGCTGGAGCAGGCATGCAGAGCGGCGGAGAGCGGAGCCGTCCGAGTAGAGCGAGGGCGGCGGCGGGCGAGCTCGTCTCGCACGAGGATGCCGAGGTCGACGTCAACGTCGTCCGCGACGGCGCCGCCTCCGCCTGCTTCGGGATGGGGCATAAGAGGTCGATGAAGACGGCCCGAGGATGAGGGGACCCGGCGGTGATGAGGTGGTTCTGGTGGAGAGCACCAGGGCGTCGGGTGGCCGCCTAC…	AGGAGCACTAGTGGAACGCGCCCGCCGTCCAGATATCGTCTGTCCGCTGATGACACGTCATCGCGCGGTGCCGCCACCGATCGATAGCGCGGCCGCTCGCTGTGCCGTGCGTGGTCAGGGAAATGGAATGTTCTGCCGAGGAGGGTGACGTGGCGCGCGTTTCTTCTGGACATTTGCGACGGTGGCGTTTTGACCGCGTGCGCTGCCGTTCAGCCTGGGCGCCCACGTGTCCCGACGACCAAAGGCTAGAGTTGGAACTTTTTACGCTTACGTTTTCATTTCCTCTTCAGAGTCAATCGTTGTAGTGATCTGAGTAATATAGAGTAATGTAGGG	CACGAGGCCAACCAACGCATAAGTTCCAAGCTTCCAATTTCCCGCTGCATTCCTGCAGCCGCCGCCCACGGGAACAGCCGAGCCGGTCCCGTTCGCCCATCCGTACGTCACCCCGTCGCGCTCGCGCTCGCGCTCGCGCATCGCACGCACCCACCCGTCGTCGCGCGCGTCACCGTACGCCGCTTCTGTCGCCATGGCCTCCTGTGAGCGAGGCGTCAAACGTGGTACACGCCCAGGTAGGGAGCAGAGGAGAGGAGAGGAGGGGACACCAACATTGGCCGCGGCCGCAGCGGCGAGTGGAGGGATGAGCGACCCGCGGCGTCGCCCAAGGGGCGCGCGTCCCCTCCGCATGCATGGCGGCCGCCGGGCGAGGCGATCGCGCATGCACGTCCTTGCATG…	NNNNNNNNNNNNNNNNNNNNNNNNNNNNNNNNNNNNNNTACAGGAAGAGTAACATTTGCCGGCGGCCGTAAAAGAGCTGGCACGGGACTTCTGCCTGCTGCCGCCTGCCGGTGCCAGAGGTTGTCGCAATAGCAGAGCAGCCGTGTGACCGTTCTTGCATTGGGTTCAAGAGAACCAGCGGGCTCACTCATACAGTTGCTGGACTAATATCCATATAAAATTATTTAG
>Chr1:2643817-2644613	>Chr1:11237459-11237787	>Chr1:28116526-28117041	>Chr1:16201448-16201966
CGTGTGGAACGGCGCCTCTGACGAATGGCAGGCTGTTGTCATCCAGTTTCGACCATTGCTCCTTGTCGACATCAAACATGTGCGTGCCCTCCTGCTGAGATAATGACACCAGAATGCAGGAGGCCAGTGCAACGTAGGACTCGACAGTAACCATTGGCGGAGAAAGGTACTGCAATGGGGTGAGGTCCCATGGGAAGAAGGGAGGCCGTGGCAGGGGCTTCCACTCGCAGCTCTCTAGATGGCCATCGACCACGCGCGCTTGGGAGAGATCAAGCACCTCGAACCATGGAACGAAGTCGAGTTGCCCCGTGACGGAGGGATACCGTGCCAGGGCGTAGATCTTGTGGCCGATGGTGAGCACAACCGGGTGGAGCTTGGTCGACAGGAGGTTGGGCCCCC…	GGAGCACTAGTGGAACGCGCCCGCCGTCCAGATATCGTCTGTCCGCTGATGACACGTCATCGCGCGGTGCCGCCACCGATCGATAGCGCGGCCGCTCGCTGTGCCGTGCGTGGTCAGGGAAATGGAATGTTCTGCCGAGGAGGGTGACGTGGCGCGCGTTTCTTCTGGACATTTGCGACGGTGGCGTTTTGACCGCGTGCGCTGCCGTTCAGCCTGGGCGCCCACGTGTCCCGACGACCAAAGGCTAGAGTTGGAACTTTTTACGCTTACGTTTTCATTTCCTCTTCAGAGTCAATCGTTGTAGTGATCTGAGTAATATAGAGTAATG	GCATTCCTGCAGCCGCCGCCCACGGGAACAGCCGAGCCGGTCCCGTTCGCCCATCCGTACGTCACCCCGTCGCGCTCGCGCTCGCGCTCGCGCATCGCACGCACCCACCCGTCGTCGCGCGCGTCACCGTACGCCGCTTCTGTCGCCATGGCCTCCTGTGAGCGAGGCGTCAAACGTGGTACACGCCCAGGTAGGGAGCAGAGGAGAGGAGAGGAGGGGACACCAACATTGGCCGCGGCCGCAGCGGCGAGTGGAGGGATGAGCGACCCGCGGCGTCGCCCAAGGGGCGCGCGTCCCCTCCGCATGCATGGCGGCCGCCGGGCGAGGCGATCGCGCATGCACGTCCTTGCATGGCGGACGGGGCCTACCGCCACTAGCGGGGAGGACACAATAATGCGA…	ATAATAAGAAAAGGAATTATGTCTCACCACACCCGTCCTGCTATCTTTCCTCATGATCTCATCTTTTTTCTTTATCTTTATCTTTACCTATATATTTAAAATATGTAGTGTTTTTGTTGTTTGTCGTTGTCTAGCATACATCAACGGTTTTCATGTTCCTGCATTGTCGCCATAACAGCACGTGCAAGTCTGATCGCTCCCAAACCAAAATTCATCGCTTCCACGCCCTAGCAGCACGTGCAAGTCTAATCGCTCCCAAACCTAAATTCACCGCTTCCACGTTGATTGTCAAGCATCCCACATGTCAGATTCCAATAGGCTCCACGCACATCACATCTAATTTGCCTTCCCACACCAAGCGCACAACCATTAAACATATCCCGTTTCGCTTCTGCTCTA…
>Chr1:26602471-26603049	>Chr1:11238079-11238370	>Chr1:28666967-28667417	>Chr1:16201540-16201882
CCTTCCATACCTTTCTCAATGCCTGCATGCATGCCGGAGACGATCTCTTGAACTTCAGGAGAACTAGGAACAGCAGGAGAATCCTCCTTGCCTAGGCTAGTTTCTGTGACTGGTGGTGGCATAACCTCCATGCCATCACCCAATTCTCCCATGGCTGGAGGTTTCTCCTGCGCGCTATCAGCTAGTTCAACAGTAACTTCTGGCACACCATCCCCAAGGCCGGCAGCAGGCCCTGCAGATGGAGCAGCCACATCATCCATGCCATCTTTGACAGGTTCTGCAATTCCTGGAGGCACCAAATTCTCCATACCTTTCTCAGGTTCTGAAATTCCTCCAGGTGCCACCTCCTCCATGCCTTTGCCAGGTTCTGCAGTTCCTAAAGGCATCACCTCAATGTCT…	NNNNNNNNNNNNNNNNNNNNNNNNNNNNNNNNNNNNTATTCACTTGCGGAGTATGAAAAAGGAATTAGATAGCGCCATTATTTGTTTTTTCACTGACAAACATATATGTTGTTCCCCCTTATCTCTAGACCCTCGGTCAATCCACAATCCAGGGCCCAATATGGGCAAGATCGAGCCCATCCCGTGCTAGAAAGGGTGAAGGCCGGCCCAAATACAACACATGCGAGTACCATATCCGGTNNNNNNNNNNNNNNNNNNNNNNNNNNNNNNNNNNNNNNNNNNNNNNNNNNN	TCGTCGCGATAAAAGTCCTCAACATGGACATGGAAAGAGCTACCATGAGTTTTGAAGTCGAGTGCCGTGCACTTCGCATGGCTCGGCACCGAAACTTGGTGAGGATACTCACCACCTGTTCGAATCTGGACTTCAAGGCGTTGGTGCTGCAGTACATGCCCAATGGGAGCCTGGACGAATGGTTGCTGTACAGTGACAGGCATTGCCTTGGATTGATGCAGAGGGTGAGCATCATGTTGGATGCGGCGCTCGCTATGGCTTACCTACACCATGAGCACTTTGAGGTAGTCCTCCACTGTGATCTGAAGCCAAGCAACGTGCTGCTTGACGCAGACATGACGGCTTGCATCGCAGACTTTGGAATTGCAAGGTTATTGCTAGGAGAGGACACCTCCATAT…	TATTTAAAATATGTAGTGTTTTTGTTGTTTGTCGTTGTCTAGCATACATCAACGGTTTTCATGTTCCTGCATTGTCGCCATAACAGCACGTGCAAGTCTGATCGCTCCCAAACCAAAATTCATCGCTTCCACGCCCTAGCAGCACGTGCAAGTCTAATCGCTCCCAAACCTAAATTCACCGCTTCCACGTTGATTGTCAAGCATCCCACATGTCAGATTCCAATAGGCTCCACGCACATCACATCTAATTTGCCTTCCCACACCAAGCGCACAACCATTAAACATATCCCGTTTCGCTTCTGCTCTACCTTTAAGTCTACAATTTAAATGATGTCAAACGAT
>Chr1:26708698-26709340	>Chr1:11238135-11238354	>Chr1:28763389-28763814	>Chr1:16279477-16279771
NNNNNNNNNNNNNNNNNNNNNNNNNNNNNNNNNNNNNNNNNNNNNNNNNNNNNNNNNNNNNNNNNNNNNNNNNNNNNNNNNNNNNNNNNNNNNNNNNNNNNNNNNNNNNNNNNNNNNNNNNNNNNNNNNNNNNNNNNNNNNNNNNNNNNNNNNNNNNNNNNNNNNNNNNNNNNNNNNNNNNNNNNTGGCCGGAGGAGGAGGAGGCAGATCTAGGAGGAGGTCGTCGGCGAGCGCGGCAGCTCCACTCCGTCGGCTGCTCCGCCCCGCCCCTCCGCCGCGATGCCCGCGTTTGCTCTCTCTCGATCGAGCGACGCGAGCCCAACAGCGACGGCCGACGGAAGAAGGCGGCGGAGGGAGATCATCTATCAACTCCGGCGGAGGGAGCTCCTCGCCCGGCCA…	AAAAGGAATTAGATAGCGCCATTATTTGTTTTTTCACTGACAAACATATATGTTGTTCCCCCTTATCTCTAGACCCTCGGTCAATCCACAATCCAGGGCCCAATATGGGCAAGATCGAGCCCATCCCGTGCTAGAAAGGGTGAAGGCCGGCCCAAATACAACACATGCGAGTACCATATCCGGTNNNNNNNNNNNNNNNNNNNNNNNNNNNNNNNNNNN	ATACATGTCTTTACACCATTATATTAAGTCCTCTAAGCGAAACATCGGCAACACAAGATTCAGTTAAGAAACAAGGATAAAATCACAAAGTATAAAAGAGGCAAGAACACATTTTTCCGTTTCTTTGTAAATCTGATGCGGTCTCAGCCGAGGTTGGTACGGTAGATGCACGGGCGAAGGGACCATGCGTGTGTCTCACCTGATCGACTAGCCGAGGTCGGCAGTACAGCAACCCATGCCTGATGGAACAGCTGATGTTCTCGCCTCACCTAACAAAACTTTAGACTTCAGTTGAGCTTAAGTCTGAAGTCTGAACTCGAGTCGGAATAATTAATCGCTGCTGTCCTGGCCTAGATAGCAGAGTTCCTTTCACAACCTTGGTCGTTGTCTGTTTGATAT…	NNNNNNNNNNNNNNNCACTCCTCATTGGACCACGTGGCATCATGCGTTGTGCTCCAACGGGAGTCTCGGCTGGAGAATTTGCCAGGTATCCGCACCCTCCCTCTGCCGTTAGATGATATATCAACGGTGAAAAATCATCTTGTGATCTAAATATAAAATACAAATTTTGAGTGTGTTTTTTTACACAAAACATGTGATCTTATCCAGAAGAATCCGGGCTGCTATTATTGGAGAAAAATCCAACAAAAAAATCACAAGAAAAAACCTCCTGGAGGGGGTGATGGCGTGATCTAC
>Chr1:26709498-26709847	>Chr1:11244887-11245300	>Chr1:29126165-29126761	>Chr1:16299076-16299451
CTCCTCCATCGCCGGCAGGCACGCCTGCGCGCATGCACCAACAAAAACTAATCCATAGAACGGATTATGCATCATTCCTCAATAGCGCAACAAAAACTAATCCGTCTTTCCGTCTCGCGCTCCCCCACGTCATGGCTGCCGTCGTGTCGTCGTCACGCGGTGGTGACGGAGGCGCGAGCAGGAGGAGGGAGTGCACGTGCTCGCCCACCACGCAACCGGGCTTCTTCCGATGCGCGCTGCACCGGAGCGGCGNNNNNNNNNNNNNNNNNNNNNNNNNNNNNNNNNNNNNNNNNNNNNNNNNNNNNNNNNNNNNNNNNNNNNNNNNNNNNNNNNNNNNNNNNNNNNNNNN	CTCCTCCATATGATGGAGCTACTACCACATTATTGTGCTTGTTTTTTATACATATTACCNNNNNNNNNNNNNNNNNNNNNNNNNNNNNNNNNNNNNNGAGGTAGCCCAGCTCTACTATAAAACTCGCTCTTATCCGGTTCTGACCAGACCACACATGCAACGCAACCCTGCTGCCTCCACTGCCGCGGAACTCGGAAATCCTGGACAGCCGAAACAGCTGCGGCCCAAAGTGCTAGTCTCGACCACCGAAATGACAACAATACCCCTTTCCTCCGGTTGTTTCCCCCCGGCGCCACCCATGGGCATTCCAGGAATCCGGAGAAATGCCACAAACCCGAAAACCGGCGGCTGCCTCGCCAAAACCCAATGCAAGGACGACGCCCACCGCGCCACCAGATC…	TACGGATACCATTGTTGTATAGCCCCTCGAGATAACAAAAAATAGTACAAAAATTTCCACCTTTCAACCAGGAGAACATGCCACTAGTTTGTCTTCGATCCGTAGCGGCTATGGTGCAGACGGCTACCGGAACTATGGCCGATGCAACGGCGTGCCCCGGCAGCCAGCTACGATCAAGCCGATAGCCAGGGCGCGCGGTGCGGTTGCGCGCGACGTGACGATCAGGATTGCGACCGACGTTGTGGCCAACGCGGTGACACAACAGTCAACTTTACGGTCCACTTGGTACCCACAACGCGTGGTCCGATTACACTTAGCATGTTGGCTAGGACGGCAGCCGGCGCTACGGCCAGCGCGTGCAGTGCAACTACTCAACAACGACGGGACGGTTCAGCGGCA…	NNNNNNNNNNNNNNNNNNNNNNNNNNNNNNNNNNNNNNNNNNNNNNNNNNNATAANNNNNNNNNNNNNNNNNNNNNNNNNNNNNNNNNNNNNNNNNNNNNNNNNNNNNNNNNNNNNNNNNNNNNNNNNNNNNNNNNNNNNNNNNNNNNNNNNNNNNNNNNNNNNNNNNNNNNNNNNNNNNNNNNNNNNNNNNNNNNNNNNNNNNNNNNNNNNNNNNNNNNNNNNNNNNNNNNNNNNNNNNNNNNNNNNNNNNNNNNNNNNNNNNNNNNNNNNNNNNNNNNNNNNNNNNNNNNNNNNNNNNNNNNNNNNNNNNNNNNNNNNNNNNNNNNNNNNNNNNNNNNNNNNNNNNNNNNNNNNNNNNNNNNNNNNNNNNNNN
>Chr1:26726405-26727142	>Chr1:11316058-11316774	>Chr1:29126241-29126749	>Chr1:16299078-16299377
ATGATGCCGACGCCCTGCATGGCGAACACCGCGGCGATGAACGCGCCGCGCGTCTTCTTGTTTGAGTACTCGGACATGATGGTGGCCGACAGCGGGTAGTCCCCGCCGATGCCGAAGCCGAGCCAGAAGCGGAAGAAGCACAGCGTGCCGATGACTGCCTTGCGCGAGCTGCCGAACGACAGGCCGGAGCCGATGGCGCAGGCGGCCATCAGGATGAGGGTGACGCCGTAGACGCGCTTCCGGCCGAGCTTGTCGCCGAAGTAGCCGAAGACAAGCTGGCCCATGAGCGTGCCGACGAGCGCGACGCCGATGACCATGTTGTTGGCGGTCTTGGACAGAGCGCCTGGCTTACTGTCCGTCGAGCCATCGGGCTGGTAGTAGAGACGGCCGAGCAGCTTG…	TTAATAAGGAAATAGAAGAATAGAAGGAGGAGGTACCGTGATCCTCACGATCACGGTCCTACAAATCCGACTCCTTTAAAAAGATCGGTTTCATAACATGCATAGTACATACATAACCCAGAGATACTACTACTATCATCACGCACGGCAAAGTGATAAGCCCAACCGTCCGGTTCATCCCACCCTCTCCCAGGAGGAGCCGCGCGCCCATCCGGCCGCCACGCGGACGGGCACCCACACCATCGGCCACTTGTCGGCCGCGTCCCGCGCGGACCACGCCACCTGCATGCCCGTCTCCTCTCCATCTCCCGCGCGGAACACGACCTCGCCCGCGCGCCCAACTTCCTCGAAACCGACCTCCATCCATCCATCTGTTCAGCTCAGCTGCCCACCCGCCCG…	CATGCCACTAGTTTGTCTTCGATCCGTAGCGGCTATGGTGCAGACGGCTACCGGAACTATGGCCGATGCAACGGCGTGCCCCGGCAGCCAGCTACGATCAAGCCGATAGCCAGGGCGCGCGGTGCGGTTGCGCGCGACGTGACGATCAGGATTGCGACCGACGTTGTGGCCAACGCGGTGACACAACAGTCAACTTTACGGTCCACTTGGTACCCACAACGCGTGGTCCGATTACACTTAGCATGTTGGCTAGGACGGCAGCCGGCGCTACGGCCAGCGCGTGCAGTGCAACTACTCAACAACGACGGGACGGTTCAGCGGCAGTGCGGCAACACAGCGACTGTCTTGGCTTTTGGTGTCCCGGTAGCTTGTGGCCTATAGCCTCATCGGCCACCACCT…	NNNNNNNNNNNNNNNNNNNNNNNNNNNNNNNNNNNNNNNNNNNNNNNNNATAANNNNNNNNNNNNNNNNNNNNNNNNNNNNNNNNNNNNNNNNNNNNNNNNNNNNNNNNNNNNNNNNNNNNNNNNNNNNNNNNNNNNNNNNNNNNNNNNNNNNNNNNNNNNNNNNNNNNNNNNNNNNNNNNNNNNNNNNNNNNNNNNNNNNNNNNNNNNNNNNNNNNNNNNNNNNNNNNNNNNNNNNNNNNNNNNNNNNNNNNNNNNNNNNNNNNNNNNNNNNNNNNNNNNNNNNNNNNNNNNNNNNNN
>Chr1:268168-268474	>Chr1:11316152-11316797	>Chr1:29227458-29228317	>Chr1:16337027-16337582
GTCCCAGGGTGAGTTGCCGGAAGCATGTAGAGGCGCCTGGAGCACGTCGTGCAGGGAATCGGATCGGAGGATTCGGTTGCAGAGAATGAGATGGACCATTTGGATACTTTCATGGTCATGGCGCTGTCTGCATTGGCCAGTGGGATTATGGGAGTGCTCAGTGCTCACCACGATCACGATGGATGCACCTGGTTGTCGTCCGTGCATCCTTATGCTTGTCATTCATGCGGGACAACATGCTTGATGGAATCGTGGTTGAGGATTTCTCAGAANNNNNNNNNNNNNNNNNNNNNNNNNNNNNNNNNN	AACATGCATAGTACATACATAACCCAGAGATACTACTACTATCATCACGCACGGCAAAGTGATAAGCCCAACCGTCCGGTTCATCCCACCCTCTCCCAGGAGGAGCCGCGCGCCCATCCGGCCGCCACGCGGACGGGCACCCACACCATCGGCCACTTGTCGGCCGCGTCCCGCGCGGACCACGCCACCTGCATGCCCGTCTCCTCTCCATCTCCCGCGCGGAACACGACCTCGCCCGCGCGCCCAACTTCCTCGAAACCGACCTCCATCCATCCATCTGTTCAGCTCAGCTGCCCACCCGCCCGTGTGCGTGTGCGTGCGTGCCCCCTCCGTTGACAGAGTCCCCGCGCGCTGCGCTGCGCTGCCCGCGTGAGCGAGCCGAAGAATATCTCGCCGTCA…	AATGAGGACGCGCGAAGCTGGTGAATACATGGGCCCCACCTTCTTTTCTTCTCCACGTATACAATCTGTTTAGCTGGACAGTTGAGACCAAATGCCATGTAGATGCATTGTGAATGGCCTAACGCCTAACAGGTCGAATCGATCGTTCTGGACAGCCTCGCCCGTCCACCAACAGTGACCTTCGGCCCGATCGATTGAGTTGACAGGATTCTGGTTGCTCGCCTCGGCCCCTTGACTGCCGACTTAGGCTTCCGAGCCAATCTCCACTGGCCATTGGCAATCAAACAGCAACACAGTAATACGGCGTCGTTTCGTACCTCAGTTTGTCCCAGCCTTTCGTACGTAGATCGCTGTCGTCCCCGGGCCCGATACTTCCAAAGCTTCATCTTCGATGATTGA…	AAAATGAGACAGAAGGAGTGTATTTATATCTAGCTACTAGTGAGCTAGCGGTACCAAGATGTTCGATATTGGAGAGATCGATCTGTGCTCAGCTGGTTTGCAACATTTATGTGTCCCCAGTGATGGTACAAAGCTGCAGGCTCCCGTTGCCCGTAGCATGATTGGAGAAAAACAGAGAGGCGTGTATGTACGCATGCTTGCCATGTTGCCTAAAAACTTTGTAGTCTCCAAACCAACAGGGATGGATGGACGTCTATATGTGCTAGGGCCAATGAGATGACTTTGCACAATAATGCCCAACTGGCATTGCTGGTTGTACATCACCACACACCAGCTAGCTGAACCAGTGAGCCGGTCTCCCCACTACACTGTCACCTGATGTGCTGCTCACTCTACTGG…
>Chr1:26847085-26847348	>Chr1:11316158-11316808	>Chr1:29284025-29284312	>Chr1:16337036-16337801
TGACACTGTCGTTGTTTGCTCTGTCGCCAACCATCGTCATCCGCTGTCATTGTCGTCGAGGTCATCGTCGCCAGCCACTGCCATCGTTGCCGAGGTCGTCATCACCAGCCGTCATATGTGCCATCCGGTCGGTCTCCACTACCTTCGTCCTTGTTGGATTAGGCCTACGCGGTGTGGATTCAGGGAGGCACGCGGCCTCCGCCCCCACCGGATTCGGCCAGCGAGACGTGGATTCGGGGAGGGTGCGACCTCTGCTGCTTCCG	CATAGTACATACATAACCCAGAGATACTACTACTATCATCACGCACGGCAAAGTGATAAGCCCAACCGTCCGGTTCATCCCACCCTCTCCCAGGAGGAGCCGCGCGCCCATCCGGCCGCCACGCGGACGGGCACCCACACCATCGGCCACTTGTCGGCCGCGTCCCGCGCGGACCACGCCACCTGCATGCCCGTCTCCTCTCCATCTCCCGCGCGGAACACGACCTCGCCCGCGCGCCCAACTTCCTCGAAACCGACCTCCATCCATCCATCTGTTCAGCTCAGCTGCCCACCCGCCCGTGTGCGTGTGCGTGCGTGCCCCCTCCGTTGACAGAGTCCCCGCGCGCTGCGCTGCGCTGCCCGCGTGAGCGAGCCGAAGAATATCTCGCCGTCACGGCTT…	GCCCCTGGTGATGCGGCGCGCACGGAGCGACCTGGAGCTCGCCCGCCGCCCGCCCATCGCCGCTCTCGCCCGCCGCGCTCCGCCCGCAGCCCGGCGCCGTCAACACCACGTCGCTCTCCCGCGTCCACNNNNNNNNNNNNNNNNNNNNNNNNNNNNNNNNNNNNNNNNNNNNNNNNNNNNNNNNNNNNNNNNNNNNNNNNNNNNNNNNNNNNNNNNNNNNNNNNNNNNNNNNNNNNNNNNNNNNNNNNNNNNNNNNNNNNNNNNNNNNNNNNNNNNNNNNNNNNNNN	CAGAAGGAGTGTATTTATATCTAGCTACTAGTGAGCTAGCGGTACCAAGATGTTCGATATTGGAGAGATCGATCTGTGCTCAGCTGGTTTGCAACATTTATGTGTCCCCAGTGATGGTACAAAGCTGCAGGCTCCCGTTGCCCGTAGCATGATTGGAGAAAAACAGAGAGGCGTGTATGTACGCATGCTTGCCATGTTGCCTAAAAACTTTGTAGTCTCCAAACCAACAGGGATGGATGGACGTCTATATGTGCTAGGGCCAATGAGATGACTTTGCACAATAATGCCCAACTGGCATTGCTGGTTGTACATCACCACACACCAGCTAGCTGAACCAGTGAGCCGGTCTCCCCACTACACTGTCACCTGATGTGCTGCTCACTCTACTGGTTTGGTCCG…
>Chr1:27124626-27125397	>Chr1:11316165-11316766	>Chr1:29391372-29391648	>Chr1:16442226-16442451
CATAATTTCCTGATGAATGTGCATCTCTCTCCAACATACAGAATTGGAGCGGACATGGCTGATGTGGAGGGCCAACAGCCTCATCAGGTCAGTGGTGTGTCCAGGGCACAAGACGGGGTTGCCAAGGTGAGTTTGGGGAAAGAGCATGTGCCAGGAAGCGAGCTCTGGACCGACGGGCTCATCTGTGCTTTTGAGCTCATAAAGGGTCACAAGAAGCTGGTTCAGCACAAATCATGGCCGACGATTGATAGCATGCAGGAGAAAGAGGTCCCTATGCATATGAAGCGGCACATAAGTAGGAACGGGCATCATGTCGCAACCATGAAACCAGAAGAGTGCGATGTGGTGGAGAATCCCCGCCAGACAGAGTTTGCTAATGATCCTTCTCTGTTCAAAGAT…	CATACATAACCCAGAGATACTACTACTATCATCACGCACGGCAAAGTGATAAGCCCAACCGTCCGGTTCATCCCACCCTCTCCCAGGAGGAGCCGCGCGCCCATCCGGCCGCCACGCGGACGGGCACCCACACCATCGGCCACTTGTCGGCCGCGTCCCGCGCGGACCACGCCACCTGCATGCCCGTCTCCTCTCCATCTCCCGCGCGGAACACGACCTCGCCCGCGCGCCCAACTTCCTCGAAACCGACCTCCATCCATCCATCTGTTCAGCTCAGCTGCCCACCCGCCCGTGTGCGTGTGCGTGCGTGCCCCCTCCGTTGACAGAGTCCCCGCGCGCTGCGCTGCGCTGCCCGCGTGAGCGAGCCGAAGAATATCTCGCCGTCACGGCTTTTGCCTT…	NNNNNNNNNNNNNNNNNNNNNNNNNNNNNNNNNNNNNNNNNNNNNNNNNNNNNNNNNNNNNNNNNNNNNNNNNNNNNNNNNNNNNNNNNNCGAGATGAGGAGGCGGTCGCGCGAGACGAGGCAGCGGGGGATAAGGGTGATCCCCCGCGTCCTGTCCCGCGCCAGCTGCCGCCTCCGCCTCAGGTACTCTTCATCACCGACGGCGTCGTCCTGGTCCGCCGGTCCGCCGCTGCAGCCGCTGGCGATGGCCGCGATGCCGACGGGAACGAGTCCGAC	NNNNNNNNNNNNNNNNNNNNNNNNNNNNNNNNNNNNNNNNNNNNNNNNNNNNNNNNNNNNNNNNNNNNNNNNNNNNNNNNNNNNNNNNNNNNNNNNNNNNNNNNNNNNNNNNNNNNNNNNNNNNNNNNNNNNNNNNNNNNNNNNNNNNNNNNNNNNNNNNNNNNNNNNNNNNNNNNNNNNNNNNNNNNNNNNNNNNNNNNNNNNNNNNNNCCAATCCCTATGGGG
>Chr1:27124636-27125379	>Chr1:11346381-11346772	>Chr1:29559955-29560273	>Chr1:16492663-16493085
TGATGAATGTGCATCTCTCTCCAACATACAGAATTGGAGCGGACATGGCTGATGTGGAGGGCCAACAGCCTCATCAGGTCAGTGGTGTGTCCAGGGCACAAGACGGGGTTGCCAAGGTGAGTTTGGGGAAAGAGCATGTGCCAGGAAGCGAGCTCTGGACCGACGGGCTCATCTGTGCTTTTGAGCTCATAAAGGGTCACAAGAAGCTGGTTCAGCACAAATCATGGCCGACGATTGATAGCATGCAGGAGAAAGAGGTCCCTATGCATATGAAGCGGCACATAAGTAGGAACGGGCATCATGTCGCAACCATGAAACCAGAAGAGTGCGATGTGGTGGAGAATCCCCGCCAGACAGAGTTTGCTAATGATCCTTCTCTGTTCAAAGATAGGCCGGTGC…	CCGCTAGCTCATCGAACAGTCACAAGTGTTAAGACCGTACAGTTTTGGATCTTTTCCGGAAGAAAATGTGCTTGGAAATTGGGATTCCTCGTAAAAAGAAAAAGGATATACCCTTTGTTTGCTACAGTAGCATCTGTCAAGTGTCAAGGGAGAAAAATCAAAAGCGAAAAGGTGGCGGGTATCTGGCAAGTGTGCAAGCTCGGCCGTCACGTGGAAAGCTGCTAACCTTTTTTTTTCCCTCTGTTCGTGCAGCAAAAGAGAAAGGCAAAAGGCTAGAGGGGCACAGCTCGTGCAGGGACCGGACATTTTCGGCACAAGAACATCTAATGCGAGTTTTCCTTTGAAAGAAACATCGCACGTTGGCTCGATATAAATGGAGCCTCTATGGCTC	TAAGGCTCCCGCCGCACCGGCGTCGCCCGCGCGTCGTGCCCGCAGCTCTCCCTCTCCCTCGAGTCACCCCCTGATACCGCTCCTCCCCGCATGTTCCCACGGTCGCCGCGAGCGACGTGCTCGATTCTGTGGCGGGGCCTTATATACCGGCACCGGCTCGCCTCCTCGTCCATCCAAACGCCATCCGCTTCCTCCGCCTCCCGTTGCAAATAACTGTGTCAGCGCCCACGTCATCACCGGTCGGAGGGGAAAAACATCTCCCGTGTTCTCCACCTCACTCCACAATAACTTGGCGGCTGCTCGTCACCGGAGAAAGAA	AGGGACTAGGGACTAGGGAGTATATTGATGAGAGTGGAGGAGAGGGTGGGAACTAAATGAGACGGGCGTTTGGGACATTTACCAGTCTTATTATTTTCTTCTTCTCTTACACCATGTGCTGTCGCCCCGCGGCAAGGCAGCACGTGTTATACTTGGCCGGTCTTGCCTCCCGGCTTGGCGACAACATCCACGAACTAGTTAATCGATTCGCAATGATGACTAACGAGCTAGCTAACTAAATCAAATCTAGCTAATTGACTAGCTAGCTGCTGCTATGCATGCAACCAAGCATTGGCTGCTGCTCGGTTAGGGACATCAGGCGGTCGGTCTTACCTGGCCATATGGTGACACCGTCTGCTGCCGAGCGGCAACAGCAGTGTCGTCATGCCACCTGGCAAA…
>Chr1:27311829-27312268	>Chr1:11365386-11365669	>Chr1:29858636-29858880	>Chr1:16743246-16743604
CAACGCAATCGGGGCCCCGAACGAATCAATCGAAACCCAAAAAAAAAACAATCCAAGCAGGTACGGGGAAATTCCCACAGATCGTCACCTCGGGGGGAGCACGCGATCCGATCGGCGGAAGCGGGGTGGGTGGGTGGAGTGGAGGATCCGCCGCCAGCCGCGTCGTGGTGGTCGGGGAGCGGAGCGGAGCTATAGCGNNNNNNNNNNNNNNNNNNNNTCGGGGAATCGCGCGGGAAGGTGGAGGTGGATGGGTGGGTGGAGCGATCGCCCGCCGCGACGGGACGAGCTCGCGGGGGGCGATCGGCNNNNNNNNNNNNNNNNNNNNNNNNNNNNNNNNNNNNNNNNNNNNNNNNNNNNNNNNNNNNNNNNNNNNNNNNCTTATTTATAAGCACGGCAAGC…	GTTGCGCGGGTTTACGAGTTTTGAAATCGGGGTCGCGGAAAAGTTACGAGTCGCAACGGTAACCGCACGGGCGCGTTTCCACCGCAACGCATACAGGCAACGGTCGGGTGAGTGGATAGACGCCGTTTTGACGGAAATTCCCCTGAATTTCGTGATAGTCATCCCCACGAGGCCACGACGCCGATTGGAGGCCTTTTAACAAGGTCAGATTGGGCCGAAATTTCTCGGCCCATAATGAACAAACCAATCTGGCACAGTTTGCATAGCACAATTCATTGGCCCC	NNNNNNNNNNNNNNNNNNNNNNNNNNNNNNNNNNNNNNNNNNNNNNNNNNNNNNNNNNNNNNNNNNNNNNNNNNNNNNNNNNNNNNNNNNNNNNNNNNNNNNNNNNNNNNNNNNNNNNNNNNNNNNNNNNNNNNNNNNNNNNNNNNNNNNNNNNNNNNNNNNNNNNNNNNNNNNNNNNNNNNNNNNNNNNNNNNNNNNNNNNNNNNNNNNNNNNNNNNNNNNNNNNNNNNNNNNNNNNNNNNNN	GCTCATCTCCGTGTTCATCCCTAGGTGCAGGACTGCATGAAGTTGTTCTACTGTCGAACTCCACGAATATGGGCTGCTCGCATGGTCCTCTTGTGCTGACGAATATCGGCTAGTATTGCAGGCTTCGGCGCTGCAAGGGGTGCCAGCGCCGTTAGCAGAGCCCAGCTGTCCCTGCTCCCAAGGGACGACGATGACTATTGCAGCCATAGTGGCACCCACGCTTTGTGAGGCAGTGGAAGTAAATTAACGACATGGTCAGCCACAAAGCAGGTCTACTCGGGGATTGCCAGATTAGCAAGATCAGTTTCATGGTAACATCTTGCAGCCCCTCCTCTATATTGTCTTATTCTCCAATTCA
>Chr1:27412658-27412956	>Chr1:11365491-11365694	>Chr1:29869944-29870354	>Chr1:168473-168956
NNNNNNNNNNNNNNNNNNNNNNNNNNNNNNNNNNNNNNNNNNNNNNNNNNNNNNNNNNNNNNNNNNNNNNNNNNNNNNNNNNNNNNNNNNNNNNNNNNNNNNNNNNNNNNNNNNNNNNNNNNNNNNNNNNNNNNNNNNNNNNNNNNNNNNNNNNNNNNNNNNNNNNNNNNNNNNNNNNNNNNNNNNNNNNNNNNNNNNNNNNNNNNNNNNNNNNNNNNNNNNNNNNNNNNNNNNNNNNNNNNNNNNNNNNNNNNNNNNNNNNNNNNNNNNNNNNNNNNNNNNNNNNNNNNNNNNNNNN	GGGTGAGTGGATAGACGCCGTTTTGACGGAAATTCCCCTGAATTTCGTGATAGTCATCCCCACGAGGCCACGACGCCGATTGGAGGCCTTTTAACAAGGTCAGATTGGGCCGAAATTTCTCGGCCCATAATGAACAAACCAATCTGGCACAGTTTGCATAGCACAATTCATTGGCCCCCTTAAGAAGAAACATAGAAATTGGC	AAAAAAAATAGAAGACCTCACTTTAAACCTTTGCCATGATAAATAGTGTGGTCGGGTGGGAGTCGATTGTGAGGACGGACAATGACATCCTCCTGGCTTGGTTGGTTAGTGATGGGTTCCCTAAACCCTTAAACGGTCCTGCCATTAACCGCACGCGCATGGTTCTCGGATAGCAAATTGGCAGCTTGGGAAAGCAGGGCGCCTCAACACTACAGACGTGCGATTTTGAGAATCTACGAGAATCTCTTCCCCTCTATCGCTGTCCAGCTGGTATCATTTAGCTTTCAGGAGATGTACGGCAGTACTACTAGGAGAAGGGTGAGTCCTGGATTCCTAACTGCCAGTATTTTAGATTTTTAGATGATATTTTACCGTGCGTCTGGTATAGTCTAGTCCCCA…	NNNNNNNNNNNNNNNNNNNNNNNNNNNNNNNNNNNNNNNNNNNNNNNNNNNNNNNNNNNNNNNNNNNNNNNNNNNNNNNNNNNNNNNNNNTGTTGGCGTCACACTTCAATTTCTTTGTCATATAGTACTCACTAGTGTATGCACTATGCAGCAGGTATCGACATATATTGTGCTCCGGCCCGTTGCTGATTGATTCCAGGTAAGTTTGGCAAAGCGTCCATGACTCATATTGTCATATTGCCTCCATGACAACAAGCGAGGGGAAATGCTTTAGGTGAATAACCGGAGGAAGTATCCGGATGATGTATTTGCTCCTGGTCTAGGTGAATAGCCTTCTCTGGACACTGTTGTCTGCCCTGGAGGTAGTTTTGATAACATTGACAGGTATCTGGATTGGCA…
>Chr1:27509053-27509496	>Chr1:11378241-11378926	>Chr1:29918563-29919782	>Chr1:170182-170654
GGGGTATGAATGCCCTTAAATTATCACATTATTACTTGCTCATAGTACTGGCGTTTGCAGTAAAAGAAGTGAAGTGGGCGAGATGGCAAGAGAGGAAGAGACAGGCAGCGCGAGAGGCGGGAGCCGAGCGCAGTGAAGGGCGCGCAGGGGCAGCTGCTGCGGCAGCGGCAGAGGTGGGCTTGGATGAGGCTGCCGCAGCGATGCTGTCCCAGCGGTGAAGCGCTGATAATGTCTTTATCAGTGAGAAGTAAAAACGCAATGCTGCTGCATGCATGCTTTGCTTTCCATCACTGATTCACTGCCTTACTGCCTTTGCTGCAGTCTTGGCAAAACATGCGGGGCCACATTTCTCACTCCCTACAGGTTTGTTTTCTAAAAGTTGGCTGGTTTCTGAATGTT…	GTCTTAGGATTCCTGTCTCGGTGTCACCTGTACCGAGTGTTCCAACGCGTGCTTACGAATGCAAAGAAAAAATATCTCACACGAAGAAGAAGCCAAATTTGCTGCACGCAAGTATCACATACGAGAAGAAGAAGAAGTCAAATTTGCTGCTAAGACCTACGACGCGCGGGGAACGAAGATACCGGGACCAGAAAACGAATCAGAAATACCACCCAGGTTCCGTGACTTGGTGGACTCTTGTCACGTGCTGACCATGGGACAGAGCACACCAGGCAGGCTAGCTACGAGTAGCTAACTTGCCGCGACTTGGGAAGCCAACTCCCGCCTCGCCACCACCTCCTCCTTTTGTCTCCGTGCCACGGGCATGCGAACCCCCGCGGCGCCGTGCGCGCGCGCGTG…	NNNNNNNNNNNNNNNNNNNCTAAGTTTCGTGCTTAATGGATCTACATCCAGTACGTATACGCAGGTCCTCAATCATACGGTCCAAGTCAATAGAACAAAAGAAAAATATCGCACCAGCTGCCGGTACGTACGCAGGTATATGATTGGGGTACATCTTGCACGATCATGCATATGCCCCATGATAGACACTTGTATGTGACAGAGAATTTTAGTAGTATTACTCCAGCAGCAGGCAGTACTAGTCAGCAAGCAGCTGCCTGGGCATCGATCTGCAGCAAGCCAACGAACCGTAGCCGCGCAGACGTCGATCCGTCACGCAATGGCACTATGGCAGGTATGGGCCGTATGGCGCCATGGCAATGGCATATTGGGGTAGCATGCAGCGATACATGGCAGGTG…	AATCTGCAGGCTGCGCCCCTTCACAGCAGCGGGCAACACGGCCGACAATCCAACGACACTGCTAGCAGCGGTCTGCANNNNNNNNNNNNNNNNNNNNNNNNNNNNNNNNTTGCTTAATTAGCTTGGTGGTAGATATCTTCTTTCTTCACATCCTCCTCTCTTTATACATCTCCAGTCAAGTGTGCCACAAGGCCGGGATATCCTTCCTGCCCCTTCAATTCCCTCTTTTCTATGGATAAGATTCAGCTGATATGTGGTGTTCTCCCATTTGGCTTGCTCGCTACAGGGCCCCACCCCCAATGCCCCGCATCTTTGTACTCTTGTAAAGATATTTCTACCCTATCTCTTCATACTTATCTTACCTCAATTCTTACAAAATTGCAAAACAGGCACAGCCAA…
>Chr1:27561864-27562231	>Chr1:11411734-11412080	>Chr1:29918569-29919350	>Chr1:17193214-17193471
AGCACCTACACTTGCGATTAACCGGAAGACCCGTACACCAAACGCATATGAAATGCATGACGAAGCGATTGGTCGAGGAGAAGGTTGCGCGAAATGCGTGTACTTTGGCTGGGGTTTAAATTAAAGGCGGCAGGATGACCTACATTCTCCTCCGCGCGCGCGAGACCCCGGCTGGTACGGTGCGCGCAGGGTGTGCGTGCGTGCATGTACGTGCAGGTAGCCGCTGCGAAATACGTATACGCACACATATACTAACCACTGTTCATCGTTTCAACACGGTTAGCTAGCTCTATAGCTATCCAATCAGTTGGTAAACAAACTATACACGTACACTTTGATTAATATTATTCCATTCGATCTGTGATTT	TTATGCTAGATGGTGACGTTACACGTGCCATTATTCATGCCCTTATTATATAAACACTACGGGCCTAGTAACATCACCATTGTTCGTGCCCTTACTTTATCATCAATAAATAACACTCCTACTGTGTCCTTACTACTCATGATGACACGCGTTTTCTTTTTGTTCATGTCTCCTCGACTGGGTGAAGAAGGCTGCTGATTCGCGGGATGCAGTGTCGATTAGTGTACATGCATTCTATATATTGTGTCCGGTAGAGTTGATGGGATGAGTTAACATTTTTTTAGGGATTAATTTCGAAATAAGTTTTTGAAAAGGGCTAATTTGTTAAAGAAAAACAGTGAAAAGG	NNNNNNNNNNNNNCTAAGTTTCGTGCTTAATGGATCTACATCCAGTACGTATACGCAGGTCCTCAATCATACGGTCCAAGTCAATAGAACAAAAGAAAAATATCGCACCAGCTGCCGGTACGTACGCAGGTATATGATTGGGGTACATCTTGCACGATCATGCATATGCCCCATGATAGACACTTGTATGTGACAGAGAATTTTAGTAGTATTACTCCAGCAGCAGGCAGTACTAGTCAGCAAGCAGCTGCCTGGGCATCGATCTGCAGCAAGCCAACGAACCGTAGCCGCGCAGACGTCGATCCGTCACGCAATGGCACTATGGCAGGTATGGGCCGTATGGCGCCATGGCAATGGCATATTGGGGTAGCATGCAGCGATACATGGCAGGTGGTGGTG…	NNNNNNNNNNNNNNNNNNNNNNNNNNNNNNNNNNNNNNNNNNNNNNNNNNNNNNNNNNNNNNNNNNNNNNNNNNNNNNNNNNNNNNNNNNNNNNNNNNNNNNNNNNNNNNNNNNNNNNNNNNNNNNNNNNNNNNNNNNNNNNNNNNNNNNNNNNNNNNNNNNNNNNNNNNNNNNNNNNNNNNNNNNNNNNNNNNNNNNNNNNNNNNNNNNNNNNNNNNNNNNNNNNNNNNNNNNNNNNNNNNNNNNNNNNNNNNNNN
>Chr1:2766336-2766988	>Chr1:11422828-11423010	>Chr1:29918600-29919435	>Chr1:17209905-17210415
GTTGAAAACTCCATCTTTTATGGGGCAAGGCTATGCGAAATCCTTGATGCTCCCATGGAGTTCTCCTCCCATNNNNNNNNNNNNNNNNNNNNNNNNNNNNNNNNNNNNNNNNNNNNNNNNNNNNNNNNNNNNNNNNNNNNNNNNNNNNNNNNNNNNNNNNNNNNNNNNNNNNNNCTCTCCATGGGAGAGCCCCTCCTCACCACCCTGTCCATGGAGAACACCAACAGCCATCCCTGCACCCGCCTCTCCATGGATCCCGCCGGGTCGCACGCGGCCTCGGGTGACTCCTCCNNNNNNNNNNNNNNNNNNNNNNNNNNNNNNNNNNNNNNNNNNNNNNNNNNNNNNNNNNNNNACAGGGAATTGTTCATCATTCCGCGGCGTGAATCTGCGCATCCAGGA…	AAAAAGATAACAAAAGTTAATTATCTGCTAACCACACGCACGGCGTGTCGCCGTGCGGGCACTTCTAGTAGTAACTGCGAATACTAGGCATGCACTAGTATCCGTGCATCACAACGACAAAGTACACTGATGACTGATGCGGATATATATGCCTAGCTATTACACGTTCTCTGAATCAAAGG	GGATCTACATCCAGTACGTATACGCAGGTCCTCAATCATACGGTCCAAGTCAATAGAACAAAAGAAAAATATCGCACCAGCTGCCGGTACGTACGCAGGTATATGATTGGGGTACATCTTGCACGATCATGCATATGCCCCATGATAGACACTTGTATGTGACAGAGAATTTTAGTAGTATTACTCCAGCAGCAGGCAGTACTAGTCAGCAAGCAGCTGCCTGGGCATCGATCTGCAGCAAGCCAACGAACCGTAGCCGCGCAGACGTCGATCCGTCACGCAATGGCACTATGGCAGGTATGGGCCGTATGGCGCCATGGCAATGGCATATTGGGGTAGCATGCAGCGATACATGGCAGGTGGTGGTGACTCTCTCGCTGGGACCTAGCTAGCGAGTGT…	AAGTATAAAAATGTAACGGTTGCTGCCGATTGTGATTAAATCATATAATCAGCAGTAATCACGTGATTAGCGTCCGCATGTGGGGGCAGCAGGACGCGGTAATGGGAGGATTCCGGGTCTATCTATCCTACCGGCGCCATAAAATTAGGCAATTCATAGTCGGTCGATGACTGCATGCGTGCAATGCATTGCTTGCGTTGCTGGCGGAGAAAGAGCATGTGCAGAGAAAAATCAATGCTATGCAGACTGCAGCACATGGTGACAGCACTCCAGGGGGCGCCCAATTTTTGGAATCCATGGGGTGCCCGACGCGTAGTTGCGTTTGCACATATAGGCTGTCCCAAAAATTGTCATTAGGAATTCAGTTAGAACTTGAATTGCTGTAGGATACTTATTCTG…
>Chr1:27742561-27743004	>Chr1:11478553-11478780	>Chr1:29918611-29919411	>Chr1:17209908-17210270
GTGCTAGGCAACCTCCTCTGCTGATCGCCCGCCTCCTCATGAGCGTGTGACCTGCTGTCGAATGGTGCGGCGGCACCTGCTGCGCGGACACAGCCTGGACAGGTTCCTGCCGATCAGGAGCCTCATCATGTCGTCCAGCTCTTCCTTCNNNNNNNNNNNNNNNNNNNNNNNNNNNNNNNNNNNNNNNNNNNNACGGGGAAGCAGCAGCGGCAGGTGGTGCGGCGTCAGCGTGGCCGAGGAGGACGAGGACGATGCCGCCGTCTCCGCGACGACGACCCCGCCACTGCCGCCGCTGCAGAAGCGGGTGCTGTCGAGGAGCCACGGGTCCAAGGCCAAGCCGCTGGGCGGCTCCGTCGACCACCTGCCGCCGGTGGTGCCGCCATCGTCGAAGAACGTCCG…	NNNNNNNNNNNNNNNNNNTGTTAATGTTGCAGTTGCTTGGGGTGGGGTGCACGACAGCACCCACAGCAGCAACAGGAGCCGGAAGCACTGTCCTGATAGGTGGTGGGGCCAGTTGCTGCTTTAGGTGCGTCTGCTGCTGTTGGAGATGCTCGGAGCGCTGGCGCTCGTTTCNNNNNNNNNNNNNNNNNNNNNNNNNNNNNNNNNNNNNNNNNNNNNNNNNNNNNNNN	CAGTACGTATACGCAGGTCCTCAATCATACGGTCCAAGTCAATAGAACAAAAGAAAAATATCGCACCAGCTGCCGGTACGTACGCAGGTATATGATTGGGGTACATCTTGCACGATCATGCATATGCCCCATGATAGACACTTGTATGTGACAGAGAATTTTAGTAGTATTACTCCAGCAGCAGGCAGTACTAGTCAGCAAGCAGCTGCCTGGGCATCGATCTGCAGCAAGCCAACGAACCGTAGCCGCGCAGACGTCGATCCGTCACGCAATGGCACTATGGCAGGTATGGGCCGTATGGCGCCATGGCAATGGCATATTGGGGTAGCATGCAGCGATACATGGCAGGTGGTGGTGACTCTCTCGCTGGGACCTAGCTAGCGAGTGTGCGTGTGTGCG…	TATAAAAATGTAACGGTTGCTGCCGATTGTGATTAAATCATATAATCAGCAGTAATCACGTGATTAGCGTCCGCATGTGGGGGCAGCAGGACGCGGTAATGGGAGGATTCCGGGTCTATCTATCCTACCGGCGCCATAAAATTAGGCAATTCATAGTCGGTCGATGACTGCATGCGTGCAATGCATTGCTTGCGTTGCTGGCGGAGAAAGAGCATGTGCAGAGAAAAATCAATGCTATGCAGACTGCAGCACATGGTGACAGCACTCCAGGGGGCGCCCAATTTTTGGAATCCATGGGGTGCCCGACGCGTAGTTGCGTTTGCACATATAGGCTGTCCCAAAAATTGTCATTAGGAATTCAG
>Chr1:27928259-27928484	>Chr1:11478554-11478760	>Chr1:30058687-30059148	>Chr1:17209947-17210397
CCCTTCCCTAGAGATTGGAGCAAAGGAATCAGAAGTACAGGGCCGGAATGGCGGGTACCGTTCGGGACGCGAAGGGAGGCCGGCGCCTTCGCGAATGAGCAGGTTGGCCAGGCCGGGCGCGGCGGAGGCAGCCGCCGCGGCATCGCCGCAGGGAGGCGCCATTGCGGCTCGAGCGATGCGTGGGCGTTTCGAGGGAGAGAGGGTAAAGCCGTAAAGGTGGGGTTT	NNNNNNNNNNNNNNNNNTGTTAATGTTGCAGTTGCTTGGGGTGGGGTGCACGACAGCACCCACAGCAGCAACAGGAGCCGGAAGCACTGTCCTGATAGGTGGTGGGGCCAGTTGCTGCTTTAGGTGCGTCTGCTGCTGTTGGAGATGCTCGGAGCGCTGGCGCTCGTTTCNNNNNNNNNNNNNNNNNNNNNNNNNNNNNNNNNNNN	ATCCCACATGATTTCAATCGAGAACACAAGAAAAGACAAGAAAGCAGAGACAAATTTCTATAAATTGGCCTAGTACCTGGAAAGTGAAATCTGCCATCACCCATCAGGTTCATCTGCACCGGTCCTTGTCTTGCTTTGTCAGCGAGCTCGGGAAGCAACTGAGCAGCACCCTGGGAGCTGGGGAAGCGTCCCTCTCTCCGCCGGCCGATGTGGATGCGCAACGAATAAATGCGCCGCCTGGATTGCTGCGTGGCGAGCTCCGCATCTCGCTGTTCCTTTCCTGGTTTTTGTGAAGCATCGAATAGCCAAAAACATGTGTATCCCATAGTGTGTATTCAGCAATCTGCCACTGCCACACTGTTCATCACACTCACACCTGCAGCCAAAAAGCTTGAGATA…	ATATAATCAGCAGTAATCACGTGATTAGCGTCCGCATGTGGGGGCAGCAGGACGCGGTAATGGGAGGATTCCGGGTCTATCTATCCTACCGGCGCCATAAAATTAGGCAATTCATAGTCGGTCGATGACTGCATGCGTGCAATGCATTGCTTGCGTTGCTGGCGGAGAAAGAGCATGTGCAGAGAAAAATCAATGCTATGCAGACTGCAGCACATGGTGACAGCACTCCAGGGGGCGCCCAATTTTTGGAATCCATGGGGTGCCCGACGCGTAGTTGCGTTTGCACATATAGGCTGTCCCAAAAATTGTCATTAGGAATTCAGTTAGAACTTGAATTGCTGTAGGATACTTATTCTGCTGTAGGGTATAAAAAGGGCCAGTTAAATGTATGATATTACA…
>Chr1:2815183-2816518	>Chr1:11478555-11478776	>Chr1:30385717-30386213	>Chr1:17209970-17210381
AGATGTAGACCCTCCTCCACATAGGCCACCAAGCTGGAGCAGAAAGAACTCCACCAAGTCCATCTCGTACGGCACAGGCGGCAGATCCATCTCGCGGCCAATTCGCAGGGGCAGGAAGCAGTCCATGGCCCTGTCGATCACCTTCTTGTCGAGGTCGACGACGAACACGGCGCCGCTGCTCCTGTACATCATGGCCACCGATCCCATGTCCAAGCCATGCATCAGCGGCACGCAGTATGGGTAAGGCGCCGGCAATGTCATCCACATCACGTCGCGGCGCCACGCCGCCGCATCGTCGTCGCCATCGCCGCGTCGCTGCTGCTTCCAGATTCTGACGTGCATGGGGAACACGCAGGCGATGGTGAGCTCGCCGTCCCCGCCGACGCAGAGCAGCGTGGC…	NNNNNNNNNNNNNNNNTGTTAATGTTGCAGTTGCTTGGGGTGGGGTGCACGACAGCACCCACAGCAGCAACAGGAGCCGGAAGCACTGTCCTGATAGGTGGTGGGGCCAGTTGCTGCTTTAGGTGCGTCTGCTGCTGTTGGAGATGCTCGGAGCGCTGGCGCTCGTTTCNNNNNNNNNNNNNNNNNNNNNNNNNNNNNNNNNNNNNNNNNNNNNNNNNNNN	TCAACCCCTCCTCTTATCACCATATCTCCCCAAATTCTCCAGCGCTTCCTTTCTCTTCGACGATCTCTTCCCCGGCATCGCCTCTCTCCCTGCGCCTCCCCTTCCCGATGGTGCTGCCTCTCCCCAGCCCCGCCCTCTCCCCCTAGTGCCGGATCGAGCGGCGATGGTGGCGGATCGAGGAGGAGGCGGTTGATCGAGCGGCGGCAGTGGCGGATCGAGCGGTAGCGGTGACGGATCGAGGCGGCGGCCGGGATCGAAGCAGCGGCCATGGATCGACGCGGCGACGGCTGGGACCGATGCACTATATCCTGTCATTCTCCGATGCGCCGATCTTCTTCTCCCCACCGACTGGCCTCGAGCTCGTCGGATCTGCACGGCGGCGACGATCTCAACCTCGAC…	ATTAGCGTCCGCATGTGGGGGCAGCAGGACGCGGTAATGGGAGGATTCCGGGTCTATCTATCCTACCGGCGCCATAAAATTAGGCAATTCATAGTCGGTCGATGACTGCATGCGTGCAATGCATTGCTTGCGTTGCTGGCGGAGAAAGAGCATGTGCAGAGAAAAATCAATGCTATGCAGACTGCAGCACATGGTGACAGCACTCCAGGGGGCGCCCAATTTTTGGAATCCATGGGGTGCCCGACGCGTAGTTGCGTTTGCACATATAGGCTGTCCCAAAAATTGTCATTAGGAATTCAGTTAGAACTTGAATTGCTGTAGGATACTTATTCTGCTGTAGGGTATAAAAAGGGCCAGTTAAATGTATGATATTACATTCGTGATGCCACTCTCCATAAC…
>Chr1:28293881-28294141	>Chr1:11478561-11478763	>Chr1:30905660-30906371	>Chr1:17310257-17310772
AGAGTGGATCTGGCGTTGGCAACCTCCCTTCCTAATGAATGCCAAATCCGAAGAGGTGGCATGCTCCACACGATGTTATCCTAGCGGTGAGCTCGGGGACGGGACTGACAAGAGGGTGGCGACGAGCACTGCGTTAAGATGCCATGATGCTCGGGGCAGCAACATGCCTCCTCCCGCACTGATCTAGGGATCTAGGGCTGAGCCCGTTGAAGAGGACTGCCTAGCCTCCACTGAGCTCCCCTTGCCATCTTCCTCTCTTC	NNNNNNNNNNTGTTAATGTTGCAGTTGCTTGGGGTGGGGTGCACGACAGCACCCACAGCAGCAACAGGAGCCGGAAGCACTGTCCTGATAGGTGGTGGGGCCAGTTGCTGCTTTAGGTGCGTCTGCTGCTGTTGGAGATGCTCGGAGCGCTGGCGCTCGTTTCNNNNNNNNNNNNNNNNNNNNNNNNNNNNNNNNNNNNNNN	ACCGGTCAGCCACGACAATCGCCGGATCGGGCTGGAGGGTTGCACGTACGCACGCTCTCTCAAGTCTCACACAACCTTCCACCATTGATCGAGCGAAGCATTTGTTGGGAAACGCAGCCGTCCACCGAGCATCACGATCCGACCGGCCCAGAACGTTTCGGATCACGCAAATCGATCGTACATCCGGCGCCCGATCGCGAACGACCACCACCCATGCATGCATGGCCCTCCGCATGCACCTCGGTCTCGAACCGATGTAACCACCACCACAGGTCCAAGCGCGCGGCGGATGGGGCGCCCCAATCCAGTGGCGCTACCAACCTCGGTCAAACCGGCGGCCAACCGACCGGAGGCGGGCCAGCCATCGCCGGGCACATGCGCTGCGTGTACCGCTGTGCG…	AGTGATACCATTCCATCATGTTGTAGTAGCAATGTCAAGTGTGACCATTTTCCCTTAGAAACTGATCCCATCTCCACTGAAACAAGCTCACCTCCTAGATCTAGCCTTTACCTTCTTTACGTCCAGCCATCTGTCTGTACATTGCATTCACTACATCTATTGCCTAGCCTATCCTCCTGCACCTTACCCTTATTTCTCACTTATCCTCCCCTATCCATCCCCTCCCTTCTGCTCTGCATCACAGGCAGGTGTGGCATACAGTAGAAACCAATACCTTGTCAGCCACTTTGAGCTCTGAGCACCCTACTCTGGCATCTATCTTCTCCTCTCCCTTTTCTTCACATTCTTCCCCCCTCTTCTGCTCCAGATTGCAGCTATAATTTAGTGGGGTGTGGACGT…
>Chr1:28353521-28353973	>Chr1:11491833-11492088	>Chr1:30905677-30906284	>Chr1:176384-176688
ACACATCCGTCAGCTCCAACTCCGGCAACAGCCTACGTTTCTTCTCCAACTCAGGCAAATCTCCTTCAACACTCAGGCTCGTAGATGGTGACGCAAAGGGGGCTTTCTCCGGCTGCAGCGATACAAATCTGATGACAACGGCGAGCTCAACACCAGGTGGAAGGAGGTAGAGCTGGAGGCAAACACCAGTCGCGGCCTCCAGATTCGACGGGCCCAACCCCACGCAGTGGTGGACCTGGAGGGGACTATCGGTTGCGGCTTCTAGAGGTGATAGGTTGCACAGGCAATGCGGTTGCTGGTGGAGCCCCGTGCGCCACAGCCAACGACGCTACGGTAGAGGAGAAGTTGGAGACAGAGACCCGCGCAACCTTGTCTTCTCCCTCGCGGCCGTAGCCGACG…	CACAGCCTTAGTTGGTATCATATGGTTCTTTCCATATCATAGAGAATATTTTCCCCTGTTTGGATTTGAATGAAGATGATGTTGGATACGAATCTATATATCTAAAGCTGGCGGAAGACCTCGCCAGCTGATTGGTCCATTTTTACCCTTCTATTTTACTGCCACGTGTCCGTGTATCGTTTGGCGAAGGGAAGGCACCTCCTCGCGCGCGTGCCCTGTTGCCGTGCAAGAACAACAGCGGATTCTAGATGTCTC	ATCGCCGGATCGGGCTGGAGGGTTGCACGTACGCACGCTCTCTCAAGTCTCACACAACCTTCCACCATTGATCGAGCGAAGCATTTGTTGGGAAACGCAGCCGTCCACCGAGCATCACGATCCGACCGGCCCAGAACGTTTCGGATCACGCAAATCGATCGTACATCCGGCGCCCGATCGCGAACGACCACCACCCATGCATGCATGGCCCTCCGCATGCACCTCGGTCTCGAACCGATGTAACCACCACCACAGGTCCAAGCGCGCGGCGGATGGGGCGCCCCAATCCAGTGGCGCTACCAACCTCGGTCAAACCGGCGGCCAACCGACCGGAGGCGGGCCAGCCATCGCCGGGCACATGCGCTGCGTGTACCGCTGTGCGCGAGGCGTTGCACGCAC…	NNNNNNNNNNNNNNNNNNNNNNNNNNNNNNNNCTACAGCTAATATATATATATACGTGTGTGTAGTACGTGCATCGTATCAATCGCCACTAGCTAGCAAAACTAGAGGTGTAGCTAGTAATTTCTTGTTGAACATCACAACATGCATGTATTGCCTTCAACTTGTTGTGCATCATCGCATGCCTTTCTTCTTGTCATGCCGTGCGTACCTACCACTATGATGCATAAACATCGATCGGCAGATGTTCCCTCTATTAATACTCCNNNNNNNNNNNNNNNNNNNNNNNNNNNNNNNNNNNNNNNNN
>Chr1:28444729-28445073	>Chr1:11491855-11492084	>Chr1:31040677-31041029	>Chr1:18087845-18088214
CTGAACAACACGCACGCCATCGTGCGCCACGCCGTGCGCTCCAACCTCGCCATGTTCCTGCCGTCGGGATGGGCACGTGCCTGGGAGGAGCGCATGGAGGGCTACGTCAAGAGCTACCTCGACATGTCGTGGGCGCCCATCGTATCACGCCTCGCCGCCGGCGCCGCCACCACGGCGGCGACAAAGCCAGCCACCGTGAGCGTGCTCCGGCGGCAATGAGACCCGCTGGCGGCGTTCAACTCGGTACTGGAGAACGCCTGCAGCGTGCAGAGGTGCTGGAAGGTGCTCAGCCCGGTGCTCCGCCACGTGCTCCGGCGAACCGTGTTGGAACACGTCGTGCGTGT	TGGTTCTTTCCATATCATAGAGAATATTTTCCCCTGTTTGGATTTGAATGAAGATGATGTTGGATACGAATCTATATATCTAAAGCTGGCGGAAGACCTCGCCAGCTGATTGGTCCATTTTTACCCTTCTATTTTACTGCCACGTGTCCGTGTATCGTTTGGCGAAGGGAAGGCACCTCCTCGCGCGCGTGCCCTGTTGCCGTGCAAGAACAACAGCGGATTCTAGATG	NNNNNNNNNNNNNNNNNNNNNNNNNNNNNNNNNNNNNNNNNNNNNNNNNNNNNNNNNNNNNNNNNNNNNNNNNNNNNNNNNNNNNNNNNNNNNNNNNNNNNNNNNNNNNNNNNNNNNNNNNNNNNNNNNNNNNNNNNNNNNNNNNNNNNNNNNNNNNNNNNNNNNNNNNNNNNNNNNNNNNNNNNNNNNNNNNNNNNNNNNNNNNNNNNNNNNNNNNNNNNNNNNNNNNNNNNNNNNNNNNNNNNNNNNNNNNNNNNNNNNNNNNNNNNNNNNNNNNNNNNNNNNNNNNNNNNNNNNNNNNNNNNNNNNNNNNNNNNNNNNNNNNNNNNNNNNNNNNNNNNNNNNNNNNNNN	GCCTAAAATCGAGAGAGAGAAAAATTGTAACACAAAGAGCGCTCACAATTGAAAAAGAAGGTGAGTTTGCGGGAGCTACAATGGTGGCTGATTGCAAGTGATATCATAGAACCTTGACGCCACTTGGTCGTTTACCTTCCATGGCATCCTTCTTGTCGCGGCAATCGGAACAAAGGAAAGGGCCTTCCCATGGCTTAGAGGAGCTGGAAGAGAAGATTGAACCAGCATGGACTGATATACCTTCACTTGGTTCAAGGTCCACCTGGCAGATGGCACATGTAAACAAGCTTGATGATGTTCTCCGACCACTTGAGTCATTGCCTAACCTGCGTAGTAAAAAGCATATGAAATCAGAAAATATATTCTAAA
>Chr1:28446784-28447135	>Chr1:11496221-11496632	>Chr1:31338283-31338672	>Chr1:18172855-18173312
GGGCACAGCGGTTGACCGGCACAGCCACACAACAACATCAAGGCGCGCCAGCTCCTCTCGGTCAGCCGCCAGCGCTAGCATCTCCGCCGCCTCCACCATTGGTCGTGTTGGCTTTGGCTAGCGTCGCCATATCACAGATGCTGCCACTTCCACCACGGAGGTCGTGCCATCCACACGGGGAGGAGGACGCCCCTGCCGCCCACAGCAGCTACAGTCCCACACGAGACCGAGGAGCTGCTTGCGAGGGTGGTCGGGTGTGATAGCGCGGTGCCTAGCGAGGCCATCGGCGCATGTGGGAGAAGAGGGAAGATAGGAAAGAGAAGGGGGGAGAGGTGAAGAAGAAGATGAGAT	TTGGGGGAGGGGGGGGATTCGCGGGCGGCGGAAGAGCAGAGCCGACTAGATCGCGGCGCCTGAGGTTGGTCGGCGCTGGCAGAGAGAGAGAGAGAGAGAAGGGGACGTGGTGAGGGAAGGTTGGCTGTTGGATCTGGATCTGACGGTGGCGGATGGCTCGTGTTGGGTCGTCACGTCTCGATTAAGATCGGATCGTAATGTCATTTTATTTCTTTCTTTTTTTGAGGGGATTAGATTAGCTTGATTTGGTTTAAGGCTCTGTGGGGATAAAGATTATGGTCGTTATGGTGGTTATTACGTGCAAGAATCCGGGACCACCTGTAAGAGTGTCCACTACGGAAAGAAAGCGTAGTCCCACGCTACGCGTGCAGTCGCGCGTCAGCGGAGTCTGGTTTTTTT…	TCGCAGGAGACATCAGATGTCCGGTCCAAATCTCGGGGTGGTTAGCGAGGGAAACACTGCTAGCCAGTAGTAGCAATATCATCATGTCTTTATGACGTATATACTAATTACTAATAAGATAAGAGCTTTAGGTAGTATGAAACGAGCATTATATATGTTGTAAGATAGTTGATGGCTGGAGATGCACGTTGCGGATAAGGACTCGCATGATGTAATGGGGCCTTGGTGTTGTCATCGTGACGCCGGAACAGACCAATTGGGGATAAAAAGAATCGTAAAGCGTGTAGGTATGGACGAACACTATGCTGTCTAGAAGCAAAGACGCCTTGATCTCCTAAAGAAATTGTTGTCGTAAAAATCTGAAAGTGACATTTTGCTTCTTGTTCATT	GCTTGGCCATATAGTTTAATCTGCCATTTCTTACATGTGTTTTCTCTTATTTGTTGCAGATCTTCCTGCTACAAGCGTACGTGATCTGCTTTTGCCGTCAATACAGAACTTGTTAAAAGATCTGGATGCTCTAGACCCTGCACACAAGGAAGCACTAGAAGTTATAGCCCGCGAAAGGTCGGGAGGTAAACTTGAGAGCCTTGGCAAGGTAATGGGAGCACATCTTGGGATTGCATCATCGATGAGCAGCTTCTTTGGTGAGAGCAGCCTCCTTGTGAAGAAAGAGAGCGGGGAACAACATGATACTGCTGCCACGACCCCCTCTCAGCCTACCCCACAAACTCAGCAAGAGAACACAAGGTTTGGTCGTATAATGCTGGGTGGTTTTGGAGATATGTT…
>Chr1:28599739-28600134	>Chr1:11557972-11558722	>Chr1:31783219-31783747	>Chr1:18219340-18219594
GGGACAATGGAGTGCTAGTCATGGCGACATCATTCCCATGGGTGACATCGGCTGATCTGCCAGTGTTGCATTGCACCCTAGAGAGCATGTTGCTGAAGGGCATCACGTCTGTGGAGGGCAAAGCCACCTGCAATCGTTGCAGTGCGGAGGTGCCCATCGCGTACGATCTGGACGCAAAGTTCCGGGAGGTGCGCGACTATGTTGCAGCCAACATCCACATCATGGATGACCGTGCCCCGGAGCACTGGATGTGCCCGCGGCTGCCAGACTGCGGCTCGTGCGGCAAGAAGGCCTGCATGTGGCCACAGATCCCAAACGAGAAGCGTGAGATCAACTGGTTGTTCCTCTTCCTTGGCCAGATGCTGGGCTGTTGCACACTAGAAGGCCTCAAGTTC	NNNNNNNNNNNNNNNNNNNNNNNNNNNNTAATTTAGTAACTCAAAGAACCAGCATTACCCACAAAATTAGCACATGGAGCAAGTAGTATTAGCTTGTACCACTAGTACACCTCTACTGCACAGGACATCGGAGCGGAACAGGGCGCAAATGCAGACACAAGGAGGGGTGCATTTGCACAAAACGGCATTGTAGGAGCGTGCACGGATAGCGTCGCATTTAAGGAAGGGTGGAGGCCGGGGCTGGTGATGGTTGGGTGTCTGAGTCGACTCGCATTAACGGCGAGCGGTGTGCGCCGCGATCCGATCGACCACCTTCATTCCGTGCGGTGGCGTCTGCGGGCCGTCGTAGCCGATCGAATTCGNNNNNNNNNNNNNNNNNNNNNNNNNNNTTCACCGAAC…	NNNNNNNNNNNNNNNNNNNNNNNNNNNNNNNNNNNNNNNNNNNNNNNNNNNNNNNNNNNNNNNNNNNNNNNNNNNNNNNNNNNNNNNNNNNNNNNNNNNNNNNNNNNNNNNNNNNNNNNNNNNNNNNNNNNNNNNNNNNNNNNNNNNNNNNNNNNNNNNNNNNNNNNNNNNNNNNNNNNNNNNNNNNNNNNNNNNNNNNNNNNNNNNNNNNNNNNNNNNNNNNNNNNNNNNNNNNNNNNNNNNNNNNNNNNNNNNNNNNNNNNNNNNNNNNNNNNNNNNNNNNNNNNNNNNNNNNNNNNNNNNNNNNNNNNNNNNNNNNNNNNNNNNNNNNNNNNNNNNNNNNNNNNNNNNNNNNNNNNNNNNNNNNNNNNNNNNNNNNNNNNNNNNNNNNNNNNNNNN…	GATGACAACATGCTGATGGATGCGACGCTCCGTGTCGGGCTTGTGGCACCTAGGTGGCGACTTGGATGGAAACGGCGCTCCACGTCGAACTCAAGGCAGAGAGGGAGGGGAGTGGAGGGGAAGAGCAGTGACGACGGCTGCATCCCTTCACACAGCGGCGATAGAGCGAAGGGTTTGGAAGCTGGGGGAACTCGACAACTCGACTTAGGCTGAGGCAGAGGTGGCAGAACGAAGAGGATATGGACGGGGCGGCG
>Chr1:28766542-28766957	>Chr1:11558004-11558800	>Chr1:32161650-32161969	>Chr1:18332164-18332713
NNNNNNNNNNNNNNNNNNNNNNNNNNNNNNNNNNNNNNNNNNNNNNNNNNNNNNNNNNNNNNNNNNNNNNNNNNNNNNNNNNNNNNNNNNNNNNNNNNNNNNNNNNNNAGCCCATGGATCCACGGCATAGATGATAGAGCGAGCCTCCTCACATGCAGCCATGGTGTTAGGGTCGGACATCCGGCGAGAAGGAGGTTGGCGTCCATGAGGATGAGCAGGGTAGAGCGCCAAATGCCGCGCTAGCCAGTTGAGAGCGTGACATTCTTGACAGGGAGGTGGGAGACAACCATACGGAGGATGTGTCCATGGTTGCCGCCACCGATTGGGGAGGTTTTGGAGATTTGGGGTTTTGGGTGCTTGGCTTTCCGTGACGAGTACCGAGTGAATAATGCATGCTCG…	TTAGTAACTCAAAGAACCAGCATTACCCACAAAATTAGCACATGGAGCAAGTAGTATTAGCTTGTACCACTAGTACACCTCTACTGCACAGGACATCGGAGCGGAACAGGGCGCAAATGCAGACACAAGGAGGGGTGCATTTGCACAAAACGGCATTGTAGGAGCGTGCACGGATAGCGTCGCATTTAAGGAAGGGTGGAGGCCGGGGCTGGTGATGGTTGGGTGTCTGAGTCGACTCGCATTAACGGCGAGCGGTGTGCGCCGCGATCCGATCGACCACCTTCATTCCGTGCGGTGGCGTCTGCGGGCCGTCGTAGCCGATCGAATTCGNNNNNNNNNNNNNNNNNNNNNNNNNNNTTCACCGAACAGCAATGCCTCCGTGTCCGTGTGGGCGCGCGT…	NATGTTCCACTTGGTCCCATGAAATTTTGACAGTTTTGGTAACGAGACGAATATTGTCACCAACTCTTTCAAGCTCTAGCAGACTGGTTCCACAAATCATTGCACTTGCTGGTCGCCGTCGAACCGTCGATGTCCCATGAATGACATACCGACGAACGTCACAAACCAACACATGTGTTGGGATCTGCTGCGCCTGTGATCGGTTGGATGATAGTAACAGGCATCCTTAATTGTTCAATGTCACTGGAGCAATAGGAGCAAGTTTAATACTTCATCCATCTACTTTTGATAGTCATATTTCATCTTGGCACAATAACCA	AAAATAAAGCTAGAAAGTCACATGCTAATACAAAATAAAAAAAATCTTAATCATCGAATTTATTTGGTAGATGCAATCAACGGCTGAGATTTTTATTATGTTTTTCAAATGTTGAAAATTGTAATCATCAATATGCACATCCCGTGAATTAGGACATGCAGATAAGATCAAGCTGTGGTAACTGCTGGTTTTCTGAACCGTGACTGCTACACCCTACTCCGCTTCCCAGCGAGCTGTGGGGCTCTTGCGGCCAACAAGTTGCCGGCCTGTTTCACCTTTTTGCTCGACATGGTAGCCCACATTATTACCTTCACCCGGTGGCAGCATATGAGACCTTGCTTCACCTTCTCACGTGGTCCCAAAGGATGGTGACTCGATAAGCTGCATAGGGACTCTGAA…
>Chr1:28825584-28826245	>Chr1:11561312-11561501	>Chr1:32200842-32201173	>Chr1:18332234-18332732
TTCGTCGTCCAAACCCTCCTCTCCGTCTCATCTCTCCCTGCGTGCGGCGGTGTGTGTATGTGGCCAACCCAATAAATACCCGCGAAAGGGTTGAGGCGTTGAGCCGCGAGCTACGACTCAGGAATCCGGCGCCGCAGGCCGAGGCGATCGAGCCGGGCGTATCTATCTTGTACACACAGTAAAGCTGCCAGCAATGGACGCGGCGGCGAACGGCGGCAGGGATGGCAAGGAGAAGAAGGCGAAGAACGGCAGGGACGGCGAGGACAAGAAGAAGGAGGAGGACGGCGACGCCGGGAAGAAGGTGTCGTTCACGGGGCTGTTCCGGTACGCCGACGGCACGGACCTGCTGCTGATGGCGGTCGGCACGGTGGCGGCGCTCGCCAACGGGGTGTCGCAGCC…	GTCATGATATATCATGATATACATTTATCCTGCAGTTATAACCCAACAGCCAATAGATAAATGACACGGAATGGGCCTTTAACTTGTATCTCCACCTACCATATGGTCCAACATGAAGTTGTGGGCCAGATAGAAATATGGTCCATTCACTACTGCTCTTTTACCGNNNNNNNNNNNNNNNNNNNNNNN	NNNNNNNNNNNNNNNNNNNNNNNNNNNNNNNNNNNNNNNNNNNNNNNNTTAGCTAGCTACTCCTACCTCATTCGTTCGATCATTAATTAGCTAATGGATAAGTCGCGCTCATGAACACACGGCTGCAGCCAATCACGGTGCTCACGTACCTGTCCATGTTGACACATGCATACTGAACACTATACATAATGAGGTTAATAATTATGGTTACGCCTTAATCTTGACTTGTGTACATCTCAGTGCGTGATTAACACTGATTAAATATGGTGGGTTGATGGGATACATCATACTTACATCAATACTGTAGTGTGATTGCGAAGTCATGCGTGCA	ATGCAATCAACGGCTGAGATTTTTATTATGTTTTTCAAATGTTGAAAATTGTAATCATCAATATGCACATCCCGTGAATTAGGACATGCAGATAAGATCAAGCTGTGGTAACTGCTGGTTTTCTGAACCGTGACTGCTACACCCTACTCCGCTTCCCAGCGAGCTGTGGGGCTCTTGCGGCCAACAAGTTGCCGGCCTGTTTCACCTTTTTGCTCGACATGGTAGCCCACATTATTACCTTCACCCGGTGGCAGCATATGAGACCTTGCTTCACCTTCTCACGTGGTCCCAAAGGATGGTGACTCGATAAGCTGCATAGGGACTCTGAAGCCACGGTGGTGTGGGATGGCAGAAGGGCAAGGAACTCTAGGGGAAAAGATCTATTCTCCACAGATGTCT…
>Chr1:28971111-28971789	>Chr1:11561328-11561498	>Chr1:32204366-32204984	>Chr1:18332265-18332660
CTCCGGCCACGTTCCCACCTCCTCTTTCGAGCTGTTCGCCTTTTCTTTCTCTTTTGATTGCTTCCTTTCTTCCGCTATATTACGATGGATGCGTGTGTGTTTCTGATGCTGTGGTGTGTGGGTGCAGTGGATGTGAGTGAGGACTCCATGGAGAGCTCCGAGGAGATGGTGACGCCGAGGGCCGCCGCGTCCGAGGCGGACGAGGAGGAGAGGAAGGCCGCCACGTCGGAGGTGCCCGTGGAGGTGGTCGAGGCCGGGGAGGAGGTCATGGTGGACGCCTTGCCGCCCGAAGCCGCCGCAGGTGCGCAGGAGCAACAGGGTAAGGCGGAGGCGCTTGTGGTGGTGCAGGAACCGGAGGTGAAGCGCGAGGAGTTGGTGGCCAAGGTGCATCCGATGCAT…	ATATACATTTATCCTGCAGTTATAACCCAACAGCCAATAGATAAATGACACGGAATGGGCCTTTAACTTGTATCTCCACCTACCATATGGTCCAACATGAAGTTGTGGGCCAGATAGAAATATGGTCCATTCACTACTGCTCTTTTACCGNNNNNNNNNNNNNNNNNNNN	AGACTAAGGCTAAATCAAAGTGAATTGGACTCTTAACACTTCCATCCGAGCGTGCAAACGGCAAACATCAGCAGATTGGAGGGCCACCAGAAAGGCACATTTAACCCCATCCCTTTCTCCCCTTCTTTGTTCCTTGCTTGCCGACCGAGAACTCTGATCGTGACGGGGCCAGAACAAACCGGCACGTACGTACACTGACCGGCCGCTTGGACTCGGATGAGCTAATTAATCAATCAATCAGTCCGATCGAGAGTTTTTATTTTCAATTAATTCCTATCTTCCGTTGGACTTTGACGCTTTGATTAGAAATTAATCGAGTTTGTTAATTTGCCACGATCGGATCCGCGGTTGCTTTCAGTGTGGAACACACGGCGCTAATTAAGACTTAAAACCAGTAGT…	TTTTCAAATGTTGAAAATTGTAATCATCAATATGCACATCCCGTGAATTAGGACATGCAGATAAGATCAAGCTGTGGTAACTGCTGGTTTTCTGAACCGTGACTGCTACACCCTACTCCGCTTCCCAGCGAGCTGTGGGGCTCTTGCGGCCAACAAGTTGCCGGCCTGTTTCACCTTTTTGCTCGACATGGTAGCCCACATTATTACCTTCACCCGGTGGCAGCATATGAGACCTTGCTTCACCTTCTCACGTGGTCCCAAAGGATGGTGACTCGATAAGCTGCATAGGGACTCTGAAGCCACGGTGGTGTGGGATGGCAGAAGGGCAAGGAACTCTAGGGGAAAAGATCTATTCTCCACAGATGTCTCATCCTTTACAATTTTAGGACTAATAA
>Chr1:2920609-2921363	>Chr1:11577576-11577851	>Chr1:32379365-32379691	>Chr1:18332288-18332744
AAATAATTTCAAGTGTGGATATCTAATCAAGTCACCTCGTCGTAGCCGACCTCGACGGTCTTCTCCTGCAGTCCCCTGATGTCCGTCACGCCAAGCGCCACGAGGGCGGCGACGGCGGAGACGGTGGACGACGGCGCGACGGTGAGGTCATCCATCACCGTGTACGTCACCTTGCCCGGCGCGTAACCAGCCTTGCTAGAGCTTGCCTCGCCAGACGGCGCCGCCGGCGACGTCACGACCTTGGCGCCGGCGCCGGAGACATCGTCCGGCTCAACAAGACTCACCTCGGTCGCCATCTTCCTCTTGCACACCGGACACGGCGTGCCGTTCACCTTGGTCACGAAGTTGTAGCAGCTTCTCGAGCAGGCGCAGCCGCTGCACCGGTAAAGGGCGCCGCCG…	NNNNNNNNNNNNNNNNNNNNNNNNNNNNNNNNNNNNNNNNNNNNNNNNTGTCTCTCTTATTGATGGCTGATGAAGAAGACATCGGCAGTGGTGCAAAGGTCGTGGCACCTTTGTGCGTGCAACATGCGTGGACCCGACCCCAGGTGCCGTCGTGCCGGGTGAGACCGACCAAACTACAGGGAAGCTGCTAGCTAAAAGTGTGGATAGGATATAGCCATTCATGTTTAGTTGGATATGGTGATTAATTTTTTTTATTTGTATGGATAGAATGATTC	NNNNNNNNNNNNNNNNNNNNNNNNNNNNNNNNNNNNNNNNNNNNNNNNNNNNNNNNNNNNNNNNNNNNNNNNNNNNNNNNNNNNNNNNNNNNNNNNNNNNNNNNNNNNNNNNNNNNNNNNNNNNNNNNNNNNNNNNNNNNNNNNNNNNNNNNNNNNNNNNNNNNNNNNNNNNNNNNNNNNNNNNNNNNNNNNNNNNNNNNNNNNNNNNNNNNNNNNNNNNNNNNNNNNNNNNNNNNNNNNNNNNNNNNNNNNNNNNNNNNNNNNNNNNNNNNNNNNNNNNNNNNNNNNNNNNNNNNNNNNNNNNNNNNNNNNNNNNNNNNNNNNNN	TCATCAATATGCACATCCCGTGAATTAGGACATGCAGATAAGATCAAGCTGTGGTAACTGCTGGTTTTCTGAACCGTGACTGCTACACCCTACTCCGCTTCCCAGCGAGCTGTGGGGCTCTTGCGGCCAACAAGTTGCCGGCCTGTTTCACCTTTTTGCTCGACATGGTAGCCCACATTATTACCTTCACCCGGTGGCAGCATATGAGACCTTGCTTCACCTTCTCACGTGGTCCCAAAGGATGGTGACTCGATAAGCTGCATAGGGACTCTGAAGCCACGGTGGTGTGGGATGGCAGAAGGGCAAGGAACTCTAGGGGAAAAGATCTATTCTCCACAGATGTCTCATCCTTTACAATTTTAGGACTAATAAAACTGCAGTATCTAAAATCTGGGATTT…
>Chr1:292794-293372	>Chr1:11577587-11577846	>Chr1:32878974-32879257	>Chr1:18345814-18346245
NNNNNNNNNNNNNNNNNNNNNNNNNNNNNNNNNNNNNNNNNNNNNNNNNNNNNNNNNNNNNNNNNNNNNNNNNNNNNNNNNNNNNNNNNNNNNNNNNNNNNNNNNNNNNNNNNNNNNNNNNNNNNNNNNNNNNNNNNNNNNNNNNNNNNNNNNNNNCATCTCGCTCTTGCACGCGCTCGCCGGTAGACCAGAGAGCTCGCCTAGCTCCTTCCCACCGGTCGTCGCCCTTGTCCCCGATGGCCGCCATCCGCTGCCCTTCTCCCTGATGACCGCCGGCAGGAGAGGAGGGAGCGGCGCCACCACTTTCACCAGCACCCCACAGCGACGGCTTGCCGGCGCCGCTCACCGCAGTGACAACGATGACCGTGGATGCGGCGGCGCCAGCGCTGGCCTCGACGT…	NNNNNNNNNNNNNNNNNNNNNNNNNNNNNNNNNNNNNTGTCTCTCTTATTGATGGCTGATGAAGAAGACATCGGCAGTGGTGCAAAGGTCGTGGCACCTTTGTGCGTGCAACATGCGTGGACCCGACCCCAGGTGCCGTCGTGCCGGGTGAGACCGACCAAACTACAGGGAAGCTGCTAGCTAAAAGTGTGGATAGGATATAGCCATTCATGTTTAGTTGGATATGGTGATTAATTTTTTTTATTTGTATGGATAGAAT	TGCCTCGCCTCGACTACATCGCCCCGCCGCCATCTCCCCCGCCAGGACGCACGCACGCGAACGCAACCGCGCCCACGCCACGCACGCTCCCAAACTCGTATCGCGGCATTCCGCGGGAGCCGGGGGGAGAGAGAGAGAGAGAGAGTGTGTGTACTGCAACCGCGTGGACGGAAGAATCGCGGACGTCCGCGGCGTTCCACCCACGACCCACCCGTGCGTTTACCGGGCTGCGGCTGCGGCTGCGGCTGCCGATGCGGATGCGAATGCGGCTGCGTACGCGACC	NNNNNNNNNNNNNNNNNNNNNNNNNNNNNNNNNNNNNNNNGCAGGAGTTCAATGACGTGTTCCAACTTTGACCCTTGGGGTCTTCTGCGGCCCGCTCGCCGTCGGGAGCACCACATTCATCTGCTCCTCCTAGGACTGGGCCGGTTCGTCCTCGCCAAGGCTCTAGCACCATATTCATTCAGCAGCACATGGTGCGCAGTTGGCCAGTTGCTGAAAATGAAAAACGAAGAAAAGTNNNNNNNNNNNNNNNNNNNNNNNNNNNNNNNNNNNNNNNNNNNNNNNNNNNNNNNNNNNNNNNNNNNNNNNNNNNNNNNNNNNNNNNNNNNNNNNNNNNNNNNNNNNNNNNNNNNNNNNNNNNNNNNNNNNNNNNNNNNNNNNNNNNNNNNNNNTTGATCTTTG…
>Chr1:29315532-29315829	>Chr1:11592445-11592735	>Chr1:32891974-32892397	>Chr1:18345818-18346189
ATGGTTGGTTGGCATGCTTCTCTTGATATGCATGTCTCCCGTGGCACTCTCTTGAGTCTTGACTGGTTGTGCTGTTCATTTGGTCTTTTCAGGCCTGGCAAACAAGAAAACCGTGACGGTCCAGCCTGCCAGTGGTAAGGAAACGGCAGTGGTCCTCTCTACAACCAAGACAGAGAAGCAGAACAAGCCTGCTAGCCTCTACCACAAGTCTGTCATGCGCAAGGAGTTCCGCAAAATGGCCAAGGCTGTCAAGAACCAGGTATTAGCACCAGAACTTTATGGTGCTTAAGTCAGCCT	NNNNNNNNNNNNNNNNNNNNNNNNNNNNNNNNNNNNNNNNNNNNNNNNTCTCAGAAGGCCTATGGACCGCAGCCTGAGGCCTGCCAACTGCTCGCGAGCCGCTGCTTATGGGCTGCCGTGTACTTCTAGCCGCGGCTTACACGACAGCCCAGTCGAACCGGCCTCTACCTGTTTTGGAGCTCTCCTTTTTTTTTTCCTATCTTGGATAAGAGCATCACCAATAGCATCTTAATATCCGGTAATTTAAGGATTTGTATTGTCAAAAATCTTTTCCAACTAATTCCCTAATC	CCCGAATTTTCAGATTTTGTCCATGGATTCATCACGTTTTCCGATTCTTCTTCTTCGTCGTCGTTGTGACAAACAAGTGAACAACTAACGAATGCCTGTTTTTCTTTCTTTTGGTAGGTTCGACGTCGGTGAACGTGACGACGTCGTCGGGGAAGAACCAGTACGTGAACACGGGCCAGTTCGACGTGAACGGAGCGTCGCCGCGGCCGCCGTACAGCGGCCTGGTACCTGCCGTAGCGGTCGCCGTCGCGCTCATTTTTGGCGGCTTCTCACGTAGATAGCAGACGGGCTAACCGATATCGATCTCCCGACATGTGACATTGTGATTCCATTCTTTGTTGGTGCATTCAGGCGTCCGGTTCCCCCCCACGAGCGAATGAGCATGACCCATTCTTACTG…	NNNNNNNNNNNNNNNNNNNNNNNNNNNNNNNNNNNNGCAGGAGTTCAATGACGTGTTCCAACTTTGACCCTTGGGGTCTTCTGCGGCCCGCTCGCCGTCGGGAGCACCACATTCATCTGCTCCTCCTAGGACTGGGCCGGTTCGTCCTCGCCAAGGCTCTAGCACCATATTCATTCAGCAGCACATGGTGCGCAGTTGGCCAGTTGCTGAAAATGAAAAACGAAGAAAAGTNNNNNNNNNNNNNNNNNNNNNNNNNNNNNNNNNNNNNNNNNNNNNNNNNNNNNNNNNNNNNNNNNNNNNNNNNNNNNNNNNNNNNNNNNNNNNNNNNNNNNNNNNNNNNNNNNNNNNNNNNNNNNNNNNNNNNNNNNNNN
>Chr1:29392305-29392632	>Chr1:11592453-11592632	>Chr1:32892026-32892422	>Chr1:18416358-18416678
NNNNNNNNNNNNNNNNNNNNNNNNNNNNNNNNNNNNNNNNNNNNNNNNNNNNNNNNNNNNNNNNNNNNNNNNNNNNNNNNNNNNNNNNNNNNNNNNNNNNNNNNNNNNNNNNNNNNNNNNNNNNNNNNNNNNNNNNNNNNNNNNNNNNNNNNNNNNNNNNNNNNNNNNNNNNNNNNNNNNNNNNNNNNNNNNNNNNNNNNNNNNNNNNNNNNNNNNNNNNNNNNNNNNNNNNNNNNNNNNNNNNNNNNNNNNNNNNNNNNNNNNNNNNNNNNNNNNCTAGAGCGCGCGCTGGAGGTGGTCGAGACGGAGTCCGCGAGGGCACACGTG	NNNNNNNNNNNNNNNNNNNNNNNNNNNNNNNNNNNNNNNNTCTCAGAAGGCCTATGGACCGCAGCCTGAGGCCTGCCAACTGCTCGCGAGCCGCTGCTTATGGGCTGCCGTGTACTTCTAGCCGCGGCTTACACGACAGCCCAGTCGAACCGGCCTCTACCTGTTTTGGAGCTCTCCTT	CTTCGTCGTCGTTGTGACAAACAAGTGAACAACTAACGAATGCCTGTTTTTCTTTCTTTTGGTAGGTTCGACGTCGGTGAACGTGACGACGTCGTCGGGGAAGAACCAGTACGTGAACACGGGCCAGTTCGACGTGAACGGAGCGTCGCCGCGGCCGCCGTACAGCGGCCTGGTACCTGCCGTAGCGGTCGCCGTCGCGCTCATTTTTGGCGGCTTCTCACGTAGATAGCAGACGGGCTAACCGATATCGATCTCCCGACATGTGACATTGTGATTCCATTCTTTGTTGGTGCATTCAGGCGTCCGGTTCCCCCCCACGAGCGAATGAGCATGACCCATTCTTACTGTACATACAGATAGGGAAAAGGAGAAAAAAAAATGAAATGTCAAGAGTTC	AATCCTTCTTTCCTCTCTGAGCCATTTTCAGCCCATGTTCTTCAACCCGCAAGCGACAAAAGTCTAAATAATTTCCCCATACTCCTCTCACTTGCTGTGCGGCCCGTAACCACAAATGTGTTGGACCACCAGCTCGCGTGCGGCCCAAGTGGTCCGGTCCGGTGATGCAGGCCAGCCCAACGATCGATGGATCTGAGCCGTTCGTTTTGATGCACGGCTCAGATCGGTTCCAAATCAATCAAAANNNNNNNNNNNNNNNNNNNNNNNNNNNNNNNNNNNNNNNNNNNNNNNNNNNNNNNNNNNNNNNNNNNNNNNNNNNN
>Chr1:29760930-29761318	>Chr1:11594259-11594502	>Chr1:33157550-33157866	>Chr1:18416361-18416666
TCCCTTTCTCCCCCCATTTTTCTACCTCCCTTCTCCATAGCTCACGCTCCTTCACGCACACGCCTCGCTCGCGCGCGCACACAGGGGGGAGGAGGAGGCAGGTCGGCGGCATGGCGGTGGCGAGCTGGAGCATTCCGGCGATCCCGCGGGCGGGTCCGACAGCGAGGGGTGTGCTGCTCGGCGGCGCCTTCGTGACGGCCGCGCGGCCGCCCGTGGCGTGGCGGTGCCGGGCCACGCTCCCTAGGAGAGTGAGGCTCGGTGGCGTGGTGGCCCGTGCCGGTGCGGCGGAGACGCCGGTGGCCGGCTCCGGGGAAGCCGGGTTGCTGTTCTCCGAGAAGTTCCCCTTGCGCCGATCCCGAACGGTAACTTGTTCTGCTCTGTTGTTGTG	TCTTCACCAAGTGCTCGTCGCTGTTGATATACACCCGATGTAACTATTCATCTTTTGTTGGTGAAATATCGCCAAGCCACTTCACTTCACTGACAAAAAAAATTCTCACTCTAGCTAGCTAGCTAGTGTCACTTCCGGTCGGTGCAGGCAAGCAAAACGTGCACAATTCCTGCAGTTCAACGCGAGGCCGGCTAGATAGCTGAAATATCTGCAGTCAATCTCGCTGCATGTACTTACTAGGTC	ACATCTGCCCTCCTCAATTCAAACATCTCGGCAAAAGTATCGCCACTGTTCTACTTCTGCACATGTGAAGTTCATAAAAGGTTTCTTCATAGTAATTTGCAAGGAGTGGCATTGACGCCACCTTCACTCCTCCATAATTGGGGAAAGGAACATGACAATCCCATGCCTATTGCCTAAGTCCTGAAAGAAGCACACATGCCTACGTTGGGCCGACAGCTACAGCTCAGCGTGTAGAATTGACTTACAGGCTTGGGAGCTCCACCACGGCTAACAATGCTTGCACCCCATCCCAACGTCGCAATCAATTTTACCAAAC	CCTTCTTTCCTCTCTGAGCCATTTTCAGCCCATGTTCTTCAACCCGCAAGCGACAAAAGTCTAAATAATTTCCCCATACTCCTCTCACTTGCTGTGCGGCCCGTAACCACAAATGTGTTGGACCACCAGCTCGCGTGCGGCCCAAGTGGTCCGGTCCGGTGATGCAGGCCAGCCCAACGATCGATGGATCTGAGCCGTTCGTTTTGATGCACGGCTCAGATCGGTTCCAAATCAATCAAAANNNNNNNNNNNNNNNNNNNNNNNNNNNNNNNNNNNNNNNNNNNNNNNNNNNNNNNNNNNNNNNN
>Chr1:29775432-29775902	>Chr1:11600947-11601405	>Chr1:33208640-33209006	>Chr1:1842966-1843280
NNNNCTGCCGGTGAAGCGAACTGTTTGTTCTTCCACACCACAGTTGGAAGGGAACGGTGTGTGAATGCCATATTGCCATGTAATTGTTCTCCGGAGAGGAAAAAATGAGGCCAAGAAATGGTTGATGCACATGAAGCTCTTGGCTGCTGTTGCATTGCATCAAGCTGAGCCAGATAATCTGCTATTCAGCCCTGGGTACGCCTGCAAGATGTTCGGCAGAATGCCCCACAGGGGTGCCAGCAGCTCATGGGCGGGGTGCACGGTGCACCGTCTGTTGGACGGAGCGCCTGACAGGAACAGAGCACGCCGCGTCGCCGGGGAATGTGAGCTTTCTCTACATGTTCTGTTCATTAGAGTTGTTCATAGTTGAAACGGTAAGAATTATGTATGGCCACTATG…	NNNNNNNNNNNNNTAATACTTGTGAATTGTGAACAGCTTACTGGTAAATGAATGATTGAACACGTACAATATTATAGTACTTTTGCAAATGGTAAAATCAAATGAAACAAAAAGGGGCCTGAGCTTTTAGAAATGGAGGGAATTTCCAAGAGGTAGCTAGAGAGATAGGCATGGCTCTTTTGCCTTTGCATCAACGTCTAGCACTGTGAAACCGATAGGAAAAGCAACCTTGTGGCAATAATTGAGGCTCGGGCGACAAAAACTTACGTAACGGCAGCGTTGACGCAAAGATTCCCCACAAGCTGATCGAGAAGAAGGCAGTACACAAGTGACACACCAGCAGTTCAGTTCAATCCAAAGGCACAGTCTCAGCAATCATGCTGCTACGTACGACATGTT…	CGTCAACGTTGCTGATGAATGAATCTTATGATAGTAAACTAGTAAAGTGAAGTGGTCGATCAGCTGGAGACAGTCGGCCGGCGTCGTTTTCCCTCTTTTTTCTTTATGGTTCATGATCTCTAATCCTGGCCGGTGATGCGTGTGGGGCCAACATGTCAGTCCTCTTGTTGCTCATGTTCACATGATCTCAATCCGCTCGTGTCGCGTTGGTTGACTCTTGGAAGTTGGATCGATTAGCTTATGGCCAGCATGATATGGTTAGTACACTTATCACCTGTCCTAATGGCGTTCCACTTTTCATCACGTGTGACCACGCAGTATGATCATGGAATGGAGATGAAACGGACGATGTTCTTTCGTGGAGAT	TCCCAGAGCATTGCAGCAACACGCTGGCATTCATCTCAAANNNNNNNNNNNNNNNNNNNNNNNGGAATACATTTTCTTTTTTCAGAGAGAATTGAAGCGAAGAGCTTCATCAGTTTCTGGCATCAAAGACATGAACAGGCCTGAGCAAAAGATCCATGGGCCGACCGTTCTAAAAGTTCCGGAATGGCCCAACAGACGTGGACAATGTTGGGCCTGGCCCATTGTTTAGTCGAAAATACCTCTCACAACTATGGGCCAGAATTCGCAGACAGAGATGGGCCAGTCATTGGGTTTATTTGGGGAGCTTTATATTC
>Chr1:2984248-2985991	>Chr1:11639408-11639604	>Chr1:33516199-33522528	>Chr1:18476141-18476679
TGACATCGTGAGCAGCGTGCCTGGCCGCCTCCACATGAACGCCTATGTCGACAGCTCCAACGCGATTCAAGATCTCGACCTCTCCGCCATTGGCAATGGCACGCTGGCGTTCCCGTATTACAGAGACTTCGTGCTGGCTGCTAGCACTCCATCCGGCAAGCTCGCCGTCTACGTTGGGTCGACGTCGCAGAAGATCACGACACCTGCCGCCATTCTCAATGGCCTAGAGATCATGAGGATACTCACGACCGCCGGCAACGTCGCCGTCGTCGAGCCAACGATGCCGCCGGGAACGAAGAAGAAGAACAATTTGGCCGTCGTTCTTGGCTCAGTCTGTGGAGCTTTCGGTTTCGTTTCCGTCGCCGCTGCTCTTGTCATTGTTCTTAGGAGGAAAGAGGA…	TGGATTTGCATAAATAGATAGTGTCACGGTACGCAGTACGAAATCGTAAGACCAAAGTGCGATAGCGATGATGGCATGATGACGCAAGTGGTCTTGCAGGGCGAGAGTGCTAGATCGCTCGCTGGTTGCCGTAGCCCGGAAATGCTACTGGGCGATCGGATTCTTCCCCCCTCCTCCCTCTCCCATCCTCCACCTG	GGTGCATTGCCACTCGAAATCAAGATATTGGAATTGAATGAGAAAATACGGATTAAGGCCCTTCCGCGAAAAGGGGAAATAATTTTATGAACCTTTCTTATTTTCGTTAGGTTCAAGTCTGACGAGAATAATATTCTACGACTAAGAACTCATTTATTTTCACCATTTACTAAATATTATTTTATTTACTAGTCCTTTATATTGGAATGAGTCACTAGTCAAATGTTTTGGCAATTCCTCGTGGGCGGATGATGCAATAGAATTTTGAATCAGCGTTTTGATCTTTGGTTATCCTTCATAGTAATAATATCTCGGAGTTTGCAACGAAAACTTAGTATATCGACTAGACGACCGTGAAATAAAATATGTCTATCTATGGTTAACTAATTGCCTGGCTCC…	GCAGGAGGGAAAGGAGAGGGACAATATGGACTGGCATACGGTTGGTTCTTTTCATTCTCTCTCCGTCTGTGCTCCTCTGAAAGTAATCTCTCTAGGCCAACGTTGTATTCTCCTTGCTAGATCCACTCTCCTATTCATCTACAGTGCCCATTGGTCTCCAGTGAGGAGAGAGTGTTTAGGGCGCAGTCAAGCTTGTCCTCTGTTCGAGTAAATTCTGTTGCAAATTTTTCCTTTTCTCTTTCATGTGCACATCGAAGAAGATGGTGGCGTTTGCCTCCTTCATCCCCAAGGTGTCTGGCAATGGATAAACACATGTTGGACCTTGCTCGCATCTATTGTCTAGCTGGCGACCATATATTGGGTTAGTCGCCGACGTCCTACTCTTCTATGTGTTCAGCT…
>Chr1:2984839-2985827	>Chr1:11689250-11689685	>Chr1:33516205-33522524	>Chr1:18657680-18657851
CCCGAGCTACCGCTTCCCGTTCGCCGCGCTGCAGGACGCGACGGGCAACTTCGACGAGGGCCTCGTCATCGGCGAGGGCGGGTTCGGGAAGGTGTACGCCGCCGTGCTCCAGGACGGCACCAAGGTCGCCGTGAAGCGCGCGAACCCGGAGTCGCGGCAGGGCGCGCGGGAGTTCCGCACGGAGATCGAGATGCTCTCCGGCCTGCGCCACCGTCACCTCGTCTCCCTCATCGGCTACTGCGACGAGCAGGATGAGATGATCCTGCTCTACGAGTACATGGAGCACGGCTCGCTGCGGAGCCGCCTGTANNNNNNNNNNNNNNNNNNNNNNNNNNNNNNNNNNCTCAGCTGGGCGCAGCGGCTGGAGGCATGCGCCGGCGCGGCGAGGGGGCTCCTCTA…	NNNNNNNNNNNNNNNNNNNNNNNNNNNNNNNNNNNNNNNNNNNNNNNNNNNNNNNNNNNNNNNNNNNNNNNNNNNNNNNNNNNNNNNNNNNNNNNNNNNNNNNNNNNNNNNNNNNNNNNNNNNNNNNNNNNNNNNNNNNNNNNNNNNNNNNNNNNNNNNNNNNNNNNNNNNNNNNNNNGGGCTCTAAATGACTAAAGGCCCAGCCCAACTTGCTAGTACAGGAGTACAGGTTCGATCGCCTACTTGCTACCTACCGACTAGTAGGGTCCGCACGAATTTGCAAGACAGTAGACAGGTACGTGTCAAATTGCAATTTATCTGACAAATATTTGCAACTTCCTAAGAAAGGTGAGAAATATTGTTCTCACATGTATGGTGTAGAAAAATAAAAAATGTCTG…	TTGCCACTCGAAATCAAGATATTGGAATTGAATGAGAAAATACGGATTAAGGCCCTTCCGCGAAAAGGGGAAATAATTTTATGAACCTTTCTTATTTTCGTTAGGTTCAAGTCTGACGAGAATAATATTCTACGACTAAGAACTCATTTATTTTCACCATTTACTAAATATTATTTTATTTACTAGTCCTTTATATTGGAATGAGTCACTAGTCAAATGTTTTGGCAATTCCTCGTGGGCGGATGATGCAATAGAATTTTGAATCAGCGTTTTGATCTTTGGTTATCCTTCATAGTAATAATATCTCGGAGTTTGCAACGAAAACTTAGTATATCGACTAGACGACCGTGAAATAAAATATGTCTATCTATGGTTAACTAATTGCCTGGCTCCGGGAAT…	GGAAAACGAGGTACAGCCCACAAAACCATAGCAAAGCAATAGCAGCCCGATAGGCCATTCGGCCTGATTCGGCCACAACCTGACAGCCCACAAGGCCCACAACAGCCGAGCTCAATGTCTCAATAATAACCANNNNNNNNNNNNNNNNNNNNNNNNNNNNNNNNNNNNNNN
>Chr1:29889712-29889938	>Chr1:11734368-11734715	>Chr1:33534629-33539687	>Chr1:18891294-18891525
NNNNNNNNNNNNNNNNNNNNNNNNNNNNNNNNNNNNNNNNNNNNNNNNNNNNNNNNNNNNNNNNNNNNNNNNNNNNNNNNNNNNNNNNNNNNNACGCCTCTCGCGTGATGGGTCCGGCGACGGCGACNNNNNNNNNNNNNNNNNNNNNNNNNNNNNNNNNNNNNNNNNNNNNNNNNNNNNNNNNNNNNNNNNNNNNNNNNNNNNNNNNNNNNNNNNNNNNNNNNNN	NNNNNNNNNNNNNNNNNNNNNNNNNNNNNNNNNNNNNNNCTCGACTCATCAAGTCATCAGGAGCACTGTTTCAAAAGATGGCCCCACACAGAGGCCATCTGTCCAATGGTCACGTACGTCATCTACTGGCGATGATAATCGGAACTAGTGAGAACAAGAACAGCGCAAGGGCCACATGCAGACATCGGATGTCTTAATTAAGTGACACTCCATGCCCAGCCACCTGTCTCTTGTATACCTTAGATCAACTTGGTCCATGACCAAAAAACGAAGGCTAGCACACTCTGTACTCTGGGAGTCAGAAACTAGTGGAGATACGAACCAAAAGTTTGCGCCCGGTTTGGGTC	ATTTATAAATAGCTTCGGCACAAAAGACAAAACGGTCCCTGTTTGCTTCTTCCTTCATCCGGGCTGGGCACGTACTCCGATTTCGAACTTAGTTTGGCTAGATTCGAATGCCTTTTCGAATTTAATACGACATCTCTTGATACCTTTCACTCCTATTGGTCAGACAGATCCGGGCTTATCAAGTGGTACTGAAATAGGGTAAAATTCAGTTTAGTAGAAAGGAAGGAAGCAAGTGAAGAAAGATGGGATCAAATTGTGAATGTTCTTGGTTCGCATCTTGCTTTTTGGGCGTGGTTTCGCAATGGAGCTAGAAAGATTGGTCAACTACTTCTTAAACCCAAGCAAGCTACTTTGACTACTTTACCTAGCCCAAGCCAGACTTCAAACTTACTTTCTCTA…	NNNNNNNNNNNNNNNNNNNNNNNNNNNNGATCGCACGCGGCTGGCTCGCACCTCGCGGTACCGCTCGGCCTACTCGTGGTACCATGCGGGCCAGCCCCCACGGACTGACGTGGTTCCGCTCGCCTATACTGTGGGAACGATCCTCCACAACGCGATTTGTTTGCTTGCCCGTGTTTCTCTGTTCTACGAAACATGTATATTTGTGCTAATTTTTTTCATACAAGNNNNNNN
>Chr1:30194856-30195350	>Chr1:11735965-11736565	>Chr1:33534635-33539676	>Chr1:19039426-19039919
GATCGGGCGAGTGTACAAATATACATGCATGCGTGTGTGTTCTGTGCAGACAAGGTGATCGACGAATTCACTAGACCGCGAGTGTGACTGTGTGACAACGAACCTTCTCGACCTCGCGCATGAAGTCCACGCCGGTNNNNNNNNNNNNNNNNNNNNNNNNNNNNNNNNNNNNNTACCCGAGCGAGTTCATCACGTCGCTGGCGAAGATGAGGAGCAGGTTGGTCGAGCACCCGTCGCCGATGGCACCCAGCGTGCCCAGCGCCATGAGCAGCACGTCCACCCGGTCCGCGAACTTGAACATGCCACGGAGGCTCCGCCGCTCGCCGCCGCCGCCGGTGGTCGCCGCGGCACTCATCCTCCTTAATGGTGCACTCGGGTAGAGAGCGAGAGCGAGAGCGA…	GGTTGAGATCGTCGACCTGATTGCGCGCATATAGTACTCTGACGATCGAATTTTATCGGGACAGGCAAGTAAATTGTTACATTGGATATATAAGTTTATCTACATCTGCTAAGGTACGATATCGATCTCCAAGTATCACGTTACAGACCGCTGATTTGCTAGACGCGTGCGTACTACAGCGAGCTAACCTTATAGGCAATAGAACGCTACATACAGGACCTGTAGGAAAACATGATCTGGATAGAACTCTCGATCGGCTTTACCACGTGACAGACGAAAACTACCCGTTTTCGTCATGCACGAAAACTACCACCGTTGGATCGGCCGCTTGTGTCACACATAATTGGAGACGGTACCGGGTCTCAGCGAAATTTGCAATGTAGGCGTGCGTGTCCCGTT…	AAATAGCTTCGGCACAAAAGACAAAACGGTCCCTGTTTGCTTCTTCCTTCATCCGGGCTGGGCACGTACTCCGATTTCGAACTTAGTTTGGCTAGATTCGAATGCCTTTTCGAATTTAATACGACATCTCTTGATACCTTTCACTCCTATTGGTCAGACAGATCCGGGCTTATCAAGTGGTACTGAAATAGGGTAAAATTCAGTTTAGTAGAAAGGAAGGAAGCAAGTGAAGAAAGATGGGATCAAATTGTGAATGTTCTTGGTTCGCATCTTGCTTTTTGGGCGTGGTTTCGCAATGGAGCTAGAAAGATTGGTCAACTACTTCTTAAACCCAAGCAAGCTACTTTGACTACTTTACCTAGCCCAAGCCAGACTTCAAACTTACTTTCTCTATTTAGC…	GTACTGTTTTATGTAAAAGTGGTTATAAATTAAGTTATCGTGGAATAGAGAGAGTACCAGTGAAGGGTGTGGCATTTAGGGCAACCAATATCGATTCTACTTGTAAAAGGGAGTAAATAGAGCTTTTCAATGTCAATTTTGGCAGCATAGCATGGGTCAATGAAATTAAAGCAGCACAGTAGCAAAATGGTTCGAAATTTCTTTTGTGGTCACAGTGTTGATCACGTGGTTACGGTAGCCCAGGGCACCAATAATATTTAATCAGTATAGCCCGGAAGGCAGATGGATCATCGAATGCTACTGCAAGTTGCTACACTTAACTGCTCAGTAATTAATTACGTACTATGCAAGCTAGGCAGCCGGATTGGTCGATGAACCTGCGTGCAAACATCCAATATT…
>Chr1:30215207-30215718	>Chr1:11735979-11736657	>Chr1:33543791-33545148	>Chr1:19455153-19455582
NNNNNNNNNNNNNGACTTTCCAATACTAACCTGGTGACGTCGGCGTATGCAGACGAGCGGTGAGGTGACGTACAACGGCTACGGGCTGGACGAGTTCGTGCCGCAGAAGACGGCGGCGTACATCAGCCAGCACGACGTCCACGCTGGCGAGATGACCGTCAAGGAGACGCTCGACTTCTCCGCCAAGTGTCAGGGGGTTGGCCAGAGATACGGTGAGTCGCGATCGCCCTTTCGACGTGGCAAAATACTGGAAATATTCGTACGTACGTAACCCGTCTCCCGTACATACGAGTGCGCGTGCAGAGTTGCTCAAGGAGCTCGCGAAGAAGGAGAGGCAGCTGGGCATATACCCAGATCCAGAAGTCGACCTGTTCATGAAGGTGTGCAGTTCTTTGTTTC…	ACCTGATTGCGCGCATATAGTACTCTGACGATCGAATTTTATCGGGACAGGCAAGTAAATTGTTACATTGGATATATAAGTTTATCTACATCTGCTAAGGTACGATATCGATCTCCAAGTATCACGTTACAGACCGCTGATTTGCTAGACGCGTGCGTACTACAGCGAGCTAACCTTATAGGCAATAGAACGCTACATACAGGACCTGTAGGAAAACATGATCTGGATAGAACTCTCGATCGGCTTTACCACGTGACAGACGAAAACTACCCGTTTTCGTCATGCACGAAAACTACCACCGTTGGATCGGCCGCTTGTGTCACACATAATTGGAGACGGTACCGGGTCTCAGCGAAATTTGCAATGTAGGCGTGCGTGTCCCGTTGTGCGCTTGTCCTG…	GTATAATCGGCAATTGTATGGAACAAAAATCCATCTTGGCTAGCTATTCGGGAGGACTTCTCCATCGGATCAGAACATGAATTGAAGGGCATACTTAGTAGATGCAGATCTAGGTACTCATTCTTCCTCAGATGGGGAATGGGCCAAGCCGATCCGTTGTTGGCACTGAAAGTGCATTTGCTAGTTTGAAAGAAGCTGAATCCGGGTGGGATTCAAAATGATTCTTATGTTTCGTAGCATGCAGCGCAGACTCACTTGGTAAATAGCCTTCCCTAAAAGAGGCAAGGTGCTCACACATGAAATTCCCTTTCTTCGTGCACTCATTTACTAGATAGTCAGGAACCTTCTTTTGACTTGACCAGCTTACTTGTATAGTATAGTAGTAGGCCTTTGCTTCTG…	TTAACTCATGTTAATGATATAGTCAAGTAATATGTGCTTACTATGTACCCGCCACCCTTTTTGTGTTTCCTTCAATATCATTAGAGCTGAATATTTTAGCTAGCCCAAAATCTGAAATTTTAGGATTCATATTATGATCCAAGAGAACATTACTTGCTTTCAGATCTCTATGTGTGACGCGCAAACGGGAGTGCTTGTGTAGGTACAGGAGTCCTTGTGCTATCCCTTCAATTATTGCCAGTCGTTTGTTCCAATCTAGCAAAGCTCTTTGATTTGGCTCATCTGCACATACGTGATACGTCATATAAGGTTTGCCCGAACAGCCTAACTGAAGATACGCTTCACCAATGTTTCTTACTTGAACCAAATAATCCAAAAGATGTAATTATACCAAGTATA…
>Chr1:30276453-30277586	>Chr1:11736046-11736587	>Chr1:33543794-33545063	>Chr1:19579095-19579293
GTATATATGGGTGGTTTCGCTGACATGGCATCCTAGTCAGAATTTTTTTTAAAAAAGTATGTGGGGCCCACATGTCAGCTACAAANNNNNNNNNNNNNNNNNNNNNNNNNNNNNNNNNNNNNNNNCAGTGAGAGAGCCGTCGCTCGCCCGCCGTGGCGTCCTTGCTATCGCCGCCGCCGCCGTAGTCAAAGTGGTGGCTCAGGTAGAGCGTCACTGGAGAGACGGAGACGATGGTGCGAGCAAGGCGGTGGTCGGGCCGCGTCTTCCGCTCCGCGTGGTGCTGGCGTTAATGGTGAGCACCGGCAAATCCGGGCCGTCGGCACCGACAGTGCTCCTGACCTCCACGATCCGTCCCCCATCTCCCTCTGCCCAGGGATCTCGAGCGCGGCGGCGTACGAC…	TTGGATATATAAGTTTATCTACATCTGCTAAGGTACGATATCGATCTCCAAGTATCACGTTACAGACCGCTGATTTGCTAGACGCGTGCGTACTACAGCGAGCTAACCTTATAGGCAATAGAACGCTACATACAGGACCTGTAGGAAAACATGATCTGGATAGAACTCTCGATCGGCTTTACCACGTGACAGACGAAAACTACCCGTTTTCGTCATGCACGAAAACTACCACCGTTGGATCGGCCGCTTGTGTCACACATAATTGGAGACGGTACCGGGTCTCAGCGAAATTTGCAATGTAGGCGTGCGTGTCCCGTTGTGCGCTTGTCCTGACTCGCGCGTATTATGGATCCCAATTAAGGTCTGGACGTAGATGCAGCAGCCAAAATTGCCATGCAG…	TAATCGGCAATTGTATGGAACAAAAATCCATCTTGGCTAGCTATTCGGGAGGACTTCTCCATCGGATCAGAACATGAATTGAAGGGCATACTTAGTAGATGCAGATCTAGGTACTCATTCTTCCTCAGATGGGGAATGGGCCAAGCCGATCCGTTGTTGGCACTGAAAGTGCATTTGCTAGTTTGAAAGAAGCTGAATCCGGGTGGGATTCAAAATGATTCTTATGTTTCGTAGCATGCAGCGCAGACTCACTTGGTAAATAGCCTTCCCTAAAAGAGGCAAGGTGCTCACACATGAAATTCCCTTTCTTCGTGCACTCATTTACTAGATAGTCAGGAACCTTCTTTTGACTTGACCAGCTTACTTGTATAGTATAGTAGTAGGCCTTTGCTTCTGAAC…	AATTGTAATATCAGATGCTATTTTTGAGACTTCGATGTTATCTTGAAGTGAAGACTAGTCAAGGGTGTGCTGGCTCGCGAGCCAAATGAGCTAGCTCGAGCTGCTATGCGAGCCTAGCCGAGCTAGGATTTGAACTCGTTATCCTAACGAGATAGGCCGAGCCGAGCCAGCTCGGTATCCACCCCTAGCAGCGGTGCG
>Chr1:30276551-30277530	>Chr1:11736170-11736562	>Chr1:33545421-33546860	>Chr1:19579103-19579363
NNNNNNNNNNNNNNNNNNNNNNNNNNNCAGTGAGAGAGCCGTCGCTCGCCCGCCGTGGCGTCCTTGCTATCGCCGCCGCCGCCGTAGTCAAAGTGGTGGCTCAGGTAGAGCGTCACTGGAGAGACGGAGACGATGGTGCGAGCAAGGCGGTGGTCGGGCCGCGTCTTCCGCTCCGCGTGGTGCTGGCGTTAATGGTGAGCACCGGCAAATCCGGGCCGTCGGCACCGACAGTGCTCCTGACCTCCACGATCCGTCCCCCATCTCCCTCTGCCCAGGGATCTCGAGCGCGGCGGCGTACGACGCCTGCCCCCTCAGCCGCCACCGCTCCCGAGGGCAGGGAAGCCACCTCCACCTCCAGATTGCCCGATGCGAAGGGCGGGCGGTGCCTGCCCCTTCAGC…	GCTACATACAGGACCTGTAGGAAAACATGATCTGGATAGAACTCTCGATCGGCTTTACCACGTGACAGACGAAAACTACCCGTTTTCGTCATGCACGAAAACTACCACCGTTGGATCGGCCGCTTGTGTCACACATAATTGGAGACGGTACCGGGTCTCAGCGAAATTTGCAATGTAGGCGTGCGTGTCCCGTTGTGCGCTTGTCCTGACTCGCGCGTATTATGGATCCCAATTAAGGTCTGGACGTAGATGCAGCAGCCAAAATTGCCATGCAGGGACCAGTACTCTTGCTCCGAAACCCAGCCGGTAGATGCGCATGCTCTCCGTCTCCTCTCCTATATATCGCCGCATGCCCAGCTCCAGTTCAGCCATGGCTTCTAGATGTAGAAAAT	NNNNNNNNNNNNNNNNNNNNNNNNNNNNNNNNNNNNNNNNNNNNNNNNNNNNNNNNNNNNNNNNNNNNNNNNNNNNNNNNNNNNNNNNNNNNNNNNNNNNNNNNNNNNNNNNNNNNNNNNNNNNNNNNNNNNNNNNNNNNNNNNNNNNNNNNNNNNNNNNNNNNNNNNNNNNNNNNNNNNNNNNNNNNNNNNNNNNNNNNNNNNNNNNNNNNNNNNNNNNNNNNNNNNNNNNNNNNNNNNNNNNNNNNNNNNNNNNTTAGTTCATTAAAGCAGGANNNNNNNNNNNNNNNNNNNNNNNNNNNNNNNNNNNNNNNNNNNNNNNNNNNNNNNNNNNNNNNNNNNNNNNNNNNNNNNNNNNNNNNNNNNNNNNNNNNNNNNNNNNNNNNNNNNNNNNNNNNN…	TATCAGATGCTATTTTTGAGACTTCGATGTTATCTTGAAGTGAAGACTAGTCAAGGGTGTGCTGGCTCGCGAGCCAAATGAGCTAGCTCGAGCTGCTATGCGAGCCTAGCCGAGCTAGGATTTGAACTCGTTATCCTAACGAGATAGGCCGAGCCGAGCCAGCTCGGTATCCACCCCTAGCAGCGGTGCGCGCGAGGCGCATCGGGCGGCCCGAACTGAAGAATTTCCGAAAAATTAGAAACCAAAATCTTAACCAAACC
>Chr1:3031497-3032171	>Chr1:11747693-11748141	>Chr1:33545422-33546861	>Chr1:19689829-19690372
CGCGGAAAACACTCCCAATCCCAAACCGAAGCGAGAAAGAGCTCGAGAGGGAGAGATCGATCGGCGGTGCCGGCCGCCGGCGATGGACGAGTGGGAGGAGCTGGCGCGGACAGTGCCGGCGACGCTCATGCAAGTCGGCTCCGGGATGGAAGCCGTCAGGAAGATCCAGGTCGCCCACAGGAAGATCCAAGGGCGCGCTGGTTTGATGCGCAACATACGCTTCGGGATGCCGGCGGCCATCGCCATGAGCCTCTTCGACGACCCGGCCCCCGTCGGAGTTTGCCCCACCGTGACCCTCGAGGAGGCCCGCTGCGAGATCTCGCGGGGCGCCGCTCGCCACGCGATGGCCGACCACGTCTTCGTTCGCTACGTCGAGCTCCTCGGCATCCAGCACGAGCC…	NNNNNNNNNNNNNNNNNNNNNNNNNNNNNNNNNNNNNNNNCTATCATATAATGGAAGGGTGGCCATGGAACTATGGTAAGTCGTGTTGCATCACACATATAGGTTGGAGATAGAAGCAAATTAAGGTGGAGCCATCCATGAATCGATCGATTGATTGATCGATCCCATCTCATGCACACTTTTTTCTCCCGCTGCAGGACAAGTAATATATAGCTGTCCAATTATTCTCTCATCTTGCTACCGCTGTAGGGTAGCGCCCCACCGCGCTAGTCCTTGCAATGGCCAATAATGGATCATAAGATAAGATCATTGGCTCCTACTACGTATCTAGTGTATCACTTGATGCCTCTANNNNNNNNNNNNNNNNNNNNNNNNNNNNNNNNNNNNNNNNNNNNNNNN…	NNNNNNNNNNNNNNNNNNNNNNNNNNNNNNNNNNNNNNNNNNNNNNNNNNNNNNNNNNNNNNNNNNNNNNNNNNNNNNNNNNNNNNNNNNNNNNNNNNNNNNNNNNNNNNNNNNNNNNNNNNNNNNNNNNNNNNNNNNNNNNNNNNNNNNNNNNNNNNNNNNNNNNNNNNNNNNNNNNNNNNNNNNNNNNNNNNNNNNNNNNNNNNNNNNNNNNNNNNNNNNNNNNNNNNNNNNNNNNNNNNNNNNNNNNNNNNNTTAGTTCATTAAAGCAGGANNNNNNNNNNNNNNNNNNNNNNNNNNNNNNNNNNNNNNNNNNNNNNNNNNNNNNNNNNNNNNNNNNNNNNNNNNNNNNNNNNNNNNNNNNNNNNNNNNNNNNNNNNNNNNNNNNNNNNNNNNNNN…	NNNNNNNNNNNNNNNNNNNNNNNNNNNNNNNNNNNNNNNNNNNNNNNNNNNNNNNNNNNNNNNNNNNNNNNNNNNNNNNNNNNNNNNNNNNNNNNNNNNNNNNNNNNNNNNNNNNNNNNNNNNNNNNNNNNNNNNNNNNNNNNNNNNNNNNNNNNNNNNNNNNNNNNNNNNNNNNNNNNNNNNNNNNNNNNNNNNNNNNNNNNNNNNNNNNNNNNNNNNNNNNNNNNNNNNNNNNNNNNNNNNNNNNNNNNNNNNNNNNNNNNNNNNNNNNNNNNNNNNNNNNNNNNNNNNNNNNNNNNNNNNNNNNNNNNNNNNNNNNNNNNNNNNNNNNNNNNNNNNNNNNNNNNNNNNNNNNNNNNNNNNNNNNNNNNNNNNNNNNNNNNNNNNNNNNNNNNNNNN…
>Chr1:30380631-30381347	>Chr1:11776528-11776956	>Chr1:33549320-33551727	>Chr1:19689895-19690334
AGACGGCGGCGCGCGGATCCGGTGGCCTCTGTCCTCTGGAGCGGCCAGGCGCGGCTGGGAAGGACGGTGGCGTGCGGATCCATCGCCTCCCGTGCTCGGGAGCGACGGCAGCGCGCGGATCTGCCCGATTCCGCCCGGCTTAGGCGGGCGGGTTCGANNNNNNNNNNNNNNNNNNNNNNNNNNNNNNNNNNNNNNNNNNNNNNNNNNNNNNNNNNNNNNNNNNNGCGTTTGGGGTGGAGCGGCCGGTCCGAGCGAGCGGAGAGGGAGGAGGCGGGGAGACCGGCGAGCAGCGCGGGGATGTTGGTGAGCGCGCGCGGAGAGGGAGGCGGCGAGGAGGCCGGCGAGCGGGCGGAGAGGGTGGAGGCAGGCGCCGCTCCTCTCCCCTCCTCCGTCGTCGCG…	NNNNNNNNNNNNNNNNNNNNNNNNNNNNNCATCCATTTCTGAAGGCGGTCATGTGATCAGCGAGACGAGGGGAACTGTGTGTGAGACTGTGAGCTGAGTTGTGGCTTTGGCAGTCAAAGTCGTCGCAGCCGATATATAGGAGTTGATTACACGATGAGCAGCTAGTTGTTGCATGCATTGCCATTGCATTGGGTGCGGTGCAGGGACCGGGTGCATGTGTGCGAGGTAAGCGAGAACGTGGTCGTGCAGCGTGTTCTCTGAGCATATCACACCCATCGACGAGCGATATTCAACAACGAAGGAGTCGGCCGGGCCCAGCAGCAGCAGGACAGTGGCCAGAATTAGGGAGCGATGAGAGCTGGAGACATCAGCACAAGACATTCGATCTATCCCAACAAC…	TGTTCCGCATGGCATGAAAAAACCAATCAAATCTTCGTTTCCTTGGAAAAACCGAGGCCAGTTGAGATCAGTCTCCCTTTCTAGGAGCAGAGCTTAAAAAGATGGGAAATTCCAATGAATTTCGATCACAATCATGTGGTAATAATGGGTTTGAATCAGAGAGACTCGATCTGGAAACTCCTCAATGATTATAACGTGAACTCGTTGAAGAGAAGGAGACAAGCAGAAATAGACGCTTTTTTTGAACCATTTGAGAGGGCGCAGCGTATCCGTTTCAATAACTGGCAGAACGGAATAGAGTTGTTAGATGGGGCTGAATGGAGGAACGGCGATATAGTTATCCCTGGAGGCGGCGGACCAGTAATTTCAAGCCCCTTGGATCAATTTTTCATTGATCCA…	NNNNNNNNNNNNNNNNNNNNNNNNNNNNNNNNNNNNNNNNNNNNNNNNNNNNNNNNNNNNNNNNNNNNNNNNNNNNNNNNNNNNNNNNNNNNNNNNNNNNNNNNNNNNNNNNNNNNNNNNNNNNNNNNNNNNNNNNNNNNNNNNNNNNNNNNNNNNNNNNNNNNNNNNNNNNNNNNNNNNNNNNNNNNNNNNNNNNNNNNNNNNNNNNNNNNNNNNNNNNNNNNNNNNNNNNNNNNNNNNNNNNNNNNNNNNNNNNNNNNNNNNNNNNNNNNNNNNNNNNNNNNNNNNNNNNNNNNNNNNNNNNNNNNNNNNNNNNNNNNNNNNNNNNNNNNNNNNNNNNNNNNNNNNNNNNNNNNNNNNNNNNNNNNNNNNNNNNNNNNNNNNNNNNNNNNNNNNNNN…
>Chr1:30857477-30858223	>Chr1:11778361-11778786	>Chr1:33549322-33551726	>Chr1:19848255-19848559
CCTCACGGCACAGCGCCCTTTCTTGCATGCACAGGAAGGACTCGAATCGAAGACTTCACCCTGAAATTTCCCAATCCACCAGGCCGGGTTGACGAGGTTGTAGGTGCGGGACGTCAGCGTTGTGGTGGCCATCTGGAAGCTGAACCACCGGCCGGAGTCCACCGTCGAGACGTCGGACTTGTCGCACTCCGGTATCGTGTTCGGGTGCTCAAGGCGGCGGCCGCGGGTCGGGCTCGCCGGCGCGGAGACCGCGAAGAAGGGGTGCCGGAAGGGGTCGACGTTCTAGTCCGGCTTCCTGATCTTNNNNNNNNNNNNNNNNNNNNNNNNNNNNNNNNNNNNNNNNNNNNNNNNNNNNNNNNNNNNNNNNNNNNNNNNNNNNNNNNNNNNNNNNNNNNNNNN…	ATCCGCATGGCCCTGTACATTTTTGAACAGGAAAAAGAACAGAAAAATACACGATTACATTGCATTAACTAATACTAGGACGGGACCAAAAAAAAGGCCTGTCCAAGTACAGGGCTACAGGCACACAACCGTAGGCCGCGGCCCATTGCTCTCCTCGACGACCAATTTGTGGCCCATGCCCAGAGTGCTTACGGATTCGTCCACCTGCTGCTCCGCTGCCATACGCCCCATTCAACTGGGACCTTGCCATCATCNNNNNNNNNNNNNNNNNNNNNNNNNNNNNNNNNNNNNNNNNNNNNNNNNNNNNNNNNNNNNNNNNNNNNNNNNNNNNNNNNNNNNNNNNNNNNNNNNNNNNNNNNNNNNNNNNNNNNNNNNNNNNNNNNNNNNNNNNNNNNNNNN…	TTCCGCATGGCATGAAAAAACCAATCAAATCTTCGTTTCCTTGGAAAAACCGAGGCCAGTTGAGATCAGTCTCCCTTTCTAGGAGCAGAGCTTAAAAAGATGGGAAATTCCAATGAATTTCGATCACAATCATGTGGTAATAATGGGTTTGAATCAGAGAGACTCGATCTGGAAACTCCTCAATGATTATAACGTGAACTCGTTGAAGAGAAGGAGACAAGCAGAAATAGACGCTTTTTTTGAACCATTTGAGAGGGCGCAGCGTATCCGTTTCAATAACTGGCAGAACGGAATAGAGTTGTTAGATGGGGCTGAATGGAGGAACGGCGATATAGTTATCCCTGGAGGCGGCGGACCAGTAATTTCAAGCCCCTTGGATCAATTTTTCATTGATCCATT…	TGGCGCGACCTGGACGGAGGATGGGGATGGGGACGGGGACGGGGGACNNNNNNNNNNNNNNNNNNNNNNNNNNNNNNNNNNNNNNNNNNNNNNNNNNNNNNNNNNNNNNNNNNATGCTAGGGTTTGAGAGAGGGCGGAGGCGGCGTCGCGTCGAGGAGACTAAACACACCAGCGTATTTATACGGCGGGGCCACTGGACCAGTGGGGAGCGGGGCCTCCGGTTGGGGTGGGCTGCGCTAGCTTGATTTTCAATGGNNNNNNNNNNNNNNNNNNNNNNNNNNNNNNNNNNNNNNNNNNNNNNNNN
>Chr1:30870677-30871034	>Chr1:11783090-11784099	>Chr1:33555739-33556629	>Chr1:19848265-19848549
GTATATCTTTCGCTCCATTTTGCTGATGACAGATTACTTGTCTTGCAGATTAAATATCGGAGCATGAGTCCAGAAGCAGCATTAGATCATGTCCGATCCATTAGGCCTAGAGTACTTTTGGCACCATCGCAGTGGCAGGTGTGGGGACGTCTTTTGTTATTGCATTTTGTCCAAGTGAGAGCTATTACTCTACAGTCCTACAAATGCTAAGCTGCTTCATGCAACGACATGATTGTGCAGGCTGTCAACGTTTTTAGTACCCTCACCACCGGGCGTCTTCCAATACAGAGTAAAAACCTGGGCCATTTTCTAGAAGCCGGGGATGACTGCATCACCAACTCAGAAATTGATGATTAC	CGTGTGTACGTCTACTACCAGGACAAATTAAAATGCTTTGCTTCGAGGGAGACGATCTCTTGAGTGCCAGAAGCTGCAAAACATTTTTTCCTTTTCAATTTCGTGACGTCGAGGAAGGCTTGCTGACGAGTACGCCGTGGCGCCGGGCGCGTGCGACCGATCGACCGAGCGCCGCGGCGCGCCGGGTCGTTCGTTCGTACAGCACGTACTACGCCGCGCGCTGGCTCACGACGACTTCGCGGGACGAATATTCATCGTCACGGTTGGTGTTCGGTCTCCGCTCGATCGACTCGTGCNNNNNNNNNNNNNNNNNNNNNNNNNNNNNNNNNACGTTATTAGTAGTACTAGAACATACGGAGTAAAAACCAAAAGAGATGGCGAGTTCCGTGAGGCTTCGCT…	AAGTAAAAAATCTGCTTTATGTATCCTTAAATCATATAAATGGGGTAAATGGTGATTCTGATGTCTCATAGAAATTGTTTGTTACGTCAGAATCAGAAGAAACTAATTCTGTATGGAGAAACAAAATATCTCTCATTTCCGACGCAAATAGTTTTTTTTTTTTGAATTTCGAAATAAAGGTTCTTGTCTTGTGGGTAACGGTGCACAAATTTTTGGAATCCGGTACCAACAGGTATAATCCCCCCCAGAACTACGTTTTCTTTCAGGCCTTTCAACCAATCAATACGACCTCGTAAGGCAGCTTTTGCTAAAACTCGAGCAGTTTCTTGAAAACTTGCTTCAGATATGAAACTTTGGGTATTCAGGGAAACCCTTGTTATTCCCAATAAGATTGCCCGA…	TGGACGGAGGATGGGGATGGGGACGGGGACGGGGGACNNNNNNNNNNNNNNNNNNNNNNNNNNNNNNNNNNNNNNNNNNNNNNNNNNNNNNNNNNNNNNNNNNATGCTAGGGTTTGAGAGAGGGCGGAGGCGGCGTCGCGTCGAGGAGACTAAACACACCAGCGTATTTATACGGCGGGGCCACTGGACCAGTGGGGAGCGGGGCCTCCGGTTGGGGTGGGCTGCGCTAGCTTGATTTTCAATGGNNNNNNNNNNNNNNNNNNNNNNNNNNNNNNNNNNNNNNN
>Chr1:31048850-31049338	>Chr1:11783182-11784174	>Chr1:33555752-33556639	>Chr1:19874468-19874885
GGACACGTGCCACCGCCGCTCTCGGTCCTCCCGGATAGCCATCCGGCACTCCCGCGATCACTCGTCGGACTGCCTCACCCCGGCGCCCATGCCGCCGGCGCCGCTGTCGTGCTCGTCGCCGATCTCCATCAAGCAGCCCCCACGCCTGTCGATCCAGCGGAGCCAGCACCACGAGCGCGACACCCGGCACGCCAAGACGGCGCACAACACCCCGCGCCTCGGCGCCCCGCCGTACGGCAGCTCGCCCGCCAACAAGAGCGTCGACGGCATGGCGAGGGCGCGGCTCTCGCACCGGGACGCGCTCGGCAGCCCGCGCTACATGGCCGGCACGGCCTCGTCAGCGGCGAGGACGCGGTGCCAGAGCGCGCCCAGGCAGCGACAGGCCGCCGAGGCGCCGGC…	TTTCAATTTCGTGACGTCGAGGAAGGCTTGCTGACGAGTACGCCGTGGCGCCGGGCGCGTGCGACCGATCGACCGAGCGCCGCGGCGCGCCGGGTCGTTCGTTCGTACAGCACGTACTACGCCGCGCGCTGGCTCACGACGACTTCGCGGGACGAATATTCATCGTCACGGTTGGTGTTCGGTCTCCGCTCGATCGACTCGTGCNNNNNNNNNNNNNNNNNNNNNNNNNNNNNNNNNACGTTATTAGTAGTACTAGAACATACGGAGTAAAAACCAAAAGAGATGGCGAGTTCCGTGAGGCTTCGCTCTGCCGCCTGCACGAAAACAGCGGCTACGAAAAAACGGTGAGCTAGCTCTAAAACACTTGCAAAATTGCCCCCGTGCCTTTTCGGCACGACG…	GCTTTATGTATCCTTAAATCATATAAATGGGGTAAATGGTGATTCTGATGTCTCATAGAAATTGTTTGTTACGTCAGAATCAGAAGAAACTAATTCTGTATGGAGAAACAAAATATCTCTCATTTCCGACGCAAATAGTTTTTTTTTTTTGAATTTCGAAATAAAGGTTCTTGTCTTGTGGGTAACGGTGCACAAATTTTTGGAATCCGGTACCAACAGGTATAATCCCCCCCAGAACTACGTTTTCTTTCAGGCCTTTCAACCAATCAATACGACCTCGTAAGGCAGCTTTTGCTAAAACTCGAGCAGTTTCTTGAAAACTTGCTTCAGATATGAAACTTTGGGTATTCAGGGAAACCCTTGTTATTCCCAATAAGATTGCCCGATAATAGATCGATT…	NNNNNNNNNNNNNNNNNNNNNNNNNNNNNNNNNNNNNNNNNNNNNNNNNNNNNNNNNNNNNNNNNNNNNNNNNNNNNNNNNNNNNNNNNNNNNNNNNNNNNNNNNNNNNNNNNNNNNNNNNNNNNNNNNNNNNNNNNNNNNNNNNNNNNNNNNNNNNNNNNNNNNNNNNNNNNNNNNNNNNNNNNNNNNNNNNNNNNNNNNNNNNTGCTATACCCCTAACCCTAACTCGCCAAACCCTGTCCGCCGTCGCCCCCTTCTCCCTCTTGTCTCTCTCTCACCCTCTCCCTCCGCTCTCTNNNNNNNNNNNNNNNNNNNNNNNNNNNNNNNNNNNNNNNNNNNNNNNNNNNNNNNNNNNNNNNNNNNNNNNNNNNNNNNNNNNNNNNNNNNNNTCGGGCGGGT…
>Chr1:31097417-31097865	>Chr1:11864321-11864713	>Chr1:33555755-33556631	>Chr1:19874494-19874885
GATCAAATCCACCCAGTACCGAGCCAAATCTACGCTCCCACAGTGCCACCTTCCCCAACTCATGTTCGGTTGCTCGCTGCAGCCTCGTCCTCTACACTGTTCGCCGTTGTTGCACAGAACCGCCGTCCGTCGGGCACTGTTGCATCATGCGCCCTAGCGATGTCGCCGCCACATGCCGGGTGCAGGCGTGCAGCTGCATCACCGCCGCGCCCGGCGGCACAGGCCTCCTCCGTGAGATGGCCGGCCTAAGTTCCCGCTGATGGGTGCACATCCACACAGGCGCAGCACCTCCATCGCTAGTCTTAAGAGGCGGAGGCCAACCGGCCAGGTTATCAGGGCCACCACCGCCCAAGGCAGGCACAACATCCAGCATCGAAGCACCGAGCATATTTTTCTTTG…	ACCCTCTCCATGGATGATCAACTTTCTTTCTCTCTCTAAGTTTGAACTATATGTAAAAATGAGCTGGTAAATCAGGAATCTTGTTTGAGTTGTGAGGAAGGAGAGAGCAGCCGGTGGCTTGTTATATAGACATCGAGAGGAGCTGGAGGAAGAAGAAGAGAAGAGGAGGAGGCCAACGTACGAAGACGACGACGACCAAAAGGAAGGCTCTTGGAAGACGTCCAAGAGGCAAGGGGCATATGCATGACACAAAAGCCGAAAGGCTGTTTCGCCACGTGTGGAGCCAGTGAGCCGGAGCCGCACGGCTCGACGTGGCTGGCACGCGGGGCCGACCAGCTCTCGCTGAAAGACGCTGAATTNNNNNNNNNNNNNNNNNNNNNNNNNNNNNNNNN	TTATGTATCCTTAAATCATATAAATGGGGTAAATGGTGATTCTGATGTCTCATAGAAATTGTTTGTTACGTCAGAATCAGAAGAAACTAATTCTGTATGGAGAAACAAAATATCTCTCATTTCCGACGCAAATAGTTTTTTTTTTTTGAATTTCGAAATAAAGGTTCTTGTCTTGTGGGTAACGGTGCACAAATTTTTGGAATCCGGTACCAACAGGTATAATCCCCCCCAGAACTACGTTTTCTTTCAGGCCTTTCAACCAATCAATACGACCTCGTAAGGCAGCTTTTGCTAAAACTCGAGCAGTTTCTTGAAAACTTGCTTCAGATATGAAACTTTGGGTATTCAGGGAAACCCTTGTTATTCCCAATAAGATTGCCCGATAATAGATCGATTCAT…	NNNNNNNNNNNNNNNNNNNNNNNNNNNNNNNNNNNNNNNNNNNNNNNNNNNNNNNNNNNNNNNNNNNNNNNNNNNNNNNNNNNNNNNNNNNNNNNNNNNNNNNNNNNNNNNNNNNNNNNNNNNNNNNNNNNNNNNNNNNNNNNNNNNNNNNNNNNNNNNNNNNNNNNNNNNNNNNNNNNTGCTATACCCCTAACCCTAACTCGCCAAACCCTGTCCGCCGTCGCCCCCTTCTCCCTCTTGTCTCTCTCTCACCCTCTCCCTCCGCTCTCTNNNNNNNNNNNNNNNNNNNNNNNNNNNNNNNNNNNNNNNNNNNNNNNNNNNNNNNNNNNNNNNNNNNNNNNNNNNNNNNNNNNNNNNNNNNNNTCGGGCGGGTCCACCTCTCCTCCACCGC
>Chr1:31120201-31120723	>Chr1:11864397-11864705	>Chr1:33555761-33556629	>Chr1:19918663-19918924
ATTTGGCATCCTGTGACTTTCTTCCAAACATGCCCTACGTTGTTGGAACAACGGGGAGCAACTGTTCAGAAGCAATTGTTATCAGATCATCACTGATCAGCAGGTCAGGGCGAGCGAGGATATCTGACTGTCATGGCTGTCCGTTGTGTGCTGGAGTACAACTGTACAAGGCGCAAACGATGATCAGGTCCTGGCCTTCCTGGCTGTCCAAAGCCTCAAGCTGTCATCAGCTAGCTTCACTGCTCCAACTCCAAGCATCACATGCCCAGTCTCGCTACACCCACACGCACAGATTGGGGGACCAGTGAGGAGCCACACAGACACTTGTGCAACCCCTCACATGCCCAAAGCCCTCTTGCTTTCCTACCAACTGGTCAGTGCAATCCAGCAATGCACAGT…	AATCTTGTTTGAGTTGTGAGGAAGGAGAGAGCAGCCGGTGGCTTGTTATATAGACATCGAGAGGAGCTGGAGGAAGAAGAAGAGAAGAGGAGGAGGCCAACGTACGAAGACGACGACGACCAAAAGGAAGGCTCTTGGAAGACGTCCAAGAGGCAAGGGGCATATGCATGACACAAAAGCCGAAAGGCTGTTTCGCCACGTGTGGAGCCAGTGAGCCGGAGCCGCACGGCTCGACGTGGCTGGCACGCGGGGCCGACCAGCTCTCGCTGAAAGACGCTGAATTNNNNNNNNNNNNNNNNNNNNNNNNN	ATCCTTAAATCATATAAATGGGGTAAATGGTGATTCTGATGTCTCATAGAAATTGTTTGTTACGTCAGAATCAGAAGAAACTAATTCTGTATGGAGAAACAAAATATCTCTCATTTCCGACGCAAATAGTTTTTTTTTTTTGAATTTCGAAATAAAGGTTCTTGTCTTGTGGGTAACGGTGCACAAATTTTTGGAATCCGGTACCAACAGGTATAATCCCCCCCAGAACTACGTTTTCTTTCAGGCCTTTCAACCAATCAATACGACCTCGTAAGGCAGCTTTTGCTAAAACTCGAGCAGTTTCTTGAAAACTTGCTTCAGATATGAAACTTTGGGTATTCAGGGAAACCCTTGTTATTCCCAATAAGATTGCCCGATAATAGATCGATTCATCCAAAG…	CCATAATTGAATATGAATCTCTTCTTAATTTCTAGCTAATCAAATCTTTAATACCGATTTCAGGGTTAGAACCCTAGCTCTTGATTGGGCCACGTGGCACCACGGTTAGAGCACCGGCCGAATTCTCGGATGGAGAAGGGCGCCACGTATCCCACCTCTCCATCAGCCGCACGATAGTATATCAACGGTGTAAAATACGTCCAGTGGACCTAAATGTATATTGCAAGTTTTAAGAGGGGTTTTTTAAAAACTTCGTCATCT
>Chr1:31122409-31122832	>Chr1:11888783-11888958	>Chr1:33582425-33587590	>Chr1:19963095-19963554
TTGGCCCATTCAATCTAAGGTCCAATATTTGCAACATGGTATCAGAGCATATGGTTTAGGGTTCCACATCCGCCGTCGTCGTGAAGCTCTCTCTCTCCTCTCACGCGACTGGATCCCTCTTCTCTCTCGCGCGAGCGTCGCCACCTCTGCCCTGTGACCTCGCCTGTGNNNNNNNNNNNNNNNNNNNNNNNNNNNNNNNNNNNNNNNNNNNNNNNNNNNNNNNNNNNNNNNNNNNNNNNNNNNNNNNNNNNNNNNNNNNNNNNNNNNNNNNNNNNNNNNNNNNNNNNNNNNNNNNNNNNNNNNNNNNNNNNNNNNNNNNNNNNNNNNNNNNTTCCTACTCGCGGGCGGGTGGCCACGGGCGGGCGCTGCCTCTGCTGCCGCCGCCTGCTTCTCCCTCAT…	NNNNNNNNNNNNNNNNNNNNNNNNNNNNNNNNNNNNNNNNNNNNNNNNNNNNNNNNNNNNNNNNNNNNNNNNNNNNNNNNNNNNNNNNNNNNNNNNNNNNNNNNNNNNNNNNNNNNNNNNNNNNNNNNNNNNNNNNNNNNNNNNNNNNNNNNNNNNNNNNNNNNNNNNNNNNNNN	GCCTGGATTTATTTCTATTCCTATTTAGCTGGGCAATTCTAGTTTTTGTTATGATGATCTCATGGATAGTAGTATTTAGTTCTTCTTTTACATTCAGATTGGTAGTAGGTTTTCAGATAGCTTAGCCCTTGATATGATGAAATTTCTATTGGAGAAGACGGGCGCCAACCCGAAGGGGAATGTAGCTATGCTGGACTTCTTCCTACTAGCTACGGTGCTACACCTGCTCCTAGCTACGATGCTGCTCCTGTCCGCCCCTTGATTTATCACCCCTTTGGTCTTTTATTGGTCATTGATTTATAGACGGGAGGATAAGTACCCTGGCTCGAGCCCAGATATCGATTTACCATTCCTTTATCGGATCTCCGAAACGGGAAACAAGAAAAGTAATAGAAATCG…	ATCATCTTTCTGCCCTAGACAGGGTAATCAGCAAATCCAATTTGTGTACAAGAACGAATCGGTGGCTTCTTTCCTTTACAGTGGTGATAATAGTATCTAAAAATTCTGACAAATGATGAAGTTACCAACAAGGCTTTGTGGTTAGTATATTCGCTCAGCAGTGGAGACGGGGCGAAGGAACACAACGATGACAGTGATGTTGTCCTTGCTGCCACGCGCTGCCGCCTCCGTGGCCAGCCGCTTGGAGCACATTCCAGGCTCTTTTACTGTGTCCTTGATGATGGACAGGACATCCTCGTTGCTCATCACGTCCCACAATCCATCACTTGCCATCACCTACAGGTAACCAAATGAAGTGGTGTGAATCTATAATGAGGTTTCTTATCTTTGATGCCATGT…
>Chr1:31225304-31226385	>Chr1:11897239-11897562	>Chr1:33582425-33587592	>Chr1:19963106-19963524
CCTACCAAACGGTGACTGCATTCATGCTGCCATTTTCGTAGCTACAAATCCAAGCCTCCACTTGTACTGTGATTCGATGCGCAGACCCAAGACGCAAGCAGCAGAGACGAATCAGTACTGGCGGTGACATGTTGGGATGGACCGGCGTGTGTGTTACTTGCTGTTCCTTTTCCTGGGCACCCAGCAGCAGTGCAAGCCGTAGGGCAGCCCGTACGGGAACTTGGCCCGCGCGACCTCCTCGAACGTCTTGCCGTCCAGCACCAGCGCATAGCCCGACCCGTCCTTGGCGCTCACCATCGATATCGCCACGCCTGCCATCAATAACAGAGTTGGTCAAGTTATTACAAACGAAACGAGGCAAAGCCAAGACGTACGTATACGCAGCCAACGAGGAGAGAT…	ATATTGGAACGGAGGGAGTGGTAATTATAAACAGACAAACAGTAGAGCTCACAACTTACCCCGTCCGTGCGTACGTAGCAGCACTGCAGCTGTGAAGCAGAGCATAAATCCGATACCAACTCTGCCGCACAAGCTGGAACCGAACTAAAAGCATCCATCCGATCCGGATCCAAACGTAGTACGCGACTCCGACCTCTGCTCTCTTCCTTTTACACCCCATATCCATCGTCCCGCCTTTCTTTCCCTTCTTTCTTTCTATCTTTTCCACGACCGTGCCACGGCGTCAGCCAGCAAACTAATACTAACTACACAAGCCTCCTCCG	GCCTGGATTTATTTCTATTCCTATTTAGCTGGGCAATTCTAGTTTTTGTTATGATGATCTCATGGATAGTAGTATTTAGTTCTTCTTTTACATTCAGATTGGTAGTAGGTTTTCAGATAGCTTAGCCCTTGATATGATGAAATTTCTATTGGAGAAGACGGGCGCCAACCCGAAGGGGAATGTAGCTATGCTGGACTTCTTCCTACTAGCTACGGTGCTACACCTGCTCCTAGCTACGATGCTGCTCCTGTCCGCCCCTTGATTTATCACCCCTTTGGTCTTTTATTGGTCATTGATTTATAGACGGGAGGATAAGTACCCTGGCTCGAGCCCAGATATCGATTTACCATTCCTTTATCGGATCTCCGAAACGGGAAACAAGAAAAGTAATAGAAATCG…	GCCCTAGACAGGGTAATCAGCAAATCCAATTTGTGTACAAGAACGAATCGGTGGCTTCTTTCCTTTACAGTGGTGATAATAGTATCTAAAAATTCTGACAAATGATGAAGTTACCAACAAGGCTTTGTGGTTAGTATATTCGCTCAGCAGTGGAGACGGGGCGAAGGAACACAACGATGACAGTGATGTTGTCCTTGCTGCCACGCGCTGCCGCCTCCGTGGCCAGCCGCTTGGAGCACATTCCAGGCTCTTTTACTGTGTCCTTGATGATGGACAGGACATCCTCGTTGCTCATCACGTCCCACAATCCATCACTTGCCATCACCTACAGGTAACCAAATGAAGTGGTGTGAATCTATAATGAGGTTTCTTATCTTTGATGCCATGTTTCAGTGCATC…
>Chr1:3129262-3129566	>Chr1:11958601-11959095	>Chr1:34179242-34179530	>Chr1:19963167-19963447
AACTCAGTAGGATGCAGGTTTGAATGGCTGAATGCCAACCTCTGCAACTGCAAGAAGGCAAGAAACTGCAAGAGCTGCAGCCATACGATGGCTGCAATCCTTCAGTGTACAGAGGCCCAATTCTGCTGCCCCGGCAGGCCAACTCGGCGCCGCCGGCCGTGCCGCCGGAGATGTCGTCCTCGTCGGGGTCAGGGAGAAGCGCGACGGAGGCGAGAGCGTTGAAGATCCACAGCGAGGCTGAACGGCGGCGGCGAGAGAGGATCAATGCTCATCTGACAACACTGAGGAGAATGATCCCTGATAC	GTAGCATTTAGCACGGACATATTACTAGTTACATTAAATATTAGTCAAAAAGTTGAATTTTGAAACGCCTTATATCATGGATGGAGGGAGTAATATTATTGATTTATCCGTCGCTTTCGAAATGGGCACCACGCACGCATCTCAAAGCCACACACGCGTCTCCACAACACGTCCCTCCAGGTCCAACCCCACCACATGTATCGGTTTCTCGTGGGCGGCCAGATTTTTGTCGCAGGTCGGTTTCGTTTCCGCTCTCCGCTCCACGCGGCGTCGCCTCCGGAGCCCCCAGAAGCTTCTCGACCCACCACCACCGCTCTCCCTCTCCCCGTCAGGTGCGTTCGTCGGAAATCATCGGGAAAAACCCCGAAATCCTCTCCCAGCTTTCCCTTTTTTTTTTCC…	ATTCAAAACACCAGTTAATACTGCATCACAACGCAGAATTTGCCCGTGCGGCTCCCACTTGCTGATCCCAAAAACACAACAAACAAGTGGCGCCTCCACGCGCGTGCAGAGCGCTCGCAGGAGCAGGGTGGATCTAGTGCGAGGCTACGAGCACCGGGTAGGGGCAGGGAGACTTGCCTCGTAGGAGAGGCCGAGGTCGAGGAAGCGGCCGCGGAAGCCGAAGGCGACGGAGAAGAGCGCGGCGGCGACCACCACGGCCCTCGACACCGGCGCATTGTCTGCGAGGCC	CCTTTACAGTGGTGATAATAGTATCTAAAAATTCTGACAAATGATGAAGTTACCAACAAGGCTTTGTGGTTAGTATATTCGCTCAGCAGTGGAGACGGGGCGAAGGAACACAACGATGACAGTGATGTTGTCCTTGCTGCCACGCGCTGCCGCCTCCGTGGCCAGCCGCTTGGAGCACATTCCAGGCTCTTTTACTGTGTCCTTGATGATGGACAGGACATCCTCGTTGCTCATCACGTCCCACAATCCATCACTTGCCATCACCTACAGGTAACCAAAT
>Chr1:31764173-31765396	>Chr1:11958643-11959064	>Chr1:34886421-34886939	>Chr1:20061712-20062062
NNNNNNNNNNNNNNNNNNNNNNNNNNNNNNNNNNNNNNNNNNNNNNNNNNNNNNNNNNNNNNNNNNNNNNNNNNNNNNNNNNNNNNNNNNNNNNNNNNNNNNNNNNNNNNNNNNNNNNNNNNNNNNNNNNNNNNNNNNNNNNNNNNNNNNNNNNNNNNNNNNNNNNNNNNNNNNNNNNNNNNNNNNNNNNNNNNNNNNNNNNNNNNNNNNNNNNNNNNNNNNNNNNNNNNNNNNNNNNNNNNNNNNNNNNNNNNNNNNNNNNNNNNNNNNNAGAGGGGGAGCGACAGCGAGCGAGCGCGGTAGCGGGCGACTTAAAGCAAGCAGTCGGAGAGAGGAGCCAGCCGAGCAGAGTGGGGGCGGCGGTGGGCGAGCTCTCGCATGAGGCTGTCAAGGTTGATG…	AGTCAAAAAGTTGAATTTTGAAACGCCTTATATCATGGATGGAGGGAGTAATATTATTGATTTATCCGTCGCTTTCGAAATGGGCACCACGCACGCATCTCAAAGCCACACACGCGTCTCCACAACACGTCCCTCCAGGTCCAACCCCACCACATGTATCGGTTTCTCGTGGGCGGCCAGATTTTTGTCGCAGGTCGGTTTCGTTTCCGCTCTCCGCTCCACGCGGCGTCGCCTCCGGAGCCCCCAGAAGCTTCTCGACCCACCACCACCGCTCTCCCTCTCCCCGTCAGGTGCGTTCGTCGGAAATCATCGGGAAAAACCCCGAAATCCTCTCCCAGCTTTCCCTTTTTTTTTTCCCTTCTTCTCCGCGCGCGTGTTCTCCTCGATCTCTCCGATCAT…	AACTTACGAACGTACGCACAAAACTGTAGCGTCCCCGTCCTGTACATGTGTGCGCGATAGATAAACAGCCGCATGCATATATATACGTCCAATATTTTCTCGTTTAGTTCTTCGGGCTAATTAAGCGCTGTACGATAACGTTCGCCTCCGTGTACATGAAAACTCGCCGCGACGCTGGGCGACGCCGACGCATGCGGGATACGACGACGACGACCCATCATAAGCTAACTGAGTACTAGTACGTGTCTCGTGACGCGGCAGCTACCGATTTCGATCGATCGCCACCGGCCAACTACCGTGCGTCGGTGCGTGCAATGCGTATACGTGCCCTGCCGACTCGCTCGCTTCGGTTCAGCCGTGGACACGCGGCCATGCGGCTATCCAACCAGATGCGCTGAT…	TGGCAAAACCAATTATAATGGTCTATTGCTGATCAAAAGCTGCAAAAGGGGTACAAGCTGCCTTGAGCCACCCCAGCTAGCTATCTGTGCTTACTTCTTGTTGCCCCACACAAAGGCACAAATTCTATTTCCATAGAATATATTGCCCACACCACATGTTGTTCATTGTTGAAGGCACCAAGCAACCCCTGTCTAGCTTCCTCTACCATCCCTTATATAAATACCACCCCTCCTGCTCAACCTCTCTCACCCATCATCACTACTGCACCAAGCTAGTCTCAAGTGTTCAATTAGCTAGCTCTCTTTTGCTTAGCCATGAGTGCAGCAATGGCTGCCTTTGCCTTCCTACT
>Chr1:31987686-31989078	>Chr1:11983746-11984204	>Chr1:34886504-34886859	>Chr1:20063014-20063422
GAACATACCGGCGTTGCGCAAGATCGACACGATGCTCCTGGTAAAAGCGCGACATACATCGATCTCACCATCGCTAGAACTCGCAAAGCTACCGAGACGAACAGCGTGATATTCCCCCATTGCGTTGCGTGGCAGGATTACCTGGACAACTTCAAGGATCGGAACGAGTTCTGGTACGTGAAGCGCGACTCGTGCTCGGATAGCGACGAGCAGAGATCAGACGAGAAATGGTGGATCCCGATCGTGAAGGTCCCGCCTGGCGGGCTCTCGCCGGCGTCCAGAGGGTGGCTCCAGCACCAGAAGGAGCTGGTGAACCAGGTGCTCAAGGCGGCCATGGCCATCAACGCCAACTGCCTCATGGAGATGGCCATCCCGGAATCCTACCTCGAATCCCTCCCC…	CGGATACGGGGCTGCAGTTGCAAGCAAGAAATGAATACGCGCTGAACTTAATGGTAAAGATAACTCATGATGTACATTCCTGGGCTAAGTTGGCTGAAAAGAAGGGCGATGCCAGATACTATTACTGTTGCTATCGTAGGCGTGGACCATGCAAAGATTGAGGTCATCTAGGCCGTGCTAATGATACATAATCCCATTAATTGCCTACATGTCTCCATTCAATTCTTGTACATAGAACAGCTGAGCGAGAATGGCTTCTGAAACCATGTGGTAGCTAGTACCGAGAGAAACAACTAGTTCTTGCATTTTAGCGGAGGAGAACACTTGAATGCAATTGCAGGAGAGGACTGCAGGCAGCACGTTGCATGGTCATCTCAATCTCGCACACAGACTGAACAT…	TACGTCCAATATTTTCTCGTTTAGTTCTTCGGGCTAATTAAGCGCTGTACGATAACGTTCGCCTCCGTGTACATGAAAACTCGCCGCGACGCTGGGCGACGCCGACGCATGCGGGATACGACGACGACGACCCATCATAAGCTAACTGAGTACTAGTACGTGTCTCGTGACGCGGCAGCTACCGATTTCGATCGATCGCCACCGGCCAACTACCGTGCGTCGGTGCGTGCAATGCGTATACGTGCCCTGCCGACTCGCTCGCTTCGGTTCAGCCGTGGACACGCGGCCATGCGGCTATCCAACCAGATGCGCTGATGTACAAACACGTANNNNNNNNNNNNNNNNNNNNNNNNNN	CTCTATGGTTGGGAACACATGGCATAAAAGTATAGTATCTCGATCTCCTGTGTCGAGCTATTTGGATGGGCCCAGCAGTGCACTATAGCTACAACATATAGTTCCAGACCCAGTCTAGAGCTAGCTAGGACAAAGTAGAACACATCACCATTATTCACCAAAAGCAGCTACTTAGCTATCTCCATGTGTTGTTGTGTAGAAGGAAAAGGATAAAGCTAGCAATGCAAAGTCGACACAAAGTAGGGTCACATTGCTCGGTAAAGCATATGCAGCGCCAAAGCTATCTACAGTTCCTCTCTCCCTCACAAAACAAAACGAAAGCTATCTACAGTTACAAAATAACAAAGCATTGGCCATTGCGCGTCATGGTTAAAGGCGTAGTAAATTAAAAGTGACAAA…
>Chr1:32155346-32156004	>Chr1:1205588-1206050	>Chr1:34886524-34886860	>Chr1:20065023-20065398
NNNNNNNNNNNNNNNNNNNNNNNNNNNNNNNNNNNNNNNNNNNNNNNNNNNNNNNNNNNNNNNNNNNNNNNNNNNNNNNNNNNNNNNNNNNNNNNNNNNNNNNNNNNNNNNNNNNNNNNNNNNNNNNNNNNNNNNNNNNNNNNNNNNNNNNNNNNNNNNNNNNNNNNNNNNNNNNNNNNNNNNNNNNNNNNNNNNNNNNNNNNNNNNNNNNNNNNNNNNNNNNNNNNNNNNNNNNNNNNNNNNNNNNNNNNNNNNNNNNNNNNNNNNNNNNNNNNNNNNNNNNNNNNNNNNNNNNNNNNNNNNNNNNNNNNNNNNNNNNNNNNNNNNNNNNNNNNNNNNNNNNNNNNNNNNNNNNNNNNNNNNNNNNNNNNNNNNNNNNNNNNNNNNNNNNNNNNNNNN…	GATTTAGAAAAATAGACATGTCTTAGGAGACACCCACAAACCCTTCGAACTCATCCATGATCCATGAAGCTTCACCGCTCAAGATAATAGTTAAGCTCCTTTGGGTTCATTTAGCTAAGGACTTTCATCCATGAAGAAGAGCATGAAAGGGTCATTTGGGCTGGGCCAATGGGCCAATAGACTAATTTAAGCTCAAGGGCTACTGCAGCAGTGTGGGCCATCTCCATGAGGCCGGCCCCTATATAGCCACGGTCCAAAGGCCCAGTTATTAGCTTAATCCTGTTATCTTGTCACAGGAGGCGGCCCATAAATTAATGAGCTAAAGTTTACACAAACTTAAAACCCATAAAATCCATCACGGCCCATCCCTTGCAAAAGGCAGTCTTTCAAGCCCAAAGT…	TTAGTTCTTCGGGCTAATTAAGCGCTGTACGATAACGTTCGCCTCCGTGTACATGAAAACTCGCCGCGACGCTGGGCGACGCCGACGCATGCGGGATACGACGACGACGACCCATCATAAGCTAACTGAGTACTAGTACGTGTCTCGTGACGCGGCAGCTACCGATTTCGATCGATCGCCACCGGCCAACTACCGTGCGTCGGTGCGTGCAATGCGTATACGTGCCCTGCCGACTCGCTCGCTTCGGTTCAGCCGTGGACACGCGGCCATGCGGCTATCCAACCAGATGCGCTGATGTACAAACACGTANNNNNNNNNNNNNNNNNNNNNNNNNNN	GAGAAAGCTAGGTAGCTAGAGTTGGTGGCTTAGCTCGACGATGCATGGTACTTGTAGGACGCAACATGCATGGCTTCTGACGTGTCCAAGGACACCGTAGATCCATGCAACTCATTGGTACCTCTCACAACTGTAGCTTGTGTCACATGTTGCACCCAAATACATAACCACCGTTGAAATTCTCAGGAGCTAGCTAGAGAGCAGCAGTACCTGGATCCTCAGATGTCGTATCCAGACATATCACCGACACATTTCAAGACCTAAACACCTACTATCTGTCTAAACAGACAAAAGCGTAGGCTGGTGCCACAAATCAATCATTTCCCAACCAACATCGCGACACAAGTGCTAAAACTTTATGTATATGAAAAGAGN
>Chr1:32183541-32183917	>Chr1:12066070-12066272	>Chr1:35140782-35141494	>Chr1:20191676-20191897
AGGTTCAAAGTGAGGGCATGGATGCAATTATCCCTACAATTTTTGGCCCAAAAGGAGGAACGCGGTTCCCCGCTCATCTCGTCGCCTGTTCTTCACACTCGTCGGGCACTCGAGCACAGGCGCACGGCTGTCAGATATGGCAACGGACCACCGATTTGGCATTAGGGACACGGGCACACGGGCCCGACGTTAGTGTCTAGCACTCCAGCGTAGATGTGCACCGAGTGACCGAGGCCACAGAGATGCGCTGACTGCGTTGTGCTGGTGCGCCTGGTGCCTCGTACATACAATACAATAGTTTTGAGACCCTCATACAATACATTACTCCCTCCGTTCCAAAAAAAAACCCATTCGTTGCTTTAGGAAGGGTCACGTT	NNNNNNNNNNNNNNNNNNNNNNNNATCTCACGCACAACGTCGCACGCCTCGCACTCGAATCTTCCGAGATCCGTTGATGAGATAAACCAAACAGTAGTGTGCATCTACGGATCTACCGGATGATACGTCCTCCTCATTGATATCGACGTGTTTCACCGTTGCAACCGCCCCCGATTTTGATTGGGACTCTCTCCGGGGCACG	TGCATGCCTCTAGGCCGACGGACCACGAGAACAGCCCGCGGGCAGCGACTCCTGAGCCGACGGATGACGGATCGACGAGACTCGACGGAAATGCCGCTTTGCCGTGCGGGGGCGCAAGCACATGGCACATGGCAGGCAGCAGCAACAGGACGCGCAACCGCGACCCGCGCGCCGCTGGTGCATCGCGTGCGGCCATCCGTCTCATCCTCCGGGATCGCGCGCGTGCGTGCGGGGTGACGTACGCGCGGTGCGGTGCGGGCTCCATCCAACCACCCGCCGCGCGACGCAGGGCAGGTTTTCGCCGGAGAGAGCGACGCGGGATGGATGGATGAGTAGGCGGGGGGGCGTGCACGGCGCCATCGGTTCGGTTGGGCCGGGCGCTATCGAGCCAATAATGAA…	GATGCAACAGTAAGCCTTGGCCCAGCCCATTATTAGGCCAGGGCTTAGGTTGGGCCGAACAAGCTGGGCGAAATTGTTGGCCCATACAAAGGATGAGCCTGGTATAGATGGATAAGGGTTAATTGGGCCGGGATGAAGAAGGCCTGAAACAACGAAGTATGCCCCCCAGCCCATAAACCACAATCAAAACCATCAGCCCGGCCCAATTAACGCTGGCCCCC
>Chr1:32258588-32260161	>Chr1:12066078-12066268	>Chr1:35140788-35141403	>Chr1:20343397-20343813
GCCCTCTACTGCGTGTCGCGGCACTCTGCCAAGGTGTGGTATCGATCAAGCTGGCGTGAATATTCGTCTCAGGAAGGATGAGACCACGCTCCATGCTGGAGCGTTGGCTATGACCTCAGAAAGAATGTTGTCGGTTTTGTAAACCCTGACTAATGACCTTAGCTCAACCAGGGCACCCGTACCCTCTGCAAGACACTAAGTAGCCTCACGAAAGCACGACCTCGACTAAGGCGAAGTCACGGACTCTTGGCATGGCGAGCCAAAGCAACTCGTGGCATCGGTGCACCGATCAGTGGAAGAAGACAAAACAGATACTGCCCCTAGCTAGAGGTACAAGGGAATTTTTTTTACTAGTACTCATGCTGGCTTCGTGTTAAACAAAGCACAGCTAAATTGCTA…	NNNNNNNNNNNNNNNNATCTCACGCACAACGTCGCACGCCTCGCACTCGAATCTTCCGAGATCCGTTGATGAGATAAACCAAACAGTAGTGTGCATCTACGGATCTACCGGATGATACGTCCTCCTCATTGATATCGACGTGTTTCACCGTTGCAACCGCCCCCGATTTTGATTGGGACTCTCTCCGGGG	CCTCTAGGCCGACGGACCACGAGAACAGCCCGCGGGCAGCGACTCCTGAGCCGACGGATGACGGATCGACGAGACTCGACGGAAATGCCGCTTTGCCGTGCGGGGGCGCAAGCACATGGCACATGGCAGGCAGCAGCAACAGGACGCGCAACCGCGACCCGCGCGCCGCTGGTGCATCGCGTGCGGCCATCCGTCTCATCCTCCGGGATCGCGCGCGTGCGTGCGGGGTGACGTACGCGCGGTGCGGTGCGGGCTCCATCCAACCACCCGCCGCGCGACGCAGGGCAGGTTTTCGCCGGAGAGAGCGACGCGGGATGGATGGATGAGTAGGCGGGGGGGCGTGCACGGCGCCATCGGTTCGGTTGGGCCGGGCGCTATCGAGCCAATAATGAACGGAAC…	TTTTCCTCTCATCCTTCTCTTCTTTTCATCTCCCCCCATCTCCTTTTACCTCTTTCCTTCAGTACATTGGGTTTTGCAGGAGCATGCCTGCTTGTTCCTCCTAAATAGCTACTCAACCACACTGTTCTTGCTTCTTCTTCTTNNNNNNNNNNNNNNNNNNNNTGGTCCTTGCTATTAGGTCAGTAGACTTGTGGTCTCTGTACTGTATGTATGGTGGTCCTCCATGTCCTTGCTTTCACTGCTTCCTAGGACCTTAGCAATGCTACTCCTAAGCTTGTTTTTACATGCCAAAAAGGTTTCTATGGGATTTGTTTGCAGGCAAGAATTTTTGTTTCTCACCATCTCCTTCCTTGCCAACATGCCACTTTTCTAGCAACAAATGCTCTCTTTTCTTTAAAG…
>Chr1:3239239-3239641	>Chr1:12102777-12103009	>Chr1:35140801-35141870	>Chr1:20404657-20404969
NNNNNNNNNNNNNNNNNNNNNNNNNNNNNNNNNNNNNCCGTCATCTCTCTCCCTCTTCCTTTCTTCGCTTCTCCGCCATGGATGCCGGCGAGCCCTCCACCTCGGACTCGCTGGTCCTTGCCACTGTAGCTAGCCAGCGATCCCCCCTCTCCATCTCTCGCTGCTCCTCCGCCAGCAGCCGCTGCGACCCATCTGTTCCTCGTTGTCCCCGCCGGCGGACGCGGCACCCTCGCCGCCGGGGAGCTTCTCTACCATGGACGCCGGCGAGCCTAGGAGGGCAACGGCTGAGGGGAATCGGCGGCCGGGGAACCGAGTGCGAAGCGCGGTGGGACGAGCGGCACGGAGGAAGGAGATGGAAGCGAGCGTGTTAGGGACGACGACNNNNNNNNNNNNNNNNNN…	NNNNNNNNNNNNNATATTTTGAGACAGGTGATCTAGGACATTAGGCTCGAGCCCCAATTGGCCAATTGCTCCAACCATGCATGCATCTTCCCCTGTGCATGGGGTCCAGCACTCCACCCCTGTACTGCCAGACATAGACAAGCACTTATTTGAATCTAGGAAAAAAAAACCCATTGACATATAGGAGTACACTCTCAAATTTTATCAGATGATGCCCACATAATACTACACN	GGACCACGAGAACAGCCCGCGGGCAGCGACTCCTGAGCCGACGGATGACGGATCGACGAGACTCGACGGAAATGCCGCTTTGCCGTGCGGGGGCGCAAGCACATGGCACATGGCAGGCAGCAGCAACAGGACGCGCAACCGCGACCCGCGCGCCGCTGGTGCATCGCGTGCGGCCATCCGTCTCATCCTCCGGGATCGCGCGCGTGCGTGCGGGGTGACGTACGCGCGGTGCGGTGCGGGCTCCATCCAACCACCCGCCGCGCGACGCAGGGCAGGTTTTCGCCGGAGAGAGCGACGCGGGATGGATGGATGAGTAGGCGGGGGGGCGTGCACGGCGCCATCGGTTCGGTTGGGCCGGGCGCTATCGAGCCAATAATGAACGGAACGGTCCGAACTGGG…	ACATTGAGAATGGCCTAGAGATGGAAGCCTCTCCGTTGAGGTAACATGCGCGTGAGCCTTGAAGTAACAGAGATATTGTTAATTAGCCTCTCTATTGAGGTACCGAGCCACGCCTTAGCGCGCATGCATGACCAATGATCGCCTAACACATGAAGGATCACACTAGCTGGCATGTCGAATGCTCCTGATGCCTTCCAAGCCCCAATGCACCCAACCTAACTATCTGTACATACATGTATATGTTGCATCTAATTTGGCATGCGTAACTTGCACTCTCTACCTAGCAAAAAAGCCGCCCATCTAGCATATATA
>Chr1:32622280-32622592	>Chr1:12102784-12103001	>Chr1:35140809-35141402	>Chr1:20439546-20439996
CTGTATGTGTAGGTAACATTGGCTAGGTAAACCTTACATCATGGCCAGAGTTAGGGGCGCGAGAGGAAGCAGGGAGGAAGGTGGATGGACAGCTAATAAGCTGATGAGGATGTCATCCGGCTGGTGGTCTGGTGGAGGTGGCAGAAGCGGATGCCGTCAACATATTTTGCATCAAGATGTGCTTTGCTGCAGTCCTTGCTGCGGTGCACAGCACGGATGACCCTTATAGCCTCTTTGGAGGCCTATAATCTGAGAGCCCGTTGTGTATAGCTCTTATCGTGTCCTGCGTTTTGTCTGGTGGAAGCGAAATTA	NNNNNNATATTTTGAGACAGGTGATCTAGGACATTAGGCTCGAGCCCCAATTGGCCAATTGCTCCAACCATGCATGCATCTTCCCCTGTGCATGGGGTCCAGCACTCCACCCCTGTACTGCCAGACATAGACAAGCACTTATTTGAATCTAGGAAAAAAAAACCCATTGACATATAGGAGTACACTCTCAAATTTTATCAGATGATGCCCACATAAT	AGAACAGCCCGCGGGCAGCGACTCCTGAGCCGACGGATGACGGATCGACGAGACTCGACGGAAATGCCGCTTTGCCGTGCGGGGGCGCAAGCACATGGCACATGGCAGGCAGCAGCAACAGGACGCGCAACCGCGACCCGCGCGCCGCTGGTGCATCGCGTGCGGCCATCCGTCTCATCCTCCGGGATCGCGCGCGTGCGTGCGGGGTGACGTACGCGCGGTGCGGTGCGGGCTCCATCCAACCACCCGCCGCGCGACGCAGGGCAGGTTTTCGCCGGAGAGAGCGACGCGGGATGGATGGATGAGTAGGCGGGGGGGCGTGCACGGCGCCATCGGTTCGGTTGGGCCGGGCGCTATCGAGCCAATAATGAACGGAACGGTCCGAACTGGGAAGAACGC…	TCAACAAAAACTCACTAACGTGCAAAGTGAAGTTGTGCATGAGAAAAAGGAATATGAAGTTGGGAAACTTAAGAACACGTCCTAAATCATTTTTGCAAAGTGATGTCCGAAAATAATATTGCAAAATGATTTCAATCACAGGCGTGTGACGTCGGCTTGGCTAGACACAAGATAAAGTTTTGACCAAACAGGTGCTCCTGTACCAGCATGGGACTTTGGTGTCAGGATGTGGCCATGTGGGTGCGGCAGTTGTACAGCTATTACCAAGCAAATCAGCATGCATATAGCTCTCTATAGGAATGGAACGGAGTAGGTACATCTTACACTTGCATTAGACATAATAGATCAAACACATCCCTGTGCAATGCGTACACGTGTCAGGCATATGAGTAAGGCGCA…
>Chr1:32723628-32724405	>Chr1:12102789-12103008	>Chr1:3518295-3518888	>Chr1:20439669-20439983
CCACAAGGCCGGCCAATGATTGCGTTCTGGCGCATCTTCGATCCGGTGGTCCCTGGCTTGTTCAGCGGCCCACTGAACCCGCGCAGGGAATGGGATGCGGTGGACGTCGTGCACCACCATGGAGCCTTCCATTTCCTCACCCAAGGGGAGCACATCATTGTGGCCAAACCGGAGTTCCACTATTGGTGTCCGGTCCCGGCTATGCCTCAAGTCGACTGGGAGTTTCGCTGCTTCCCATCGAACAGGCGCGGCTACAACCAGCAGCACGTCAAGGCGCGCTACCTAGTGAAGTCCCGCGAAGACCTGCTCATGGTCGTGAGGTGCTCCCCTCATCCTGGACAGCCGACGTCGGCGTTCAAGGTGTTCCGGATGGTGCCAAGCCAGCGGGCTCGGTGTCGG…	NATATTTTGAGACAGGTGATCTAGGACATTAGGCTCGAGCCCCAATTGGCCAATTGCTCCAACCATGCATGCATCTTCCCCTGTGCATGGGGTCCAGCACTCCACCCCTGTACTGCCAGACATAGACAAGCACTTATTTGAATCTAGGAAAAAAAAACCCATTGACATATAGGAGTACACTCTCAAATTTTATCAGATGATGCCCACATAATACTACAC	GTACGTAGGTACCCGGAGGAGGTCGCGGACGAGGAAGTCGGGGATGTACTTGGGCGGGCGGTGGACGCAGAGCGCCATCAGCCGCCGGAACGCCTTCCCGTNNNNNNNNNNNNNNNNNNNNNNNNNNNNNNNNNNNNNNNNNNNNNNNNNNNNNNNNNNNNNNNNNNNNNNNNNNNNNNNNNNNNNNNNNNNNNNNNNNNNNNNNNNNNNNNNNNNNNNNNNNNNNNNNNNNNNNNNNNNNNNNNNNNNNNNNNNNNNNNNNNNNNNNNNNNNNNNNNNNTAGCTGGTGCCCACGATGTGCAGTTCCCGGCGTTCGCCGCCGAGGCCTGGGAGGTGCGCGCCGCCGCTGGTGAGGAGCGCGGCGATGGCGGCTGCCTGGAACGCGTCGGAGCGCGGCGC…	AAATGATTTCAATCACAGGCGTGTGACGTCGGCTTGGCTAGACACAAGATAAAGTTTTGACCAAACAGGTGCTCCTGTACCAGCATGGGACTTTGGTGTCAGGATGTGGCCATGTGGGTGCGGCAGTTGTACAGCTATTACCAAGCAAATCAGCATGCATATAGCTCTCTATAGGAATGGAACGGAGTAGGTACATCTTACACTTGCATTAGACATAATAGATCAAACACATCCCTGTGCAATGCGTACACGTGTCAGGCATATGAGTAAGGCGCATATGAACCGTGTCAAAAGTTTCAACTTTACGGCAATAT
>Chr1:33072990-33073505	>Chr1:12102790-12103010	>Chr1:35934770-35935001	>Chr1:20446187-20446455
GAAGGAGAAAAAAAATGCCTTCTCGAAATCGCCGGTCGCCGCTCGCCTCCTCTCGCTGGCAACCCCACCGCCGCGCTTCCTCTCTCCCCCGCCGCCTCGTATCCTCTCCCCGGCCGCCGCCGCTCGCCCTCTCTCCTTGGACGCCGCCGCTCGCCCTCTCTCGCCGGCGCCCCCCTAGATCCGGTTGTCGCCGGCTCACCTCCTCTCTCGTCGCCGGCTCGCCCTAGCCGCCGCCGCCGCCGAGCTCGCCTCCACGGTCGTCGCCTTGCCTAGCCGCCGAGCTCGCCTCGTGGTGAGAGGGGTGACGCGACCCACATGTCGCTCACCCCTACTCGCCCGAGCGCTCGGGCGGCTGNNNNNNNNNNNNNNNNNNNNNNNNNNNNNNNNNNNNNNNNNNNN…	ATATTTTGAGACAGGTGATCTAGGACATTAGGCTCGAGCCCCAATTGGCCAATTGCTCCAACCATGCATGCATCTTCCCCTGTGCATGGGGTCCAGCACTCCACCCCTGTACTGCCAGACATAGACAAGCACTTATTTGAATCTAGGAAAAAAAAACCCATTGACATATAGGAGTACACTCTCAAATTTTATCAGATGATGCCCACATAATACTACACNN	NNNNNNCCTGTCGCCCAAGTGGAGAGTCGCAAGGTGACGTGGCACACGGCGTTGTGTGCACGTTTTGCGCTGAGGTCCCTTGCCGCCTTCTGTAAGGGCGGCAAGGGGGTGAAATGCATTTTTTGCCGCATGCAAAATTCGCATGCCCGCTCAGCGGCCTCTAGCGCCTGCTCACACGCATCATCCTGCCACCCTCAGGAAGGGTTGCAGGGTCTATTTCTGTAAATATTT	GTTCTATAGTTAGAATTTGGTTTATCGTTGGATGAACTGCATTGCTGATATATAGTAGGATAATATGAACCGAGGTTCATATGCACCACAACCCTCGGCCTGAAACGTGTGCATGTTGTTCAGCACAAGCAAGTTCATTGACGAGTTGCTAATGGCTATAAACATGTACCTACCTGCTGCAGTACCTATATAGAGCAGAGGGGGTGGTNNNNNNNNNNNNNNNNNNNNNNNNNNNNNNNNNNNNNNNNNNNNNNNNNNNNNNNNNNNN
>Chr1:3324230-3324594	>Chr1:12103231-12103575	>Chr1:36374942-36375475	>Chr1:20452519-20453054
GTTATGACGCTGGTAGCTATGGACAAGTTCCTCCTCAAGGTCCTCCTTCCTATGGTGGGCCTGGTGGTGACTATGCAGCACCTCCAAGCTCCTATGGAGGCAATAATGCATACAATTCAGATTCTGCAGTGCCACCTCCTAGTAGCTATGGTGGTGGTCCAGGTTCATATCCACCAAGTTATGGTGCACCACCTCCGAACCCGCCATATAGCGGTGGTGCTCCAGGTGGCCAAGGTAGCCTACCTCCTTCATATGATGGTGGGTATGGTGGTCGGCCTATGCCTGGGGGTGGAGGCCCTGGTGCACCTCCACCCTATCANNNNNNNNNNNNNNNNNNNNNNNNNNNNNNNNNNNNNNNNNNATA	ACACATATTCCTTATCACCTCATTACCTCATCTATAAAGATTTTAGTTTTCGGTGAGGTATGGCCACTGCGTCTCTCCTCTAGCACGCAGTCACGGTACTTGCTGAGAGGCAAGTACCGTTCATGTGCTTTTATGTTCATGTGCTTGCTGGCCGTTTGATGAACCTATGCGTGTTTCTAGCCGTCCAACATATGGATAGAGATCGCTTCTGGTCGTGCATAGATATTCACGGTTCCACTGTTTAGGTTCCAGTAGTCAGCCGTCAGATCTCTTCCCTATTTATCGTATCCATCCACCTACCCCTCCAAAGCACATCTTAATTCTTGACAAGGAATTTTGTTGGC	GCCACTGTCCTCTCGCCACATCTGTCGCTACCGTATCATGCGGGCCCCTCCTCTTCTCCTCACTCCCGCCGCACGCCAAGCTCCTCACCCTCCCCTCCCCCCTTCCAACCGCCACACCCCTCCCGGCGCGGCCTCTGCCACTTCGTCGACCTCGACTCCTTCTCGGGAGCGTTGCTCGTCGCGTCGTCCCCGCCCTTCTTGGCGCCCTCCAACCTGCTTGCTGTCCTCTGCACCCCGTCTCCGCCGTCCTCCGCACCGCCCTCTGACCTCGACGGCGTCCTCACCAAGGGCAGCGGCTCGCCGCGCTATCCCCTCGCCATGGGCAGAGGAAATGGGACCCACTACCCGCGCCCAGCTGCTCCCCCACTACTTGTGCCCGCCGGNNNNNNNNNNNNNNNN…	TTAATCTAGTTAATATGTTAGCTGCAGGCTTGTCCGTGTCTTAAAAATTGAATGTATCACAAAGCATCTCCTTTTCGTTTGGACAGATAGTAATGAGAGTTAATTACTGCATGGGCCGTGTCCGTGGTGCCCGGAAAACAAAACATTAGTACACCTCTCGCATGTTCACGGTCACATGAACCACCTCAGCCCACGGCAAATATTTCCCGGTTGATCGCCTATGGGTAATGTGCTGCTTCTTAGAATCCGGATCCTATGCATTACAGGTTGTAATATGCAGAGAATCGATCTACGGTACCCAGCATTAGGAGAAATGGAGACCATCCAATCTGCATCACATGGATCAGAGCATGCGCTACAGTAAATATGCTACATTATTCAACAGTGTTCTGTAGTACT…
>Chr1:33477375-33477538	>Chr1:12103338-12103576	>Chr1:36403418-36403787	>Chr1:20452697-20452988
CTCGCGAACTCACCGCGACGCCGGCCGGCCGTGCAGTGGGACGTCCTGGTGCACGGCAGCGTGGTGAAGGAGGAGGTCACCATCGCCAGAGGCGTCGGGAACGACGACACTGTCACCGTCCTCCACTGCAAGGTACCGCACCACAAACCTTAATTTTGCTACC	AGGCAAGTACCGTTCATGTGCTTTTATGTTCATGTGCTTGCTGGCCGTTTGATGAACCTATGCGTGTTTCTAGCCGTCCAACATATGGATAGAGATCGCTTCTGGTCGTGCATAGATATTCACGGTTCCACTGTTTAGGTTCCAGTAGTCAGCCGTCAGATCTCTTCCCTATTTATCGTATCCATCCACCTACCCCTCCAAAGCACATCTTAATTCTTGACAAGGAATTTTGTTGGCA	ACCATAACGGTGAACCTGAAGCCTCCCGTAGTCTCGTGGCCGCGCCGGACTGCCGGGACAACCTAGCCGAGCGCTCCCGCTGGCCGCTGCCTACAGTAAAGCAGCGCGCTGCGCCCGCCTCGCCGCCGCCTCCGCAGGGTCCCCGTGCCTTCTCGCACCGGCGGCACCGCTCGATCTCTGCGTGACGGCGTGTGAGGCTGTGGGGTGGTAGTAGGGGCGGGCGGAGATGGCGAAGCATTTCGTGCTCAACACCGGCGCCAAGATCCCCTCGGTGGGGCTCGGCACCTGGCAGTCCGACCCGGGCGTCGTCGGCGACGCCGTCTACGCCGCTGTCAAGGTCCCCCACTCGCGGCGTCTCCTCCTCTCCTC	AACCACCTCAGCCCACGGCAAATATTTCCCGGTTGATCGCCTATGGGTAATGTGCTGCTTCTTAGAATCCGGATCCTATGCATTACAGGTTGTAATATGCAGAGAATCGATCTACGGTACCCAGCATTAGGAGAAATGGAGACCATCCAATCTGCATCACATGGATCAGAGCATGCGCTACAGTAAATATGCTACATTATTCAACAGTGTTCTGTAGTACTCTCAAGTGTTTCTGTTGCTATTCTACAGTGGATTGATACGGTTCACTGCACTGATTTACTGTGCTACTCA
>Chr1:3361662-3362032	>Chr1:12104158-12104409	>Chr1:37315765-37316234	>Chr1:20462638-20462934
NNNNNNNNNNNNNNNTAGTTAGAGAGAATCCTCCACCTGAATTTCGTGTACTACCTGCCTCTGAAATCTCGTACACGCAGCTTGTCCTTCAAGCTCGAGCAAAACCTTTGCTCCTGTGCTAGTACTAGGCAGTTAGGCAGACCTGCAGCTGCAGGTTAGGATATGAGAGGTTAGGCTCATATTCGTTGCTTAGCATCGTTGCACTGCATTCCACACCAACACACGAACACTGCATTGTTCCACAGTCCAGATTCCCCACGAACTGATCTGCCTCTGACTAGTACACGGCGCAAAGGAGAATTCAGCACCGCCAACAGTAGCAGTAATTCACTGGATTACTGGCGAAATTGTTGCAGCTATTATTCCCGCC	TTCCGCGGCAAAGCGCAGAGGTGTCGTCTAGTTTTGATTGTTTGTGTTTACCAGCTATAAACAAGGTCCCAGGTAACGCCATCTCAATGGATGCTCACTTTTGATGAGGTACGCGCATATGCAGTCTCATCACTAACCATCAATCTCGTTTCACTGCTTTTACTAATTTCACAATTGTCCTCTATGCTGTCCAGCACAAATAAAGGTCTGGCCTGTTCGTATCTATTTGCTGAGGATTCGCGGGCTGTATC	CTGCCAAGGCGCCACCCTGCCGCTCCCGGTGCCCCTGAGGGTAAGCGAACTGAAGAGCTAAAACGATACGAATTGTCACTTCACTTCAGAAATCCTTCGGATGATGGCATTTTTTCATGTGCAAAAAACAGGTGGACAAGGTGGAGGGCGGTGTCCGGCTAGGATTCATGGCGGTGGACGACGGCGTGACGCAGGTGCTGGTCTACATCGACTGCCTGGTGTCGCCGGCGACGGCCGCCTCTGGGCCGGTATTCCGAGCGATCAGGAACGGTCCTATGAAGGACCAGGAGCCACCTGGGGAGCCCAGGATCATGAGAAGCCTACTCGAGGCGCTCCAAAAATGTATCCAGTATGCACAAGTTTGAGTGTCCAAGAGAGGCGATGCAAGCCCATTATCTG…	ACCAATAAGATCATCACTGTTTAATTGGACGATAAATAGATACTAACAGACTTGCTGAGGCCGCTCATCGGACTGTCTGCAATGTATACGCGTGATGCATGAAAACAAAACGGTAGTATTCGCAGTACGCCTCCCTCGTGCTCGGACACATACCCTACCAGGGTCCGAGGCTAAGGAAGAATTAATAGCACATGTACGGTTCACCGTGACTTCCTACTGACCCGTCGAGACTAGGTAGACAGATTTTGTGATCATTGATGGCCGTGCATCTGCTCGAACTGCGGCGACGACATTGT
>Chr1:33869195-33869734	>Chr1:12118945-12119414	>Chr1:37422979-37423584	>Chr1:20617910-20618226
NNNNNNNNNNNNNNTCATTCCCCGATCACCAACCGACGAAACCCGCACCCACTCCTCCGGCCACCGACGCCGCAGCCGGCGGCGCAGAGAGGGGAGATCCACGCCGCCGCGATGGGCCGCAAGCGCGCGCTCCTGGTGGGCATCAACTACCCAGGCACCAAGGCTGAGCTCAAGGGCTGCCACAACGATGTGGACCGCATGCACCGCTGCCTCGTCGACCGCTTCGGCTTCGACGAGGATGACATCCGCGTCCTCCTCGACCGCGACTCCTCCGGGACGCAGCCCACCGGCGCCAACATCCGCCGGGCGCTGGCGCAGCTCGTCGGGGACGCGCGCCCCGGGGACTTCCTCTTCTTCCACTACAGCGGCCACGGCACCCGTCTGCCCGCCGAGACAGGG…	ATGTAGGTAGTATGTACTACACTATCGACAGTCCCAAATTTAAGTATCGGTTATGTCAGATTTACAGATAAAAGTTAACTTGTTTTTGGGATGGAGGAGATATACTTCTTCGATGGAATATGCAAACTTATTTGCTTCTTGATGGATAGGGCACCGTGCACAAGTGGCTAAGCGTGCCGTTCGTTCCCACACCATGCGTGCATATGTGTACCACTAGCTAGCAAAGCAAAGCAAGCTAAGCTAGATGCCATGCATGCATGATGCATGTATATGTCCTTATAGCTTATCCCATCTATCCTTCTTGTCATTCTCGGTTCCTTTCACGCTTCTTTTTGCATGGAGGATAGAGGCCACACCGACAGAATGCATCATTACCAATATTCACGCTTCTTTACTTGT…	AAAAAAAAGAAGTGATTGAGAAGCTTAGCAACTGTACTGCACACAGTTCCCACCAACCGCGCGCCACTGCCCGAGACAGGGACCTTACCGCGGCTCTCCCCACCGACATTCGCCACGATCGGAGTGCTCCGGCTACGACGCCGCCGCCGCCGCCGCTCCACGGCGGGATCCCCGCCGAACCCCGCGACGCCCCGTTCGCCGGCGGTGGGGCACCGCGATGGGGCGTCCCCGCGCTCGCCGACGAGGCCTCTGCTCCCCCGCACCTGAGACCTCTCCCGCTGCAGGCTGCAGCCGGTGGCTCGTCGCCTCCTTTGGGCGATTCGATTTGATTTGCCTCTTCGCTGGCTTCTCGTTTTTGTTCCGGTGTGAGTTGCTTTTGGGTTTTTAAAATCGCCATAA…	CATAAATTATTTGACTTACTCCATCATTTATGGGTAGAAAGATGAAAGGTGTTTCCTAGCTTAGAAGGATGGTCGGAATGGTGGTGGCCTGGCAGTGGGCTAGTGGCCATGGAGCCTCCTTGGCCGCAGGAGAATAGGAAGGCCGCAGTGGGCTGGTGTTGGGCAGTAGGACATGTTGTTGAAATGGATAGGAGCCGGTGCATCCAAGCGGCTAGAACTCCCAAAGACGAAAGATGATAGTGATGTGGTGGCACCGGAGCCAAAGATGGAGGGGTGCGNNNNNNNNNNNNNNNNNNNNNNNNNNNNNNNNNNNNNN
>Chr1:33869218-33869478	>Chr1:12118961-12119363	>Chr1:37727265-37727582	>Chr1:20640098-20640509
GATCACCAACCGACGAAACCCGCACCCACTCCTCCGGCCACCGACGCCGCAGCCGGCGGCGCAGAGAGGGGAGATCCACGCCGCCGCGATGGGCCGCAAGCGCGCGCTCCTGGTGGGCATCAACTACCCAGGCACCAAGGCTGAGCTCAAGGGCTGCCACAACGATGTGGACCGCATGCACCGCTGCCTCGTCGACCGCTTCGGCTTCGACGAGGATGACATCCGCGTCCTCCTCGACCGCGACTCCTCCGGGACGCAGC	CTACACTATCGACAGTCCCAAATTTAAGTATCGGTTATGTCAGATTTACAGATAAAAGTTAACTTGTTTTTGGGATGGAGGAGATATACTTCTTCGATGGAATATGCAAACTTATTTGCTTCTTGATGGATAGGGCACCGTGCACAAGTGGCTAAGCGTGCCGTTCGTTCCCACACCATGCGTGCATATGTGTACCACTAGCTAGCAAAGCAAAGCAAGCTAAGCTAGATGCCATGCATGCATGATGCATGTATATGTCCTTATAGCTTATCCCATCTATCCTTCTTGTCATTCTCGGTTCCTTTCACGCTTCTTTTTGCATGGAGGATAGAGGCCACACCGACAGAATGCATCATTACCAATATTCACGCTTCTTTACTTGTTCATCCATTATATATA…	ATATTCTGAGAATAAATGTAATATTCAGAAACTCCACCACCGCTACCTGAGAATGGAAGCTTGTCCGGTGAATGGCGCTACCGCAGTCCGCACTGGCCCAGCCAGCGCGCCAAACACAGATTCACATAAACCAAAGGCGCCAAACACGATCGAACCGAGCACTCAAAAAGCACTAAAAAAATTTGGTGAAAAGGAACGACGAGCCGGCGACGAGAGCTCCAGAACCCTAGCCATGGCGGGAGAGGCAGGGGGAGACCCCCGAGCGTGGCTTGCCGTCGACGAGACGGCGGCGGCCTTCCTCTCCCGCTCCCTCTCGG	ATGTAGTATAATTCAGTAGTAGTAGTCTTCAAGCAATGCAAGGAGGATATGTTTTTTGTTTGGGGTTTGTGTAGTTCAAAATGATGATCGATCGTACTACTTGTATATATCGTCTTGAAAATAATTACAACTTGGATAAGTGAGATGACACACTATGGGTGGTACCAGTGGCATATGTGTCAAAGGTACCAGTACTGGCATATGTGAAAGAGGCGAGAGGCATTAATTAGTAACGTAAGCTAGTGCGAGACCCTCTGCTATCTTCAGTTCTTCACACATGCTGCAGATGGCAATATGAACCTAACCACCTGTGCTAGCTAAACTGCTAACGGATGAGGGGTCCCGGGATTATTTACGTTGGGAACTCCTTATAGTCCCTACTCCACAAACACTAGCTAG…
>Chr1:33882044-33882348	>Chr1:12118965-12119413	>Chr1:37925688-37926543	>Chr1:20738239-20738607
AGCCGCAGGAATGTGGCGTTTCCATGGATGCATAGGTCAAGGCTTGGCCTTGGTGGCATCGCCGCTGCCGCCACCGCCGCCGGCAATGGCGGGGCAACAGCCGGCAATGTGCATAGAGCAGCATACATTCGAAAGCAACGAGACCACAGGTCCGGCCTGTACCGTCCATGGCGCGGCCATCATCGCAAGCAGGTAAACTTGCACGACGAGGAAGACCGCGAAGACGCGGAGGTGACCGGTCGACATGGCCTCGATCAGCAGTGAGCTCGAATACCACTCTAGTTCTTCCGCGAGTACCTTGTTC	ACTATCGACAGTCCCAAATTTAAGTATCGGTTATGTCAGATTTACAGATAAAAGTTAACTTGTTTTTGGGATGGAGGAGATATACTTCTTCGATGGAATATGCAAACTTATTTGCTTCTTGATGGATAGGGCACCGTGCACAAGTGGCTAAGCGTGCCGTTCGTTCCCACACCATGCGTGCATATGTGTACCACTAGCTAGCAAAGCAAAGCAAGCTAAGCTAGATGCCATGCATGCATGATGCATGTATATGTCCTTATAGCTTATCCCATCTATCCTTCTTGTCATTCTCGGTTCCTTTCACGCTTCTTTTTGCATGGAGGATAGAGGCCACACCGACAGAATGCATCATTACCAATATTCACGCTTCTTTACTTGTTCATCCATTATATATATTCT…	NNNNNNNNNNNNNNNNNNNNNNNNNNNNNNNNNNNNNNNNNNNNNNNNNNNNNNNNNNNNNNNNNNNNNNNNNNNCTGTGTCGGCATATCAAACTTCATCATAGGATCCATGGATGCATGCATGCTTTCATGCGGTACAGTGCTAGAGCTGTACAGTGCACCCCTCGACGTGGAGGTGGAGGTACGTACGCAGGCACGCGGGACTCGGCAACAACCACCACCACCCCGACCAGTCGAGATCGACTCCGTACCAGCCTCCTCTGACTGCATGCGAGCATGCGACTGCTCCTAGCATAGCACCAGTAGAAGTCTAGAACGTACGGCCGCGTCGTGTGGCGGCAGTTGGTGCGGGGTACGGGGGGCGGCGTCGCCGTCGGCGCAACAGTGTCACGCACAGTG…	CTTCTCTATCAAAAAGAAGATTAAAACAGAGAGAGTAACATTTTAGAAATTACTTTTGGTGCATTATCTGTACTACATGTGCTTGTATGTACTACAGGCAGTACTGGTACTCACTACTACTCAGCACAACACCCTAGCACTCGCAAACAGTCTCACAAAACGACGGAGACGAGTGGAGGAGGCAAGCAAAGCCCGAGAGAGGGTAGCGACTAGCGACTACCGAGTGACTAGCAGCACACGACAGTGACGTGGCGTCGTAGGAGGAGAGGCTCAGCCTCAGCCCTCAAGCTCGGTTCGCGGCGCCGCTCGCCTCTTATCCCTCTCCGAACTGAAATTAAAAAAGAAAAAGGAAAAAAAATCAAAATTCC
>Chr1:34108250-34108525	>Chr1:12119037-12119343	>Chr1:37925706-37926553	>Chr1:20738304-20738672
ATCCAGCTACACCGAGTGGATCATTCAGCAAGCACAACAACTAGAGCCTCCGCGAAGTGGTCACCAGCTTCCTCCTCGCGAGCGTTATACACGTCGTCGGTGTTGACCTGGTTCTCTAGTTGTTGTCCGACCGGTCTGACATGTAGCCGTGGAGGACAAGATTGTAGTGAGATCCAAGTGGTGTGTAGCGCATCGAGTGCCGAAGACCCAAACGGCGCGACATACACCACCTCATGGGCATCATCGAGTTCCTATGCCACGTTCGTGGGTAAAGG	GGAGGAGATATACTTCTTCGATGGAATATGCAAACTTATTTGCTTCTTGATGGATAGGGCACCGTGCACAAGTGGCTAAGCGTGCCGTTCGTTCCCACACCATGCGTGCATATGTGTACCACTAGCTAGCAAAGCAAAGCAAGCTAAGCTAGATGCCATGCATGCATGATGCATGTATATGTCCTTATAGCTTATCCCATCTATCCTTCTTGTCATTCTCGGTTCCTTTCACGCTTCTTTTTGCATGGAGGATAGAGGCCACACCGACAGAATGCATCATTACCAATATTCACGCTTCTTTACTTG	NNNNNNNNNNNNNNNNNNNNNNNNNNNNNNNNNNNNNNNNNNNNNNNNNNNNNNNNNCTGTGTCGGCATATCAAACTTCATCATAGGATCCATGGATGCATGCATGCTTTCATGCGGTACAGTGCTAGAGCTGTACAGTGCACCCCTCGACGTGGAGGTGGAGGTACGTACGCAGGCACGCGGGACTCGGCAACAACCACCACCACCCCGACCAGTCGAGATCGACTCCGTACCAGCCTCCTCTGACTGCATGCGAGCATGCGACTGCTCCTAGCATAGCACCAGTAGAAGTCTAGAACGTACGGCCGCGTCGTGTGGCGGCAGTTGGTGCGGGGTACGGGGGGCGGCGTCGCCGTCGGCGCAACAGTGTCACGCACAGTGATATCTCCTCGCGCACGC…	ATCTGTACTACATGTGCTTGTATGTACTACAGGCAGTACTGGTACTCACTACTACTCAGCACAACACCCTAGCACTCGCAAACAGTCTCACAAAACGACGGAGACGAGTGGAGGAGGCAAGCAAAGCCCGAGAGAGGGTAGCGACTAGCGACTACCGAGTGACTAGCAGCACACGACAGTGACGTGGCGTCGTAGGAGGAGAGGCTCAGCCTCAGCCCTCAAGCTCGGTTCGCGGCGCCGCTCGCCTCTTATCCCTCTCCGAACTGAAATTAAAAAAGAAAAAGGAAAAAAAATCAAAATTCCCGAGAAGAAGAAGGGAAAAAAACACACACACATACAGAGAGAAAATATCATGGCGCTGCTGAGCC
>Chr1:34129586-34130157	>Chr1:12123190-12123380	>Chr1:37925753-37926553	>Chr1:20865803-20866142
CACAAGGTTGGCGACCTCGCCCAAGACCAGTCGCATTGTCCAGTCCTCACCGACAGCCAAATCTAGCACCTCTGCCACATCACCATCGTTGTTGTGTGGCCGTCGGCGAGGTCCAGCGCCTCTTCCCCAATCCTGCGTTATCTGCACTCTGCCGCCGTGTGATCGCTGGCGAGGTCCAGCACCTCCTCCTCAATCCTATGTTGTCTACCCCGCCATGTGGCCGCTGACGAGGTCCATCGCCTCCTCCCTCCCATGCGTCGCCTTGCCCCGCCGCTGTCGTGTGGCTGCCGACGAGGTCCATCGCCTCCTCCCTACCACGCGCAGCCTTGCCCCGCTGCCGTCATGTGGCCGCCAGCGAGGTCGAGTACCTCCTCCCTATCACGTGCCGCCTTGCTCCGG…	ACATCAAATATATTTGGGTGAACGGAGTAGTATCGAACAAGAATGCCATTGCTCGACAGAACTGCCAATCTGCCATGCCGCCACAGTCCATGGTGCGTGGTGACAACCCAACGGGCCGAGGCCCACGGAGGCACCTGCCAAACTCTGGGTTACAGGCCGAGCTGTCAAGNNNNNNNNNNNNNNNNNNNNN	NNNNNNNNNNCTGTGTCGGCATATCAAACTTCATCATAGGATCCATGGATGCATGCATGCTTTCATGCGGTACAGTGCTAGAGCTGTACAGTGCACCCCTCGACGTGGAGGTGGAGGTACGTACGCAGGCACGCGGGACTCGGCAACAACCACCACCACCCCGACCAGTCGAGATCGACTCCGTACCAGCCTCCTCTGACTGCATGCGAGCATGCGACTGCTCCTAGCATAGCACCAGTAGAAGTCTAGAACGTACGGCCGCGTCGTGTGGCGGCAGTTGGTGCGGGGTACGGGGGGCGGCGTCGCCGTCGGCGCAACAGTGTCACGCACAGTGATATCTCCTCGCGCACGCGGTCGCGGGCGTACGAGCGCGGCGCGAGCTGAGCTGCTCCCTTGTTG…	NNNNNNNNNNNNNNNNNNNNNNNNNNNNNNNNNNNNNNNNNNNNNNNNNNNNNNNNNNNNNNNNNNNNNNNNNNNNNNNNNNNNNNNNNNNNNNNNNNNNNNNNNNNNNNNNNNNNNNNNNNNNNNNNNNNNNNNNNNNNNNNNNNNNNNNNNNNNNNNNNNNNNNNNNNNNNNNNNNNNNNNNNNNNNNNNNNNNNNNNNNNNNNNNNNNNNNNNNNNNNNNNNNNNNNNNNNNNNNNNNNNNNNNNNNNNNNNNNNNNNNNNNNNNNNNNNNNNNNNNNNNNNNNNNNNNNNNNNNNNNNNNNNNNNNNNNNNNNNNNNNNNNNNNNNNNNNNNNNN
>Chr1:3437138-3437509	>Chr1:12248502-12248814	>Chr1:37925763-37926529	>Chr1:20865832-20866151
TAGTGATGTCCGATCAAATCGGCTAAACCCAAAAGTTTAACCCTGTACCTTCAGTCACTGATCTGTTGTCAGTTGTCACCATCGCCCCGGACCTCAGCCTCCTCGGGCAGGCTCCTCGCCCTCAATCATGGATCAGCCGCCGGCAACCGCAATAGGGACCGCGCCACCATTGCCTTCCAATACCGGCAGACGGGATGCACCGGCTGAGGAGCATGTCTCCCCGAGCTCCGACGAGCCACCGAACGACGAAAATAAGGACGAGCGATGTGTAAACGTATAAGAGGACAACAAAGACGCAGATTAGCAAATGGAGGAGGCACGAGGTGGGAGGCGGCAGGTGTTGGCGAAGGATGTCCAGGAGCAGATCAGCC	NNNNNNNNNNNNNNNNNNNNNNNNNNNNACATCCAAGTCATCATGAAGAAAATAAAATAACTTTGTGAGGCCCCATGTAAGTGGCCACCTCACCTTCTTCCTCTACTTCCCCTCATCTCCTCCACGCCAGGGGGGTGACATGATTATGAGAGACGTCAGCAATGGCTTGACGAGGACCCACTCATCATCCCTGGTCTGCATCCCGTTCCCATTCACCTCGTTCTGACACACGATGNNNNNNNNNNNNNNNNNNNNNNNNNNNNNNNNNNNNNNNNNNNNNNNNNNNNNNNNNNNNNNNNNNNNNNNNNNNNN	CTGTGTCGGCATATCAAACTTCATCATAGGATCCATGGATGCATGCATGCTTTCATGCGGTACAGTGCTAGAGCTGTACAGTGCACCCCTCGACGTGGAGGTGGAGGTACGTACGCAGGCACGCGGGACTCGGCAACAACCACCACCACCCCGACCAGTCGAGATCGACTCCGTACCAGCCTCCTCTGACTGCATGCGAGCATGCGACTGCTCCTAGCATAGCACCAGTAGAAGTCTAGAACGTACGGCCGCGTCGTGTGGCGGCAGTTGGTGCGGGGTACGGGGGGCGGCGTCGCCGTCGGCGCAACAGTGTCACGCACAGTGATATCTCCTCGCGCACGCGGTCGCGGGCGTACGAGCGCGGCGCGAGCTGAGCTGCTCCCTTGTTGGGGAGGGGGC…	NNNNNNNNNNNNNNNNNNNNNNNNNNNNNNNNNNNNNNNNNNNNNNNNNNNNNNNNNNNNNNNNNNNNNNNNNNNNNNNNNNNNNNNNNNNNNNNNNNNNNNNNNNNNNNNNNNNNNNNNNNNNNNNNNNNNNNNNNNNNNNNNNNNNNNNNNNNNNNNNNNNNNNNNNNNNNNNNNNNNNNNNNNNNNNNNNNNNNNNNNNNNNNNNNNNNNNNNNNNNNNNNNNNNNNNNNNNNNNNNNNNNNNNNNNNNNNNNNNNNNNNNNNNNNNNNNNNNNNNNNNNNNNNNNNNNNNNNNNNNNNNNNNNNNNNNNNNNNNN
>Chr1:34404744-34404921	>Chr1:12309184-12309681	>Chr1:38101286-38101681	>Chr1:20866990-20867353
CTCGAGGGCGACGGCTGTGGGGAGCGCGGCTGTGCATAACGCGACGCACATTACCGGGGGGCGCGTGCTTGGCGGTGCCCTCGTCGCTGGCCCTCGGGAGGACGGCGTAGCGCATGGCAGAGTGGATACTCTTCGAAGAGCGGATGGGCATCGCAGCGTTGAGCTCAGCCTCCACAT	CTAAACTTGTAGGGAGCAGAACGTAGGGTTTAGGGATTGCGGGGCTGGTTCTTCCGTCGCCGCAAGGTTCTCAGCTGTGGACTAGCAGAGGTGGAGAGAGGAGGGGGGGAGTGAATACGTACTCGCGGGCCTCGATCTCGAGGGTGGACGCCGACGACGCCATCTGCGGCTTCTGCGNNNNNNNNNNNNNNNNNNNNGTGGGGAGCGGCGGCCGGAGGACGGGAGGAGGTGGGGGAGTGGGGGAGATTGCCGGATTGTGGCTAGCGCGACGGGAAGTCGTCAACTTTTGGGCTGACGGGCCTTGTGGGCTTGCGGGCCATGGCCCATGGGCCTTTTTGGAGTTTTGATTGATTGAGATGATGGTAATACGCAGGATTGCTATTCGGCGATAAGTCGCGC…	GCGGCAGCTTTCGCATGCAGAGAGCGGCAAACTCGAAGGAGGCAGTTGGGCCGTCCCCTCAAAGATCCACTTGATTGTGTACTGCACGAATTCACCGGTGATGAGACCATTGCCTGCTATGGCGATCGAAAAACTACACGATCTCGACACACCTGCGAGTGCCATGCATTGCAAGCATACGACGCGTACGAGCAAGAACCACGGGCATGCAAGGCGAGCTACTACCAGCGACAAACGAGGACAAGACAAGACGCCCATATCTATATCCAACAACTCTTGTCACTCTCCCCTGCGTTTATTATTTACAGCGTCTCCGCTATACAGCAATTCAATCAGCAACAGGATTCGATCCATCGATCGATCGGTCGGTTGGTTGGTTTGACAGCGTGTGTCTC	NNNNNNNNNNNNNNNNNNNNNNNNNNNNNNNNNNNNNNNNNNNNNNNNNNNNNNNNNNNNNNNNNNNNNNNNNNNNNNNNNNNNNNNNNNNNNNNNNNNNNNNNNNNNNNNNNNNNNNNNNNNNNNNNNNNNNNNNNNNNNNNNNNNNNNNNNNNNNNNNNNNNNNNNNNNNNNNNNNNNNNNNNNNNNNNNNNNNNNNNNNNNNNNNNNNNNNNNNNNNNNNNNNNNNNNNNNNNNNNNNNNNNNNNNNNNNNNNNNNNNNNNNNNNNNNNNNNNNNNNNNNNNNNNNNNNNNNNNNNNNNNNNNNNNNNNNNNNNNNNNNNNNNNNNNNNNNNNNNNNNNNNNNNNNNNNNNNNNNNNNNN
>Chr1:3445446-3446366	>Chr1:12309200-12309683	>Chr1:38139342-38139910	>Chr1:20867006-20867393
GCGTTGAACCCGCTCTTCACCGTGACGTTCGACGTGAGCAGCGGCGACAACTACGGCGACTTCATCGCCGGCATCCGCAGCAGGGTGGCCAACCCGAGGCACTTCTCCCGCAACCGCCCCGTCCTGCCGCCGGTGGAGCCGCCGCCGCCGCCGCGCCGCTGGTTCCACGTCGTGCTCCGGGCGTCGCCGACCGCCGCGCTCACGCTCGCCACGCGCGCCGACAACCTCTACCTGGAGGGATTCCGGAGCAGCGACGGGAGGTGGTGGGAGCTCACCCCGGGCATCCTNNNNNNNNNNNNNNNNNNNNNNNNNNNNACCTACGTCGGCTTCGGCGGCTCGTACCGCGACCTCCTCGGCGACACGGACAGGCTCACCGTCGTCACGCTCGGCCCGCAGCAG…	CAGAACGTAGGGTTTAGGGATTGCGGGGCTGGTTCTTCCGTCGCCGCAAGGTTCTCAGCTGTGGACTAGCAGAGGTGGAGAGAGGAGGGGGGGAGTGAATACGTACTCGCGGGCCTCGATCTCGAGGGTGGACGCCGACGACGCCATCTGCGGCTTCTGCGNNNNNNNNNNNNNNNNNNNNGTGGGGAGCGGCGGCCGGAGGACGGGAGGAGGTGGGGGAGTGGGGGAGATTGCCGGATTGTGGCTAGCGCGACGGGAAGTCGTCAACTTTTGGGCTGACGGGCCTTGTGGGCTTGCGGGCCATGGCCCATGGGCCTTTTTGGAGTTTTGATTGATTGAGATGATGGTAATACGCAGGATTGCTATTCGGCGATAAGTCGCGCGCCTCCCTCCCCGCGC…	AGAAATACAAACACGAACACGGCACACACGTCTACGTGAGCCCACGGGGATTATTGTTCGAGTCAAATATGTTACAAGCAAACACGTGGTTGCATGCGGCGAGCCGGCGTGCATCGCGTCGACCGGTTTTCAGTTCTTGGCGGTGGTGAAGCGGTACGAGGCGTAGGAGAGCGAGGCGTTGCTCCAGCTGCGGTGGATCAGCTCCGCCTTGGCCCCCTCACCGGCGGCGCCGAGCGCGACGTGCAGCGGGAGGAAGTGGTCAGGCGACGGGTGCGCCACCCTGCCGTGCGGCGCCTTCTCCTCGTACCGCTTCACGTCGTCGTGCCTCCCGCCGAGCAGCGCCTCCTGCAGCCACCCGTCGAACTCCGCCGCCCACTGCGGCACCGGCGTGCCCTCGGG…	NNNNNNNNNNNNNNNNNNNNNNNNNNNNNNNNNNNNNNNNNNNNNNNNNNNNNNNNNNNNNNNNNNNNNNNNNNNNNNNNNNNNNNNNNNNNNNNNNNNNNNNNNNNNNNNNNNNNNNNNNNNNNNNNNNNNNNNNNNNNNNNNNNNNNNNNNNNNNNNNNNNNNNNNNNNNNNNNNNNNNNNNNNNNNNNNNNNNNNNNNNNNNNNNNNNNNNNNNNNNNNNNNNNNNNNNNNNNNNNNNNNNNNNNNNNNNNNNNNNNNNNNNNNNNNNNNNNNNNNNNNNNNNNNNNNNNNNNNNNNNNNNNNNNNNNNNNNNNNNNNNNNNNNNNNNNNNNNNNNNNNNNNNNNNNNNNNNNNNNNNNNNNNNNNNNNNNNNNNNNNNNNNNN
>Chr1:3445725-3446265	>Chr1:12353991-12354273	>Chr1:38271047-38271374	>Chr1:20908242-20908761
GGCATCCTNNNNNNNNNNNNNNNNNNNNNNNNNNNNACCTACGTCGGCTTCGGCGGCTCGTACCGCGACCTCCTCGGCGACACGGACAGGCTCACCGTCGTCACGCTCGGCCCGCAGCAGATGGCGCAGGCGGTGAACGCGCTCGCCGCGCGCAGGCCGGCCGACCTCGCCAACGGCGCGGCGCAGCGGCGCGCCATGGACGCGGTGGCGGCGCTGCTCCTGATGGTGCACGAGGCGACGCGGTTCCAGACCGTGTCGAGGCTGGTCGCCGGGCTCATGCACCCCAAGGCGGCGAGCAAGAGCGGCGCCATCACCACCGCGATGAGGAAGCAGGTGAACGGGTGGCAGGTCCTCTCGGCGGCCATGCTCGGCACGGACGCGCGGCCGCCGGCGAGGTTC…	TGGCACGAGTCAGATGCAAAGACCAAACGAAAAGGAAAAAAGAAAAACTCTACAGGTCTACAACACACAACGTGGCAATCCTGTTTCTTCTCTTTTGTGTTCTCCTCTGTCACGTGTTACGAGTTGCCCAGAGCAGAACAAAGAGAGGTAGTCGTAGTGCTGTTGCAGTCAAACCGGACGGGCAGCGCTGGTCGCTCTGTATTTGGCCACGTTCCCGTCCTAGTTCATCATCCCTTTCAAACTGGTCGCTTCATTTTTATCTATATCAGACATATCAATACA	AAAATAAAAAACAGCCTTCAATGGAAGAGTATCCGTTTTTTTTGCAAAATTTCTGTAAGTTCTAAATTGAACTTAATTGAACAAGTCAAGCAATTCTATTTGGTCACAAAAAATTTGTCCCACGCCATATTTTCTTTCCCTCTTTTTGTCCACTACATCGCCTGAACCTAAGCAAAAGAGGTTCAAGAGACAGACCCAAATAAAGAAGAAATAGTAATCTTTGCCGAATAGGAAGAAAAAAGATTCATATTTCGATACAAGAAGAATCGACACAAGAAAAAGGCAAAAAAGCCTTTTTCTTGTGCCCAATAGAGGATTAAGAAGACC	GAACATACTGGGATGAAATAGTAAATTTGGAACAACCCGTCCCACCCCTCCCATCATGGAATCTGAGAGAGTGCTAGTGGCATTTCGACAGGTGCGCACCTCGTCCGCCGGCAGGCGTGCCATCTGCTTGCCTCTCGATCGTTGGTGCAGCACGCAGCTCTCGTCCATTCTCTTATCTGTAACCTGCACACTGCAGTAGTATTGACTATTGAGTGAGTGTTCTAGCGAATCAGCTAAAGGCTAGCTAGCTAGCTTGATCACGTCAAAATCTCAGAAGAACACTCAGGATATTATCGATCGATCGACCGATCAAGCGCTGGGGCTCATCCACGTACGTACGCTTGCAGCAGCTAGCTGATCGAGCTCGATCCTATAGCACAAATATCGGGGCCCTGCTTT…
>Chr1:34463151-34463543	>Chr1:12353993-12354281	>Chr1:38383909-38384163	>Chr1:20908251-20908688
GTCTTTGCTCTCAATAAAGCTAATGGATTCTTTTGTAGACCACATGCTGCCGTGCACGATGATCGTATGAACCTGCGCCATAAATAGCACACGTCTAATTTGTACCCCAATCTGTTACTGATCGTAATCGTACCGTCGTCTGGAGAAGTGGTGAGGTTGTCTGTATGAACAAGCGAGTACACCTCGAATGCGTTGATGAGCGGCTGGAGCTCCGAGCTGGGCGTCTTGCGCAGGGTGAAGTTGAGGCCCCTCTTGCGCAAGAACTTACCACTCTGATATGTGCTCTCCGCTCGGAACAGGGGTGGTATGTAGTTGGGAAACATCAGGTTTCCATCGTTATAGATATCAAACGTTCTATTCTGGTTGTTGCCTCCAATATCGGCAAAGTGGAA	GCACGAGTCAGATGCAAAGACCAAACGAAAAGGAAAAAAGAAAAACTCTACAGGTCTACAACACACAACGTGGCAATCCTGTTTCTTCTCTTTTGTGTTCTCCTCTGTCACGTGTTACGAGTTGCCCAGAGCAGAACAAAGAGAGGTAGTCGTAGTGCTGTTGCAGTCAAACCGGACGGGCAGCGCTGGTCGCTCTGTATTTGGCCACGTTCCCGTCCTAGTTCATCATCCCTTTCAAACTGGTCGCTTCATTTTTATCTATATCAGACATATCAATACAAAGTAAAA	NNNNNNNNNNNNNNNNNNNNNATTAATATGGATCTCCCCCGACATGAGAATATTTTCCGATGGTGTGACGACGCCATGTAAGCTTCGGTGGGCCTGGACGGCCAGAGGTGCCAACAGCCACGTCCAACAACCCCTGGGTCCCCCCCTAACACTCCAAACAGTAGTGAGTAGTGTCTCGTCGCGTTTTAGTATTTGATGACAAACAAAGTGTGAGTTGAGTTAGCCACCACCAACTTGCACACGAGCACATACAT	GGGATGAAATAGTAAATTTGGAACAACCCGTCCCACCCCTCCCATCATGGAATCTGAGAGAGTGCTAGTGGCATTTCGACAGGTGCGCACCTCGTCCGCCGGCAGGCGTGCCATCTGCTTGCCTCTCGATCGTTGGTGCAGCACGCAGCTCTCGTCCATTCTCTTATCTGTAACCTGCACACTGCAGTAGTATTGACTATTGAGTGAGTGTTCTAGCGAATCAGCTAAAGGCTAGCTAGCTAGCTTGATCACGTCAAAATCTCAGAAGAACACTCAGGATATTATCGATCGATCGACCGATCAAGCGCTGGGGCTCATCCACGTACGTACGCTTGCAGCAGCTAGCTGATCGAGCTCGATCCTATAGCACAAATATCGGGGCCCTGCTTTTGCGCTCCT…
>Chr1:34605680-34606043	>Chr1:12353998-12354275	>Chr1:38462548-38463129	>Chr1:20941422-20941987
AACCATATCCCCTTGCCACCACTAGTGCATCCTCCTCAAAGATCGCAGCGACAGCGAGACCGTTGCGTGAAACCTCACTGCTGAGCAATCTGCAGCGGTTGCCGCTTGCTCTTGAGGAAGTCACGGTACCAGCGAGCAGAACGCTTCGCTCGCCGCGGCAGCGCCGCGTCGTCGAAATCCACGCGGTAGAGGCCGTATCGCGTCTGGTATCCGGACAAGAGCTCGAACATGTCCACGAAGAACCAAGCGAAGTAGCCTCTCGCATTAACCCCGTTCCTGCATATGCACGCACAGCAAAGCAAAATCAATCAGAACATGTATCATCAGACAATAGGTCTTATTCAAGAATCAAGATGGTGGATT	AGTCAGATGCAAAGACCAAACGAAAAGGAAAAAAGAAAAACTCTACAGGTCTACAACACACAACGTGGCAATCCTGTTTCTTCTCTTTTGTGTTCTCCTCTGTCACGTGTTACGAGTTGCCCAGAGCAGAACAAAGAGAGGTAGTCGTAGTGCTGTTGCAGTCAAACCGGACGGGCAGCGCTGGTCGCTCTGTATTTGGCCACGTTCCCGTCCTAGTTCATCATCCCTTTCAAACTGGTCGCTTCATTTTTATCTATATCAGACATATCAATACAAA	GTATCAGTATGTGTGGGATAAGTGAAGAATGAACTTATTTACTTATAGAATAGAGGGTGTAGGTAAAAAGAAGTTTTTTTTGTTGTTCTTTTGAGTTTTGGATCTGGATCGATTTGGCACGTTGACAAAGCCACGTGGAGCTGAAAATGACAACGCAGATCGATATCACATAGGAGTACGCATGGATCTGTCCAGCTAGGCATCGGTAGCGACGGCACGGAATGGAGCTAGCTAGACACGCATGTGTCGCCCATGTTATCCGCCCTCGTCGTCTTCTACCTACTCGTATACTGTCCTACGCACACACATACGCTCTGTGCATTACTATCGTCTTCTTCTTGCAGGAGTTTCAGATCGATCTATATTTTTTGCGGGTTCAGATCGATCTATATATATCTC…	CTAGAAGACTATGATAGCTGACTTGAGAAACCACCTAACATTTCGACCGAATCAGCTTATCTCTTCAGCCCCTTCTACATGACAAATCCAGTAGCTCCGTGGCATTGTTTGCTTCTTCAGACTTGTTAATCAGCTTCAGGCTGCAGTCGGGTAGATAAAAGAGTTCAGGTCTGGTTTCACCAGAAGGGCAAGCAGCAGAGTGTACAAAAATACAGACAGGTTAAAAGGACAATGCTCACATGGGGTTTGGGTGGGGCTCAGCCTGTCTCCTTTCCTCTGATCTCATCATCAACCAGACATCAACAGAGAGCAAGAGATAGGAGACGAGCCACTTGCACATGCAGCCTTGATTCTTGCCCTTCTTTACACAATACAAGTATACAAATGCTAGGACAGCAG…
>Chr1:3495843-3496437	>Chr1:12359349-12359582	>Chr1:38904902-38905200	>Chr1:20960857-20961087
GACAGTCATAAGGTACAAAAACATTCATACCACAATGATGTAGAATATATTCACCAATCACCGCATGCGCATTCTATCATAGCTTGTTATAGTTCATAGCAGCTAAAGCGAGAAAGGGAGGAGCGCACTCACGGCGAACGCCACCATGGCGGTGGCGAGGGCGAGGAAGCCGTACTTGGCCATGCCCTCGGAGAGCCCGACGAAGGTGCTGGCGATGCCGAACATGACCCTCCACAGCGCGATGCAGACGACGACCGCCCCGGCGCCGACGAGCAGCATGTAGTTGCGCCTCCAGAACGCCTCCACCTGCAGCCCCACGGCCTCCCGGTACCTCGCCGCCGCGTTCTTGGCCGCGTCCAGCGGCCGCCCCAGCCCCAGCCCCTTCACCCCCTGCCCCAG…	GATCCGCCACTGAACCTCATTGGCTGCCACGAATAGCTAGCAGGTGGTGGCGCCTCGGCCTCGCTGTTGCTGGCCATGGCCCAAGCTGGCGTCGCCCTGACCTACATGGGGTTGAGCAATGACGCCCACACGGCACGGTGGCAGGCATGCTCCTGCCGTGTCATCGTGTCCTTGTGCAACTGCCCTATCAATTCAATTGTCGTCCTATCCTAGACAGGCATCATCTCCGGTGT	NNNNNNNNNNNNNNNNNNNNNNNNNNNTTAGTAATAAAAATATTATGAAGAATCGATTACCCATGCGAACGTCCTGCAGCAGGTGGTGCAGGGGGAGAGGGAAGGGGAGGCCCGCTCGGGGCCTCCTCGTCGTGTCGGCGGCGGCGACGGCGGCTCGTTGGGCAGCGGCGTCCAGCCGCCGAGTGGATGGCCCATGACCAACATGACGCGCTGTACGAATTGGATTCCGGCGGGGAGGTTTCGGTTTTAGACGACGCGCGCGAGGCCGAGATCGTCCTTTGTTTTTTTTTTTTTTTTG	NNNNNNNNNNNNNNNNNNNNNNNNNNNNNNNNNNNNNATGGATGAGGAGAAAAGCTATCCTAATGCTACGGATGGCCAGCACGCCTCGAAAGGACTGATCGGACGGCTAGAAATAAGATGAACAGTGGAACAGTAGCCTGGTAGCGTGGCAAAGAGCGCTGCGTTTACTGTAGCAAATGATCTTCATAGTCACATCCGTACTTCACCGAAAACTATAATCTTTATAGAAT
>Chr1:35050599-35050947	>Chr1:12359362-12359570	>Chr1:38947755-38949306	>Chr1:21243995-21244378
NNNNNNNNNNNNNNNNNNNNNNNNNNNNNNNNNNNNNNNNNNNNNNNNNNNNNNNNNNNNNNNNNNNNNNNNNNNNNNNNNNNNNNNNNNNNNNNNNNNNNNNNNNNNNNNNNNNNNNNNNNNNNNNNNNNNNNNNNNNNNNNNNNNNNNNNNNNNNNNNNNNNNNNNNNNNNNNNNNNNNNNNNNNNNNNNNNNNNNNNNNNNNNNNNNNNNNNNNNNNNNNNNNNNNNNNNNNNNNNNNNNNNNNNNNNNNNNNNNNNNNNNNNNNNNNNNNNNNNNNNNNNNNNNNNNNNNNNNNNNNNNNNNNNNNNNNNNNNNNNNNNNNNNNNNNNNNNNNNNNNNNNNNNN	ACCTCATTGGCTGCCACGAATAGCTAGCAGGTGGTGGCGCCTCGGCCTCGCTGTTGCTGGCCATGGCCCAAGCTGGCGTCGCCCTGACCTACATGGGGTTGAGCAATGACGCCCACACGGCACGGTGGCAGGCATGCTCCTGCCGTGTCATCGTGTCCTTGTGCAACTGCCCTATCAATTCAATTGTCGTCCTATCCTAGACAGGCAT	CTGGTCTTTGCCTGGAAGCAACTCTTGCAAGCTGTATGCACATGTAGAATTGTAGATGAATACAGTGGTGCCGTAGCGACGAATACACTGTTCTGTACTGGACCCAGCAGTACAGAACATTTTATGATGCCAAGTGGTGAATTACTCAAAGCAATCACATTTTATGATTTTATCACAAGATTTTGTAGTAGATGCCAAGTGGTGACTGACAGGTGTGATGGCAATGGCAGGGGCAGCTGGTAGCGCAGTACTCTCACCAGCACAGGANNNNNNNNNNNNNNNNNNNNNNNNNNAGGGACAAGAAGCGATGGGGATTCGGGCGGTCGCGGCAGCACGCCGAGCCGTCGCCGGCGGGCGCGCTGATCAACATCCCGCTGTACCGCGAGCCGAGCAGCATCG…	NNNNGGAGTGGTAAGAGTAAACAAGAAACAAAAACTAGCGAGTAAACAAAGAACAATGATACTCAATTGATATGATTGTTGCTCATGAGGTGCCATGGATTTTCTTCTCATTTGGACCGACTGACCGGTAGTTTGGACGGACTTGTTGAGTTTGACTGGGCCGGACCTGCCCTGCATCTGCATGCCCCATTGCCCCGCTGTCTCCTCTTTTCATCTCTCGCACAGTAACTATGTCGCCTTGCATCGTTGAAAAGAAAACAACGTTGTCCTTGTGCTCCAAGGAGTGCATTCTATGGATACTGAGATTTGGAGNNNNNNNNNNNNNNNNNNNNNNNNNNNNNNNNNNNNNNNNNNNNNNNNNNNNNNNNNNNNNNNNNNNNNNN
>Chr1:35304554-35305779	>Chr1:12370825-12371223	>Chr1:38948501-38949309	>Chr1:21351639-21351990
CGCGGAGTAGTAGTCCATGAACGCCGGGAGAAGACGGCCGAAGAATCCAAACGAAGACGAGAGCGAGACCAGAGTGGAAGTCTGCCCGATTCCTCGCGACTCGGCGATCTGACCGAGGTTGTTGAGGAAGACCAAGCCGAGGGTGCCACTGAACATGTAGCTGAAAAAATAGAGCCAGAAGTCCGGGCTTTTCAGCAGCCGGAGGCCGCCGACCTCCTCTTGGGGCTTCTTCACCACGGCGTCCTCCTCCTTGGCAACCTCGGCGTTTGCGTCGGCGGCGACGTCGATGACGACGACGCTCTCCACGGACTCCGACTCGTCGGTGCCGAGGTCATGGATCCTGTTCTCCCGCTGCGTCTCCCGTATCTTGGTCAGGGTCTCGCGGATCTTGAGCCCCAC…	GAAGAAATAATGTACATAAATATGGTGTGTATAGCCAAGCGATACCGAAAATGGCTCGGGCGATGTGATCATATATCCTAAGATACTATCAATTTGCCAGTTTATAAAACTTAATCTGTTGCCTGCCTGTTTGCTTCAAGGGCCACGATGACACACATAACGCATGCAGAGCCAGTTAGTACGTGTGTGCTACAGATAGTGACACCCAATCTCATCTCTTCCTCTCGTACTCCTACAACGGCTAATTCACGCGGAAGAAGAAAAAAAAAATCGAGTTAGGAAAGCACGAAATCCCCACCTGGACAAACAGTGTGTCCAGGTTCATCCTGGACCACGACGTAAATAGGAGTACAGTACTAGTACTATCCTAGACTAGACTATAATCAAGCTGGGGGCAT	NNNNNNNNNNNNNNNNNNNNNNNNNNNNNNNNNNNNNNNNTGGCGATCCAGTCCGCGTTCCGCGGCTACATGGCGCGGCGGAACTACCGCTCCCTGCGCGGCCTGATCCGGCTGCAGGGCGTGGTCCGCGGGCCCAGCGTCCGTCGCCAGACGGCGCACGCCATGCGGTGCATGCAGATGCTCGTCCGCGTCCAGTCCCAGGTCCGCGCCAGCCGCGTCGAGGCCATGGAGCGCCGCAACCGCCACCACCACGCCGCCATGCTCCGCGACGCCGCCCGCTGGCGCGCCGCCTCACAGGTACGTGAACAAGAACAAACACCGTCACACCAGCGACACCAACCAAACACCGCCGCCTCCGGTGACATCGTCGTCGACGTCGCGTGTGCAGGACGGCGGCAT…	ATATAGAAAATGAGGGGGATAAAGAGGGACGAGAGTGACACAGAAAAATTCAGGACGTTGGATTCATTTTAATGGTGGATGTCGGGGGCATGACCGCACGACAATGTCGGAAAAAAATTCTCTGCGGCAGTGCCGCACCACGCCTCCTGTGCAACACTGCGTAGACACCTGACGCGTGTCCATCTCCCGCTGTAGCCAAGCAGCCGTTTCTTTAGAGCCGAGCCGCTGTGCCGAAATACTAAAGCCGATTGGGATTTGGGAGCCGCTGTTCAGGAGTACATAAAGCTGATTGCTGGAGAGATTTATGGTTTAATTTGTCCAGTTCACAACTTTAGATAGGAACCTATTGCA
>Chr1:35590870-35591238	>Chr1:12372595-12372926	>Chr1:39891514-39892927	>Chr1:21359366-21359749
NNNNNNNNNNNNNNNNNNNNNNNNNNNNACAGGCGCCGCACGCCCGGACTCCTCACACTCGCGCTCACAGCCTCCAGACTCCAGCACCATGCCACGCCGCCGCCTGCCTCCACCGCGCCGGTGCCACCTCCATCCGCTCACGGCCCACCGNNNNNNNNNNNNNNNNNNNNNNNNNNNNNNNNNNNNNNNNNNNNNNNNNNNNNNNNNNNNNNNNNNNNNNNNNNNNNNNNNNNNNNNNNNNNNNNNNNNNNNNNNNNNNNNNNNNNNNNNNNNNNNNNNNNNNNNNNNNNNNNNNNNNNNNNNNNNNNNNNNNNNNNNNNNNNNNNNNNNTCCTTCACCACCGCGGCCGTAGGATTCGGCGCACCTGG	NNNNNNNNNNNNNNNNNNNNNNNNNNNNNNNNNNNNNNNNNNNNNNNNNNNNNNNNNNNNNNNNNNNNNNNNNNNNNNNNNNNNNNNNNNNNNNNNNNNNNNNNNNNNNNNNNNNNNNNNNNNNNNNNNNNTACTTTCCACTTACAAAAGCTACCGGCCCACGTCCTAACTAGGCCTGGTTTCTTTTCCTTTCAAACCACCAGCCCACAGCCCAAGAGGCGCAGGAGACTGAGAAGTAGTACTATACTTTTTTGCCATCCTCTCTCCCCCGCGCACGTGCGGCACCAGTGGCGTAGCTATGGGGTGCTAAAGGGTGCCAACACCGAAGAAT	ATCCTAAACTATGTCTGTTGGGAAAAAGAAAGGAGTCAGTACTGTGTGCACAACAAGACCAGACTAGTAGAGAAGCAGCCCGGAGGAGAAGTCGCTGCCAATGGTTTCACTTCACCGGGTCGGATCACCACGAAAACGCGAGCACGTACACGGTACGTCCACCGCGAAAGGACGGCACACACACACACTGCTCCCGTCCACACGGCCCACAACCACCACCACACACGACGCCGCGCGCGCATGGGGTCGACGTTTCAAATCAAATCAGNNNNNNNNNNNNNNNNNNNNNNNNNNNNNNNTCACCTCGCCTCGCCTCCACCCCGACCGATATGATATGATACATCGTACTGTACGTACCTCCCCTTACTACGTGTCCCCGGACCTCACCGTGCAACGTCG…	AGCCCCTTTTTATTTACACAACTAACTAGTATTATACCTATCACCTTGAACAGCCGTTTCGTCCGAAGGAACAGCATTCCATTGGTTGGACAACGACGACGGGGGCTATATCTAGCATGAGGCTAAAACAAGGACACAAATACCGTGGAGGCATGATTTTTGTCCCTCCTATTGCAAGACCAGGGGCCAATGTACCTACAAGCCGTAGTCCAGCTACACAAGCAACGCGTGTTGTTAACACAAACAGAGTTACGACAAACATCGAGAACCAAATTAACTCTGGCACCACCAGGAAGAGCCTAGGTTCGTGCTTCAGGTCCTGTTTGGCACCCATTGTTGGCCCCTTGTAATTAGCTTCGTGAATACGGTTCTGGTAGTAATTG
>Chr1:36177940-36179624	>Chr1:12372680-12372930	>Chr1:39891525-39892457	>Chr1:2146619-2146983
ATGTTGCAATAATGCAATGATTCTCACCTGGATTGTCCACGAGGAAGCGAATGGCAACCCAGCCGGCCGCCGGCACGCCGACGGTGTTGCGCTCGACGGGGTCGACGAGGTTGTACTTGGCCGGGTCGTTCACGGGGTCGAAGTTGCCGAACCCTTGGCCGACGACGAAGAAGTTGAAGCCGTGCAGGTGGAACGGGTGGCTCTCGGCGCCAAGGACGCTGGTGCCCTGCATCACCAGCTCGACCGACGCGCCGTACGGGAGCACGACCAGCCTCGTCCCGTTGGACACGTTGGTGTTGTTCGGCGGCGTCCCGGTGTAGTTGAACGGCGACAGCGGCATGGCCGGGAAGTTGGAGGCGTACACCCCGTTGGACCTGCCGGTGTAGTGCGACTGCAGCA…	NNNNNNNNNNNNNNNNNNNNNNNNNNNNNNNNNNNNNNNNNNNNNNTACTTTCCACTTACAAAAGCTACCGGCCCACGTCCTAACTAGGCCTGGTTTCTTTTCCTTTCAAACCACCAGCCCACAGCCCAAGAGGCGCAGGAGACTGAGAAGTAGTACTATACTTTTTTGCCATCCTCTCTCCCCCGCGCACGTGCGGCACCAGTGGCGTAGCTATGGGGTGCTAAAGGGTGCCAACACCGAAGAATGCTA	TGTCTGTTGGGAAAAAGAAAGGAGTCAGTACTGTGTGCACAACAAGACCAGACTAGTAGAGAAGCAGCCCGGAGGAGAAGTCGCTGCCAATGGTTTCACTTCACCGGGTCGGATCACCACGAAAACGCGAGCACGTACACGGTACGTCCACCGCGAAAGGACGGCACACACACACACTGCTCCCGTCCACACGGCCCACAACCACCACCACACACGACGCCGCGCGCGCATGGGGTCGACGTTTCAAATCAAATCAGNNNNNNNNNNNNNNNNNNNNNNNNNNNNNNNTCACCTCGCCTCGCCTCCACCCCGACCGATATGATATGATACATCGTACTGTACGTACCTCCCCTTACTACGTGTCCCCGGACCTCACCGTGCAACGTCGCACCTCCCCAC…	AAATTTGTTTGGGTTCATAGGTTTACGCACCAAGTACACTGTTCTTTCTGAAATAAAAGGACTGAAATGATCGAGTGCCCGGCCCGTTTGTGGTATACGGTGGTGATGTACTATTTTGCCAAAACAAGTATACAGTACCACGAAATTATGGAAGGGCAGCAGCAGCAGCCCGGGAGCCTCGGATGCTGTACCATGTATAGCTGGCATTGGAATCAGCCGTCATCGTGGTCCTTTGGATTCTTTGGACGGTGCAGATTGGATTTGATTGGTCGAGTATCCTGTTGACACTGGTCAATGCAGAGCACGCCAGTTCCAATTGCCAAAAGGTGGGCTTCCCACTTGTCATGCCCCCCCCGGTCCATCC
>Chr1:36188575-36189181	>Chr1:12372682-12372930	>Chr1:40372947-40373350	>Chr1:21699291-21699695
CGTTCAGATCCTTTGACCTGTCCACTACTTATACGTATCCATCAGTAACTAATTACACCTTGCAAGTAGATATCCAGTACTGTACTATCGAGTCATCTTCCCAAGTCAACTCCCCACTCACTTCAGCTACAGAAACAGTGTTTCCTGGGACCACGGCCAGTCCAGGCACGACCATATGGTCGGCGGCGAGTCAGAGGACAGCGCCGTAGCGGCGTCAGCGCGCGCCACGGACGACGAGGCCGAGGTCGAGCCGCCGCCGCCGCCATCGTCGCACGANNNNNNNNNNNNNNNNNNNNNNNNNNNNNNNNNNNNNNNNNNNNNNNNNNNNNNNNNNNNNNNNNNNNNNNNNNNNNTCCCATCGTCTTGTGGCCACTCTGGCCGTAGCCGGCCGGCGCCGTC…	NNNNNNNNNNNNNNNNNNNNNNNNNNNNNNNNNNNNNNNNNNNNTACTTTCCACTTACAAAAGCTACCGGCCCACGTCCTAACTAGGCCTGGTTTCTTTTCCTTTCAAACCACCAGCCCACAGCCCAAGAGGCGCAGGAGACTGAGAAGTAGTACTATACTTTTTTGCCATCCTCTCTCCCCCGCGCACGTGCGGCACCAGTGGCGTAGCTATGGGGTGCTAAAGGGTGCCAACACCGAAGAATGCTA	AGATTTATCGCTCATCATCACAATTAAGATATTTAAAAGGAGTGTAGATTTGCGAGTTTCTCCTCTCCAATGGCCTCAATCTCTTGACTCTGAATCTCCAATTTTTCTTGATAAGTATGGTGATCGCGAGGCTGCACGGTGAGACGTTGGCGTCATGAGCAGTAGCACTGCGATGCGACTTTGCTACGGTGACTACTCGCGCGTGTCTGCTAGTGGCGAGACACCGATCGATCCGCACGACAATCCTGCGCGTTTGTGCCTGAAAGCGATGCAAGTGATTGAGCTTGTTCACTGGATTTGAGCAACCAGCATGTGGCGCAAGGAGTGGTGCTTGCGTGTCAAAAGCGATCGGGAGATAGTTTAATTGGTCGTTTTCGATTGACGGGAGACCTTCGTTTC…	ATATGCTCGATTGGTTTGTCTGCATAATGTAGAAGGTTATTCAAAGAAGAGAATGGAAGACTATTCAGTGTTTGGGTATGTATCGCCTTTTTTCCACCGTCTTTTCATGTGCTAGGGAGAAGGACCACCTAATGTGATCTCGCTATTCATTTACTAGCAGCAATTGCTTTCTCACTACGTGTTGCCTCACGGATCAGTCCAGCTAGGGTACTGATTGTGACATATATAGGCTGCACACAATTTTCATATGCATCCAGCCCTAGCCCACGCAAGCCTACTATGGTACTGATCACCTTAGCTAGAAGATAGATATATCTGTTCAGTAGTGATCACCTTGAGATAAGTCTGCTTAGAATGTTACAGACTTACAGGTAGTAAAGACAAGGAATGGAACCTCAT…
>Chr1:36214795-36215123	>Chr1:12399794-12400188	>Chr1:40394615-40394773	>Chr1:21715249-21715624
ACAATCGAGGCATACGCTTGCCGACCTTTTACTGGACATGACAACGGCCAGAAGAACACGACGTCCCCTCACGCGAGGAAAGCAATGGTGGAGCGGTGGCCGGCGGATGAGGGCGGGACAAGGCACTGCCGGTTCTTGCCGCCGCTGGCTGCGGCGCAGGGCGCGAAGAAGGCGACCGCGGAGTCTGTGCGCTCGATGCGGAGCTCGGCGACGAGGCGCAGGTCACGGCCGTATCCGCGGTCGGCGAGGTGGGTGAGCACGGCGTCGGCGGCGGCGTCATCCGGGGCAGTGGAGAGGAGGAGAACGGGGAGAGGATGGGGAAGACGAA	CGATGGTAACAGTGATGGAAGGAGACTACGCACATCGGATGGGAGTGGCACGGAATGAAGAATTTTGCACTCCCGGTGGTAAAATCTGAAAGTGTTGCGAATTGGATGGCAAATCCTAAAATAAGTGTGAACTGGATGGCAAATACTGAAAATTTTCGCTAGCCGCCGTTGCTAGTGAGAAGCATACAAAGGCTATCACCATTTCAACGCTGCTGAATTATACTCACTTTGGTGGGACCGTCCGATTTCTTCCTCAGGCTTGGGATGCCCGAGAAGAATGCATTCCCAGATTTCCCCTATGGTCTTCCAAACGCTCAGGTAATCTTGGCCCACGGAATTTTCCCCTAAGGACCAGGATCCCATGAAAAACTAGATGAATACCCCGCCGTGTTGC	TCATGGATTTATTATTGCTGGACCACTGCAACTCTGAAGTTCAGACACTGTGACAACGACAACAACGAGGACGATGATGCATGGTCATTAACTGCCTGATACCAATATTCGCTNNNNNNNNNNNNNNNNNNNNNNNNNNNNNNNTGCCAGTAAAAGCT	NNNNNNCTAGGGGATGAAAATTAAACCAACCGAAGATTTCAGACATGATGGGTGGACAGAATTGTATTCCTGTTGTACCAGTTGTACTAGTGTTGAAGCCTTTACAACCAAGAACTCGTCAAAACGTAGTAATCTTGCGACGTCATGGTGCTTTTTACAAAGGCAGTCGCTAGTCGCAACTGGGAGTACTAACCTTTTTTCTCCATCAATTGTTGCTACCTTTGTCATAGCCAACCGGTTGATAAATTTAAAAGGCGAATTTCCTTTCACTTCACCCCCCTTCCACGAAAGCCAATTAAAACCAATAACACAATCCACGCACGCAATCAGACAGGTTCAGACACCGATTCTATCAGTCGAGCTCGAGCACCCAAT
>Chr1:36423635-36423907	>Chr1:12399811-12400221	>Chr1:40589611-40589968	>Chr1:22016617-22016979
GTATCTTGCTAAATACTTATATTTTAAGGATTAGGCGGCATCGGAGGCTTAGGCGTCGGGCAGTAGGAGAAAGCAACAGCCGGTGCTGTGATTTCGATCGGGCCTAACAGGTGCGAGCTGCGCGGACAGGGCCAACGCCATAATGAGGAGGATGACGACGTCAATGCAGCTGTTCTTGGCAGCGGTGCCCATGGCGCCGATGAGTGAGGAGCTATCGCCACCTCCCTTACCAGCGGTGAAGGGAGATAGGAAAATANNNNNNNNNNNNNNNN	GAAGGAGACTACGCACATCGGATGGGAGTGGCACGGAATGAAGAATTTTGCACTCCCGGTGGTAAAATCTGAAAGTGTTGCGAATTGGATGGCAAATCCTAAAATAAGTGTGAACTGGATGGCAAATACTGAAAATTTTCGCTAGCCGCCGTTGCTAGTGAGAAGCATACAAAGGCTATCACCATTTCAACGCTGCTGAATTATACTCACTTTGGTGGGACCGTCCGATTTCTTCCTCAGGCTTGGGATGCCCGAGAAGAATGCATTCCCAGATTTCCCCTATGGTCTTCCAAACGCTCAGGTAATCTTGGCCCACGGAATTTTCCCCTAAGGACCAGGATCCCATGAAAAACTAGATGAATACCCCGCCGTGTTGCTGTGGAAAATTAAGTTGCATAA…	GGGGTAAGGAGAAGCGTTGGTCGGCGGCGAGGGCGGCGGCGGCGAGGCCGGTGAGGTCGTGGTCCATGTAGTCGAAGACGAGGTAGAGGGAAGGTGCGGTGGCGAGGCGGGAGGTGACGAGGCCGCGGAGGCGGACGATGTTGGGGTGGTCGCCGAGGCGGCGGAGGAGGGCGATCTCCCGCGCCATGAACCGCGCGCTCTCCGCCTCGCCCACGCCATCCACCCTNNNNNNNNNNNNNNNNNNNNNNNNNNNNNNNNNNNNNNNNNNNNNNNNNNNNNNNNNNNNNNNNNNNNNNNNNNNNNNNNNNNNATTTGAATCTTTTCTCTATGAGCAAAATGCAGCAAGATTTGTATGGT	GGGTTCATCGGGTCCATATATAAGTGATAAAGTTAAATGTATTTGAAGGTAAAGGAGCCTGATCCGGGAGGAGGGGGGCAGAAGGAGGACGACTTTCGCTTGCATGTGATCTGGACAACGCGCTCCTCTGACATGCACGCAGTATATAGTAGTCCTGCGCGCAGAACGGCTGAGGTGTGTGTTGATCAGTTCAGTGGAGTACGTACGTTGTGCACAAGTCGCATGCACGAGCAAGCAAACGAACGTAAAACATAATGGTAGTATGGTACTACTACTAGCTATAGCTGACAGCGCTGCATGCTTCACACAGATGGAGTCATATAGATATAAGATGTTGCACATGTATANNNNNNNNNNNNNNN
>Chr1:36785269-36785561	>Chr1:12415549-12415858	>Chr1:40600858-40601251	>Chr1:22016635-22016999
NNNNNNNNNNNNNNNNNNNNNNNNNNNNNNNNNNNNNNNNNNNNNNNNNNNNNNNNNNNNNNNNNNNNNNNNNNNNNNNNNNNNNNNNNNNNNNNNNNNNNNNNNNNNNNNNNNNNNNNNNNNNNNNNNNNNNNNNNNNNNNNNNNNNNNNNNNNNNNNNNNNNNNNNNNNNNNNNNNNNNNNNNNNNNNNNNNNNNNNNNNNNNNNNNNNNNNNNNNNNNNNNNNNNNNNNNNNNNNNNNNNNNNNNNNNNNNNNNNNNNNNNNNNNNNNNNNNNNNNNNNNNNNNNNNNN	CGAGGATACAGACCGAATTAACTGTTGAGTAATTTTCATACTACAAGTAATCACATGCATCATCAAAACATTTTAATTAGATTAGAATAAGTTGCCGATGGTTTGTAAGCCAGTTTTCTGTAAATTGGTTTCTCAATCAAGAGCGGGCCGCGTTCCACTCACAGGTCACGTGCGCGGAGGCGCGCGTGAATGGGCTGGCGGGTGCCTTCTGGGCCGCGGCCGGATCTCGGGCCAAAATGAGGTCTCTTTCAAATTTTGCCCGAATTAATGTTTTCATATTTACGGAAATACATTTAATCAGTTTAAGCC	CAACCCAGCTGTGTTATGGATTGTAAGTGGCCAATTAAGCATCGGTCTATCTCATGGGTCTCCTTCCTCTACCTGCAGTACTCTAGCTACAGCTAACAGTAGTCCCTGTACTCTGTAGATATATAGCTTGTGGCGTTGTGCATCGTGTACTAACACTCTGCCATGTCCAAAGACGGCAGCCCGGCGGCGGCGGCTCAGCCTGATCAGCCGGCGGTAGCCGACGCTGCCGCCGTACCGTCGCCGCCGCCGACGACGACGGCGGAGGTGAAGCCCCTGACCATCTTCTACAACGGCAGCGTCGCCACGTTCCATCTCACGCAAGACAAGGTCTGGTCAGTTCATCTAATCTACCCTATATACCTAGCTCTAGCCTACCTATAGCTTAGCTATGGC	TATAAGTGATAAAGTTAAATGTATTTGAAGGTAAAGGAGCCTGATCCGGGAGGAGGGGGGCAGAAGGAGGACGACTTTCGCTTGCATGTGATCTGGACAACGCGCTCCTCTGACATGCACGCAGTATATAGTAGTCCTGCGCGCAGAACGGCTGAGGTGTGTGTTGATCAGTTCAGTGGAGTACGTACGTTGTGCACAAGTCGCATGCACGAGCAAGCAAACGAACGTAAAACATAATGGTAGTATGGTACTACTACTAGCTATAGCTGACAGCGCTGCATGCTTCACACAGATGGAGTCATATAGATATAAGATGTTGCACATGTATANNNNNNNNNNNNNNNNNNNNNNNNNNNNNNNNNNN
>Chr1:36838653-36839201	>Chr1:12495502-12495724	>Chr1:40626618-40627402	>Chr1:22016685-22016953
AGGATGGCGCGGTCGTCGAGGCCGTAGAGATGGACACGGAGCGCGGCGGTGGTGCNNNNNNNNNNNNNNNNNNNNNNNNNNNNNNNNNNNNNNNNNNNNNNNNNNNNNNNNNNNNNNNNNNNNNNNNNNNNNNNNNNNNNNNNNNNNNNNNNNNNNNNNCTTGATCTCGACCTCCATCACGGGGGGCAGGGAGGAGAGGGGAGGCTAGGGTTTGGGGTTGCAATTGGGATTGGTAGGGAGGCCGATGCGGTGGGACTTGGAGGGCGCGGCGCCGGGCGGTGGGTGGAGGAGGAGGTTGGAGTTGGAGGGCGGCGGGGTCGTGGTCGGAGTNNNNNNNNNNNNNNNNNNNNNNNNNNNNNNNNNNNNNNNNNNNNNNNNNNNNNNNNNNNNNNNNNNNNN…	NNNNNNNNNNNNNNNNNNNNNNNNNNNNNGGATATCAAATGAACTTATTCTAAAGGAAAATAAACCAGGCCTAGTTAGACTGTGGGCCGGTAGCTTGAAGTAAAAGAAAAGGGAGGACATCTGGGCTGTATTAGCGCTGTAGGTAAAGAAAGAGCCCATGTGCTGTATTTTCATGTTTGGACTCAGAATATTTGTACGAAATCTAGGGAGGTTGTTAGATAG	AAAGGTAGTAGGAGGAAGGAAGAAAGGAGGCTTTACATTTAACGGATTGGCTTGGTTTTCTTTTACTGATCATCATCAGTCTCTCATCTGATCTTCTGAAGAATGTGCTGTGCGCACAAACAAGCGAGGACAGCAGCAACTATGTATGGTGGGTGGGTGCATCTGACCTACCATGGCTTCAGGTCACCCACCGGGCCCTGGGTCCAGTTCAGCACCTTCTGCCCCGGGTCCAGGTACACGCTCTTCGGGTGTGGAAGCTTCCGTCCCAGCCCGTTGAGTATCTGGTGGAAGGCGTCACCTGGCTGGGCGGGCTGCGGGAACAGCATGGCCTGCTTCATCGACGGGTTCGCTAGCAGCCTCTGCTTCCGCAGGATCACATCCATTGGTATCGATGTCAGG…	AGGAGGGGGGCAGAAGGAGGACGACTTTCGCTTGCATGTGATCTGGACAACGCGCTCCTCTGACATGCACGCAGTATATAGTAGTCCTGCGCGCAGAACGGCTGAGGTGTGTGTTGATCAGTTCAGTGGAGTACGTACGTTGTGCACAAGTCGCATGCACGAGCAAGCAAACGAACGTAAAACATAATGGTAGTATGGTACTACTACTAGCTATAGCTGACAGCGCTGCATGCTTCACACAGATGGAGTCATATAGATATAAGATGTT
>Chr1:3687523-3688496	>Chr1:12511771-12512078	>Chr1:40748282-40748561	>Chr1:22398783-22399050
TGAAAAAAAAAAAATCCCGCGACTCCTGGCGGTGCTCGCTGTGAACGGCGTCGCGGCCCGCTGCAAGGCCCACGTACGATGGCCTGCCCGTCGGCGTACGCGTCGTGGTGACCACGCCACGCGCGGTCTTCATCAGCGCCAAGCGGATGGCGGCGGCGCGGCATGTGCGGGAAGGTGCCCGACCGCGTGTTGAACTCGACGCGCCGTGTGGCGGCCGGAAGCCGGCACCAGTGGACCGGGAGGAAGAGAGTCGGCGACACCATTACTAGCGCTGCGCCGCGGCGTTCCTCCGCGCCCGTTCGCGCTGCGGCCTCCTCGGGGCGCTGCACCTTGCCGGCCGCGGCAAACGGCCCCGCACGCACGAGTACACGACTACTGCCGCTTCCTGCTCGAGGGCCT…	ATTCAGCAATAGAAGTAAACCTGATCATAACTGTGATCAGATGCACGACAGCGGCGTCGTCGTCACTGACATGGATTGATAAGCAACTAGAGTCTTCCCTTTCGTTTGCCAACCCATGTGATTTTGGCCCCATAAATGCTGGGTCGGGTCGATGGGTCACTGGGTTGACCCAGCCCATGTGCATCCTAAGGCCTTATTTCTATTTAGTTTGGATGGAACTGAGGGAGATTGAATGAAAATAATTCCAGAAATGCTCAGGATCGGTCGATCGGAGGGAGGTTGAAAAATCGGTCGCTCTCTCTACCTC	GGATACAAATATACAGAACAGCATGATGGTATTTTGGTAACTATATACTACATGCATGCTGATATGGGCCTGTGACCTATTGCTTTTGTCTAGTACCAAATCAAAGAGATCCCAACCTTAGCTCAATGTGGTACTTTCGATTAGGTATAATGTTCCTTTCATGATCCCCCCTAATTGCCAACCTATATATGCGGCAACTCAGCACAAGAGAATACTAGCTACCTTGCAGTGCAAATTCAACAACTGCTCACTATTCACTATTGATCACTCGATCGCTGC	ATAAGAATACTAGCTCAGTTTTTAGATGGCCTACATATTTTTATCAAGTGGAATTCTACTAATTTTTTGTTAGGGTAACTACAGTTAGGATAGGGGTGCTATTTAACTGTGGGGGCTTAATTCCCTACAGTGGTCTTGGTAAAAAGGGATAGGAGTGCTAGAGTGTGCTACACTGCTACCTATCCACAATACAGATGCTTTGGTGCTTAACAAAAAGAAACTTAATGGTTGTCTAGGGCAACACTATCATAGGCTTGCACCAGAGTG
>Chr1:37148270-37149118	>Chr1:12564353-12564599	>Chr1:41125011-41125347	>Chr1:22760373-22760649
CAAGGACGTCATGTAGTACCTGCATGTTGTTGTATCTGTTGAAGGTTTTGTTACAGACATGGCAGATGAACTGCACCGGGCCGACGAGGATCTGCGCCGGCGTCGGGATCCAATACCGGCTGCTCATCGCCACGCCGCTCTCCGCCCCGACCCCGCCGAACATATCCCCCACGGCGGTGATGCTGCTCGACCCTTCCACCGACGCCACCGCCTCGCCGTACTGCTCTTCATCCCCCTCCACCTTGCAACCGCCATGCATAGGCTTCCANNNNNNNNNNNNNNNNNNNNNNNNNNNNNNNNNNNNNNNNNNNNNNNNNNNNNNNNNNATGGTGACCTCCTGAGCGCTAGATCCTGTAACCGGCAAGCCGATATTCAACTCCACGCCAGGCTCCACTACCC…	CCATGGCGAGCTGCAGCAAGTGGCTGGCCGGGCTGATGCTGCTGGCGGCGGCGCTGGCGTGCTCGCTGCCGGCGGCGAGCCGGGCGCAGCTGCAGGTGGGGTTCTACAACACGAGCTGCCCCACCGCCGAGGCGCTGGTCCGGCAGGCCGTCGTGGCCGCCGTCGCCAACAACTCCGGCCTCGCCGCCGGCCTCATCCGCCTCCATTTCCACGACTGCTTCGTCAGGGTTCGTCTCTCTCCAACTC	GAAAAACAAAATCTACATAATTGTGTAAATCGCCCTGTCCTCCCTGGGACTTGATTTCCTTCAAAGGTACTCAGGTTTTCGTCTACGGTGGTTGAGGTCTCACTCTCCAACCGACCACCGGCCATTCCAATTTCCTAGCTAGCACAGTAGCTCCAAGTCCTTTTCCAGCCAAACCGCTCCTAGAAAACGAGAGGTTTCCGGACGCTCTCACCGCCGGTGGCCATCACACTCGCTGACAAAACCGAAGGTTGGTACAGTGGCCGTAACGCTCTCGCTAATCACCATCCACTGCTCATGCTCTCTGCTCTTCTCTTTTCCCAGCATTGGGTGTTAGGT	NNNNNNNNNNNNNNNNNNNNNNNNNNNNNNNNNNNGGTAGTGAAGGCGCTGAGGAAACTGCACTGTCATGATCGCCGAATAGATGGCACTCATGGCAGCTAGATTCTGATCTCCATGTGCTGCTGCTGATGTACATACAAGACTGGATGGAAAATCTGTGCATAGCTCCATCGTCAATCAGCACTACCAGGTGAGATGTTGAAGGTGCTATTTGGTGTTTTAGGCTTAACTAAACGGCCACACAAGAACACAGATTTTGTAACCTCCTGGTTCTAC
>Chr1:37530045-37530278	>Chr1:12696825-12697315	>Chr1:41340024-41340511	>Chr1:22963906-22964146
AGGCAGGCATCGCTACATGCATACCATCATGGCCAAAGGCGAGGATGGAGCTCGGCCTTCTCCTGGCGCCTAGCCCAAGGGCTTCGACCTCTATGGCTGGGCGTACAGTGAGGGACTCCATCGGCACCACGGTGAGGATACTCTTTGGCGGGTGTGCTCGTTGGCGCCATCGCCGCCGCTGCCGGCACTGAACGTGAGCAGGCAGATCATCGGGACGCTGACCGACTTGACGC	NNNNNNNNNNNNNNNTATACCTCATCCAGAGGCTCAATCCATCTCAACTAGCGATGTGGTATTATTAAACCCATAAGAAGAGGTCATCAGCCTTGGGCTTAACCAGCCCACGAACGGCCCAACGATGGCCTACATGCTGGCACGGGAATACGGCCCATTACTACTCTCTGTCACTGACATATAGGACAACTCAGGGTTTTTATTTTTATTGTTTTCTTTTGGCAAGAAAGGGTAAGGTCAGATTTTGACATGTGTGTAGTGTACTTGTGTCGAGATCGATGAGTAGTTTTCCTGGTAAGAAGTAGCAGCTGACGTTGCATCGAGTTTCTGAACTTACCCGTGATGCTCACGAACAAAAAGATTCAGAGATACATGAAGCCGACTAGCTCTGTGCTCCTG…	GAAAGTTTAAACCACTTTCCCTGCAATTAAAGTTGACGTATGAGAGCTTCTACTACTGCTATCCAACCTCTTGCACGGTGGTAGAGCTAGCTAGCCATGCAGTACTGCTACTTCTATACCGAACTTATACACAGTACAGTACTAGTAGTACTACTACGTACTACTGCAGTATTCTATAGAATAAAGAGCTAGCTCGTAGAAGGAACAAAGGCTTACCAACTACTTGCCCCCATGCCGAAAGGGACGCCGCGTATGCGTACAAAACATATGTGTACACGTGATGACGATGTGGCTCGATCGATCTGTACGCGCATACATATACACACTTACACAGTCTCATGCATAATGGAGTATAGAGAAACTAGCTTATATATATGTTCCAAATTAACTACAATGTCG…	GAACAGGGGGAATGAAGACCACACACGGTTCGTTCGCCCTCCCTCCTCGGGCAAATCATCTTATCCCAGTCAAACGGGTGATCGAAATTTATTGCCGTCGTGAGTGCGAATCGCATTTGCATTGCATCTACATCGCGTTCTCTTCTCAGCCACGTCGTGTTGCTGTTGCTGGGTGACGACGCCGGAATGCCGAATTAATGGCGAGATATTAGTAGGGCTGTGGCTGGGGATTTGCAGCAC
>Chr1:37661727-37663042	>Chr1:12696837-12697168	>Chr1:41593075-41593340	>Chr1:23025632-23026279
TGAGAGGAGAGATTTTTTTTTTGTTTGTTTGTTTACCGTCCGACCTCGCTCTAGCCGTCGACCACCACGCCGTCGACAGGGACGATCTCGCCGGCCCTGACCGCGACGACGTCGCCCACGCGGACGTCGCGCACGCTGACGACATCGCCCGTCGTCGCGAGGACCGCCTTCGCAGGTAGCATGCCCATCAACGACGACATCTCGGCACTCGCCTGCAACCTCGCAACGTGAGTGTTCGTCCAGGTTTGTGTAAGATCGCCATGGATTTGGTGAAGAAGACGATAACATTGACATGAACCTTTGTGCATGCCAGTGTCTCGAGCCATTCTGCGGTGGTGAAGAGGAAGACGATGGCGCGGCAGAGCGCGCCGGCGCCGGCGATGAGCATGAGGACGTTGA…	NNNTATACCTCATCCAGAGGCTCAATCCATCTCAACTAGCGATGTGGTATTATTAAACCCATAAGAAGAGGTCATCAGCCTTGGGCTTAACCAGCCCACGAACGGCCCAACGATGGCCTACATGCTGGCACGGGAATACGGCCCATTACTACTCTCTGTCACTGACATATAGGACAACTCAGGGTTTTTATTTTTATTGTTTTCTTTTGGCAAGAAAGGGTAAGGTCAGATTTTGACATGTGTGTAGTGTACTTGTGTCGAGATCGATGAGTAGTTTTCCTGGTAAGAAGTAGCAGCTGACGTTGCATCGAGTTTCTGAACTTACCCGTGA	GGACGTTGTCACGCACCCAGTCGGCGGCGGCGGAGGGGTTGTTGGCGAGGTTGGCCACCGCGCTGCTGCCGCCGACGTCGATGATGACGGCGACGCCGCTGCCGCGAAGCGCGTCGAGGGCCTGCTGGTCCGGGCTGTAGATGCGCATAGCACCGATACCATTGGACTTGTACAGCTGCACGACCTCGCTCTGCGACGGGAGGTTGTCGCCGTTCATGCCGTAGCAAACACCGTGGACACCTGCAAAAACATAGGAGTGCATGTT	GCATACATGAAAGCAAGAGGAGGATTGAGGATGCACCTTTGCCCATGGGTGGTGCCGGGTGGTCGGCGTCCTCGTCGCGCGGATCGTGGCAGCCTAGGTCCGTCGTTGGGGATTCAGACAAGGGGGGATCGTCCGTGCAAGGGATGGGCTGGGAATCCCGAGAGCCACAACTAGGAGGATCCTTCTTCTCCGGCGACGAAGCCATCACCACGGTTGGGCTGGTGGCGCTGCTGCTCTCAGCAACCCTGTCCCTGTGCGATATGGAGACGATGATGGGCTTCTTTGGCACACAGCTCGCAACTCATCTTGAAAGAAAAATGGGAGGCGCAACCACAGATCCGTCATCCAAATCCATGGATTTACCTTCTCGATGCGGTGGGATGCAGGGGACGCCGATGC…
>Chr1:37783480-37783814	>Chr1:12697758-12698160	>Chr1:41673239-41673436	>Chr1:23025946-23026275
CTGCTAGCACACCCTACTCACTCTAGTTCCTGATAGCAATCTCTTCAAAGTTCCAGTCCCTGACAAGATCCCTTGAAACAGCACGGCTTCGTTGAAGTCGAGGAGCGCCTTCAGTGCCTTGGCCAGCAGCCATTAGAGGAAAAGGTGTCACCTTCGACGTCCCTACAGTGTTAGCGGTTCCAGCAGGCATTACTCGCCGTGTTAGGCAGGCAACAACAGCTCCACACCTGTTCTCCTCCTCCGAACTTGAGACCGAATAGCTCCTAAACGAGTGCGAGGGGCTGCTCATGCCATGGCATACTAGACAAGCTAGACTCATGGTTATGATGCAGCT	CGGCTAACTAACGCAGCAAAAGTGATTAGGATTTGATCACGGGCTGTCATAGACAAATGGCTTTGCTTTTAGTTAGTGCAAGGACACCATCTCTGTGTTTGTATAATACGGAGATTCAGAAAGAGATGGGAGTTCGTGTGCAATATTCTCTCTTGTTTGATCAGGGGAGTGTACCCGTCTTCTGTCGCGTCCGGCGGCAGCGGATGGACGGCGAAAGGTAGAGGTGATCACATGCGTGCATTCCATTCGCGGCTGGTAATTTCCTGCCCTGTTCTCTTCTTTTCTCTTGACGTTTTACTGCAAGGCTTTTCCTGCAAACAGAAAGAAGCTCGTTTTTACAGCTGTATGCTTCTCGGAAAATAGGACTTAGCCATATTGGTTTCTTGTGTAGGTTCACTG…	CCGCGCCCTCTCGGTGCCGCGCCTCCCCGCCGTCGCGACCGCCTCGTCACGACTCCCTCTGCGTCGCCAACGCCGCTCCTCCCTCGCCGGTGAGCTCCCCACCGTATTCCTCCTCCTGCCGCACAATGCACCGCGCGCCTCGCCGTTGCTCTGTTTCAGCCGCCGCGCGCAGTCGCGCGCCGTCGTCGGGCCCCAGC	AAAATGGGAGGCGCAACCACAGATCCGTCATCCAAATCCATGGATTTACCTTCTCGATGCGGTGGGATGCAGGGGACGCCGATGCGGCAACTTCGTTCCACTGGCCCGGAGAAGTCGCGGCGCCGGTCAGGGAACTGCTGGCGGAGGGCGGCGGCCTGGAACCCTAAATCACCTCCACCTCGCTGGGGAGTACTAGGCATGTAGGCAATGGGCAGGCCTGGTAATGGGCCCCGGCCCAACGCTCAGTCCCACATCCAGCCCATCGACTAGGTCTATTGCCCAACTCCCAAGCTAAATGCAACCAGGTCTATTCCTACTCCTCCTGGCTT
>Chr1:37795723-37796557	>Chr1:12697758-12698176	>Chr1:41935400-41935910	>Chr1:23030034-23030425
GGTGTTCGTCATGGGTATGCTTAAATCTTCCTTGTTTTTTAGTGATTTGAGCGATTGGATGAATGTGTCGATGATGATCTTGTGTTTGTGTTGGTGCGTGCAGCCATGGAGATCGCGGAGAGGTTCGCGTACAAGGGCGTGGCGGCGAACCTGATCACGTACCTGACCGGGCCGCTGGGGCAGCCGATGGCGCGCGCCGCCGCGTCCATCGACGCGTGGAAGGGCGTCTCCCAGATGCTGCCGCTGCCGCTCGCCTGCGTCGCCGACGCCTGGCTCGGCCGCTACCGCGCCATCGTCCTCGCCTCCGTCATCTTCGTCCTGGTCGGTGCAATCTCCTTCGGTTCTTCTTCCCAACCATGGCGCGTACACTGAGAATTAATTGTTTCCATGGATGCAGAG…	CGGCTAACTAACGCAGCAAAAGTGATTAGGATTTGATCACGGGCTGTCATAGACAAATGGCTTTGCTTTTAGTTAGTGCAAGGACACCATCTCTGTGTTTGTATAATACGGAGATTCAGAAAGAGATGGGAGTTCGTGTGCAATATTCTCTCTTGTTTGATCAGGGGAGTGTACCCGTCTTCTGTCGCGTCCGGCGGCAGCGGATGGACGGCGAAAGGTAGAGGTGATCACATGCGTGCATTCCATTCGCGGCTGGTAATTTCCTGCCCTGTTCTCTTCTTTTCTCTTGACGTTTTACTGCAAGGCTTTTCCTGCAAACAGAAAGAAGCTCGTTTTTACAGCTGTATGCTTCTCGGAAAATAGGACTTAGCCATATTGGTTTCTTGTGTAGGTTCACTG…	AAAGAATTGCCAATCTCTTTCTAGCTAGACTTCTTTTTTTCTTGTGGTCTCCTCCTTAATTTGGCTACGTACGCATACATACGTAGTGGTGTATCCATGCATCCTGACGGACGTAAGACTGCCTAATTCCGGGAGCTTAGCCTAAATCTAAGTACGTGCTATAGCATCCATCATTATCAAAGTGACGATTACTATAGTACGTATCGTACCATAGTTATATTGCAGAGAGAAAACGAACCTAATTAATTAATCAGAACATACACACACACACGCCATCAATTTTCACTTAGAATTTGCAGACCAACGAACCGACCATGCAGCACAAGTCGGTATCAGATTAGCTGAGCTCACGTTGGAGCCAAGGGGAAAAAATGGGCCAGAAATCGCCATCGGTCAGGC…	CGGGTTCGGGGGTGTTCACAAGCTCTTCCCCATGGGGCCCCGAGCATAGCATGTGTACAGCCCACAGGCAACAAAAGCCCAGCTAGCCCAACATCGAATGTCCATATATGACACAGTGAGAACACTTAACATGCCATGGGCTGATGGGTTTTGTCTCTAGCTAGAGCTAGTCCAGCTCGTATATGTCTGCTCACACAGGACGGTGGAGTGGTCGAGTGGATAAGGATTCCACATCGACGACGACGACTCAGATCCAATCGAAGCAGCGAGACGACGACGCCTCTACGCTGCGCTGCGCAGATCAGCCATGCTCCGCCGACCGCCGGTGATCAGGTGATGCCTCTCGAATCAACCACGCTGGGCAACGCCGCGTGGATCAACCAGCTCTGTG
>Chr1:37860889-37861254	>Chr1:12854544-12854998	>Chr1:41951000-41951320	>Chr1:23030035-23030392
NNNNNNNNNNNNNNNNNNNNNNNNNNNNNNNNNNNNNNNNNNNNNNNNNNNNNNNNNNNNNNNNNNNNNNNNNNNNNNNNNNNNNNNNNNNNNNNNNNNNNNNNNNNNNNNNNNNNNNNNNNNNNNNNNNNNNNNNNNNNNNNNNNNNNNNNNNNNNNNNNNNNNNNNNNNNNNNNNNNNNNNNNNNNNNNNNNNNNNNNNNNNNNNNNNNNNNNNNNNNNNNNNNNNNNNNNNNNNNNNNNNNNNNNNNNNNNNNNNNNNNNNNNNNNNNNNNNNNNNNNNNNNNNNNNNNNNNNNNNNNNNNNNNNNNNNNNNNNNNNNNNNNNNNNNNNNNNNNNNNNNNNNNNNNNNNNNNNNNNNNNNNN	TCGCATGAAAAAAAAAAAACTCTCTCGGCAACATTTCATTTGTGCTATTCCCCGACGGCGACTGGCCCGCGGTTGTCATCCAAGTCCGCCGGCGTTATCGCCTCCCGCCCGCCCGCGTCGAGCCGCGTCGGACGTTATCCGTGTGAGCCACGGAGAGGAACCCATCCTCAGCTTCTCCTCTTCCCCAACGGTTGACGGGTCGTTGTCGGGATATATGAATAAATATATGTAATTGTTTTTTTAGGGTATTTTTCATGCCACATAATTTGGCACGCGAAATCATTTTCCGCACGCGGCGACGACGGAGTAACCAGTAGGGGTTGAGTCTGGAACGTGGTCTCGTTTTCGCTCGGTGTCCCTTTTGTGAGCCCTTTTGTGCCGATCGAGTCGCTTTTCTTG…	ATGTTGAAGATTTGGCCGTTCAGATATGAACAAAAGAGTGGAATAGCATTGTGATTTGATGGCAGAAAGGGGCGAGAGAAAAGTCCGGGGATTCCCCTCACAACAGCTCTCTCCGTTGATGCTGTTGTAGTACTAGTAGTAATGCAACGGGGGCAATGAATGCATGGAGTTTTCATGCATAGATTGCATATCTTGGTGACAAGGATGTAAAGCATAGGAAAGGTTCCTCTCAATGCCAATGTAGTGGTGGGTCAAGATCTCACAAAATCTTTCAGACACACCAAAAAAAGATTCATTGCAAAAAAATGGATTTTTTTTTG	GGGTTCGGGGGTGTTCACAAGCTCTTCCCCATGGGGCCCCGAGCATAGCATGTGTACAGCCCACAGGCAACAAAAGCCCAGCTAGCCCAACATCGAATGTCCATATATGACACAGTGAGAACACTTAACATGCCATGGGCTGATGGGTTTTGTCTCTAGCTAGAGCTAGTCCAGCTCGTATATGTCTGCTCACACAGGACGGTGGAGTGGTCGAGTGGATAAGGATTCCACATCGACGACGACGACTCAGATCCAATCGAAGCAGCGAGACGACGACGCCTCTACGCTGCGCTGCGCAGATCAGCCATGCTCCGCCGACCGCCGGTGATCAGGTGATGCCTCTCGAATCAACCACGC
>Chr1:37866438-37866936	>Chr1:12854567-12854991	>Chr1:41964529-41964806	>Chr1:2311998-2312305
GGCTCCGGCACGGTGGGGAGCACCGGGTAATTCCGCGAGAAGCAGGCGTCGCAGAGCTCATGCGCCTCGTCGCCATAGATGGTGTGGAGCTTGTCGAGCGAGAGGAACGCGAGGGAGTCGCAGCCGATCGCCCTGCGGACTCCCTCGAGGTCCATCCTGTTTGATATCAGCTCGCCCTCGCTGGGCGTGTCGATGCCGTAGAGGCAGGAGCCGATGACCGGCGGGCTGGCGATCCGCATGTGCACCTCGCGCGCGCCGGCGTCGCGGAGCAGGCGCACGATCTTGCTCGAGGTGGTGCCGCGGACGAGCGAGTCGTCGACCACCACCACGCTCTTGCCCCTGATGACGCCGTGCACGGGCGCGAGCTTGAGCTTGACGGCGAGGTCGCGGATCGCCTGC…	CTCGGCAACATTTCATTTGTGCTATTCCCCGACGGCGACTGGCCCGCGGTTGTCATCCAAGTCCGCCGGCGTTATCGCCTCCCGCCCGCCCGCGTCGAGCCGCGTCGGACGTTATCCGTGTGAGCCACGGAGAGGAACCCATCCTCAGCTTCTCCTCTTCCCCAACGGTTGACGGGTCGTTGTCGGGATATATGAATAAATATATGTAATTGTTTTTTTAGGGTATTTTTCATGCCACATAATTTGGCACGCGAAATCATTTTCCGCACGCGGCGACGACGGAGTAACCAGTAGGGGTTGAGTCTGGAACGTGGTCTCGTTTTCGCTCGGTGTCCCTTTTGTGAGCCCTTTTGTGCCGATCGAGTCGCTTTTCTTGTCTCCCGGCCACATGGTTTACCA…	AGAGAGAGGAGAGAGAGAAGTTCGAACAGAGCAGGTCACGTGGAGCGCCATGTCCACCCGGAGCGCCTTCCTCGCCGCCGGCGTTGCCATCGCCGCCGCCATCTTCCTCCTCCGCCCTGCTTCCGACCTGTCGAGTACGCGCGCTACTCATCTCTGCTACTCGCTTCCACTCTTACACGAACGCATCTGTCACGGTGAACTGAACTAATTTGTTTCTGCATCTGCGCTCCTCAGGGGATTTGGGGGAAGCCGTCGCTGACATGATACTGGCCAATGC	CAATCTGAAAAACAAAGATTTGCCTCACCTAAAAGGACGGCCGTTTTCAGATGTTATTTTTTTCTGCAAGATTGGCCGTCTCACCTCACATGCATGAGCTGCACCAGAAAGAACACAAAATACGTCGCTGCCGTCTCTCGTTCAGCACATGGATTGCAGCACGCATGAGCTACGAACCTCGTGAGCATTTCTCCCCTTTCTTCCCCCAATGATTGAAGAGTACACGCCACAGCAAGATCGCCGCCCAAAATTTGGTTCAGAGATTTTTCTTTTTTTCTTTTTCTTGGTTTCTTTCTAATTACTTTCT
>Chr1:37949377-37950529	>Chr1:12855011-12855396	>Chr1:4350313-4350715	>Chr1:23186694-23187257
GGACTTGCCTGACCCGGAGAAGAAGGCGCTCGATGAGTTCAAGCAGCTGATCGCCGCCGCCCTCGCCGCCTGTGAGTTCAATCTGCCTCCCCCTCCGCCGCCTCCCAAGGCGAAGGTTGAAGCCGCCGTTGAGGAGACCAAGGCGGAGGAGACCAAGGCCGAGGAGGAACCCAAGGCTGAGGAGCCGGCCAAGGAGGAGGAGCCCAANNNNNNNNNNNNNNNNNNNNNNNNNNNNNNNNNNNNNNNNNNNNNNNNNNNNNNNNNNNNNNNNNNNNNNNNNNNNNNNNNNNNNNNNNNNNNNNNNNNNNNNNNNNNNNNNNNCGACGAGCCGGCCAAGGAGGAGTCCAAAGCTGAGGCGGCGCCGGCTGAGGAAGCCAAGCCGGCCGAGCCGGAGCCGGA…	GTGTAGATAGCAACAAATACAATTTCGTCAAATGTAGAGATAAAATTTGCCAAATGTTTTTTTCCAGGAGTTTTTATTTGGTACGAATTTTGCTTCGTGGGAGGGGCGTACACGTGGTGGTAGGTGGATGGCTGGGAGAAAACTACTGGACATAAACAAAAAAGGCCAAGTAGGATCAAACAGACTAGTGGGTCACAGGAGGATAGGAGCCATCAGTGCCACCTAAGGAAAAGGTGTCCCAAATGTCGGCCACGTCATCCAAGAACTCTTATCCACTTGAAATTTCACTCCTTTTTTGTCATCTTAGCTTGTGGTCTGGTTTGGTGTGGACCAGCTGGTCAGTGAAGTCCATTTCATGGAGCTCTAAAAACTCATGAATTTTCAA	CATAGAGGTAGATTAGGAGGTTTCATAAATTAAACTGCACAAAAAAATGCTTTGCTAATTCAGTATCATAAAATTATCCGATAGTACCAATTAAGATTACAAATTACTAAGATAGTTTGCTTTTCTTCTGTTGCGACAGTTGTTGTCTACACATGGGATGAGTGGACGTTAGTGGGACTGTTAGATGGTGCAATGAGCATTCAACCTACTAAGTTAGGATGCACGTCATTCTCTACATGGGAGCTCAGTTGGTCCTACGTGAAATGGACTAGTCGATCGATCAATTTCATTCTTGAACAGAATGAAACAAATGTAGCGCAATCTGACCCAATCTAGCTATTCTGGAGTGATCTAATCATCTACCTGAAGCAAAATATCATTTGTTGGTGGTTAGTTGGA…	GTCGGATCGATCCGGCGAGCTCGCCCCCATCACTCAAATCGAATGGAATCGAAGGGTTTCCGATTCCGCGCCGACGGGGGGGAATCGGAGGGGATTGGGGGGTTACCTGCTGGAGGGATTCGAGGACGCGGTCCATGTATGTGATCTGGCAGTCGTAGGCGTCGTAGGGGAAGTCGACGTCGACGCCGCGGATCCTGTACACCGGCATTGCGGCGGCGGCGGCCGCCGGAGGCGGAGGGGGAGGGGACGGAGTGGGCGGGAAATCGGGGATTTTNNNNNNNNNNNNNNNNNNNNNAAGCTTGCGAGGGAAGAAGAGGAGGCGGCGCCCTGAAAAGAAAACGGAAAAGAGAGAGAAGGGGTTTTGGAGTGGGAGAGGGGGGAGAGTGAGGCGTGTGAACG…
>Chr1:37991358-37991923	>Chr1:12855080-12855436	>Chr1:4738350-4739014	>Chr1:23604386-23604615
GGACGGCACATGGAGGTGTAGGGTTCGAGGAGGAAGGAGGGTATTGCGCTTACCCGATCATGTTGATCTTGACGTTGGGCTTGAAGGGGATGGAGGAGATGAGCTCGGAGTCCTTGCACTCGTTGAGCTTGAACTTGGGGTAGAGCAGCTTCTGCCGTTTAGGGAGAACCCCCGTGACCTCGCAGATGCGCCGCTTCAGCTCCCCCAGCGTGTCGTCCCCGACCACCCGCACCGTGTAGTCGTTCCCTTTCCACTTCGCCACCAGCGTCATCTCCTCCGGTGGCGCTGCCTCCGCCACGGCGGCAATCGCCTCCGGGTCCAGCGGCGGGACCGCCGCCGCCGAGGACGAGGACGCCTCCGCCATCGGCTTGGGGTCTGAAGAAACAAGTGGAGGTTTTG…	GTTTTTATTTGGTACGAATTTTGCTTCGTGGGAGGGGCGTACACGTGGTGGTAGGTGGATGGCTGGGAGAAAACTACTGGACATAAACAAAAAAGGCCAAGTAGGATCAAACAGACTAGTGGGTCACAGGAGGATAGGAGCCATCAGTGCCACCTAAGGAAAAGGTGTCCCAAATGTCGGCCACGTCATCCAAGAACTCTTATCCACTTGAAATTTCACTCCTTTTTTGTCATCTTAGCTTGTGGTCTGGTTTGGTGTGGACCAGCTGGTCAGTGAAGTCCATTTCATGGAGCTCTAAAAACTCATGAATTTTCAAATTTAGATTCTAACTAGCCTTTCAAAATAAATTTAGATTA	NNNNNNNNNNATCCATAATCGGAGGAGATGGGGCATCCCCACCCTTACGCGCCGGCGGAGCTTCACCTACCGGGCTTCGTGCCTCTGCAACTGTCTGCCCTACCTTGCCACCTCCATCTTCGTCCTCCTCGCCGTCTGGCTCATCTCCGGTACGCTGTTTATTCCCCTTCTTCCCTCCTCATTCTGCAACCGTCCCCAAATCCAATTTCTCTCTGGAATTCAGAGTATATCTTTGATTTGCTTCGGAGTACCAAGACCGGCTTGCCGATTTCCCATCTGCTTTGGGGCAGATAGCTTTCGAGTGGGATGTGGTGGATGTGTGGATATTTCTGGTGTCTGCGTCTGCTTTTGGATGGTTGGTCGGTTGGTCCGGTCCCCGTTTGTGGTTGTGGCCGGGAT…	NNNNNNNNNNNNNNNNNNNNNNNNNNNNNNNNNNNNNNNNNNNNNNNNNNNNNNNNNNNNNNNNNNNNNNNNNNNNNNNNNNNNNNNNNNNNNNNNNNNNNNNNNNNNNNNNNNNNNNNNNNNNNNNNNNNNNNNNNNNNNNNNNNNNNNNNNNNNNNNNNNNNNNNNNNNNNNNNNNNNNNNNNNNNNNNNNNNNNNNNNNNNNNNNNNNNNNNNNNNNNNNNNNNNN
>Chr1:38013607-38014286	>Chr1:12855106-12855366	>Chr1:4738580-4738944	>Chr1:23912854-23913274
AATGATGGCGTCGCGCTGTTGTTCGGCATTGTGTTTGTGTCGTGCTCGTGCACCTGGCTGGGGATCTGCCGGCCGTAGAACGGCGAGTCGTCGGACACGTTGAGCACCATCCCGGGCGGCGCGTGGACGTAGATGGAGAAGAGGCCCTCGTGTCCACGGAAGAATCGCTCCCAGAGCGGCGCCAGCGGCAGGACGCCGCGGCCGGCGAGGAACATGAAGGCCACCTTGGGCACGCGCTGGAACGGGTACGCGCCACCGGACGACGCCGGCGCCATCGTAGCGCGCCAGAACAGCTGCTCGTCCGTCATATCGTGCATGAGCCGCGTCGGAGCCACGAACTCCGAGAAGCTACCGCCGCCGCCGCCGCGGTAGCGGTACACGGTGGTGCTCGGGAAAAGA…	CGTGGGAGGGGCGTACACGTGGTGGTAGGTGGATGGCTGGGAGAAAACTACTGGACATAAACAAAAAAGGCCAAGTAGGATCAAACAGACTAGTGGGTCACAGGAGGATAGGAGCCATCAGTGCCACCTAAGGAAAAGGTGTCCCAAATGTCGGCCACGTCATCCAAGAACTCTTATCCACTTGAAATTTCACTCCTTTTTTGTCATCTTAGCTTGTGGTCTGGTTTGGTGTGGACCAGCTGGTCAGTGAAGTCCATTTC	CTTTGATTTGCTTCGGAGTACCAAGACCGGCTTGCCGATTTCCCATCTGCTTTGGGGCAGATAGCTTTCGAGTGGGATGTGGTGGATGTGTGGATATTTCTGGTGTCTGCGTCTGCTTTTGGATGGTTGGTCGGTTGGTCCGGTCCCCGTTTGTGGTTGTGGCCGGGATGCGTCGTGAACGCGTGGCGGCGTCTCATGCCAGGAACCGGGCGAAATGCGTAGCGTCACGGTGCCCTGAGGCGTCGAGATCTGAGTAGGAATCTGGTTTTCTTTTGGATCAATAATTTCCTGTTGCACTACTGAGCTTGTGGTGTGCGAGAGAGTAAACGCCAAGGATGGCATGTTGCAACTGGCTAGTATATAC	ATCATCACCTGCATAGATTAGCTAGCCTCGTCGACATCGAGTGAGAGTGAGTAGTCGGCGGCGGTGCGGCGCCGCCCCCTGCTGCCGATGAGGCGCGTCAGCGTCGTGATCTCATGAAGGTGCATGCAGAAAGGTGGCAAGGCAGGGCACTGGAACAAAGTATTTCTGTTTATTTTCTTGTCTTGTTTCGATGGGATGGGCTCTGCAGCGAGAACTGTCTATACTGTTCCGAGTGTACCGTGACAATGTGATATCACGGGACTGTTTGCCTTTGTACAGTTTCATGATAAACAATCTGAAGTAGTAGTAATGAACTAGTGACAATGATGATGATGATCGTCGTTGTTCCGTTCTGTTAGGATGATGGGACGATCCCTTTGGTGTGAAACTGCACTCGTG…
>Chr1:38099073-38099602	>Chr1:12887884-12888253	>Chr1:4738582-4738966	>Chr1:24204210-24204508
CCTTGAAGATCCGCCCTTTCTTCTTCGTGATCTTCTCCTTCTTTCCCGTCGCATGATCCTGCTCTTCCCTCCGTTTTTGCTCCCCATCCTGGAACGCCGCCTGCTCCTGATGCTCGCCAGCCGCGTCGTCGCCGTCCATGTCGTCGTGGATCCTCCAGTACCCATCCGCGAAGCTGGACGGCTGCCTCCTCATGGAGAACGCCCTCCGCACCACGGCCTGCAGGCCACCGCCGTTGCCACCGGCCGTCGACCTGCTCCTCTCCACGGGCCTGAACCTCTGGGAGGCTGACGAGAAGTTCCTCACCAGCGTCGCCGCCCCGACGGCCACGCCTTCCCATTTGGTCTCGGCCTCCACGGCGCCGCTGGCCACCGGAGGCGACGAGGTGAGGTTGCAGTATC…	GCTGTCAATTTATGGTGTATTAGCTAGATAGGTCCGCTCTATTGCCGTCCTCAGCTAGTTTTAGCCGATCTCATATTTGTTTAAGCAGCCGGACTGCCGAGCATATATGCATAATATATTTTCTGACGGCTGGGGTTCATGCACTGCCATGCATCTGGTCGACGAGTCCATGGCATGCATGAATCATGGCATCTGGTCGATGAGTCCATGGCATGCATGAATGTGTGAGTAATATATTGGTGCTTCCAGATGACACGGCAGGGGAAAGGGAGAAGAGAACATACTACTGTATATATTATGCATTCACTATTTGTACCCAAAAAGAGAAACCCTGTCCTCACTGTTAGCCTGTCCAAGCTTATGCTGGTT	TTGATTTGCTTCGGAGTACCAAGACCGGCTTGCCGATTTCCCATCTGCTTTGGGGCAGATAGCTTTCGAGTGGGATGTGGTGGATGTGTGGATATTTCTGGTGTCTGCGTCTGCTTTTGGATGGTTGGTCGGTTGGTCCGGTCCCCGTTTGTGGTTGTGGCCGGGATGCGTCGTGAACGCGTGGCGGCGTCTCATGCCAGGAACCGGGCGAAATGCGTAGCGTCACGGTGCCCTGAGGCGTCGAGATCTGAGTAGGAATCTGGTTTTCTTTTGGATCAATAATTTCCTGTTGCACTACTGAGCTTGTGGTGTGCGAGAGAGTAAACGCCAAGGATGGCATGTTGCAACTGGCTAGTATATACTCCATGTAATGTAAATACTTGC	NNNNNNNNNNNNNNNNNNNNNNNNNNNNNNNNNNNNNNNNNNNNNNNNNNNNNNNNNNNNNNNNNNNNNNNNNNNNNNNNNNNNNNNNNNNNNNNNNNNNNNNNNNNNNNNNNNNNNNNNNNNNNNNNNNNNNNNNNNNNNNNNNNNNNNNNNNNNNNNNNNNNNNNNNNNNNNNNNNNNNNNNNNNNNNNNNNNNNNNNNNNNNNNNNNNNNNNNNNNNNNNNNNNNNNNNNNNNNNNNNNNNNNNNNNNNNNNNNNNNNNNNNNNNNNNNNNNNNNNNNNNNNNNNNNNNNNNNNN
>Chr1:38133620-38134883	>Chr1:12887914-12888274	>Chr1:5046696-5047252	>Chr1:24216766-24217058
GGGGCTTGTACTAGTAGTAGTAGCTTGTAACACGACAGCCAAATTACACCAGCAACTAGTACGAGTACAGCAACAAAAGTAGTAGGAGTAGTACTACATGCATAATCTCATCGGCTGCATGCGTCCATCCGGGTTCAGAGCTGCGTTTGGAAGATGGTGACGTGGCGCAGGCGCTGCGCCATGTCGGCCACCGAGCCCACCGCCGCGAGCAGCGACACGACGAGCGCGCCGACGTTGAGCGCCTGCAGCGCCACCCACTTCCGGCTGCCTCTCTGCACCTTCGCCTGCGCCATGTACATGGTCACCGGGAAGTACACCGTGAGCGGCCAGAACGCGACGGCGCCGAGCAGCCCGAGCACGGCGTTGAAGAACGGCAGCACCAGCGACACCACCGTCGTC…	GGTCCGCTCTATTGCCGTCCTCAGCTAGTTTTAGCCGATCTCATATTTGTTTAAGCAGCCGGACTGCCGAGCATATATGCATAATATATTTTCTGACGGCTGGGGTTCATGCACTGCCATGCATCTGGTCGACGAGTCCATGGCATGCATGAATCATGGCATCTGGTCGATGAGTCCATGGCATGCATGAATGTGTGAGTAATATATTGGTGCTTCCAGATGACACGGCAGGGGAAAGGGAGAAGAGAACATACTACTGTATATATTATGCATTCACTATTTGTACCCAAAAAGAGAAACCCTGTCCTCACTGTTAGCCTGTCCAAGCTTATGCTGGTTTGGCGTTTCTGTGTCCACATT	CTTTTGGATTAAACATGCATCCATCCTCCCGTGGTCCAGGAGAGAAACGCACCGCGAGGCAGCTCGGCGTGATGCCGCCATGGTCGATGACACCTGCGCGCCACCGCCGATCGCGACCCGCCATTTGTCCCTTCTCTCTCTCTCGCTGCAGCAGCAGCAGCGGCGCAACGGCATTGTTGGTGCGCGGAAAGGAAGCGCGAGGACACGGGGAAGCCATCGATGTATATGTCGTCGTGTACCTGTCTCTGCACTGCACGCACACCTCATCTCCGGCGTGCGTCACCAACGACGTCGCCGTCGTCCGCTGTGCGTGGACGAGAGCTATAGCGGTGGCCGGCGTACGACGGCGACCCGCGCTCTGCAGCTAGCTAAGCGACGGCGACACGGGCGTTGTCGTGG…	NNNNNNNNNNNNNNNNNNNNNNNNNNNNNNNNNNNNNNNNNNNNNNNNNNNNNNNNNNNNNNNNNNNNNNNNNNNNNNNNNNNNNNNNNNNNNNNNNNNNNNNNNNNNNNNNNNNNNNNNNNNNNNNNNNNNNNNNNNNNNNNNNNNNNNNNNNNNNNNNNNNNNNNNNNNNNNNNNNNNNNNNNNNNNNNNNNNNNNNNNNNNNNNNNNNNNNNNNNNNNNNNNNNNNNNNNNNNNNNNNNNNNNNNNNNNNNNNNNNNNNNNNNNNNNNNNNNNNNNNNNNNNNNNNNNN
>Chr1:38133784-38134766	>Chr1:12933607-12933855	>Chr1:5046727-5047199	>Chr1:24295467-24295985
GCGCAGGCGCTGCGCCATGTCGGCCACCGAGCCCACCGCCGCGAGCAGCGACACGACGAGCGCGCCGACGTTGAGCGCCTGCAGCGCCACCCACTTCCGGCTGCCTCTCTGCACCTTCGCCTGCGCCATGTACATGGTCACCGGGAAGTACACCGTGAGCGGCCAGAACGCGACGGCGCCGAGCAGCCCGAGCACGGCGTTGAAGAACGGCAGCACCAGCGACACCACCGTCGTCACGGCCACGAACGCCGTGCGCAGCACCAGCTTGCACAGCGTGAACCGCACCGCGCGCCCGCCGCCCAGCGGCACCGCGTACTCCCGGTGGAAGAACGCCGACTCCGGCCAACGGCTCGCCAGCCACTTCTCGTAGCACGCGAACACCGGCTGCGCGTACACCTG…	NNNNNNNNNNNNNNNNNNNNNNNNNNNNNNNNNNNNNNNNNNNNNNNNNNNNNNNNNNNNNNNNNNNNNNNNNNNNNNNNNNNNNNNNNNNNNNNNNNNNNNNNNNNNNNNGAGAGCTGTACGTTAATGGGCCAGAAAGTGCACTTGCAAGTTGCAACCCATAGGTTGCACACGGCCCACCTATGGCCANNNNNNNNNNNNNNNNNNNNNNNNNNNNNNNNNNNNNNNNNNNNNNNNNNNNNNNNNNN	TGGTCCAGGAGAGAAACGCACCGCGAGGCAGCTCGGCGTGATGCCGCCATGGTCGATGACACCTGCGCGCCACCGCCGATCGCGACCCGCCATTTGTCCCTTCTCTCTCTCTCGCTGCAGCAGCAGCAGCGGCGCAACGGCATTGTTGGTGCGCGGAAAGGAAGCGCGAGGACACGGGGAAGCCATCGATGTATATGTCGTCGTGTACCTGTCTCTGCACTGCACGCACACCTCATCTCCGGCGTGCGTCACCAACGACGTCGCCGTCGTCCGCTGTGCGTGGACGAGAGCTATAGCGGTGGCCGGCGTACGACGGCGACCCGCGCTCTGCAGCTAGCTAAGCGACGGCGACACGGGCGTTGTCGTGGCGTCGTCCGATCCTATGCAAGTGCAACCACA…	GAACCATGTTTACCAGAGGAGATGGCACCTCCAGGGTTTGAAAATTTTAAGTCATCATCTGAACCATGTTCACAAGAGGAGATGGCACCTCCAGGGTTTGAGAATTTTAAGTCATCATGGCCACCACTTCCCACTCTGCCCCAAACTGTACCAGATGCAGCCGCAGCGGATGCTTTGGCAGCAACAGTGGAAGAAGCAGCTGGGCCACCACCTGCATTGGAGTTGGAGGCAATGGATGTGGACATGGATGCCATACATCCACCACCGCTGCCTTTTGACAGTGGAGTGGAGTCATTGCAAAAGCCACTGCCAAGAGCACCTTCTCCCATAATGCAAGAAGCGCCCTGTTCACCAGATAGGGCACCGCCAGGGTTTGAAACCTATAAGTCATCACAGTTA…
>Chr1:38151379-38152121	>Chr1:12933612-12933836	>Chr1:5046778-5047193	>Chr1:2432564-2432902
ACGGCCATGAGCTTGGTGCTGTGCCTGCTGGTAATGATCATCTGCTCCACGCACCGGTTGCTGCATCCCCAACCCCAGCTTGNNNNNNNNNNNNNNNNNNNNNNNNNNNNNNNNNNNNNNNNACGCAGCAAGATAGGCAAGGACATCATCGACAAGACGGTCAGCTTCACCCTGTACCAGCAGGAGACCATGAACAGGACGGGGTACGTCGTCGTCCCCGGCGTCGACGCGCCCGCGCCCGCGAGGGTCGTCGTCAGCGACGCCGGCGAGCCCTCCGCCGACAGGCAGCCCTTCGGCAGCATGTACGTCTTCCGCGACAACCTGACGGTGCGCGCCGACAGCTCCTCCCGTGTCGCCGGCGTGGCGGAGGGGACCTCCATCTCGACGAGCTTCGACTGC…	NNNNNNNNNNNNNNNNNNNNNNNNNNNNNNNNNNNNNNNNNNNNNNNNNNNNNNNNNNNNNNNNNNNNNNNNNNNNNNNNNNNNNNNNNNNNNNNNNNNNNNNNNNGAGAGCTGTACGTTAATGGGCCAGAAAGTGCACTTGCAAGTTGCAACCCATAGGTTGCACACGGCCCACCTATGGCCANNNNNNNNNNNNNNNNNNNNNNNNNNNNNNNNNNNNNNNN	GTCGATGACACCTGCGCGCCACCGCCGATCGCGACCCGCCATTTGTCCCTTCTCTCTCTCTCGCTGCAGCAGCAGCAGCGGCGCAACGGCATTGTTGGTGCGCGGAAAGGAAGCGCGAGGACACGGGGAAGCCATCGATGTATATGTCGTCGTGTACCTGTCTCTGCACTGCACGCACACCTCATCTCCGGCGTGCGTCACCAACGACGTCGCCGTCGTCCGCTGTGCGTGGACGAGAGCTATAGCGGTGGCCGGCGTACGACGGCGACCCGCGCTCTGCAGCTAGCTAAGCGACGGCGACACGGGCGTTGTCGTGGCGTCGTCCGATCCTATGCAAGTGCAACCACACAAACGATTCTGCTGCCTCTTCTGGCCCATCCTTTTCTTTCTATTTGGGAG…	GGCAACCCAACTAGTTTTGATAATACAAACATCATTTTATCATTTATTTAAATGAGAACCCTCCTTTCTCCCTGGGCCATTTTGAGCCCATTCTTTCTTTAGCCCGTAGCAAAGCCAGCCCATTAACCTGACTTCTCCTCCCTTCCACCTCGACCTGCAAGCGCGCATCCAGCCCATCAAGCAACCACAAAGTCTAATTAGTGTCCCTTCTCCTCCTCTAGCTGTCGCGTGGGTCCCAGTGCTACATGGTCGTCCCCTACCTCCGTCCAACTCCGCAGCTTCCCAACACTGTCGGAAACCATCCCCTTCGTGAAATCCCTCCACATCCACGGAGATAA
>Chr1:38292482-38292855	>Chr1:12939907-12940166	>Chr1:5046835-5047181	>Chr1:2432565-2432898
GGCGGCGGCGAGCTACCCGCGCGTCTGCGGCGAGAAGCGCGGTCTCCTCATCGGCATCAGCTACGCCATCACAAGGCACCAGCGGCAGCCTCACCATCTCCAGCAGCGGCTGCGGCGACATCCAGATCAATAAGACCATCGTCACTGCCGCTCTAGCTCCCGGCGGCGGTTGCTCCGACCACACATGGTCCTTGGCCGGCCGCGCCGCCGCCACGTTCGAGCCCGCCCCCTCTGCAGCTTGGTGTGTTGCCGACGCCCTCCTCCTCTCCCGCGCTCGCCCCGCCGGCTGCCCTACCCAAGGAAGAGAGAGAGAGGAGGAAGGGGGAGAAGAGGGGAAAGAGAACTGGAGGCCAGGGGAGACCGGAGGCGCATG	NNNNNNNNNNNNNNNNNNNNNNNNNNNNNNNNNNNNNNNNNNNNNNNNNNNNNNNNNNNNNNNNNNNNNNNNNNNNNNNNNNNNNNNNNNNNNNNNNNNNNNNNNNNNNNNNNNNNNNNNNNNNNNNNNNNNNNNNNNNNNNNNNAGTTCCAAACGGATAGCCCTGCCAGGCAAGGCTAGGGTGGCCCTTACCTAGGATCCAAACGTGCCCTTTCTTGTCTGAGCATGACCTTCGAGAAAAAAACAAAAAAAAGNNNNN	CTCTCGCTGCAGCAGCAGCAGCGGCGCAACGGCATTGTTGGTGCGCGGAAAGGAAGCGCGAGGACACGGGGAAGCCATCGATGTATATGTCGTCGTGTACCTGTCTCTGCACTGCACGCACACCTCATCTCCGGCGTGCGTCACCAACGACGTCGCCGTCGTCCGCTGTGCGTGGACGAGAGCTATAGCGGTGGCCGGCGTACGACGGCGACCCGCGCTCTGCAGCTAGCTAAGCGACGGCGACACGGGCGTTGTCGTGGCGTCGTCCGATCCTATGCAAGTGCAACCACACAAACGATTCTGCTGCCTCTTCTGGCCCATCCTTTTCTTTCTATTTGGGAGGATT	GCAACCCAACTAGTTTTGATAATACAAACATCATTTTATCATTTATTTAAATGAGAACCCTCCTTTCTCCCTGGGCCATTTTGAGCCCATTCTTTCTTTAGCCCGTAGCAAAGCCAGCCCATTAACCTGACTTCTCCTCCCTTCCACCTCGACCTGCAAGCGCGCATCCAGCCCATCAAGCAACCACAAAGTCTAATTAGTGTCCCTTCTCCTCCTCTAGCTGTCGCGTGGGTCCCAGTGCTACATGGTCGTCCCCTACCTCCGTCCAACTCCGCAGCTTCCCAACACTGTCGGAAACCATCCCCTTCGTGAAATCCCTCCACATCCACGGAG
>Chr1:38305762-38306651	>Chr1:12940019-12940172	>Chr1:5152659-5152997	>Chr1:24435429-24435740
TTTATTTAGTTGTTTCAGCTCACTCTTTTAACTAACCTTCTCTCATCATCCCAAGTCCCCCAACAAGCTCGTGCATACACTCATACAGCCCCTACCAATGGCTGAGAAAGAAGAATGCAAGGTGCTCATCGATCAAGCCAGCAACGAAGCTGGTGATCCACACCAAGACGACGACTGCGAAGACGAAGACGACGACGATAGCTCGAGCCTCATCCTGCTGACCAACCTCATCCTGAGCGGCACGGCGCGGCTCAACGTCCTCCTCCCCACCGCCACCATCCTCGCCTTCGCCATCTTCGCGCCCCTCCTCACCGACGACGGCAAGTGCACCCGCCTCAACCGCGCCCTCACCGGCGCCCTCATGCTCCTCTGCGCTGCCTCCTGCGTCTTCTTCACGCT…	NNNNNNNNNNNNNNNNNNNNNNNNNNNNNNNNNAGTTCCAAACGGATAGCCCTGCCAGGCAAGGCTAGGGTGGCCCTTACCTAGGATCCAAACGTGCCCTTTCTTGTCTGAGCATGACCTTCGAGAAAAAAACAAAAAAAAGNNNNNNNNNNN	NNNNNNNNTCCCATCACATTGGCATAAAGTCTGATCAGATTTGATCTGAAACAGGGACCTAATTAAGTGAGCAGGTCGGTGAGCAGCTAGCCGGTCAGTGGTGGAGACAGCGACATAATCGATCGAGCTCATTGACGTCGACTCGTCTTAAAGGAGGCCAGGATATATATCGATCGTCCGGCACGGCCACATTTAACCCCTGGAAAGCCGACCTGTACATGCCCCACGCGGGCCACCGATCGAGGCCGTACGCCGTGGTGGTGGTCGTCGCGTCACCGTCGGCGTACGTCCGTCCGGCGCGGCATCGCCGTCTTGACTTGTTCCCGCGTGCTGAGCGA	CCGTGAACTCAACAGGCAATTACTTGAATCAGGGCAACTCAGCTCTTGGATTTGGAAATCCAATTGGAGGACGGAGTACAGGGTCATTGTCAAGCAGCACAACACAGGGTCCACCCAGGCTTGCTCCTCCTCCATCTGCTTCTGTTGGAAGAGGGCGTGGTAGAAATCAAGGGCAATCGGCACTTTCACGAGCATCACGTACTCCTCATTCCAATGTTTCATCAGAGCAGCCACCTATTCTAGATTTACTGTAGCAATTGAGGGCCCTCTATCTTCGTTTTGCAAATGTTGAAGTTCCTATATGGTGAGCA
>Chr1:3837103-3837463	>Chr1:12985150-12985477	>Chr1:5152661-5153104	>Chr1:24509755-24510149
CGGCGTACAATGTAGGCAGGAAGGGGTGGTCGAGGGTGCGGAGGATGTCGCGCTCCACCTCCGCGCGCCGGAGCTTCTTCCTGAACGCCAGCGCGTCCTTGTCCACCACCTTCATGGCGTAGAGGCAACCGCCCGCCGTCGTCGTCATCGACGACGATGACCACGGCTCGCGCAGCCGGCACAGGTAGACGTTGCCGAGGTCGCCGCTGCCGAGGCGGCGGACGAGCCGGAAGTGCTCCAGCCCGACGCGGCCGGCGCCGGCACGGAGGCGCCGGATGGCCTCCCACTCGGCCTGGTTCGCCTTGTGGGGCTTGTACCGGCATGACGACGCCGGTGTGTCGCCGCCGAAGGAGCGCGCCG	NNNNNNNNNNNNNNNNNNNNNNNNNNNNCAAATTCCTTCGTGAGAGAGTACACAACATGTGTGGTGCTGCACTAATTGATGGGTCCATCTGTTGCTTGGCCGTGTTTCCTGACATCAACCTAACCATGTGTCGGCCGTCCGGCTTGACTCCTTCCGAGAAGCTTCACTGTAATACCAGGCACTCCGCCGCGTCTAGACTCTTGAGAAGGATGAAAAGAAGATAACAGAATGAAACACCACATTTGCAGCGATGAGCGCGTATATTCCTCTGCTGCTCCTAGATATTTGTTCACCACCTGTGCTAATAGACCCCGTTCGTTTCTATTA	NNNNNNTCCCATCACATTGGCATAAAGTCTGATCAGATTTGATCTGAAACAGGGACCTAATTAAGTGAGCAGGTCGGTGAGCAGCTAGCCGGTCAGTGGTGGAGACAGCGACATAATCGATCGAGCTCATTGACGTCGACTCGTCTTAAAGGAGGCCAGGATATATATCGATCGTCCGGCACGGCCACATTTAACCCCTGGAAAGCCGACCTGTACATGCCCCACGCGGGCCACCGATCGAGGCCGTACGCCGTGGTGGTGGTCGTCGCGTCACCGTCGGCGTACGTCCGTCCGGCGCGGCATCGCCGTCTTGACTTGTTCCCGCGTGCTGAGCGAAGTGGGGTAGGGGCCTTCGTGTGGTGTGCCGGTAGACGATAGATGGTGGCCCGTGGGCGGTAT…	AGAATACGTACAAACTTTGATGTTTTATCCACATATTATCGGTTGTCGCGGCCACACAGCACCCGCAACCACGATGCCGCGCTAGCTACTTCTGTAACATCCAGGATATGCTTTTCTCTATTCTAGCTTAGGTCCCAGTAAACAAAGCGAATGCGACGTCTACCGTGCGAAGGAGTCCTCTTAAAATAAAACGCCGGTTTTTGGCGTTAGTTTGGGCGTGGCCAACGTCGTCCATGTCGCCTCTGAAAACCATTGGCCGACCAGAAAGAATAGCCATGTCTCTGCAGCCTTGCTTGCAGCTCGTGAGCTAGTAGCTGATAATTAAAGCAGTGGAAGCACTCAGCGTATAGCTAGGAGCCAATTATATGTGCATGGCATGGCCTCCCCGAAGTTT
>Chr1:38730261-38730703	>Chr1:12985160-12985518	>Chr1:5270264-5270730	>Chr1:24854054-24854372
TTCTCTTTAGTACAAGTAGAACGGTAAATATATGGTTGTCGGTGATATGGGCCCGAGGTACCCATGCTAGGGGGAAAGAGTGAAGAAGTCCATCCCCCTAGCCACGTATAGGTAGCCGAGAGGCGCCCTATTCCTACCTANNNNNNNNNNNNNNNNNNNNNNNNNNNNNNNNNNNNNNNNNNNNNNNNNNNNNNNNNNNNNNNNNNNNNNNNNNNNNNNNNNNNNNNNNNNNNNNNNNNNNNNNNNNNNNNNNNNNNNNNNNNNNNNNNNNNNNNNNNNNNNNNNNNNNNNNNNNNNNNNNNNNNNNNNNNNNNNNNNNNNNNNNNNNNNNNNNNNNNNNNNNNNNNNNNNNNNNNNNNNNNNNNNNNNNNNNNNNNNNNNNNNNNNNNNNNNNNNNNN…	NNNNNNNNNNNNNNNNNNCAAATTCCTTCGTGAGAGAGTACACAACATGTGTGGTGCTGCACTAATTGATGGGTCCATCTGTTGCTTGGCCGTGTTTCCTGACATCAACCTAACCATGTGTCGGCCGTCCGGCTTGACTCCTTCCGAGAAGCTTCACTGTAATACCAGGCACTCCGCCGCGTCTAGACTCTTGAGAAGGATGAAAAGAAGATAACAGAATGAAACACCACATTTGCAGCGATGAGCGCGTATATTCCTCTGCTGCTCCTAGATATTTGTTCACCACCTGTGCTAATAGACCCCGTTCGTTTCTATTAGGAGGNNNNNNNNNNNNNNNNNNNNNNNNNNNNNNNNNNNN	TCTTACTAGCATTCATATGCATGGAAAAATATTGCAAACTTATAATACATATAACTAAGATTAATTTAGTTTACACCCACAAGACGACGATAGATATGCATCATGATGCATTCAAGCATGCCGTACGTTTGAGATCGACATGCATATGAAGGCATCCATGCATGCATGCAAATTGGCTGGTAGTACACTAGTAGTACGTAGTACTGTACTATATATTTACATACATGACCTAATTAATTAATTAAAAACCAACTTCTTCTAATCATACATGCGGCCACACACACGTACTTATCACCTATTAGTTGGCATGCATGCATCACAGTACTACTTTGCCTCTCCTTTTAGTAGGCAAACACACTACTTAATTATCTCGCACTACATATATACTACTACTCCATT…	GGTGTATTTAGATAAACAAAAAGCTTAGGGATGTAAAATGAACTTATTCCTTTTTTACCTGGTTCATTTGGGCAATGAACCAAACATGCCCATAATAACCGTAGTCATAATTTAACCATGATGGCTTGCCATGTACGAATAATATTGAGCATGAAGATACACATGTATGGTCAGTGTGAGCACATCGTCATTGAATGTGCCCAAGCAAGGCCTACACATGGCATATGCTATGCTCCACATGCTTGCGCTCTCGTACACCTACGCGTGCCCACTTAACCCAGTGTGTCAGTTTTTTTTTTAAAAAAAATACCCAGTGGG
>Chr1:38730288-38730709	>Chr1:12985168-12985525	>Chr1:5270267-5270721	>Chr1:25192453-25193662
ATATATGGTTGTCGGTGATATGGGCCCGAGGTACCCATGCTAGGGGGAAAGAGTGAAGAAGTCCATCCCCCTAGCCACGTATAGGTAGCCGAGAGGCGCCCTATTCCTACCTANNNNNNNNNNNNNNNNNNNNNNNNNNNNNNNNNNNNNNNNNNNNNNNNNNNNNNNNNNNNNNNNNNNNNNNNNNNNNNNNNNNNNNNNNNNNNNNNNNNNNNNNNNNNNNNNNNNNNNNNNNNNNNNNNNNNNNNNNNNNNNNNNNNNNNNNNNNNNNNNNNNNNNNNNNNNNNNNNNNNNNNNNNNNNNNNNNNNNNNNNNNNNNNNNNNNNNNNNNNNNNNNNNNNNNNNNNNNNNNNNNNNNNNNNNNNNNNNNNNNNNNNNNNNNNNNNNNNNNNNNNNNNN…	NNNNNNNNNNCAAATTCCTTCGTGAGAGAGTACACAACATGTGTGGTGCTGCACTAATTGATGGGTCCATCTGTTGCTTGGCCGTGTTTCCTGACATCAACCTAACCATGTGTCGGCCGTCCGGCTTGACTCCTTCCGAGAAGCTTCACTGTAATACCAGGCACTCCGCCGCGTCTAGACTCTTGAGAAGGATGAAAAGAAGATAACAGAATGAAACACCACATTTGCAGCGATGAGCGCGTATATTCCTCTGCTGCTCCTAGATATTTGTTCACCACCTGTGCTAATAGACCCCGTTCGTTTCTATTAGGAGGNNNNNNNNNNNNNNNNNNNNNNNNNNNNNNNNNNNNNNNNNNN	TACTAGCATTCATATGCATGGAAAAATATTGCAAACTTATAATACATATAACTAAGATTAATTTAGTTTACACCCACAAGACGACGATAGATATGCATCATGATGCATTCAAGCATGCCGTACGTTTGAGATCGACATGCATATGAAGGCATCCATGCATGCATGCAAATTGGCTGGTAGTACACTAGTAGTACGTAGTACTGTACTATATATTTACATACATGACCTAATTAATTAATTAAAAACCAACTTCTTCTAATCATACATGCGGCCACACACACGTACTTATCACCTATTAGTTGGCATGCATGCATCACAGTACTACTTTGCCTCTCCTTTTAGTAGGCAAACACACTACTTAATTATCTCGCACTACATATATACTACTACTCCATTATT…	CTTCTTTTGTTACTCTTGAACACCTGAGCATAAAAATCTGTACTACATGGGCACTTGGGCAGAGCAAATTGTGTTCTTTTTTCAAGGAAAGATGAGATGCCCAAACGGGCAGAGCCGCGGAAGTGGCATGCATCACGCACGGCGATACGATCTTCGCATATACATGTTGGCTCATGTGCAGCCTTTATTTTCACAGGTCAACCGGTGCTCGGATCATCTGCACGACTGCACGTGACACCAGGTGCGCCTTTGCGTGCATGCGAGTATGTGGCGGCATCCCGTTCCCCCGATGATGCGTTCACGCTCGGTGAGTATAGTAGATTAACGGAGATCATCCGCCACGGCAAACGAAGAAACCGAGTTATCCGTCCACATCCGCGACACCGCCCTGCTCCCGGG…
>Chr1:39024244-39024644	>Chr1:12985175-12985493	>Chr1:5502752-5503058	>Chr1:25192462-25193671
NNNNNNNNNNAAAAAAAACAATGCACCGACACTTGCTTGGTGAGAGCCGAGGCGCTACAGGTAGTAACAAGCTAAACAGCAGGTCAGGTCAGGCTATAGCTCGAGATATATGCCACTTCGTGTGGCTGACTGGCTGGGTGTGGCTTGTCACCCTACTGTTCACGCACGGGCTCGCCGTCCGTCTGATCAACCCATGGGAACTCCACTGATCGGCGTACTGTAGCCGACAGGATGGCGCTGGGCACGCGAGGCGGATCTCGGCATCTCGCGCGCACGACGCCATGAAAATCGCCGTGGTGGCAAGGCAACGGCGTGGCTCGCGCGCGCGGCTTTGCGTCCGCGCGCGTGCGTGGCGTTGAGTTCGCGGAGATGTGTCGCGTGATTTTGCACGGGAATTGCC	NNNCAAATTCCTTCGTGAGAGAGTACACAACATGTGTGGTGCTGCACTAATTGATGGGTCCATCTGTTGCTTGGCCGTGTTTCCTGACATCAACCTAACCATGTGTCGGCCGTCCGGCTTGACTCCTTCCGAGAAGCTTCACTGTAATACCAGGCACTCCGCCGCGTCTAGACTCTTGAGAAGGATGAAAAGAAGATAACAGAATGAAACACCACATTTGCAGCGATGAGCGCGTATATTCCTCTGCTGCTCCTAGATATTTGTTCACCACCTGTGCTAATAGACCCCGTTCGTTTCTATTAGGAGGNNNNNNNNNNN	TCAAAATTTTAACTGCGGTTTAGCTGAAGAGCGCAAACGATCGATAGAGCTGAAACGTGTCCCTCTCGACACACGTCGTCGTCCTCAGCTCCGGCCAACATCTGCCGTTCGATCCAAGCAATTCCGGTGGTCAGACGGCCACACGCCGTGCCCGCGACGGCGCCATTGACGTATACGTATACGTACGCGGTACGCCTCCGCCTCCGTACACACGTATAAATACGTACCAGAGCTGCGCTTGCGACGCCACGTACAAGCCGATCGATACGCCGTCGCATTTCTCCTCCCATTAATTCGACACAGCAG	TTACTCTTGAACACCTGAGCATAAAAATCTGTACTACATGGGCACTTGGGCAGAGCAAATTGTGTTCTTTTTTCAAGGAAAGATGAGATGCCCAAACGGGCAGAGCCGCGGAAGTGGCATGCATCACGCACGGCGATACGATCTTCGCATATACATGTTGGCTCATGTGCAGCCTTTATTTTCACAGGTCAACCGGTGCTCGGATCATCTGCACGACTGCACGTGACACCAGGTGCGCCTTTGCGTGCATGCGAGTATGTGGCGGCATCCCGTTCCCCCGATGATGCGTTCACGCTCGGTGAGTATAGTAGATTAACGGAGATCATCCGCCACGGCAAACGAAGAAACCGAGTTATCCGTCCACATCCGCGACACCGCCCTGCTCCCGGGTCCCCGTAC…
>Chr1:3915768-3916257	>Chr1:13200500-13201059	>Chr1:5502767-5503079	>Chr1:25192514-25193622
AGCGCGAGGCGGCCGTACACGCCGTGCTTGCTCAGGTTGTGGGTGGCGAGGAGGAAGTACGCCGACGGGCAGTGCATGACGACGCGAGCGATGCCGAGGCGGTCGCAGACGGGCGCCGTCCACGGGTTGCAGTAGTCGGCGACGAGGCAGTCCGGGCGGCGAGGCAGCGCCCGGACGAGCCGCTCGAGCCGCGCCGCCATGGCCCAGATGGCCCTCTGCAGGGACAGGTACATGCCGGGGTCGGCGTCCGCCAGCTGGTCCATGTTCTCCAGCCCCTCCGGCACGCCGAACTCCGGGCCGGGGAAGGCGACCTCGGCGAGGTCGACGGCGAGGCCGTCGCGGCGGGCGGCCTCCACGGCGGCCCCGTTGCGCGCGGCGTTGACGGGCGTGGTGACGACG…	GAATGAAACGGGGCCCAGTTAATCGCCTCTGTACTCAAATTTGGTTCTCTTTCAATGCCATTTCCAACCGTGAAAAATGTATTTTGAGTAGGCTGTGTAAATCAATTTGGTCTTTATTAACGATTGATAAAGACCAGGCCCCTAATGCTGGCTCGCGATCGCGTATGTACGGCCTCGTATCATATGGGCCAGCCGCTAAATCCTCCCCAAGATGGCGCAACCAGTGGCACTGGCAGCATCACGTCTCCAGGGGCCAATGCGCTTCGCGTTCGACCTTGGCGACGTACGTTCTGGTGGCGGCGTGCGGGCCAGTTAGCCCAAGCACGTAATGCACGCGTCGGAGCAATCGCGATGGGGGCTTGATTGGCGACCACTCGCNNNNNNNNNNNNNNNNNNNNN…	CGGTTTAGCTGAAGAGCGCAAACGATCGATAGAGCTGAAACGTGTCCCTCTCGACACACGTCGTCGTCCTCAGCTCCGGCCAACATCTGCCGTTCGATCCAAGCAATTCCGGTGGTCAGACGGCCACACGCCGTGCCCGCGACGGCGCCATTGACGTATACGTATACGTACGCGGTACGCCTCCGCCTCCGTACACACGTATAAATACGTACCAGAGCTGCGCTTGCGACGCCACGTACAAGCCGATCGATACGCCGTCGCATTTCTCCTCCCATTAATTCGACACAGCAGCTTAATTTTTTTTTCAATTCT	GAGCAAATTGTGTTCTTTTTTCAAGGAAAGATGAGATGCCCAAACGGGCAGAGCCGCGGAAGTGGCATGCATCACGCACGGCGATACGATCTTCGCATATACATGTTGGCTCATGTGCAGCCTTTATTTTCACAGGTCAACCGGTGCTCGGATCATCTGCACGACTGCACGTGACACCAGGTGCGCCTTTGCGTGCATGCGAGTATGTGGCGGCATCCCGTTCCCCCGATGATGCGTTCACGCTCGGTGAGTATAGTAGATTAACGGAGATCATCCGCCACGGCAAACGAAGAAACCGAGTTATCCGTCCACATCCGCGACACCGCCCTGCTCCCGGGTCCCCGTACATGCCGGCTCGGCTGGAATCCGCCCCGGCCACATGGTTTGACGCGAATTTTT…
>Chr1:39262843-39263261	>Chr1:13200512-13201019	>Chr1:5731796-5732118	>Chr1:25218264-25218513
CCATAAAACCCCTCTCGGTTTTGGTCCTCGCGAATTTGCAGTGGGNNNNNNNNNNNNNNNNNNNNNNNNNNNNNNNNNNNNNNNNNNNNNNNNNNNNNNNNNNNNNNNNNNNNNNNNNNNNNNNNNNNNNNNNNNNNNNNNNNNNNNNNNNNNNNNNNNNNNNNNNNNNNNCGCTCTTCTCGTCCCTCGCCGGCGGCGGCACGGGAGACGACGTGACGCCGCATCTGCCCGTGGTCATCGTCGGAGCCGGCCCGGTCGGGCTCGTCCTCTCCTTCCTCCTCACCAAATTCGGTAACCCCCACTCCGCGCCTCCCGGTTCCAGTCGCGCTCAGCTGAAGGAGATTTTGCTTCTGTGGCAAGAGCTGCATCCCGTTGACGCGCTGCTCTCCTCTCTGTCTG…	GCCCAGTTAATCGCCTCTGTACTCAAATTTGGTTCTCTTTCAATGCCATTTCCAACCGTGAAAAATGTATTTTGAGTAGGCTGTGTAAATCAATTTGGTCTTTATTAACGATTGATAAAGACCAGGCCCCTAATGCTGGCTCGCGATCGCGTATGTACGGCCTCGTATCATATGGGCCAGCCGCTAAATCCTCCCCAAGATGGCGCAACCAGTGGCACTGGCAGCATCACGTCTCCAGGGGCCAATGCGCTTCGCGTTCGACCTTGGCGACGTACGTTCTGGTGGCGGCGTGCGGGCCAGTTAGCCCAAGCACGTAATGCACGCGTCGGAGCAATCGCGATGGGGGCTTGATTGGCGACCACTCGCNNNNNNNNNNNNNNNNNNNNNNNNNNNNNNNNN…	CCGCCTCCTCCTCCTCTTTCTCACTGCCGCACATGCAGCCCTGCAAACATGCGGTGGTGACCAAACCCCTGGCCCCGTTGCAAATGTATCCAGGGTCTGGAGCAGCAATACCTCTAGAGACGTGCTCCTCTGCTCTGTCCCAGGCAATGGCAACGAGAAACTGTCCTTCGCTGCCGGCTTCTACTGCTCCTCCCCTTGCGACGCCATCCTCTTCGCCGTCTACATCACCTCAGGCTCCGGCGATATCCCTGTGGTCGTGTGGTCTGCCAACCGTGACCTTGCGGCACACCAGAACGCCACCCTGAGCTTCACCGCCAGTGGT	NNNNNNNNNNNNNNNNNNNNNNNNNNNNNNNNNNNNNNNNNNNNNNNNNNNNNNNNNNNNNNNNNNNNNNNNNNNNNNNNNNNNNNNNNNNNNNNNNNNNNNNNNNNNNNNNNNNNNNNNNNNNNNNNNNNNNNNNNNNNNNNNNNNNNNNNNNNNNNNNNNNNNNNNNNNNNNNNNNNNNNNNNNNNNNNNNNNNNNNNNNNNNNNNNNNNNNNNNNNNNNNNNNNNNNNNNNNNNNNNNNNNNNNNN
>Chr1:39354985-39355336	>Chr1:13200524-13201043	>Chr1:5920810-5921322	>Chr1:25300388-25300705
GTCGCTCAAGAACGCCGCGCCCTGCGCCCGACAGACATATTCTGTGGCGTCGTGCTGCTAGTCTGTTAGACCCCTGTGCTTGTGCGTTCGGGCCGGCGCGGCGAGCACGGTGTTCTCTGCACCCCGACCACCGTACGCCGCGCGAGGTGTGTATGCATGCTCTCGCGCGCGCTAGCGTAGCTACGAGCCGTGCCGACGTGCCGTCCCCCGCCCCCGTACGGTTCGCCGCGCGGTCGTGGTGAAAGCTAGCGTCCGTCTTTGTAAGACACAGGAAGAGAGCGCGGTGAGCGTCGAGCGCCACGATCTTGGCAGCCGCGCGCTCTGCTCACGCGGCTTTCTTCCACTTCCACC	GCCTCTGTACTCAAATTTGGTTCTCTTTCAATGCCATTTCCAACCGTGAAAAATGTATTTTGAGTAGGCTGTGTAAATCAATTTGGTCTTTATTAACGATTGATAAAGACCAGGCCCCTAATGCTGGCTCGCGATCGCGTATGTACGGCCTCGTATCATATGGGCCAGCCGCTAAATCCTCCCCAAGATGGCGCAACCAGTGGCACTGGCAGCATCACGTCTCCAGGGGCCAATGCGCTTCGCGTTCGACCTTGGCGACGTACGTTCTGGTGGCGGCGTGCGGGCCAGTTAGCCCAAGCACGTAATGCACGCGTCGGAGCAATCGCGATGGGGGCTTGATTGGCGACCACTCGCNNNNNNNNNNNNNNNNNNNNNNNNNNNNNNNNNNNNNNNNNNNNN…	AAAAATGAAAAAAAAAGGGGAAAGAACATCTGCTTGCTGCGCCCGCAGAGGCCGTGAGCCCATGACGGCGACGTCCGCCAGCCACAACCACTCCGCGCCATGCTCGCTGCGCTGCCTCGTCTGAGAAGGACCATGCTGGCCGAGCCGCGCCCGCAGCGCCACACGGAGGTCGCCGCGCCCGTGCCCACGCCAGAGCCATCACATCATACCAAGGTCGGGCCAAACTCGCGCCGTCGCTGCCATCGCACGGTCTCACTTTGCAACCGCAGGGCCACGCCGCTCCTCGCCGCCGTCGTGGAAGATGGTGTCGCCGGTGGACGACCTAGAGCTGGCGGCATGATGAATCGAAAAGTCTGGGCTTGGGGGACATTGTGATGGATTCCTGGCCGGCCGCGTGAA…	NNNNNNNNNNNNNNNNNNNNNNNNNNNNNNNNNNNNNNNNNNNNNNNNCTTGCATGGATTAGCTACACTCATGTTCTTTTTACCTGAATAGATCGACTCGTGTTGGCAATCATGCACGGCTGCACGAATAGTAAGTACTTGGGGGGCATGCAAGGTTGGCATGGCATATGTACGTTGCAACTGTTCATACGGAGAAAAGGCATGCGTGCGATGTACCGAAATGTGTCGCCACTGCTGCTCTCATATCATGTCCATTAGCACAAGTAAACTTGCCGTCTTCACCCCACTACTGAAAAAAAACCATTTTTCCAGACGAT
>Chr1:39408071-39408901	>Chr1:13200538-13201051	>Chr1:6269746-6270132	>Chr1:25300416-25300750
AAAGTTGACAGAGACGTCCTCTCTACTGTTCTGTGACCGTGCGCGTCGTCTGTCCGTCCAACTTTGTCTTCTCCCTGTAGTCCCCTTCACCGCAACTTCGGCGAAGTCAAGAAGGAGTAGTCAAGTGCGCAGAGACCTACCGAGAAGAAGAGTACAGCCGCACGAGCGGCGAGCGGAGGACCACGCGATCCACAAAAAAATGTTTTCTTCTTTTTAGGTAGTGCCCTCCTCTCTTCACTCTGCAAGACTGAAACACTCCGCAGACTGACACGCTTGCATGGGGGCGGCGGTGGGGAAGGCGGCTCCGGCGAAGGCCCGGCTCGACATTGCCGAGAACACCATATTCCAGCGGAACCGCGGCATATGGGACGCGGCGGCCGCCTGCACCAACGAACGCCT…	ATTTGGTTCTCTTTCAATGCCATTTCCAACCGTGAAAAATGTATTTTGAGTAGGCTGTGTAAATCAATTTGGTCTTTATTAACGATTGATAAAGACCAGGCCCCTAATGCTGGCTCGCGATCGCGTATGTACGGCCTCGTATCATATGGGCCAGCCGCTAAATCCTCCCCAAGATGGCGCAACCAGTGGCACTGGCAGCATCACGTCTCCAGGGGCCAATGCGCTTCGCGTTCGACCTTGGCGACGTACGTTCTGGTGGCGGCGTGCGGGCCAGTTAGCCCAAGCACGTAATGCACGCGTCGGAGCAATCGCGATGGGGGCTTGATTGGCGACCACTCGCNNNNNNNNNNNNNNNNNNNNNNNNNNNNNNNNNNNNNNNNNNNNNNNNNNNNNNNNNNN…	NNNNNNNNNNNNNNNNNNNNNNNNNNNNNNNNNNNNNNNNNNNNNNNNNATAGCAGACACAACACCAGTGTAGTAGTAGCACACATCACTCTCCTGTATAAGACAAATGCAGCTGGGCTCAGCGAGGCTGCAAGCGTCTCAGGCTCTCAGCCATGACGTGATCAGGTTTGGATGGCATCCTGGGTGATCAGGTTCAGGCCACGAGATGGGGTACAGATCCAGTGATCCTCCCGGTATAAGAACACTTGCAGTGGGCACATTGTTCGTCTGAAAGGTCTAGCCCAACTAACCGGAAATCCGGAATAACAAACACACTCATTACGCACTAGCTGCGTGTACCTGAACATGACACAATTGACACGGACATTTGCACATAATGCAACACA	NNNNNNNNNNNNNNNNNNNNCTTGCATGGATTAGCTACACTCATGTTCTTTTTACCTGAATAGATCGACTCGTGTTGGCAATCATGCACGGCTGCACGAATAGTAAGTACTTGGGGGGCATGCAAGGTTGGCATGGCATATGTACGTTGCAACTGTTCATACGGAGAAAAGGCATGCGTGCGATGTACCGAAATGTGTCGCCACTGCTGCTCTCATATCATGTCCATTAGCACAAGTAAACTTGCCGTCTTCACCCCACTACTGAAAAAAAACCATTTTTCCAGACGATGGCTAGTTGATCTCGAGGCTCCCGAAATGTGCTAGTACAAAAATC
>Chr1:39433543-39434763	>Chr1:13209559-13209958	>Chr1:6703117-6703438	>Chr1:25835982-25836345
GGTATTAATTATTAAAAAGCACAGGTTCAGATTATTGCGACAAAAGTTTTTGATACCCGTAAGATTGGACGCTTGATAGCCAAACCACACTCAGAACCCTAAATATGCATACGGAGGATGTCCAATCGGATCTTCAGCCACCACCAGAAGCAGATCAGTACTTGTAGTCCTTGACGTGAAGGCTCTCAGAGGCACCCTCGCCGAGCACAGCATCACCCTGGTATGTACCAAGGGTAGCCTCAGAGTTGGCCTTGCACCTGGTGATGAAGGCCTTCTGCGCCTTCACCACGTTCTCCGTCTTGCCGCCCCAGGCCTTGAGCGTGCTCTGCTGGAGAGCACGGCCGAAGGAGAAGGACAGAGCCCACGGCTTCTTGGTGCTGAGCTTGTTCATGGCGTTGA…	AAAAAAAATCTTGAGAGTATTTCCTAATTGCTATCATTAGTGTTAAGTGTTAACTAATAGAGATATTAAGCGCACGCGCCAGATAGCTACTCCAGCCATGAGTCCATTTGTCCCGAGGCAGGCTGCAATAGCTGTACACAGTTTTCCGGCCCACGCGGACGGCCCAACACCTGTGCGGTCCAGGCGCACACCCCTCGCTTTTCCTCCCAAAGTCCCAAGCCCACCAAAAGACGTACGTCACCGAGGACGCACTCGCAGCAAGTTCATATGGAGTATTGGGACTTTGCTTTGCTTTCGATCGCCTTTTTGACAAAAACACGACCGATCGGTTGCACAACTGTACATGTACGACTCTGTACATGGACACACAATAATAATTAATCGGAGTTGCTAGCAATA	GGTGGGAAAAACTAGGGGATGATAGATACCTCGGCGGCGGCGGCCTCGATCTCGGCGGCCTTCTCGACGGCCTCCTGGCGGATGAAGTCCGTCATCTGCTTCAGCTGCCGCGCCACATCGCCGTCGTTCATCATCGCGGCGGAGTACGGATGGCCGCCCGGCCTGGTCCCTCCGGTGATCGCCGCGGCGATGGGGTTTTTGATCTGCTCGCGACTCGCGACGGGTGGGTTGCGTGGATGCGCCGAGGTGGCGATTCGGTTTCTATACGGGGAGCGAGCGATTTATGTATACGGGGCCCTGAGAAAAAAAAAATATAGGTAT	NNNNNNNNNNNNNNNNNNNNNNNNNNNNNNNNNNNNNNNNNNNNNNNNNNNNNNNNNNNNNNNNNNNNNNNNNNNNNNNGTCTCGCCTTTTACTATTCTGGCACAGTAGCACCAGTCAAGGCTGAACTATATAATTGCTTTCCTCCCAGCAAAAGAAGCCAATCACTAATGGAGGCCTCCTTGGGCGCGTTGATATTTCCGTGTTTTCTTCTGCTGATATGCGCGCGGGCAGACGACACCGTCTCCCGGAATCGGCCGCTCTCCGGCGGCCAAAGGCTTATCTCGTCCGGCGGACTTTTCGCGCTGGGGTTCTTCCAGCCTGGTACGTGGATATACATGAGCTAATAATTCAGCCCTATCATC
>Chr1:39449936-39450253	>Chr1:13209569-13209962	>Chr1:6826680-6827114	>Chr1:25843123-25843773
GAAATGGCCCGTCCTTCCGATCTTTGGCCGCCTCTGTCAACGCAAGGAACCTCTTGAACCCTGTAGTGGCCGCGCCCCGCCCAAGCGCCGCGGCGCGGGCGAGCACGTCCTCCCGGTTGGCCAGAGCTCCTGTCAAGGTAGCCATGCTTGGTGTGGTCGAAACGGTCGGGGTGGTGACCGGTGCAATGTGGTGGGCGGATGAAGTGGCAACTGGTGGTGCAACTGTTGGAGCAACGGCAGGGTGTTTGATAGCGGGGCTATGCTTGTTGAAGTCCTCCAGTATGGTTTGCTGGTCTGCTTTCTTCAATCCCTGTGAT	TTGAGAGTATTTCCTAATTGCTATCATTAGTGTTAAGTGTTAACTAATAGAGATATTAAGCGCACGCGCCAGATAGCTACTCCAGCCATGAGTCCATTTGTCCCGAGGCAGGCTGCAATAGCTGTACACAGTTTTCCGGCCCACGCGGACGGCCCAACACCTGTGCGGTCCAGGCGCACACCCCTCGCTTTTCCTCCCAAAGTCCCAAGCCCACCAAAAGACGTACGTCACCGAGGACGCACTCGCAGCAAGTTCATATGGAGTATTGGGACTTTGCTTTGCTTTCGATCGCCTTTTTGACAAAAACACGACCGATCGGTTGCACAACTGTACATGTACGACTCTGTACATGGACACACAATAATAATTAATCGGAGTTGCTAGCAATATGGC	NNNNNGTCGGCAAATGGCAACATTATTGGTTGCTAGCTAGCTCTCCGTCCTTCCGGTTTGCAGGACGTGGGCTCCATCTACACGGCGACAACGTCGCGGTCGCCGGCGCCGCGGCGGGGTCCGGAGTCCGGACCGGGCGCGATGGGTGGTACGTGCGGTGCGGGTCACGGCGGCGCTATGAAGCTAGGAGGAGGTCACGGCGATGCGCGCTGAGGCCACCGTATCTCGCGTGGATCGATGTGAGTACGAGACGTGGTGTCGCGTTACACGGACGGGCAGCGATAGCGACGGCACAGCGCAGGGATGGTGAAGGAGGAGGAGAGGAGATCGAATCGGAGGTGAGGTTGGGATGGGGCACGCAACACATCTCATCAGCGGGACAGTTATCTACCCTTGCAC…	AAATCCCCAATCAGGCTGTCAGCTCGCACCGAATCAAAACCCAGAGGGGATCAAGGAGTTCCAACCTTGTAGATTCCGGGGTCAAGGCCGTTCTCGAGGGGACGGGTGTNNNNNNNNNNNNNNNNNNNNNNNNNNTGCTGATCCTGGCCCGCTGGTGGCGGTTGCTGCTGCTCGGGGTCGGGTCCCGCATCAGATCCCGCACGGGAGTCGTCNNNNNNNNNNNNNNNNNNNNNNNNNNNNNNNNNNNNNNNNNNNNNNNNNNNNNNNNNNNNNNNNNNNNNNNNNNNNNNNNNNNNNNNNNNNNNNNNNNNNNNNNNNNNNNNNNCCGTGGCCGCCATGGTTGCACGCCGCTTGAGAGCAAGAGACGGAATGACGGTTGACTGAACGGGGTCGCGGCTA…
>Chr1:39586354-39586934	>Chr1:13209576-13209995	>Chr1:6826681-6827144	>Chr1:26032447-26032713
NNNNNNNNNNNNNNNNNNNNNNNNNNNNNNNNNNNNNNNNNNNNNNNNNNNNNNNNNNNNNNNNNNNNNNNNNNNNNNNNNNNNNNNNNNNNNNNNNNNNNNNNNNNNNNNNNNNNNNNNNNNNNNNNNNNNNNNNNNNNNNNNNNNNNNNNNNNNNNNNNNNNNNNNNNNNNNNNNNNNNNNNNNNNNNNNNNNNNNNNNNNNNNNNNTGCTCGTGCCGTCGTCCTTCGTGCGCACCGACGGCTGCGGCGGTGGCGAGTGGTGACCGCTTCCCGCCGGTCCACACGTTTGGCTTCGGCAAGGACCACGACGCGGTGGCGATGCACACCATCGCCGAGGTCACCGGCGGGACGTTCTCCTTCATCGAAAACAAGGCGGCCATCCAGGACGGGTTCGCGC…	TATTTCCTAATTGCTATCATTAGTGTTAAGTGTTAACTAATAGAGATATTAAGCGCACGCGCCAGATAGCTACTCCAGCCATGAGTCCATTTGTCCCGAGGCAGGCTGCAATAGCTGTACACAGTTTTCCGGCCCACGCGGACGGCCCAACACCTGTGCGGTCCAGGCGCACACCCCTCGCTTTTCCTCCCAAAGTCCCAAGCCCACCAAAAGACGTACGTCACCGAGGACGCACTCGCAGCAAGTTCATATGGAGTATTGGGACTTTGCTTTGCTTTCGATCGCCTTTTTGACAAAAACACGACCGATCGGTTGCACAACTGTACATGTACGACTCTGTACATGGACACACAATAATAATTAATCGGAGTTGCTAGCAATATGGCGCCATATGCTATA…	NNNNGTCGGCAAATGGCAACATTATTGGTTGCTAGCTAGCTCTCCGTCCTTCCGGTTTGCAGGACGTGGGCTCCATCTACACGGCGACAACGTCGCGGTCGCCGGCGCCGCGGCGGGGTCCGGAGTCCGGACCGGGCGCGATGGGTGGTACGTGCGGTGCGGGTCACGGCGGCGCTATGAAGCTAGGAGGAGGTCACGGCGATGCGCGCTGAGGCCACCGTATCTCGCGTGGATCGATGTGAGTACGAGACGTGGTGTCGCGTTACACGGACGGGCAGCGATAGCGACGGCACAGCGCAGGGATGGTGAAGGAGGAGGAGAGGAGATCGAATCGGAGGTGAGGTTGGGATGGGGCACGCAACACATCTCATCAGCGGGACAGTTATCTACCCTTGCACA…	AAATCTGTTGTTAAGTTAAGGGACCTTCGTGAGCTTATTCCCAGGAAATATCAACCCACAAATCCGAGGCCTCTCCCTCTCTCCTTCGCTCCAAGGCCTAGGTCGATGGACCGGCCCAACTTCCCAAGCTCACTGGCGCTTTTTCCCTCAGTTGAGTCTACAGTGCCTCCCGTATCCCATTTCAACTTACCTTTTGGCCCACCTGTCATAGAATAATAAATTGTGTTCCTCTGTTTACAATTGACATCTCAACATCATTTTTAAAA
>Chr1:39634730-39635340	>Chr1:13209607-13210003	>Chr1:7070131-7070374	>Chr1:26032456-26032767
CCTTCCGCTCAGTCGTCACCCATCCGCGCGCCCGCCGGCGTCGGCTCCCAGGTGGAGGGATGCGGCGGCGGGCCACATCTCGCTTGCCGGCTCCGCGCAGCCCGGCGCCGAGGCGGGCGTGGGAGTATTCGGCGAACGCGAGGGCAACGGCGGCAGCACAAGCGAAGAAGGGAGGAAGGAGTGGTGGGAAGGGCCGAGAGACGTGGAGCAGGCGGCCGGCGACCACCACGTCAGCTCCGGCAACAGGCGGCAAGGAGCCGCCTCGTCACCTCGTGCTCTCCACGGCAAGGCAGTGCAGGGACAGGAAGGAGGACCCGTCGCGCGTTGGCCGAGGTGGGGACCATGTGGAAGATGGGCAGACGGCCTCGACCCCGGCGAGCGCGCAGGCGAGGGAGACAG…	GTTAACTAATAGAGATATTAAGCGCACGCGCCAGATAGCTACTCCAGCCATGAGTCCATTTGTCCCGAGGCAGGCTGCAATAGCTGTACACAGTTTTCCGGCCCACGCGGACGGCCCAACACCTGTGCGGTCCAGGCGCACACCCCTCGCTTTTCCTCCCAAAGTCCCAAGCCCACCAAAAGACGTACGTCACCGAGGACGCACTCGCAGCAAGTTCATATGGAGTATTGGGACTTTGCTTTGCTTTCGATCGCCTTTTTGACAAAAACACGACCGATCGGTTGCACAACTGTACATGTACGACTCTGTACATGGACACACAATAATAATTAATCGGAGTTGCTAGCAATATGGCGCCATATGCTATAGTCGATTTTTTTCAGCCACTTACATAAC	CTATGGAAGAAAGCAACCACGCTAGTTAATTAGCTGGACGAAAAGTGACCACGCTATTTAATCGCCATCGATCCGTCTGCCATTCGGCGTGACCAATTTGCGCGACTGCGTCGGTTCCACGTCCCCGATCCACGAGCGGTCACGTGTGATGGCATCGCACCACCATCTCTTCCATTTGTCTCACGTCTTCGAGGGTGACGACTCCCTCGTCCCTCGCGCTCCCTAGCCCGCGAGGTATGCATA	GTTAAGTTAAGGGACCTTCGTGAGCTTATTCCCAGGAAATATCAACCCACAAATCCGAGGCCTCTCCCTCTCTCCTTCGCTCCAAGGCCTAGGTCGATGGACCGGCCCAACTTCCCAAGCTCACTGGCGCTTTTTCCCTCAGTTGAGTCTACAGTGCCTCCCGTATCCCATTTCAACTTACCTTTTGGCCCACCTGTCATAGAATAATAAATTGTGTTCCTCTGTTTACAATTGACATCTCAACATCATTTTTAAAAATTTGAGATTTCAACTTTTTTTAAAAAGAAAAAATGGACTGTTTACATTAAGAT
>Chr1:3972744-3973049	>Chr1:13210203-13210566	>Chr1:7091714-7092111	>Chr1:2639903-2640365
GTAAGGGTGGGGAGGTTGCTAGCTCCATGTCGAACAGAAAGAAGCAAGAGTCTCGAGTCTCCCACTAGGCGAGGGAAGGAGACACAGGTGGCACCCCTGGTGGCCGCGGAATGACGGTTGTGCCCCTGGTGGCGAGGGGTGGCGTGGGGGGCAGGACGGTAAATCTGCAGTGGAGGGGGAGGCGACTGGGCGGTGAGCTGATGAGGGAGGGGGGCAGACTGGTCGCTGACACGTCGTCGGCGAGCGCATTGACCGTTCCTCCCCTGCCACCCGCCACGTGGCCCGTCGCCTGTCACGATGTCACA	NNNACCCTAATTAATTAACTAACTCGATCAGTCGAATTAGTATGTATCATGAGTGACGACGACCAGCGACGGCCGGGGAAAGAACCCAGCTTGACTCGCGGTTGACCACCTAGCGCAAAAGCGACCGAGCTACACTAGCTGCATTACGTGTCAGCCTATGATCCATCGCATTCCTCGTCCTCTGCTATTTTAGGTGGTCGCTTCCTTTGGGGAAGCTACCTTATACTTTTCTTTTCTCTGGAGCAGTCCAGACTCCAGATGCAGCAAACTCTACTATACGTTATATGCACGTATACGTTATCTCTGCTATTNNNNNNNNNNNNNNNNNNNNNNNNNNNNNNNNNNNNNNNNNNNNNNNNNNNN	NNNNNNNNNNNNNNNNNNNNNNNNNNNNNNNNNNNNTTAGCTTTGGCTCGATCAGATCCAACGCTGCGTCAGGAGAGCGACCACACGGTGTCCCGTCCCGATCCAACGCCCACGTCCGGGGCCTCGCGGGATCGGACGCCTCCCTGCAAACCGCGCCACGCGGCCGCTCCGGAGCCTCACCCAACCGGCGACGCGACGCGACGCTCCCTCGGCGTCCGGTCCAGTTCACCCCGGCAACCGCCAAAGCGGCCGCGCTTCCCCCGCCACCCGTTTCGCTCCTCACCGCGGATAAAGCGCTCCCCCCCACTTCGAAACCCAAAAAAAGCTCCACCGGGGGCNNNNNNNNNNNNNNNNNNNNGCGGACGCCGCCTGCGCCTCGTGTTCCTCCACGTCGCTC	TTCTCTATGGGCCTTTTTCAGCCTATTTTTTTTCTTCAGCCCGCAAATGCAAAAGTCTACTTAATACCCTATACTCCTCTTCTCACTTGCTGGACCACCATCGTCGTTTCCTCTCTCTCTCGCTCGCTCATGGGAGAAAGGGGAATAGGGGATTGAGAAGACGAGAAGAACGTGGGCTAGGGTTTCCCCTCTCATCCGACGGCAATTTCACTGGAGCGGCTGCAATCTTGGACGTCCATTGGATCGGACGGCCATCCTCTCTCCCGCTTTGGGCCACAGAAATTAACGGCCCGCCTGCGCTGCTCGCTGGGCCGCGATCGCGCCTATCGGCTGGGTCGCTGTGCACTAGCACGCGCCGCACAGTGCTAGGCCGGTTCGAGCCTTTTAAGCGAAAATCCA…
>Chr1:39761973-39762421	>Chr1:13219266-13219773	>Chr1:7091735-7092024	>Chr1:2639958-2640309
NNNNNNNNNNNNNNNNNNNNNNNNNNNNNNNNNNNNNNNNNNNNNNNNNNNNNNNNNNNNNNNNNNNNNNNNNNNNNNNNNNNNNNNNNNNNNNNNNNNNNNNNNNNNNNNNNNNNNNNNNNNNNNNNNNNNNNNNNNNNNNNNNNNNNNNNNNNNNNNNNNNNNNNNNNNNNNNNNNNNNNNNNNNNNNNNNNNNNNNNNNNNNNNNNNNNNNNNNNNNNNNNNNNNNNNNNNNNNNNNNNNNNNNNNNNNNNNNNNNNNNNNNNNNNNNNNNNNNNNNNNNNNNNNNNNNNNNNNNNNNNNNNNNNNNNNNNNNNNNNNNNNNNNNNNNNNNNNNNNNNNNNNNNNNNNNNNNNNNNNNNNNNNNNNNNNNNNNNNNNNNNNNNNNNNNNNNNNNNN…	ATCTAAGAAGGTGGGAGGTGTGATGAGAACCATTGAATTCTTCTATAAGGGATGAAAAAAGTGACTAAAATTGTTAAAAAATTTAATCACCTAAAATCTAGATGCTCCTTGACCTTGGCCCATTACCATGTGGTTAGAACGAAGGCACGAGTGGGCTGTAGTTGGAGGCTTGGCAGCCCAATTACTAATTTGGGCACAAGCCCGTATATACTTTACCAATTACATTGTCAAGCTCAACCTGACCATGATATTAGACCATAATTTTAGTCTTTTGATCAACCAAGTGCTATAAACAACAATATCAAATTCAGAGTTTTAACATATTGTCATGACGCCATGCCTCCACTCCATACATAGATATGGGATCCGGTTAAATCCAAGGCACAGCTAGCGTATGGA…	NNNNNNNNNNNNNNNTTAGCTTTGGCTCGATCAGATCCAACGCTGCGTCAGGAGAGCGACCACACGGTGTCCCGTCCCGATCCAACGCCCACGTCCGGGGCCTCGCGGGATCGGACGCCTCCCTGCAAACCGCGCCACGCGGCCGCTCCGGAGCCTCACCCAACCGGCGACGCGACGCGACGCTCCCTCGGCGTCCGGTCCAGTTCACCCCGGCAACCGCCAAAGCGGCCGCGCTTCCCCCGCCACCCGTTTCGCTCCTCACCGCGGATAAAGCGCTCCCCCCCACTTC	TCTACTTAATACCCTATACTCCTCTTCTCACTTGCTGGACCACCATCGTCGTTTCCTCTCTCTCTCGCTCGCTCATGGGAGAAAGGGGAATAGGGGATTGAGAAGACGAGAAGAACGTGGGCTAGGGTTTCCCCTCTCATCCGACGGCAATTTCACTGGAGCGGCTGCAATCTTGGACGTCCATTGGATCGGACGGCCATCCTCTCTCCCGCTTTGGGCCACAGAAATTAACGGCCCGCCTGCGCTGCTCGCTGGGCCGCGATCGCGCCTATCGGCTGGGTCGCTGTGCACTAGCACGCGCCGCACAGTGCTAGGCCGGTTCGAGCCTTTTAAGCGAAAATCCAGTATTTT
>Chr1:39975433-39976019	>Chr1:1327098-1327372	>Chr1:7142155-7142545	>Chr1:26479990-26480265
TTGACTAGATCAAATTCACTCAACTGAACAACTGGAAGCTCACCAAGCCCCGTGCGGCAACCAAAGGAGTTGAGTATCACTTACATCCTGCCCTAGGTGGGCGATGATGTCGGCGAGTACTGAGCCGACCTCCCCTCGCTGCGCCTCCTCCACAAACTCCACCGAGTCCAGAGCCACCCGGCACTTCTGCGGCGGCAGGTCCCCCCGCACCTGCGCAAGCCCAACGCACCCAGTCAGCACCCGAGAACCAAAACCAGATCAAACCCAGCTCGCCGAGCGCGAAACCTAATCACGCGGCGGCGGCGAGGGCCGAGGAGCTAGCGGGGGAGCTCACCACCGCCCAGCAGAGCTCGTAGAGGAAGCGCGCCATGGGGACCGGATCGGGGACGCGGAAGGCGG…	CACAGTATTTTGCCATAGCAACAGTACAAACTGGAGTATTGTAGAAAAGACAAACCTGCAAGACAATACGGGAGTACTACTCTGCCTGCAATCATTAATTATCTATTCTTTTGCGAATCTTTCAGCTCGAGGAGATGCTAGCAGCATGACGCATTGACGCAGACGGAGTACTCGAGACTGGAGAGTCACACACGACAACACACAGTGTGGTGGAGTAGACAGTACACTTGCAGGATAGTGTGTGNNNNNNNNNNNNNNNNNNNNNNNNNNNNNN	NNTTCGATCGTTTCGTCGTTTAATTATTAATTTAATTGCTTTGTAGGAGTAGTATATACGTAAGATAAAGAAAAACTAATGGTTAATTGTTGTGGTGAGATTGTTAGAATACTCTACTACTAGTAGGGTGTTGGGGCAGGGATGAGAGTGATGGGGAAAGGGACGAGATAAGAAAGATGATGATACTGGGATATGGACAATTTATAGAGCAGTCCAGTTGTCTAGCTAATGGCCGATGTGACCCGGCCAATTTATTTAATGACCAATGGGACCCAACTAAGTTGGCCCATGCCTCGATCNNNNNNNNNNNNNNNNNNNNNNNNNNNNNNNNNNATATAAACTTGAATTGTTTATATCATTTTTAATTTATGTACTCCAAGTTAATTGTAG	ACATAGAGGACTCAGATTGTGTGCAGTAGTTACCGTGCAGTCCTAGTAGCTACTGCATGTGATCTCAATCCCATTAGCATGTAGTGCTATCTATCTGCTGCAGTATGTCCTACTTGCTTGGGTGGTCATGTTTACTTTTTTTCACTGGGCCGGGTGGTCATGTTTCTGCACGAAACTTTGGTACCACTGGTCCTTCCTATATCGTCTTAATACGTACATGTAGTCCATTGTCGCTATAGTATGTAGTATGTATGTGTGTGTATATGATGGTGTAG
>Chr1:40175643-40176096	>Chr1:1327157-1327407	>Chr1:7142246-7142471	>Chr1:26844785-26845065
CAAAAAGCGGGAAAAAAATCTCTCTCCTCCTCACCGCCTTATCCCCTTCATTTCCCTCTTCCCGCCTCCTCATCCACCTCCTTCCTCGCCGCCGGCGAATGCCTCCACCGGCGGGGCTGCTCCCCTGGCCGGCGCCGTCCGCCGCGCGCCTGGCCGCCCCGACCCGGACGCGNNNNNNNNNNNNNNNNNNNNNNNNNNNNNNNNNNNNNNNNNNNNNNNNNNNNNNNNNNNNNNNNNGGCTCGAGCCCGTCGTCGTCGTCGCGCCGAGCACAACCACGGCCACCGCGACGCTGCCTCCCATCATCACCCCCACCTTGTCCCCCTCCACCTCCACGTGCCTCGAATGCGTCCACTTCAACTCGTACGGCTCTCTCTCCTCGAATGCGTGTGCGCGTGTGT…	AAGACAATACGGGAGTACTACTCTGCCTGCAATCATTAATTATCTATTCTTTTGCGAATCTTTCAGCTCGAGGAGATGCTAGCAGCATGACGCATTGACGCAGACGGAGTACTCGAGACTGGAGAGTCACACACGACAACACACAGTGTGGTGGAGTAGACAGTACACTTGCAGGATAGTGTGTGNNNNNNNNNNNNNNNNNNNNNNNNNNNNNNNNNNNNNNNNNNNNNNNNNNNNNNNNNNNNNNNNN	GTGGTGAGATTGTTAGAATACTCTACTACTAGTAGGGTGTTGGGGCAGGGATGAGAGTGATGGGGAAAGGGACGAGATAAGAAAGATGATGATACTGGGATATGGACAATTTATAGAGCAGTCCAGTTGTCTAGCTAATGGCCGATGTGACCCGGCCAATTTATTTAATGACCAATGGGACCCAACTAAGTTGGCCCATGCCTCGATCNNNNNNNNNNNNNNNNN	ATTGCAAGGCAATTTTCCTTGCTAGGCAACGGTGCCTCTGTCCTTCCCATTGGTTGATAGCCCAGAACTAGCGCGTGCAACCTGGTAAGCCTGGTATTTTGGCCCAAGAAGGATGCGATGGGCTCACCGTTGCAACCAAGGGGCCTTGACTTCCCAATTAAACGGTACCCCCAAAGTCCATATGTCCTCCGCAATCCGCCCTCAGCGTGCATATTTTACCACGTTCTGTATGCTGAATTCTTTGTGTTTTTTTCCCCGATACAGTATGATCGTACCAAGT
>Chr1:4018622-4018959	>Chr1:13333237-13333690	>Chr1:7216895-7217110	>Chr1:26844787-26845066
GTGCCGCCCTGTCGTCGCCCTTTTCCCTGGGTTTTTCCTCTGCACAGCCACGTGCGGATCTCGTGGCGGAGAAAATTCCGCTAGAGGCCGGAGGCGACGCTCGTCGTCGTGACAACGGCGAGCCAGAGGCCGAGGCGACGCTCATAGTCGTGTTGCCCTACCGACGCGCCCTCTTCCCTCCTCGCAACCTGGCATGACGGGCAGAGACGAGCAATGCGGAGAGGGACGGGGATAGATCGATAGAGTGGGGGGAAAGGCGTGGGGCCCACAATTGGCCAGTCAGTTTGGCTGGCCAAGTTTGGCTAGTGGGAGGTGAAGTTTGGCCATCCATCTAGTT	ATAGAATATTTCTTTGATTAGTTGTTGAAGATAAACTTAGAAACAAAACAGTAAACAAACAAGCTTAATCACGGCAACAACCAACAAATTAAGCTGCTTAGTTTGCTTTCCTATACATGTGCGCTGATTTCCAGCCCGAGCGAACGGTGGCGGCGCGGCTAGTCCACGCTACCGGCCGCGTTGGCGCTGGCCAGCTGCGCGCAAGCGCTCGGCAGTCGGGGCCATGCAAGAGTCACCAACTAGTACTGGCGTCGACGCGTCGTCAGTCCATGCTGCAACTCCGGGCGATGGCGTGCGACCGTGACGCGGGACCCGCTGCAGTTGGCACGCCGTTGAGGTGATGCTGCACCAGGGCGGAGGCGCGCACCGATACAGAGTCCCGCGAATTGGTCGCGCGGG…	NNNNNNNNNNNNNNNNNNNNNNGCGGCGGCCCAGAAGTCGGAGCCGACGACGACGTCGTTGTCGGCGGCCAGGTGGGGCATGCACGAGACCGGGACCAGGCACAGCCCTCTGCTCCTCAGGTCGTCGTCCTTCTTCGCCTGTTGCTTCTTTCCATCCTTTTCTGCATCCTGTATATTAATTTACACGTATATATGAATATATATATATAATTCAT	TGCAAGGCAATTTTCCTTGCTAGGCAACGGTGCCTCTGTCCTTCCCATTGGTTGATAGCCCAGAACTAGCGCGTGCAACCTGGTAAGCCTGGTATTTTGGCCCAAGAAGGATGCGATGGGCTCACCGTTGCAACCAAGGGGCCTTGACTTCCCAATTAAACGGTACCCCCAAAGTCCATATGTCCTCCGCAATCCGCCCTCAGCGTGCATATTTTACCACGTTCTGTATGCTGAATTCTTTGTGTTTTTTTCCCCGATACAGTATGATCGTACCAAGTT
>Chr1:40203146-40203742	>Chr1:13333267-13333715	>Chr1:7321337-7321617	>Chr1:26844797-26845067
ATTTCGTGTTGTAGGACGTGGATATCTTGTGGTTCAGGGACCCGTTCCGGCACATCGGGGTGTACGCCGACATGACGACGTCGTGCGACGTGTTCAACGGCGATGGCGACGACCTGAGCAACTGGCCCAACACCGGGTTCTACCACGTGAAGTCGACGAACCGGACAGTGGAGATGCTGCGGCGGTGGCGGGCGGCGCGGGCGAGGTACCCGCCGAACCACGAGCAGAACATCTTCAACTACATCAAGCACGAGCTCGCCGCCGGCCTCGGCGTGCGCGTCCGCTTCCTCGACACCGCCGTGTTCGGCGGCTTCTGCCAGCTCTTCCGCAACGACATGGCGAGGGCGTGCACCATGCACGCCAACTGCTGCGTCGGCCTCGGCAACAAGCTCCATGACC…	ATAAACTTAGAAACAAAACAGTAAACAAACAAGCTTAATCACGGCAACAACCAACAAATTAAGCTGCTTAGTTTGCTTTCCTATACATGTGCGCTGATTTCCAGCCCGAGCGAACGGTGGCGGCGCGGCTAGTCCACGCTACCGGCCGCGTTGGCGCTGGCCAGCTGCGCGCAAGCGCTCGGCAGTCGGGGCCATGCAAGAGTCACCAACTAGTACTGGCGTCGACGCGTCGTCAGTCCATGCTGCAACTCCGGGCGATGGCGTGCGACCGTGACGCGGGACCCGCTGCAGTTGGCACGCCGTTGAGGTGATGCTGCACCAGGGCGGAGGCGCGCACCGATACAGAGTCCCGCGAATTGGTCGCGCGGGATCGAGGCAGTCACGCGTGTTGACGTCGCG…	NNNNNNNNNNNNNNNNNNNNNNNNNNNNNNNNNCTCGATTAATTACGCGTGCTGAGACATCTAGGTAGGTGACGCATATATGTACGCCGGCCCGCGACGTTGGGAGCGGCGGCGGTTAGCCGTCGTTAACGTTCTCGTGTTGGTGGCCGGCCGGCCGGCCCCGTCGTCGATCGGGGGGCCGCTCGCTCGCTCGGCTTGCACCAACGTAACGTACGGCCTCGTCATATTGCTCAAGACGCGTACTACGTTGTTGGGACAGGCTCACAGGCAGGTGGATCTT	TTTTCCTTGCTAGGCAACGGTGCCTCTGTCCTTCCCATTGGTTGATAGCCCAGAACTAGCGCGTGCAACCTGGTAAGCCTGGTATTTTGGCCCAAGAAGGATGCGATGGGCTCACCGTTGCAACCAAGGGGCCTTGACTTCCCAATTAAACGGTACCCCCAAAGTCCATATGTCCTCCGCAATCCGCCCTCAGCGTGCATATTTTACCACGTTCTGTATGCTGAATTCTTTGTGTTTTTTTCCCCGATACAGTATGATCGTACCAAGTTC
>Chr1:40446079-40446343	>Chr1:1343178-1343569	>Chr1:7803200-7803616	>Chr1:26844819-26845042
GAATCGAATCGAATCGGGGGGAGAATCGCAGGCACAGATCCGGGCGGAGGAATCGATTGGAGGAGCAAGAAGTGATAGAGGGAGAAGAGTTGCTTGCCTTGGGAGGGGGTGGGAGTTGGCGCCGTAGAGGTCCCAGAGCTCCTGCACCTCGCCGACCAGCTGCCGCAGCGCCGCCACCTCCCCCATCCTCCCTCCTCCCGCCGCCGCCGCAGCGGCGCCCCTCTCCTCCTCCTCCTCTTCCCCCAGAACAACAACAAAAAATAN	AAGCTAGCTAGCTAGGGAGTAGGGATATAAATGTGGAAGGCAGAGTTTTTGTATGTTTGCTCGATCGTTTGTTTGTTGCATCGGAGAAAGAGACGTGATTTCCATTTCGACCACGTTGATTATCACTTCAGATAGCGACCACGAATGAATGGGTGCGTGCGTGATCCACGAATCACTCGAGGACCATGAACTGGGCCCACTCACCTTGTCTCGGCCCATCCAGAGACCTACGCATGTGCCAAGAACAGTGCCACCGCCCATTGCAATTAGCACCGAAGGCCAGTTATCATGAACCAGCCATATCTCAATCCCATAAAAAANNNNNNNNNNNNNNNNNNNNNNNNNNNNNNNNNNNNNNNNNNNNNNNNNNNNNNNNNNNNNNNNNNNNNNN	TTTGGGATGAGGGAGTTCGTAATAGGTGACGTTGTACGTGGTGGGAATATGGGATCGATCGATTATTCGATAGCGCTCGCACCGTGTTGCGATCGCTAGGTTTCGTGACACATGTGTGTACATGTTTATCACGAGTGATCATGGTAGACGGCGACTTCTCTAGAGATGCTAACCAATGACGTGGTGATTAACCCGTACGTGATGGCGAGCGTGGTCGATTCTCGATTGCGATGTATTTGGTCGCAGCCTGAACCGTAAACAAATGGCACCCTAAATGACACATCTCGAGAAACATATATTCCCTGCATCTGTACGTTTCACTGAATTCCCCGTTGCTATACCGGATTCGGTTCTTCTCGCCGAAGTAACCAGCATTCAAAACTTTCAACAAATCAATTA…	CCTCTGTCCTTCCCATTGGTTGATAGCCCAGAACTAGCGCGTGCAACCTGGTAAGCCTGGTATTTTGGCCCAAGAAGGATGCGATGGGCTCACCGTTGCAACCAAGGGGCCTTGACTTCCCAATTAAACGGTACCCCCAAAGTCCATATGTCCTCCGCAATCCGCCCTCAGCGTGCATATTTTACCACGTTCTGTATGCTGAATTCTTTGTGTTTTTTTCCCC
>Chr1:40482421-40482613	>Chr1:1343189-1343536	>Chr1:7814331-7814921	>Chr1:2692908-2693147
TTTTTTTTTTTTGGCTTTGCCAATGTTTTCTGCTCCCAGCAGGTGGTGAGTGGTGAGCATTGGCCATTGAAGGATACCACAGGGGATCTGGTGAGGACATCAATTCACGCAGATGTCGCGCCGCGAGTGACCGGCGACCATTTCGCCAACGGATCATCCACGTCGAGTGGGACCCACCGCAAGTTTTTTTTT	CTAGGGAGTAGGGATATAAATGTGGAAGGCAGAGTTTTTGTATGTTTGCTCGATCGTTTGTTTGTTGCATCGGAGAAAGAGACGTGATTTCCATTTCGACCACGTTGATTATCACTTCAGATAGCGACCACGAATGAATGGGTGCGTGCGTGATCCACGAATCACTCGAGGACCATGAACTGGGCCCACTCACCTTGTCTCGGCCCATCCAGAGACCTACGCATGTGCCAAGAACAGTGCCACCGCCCATTGCAATTAGCACCGAAGGCCAGTTATCATGAACCAGCCATATCTCAATCCCATAAAAAANNNNNNNNNNNNNNNNNNNNNNNNNNNNNNNNNNNNNN	GATGATCAAATCCAACCAAAGCAACAAAATTTCCATACGGGGCCCCTTAATTCGGTCCTTCGCTTGCATGCTGCCTCTTAACCATCGATGCCGACCGTCCGCAAGTCGCTCCCCATGTGTGCACTGCACGCATGTATGCATCCTGCAGGCTCCAGCCTACAGCTCGATCGATCGATCCCCATCGATGGCCGCTTCATTCTTCGCCAGCGCCGCGCCTATGTGTACAGATAAAGACCCGACGCCAGCCTACGCGCCACATGCGAGATGCACACACGCACACACCGTACGCCAGCGACCGACGACGACGTACGTAGGTAGCCACATATGCGTACGAAACACACGGTAGCTAGGTAGGTGAGCGCTCGCCATCGTCGGCGCGCACCCTGCACTCTGCATCAC…	GGACAAGAAGTGAACTTTTTTTCAAGCTCTGAACATATGGATTGCATTTCGAGGAACATGAAGGAATTAACCAGCCCACTGAGGTCCATAAGTAAACACGATGTAGACATGTAGTACACAAATCCATAGGCTCAGCCCATTTTGTACTGTATAGTCCAAGCAGGCTCAAAGCTAGATTCTTTACCAGCATGAAACTTCAGATGAAGTTCGTGTAGCCAGCAACATCCAAGTAAGCAAGA
>Chr1:40593574-40593865	>Chr1:1346382-1346949	>Chr1:7814345-7814947	>Chr1:27120456-27120814
GATGATGAGAGGCTAATTAATCAGGTGATTACTCCATCTGCATGACATTATTCTAGCTTAATCCACTTGCGATTAGAGCACAGTAGTACACACTGGTGATCTCATCAGGGTACAAGTATATGTAGACTGTTCACCAGATGTGGGTGATGGGCTCATAGCCAGGCCAACCACCCCTGTGATGGAAAATACAGGTAGGGCTTTGACTACAGAGGTTGTGGCCTAACCACCATTGGAATGGTTGGTTCCTACAAAGACAACCCCCTACTACTAAATACTCCTACATGTTGTGAA	ATAAAGCTGACTTGCATTGCATGAGGATAAGAGGAGCACGTGGAGGTTTCCATTCCACGAATATATGCATGCACAGAGGAATCAATTAATTAAGGAACATGTGCAAGAGGATGCATGTAGACAGGATCACAGGAATACAGGATAAAGTTTTTCTTCTTTTTTTTTTGAGAACTACAGGATAGAGTTTGGCGTGCATTTTGTTGGGTAGCTGATAGCTCCATCGTTTTGGAGTACATGACAGAGACATGCATGCATGGGTTGACCGGTTGACCCATGCATGTGCATGTGATGCCATGCAGCCATTTAATATCCACCACGTGGCCGGCGATCGAGACCGTACGTACATACATACGCTTACCTGAGATTGCGATGACACGTAGTAGTACGGCCGTGGGAATT…	ACCAAAGCAACAAAATTTCCATACGGGGCCCCTTAATTCGGTCCTTCGCTTGCATGCTGCCTCTTAACCATCGATGCCGACCGTCCGCAAGTCGCTCCCCATGTGTGCACTGCACGCATGTATGCATCCTGCAGGCTCCAGCCTACAGCTCGATCGATCGATCCCCATCGATGGCCGCTTCATTCTTCGCCAGCGCCGCGCCTATGTGTACAGATAAAGACCCGACGCCAGCCTACGCGCCACATGCGAGATGCACACACGCACACACCGTACGCCAGCGACCGACGACGACGTACGTAGGTAGCCACATATGCGTACGAAACACACGGTAGCTAGGTAGGTGAGCGCTCGCCATCGTCGGCGCGCACCCTGCACTCTGCATCACGCTGCATCGATCAT…	ATGTTAATCAATAAATCATAGAGGTCTTCTCTAGTGGGAGTAAGACATGGGCATTGGGCACGCACACTTTAACTTCACAATACTGGGGGCTACTGTCTACACAACTGAGTAGGCCCTCCACTTACGATGAAATGGTGGCCCCGGTATATGATTCTCCACCAGGTGTAGATTCTAGATTGTATGTCCCCATCCCATAAGGCGCCTCTTTTTGCCTGCTTGTTGATGGGTTTGGACCTACTGATGAGCATTACTGTCCGCGTTAACTTTTCCAGCTCTTATCTTTGCAGTGTGAGATGAACAGATGAACAACTAGTTACAGACTTGGACCATAATGGATGCTTGGGGTTTTGTACAATGA
>Chr1:40633415-40633853	>Chr1:1346396-1347002	>Chr1:8096987-8097323	>Chr1:28146111-28146484
CCACCGGTCCAGCAGTCCAGTTCAGGGCCCTCTCCCCGGGCTTCAAGAAGACGTTTTCGCCATGTGGAAGCTTGCGAGCGAGACCATTCAGTATCTGATGGAATGCATCTCCTGCCTGAGCAGGCTGGGGGAACAGCATGGCCTGCTTCATCGACGGGTTCGCGAGAAGCCTCTGCTTCCTCAGGATAACATCTGTTGGTATGGATGTCAGGATACTGTCCAGCTTCGGAACATCCTCCTCGGCGACAAACACGCCAATCTCCTCCCAGGGGATAGCATCAGCAAAGGGGAGGACAATGTCATCTGCAATGATCACCGGAATACAACCGAAAACCACAGCTTCCACCAGTCTGGGGCTCCATGGAGCCCAGCCCAATGGGCACAAGCAGAACACAGATC…	CATTGCATGAGGATAAGAGGAGCACGTGGAGGTTTCCATTCCACGAATATATGCATGCACAGAGGAATCAATTAATTAAGGAACATGTGCAAGAGGATGCATGTAGACAGGATCACAGGAATACAGGATAAAGTTTTTCTTCTTTTTTTTTTGAGAACTACAGGATAGAGTTTGGCGTGCATTTTGTTGGGTAGCTGATAGCTCCATCGTTTTGGAGTACATGACAGAGACATGCATGCATGGGTTGACCGGTTGACCCATGCATGTGCATGTGATGCCATGCAGCCATTTAATATCCACCACGTGGCCGGCGATCGAGACCGTACGTACATACATACGCTTACCTGAGATTGCGATGACACGTAGTAGTACGGCCGTGGGAATTGATTAATGGGGCAG…	NNNNNNNNNNNNNNNNNNNNNNNNNNNNNNNNNNNNNNNNNNNNNNNNNNNNNNNNNNNNNNNNNNNNNNNNNNNNNNNNNNNNNNNNNNNNNNNNNNNNNNNNNNNNNNNNNNNNNNNNNNNNNNNNNNNNNNNNNNNNNNNNNNNNNNNNNNNNNNNNNNNNNNNNNNNNNNNNNNNNNNNNNNNNNNNNNNNNNNNNNNNNNNNNNNNNNNNNNNNNNNNNNNNNNNNNNNNNNNNNNNNNNNNNNNNNNNNNNNNNNNNNNNNNNNNNNNNNNNNNNNNNNNNNNNNNNNNNNNNNNNNNNNNNNNNNNNNNNNNNNNNNNNNNNNNNNNNN	NNNNNNNNNNNNNNNNNNNNNATTAACATGTGATCCTAAGCTGATAAGCATTCAGGCCGCCTGCTTGCCGCACCGGTATGGGTACGTGTTTGGGGTCTCTTTTTATCGCTTTGGAGTTTGCGCAGAGTCTTCAAAAGTTGGATGCTTGGAGCAGAGCCTATCTATACACGCAGAGCTAGTTTACGATTTGTCTCCCACAGCCAAGCTAGAGGCATTGCCGATCGAGCCGTCTAGCTAGCTGCTAGAGGCCAGGATACCCTATACTCGGGTATAGTCTGGGCTTCAGCTGGATGCACACAGTGCTAGAGAGCCCAGCAGCGTGCAAGAAAGATTGTGCTGTCAGCGATGGAATTGAAATGGTGCTTCACCAACC
>Chr1:40771427-40772055	>Chr1:1346489-1346924	>Chr1:9138792-9139128	>Chr1:2820736-2821047
NNNNNNNNNNNNNNNNNNNCACACGTAGTAAGCCAACCTTGAGGTTGGTACCGGCTGCCGCCGGCGAGTGGCCGGAGAAGAGGGAGCGGAGGAGGGCGCGGAACCAATCGCGGAGGTGGCCGAAGCCGAAGATGACGCCGTAGCTGAACACCGTGGTGACCGCGGTCACGAACGGCACCCTCACCATCGCCGTCGATCGATCCGCCGCCGCCGCCGCTGATCCCTCGCCGGCCGGCTAGTCTCGACGTACGGTGTGGATGCGGCGGCGCGCGGTGGCCGGCCGGTGGCGATCGATCGAGATATAGCTTGTGTTGATGGTGATCGAGTCACCGGCCGGCCGGCGGGATGGAGTACTTATAGGCCGGAGATTGTTGAATGGATGGATATATCGTCGGAGCT…	AGGATGCATGTAGACAGGATCACAGGAATACAGGATAAAGTTTTTCTTCTTTTTTTTTTGAGAACTACAGGATAGAGTTTGGCGTGCATTTTGTTGGGTAGCTGATAGCTCCATCGTTTTGGAGTACATGACAGAGACATGCATGCATGGGTTGACCGGTTGACCCATGCATGTGCATGTGATGCCATGCAGCCATTTAATATCCACCACGTGGCCGGCGATCGAGACCGTACGTACATACATACGCTTACCTGAGATTGCGATGACACGTAGTAGTACGGCCGTGGGAATTGATTAATGGGGCAGATACGAGAGTGTCCTGTGTAAACGCACGCATCGCATGTGTGCGCGCTTGGATTATTGTCGCGGGTACATGACACAAGCAGCAGTCTGCGACAC…	CATTAGAAAAGCAAGGGAAAGGCCTTCTGTTGACTTATGCTTGTAATTAGTTATGATCTGTGGCACCTCAGCAACTCCCCAGCTGATGACGCTTAACAGTCCAAGCGTCAGTGCCATGCCATCCCTCGTGCTACAAAGGCAGTACTTCAGGTAGGTTTGAGCCCATTTTGCGCAATTCGCGGCCGACGGGCAGCTAGGGCGATGTGCTCCCGCTCCACTGAAGATGCCCATTTGTGCTCCAGACCTGAAGCAAAATTGCAAGGATAAAAGGGAGAGTGTGTCAAAAGGTTGTACAGCCGCTTGGTTGTTTAAGGCACTCTTAACTACTTTACATAA	CGAAAATTTGGGGGAATTCGGTTGCGAGTTGTGGAGTTGAAGGGGAGGCGGCGGCGATGGTATTAAAGGAGGGGAGAGGTGGGCGCTGATTGGCGGAGGGGGTGCGCCGCGGATCGATGACGTGGAGGAGCATGTGGCGCACGATTGGTGTTGTTTTCCTATGGACGGCTGAGATGCGTTTCGGCGCGGAAAGTGTACGCGGGAACGGGAGGAGTAGGCGGTTTCCGTCGCGCGCGCGGGGATTACGAGTTTTCATGGTTGGGCAGTTGGGCTTTCTTTCGTAGAGTTTAGCTCATGGCCCAGTAAAAGTC
>Chr1:40791975-40792427	>Chr1:1346506-1346937	>Chr1:9997342-9997605	>Chr1:28904037-28904420
TGTGCACATCTAGCTTCGAGGTCTCTTCTATGGTGGTTGGTCAGTTGTTGTTGCTGGCGTTTCTTTGGATTGATCAGGACTTGGATTTCTTGATTTCTTCATGCTTGGATTAGGCTCATCAGGGAGAAGTTATCTGCAATTCTGCATCGATCGAACAGCAGCAGCAGCAGCTTGGAGTTAGCGTGCAGTGGTCAGTGGTGCAAGTGCAGCACAGCTGGTGAGTGTAGCTTACAGCTATCCTCTACTACTGCTGCTAGTGACTCATGGTGTGAGCAAGCACAGAGGAGGCTAGTGACACGTCAGCCGTTTGCAATTTCTTTTTTTTCTTTTTGAAGAGAATAATACTAAATGTTTTTGGAGAGATGAGCCGTTTGCATAGAGAGAGAAACAATTCATGCA…	GATCACAGGAATACAGGATAAAGTTTTTCTTCTTTTTTTTTTGAGAACTACAGGATAGAGTTTGGCGTGCATTTTGTTGGGTAGCTGATAGCTCCATCGTTTTGGAGTACATGACAGAGACATGCATGCATGGGTTGACCGGTTGACCCATGCATGTGCATGTGATGCCATGCAGCCATTTAATATCCACCACGTGGCCGGCGATCGAGACCGTACGTACATACATACGCTTACCTGAGATTGCGATGACACGTAGTAGTACGGCCGTGGGAATTGATTAATGGGGCAGATACGAGAGTGTCCTGTGTAAACGCACGCATCGCATGTGTGCGCGCTTGGATTATTGTCGCGGGTACATGACACAAGCAGCAGTCTGCGACACGCTGTNNNNNNNNNNNN…	NNNNNNNNNNNNNNNNNNNNNNNNNNNNNNNNNNNNNNNNNNNNNNNNNNNNNNNNNNNNNNNNNNNNNNNNNNNNNNNNNNNNNNNNNNNNNNNNNNNNNNNNNNNNNNNNNNNNNNNNNNNNNNNNNNNNNNNNNNNNNNNNNNNNNNNNNNNNNNNNNNNNNNNNNNNNNNNNNNNNNNNNNNNNNNNNNNNNNNNNNNNNNNNNNNNNNNNNNNNNNNNNNNNNNNNNNNNNNNNNNNNNNNNNNNNNNNNNNNNNNNN	NNNNNNNNNNNNNNNNNNNNNNNNNNNNNNNNNAGGGAGCGTGCAGTGTGCAGAGGCAGCAGGGGCAAAAGGAAAGGAGGGAGCAAATGAGCAATGGCTGTCAGCTATTTTTTCTGCTTTTTTCTCGAGTCCGCACAGCGCTCGCTGCTCATAGTCACTGCCACCGCAACGCGTGCCCCCACACACATCCGCATACTAGTCTACAGTTCATCTCTCATCTCCATTTTCTTTTTTTTCCTCAACTCCCTTCTCTCACTGCAAGTGGGCCACGGCACATGTTAGGACTTCGGACCACCTGCCAGTCACCGAGGGTTTTCTGTTAAGCACTTAGGCCATGTTCAACGCTCCACGCTTTAGCGTGGTCTGACCGCTCCCGAGGGGAA
>Chr1:40892105-40892702	>Chr1:13552017-13552282	>Chr10:10791585-10792808	>Chr1:28935252-28936064
ATCCTACTTTTATTCTTATCTCTAACAGTGGGATCGGGCGCCGATAACTTTGTTGTTGCACGCGAATTGATCCCGGTGTCGATCACTCCGATGATCACCCCACTGCCGGAGTCGGTGACCCACCCCCCCTGACCCCTGTTCTGTCTGGCATCACCACGAGGTACATCGGCTCGTCCGGAATGGACTTGGAGAAGCCGGGCTTGATGGACACCGCCTCCAGCTCGGCCTCCGTCAACCACGCGGCAAAGCCATCCAAGACGTGCTGGTACGAGTGCACGAGCCGCGCGCCGCTTGCCGGAGGCTGTCATGTCGCCGGGGAGGAACGACATGTGCCAGCTCCGCAGCTCGCCGTCGTCCATCATGCGGGCGTCTGCTCGCGGCTTCAGGAGGACAAAGTAC…	NNNNNNNNNNNNNNNNNNNGTCACTTAGTAATTCTCCTTCTCCTCCTAGTGGTCTAGGATCCGGTGCCACCAAATCCGTCAGCTGATGCCACCCTCCAGCACGATAGGAGGAGGACAATGGTGCAGCTGGGTATGGAGGCAGCAGCGGCATGGCTAGGAGAGGCGGTGACGTGGGTAGGGTTGTTGAGGATGAGGAAGAGTTGCAGTCGGTCATGGGGACTTACAATTTTCTCGTGTGGGATTGCCTTTAATACGGTTGGCCAGC	NNNNNNNNNNNNNNNNNNNNNNNNNNNNNNNNNNNNNNNNNNNNNNNNNNNNNNNNNNNNNNNNNNNNNNNNNNNNNNNNNNNNNNNNNNNNNNNNNNNNNNNNNNNNNNNNNNNNNNNNNNNNNNNNNNNNNNNNNNNNNNNNNNNNNNNNNNNNNNNNNNNNNNNNNNNNNNNNNNNNNNNNNNNNNNNNNNNNNNNNNNNNNNNNNNNNNNNNNNNNNNNNNNNNNNNNNNNNNNNNNNNNNNNNNNNNNNNNNNNNNNNNNNNNNNNNNNNNNNNNNNNNNNNNNNNNNNNNNNNNNNNNNNNNNNNNNNNNNNNNNNNNNNNNNNNNNNNNNNNNNNNNNNNNNNNNNNNNNNNNNNNNNNNNNNNNNNNNNNNNNNNNNNNNNNNNNNNNNNN…	GCACCATCTGACCAAGTTCGCAACTGCTGAACCGATGTGCCATGATGATTCCAGAAACATGGTTCTAGACTCAAGAACAGCAAATGCAAGAATCTGTGATCAGGAATGACCGGCAGTATATCCTCCATGGGGCCATTGTAAAGGCAGCGACTAGATCATACCAGCAAAGGCTAGAGAAAACACCACATCTGAGAAATCTGGGTCCTTTTTTGCCTTGGTCTGAAGTCTGAACTGCTCACATTCATCGCATATTCCTCACTACTATCTACTCTACTACTGTTGTTGAGATAAGGATGCACATGTAGAATAACATCTCCCAATCCAAATTGCCTCTGAAGAGTCGGGAGTGAAACAGCGATCGGGTCAACTGGGGGTCTCGTGACACTGGATAGTTAGCAA…
>Chr1:40913970-40914201	>Chr1:13576093-13576362	>Chr10:10791585-10792820	>Chr1:28937073-28937970
GGGGGAGGAGGGATCTGTACCTTTGGAGGGGTAGCACAGTTGGTGTGCTAGCGACGACGACCGAGCTCGTTTTAGGCGTAGGGGGTGGCGATTTCCCCGGCGATAGGGCACCGCGGTTGAGGAAGAGGGGAGGAGACGGTGTGGAGGCGCGGCGGCGNNNNNNNNNNNNNNNNNNNNNNNNNNNNNNNNNNNNNNNNNNNNNNNCGTGGGCGGTCTGGGTGACGGTTTTTT	AATAGGCTAACAATTATCCGTGGGTTGACTTGTGCGAATCCTTGGTTTTGTTTGATAAGGCCGAAATGCCTCATGCACTCCGATATTTTAGGTCGGCCCATTCCAGGGGAAGGCCTGTGAATTCGGCCTTGCCGATGGATCGCTGTGAATCCAACGGAAACATGCTTCAAACTGTACTGAGTTAATGAGCCAATAATCGGATGGACCTGGCGCGTACGTGCCTTTGTTTGTTCCTATGGACTACGGATCATGGCAGCAAAACAAGTTTT	NNNNNNNNNNNNNNNNNNNNNNNNNNNNNNNNNNNNNNNNNNNNNNNNNNNNNNNNNNNNNNNNNNNNNNNNNNNNNNNNNNNNNNNNNNNNNNNNNNNNNNNNNNNNNNNNNNNNNNNNNNNNNNNNNNNNNNNNNNNNNNNNNNNNNNNNNNNNNNNNNNNNNNNNNNNNNNNNNNNNNNNNNNNNNNNNNNNNNNNNNNNNNNNNNNNNNNNNNNNNNNNNNNNNNNNNNNNNNNNNNNNNNNNNNNNNNNNNNNNNNNNNNNNNNNNNNNNNNNNNNNNNNNNNNNNNNNNNNNNNNNNNNNNNNNNNNNNNNNNNNNNNNNNNNNNNNNNNNNNNNNNNNNNNNNNNNNNNNNNNNNNNNNNNNNNNNNNNNNNNNNNNNNNNNNNNNNNNNNN…	AGTACAACTGTAGTTGAGTTCAGTGCCATACCCTGCAGCAAGAGGGGAGGGAAGGGGAAAAAAAATCTAGGCACGAGATCATTGGACGATGGCGACGCGCAACAGTGAAACGTGCCAGTAGGGCATATGGTGCGTGCGCGGCGTGAACCGTGATGCGTCGGCCCGTCGGTGACGCGCGCACCTGGTCCAGCGCCGGCGCCAAGATAAGTCTCGAGATCAAGAATTCCGAGAGAACCTTTCCTTCCTGATCAGCAGCCAGCCGCCCGGCCACTTCCGGGCGAATTCATGCACAGCCCGGAGATAATTACAGATGCGCGGCGTTGCACGCAATACTACTACTCCACTACCAATCATGCGTGCGAAACAGTATAGGTGCATGCACCGTGCGTGCGCGATACT…
>Chr1:41021464-41022079	>Chr1:13576101-13576272	>Chr10:10791589-10792841	>Chr1:28937075-28938030
ATACAATGCATGGTTAATTGTTTGGACGACCTTGGTTGTTGCCTGATCTGAAGATGGAGAGCTCAGCTCTCACGTCGATCTGTATGGCGCCACCGCCCCTGCTGCNNNNNNNNNNNNNNNNNNNNNNNNNNCTGCTGCTGCTGTTGAGCGACGCGGCGAGCTCCTCGCCCTCGCGGTACCTCTGCAGGTACCTGTGCATGGCGTCGGCGTAGTGGTCGAGGCCGAGGCTCCTCATGGCGTGGCAGACGTCGTCGCCGTTCACCGTCTTCCGCCGCTCCCGCCGGCACCGCTCCGACGCCTCGCCGGTGACGAAGCTGATGAACTCCGTCGCGCACTCCTGGATCGTCTCCTTGGCCCGCTTCGATATCTTCGCCTGCGGCGGCAGCCCGTCCTTCATGA…	AACAATTATCCGTGGGTTGACTTGTGCGAATCCTTGGTTTTGTTTGATAAGGCCGAAATGCCTCATGCACTCCGATATTTTAGGTCGGCCCATTCCAGGGGAAGGCCTGTGAATTCGGCCTTGCCGATGGATCGCTGTGAATCCAACGGAAACATGCTTCAAACTGTACTG	NNNNNNNNNNNNNNNNNNNNNNNNNNNNNNNNNNNNNNNNNNNNNNNNNNNNNNNNNNNNNNNNNNNNNNNNNNNNNNNNNNNNNNNNNNNNNNNNNNNNNNNNNNNNNNNNNNNNNNNNNNNNNNNNNNNNNNNNNNNNNNNNNNNNNNNNNNNNNNNNNNNNNNNNNNNNNNNNNNNNNNNNNNNNNNNNNNNNNNNNNNNNNNNNNNNNNNNNNNNNNNNNNNNNNNNNNNNNNNNNNNNNNNNNNNNNNNNNNNNNNNNNNNNNNNNNNNNNNNNNNNNNNNNNNNNNNNNNNNNNNNNNNNNNNNNNNNNNNNNNNNNNNNNNNNNNNNNNNNNNNNNNNNNNNNNNNNNNNNNNNNNNNNNNNNNNNNNNNNNNNNNNNNNNNNNNNNNNNNN…	TACAACTGTAGTTGAGTTCAGTGCCATACCCTGCAGCAAGAGGGGAGGGAAGGGGAAAAAAAATCTAGGCACGAGATCATTGGACGATGGCGACGCGCAACAGTGAAACGTGCCAGTAGGGCATATGGTGCGTGCGCGGCGTGAACCGTGATGCGTCGGCCCGTCGGTGACGCGCGCACCTGGTCCAGCGCCGGCGCCAAGATAAGTCTCGAGATCAAGAATTCCGAGAGAACCTTTCCTTCCTGATCAGCAGCCAGCCGCCCGGCCACTTCCGGGCGAATTCATGCACAGCCCGGAGATAATTACAGATGCGCGGCGTTGCACGCAATACTACTACTCCACTACCAATCATGCGTGCGAAACAGTATAGGTGCATGCACCGTGCGTGCGCGATACTAT…
>Chr1:41021603-41021880	>Chr1:13576113-13576282	>Chr10:10791591-10792798	>Chr1:28937107-28937753
GCTGTTGAGCGACGCGGCGAGCTCCTCGCCCTCGCGGTACCTCTGCAGGTACCTGTGCATGGCGTCGGCGTAGTGGTCGAGGCCGAGGCTCCTCATGGCGTGGCAGACGTCGTCGCCGTTCACCGTCTTCCGCCGCTCCCGCCGGCACCGCTCCGACGCCTCGCCGGTGACGAAGCTGATGAACTCCGTCGCGCACTCCTGGATCGTCTCCTTGGCCCGCTTCGATATCTTCGCCTGCGGCGGCAGCCCGTCCTTCATGATCCGGCCCACGTTGGCG	TGGGTTGACTTGTGCGAATCCTTGGTTTTGTTTGATAAGGCCGAAATGCCTCATGCACTCCGATATTTTAGGTCGGCCCATTCCAGGGGAAGGCCTGTGAATTCGGCCTTGCCGATGGATCGCTGTGAATCCAACGGAAACATGCTTCAAACTGTACTGAGTTAATGAG	NNNNNNNNNNNNNNNNNNNNNNNNNNNNNNNNNNNNNNNNNNNNNNNNNNNNNNNNNNNNNNNNNNNNNNNNNNNNNNNNNNNNNNNNNNNNNNNNNNNNNNNNNNNNNNNNNNNNNNNNNNNNNNNNNNNNNNNNNNNNNNNNNNNNNNNNNNNNNNNNNNNNNNNNNNNNNNNNNNNNNNNNNNNNNNNNNNNNNNNNNNNNNNNNNNNNNNNNNNNNNNNNNNNNNNNNNNNNNNNNNNNNNNNNNNNNNNNNNNNNNNNNNNNNNNNNNNNNNNNNNNNNNNNNNNNNNNNNNNNNNNNNNNNNNNNNNNNNNNNNNNNNNNNNNNNNNNNNNNNNNNNNNNNNNNNNNNNNNNNNNNNNNNNNNNNNNNNNNNNNNNNNNNNNNNNNNNNNNNN…	GCAGCAAGAGGGGAGGGAAGGGGAAAAAAAATCTAGGCACGAGATCATTGGACGATGGCGACGCGCAACAGTGAAACGTGCCAGTAGGGCATATGGTGCGTGCGCGGCGTGAACCGTGATGCGTCGGCCCGTCGGTGACGCGCGCACCTGGTCCAGCGCCGGCGCCAAGATAAGTCTCGAGATCAAGAATTCCGAGAGAACCTTTCCTTCCTGATCAGCAGCCAGCCGCCCGGCCACTTCCGGGCGAATTCATGCACAGCCCGGAGATAATTACAGATGCGCGGCGTTGCACGCAATACTACTACTCCACTACCAATCATGCGTGCGAAACAGTATAGGTGCATGCACCGTGCGTGCGCGATACTATTCAGAAGGTAGGGGATAAACTTGGCAGCCGGG…
>Chr1:41049596-41049994	>Chr1:13576116-13576285	>Chr10:10807018-10808657	>Chr1:29268632-29268965
NNNNNNNNNNNNNNNNNNNNNNNNNNNNNNNNNNNNNNNNNNNNNNNNNNNNNNNNNNNNNNNNNNNNNNNNNNNNNNNNNNNNNNNNNNNNNNNNNNNNNNNNNNNNNNNNNNNNNNNNNNNNNNNNNNNNNNNNNNNNNNNGGATGCACGGGGTACGACCATCCTACCGTCGTAGGTACGCACGTACTGTACGTACAATGGATCGACGTAAATGCCTACCCCAGGTCCAATGTAAATGCATGCCTCATGCACCCATTCACTACTCATGAAATTAGTGCTTCACCTGTCATCTTATCTTAACCATTTCTCATTTAATTTTACGTGAAAATTTTTTAAAAAGCGTTTATAATTTAGGATGTAGCGAGTACGTACTGTATTACTGCATCTGCATGCAAT	GTTGACTTGTGCGAATCCTTGGTTTTGTTTGATAAGGCCGAAATGCCTCATGCACTCCGATATTTTAGGTCGGCCCATTCCAGGGGAAGGCCTGTGAATTCGGCCTTGCCGATGGATCGCTGTGAATCCAACGGAAACATGCTTCAAACTGTACTGAGTTAATGAGCCA	TCATAATGGAAAGGAACATATACCTATTTACATAACAAATCCTATGGTAGGTCGCAAATTGGGGGAATTCGTACCAACTCGGCATTTCACGAGTTATGAAAGTGCAAGAAAGGATACTAAATCTCGTCGTTAACTGAATTCAGAATAGAAAGATTCAAAATAAAAAAAAAGAAATACCCAATATCTTGCTTCAGCAAGATATTGGGTATTTCTAGCTTTCCTTTCTTCAAAAATTGCTATATGTTAGCAGAAAAGCCTTATCCATTAAGAGATGGAACTTCAAGAGCAGCTAGGTCTAGAGGGAAGTTGTGAGCATTACGTTCGTGCATTACTTCCATACCAAGATTAGCACGGTTGATGATATCAGCCCAAGTATTAATAACGCGACCTTGGCTATCA…	NNNNNNNNNNNNNNNNNNNNNNNNNNNNNNNNNNNNNNNNTCACTGAGGTGACGACGAGTCCGCCAGTTCACTGCACTGTCTGGCTATTATTGGCGACGACCATATATCCTTTTCAGCACGCCTGACTGTAGTGCAAGTGTGCAACAACCACAACCTTCCACAGCACTTGCCACTCTATTCTCAGCCCATCTGATTGTATATATATTTAGAATTTTTTTATGTGATAAGATTTGTGCTCCAGTGCTCCTTAATTCCAGTTGTGTCCAGCATAGTAGAAGATTTAGCTTATGAGTTTTTATACCATTTGTATTTTAATTGAGGGGTTAGTCAAC
>Chr1:41116369-41117155	>Chr1:13644364-13644682	>Chr10:10807031-10808629	>Chr1:29523055-29523463
AATCGTCCACTTGGAACTACAACATCAAATCAAACCATATGACAGCAATTTGCAAGGATATGTTGCCTTCGCTCCTGAAAATTCTGTTCTTGGATTGAGTTCTTTGTGAAGCTGTAGCTAGCATTTTCTCTCGGTGAAATGGATCCACCTGGGCCTGGAGGACCGGGAGGAGGCCCTGGCGGTTGGGGCCCTCCTGGAGGTGGCCCTGGGGGATGGGGCCCTCCTGGAGGTGGCCCTGGAGGATGGGCCCCACTACCTCCTGCTGGACCTGGCTTTCTGGGTGGCCCAGGCCCTGGCCCTGGTTACTGGGGGCCTGGATTTGGAGGTTTCATGGGGTCCTGGTAAGCTGTGTACATTACACTGCCCTAAACTTTCTGGAAGTTTAACCTCGCGTTGCAA…	NNNNNNNNNNNNNNNNNNNNNNNNNNNNNNNNNNNNNNNNNNNNNNNNNNNNNNNNNNNNNNNNNNNNNNNNNNNNNNNNNNNNNNNNNNNNNNNNNNNNNNNNNNNNNNNNNNNNNNNNNNNNNNNNNNNNNNNNNNNNNNNNNNNNNNNNNNNNNNNNNNNNNNNNNNNNNNNNNNNNNNNNNNNNNNNNNNNNNNNNNNNNNNNNNNNNNNNNNNNNNNNNNNNNNNNNNNNNNNNNNNNNNNNNNNNNNNNNNNNNNNNNNNNNNNNNNNNNNNNNNNNNNNNNNNNNNNNNNNNNNNNNNNNNNNNNNNNNNN	GAACATATACCTATTTACATAACAAATCCTATGGTAGGTCGCAAATTGGGGGAATTCGTACCAACTCGGCATTTCACGAGTTATGAAAGTGCAAGAAAGGATACTAAATCTCGTCGTTAACTGAATTCAGAATAGAAAGATTCAAAATAAAAAAAAAGAAATACCCAATATCTTGCTTCAGCAAGATATTGGGTATTTCTAGCTTTCCTTTCTTCAAAAATTGCTATATGTTAGCAGAAAAGCCTTATCCATTAAGAGATGGAACTTCAAGAGCAGCTAGGTCTAGAGGGAAGTTGTGAGCATTACGTTCGTGCATTACTTCCATACCAAGATTAGCACGGTTGATGATATCAGCCCAAGTATTAATAACGCGACCTTGGCTATCAACTACAGATTGGT…	GTGTGTGGGTGGGGGATCCGATCGATCGATCTATCTATATCAACATATGGAGAAGAACAGAATCGGACACGGAAACCGACGGACGATAACGGACACGGACGCCGGGTCCGAAACGGAGTTCTTCCTCCCCCGGCCTGGGAAGCCGTCGATGGCGATGATGGGGAGAATTCGGAGAGATTGCGTTTTGAGGAAGAAGAGGAACGACGCGGGCGGCTGGGACCGGGATCTAGTGTTTACCCCTTCCTTCTATACCCTGATCACAAATTGGGCCAATGGACGTGGGCTTCCTTTACGATTTTGACAGGGAATAAGTTTACTTTAGGTCCCTCATTCTTGAATATAACATGTTGTTCAACTTGCGAAAACCAAGATATTAGCACGGATCTCTTCTTCTTCATA…
>Chr1:41116397-41117192	>Chr1:13644364-13644730	>Chr10:10807031-10808656	>Chr1:29965229-29965642
ATCAAACCATATGACAGCAATTTGCAAGGATATGTTGCCTTCGCTCCTGAAAATTCTGTTCTTGGATTGAGTTCTTTGTGAAGCTGTAGCTAGCATTTTCTCTCGGTGAAATGGATCCACCTGGGCCTGGAGGACCGGGAGGAGGCCCTGGCGGTTGGGGCCCTCCTGGAGGTGGCCCTGGGGGATGGGGCCCTCCTGGAGGTGGCCCTGGAGGATGGGCCCCACTACCTCCTGCTGGACCTGGCTTTCTGGGTGGCCCAGGCCCTGGCCCTGGTTACTGGGGGCCTGGATTTGGAGGTTTCATGGGGTCCTGGTAAGCTGTGTACATTACACTGCCCTAAACTTTCTGGAAGTTTAACCTCGCGTTGCAATTGCAAACAAAGTTTTTAATTCATCTGC…	NNNNNNNNNNNNNNNNNNNNNNNNNNNNNNNNNNNNNNNNNNNNNNNNNNNNNNNNNNNNNNNNNNNNNNNNNNNNNNNNNNNNNNNNNNNNNNNNNNNNNNNNNNNNNNNNNNNNNNNNNNNNNNNNNNNNNNNNNNNNNNNNNNNNNNNNNNNNNNNNNNNNNNNNNNNNNNNNNNNNNNNNNNNNNNNNNNNNNNNNNNNNNNNNNNNNNNNNNNNNNNNNNNNNNNNNNNNNNNNNNNNNNNNNNNNNNNNNNNNNNNNNNNNNNNNNNNNNNNNNNNNNNNNNNNNNNNNNNNNNNNNNNNNNNNNNNNNNNNNNNNNNNNNNNNNNNNNNNNNNNNNNNNNNNNNNNNNNNNNNNNNNNN	GAACATATACCTATTTACATAACAAATCCTATGGTAGGTCGCAAATTGGGGGAATTCGTACCAACTCGGCATTTCACGAGTTATGAAAGTGCAAGAAAGGATACTAAATCTCGTCGTTAACTGAATTCAGAATAGAAAGATTCAAAATAAAAAAAAAGAAATACCCAATATCTTGCTTCAGCAAGATATTGGGTATTTCTAGCTTTCCTTTCTTCAAAAATTGCTATATGTTAGCAGAAAAGCCTTATCCATTAAGAGATGGAACTTCAAGAGCAGCTAGGTCTAGAGGGAAGTTGTGAGCATTACGTTCGTGCATTACTTCCATACCAAGATTAGCACGGTTGATGATATCAGCCCAAGTATTAATAACGCGACCTTGGCTATCAACTACAGATTGGT…	ATCCCTACTAGAGCCCAGATACTAGCACCATCAAAGAGGCAAACCCAAAGAATTCAATACTTGGCCCTCTGTTAAATAATCAGAACAAAATGAACTGAGGTAGATTTGCCATTTTTCTCAACCGAGCAAGGTATAGGAACTGAACAAGACCGGCATATGGGACCGGCATTGAACATGAGAAATGGTGGCTACTGCAAGTACCACAGTTCCTACCAGTAAATAACACCCACGTCCTGCAATCCGCCATCCTACTACACACGCACACGAGCAAGAAGTAATACTATGCCACTAACCGTTACAGTGTTTGCCCGAGACTCAACAAGTACACACCATAACACACAAGCTAGCCACCATTTATGCCCAGAAGCTTGAGTAGACGTGCACTTATTATCTCGGCTA…
>Chr1:41216398-41216892	>Chr1:13644385-13644689	>Chr10:10807040-10808604	>Chr1:29965231-29965824
GCTCACAGAATTGTTATATACCATTGCATTTTGCTTAACTTTTCCCTGCACTACCAGATTCTGTTCGTCATCTCTAAACCAGATGTCTTCAAGAGCCCAAACTCAGACACCTACGTCATCTTCGGTGAGGCGAAGATCGAGGATCTGAGCTCGCAGCTGCAGACTCAAGCTGCAGAGCAGTTCAAGGCACCTGACCTGAGTAACGTCATCTCAAAGGCCGAGCCTTCTGCAGCAGCTCAGGATGACGAGGAGGTCGATGAGTCTGGCGTCGAGCCGAAGGACATTGAACTGGTGATGACACAGGCCACCGTGTCGAGATCGAGGGCGGTGAAGGCGCTGAAGGCTGCTAACGGTGACATTGTCACTGCCATCATGGAGCTGACGAACTAGTGGAATCAC…	NNNNNNNNNNNNNNNNNNNNNNNNNNNNNNNNNNNNNNNNNNNNNNNNNNNNNNNNNNNNNNNNNNNNNNNNNNNNNNNNNNNNNNNNNNNNNNNNNNNNNNNNNNNNNNNNNNNNNNNNNNNNNNNNNNNNNNNNNNNNNNNNNNNNNNNNNNNNNNNNNNNNNNNNNNNNNNNNNNNNNNNNNNNNNNNNNNNNNNNNNNNNNNNNNNNNNNNNNNNNNNNNNNNNNNNNNNNNNNNNNNNNNNNNNNNNNNNNNNNNNNNNNNNNNNNNNNNNNNNNNNNNNNNNNNNNNNNNNNNNNNNN	CCTATTTACATAACAAATCCTATGGTAGGTCGCAAATTGGGGGAATTCGTACCAACTCGGCATTTCACGAGTTATGAAAGTGCAAGAAAGGATACTAAATCTCGTCGTTAACTGAATTCAGAATAGAAAGATTCAAAATAAAAAAAAAGAAATACCCAATATCTTGCTTCAGCAAGATATTGGGTATTTCTAGCTTTCCTTTCTTCAAAAATTGCTATATGTTAGCAGAAAAGCCTTATCCATTAAGAGATGGAACTTCAAGAGCAGCTAGGTCTAGAGGGAAGTTGTGAGCATTACGTTCGTGCATTACTTCCATACCAAGATTAGCACGGTTGATGATATCAGCCCAAGTATTAATAACGCGACCTTGGCTATCAACTACAGATTGGTTGAAATTGA…	CCCTACTAGAGCCCAGATACTAGCACCATCAAAGAGGCAAACCCAAAGAATTCAATACTTGGCCCTCTGTTAAATAATCAGAACAAAATGAACTGAGGTAGATTTGCCATTTTTCTCAACCGAGCAAGGTATAGGAACTGAACAAGACCGGCATATGGGACCGGCATTGAACATGAGAAATGGTGGCTACTGCAAGTACCACAGTTCCTACCAGTAAATAACACCCACGTCCTGCAATCCGCCATCCTACTACACACGCACACGAGCAAGAAGTAATACTATGCCACTAACCGTTACAGTGTTTGCCCGAGACTCAACAAGTACACACCATAACACACAAGCTAGCCACCATTTATGCCCAGAAGCTTGAGTAGACGTGCACTTATTATCTCGGCTAGT…
>Chr1:41305689-41306219	>Chr1:13837902-13838146	>Chr10:10866563-10867393	>Chr1:29972173-29973072
AATGGCAGGCCAAGAAAAAACGGGATTTCTCTGCACAAGACCCAGATTTTTATATATATGAATATAGATATCAAACAATGTCCCTTTTTTACATTTGAACAAGAGGGGCTAGCTGTATCTTCATTGTCTCTCTCACTATATGGGACCTCCTTGTTGCTGTCTATTCGACGAATGTACGGCGGCGAGGAGGGCAGCCCCGACCCCCGACCCATCCTCCGTCACCCTCAGCGTCACGTTCCGCGCCACCTCCTCCCCCAGGATCTCCACCAGGGCCTCGTCCAGGTACTCCCTGAACACCGGGTAACCCTGGTACAGCCCGCCCTCGATCGCCACCACCGTCCTCCTCGGCTGCCCTCTACCTCTCCCGCTCGACGCCGCGCCGCTCCCATCCCTCCCCAG…	GTAGTAGTGGTCATTGATAAAATCGGAGAAAATATTATTAGTTTATTATCTTGCATGATTGCATTCTCACAACTGGTAGAAAACTAGCAACGGATGCATCTATCCATCAATCTCAGCCGTCCGTGTCTTCATCCATGGACAGATAGACACTAGCACTGTATATACTTAAGAAAAGCCAGCCGGGCACACGAACGCGGATTAAACCGTGGGGTAGAATGGGGAGGTGGCGAGGCCACAGGTACCC	TTCTATTTCTACCTGCTCAAGGTATTCATCATTCCAGTACAACTGTTGCAGTAGAATGACAACAGATTCGTGTATAGGGAACTAGATTAGCTTAGCTACCTATCTAATTTATTGTAGAAATTCCGGGATCTGTGATTGGACATGGAAAATAGAAATACTTTTTCTTGGGTAAAGGAACAGATGACTCGATCGATTTCTGTATCGATCATGATATACGTAATAACTCGGACATCTATTTCAAATGCATATCCCATTTTTGCGCAGCAAGGTTATGAAAACCCACGAGAAGCAACTGGACGAATTGTATGTGCCAATTGCCATTTAGCGAATAAGCCTGTGGATATTGAAGTTCCCCAAGCAGTGCTTCCCGATACTGTATTTGAAGCAGTTCTTCGAATT…	NNNNNNNNNNNNNNNNNNNNNNNNNNNNNNNNNNTACGGCTGTCGTACACGTCGCCGTGTATATATACTGCCATTGTTCATCCAAATCTCGGCCGGATTTGGCGGAATCAGAGTCTCCGCCACGACGCTACACGTATCCCCGGGACTCCACCGCCCACGTCCTGCGCTGCTTGCATCTCGCCCGTGCCGTGCCGTGTAACGCGATGCGATAAGCTTAGTAATAATGCACGCGTGCTGACCATCACCGAGGCGGATAGGCACGGATGGGACCGGTCGAGACTGTCGCTCNNNNNNNNNNNNNNNNNNNNNNNCCTTCCCCCAACCCCAAGTCCCCGTTTGGGGTTGGGCCATCGACGTGTCCGGCAGGGCGGGGGACGTGTAGACGAGCTAATGGCTATG…
>Chr1:41305795-41306181	>Chr1:13886224-13886465	>Chr10:10866567-10867296	>Chr1:29972193-29973119
GGCTAGCTGTATCTTCATTGTCTCTCTCACTATATGGGACCTCCTTGTTGCTGTCTATTCGACGAATGTACGGCGGCGAGGAGGGCAGCCCCGACCCCCGACCCATCCTCCGTCACCCTCAGCGTCACGTTCCGCGCCACCTCCTCCCCCAGGATCTCCACCAGGGCCTCGTCCAGGTACTCCCTGAACACCGGGTAACCCTGGTACAGCCCGCCCTCGATCGCCACCACCGTCCTCCTCGGCTGCCCTCTACCTCTCCCGCTCGACGCCGCGCCGCTCCCATCCCTCCCCAGCTTCTTCAGTATCCCCACGATGCCTGCAGCGGCTAGACGGGCGGCTCTGCGAGTCACAATGTCGCAGACTTTCACGACCAGCCGTCGAGTTTT	GATTCATTTGAGAAAACTAAAAATAGACCCACATCTGGATGGAGGGAGGATAATTAAACAGATAATCCTACGTCTACAAGTCTGACGTGGACCACCAATGATTGCAAGTACTGAAGTCTGATGCAGATTTTCGAGAACGTCACGCAATGGGTCTATCCATGATGGCTGTAACCGCAATTTTGTTTTCTAAGGATGGAAAAAATGTACTAATATTTCGAATAAAAAGTTGTTCCTTCTAATC	ATTTCTACCTGCTCAAGGTATTCATCATTCCAGTACAACTGTTGCAGTAGAATGACAACAGATTCGTGTATAGGGAACTAGATTAGCTTAGCTACCTATCTAATTTATTGTAGAAATTCCGGGATCTGTGATTGGACATGGAAAATAGAAATACTTTTTCTTGGGTAAAGGAACAGATGACTCGATCGATTTCTGTATCGATCATGATATACGTAATAACTCGGACATCTATTTCAAATGCATATCCCATTTTTGCGCAGCAAGGTTATGAAAACCCACGAGAAGCAACTGGACGAATTGTATGTGCCAATTGCCATTTAGCGAATAAGCCTGTGGATATTGAAGTTCCCCAAGCAGTGCTTCCCGATACTGTATTTGAAGCAGTTCTTCGAATTCCTT…	NNNNNNNNNNNNNNTACGGCTGTCGTACACGTCGCCGTGTATATATACTGCCATTGTTCATCCAAATCTCGGCCGGATTTGGCGGAATCAGAGTCTCCGCCACGACGCTACACGTATCCCCGGGACTCCACCGCCCACGTCCTGCGCTGCTTGCATCTCGCCCGTGCCGTGCCGTGTAACGCGATGCGATAAGCTTAGTAATAATGCACGCGTGCTGACCATCACCGAGGCGGATAGGCACGGATGGGACCGGTCGAGACTGTCGCTCNNNNNNNNNNNNNNNNNNNNNNNCCTTCCCCCAACCCCAAGTCCCCGTTTGGGGTTGGGCCATCGACGTGTCCGGCAGGGCGGGGGACGTGTAGACGAGCTAATGGCTATGGCGAACACTCAAGGTGATAA…
>Chr1:41382754-41382974	>Chr1:13886238-13886504	>Chr10:10872511-10872900	>Chr1:30334409-30334858
NNNNNNNNNNNNNNNNNNNNNNNNNNNNNNNNNNNNNNNNNNNNNNNNNNNNNNNNNNNNNNNNNNNNNNNNNNNNNNNNNNNNNNNNNNNNNNNNNNNNNNNNNNNNAGTCCCTGATGAGCAGGATCTTGAAGCTGCACTCGTGCCCACCACCGCCGCTGCTCCCCGCCCCCGGTGGCGCGGCCCACAACGCCGGCCGTTGGTCGAAAATTCCCCATTC	AACTAAAAATAGACCCACATCTGGATGGAGGGAGGATAATTAAACAGATAATCCTACGTCTACAAGTCTGACGTGGACCACCAATGATTGCAAGTACTGAAGTCTGATGCAGATTTTCGAGAACGTCACGCAATGGGTCTATCCATGATGGCTGTAACCGCAATTTTGTTTTCTAAGGATGGAAAAAATGTACTAATATTTCGAATAAAAAGTTGTTCCTTCTAATCCTAAATATTTTTAATAACAAATATTTCGTTTCTCCATAC	TCTTGTGTTCGATCTTTCCAAAGATCAAAAAGAATAAGAACTTCCTATTTAATATATAGAGCATAGATAGAATACAAAATACAAATCAACTTGTCTGATTTCCATTAGATATTATTTCATATGTATCGAGGGTATTCATCTAATATATGGACCAAAGAGAGACTATTTCTTCTGGATCCNNNNNNNNNNNNNNNNNNNNNNNNNNNNNNNNNNNNNNNNNNNNNNNNGGAATAAATCATGTATACATCTAAACAACCCTTTCATAAATCCAAACAAACTTTTCATAAATCCAAGCAAACTTTTCGTAAATCCAAGCAAACTTTTCGTAAATTCAAACAACCTTTTCGCAAACCCAAACAACCTTTTCGTAGGCGTCCTCGGATTGGCCC	GACACAAGGATGAACAGGCGGATTGCAAGCTGAAAGAAAAATAATGCATATTTTTCCTCAACCTTGCCATTCTAAGCAAGAAACGTCAAACATCACGCTTACGCTGCTCACATTCCGATTGGGCCCAGGAAACCAATGGGGATAATCAGTGCACTGAAGTAAGCCACAGGTTAATGTGAATATGTGATGTTCACATCTCACAAGATGCCAATGAATCAACAGGCACTTGTACAGGATGAATTGCATGTAGGCACCTGTACCGATCTGCATCTGTGGATGGGTAAGACAGTAGGCCGTGTGGGATACTTCAGATGGAGGTAGGAGAGAAATGTCGACCAATTATTGCGTGCAGGAAGAAGATAAGGTTTTATATGACAGTCCAATTGTATGTTAATTTGG…
>Chr1:41388909-41390104	>Chr1:13902487-13902665	>Chr10:10872553-10872808	>Chr1:30334422-30334852
AAAAAAATGGACACCAAACCGAGTCCTAATTGCAATGAGATTCAGGTGCAACGTAAGGCAGAAACCAAGAGCTGCTGCAGCCGGGAACATATACGAAGCCGCACCCCGGCGTCGCCGTCGGCAGGCGATACTCCCGAGGATGCCCGTCGTAGTACTCGAAGGACACGAACGGCCGAGCGAAGTAGAGGTGGTTGCGCAGCGCGTCACGGCCGCCTCGCGTCGACACGCACAGGCTGCGGCCGCCGATCCCCACCAGGATGGCCACCTCGCCGAGATCCTCCACGGGGAGCCACCTCCCCTCCTCGCGCTCCTCGTAGCGGGACACCTCGTACCGCCGGGACCCGCGGAGGTAGCCGTGTCGCGCATGGTCTTCGTCGTCCATGGCGCCGACGCTGCTCA…	GGGTTGGTCCATTTCGACCTTTTGACCCTCGTAGGCTCATCATGCCTACGGCTTTGTCATACTTATGACCTATGCTATCTTGAGAGCTCTACGCCAGGTCATTAGCATGTTTGCTGGGCAAGAGGATGAGGAAGGGGGCCTATTGATTTCAGGTGAACCTCGTTATCGGTGGAGGAAA	TCCTATTTAATATATAGAGCATAGATAGAATACAAAATACAAATCAACTTGTCTGATTTCCATTAGATATTATTTCATATGTATCGAGGGTATTCATCTAATATATGGACCAAAGAGAGACTATTTCTTCTGGATCCNNNNNNNNNNNNNNNNNNNNNNNNNNNNNNNNNNNNNNNNNNNNNNNNGGAATAAATCATGTATACATCTAAACAACCCTTTCATAAATCCAAACAAACTTTTCATAAATCCAAGCAA	ACAGGCGGATTGCAAGCTGAAAGAAAAATAATGCATATTTTTCCTCAACCTTGCCATTCTAAGCAAGAAACGTCAAACATCACGCTTACGCTGCTCACATTCCGATTGGGCCCAGGAAACCAATGGGGATAATCAGTGCACTGAAGTAAGCCACAGGTTAATGTGAATATGTGATGTTCACATCTCACAAGATGCCAATGAATCAACAGGCACTTGTACAGGATGAATTGCATGTAGGCACCTGTACCGATCTGCATCTGTGGATGGGTAAGACAGTAGGCCGTGTGGGATACTTCAGATGGAGGTAGGAGAGAAATGTCGACCAATTATTGCGTGCAGGAAGAAGATAAGGTTTTATATGACAGTCCAATTGTATGTTAATTTGGGAGGACGTAATTT…
>Chr1:4143243-4143667	>Chr1:13902811-13903187	>Chr10:10881579-10881813	>Chr1:3033556-3033975
GGATTATGTGGTCGGGATGAGGCACCAAGATCTGTGTGTGGGACTTCGCGTATGATGGAAGGTGGAATTTTGGGAGTCTGGCCCCCTTGTGATTTCTGGGCTTGTGAATGGAATCCAGTGGTAGTGACAGGCCTAGTGCAACGGATGCAACTGAATCAGTACAAGGCTTAGATGGAGAGGAGACTTTGTCCGAGAGGGCATCGGTTGGAGCGGGGCAAGGACCAAGTTCACAGAATGGGGGTGGGAAGGAGGAGCCTTCGAGCAGTTCATCTGCAGGGAGTAAGAGGAAGCGTACTAGCTTGAGTTCTGATAGAGTGGAACTTAATGGGCTAGATGCGGCAGGAACCAGCTCAGGCGATTCCACATGGAGCGAAGATAGTTTCAATGGCCGTCACGGAC…	CGTCAGGGCTTACCAGCGCCACACCATGCGCGGCGTGCACTACAGTCCCGCCCGCCGTCGATGGACAAAAGCAGTCATAGTCACCACTCAACACCGGTAGGACACTCGACCAATCCAAAAACAAACCATGAATCCTTCACTATTGATTGGGCCTGAATCGAATTAGATGGGCCTCATGTGGTCCAAGCTATTACCTGGGCCTCAGGTACTTCCTATGTGTGAGATAATGGTTGAGCTACCTTCAATCGGAGTGTGCTGCATTTTCTTCATCCGACGGCTGAGAAGCGGTCTAATTCACTGATCCAATGGTTGAGAACTGATGATGACATGGAACATTGAGGTTTACGCTTTAGGATCTTATTTGTAATTAGTAGGT	ATATTGGCCCTTTTGAGACAATTATACGTTCTAGAAGGCAGTTCTAATTGATCAATAAAAATACAATTCAATGGAATTCTTTTTTTGTTTTTCTTTAGATTAGTTAATCTTTTTTGAAAGCTTAAAAGGGGGGAAGTAAATCTGTTTTTATTTTCTTGGAAACGAGTACCCTCTTCCTCCGTGTGAAGAAAAGGAAGAAATAAATCAATCAAATTACGAGAAGCCTCATAAAGC	GTTTGCAGGGAGACACGTGCAATCCCACGTAACAGTTTGCTAGTATATTTTTTTCCTCCGTCTCCGGTAGGGTCGCCGGCGGCGACCGGCACAGTACAAATGGATTTAACCGGCGGCCGTCTCTCTCTAGATCTCTCCCGCTTGCCAATGCCCGGCCGTGGTGGTGACGTGGTGTACTGTGTACTGTGTACACGGGCCCAGACTACTAGTCGCTCCTTGCGTTACGCGGCTGACAATTGGGTCCCACGTATGTGGCCCCATCTCGTCAGTGGTTCAGAAACAAAGGAAGGCCCCACGAACGTAACGGTTCATTTACCTCATTCGCCTCCGGGACCGGGATGTTCATCGCCGGCGGCCGCCGCACTATAAATGGGATTAACCGGCGACAAATTCCTGCGA…
>Chr1:41720765-41721161	>Chr1:13927388-13927657	>Chr10:11133656-11133896	>Chr1:3093099-3093336
AAGTACAACTGAAGGTACTCAAAATTAGTGGGAATTGGTGGCAATCCAAAGCAGCCCAGGATACCTGCGCGTTGGTCTCCAAGATGTGAGCTCCGATGGATGAGAAGGCCTCGGCGCGCTCGGGGCGGCGGTGTGGCGCGGTGCGGATCGCGGTGGCCGGGAGGACGCCCGACGCCGCCACGCCGCGGGCGATGCTCTCCGCGAGGTTACCCGGGCCGATGAACCCGAGCCGGAACACCTCCGGCGACGCGGCCGCGGGCGCCGGCACGGGCTGAGGCGGCGCCGCCATTGCGAGGGATCCNNNNNNNNNNNNNNNNNNNNNNNNNNNNNNNNNAATGGCGTGGATGTGGAAGGTAGGTTTCGAGGCCTAATAATCTGTAGTGAAAATTCTGTTAA	CTCNNNNNNNNNNNNNNNNNNNNNNNNNNNNNNNNNNNNNNNNNNNTAATGGNNNNNNNNNNNNNNNNNNNNNNNNNNNNNGCCTGCGTAATTATGGCGATCGAAAGCGCGTGAAGCTGGATCGGCCGTTGGATCGGGGATGGACGGATGGATGTTGCGGGGGATCGGGGGGCTTTCTTTTATGGTAGGCGGTTGGGTTTGGCCGTTTTGTCGGGTAAGGGAGGAAAAAAAATATCGTTTCGTTGAATTTTTACTACCCTATACTACTT	NNNTCCATGCGAAAGTTTTATAGCTAGCACATTTAAATAATTGATACCATATCCCGATACCCACATATATAGATGGCCAAATGGACCTCCCGGCCCGGGCATGGCCTGACATCAATCGGCCTGGCACAGCCCGCCAAATGGCTGGGCGGGCTGTGCCCACCCATGAGCTTCACCTACAGCCCAGGCACGGCCCAACACTACAAGAATCTATTTAATCCATGACGAAAAAAATTCGTTATG	TACCCTTTTTTGTTTTGGTTGCAGAGAAAATACTGGTGGCCTACAGTGATCCATGTATGCAGCATGCATTGCGACAGTAACGCGGGACCACGGGGTCGGGTCGGGGGATCTTTATCTGCACCATAGCTGCGTACACGTGGTGCACTGCTCTGCCTCTACCCAGAGTCCCAGACAGACTGCTTTGCTTGCTCGCTCTTCCTTCTTTTGGGCTTTTGGCACGGTGTCCGGTAGTACTTC
>Chr1:42160337-42160813	>Chr1:13927389-13927728	>Chr10:11483247-11483599	>Chr1:3093103-3093556
NNNNNNNNNNNNNNNNNNNNNNNNNNNNNNNNNNNNNNNNNNNNNNNNNNNNNNNNNNNNNNNNNNNNNNNNNNNNNNNNNNNNNNNNNNNNNNNNNNNNNNNNNNNNNNNNNNNNNNNNNNNNNNNNNNNNNNNNNNNNNNNNNNNNNNNNNNNNNNNNNNNNNNNNNNNNNNNNNNNNNNNNNNNNNNNNNNNNNNNNNNNNNNNNNNNNNNNNNNNNNNNNNNNNNNNNNNNNNNNNNNNNNNNNNCCGCCATCCTTCTCTTTCGCCATCCCTCGCAGTAGCACCACCACCACCACTTTCACCTATAGAAGAAGGGATGCCCAGCCCGAACTCAAACTAAACGAGACAAGGAGCCTCTCGTGGCAAGCTCATGTCCTTTCACAACACCTTGAGCCG…	TCNNNNNNNNNNNNNNNNNNNNNNNNNNNNNNNNNNNNNNNNNNNTAATGGNNNNNNNNNNNNNNNNNNNNNNNNNNNNNGCCTGCGTAATTATGGCGATCGAAAGCGCGTGAAGCTGGATCGGCCGTTGGATCGGGGATGGACGGATGGATGTTGCGGGGGATCGGGGGGCTTTCTTTTATGGTAGGCGGTTGGGTTTGGCCGTTTTGTCGGGTAAGGGAGGAAAAAAAATATCGTTTCGTTGAATTTTTACTACCCTATACTACTTTCACAAACGGTATAGCTGACCCAACGCAGCAGCTGCCCGATGGAAGGCTCCCATCGGTTGCCATTTTACCC	NNNNNNNNNNNNNNNNNNNNNNNNNNNNNNNNNNNNNNNNNNNNNNNNNNNNNNNNNNNNNNNNNNNNNNNNNNNNNNNNNNNNNNNNNNNNNNNNNNNNNNNNNNNNNNNNNNNNNNNNNNNNNNNNNNNNNNNNNNNNNNNNNNNNNNNNNNNNNNNNNNNNNNNNNNNNNNNNNNNNNNNNNNNNNNNNNNNNNNNNNNNNNNNNNNNNNNNNNNNNNNNNNNNNNNNNNNNNNNNNNNNNNNNNNNNNNNNNNNNNNNNNNNNNNNNNNNNNNNNNNNNNNNNNNNNNNNNNNNNNNNNNNNNNNNNNNNNNNNNNNNNNNNNNNNNNNNNNNNNNNNNNNNNNNNNN	CTTTTTTGTTTTGGTTGCAGAGAAAATACTGGTGGCCTACAGTGATCCATGTATGCAGCATGCATTGCGACAGTAACGCGGGACCACGGGGTCGGGTCGGGGGATCTTTATCTGCACCATAGCTGCGTACACGTGGTGCACTGCTCTGCCTCTACCCAGAGTCCCAGACAGACTGCTTTGCTTGCTCGCTCTTCCTTCTTTTGGGCTTTTGGCACGGTGTCCGGTAGTACTTCCACGACGGCCACGCTCTCCGTTCGTGCTCAGCTTGGTGTCGTGCATATCCACACCGATCGTAGTTTGGACCGGCTCGCGTCCTCAAACTTGACGCCCACCCACGCGCACGCCAACTTGTCATATGCATGTCGGCTGGAGTTAAGCCCATCGGCGCGCCGGCGTACG…
>Chr1:42268819-42269412	>Chr1:13934445-13934607	>Chr10:11641727-11642007	>Chr1:30988415-30988757
NNNNNNNNNNNNNNNNNNNNNNNNNNNNNNNNNNNNNNNNNNNNNNNNNNTTACAATTTACTTCCTAGAATTGTCCCTCTTCACATTTTGCAGTCTCCTCTCCTCCTCCGCTCGAGCGAGTGAGTCCCGACCACGTCGCTGCCCTCGCCTCACCGCCGGCCAACCGCCGTGACGAGAGATCGAGCAGGGCGGGGCATGGACGAGCCTTCGCCGCGCGGAGGTGGGTGCGCCGGGGAGCCGCCCCGCATCCGGAGGTTGGAGGAGTCGGTGGTGAACCGCATCGCGGCGGGGGAGGTGATCCAGCGGCCGTCGTCGGCGGTGAAGGAGCTCATCGAGAACAGCCTCGACGCTGGCGCCTCCAGCGTCTCCGTTGCGGTGAAGGACGGTGGCCTCAAGCTC…	CCTCATCCTTATCNNNNNNNNNNNNNNNNNNNNNNNNNNNNNNNNNNNNNNNNNNNNNNNNNNNNNNNNNNNNNNNNNNNNNNNNNNNNNNNGAGTGTGTGTGGCGAGTGCGGCCGGCGGTGGCCATGAACAGTGGTGGGCGCGGATGGCAGCACTGAGCGG	CACGTCTATAGTGGTCCTACTGTGCGAAAATTAATCATAGAGATGCAACCAGTCATTAACCAAGATAAATTGCAAATGATACGGATTCATCAATATGTGATGTGCAACACACACCACCCACCTCCAGGTAGGCCCGGCCCCCACGAGCCTGATGCTACTGATTATTAAGAATAGAGTTGACAAGATCCTTATCTGTTTGGATATATGCCCTAACCTTCGAAGCAAGAACATAATCTATTCCACGTAGCAAATCATTTTTATTCCAGGGACAATGATGATA	TAATTTTTAGGAGTATTCTGTAAGGAAAAAGGTGTGTGGTAAACTTGTGCTGGAAAGAGCCGTAAAGATTCCGCAACGTAGCACCGGCATGATTCATGAGTGCCAGGTGCCAGGTGTCAAATAAGCCATGAACCCAAAGCCAGTCAAAAGTGACGAAAACGGTGAGGGTGGTTCTTGGCCGCTGGCTGCCTGCCTCCCTGCAAAAGCCGGCTCGCGAACTTCGCCTGGCCCAACAAGCGCTCCTGCATGCCGCTTTTCGTTGCGCGCCTCCTCTACTCCCGTAGTCCCGTTGCCCAGCAAGCGAAGACAGTTTTTCCGCGGTGTCTCTCCCTTCCCGACCTC
>Chr1:42336002-42336205	>Chr1:13934448-13934603	>Chr10:1172803-1173240	>Chr1:3108211-3108848
GTTCTGTTTGTTGCCAAAAAAGAAAGGCCCATAAACGGTTTAAGAACAAATGCACAAGGCACTAAGGCAGACAACATTTGGACCGGACGAGCACCACACATATGCCCGATGTGAGGAGGTCAAAGCCATTCGTACGTCTAGCTATCACAAGAGCAAAGTAGTATATTGTACAGGGAGTATTATCGATCGTACAAGTACAAACT	CATCCTTATCNNNNNNNNNNNNNNNNNNNNNNNNNNNNNNNNNNNNNNNNNNNNNNNNNNNNNNNNNNNNNNNNNNNNNNNNNNNNNNNGAGTGTGTGTGGCGAGTGCGGCCGGCGGTGGCCATGAACAGTGGTGGGCGCGGATGGCAGCACTGA	TTTCCAAAGTTAGGTCCAATTTTGTGCGGAAGAAACTGCAGGTAGCAAGCTAATGGCAGAGATGTGCGTGGGCGCCGGTGGTCCTCCTTGTCACCGTGCCGCCGCCCCTCCACCGTCACCGCCTATCCTCCTCGTCATCGAGCCGACGCCATCCCTCTGCCTCCTCTCCTCCTACCATATCCGTGGTTACCGCCACCCCTCCGCAGCCGCCGCCTCCATTCGCCACCGCCGACGGTCCTCCTCGTCGCTGAGCCGACGCCACCCTCCTACCCTTCATGGAGCTGCTGCTTCCCCTCTGCCAAGTTGTCGCCGCCTCTTCCACCACCGCCAGCGGTCCTCCTCGTCGGCGACACAATGTTGCCTCTCTGCCATCGCTCCTACCCTCCGCGAAGCAGCCGA…	AGTAAGGCAAACAATCGAGAAAGGACAATTATTCTCTGGACCCATGCTTGAAACAAACCAAAACAAGAACAGGCAGTGTAGGTTTGAAAGAGGTAAAATTCGACACTACTGTTCTTGACCTTTATTCAGATTTTACAGCGTTCACAAATGTATACAACAGTTAAATGCCAAGACTTGGCATACAGGACGGAGCTTTTATTCATGCTGTCCTCCACCACCGGACACGATTCCAACGAGGTGATTCGGATACGTTAGATATCCTCTCGCACGGCACAGCCTTCTAGCCAGCCAAGATTGACCAGAGAATTTTCCAAGGAGTCTATTTGGTCTGCATCATGCTGCATTAGCCGGCCAATAATCGGTGCATGGGGACCTGATTTTTATTTGCTTCCTGTAGTA…
>Chr1:42390561-42391195	>Chr1:14085580-14085848	>Chr10:11741246-11741528	>Chr1:3108238-3108864
TCGCCATGGTGGCCGGTTAGCTGGTGCACAAGGTATTGTCCATGGCGACGTCGTCGTCTAGGAAGATGAAGCCAGTGACGAGCAGCGGCAAGGGCGGTGCGTGCGGCGGCGGAGGGGGTGGATGACGGAAGGTCGACATCCTGTCGTTCGAGGTGGCCAACGCCATGTCGCGCGCCGCCAACCTGTACTGCTCGCTGTCGGACGCCGAGGCGGCGCGGCTGCGTGCCGGGCGATGACGCGTGGCTCCTGGCGCTCACGCTCCTGCCTCGGCAGGTGGTGCATGCTCTAGGCGCTCCTCGGGTTTGACCACGTCTACGCCGGCTGCTCCGACGCCGCCGCGATCTCCTCNNNNNNNNNNNNNNNNNNNNNNNNNNNNNNNNNNNNNNNNNNNNNNNNNNN…	TCGGTGTATGTGGACTCGATGACGTGGAACGACACGTGGCGACACAAGGCGATGAGGTGGCACTGACATGGTTGGATCTAGGGCTGAGGTGGCATAGGTTAGGGATTATGTTGATCCAACAGTTGGGATTTGATCTAGGGATTTGGACGGCTGTGATTATTTGGAGTTTTTGGATGGCAGGTCCCACACGTCAGTGTCACAGGGAAGAGGACAAGGAGCAGCTGCTCCACCACAGGCCTAGGCGCGCCCGGCCATGGCGGCATGGCGA	AAAACTTTCAGTTCGAGAGTTGCTCAGTTCTCCTCTGTTTTTTATCCATTTGCTCTGTTATTGCTGGATTTGATACAGTACTATCTTAAGATGTTCGATATGCCGCCTTTGCCAACAAGTGGTATCAGACCTCCATCCAGCGACGTAGAGCGTGTTGAAGACGAGCTCGGTGTCACAGATCAGGGTGGTGGCCCAACGAGAACGATGCCACAACAGCGCGTCGTTAGAAGATGCTTTGTCTCATTGCGTTTTTTTTTTTAATGAGACAACTATCATTTCGGC	ATTATTCTCTGGACCCATGCTTGAAACAAACCAAAACAAGAACAGGCAGTGTAGGTTTGAAAGAGGTAAAATTCGACACTACTGTTCTTGACCTTTATTCAGATTTTACAGCGTTCACAAATGTATACAACAGTTAAATGCCAAGACTTGGCATACAGGACGGAGCTTTTATTCATGCTGTCCTCCACCACCGGACACGATTCCAACGAGGTGATTCGGATACGTTAGATATCCTCTCGCACGGCACAGCCTTCTAGCCAGCCAAGATTGACCAGAGAATTTTCCAAGGAGTCTATTTGGTCTGCATCATGCTGCATTAGCCGGCCAATAATCGGTGCATGGGGACCTGATTTTTATTTGCTTCCTGTAGTAGCAATCTGAGAAGAAATTGCAGTGAGC…
>Chr1:42390582-42391174	>Chr1:14279060-14279278	>Chr10:12008791-12009154	>Chr1:31168740-31169359
TGGTGCACAAGGTATTGTCCATGGCGACGTCGTCGTCTAGGAAGATGAAGCCAGTGACGAGCAGCGGCAAGGGCGGTGCGTGCGGCGGCGGAGGGGGTGGATGACGGAAGGTCGACATCCTGTCGTTCGAGGTGGCCAACGCCATGTCGCGCGCCGCCAACCTGTACTGCTCGCTGTCGGACGCCGAGGCGGCGCGGCTGCGTGCCGGGCGATGACGCGTGGCTCCTGGCGCTCACGCTCCTGCCTCGGCAGGTGGTGCATGCTCTAGGCGCTCCTCGGGTTTGACCACGTCTACGCCGGCTGCTCCGACGCCGCCGCGATCTCCTCNNNNNNNNNNNNNNNNNNNNNNNNNNNNNNNNNNNNNNNNNNNNNNNNNNNNNNNNNNNNNNNNNNNNNNNN…	CTGATAAGTGATAATTATGCTTCACCTTAGGCGTGCACGCTTGTCCATCTAAAGTCAAGTCAGTAACAACATCTAGTGGATACTAGAGAAACAGCAGGATAATGTTATGTCGAGCTGCCAGTACGTATTCGATCGACATGCTAGTTAAGGATTTTTTGCAGTTGCTATATGANNNNNNNNNNNNNNNNNNNNNNNNNNNNNNNNNNNNNNNNNNNNNN	GCATCACAGTCATCGCCGAAGGGAGGACCACCGCCGCCAACCAGATCTGGAGGGGAGGTCGCTCGTCGCCAGCCAGATCCGGAGGGGATGCCGTGCCAGATTCGGTAGAGAGGGCCGCCGCCACCCACTGTGCTGCCTCCACTGGGTCTGGGAGGAGGGAGGGGAGACACCTCCGCCCATGCACCCTCTGCCTCCCGCTGGTAGCCGCCACCTCTGCACCGCCGCCGCCTTCCGCCGTCGCCTCCACCGGATCTGGGAGGATTGAGGGGAGACGTCGCCCACCCATGTACCCTCCGCCTCCCGCTGGTAGCCGCCACCTTCGCGCCGTCAGCCACCACCGCCACCAGTAGCCGCCGCCGCCAT	AATGAATCAGCAAACCCATTTTAGTTTGCCCTCAAGTAGAGTTCCTGTGTGTCACATTACAGTGTCCTAAACTGAACACACGGTAACGAGGGCACTGTTGGTGTGTGTTTCTTGGAAAGTTAACGTGTGTCATGCGATGTCAACACCCGATAACAAGAGAAGGTTTACCGGGTGTGTCCGATTGAAAAACACACGGTAACTTTCTCTCCACTACGCAACTGTGCCGTGACCGTTCCGTCTCTGTCGCCGTTGCACGTGGAATTCTGTTGGACGGTGGGGTGAAAATGTTACCGAGTGCCTAGAGCACACGGCAATTATCACACTGTTACGGGGTGTATCCACCTAGGACACACGCCAACTATGCACGGGAAGGAGAAATCACTCCCAGGCGAAGATTAC…
>Chr1:4259628-4259938	>Chr1:14355214-14355573	>Chr10:12086820-12087169	>Chr1:31168789-31169308
CTTTTGCTGCTGGCCTTGGTCTTGGGTGTTTTAAGTTTTAACCGGTGGCTCGTTGCTTCTGCTTGCGCTCATCTGGACGACATTTTCTCCATTAGGACAGGGTAGACCGTAGACCTAGAGAAATCAAGAGGCTGGAAGGGCACTAAACATCATCAGTTACTGATCAAGGTCAAGTTGCAACTGTGATACAAGGGCCCATTGGTGCAAAGGGAGCCTTGTGTGCTGTGGCTGCTCGCATTTGTTGTACGAGGCTCCAGCCGGCCCACTAGTCCTGTCGTGCAAAGCAAGTATGGATGAAAACGGAAAGGAT	AGAGTAGTTGATTGGACAACATACAACCGAATCACGTTGGAAGCTGATGGGCACGTTGCTCCCGAAAAACACTACTGCTAATACAGAACCGGTCCCTCCACATATTAACTACTACGTGTAACTGCCACTGGGACCAGAGACCCCACCCAAGGTTCTACTGGTCCACTCTGTCTCTGGCACGGGAAGTGGGAACACCATCGCTGCAGAAATTCAGGGCTACCATATGTACAGTACAATGTAATGATTGTTACCCATTTCTGGCTCCATCGTCAGGGATGAGATGTGAGTTTCCCAGCAATGCGCGCGTTCATACCAATGGATTTTGTCACGTAAAGATGGTTTAGTTTTCGATGTCTGTC	TGCATCCATGAGAAGCAAGTAGGAGTATGGTTAGTTTACTTTCTTGATCTCGGTGGCGGCGGTGATGGTGCCCTTGGCCGCCCACGACCGCAGCGCCGCCGCCACGCGCGGCTGGACGACCTCCGCGAAGGACCGGAGGGAGTTTGGGCTGTTGATGGCGCCGAGGACGAACCTGCGCAGCCTGGCGTGCCGGCCGCCGTGCACGTTCACGATCGACGAGACGCCGACGAGCTCCGGGTCCGGCCAACCGACGCCGAAGCTGCCGGGCGGCGCCGACCGGAACACGAACCCGTTGGACGCCGGCGAGCAGACGAGCACCGCGGGCGAGCCGAACAGGTGCGTCCGGTAG	TGTCACATTACAGTGTCCTAAACTGAACACACGGTAACGAGGGCACTGTTGGTGTGTGTTTCTTGGAAAGTTAACGTGTGTCATGCGATGTCAACACCCGATAACAAGAGAAGGTTTACCGGGTGTGTCCGATTGAAAAACACACGGTAACTTTCTCTCCACTACGCAACTGTGCCGTGACCGTTCCGTCTCTGTCGCCGTTGCACGTGGAATTCTGTTGGACGGTGGGGTGAAAATGTTACCGAGTGCCTAGAGCACACGGCAATTATCACACTGTTACGGGGTGTATCCACCTAGGACACACGCCAACTATGCACGGGAAGGAGAAATCACTCCCAGGCGAAGATTACGGAGTGTTGCGCTAGGTAACACTGTTACAGAGTGTTTTTCATGCATTGC…
>Chr1:42598585-42599048	>Chr1:14355223-14355587	>Chr10:12313960-12314185	>Chr1:31522884-31523608
GCTAGCGCCTTCCCCTACCTCAAGAACCCCCTCCCGATGCTGGACATCGCTGACGGATCGTTTGGCTCCGGCGCCGCGGCGATGTGCTAGGACTGCGGTAACCAAGCAAAGAAAGACTGTGGCCACCAACATTGCCGCACGTGTTGCAAAAGCCGCGGCTTCGGTTGCTCCATCCACGTCAAGAGCACCTAGGTGCCCACCGCTCGCCGCCGTGAGCACCAACAGCTCACTGGCTCATCCCCGTCTTCCCCCGCAACCGCCTCTACCACAGCCACCGCTTCCGCCTCTGCCTCCAAGAAGCCTTGCCTTCTCACCTCCCAAACGACGACGTCGCACACCTTCACCTCCGATGCCACCACGCCCGCAGCTTTGACACCACCTCCAGCCATCAAGTAAAAC…	GATTGGACAACATACAACCGAATCACGTTGGAAGCTGATGGGCACGTTGCTCCCGAAAAACACTACTGCTAATACAGAACCGGTCCCTCCACATATTAACTACTACGTGTAACTGCCACTGGGACCAGAGACCCCACCCAAGGTTCTACTGGTCCACTCTGTCTCTGGCACGGGAAGTGGGAACACCATCGCTGCAGAAATTCAGGGCTACCATATGTACAGTACAATGTAATGATTGTTACCCATTTCTGGCTCCATCGTCAGGGATGAGATGTGAGTTTCCCAGCAATGCGCGCGTTCATACCAATGGATTTTGTCACGTAAAGATGGTTTAGTTTTCGATGTCTGTCAAGAAATGCATGGT	ATACCCAAAATACCCTTGGGGAAACCATATCCATCCCTAATCCTATCCACATGTGTCTGTCGCTATCTCTCTCGTGCCGGCGTCCGGCGTGTTGTGGCAGCGGCGCTCGTGGAGGAAGGGGGCGGCGCCAGCGGGAAGAGCATGTCTCTCTCTCTCATGCCAGCGTCCGGCGAGTTGCGGCGGTGGTGCTCATGGAGGAAGGGGGCGGCACCGGTGGGAAGAGCA	TGTAGTAGTCTTGATCAATTGTTTTCTACTACCAGTAGCGACCACTGTAAAAGTTATTTATTAGCATCGGGGTATCCCTGATTCCCTACTACTGCATACTGATAGAGAGTGCATACGAGAGAGCTAGCATTCCGTCGCCATTGTCAGTCTGTCATGTGGTTTCTGCAGTCTGCGGGGACGCATGAATCATCAATGGGAAGCAAACAACATGCTTCCATATAATTGAGGTCACTCGATCGCTCAACTCAAGGCATAGGCACTGCTCAACAATGCGTTGTCAAGGAGGAGGCTGTAAATTTTTGTGGTCCAAAGTGACCTCTTCACTGTCACCTCAATATAAAGAGCTGGTCGCCGTCAGAGGATGCATCCGCTGAACCTGAATAATGGATGCTCACCGAC…
>Chr1:4263628-4263973	>Chr1:14380882-14381204	>Chr10:12935149-12935422	>Chr1:31698603-31699154
AACCAAGCATGCCCAAATTAAGGTGCAAGGGCAAGGGCAAGGTCCCTCCTTTTTCTCCCCTCTTTCCCCCACCAAACCAGCAGCCATCACCGCATGCGTTACTACGTGTGTGCATGGCCTCCCTCACCATCACCACCAGCAGCAGCCAGCCCAACGTATACTCCACTACTACTACTACTACGTCAGTTACACTCCACCACCGCGTCCGCGTCCGCGTCTCGCCGCTCGCCGCCCGCGCGCGCTCGCGTCTCTCGCCTCGCATGCCAAGTGTNNNNNNNNNNNNNNNNNNNNNNNNNNNNNNNNNNNNNNNNNNNNNTCCTCATGACCAACGTGACCCCACCCACC	NNNNNNNNNCATATATGGTAGCCACGACGGGGGTTGATGGATACACAAATATTGGTCGCTGTCAGTGAAATCTTAATGGCGATTACTACATTGGATGGGCACTGCTACACTACATGTGCATCATGCAATGGTTAGCTTCCTGTCCGGGACAATGGCGACGGGTGGCCGGCGATGGCGTCAGCTCTGACGATTACGCGAGAGTAATAAGTACGGCCCTGCTTGTCCACGTCACCGATCTTTTTCGGGTTTTGGCTTAACTAGATCGGCACTTTTTTTCATCGTCTTCCTCTTGTCTGGCATGTCGGCCCCGCTTGTCATGGAC	AATTAATCGGGCTTCTTCATTTGAAAAATTCATTCAACCAATCAACATCATTCAGCCCTTCAATCAATTTGCTAGTTACTTCCTTAATGCGAAAGATGGCAACGTTAGAACTAACATCAATGAAAGGACAACCTAACCCAAGCCTCATGAGTACCTTTTGTGGCAAGAGACAACCTACTCCACTAACCAAGGGCAATCCATGAAAAAAGCATCAGTGCCATATCACAATATAAGTATTGCCCAAGCTAGCTAGGATTAATCGGATGATTTAAC	TTTGAAGCTTTTCCATTCCTAAGTTTCATAGTACAAATATATTAAAAGGTGCAGTGTATCTACTGAATCCGAATATATGCTAGCTAGCTTAACGAAGATGAAACCCACCCAAAAAAGATGTGATGCATGACCATCACTATAGTTATTCTCCATCACAGTTGTGCTCAGCTTTGCAACTGAATAGACACAACGAAACAGTACACAATCAGCGGGTGGGTGATCTATCGATACAATGCATGCGTGGGCTTCTCCTATTGGTGTAGCACAGTCTTCTCGAGAAAGAGTCGAGTGATGAGAGATTGAGAGGAGGAATTCAATGTGGGCTTCTCCCACGCAATTAAGGTTGGGGAAATTTGAGGGAAATTGGAGAGATGGGGGCGTGATCTCACCAGAGCTAGC…
>Chr1:42642748-42644374	>Chr1:14581949-14582239	>Chr10:13099477-13099789	>Chr1:31848564-31849976
NNNNNNNNNNNNNNNNNNNNNNNNNNNNNNNNNNNTTAGACTACTTTTTTCTTTTCTTTTTCTCTTCTCTTCTCAACGTCTCAGTTCTCACGCCTAGGCAGGAAGATGCAGGTGTGCGGCCGACGGCGGAGCGGGCGCGGCTGCCGGCGCAGCGGGCGCTGCGACGCGCGGGGAAGAAGCTGGAGAGGGGGAGAGGANNNNNNNNNNNNNNNNNNNNNNNNNNNNNNNNNNNNNNNNNNNNNNNNNNTCTCCCCATACGGAGCCACGGTGGGTGAGCGGGCGAGCGGCGACCTCGCTGTCGCCAGCCACGCCGCCTCCACAGCGCCGCGCAGATGCTGTCATTCGGCGCCCTCGGAATCACCACCACTACGTCCTGCAGCGCCTGCCTTTGCACGTTCG…	TGACCATTAAATAATTCCAACATTCGAAATTAGTCAATTATAGTTTCCTCGTGATATAGTAAAAACTTTTAGAGTACAGGCCAATTCCAATAATTACAAACCTAAAATTAATAACTATAATACTAAGTTAGGACTGGACTGGTCTTGACTTGCTTGTCTATATCTTTGTGCTGTCACAGTTGGGACCCTTCCAGATAAGCACAACTGTGCAATGATTCTTTCCTCATCAACTGCAATTATTGATCCACTATGGCCATGCTAGTTATGGACCTATTCTTGCTCGTTGGCCA	TATTTATATTGTTACTGTTTTAAAAATAATGCTAATGACAGTAATTAACACTAATTGCCATAATTAGCGGTGGCAGCACGTGGGGACAAGTCGTCAGTGGGACGCGCGCCGGTGCGCGGCTGCACTAGTTAAGCAGCGGGCGCGCACGCGAACCCCCGTGTCCCATATTTGGTCTTTGATCGGGTGCCCGATCCGATGGAAGCTTTGATAATTTTGTTCAGGCTTATTTATTTGGATACAAACCGGCATGGCAACCGTTTGATCTTGCAGGTGCCAGACCTACATATATTTGTAGCAATCAATTTCATATCT	GATGAACGCAACCCCCTGCATGGCCCGTTCTCGCATTGATTAACAAATAATGACCCATTAGTTCCTCGTAGCAGCATCAGATCAGGTCCATATCCAAGTTAACGACCAGAGCGCAGCAAGCCGGCCAAATCCTCCATCCGGATCGATCGGTCACGTACCCATCCATCATTCGTTTCCATCCACCGACGTGTGGTTCCAAAACCGGCGCGGCATGTACGTATTCCGTAACATGTGTGGCTACGCGATCCGCAGGTCGTTTTTAGACGCGGCGCGCACGGTGTGGGTTGTTCGGTTGTTCCGGTCCTTTTTGCGTTATCGTTGCCGAGAAAACGAAGGCGGTGAAAGGACACATGTAAGCCGCCGTGAGGTTTACCACTTTACCGGCGAAAGCGACCGAAT…
>Chr1:42674-42918	>Chr1:14581973-14582337	>Chr10:13276508-13276879	>Chr1:31848591-31849974
AATGAAGTCCTCCCATATCCCTACTCGTGGAGCCGCTTCGTCCTCCGGTTTCCACCTCCCATTCGATAGGCAACAGCCCGACGCTGCTCGCTACCTCCTTCCACCTCAACGCCACCACCGTCTCCTCTCCCACCATGTTCTCTCACTCTTCCCCTCAACTTCCTTTGCCTCTACCCATCCCCATCCCCGACGCGCCTGCGACGCTGCTCCTTAACCATTGGTGTGCCCTCTTCGATTCGTCACC	CGAAATTAGTCAATTATAGTTTCCTCGTGATATAGTAAAAACTTTTAGAGTACAGGCCAATTCCAATAATTACAAACCTAAAATTAATAACTATAATACTAAGTTAGGACTGGACTGGTCTTGACTTGCTTGTCTATATCTTTGTGCTGTCACAGTTGGGACCCTTCCAGATAAGCACAACTGTGCAATGATTCTTTCCTCATCAACTGCAATTATTGATCCACTATGGCCATGCTAGTTATGGACCTATTCTTGCTCGTTGGCCATGCTTTTTTTTCAATTTTTTTTCCTGGGACGGCTTTGCAAAAATCTGTGTATATGTTAATTCAGAATTAATTTGTTATTGAAGACAAATCTTGTTAAC	TCGATGGTGAATCGTAGTGCGACCCTCCTAGCAGCGTTGGAGCTCAGACATGCCGGATACAACCCGCTCCTCCTTCTCCTTCCCCGCCGTCCCGACGCGCGCGAAGCTCGGACACACCAGCACTGAAGAAATTTGACACAGGCAGCCGCTAACCCTCGGCATCCCACTTGGCACACTCCGCCATAGGACACCCCGCCGGCAGTGCCCTCCAGGATGCTGACCACCGCGGTGGCCGCTAGCATCATGAAGGGGGGAGGAGGATGGGAGGAGATGGAGGCAGGGGCCACCACTCTGGCTCCCTCCTGGAGTTCTCCGCTCNNNNNNNNNNNNNNNNNNNNNNNNNNNNNNNNNNNNNNNNNNNNNNNNNNNNN	TTCTCGCATTGATTAACAAATAATGACCCATTAGTTCCTCGTAGCAGCATCAGATCAGGTCCATATCCAAGTTAACGACCAGAGCGCAGCAAGCCGGCCAAATCCTCCATCCGGATCGATCGGTCACGTACCCATCCATCATTCGTTTCCATCCACCGACGTGTGGTTCCAAAACCGGCGCGGCATGTACGTATTCCGTAACATGTGTGGCTACGCGATCCGCAGGTCGTTTTTAGACGCGGCGCGCACGGTGTGGGTTGTTCGGTTGTTCCGGTCCTTTTTGCGTTATCGTTGCCGAGAAAACGAAGGCGGTGAAAGGACACATGTAAGCCGCCGTGAGGTTTACCACTTTACCGGCGAAAGCGACCGAATCGGCAGTTCGACATGAGGAGAACGTAT…
>Chr1:42698447-42698971	>Chr1:14591432-14592457	>Chr10:13329790-13330092	>Chr1:31848899-31849432
ACAGCAGAGGCCTCCATGTGGGCATCGACGGCGTAGGCCTTCCCGGCCTCCCCCGCGCGGCGGAACGCGGCGAGCACGGGGCTGTACGAGCGGAGGCGCGGGGCGACGCCGTACTTGTCCCTCATNNNNNNNNNNNNNNNNNNNNNNNNNNNNNNNNNNNNNNNNNNNNNNNNNNNNNNNNNNNNNNNNNNNNNNNNNNNNNNNNNNNNNNNNNNNNNNNNNNNNNNNNNNNNNNNNNNNNNNNNNNNNNNNNNNNNNNNNNNNNNNNNNNNNNNNNNNNNNNNNNNNNNNNNNNNNNNNNNNNNNAGGAGGTGGAAGAGCTGGTTGTACTGGTGGGCGAGGAGGCGCGGGGCGTCGGGGCCGGAGAGGGCGGAGTCGAAGGCGGCCATGGCGGCGGCG…	GGACTATACTAGTGCTGAGATTTCCATGATTTCCCCTCCTCTTAGCTTCACGACGAAGGGCTTCATACTTGAACTCATCAAATATGTCATTAGCTTTGTAAGCAACAGCCTTGAGTGCTTTGAGCCAAGCACTTACCCCAGGACGGTGAGTTCCTTGCTCCTCAGCATCAATGATGACATCCAATATGGCCGGCAGTTTGCGCTCCAGAATTGTGAGCTGCTCCTCCATACCATCCAGCTCTTGGTACTGTTGCAACAGGTAATTGGAGACCTGCCGATTGACCAAGGCGATGAGAGGCCCAAGCAGCATGCTCGTAGCCATGGATGACAATTATTGATGTGAAGCAACAGACCAGCAAAGCTGTGCTGAACAATTGAATCAATCAAACCTCTTAAAAG…	NNNNNNNNNNNNNNNNNNNNNNNNNNNNNNNNNNNNNNNNNNNNNNNNNNNNNNNNNNNNNNNNNNNNNNNNNNNNNNNNNNNNNNNNNNNNNNNNNNNNNNNNNNNNNNNNNNNNNNNNNNNNNNNNNNNNNNNNNNNNNNNNNNNNNNNNNNNNNNNNNNNNNNNNNNNNNNNNNNNNNNNNNNNNNNNNNNNNNNNNNNNNNNNNNNNNNNNNNNNNNNNNNNNNNNNNNNNNNNNNNNNNNNNNNNNNNNNNNNNNNNNNNNNNNNNNNNNNNNNNNNNNNNNNNNNNNNNNNNNNNN	GCGGTGAAAGGACACATGTAAGCCGCCGTGAGGTTTACCACTTTACCGGCGAAAGCGACCGAATCGGCAGTTCGACATGAGGAGAACGTATACCAAGCTAGCAGTAGTCGAGTAGAGATAGCTAGTACCACACCAGTAGTAGTAGTACTCTATCCACACGGTAAGTTTACCGTCAGTTTCGCCTACTTTTGTTGCAGATTCCTTTACCGGGGGCCGGGGGACGAAACTGCACGTCGTGGCGGCCGGTGCACTTTTGGGCGGGCGGGATAGCGTTAGCTTTCTCCGGCCGGCGCTGACGTTACAACGTGACACCTATTTGCTGCAGATAAGCACTCCGTATCGGTACGGGCGACTTGGACCATGCATCAGCTCCCTCTTTGGTACGTGCAGTGGGAGAAA…
>Chr1:42706556-42707017	>Chr1:14591505-14591875	>Chr10:14294579-14294810	>Chr1:31848994-31849448
AGCTATAAATACGCGCCTAGCTCTCATAGCCATCTTCCTCACCACCGATCGATCCAGAGTAGCCAACTTAACCAAATTTACTGTACGTTGACCACCAGCTAGCTAGCTTAGCTAGCGACGATGGCCCGGGCATACATGGCTGTCGCCGTGGCCCTCTTCTTGGTGGTCGTGTGCGCCGCCGTCTCCGAGGCCGCGAAGCCGCCGGCGTCGCATCCCAGGCTGCCGCCCAACTACCACATGATCAACCCGGGGAGCTCGGGCTTGGGCAAGAGGGACCAGGAGCTGTCGTGCGCCGACACCAAGGGCAAGAAGAAAGGATGCATGGCCAAGTGCGACAAGCGCTGCCCCAACCAATGCATCGTCATGTGCCCCAGCTGCAAGACCTTCTGCAGTAAGCAT…	CTCATCAAATATGTCATTAGCTTTGTAAGCAACAGCCTTGAGTGCTTTGAGCCAAGCACTTACCCCAGGACGGTGAGTTCCTTGCTCCTCAGCATCAATGATGACATCCAATATGGCCGGCAGTTTGCGCTCCAGAATTGTGAGCTGCTCCTCCATACCATCCAGCTCTTGGTACTGTTGCAACAGGTAATTGGAGACCTGCCGATTGACCAAGGCGATGAGAGGCCCAAGCAGCATGCTCGTAGCCATGGATGACAATTATTGATGTGAAGCAACAGACCAGCAAAGCTGTGCTGAACAATTGAATCAATCAAACCTCTTAAAAGCTTAGAGTTATCCATTGGCTTGTTGGCAGCCTTACCTAACACAC	CCCCATCACGATTCCCAACTACTGCATTGCATTACATGGCATTTCAGGGCCTTTTATTTTTCTTTTTATTCAGATGATGGCGACACTGCAACTCTTTTTCGTAGCTCATGTGTAGTGTATGTGAGATGGAGAATGAAGAGGAGGGTATTGAGGGTGACATGGCAACCAGATGTGTAATACCTTACCTACTACTAGTATTGTTTCCTCTGTATTTAGCATGCATTGGTAGGG	AGCTAGCAGTAGTCGAGTAGAGATAGCTAGTACCACACCAGTAGTAGTAGTACTCTATCCACACGGTAAGTTTACCGTCAGTTTCGCCTACTTTTGTTGCAGATTCCTTTACCGGGGGCCGGGGGACGAAACTGCACGTCGTGGCGGCCGGTGCACTTTTGGGCGGGCGGGATAGCGTTAGCTTTCTCCGGCCGGCGCTGACGTTACAACGTGACACCTATTTGCTGCAGATAAGCACTCCGTATCGGTACGGGCGACTTGGACCATGCATCAGCTCCCTCTTTGGTACGTGCAGTGGGAGAAAGAGAGTTGCATTCGGAAGCTACACCTGCTGGTACTACAAGCTCGACGTGTCGCATTGGCGCCATAGGCCACTTGCACGGCCGCAGCCACGGGCAC…
>Chr1:42706608-42707001	>Chr1:14591894-14592163	>Chr10:1437969-1438216	>Chr1:31850149-31852229
TCCAGAGTAGCCAACTTAACCAAATTTACTGTACGTTGACCACCAGCTAGCTAGCTTAGCTAGCGACGATGGCCCGGGCATACATGGCTGTCGCCGTGGCCCTCTTCTTGGTGGTCGTGTGCGCCGCCGTCTCCGAGGCCGCGAAGCCGCCGGCGTCGCATCCCAGGCTGCCGCCCAACTACCACATGATCAACCCGGGGAGCTCGGGCTTGGGCAAGAGGGACCAGGAGCTGTCGTGCGCCGACACCAAGGGCAAGAAGAAAGGATGCATGGCCAAGTGCGACAAGCGCTGCCCCAACCAATGCATCGTCATGTGCCCCAGCTGCAAGACCTTCTGCAGTAAGCATCACTAGCTATGTACATAATCCATTTGCATGTTGTACTGATCAATCG	AATAATCCTTCCCTTAAAAAACAAGTCTATTGACTTTGACTTCACTGCATGCTTTTGGATATTTTGTGTCACATAGGGACCCTCACAGCAAGGCTGTGGAATGTCTCCATCATAAGGTGCAATTATTGGTTGCACAGTTGCACTATTGTTGCTTGATGTTGTGAGCTTATGCCTGTAGGCCTGCTCTGTCCATAATCCAGCTCTGGGTTTTCTCTGCAGAAACTAAACAAGTATGTGAGACAATAATTGAGTTCTTTTGTTTTACTTAT	NNNNNNNNNCTGGTCCCTCAGGGCGCCGGTGGTGGAGCGTGGTCGATAGGAGAATCCCAGGTTAGCAGCGGCCTCATATCCAAAGGAAAGGCGAAGGCAATCAGGCCATGTCTGTGCCGGCATGGGAGGAGGTCAAGCCACGTGCCAACATGGGATGAAGCGGAGCACTGGTTGCTANNNNNNNNNNNNNNNNNNNNNNNNNNNNNNNNNNNNNNNNNNNNNNNNNNNNNNNNNNNNNNNNNNNNNN	GCAACCAAGCAAAAGGATATAACAACAGCAAAGAAAACCAAGTCCTGGTGCTTATTTGACCTCAGCAGCAGAGAAAGTAAAATCTTATCCGTGGCGTTTACTGAGCAGGCTCTACCTACTCTACATGCCAAGAAAGTGCAACTAGGCTCTGCAGTGCACACGGTGTACCACCAGAAGAACAAATTCAGCGATAAGCAAATTAGCGTTGNNNNNNNNNNNNNNNNNNNNTCATGCCACCAGTTCCCAGAAAAGAAGAGGACACAAAACTCTCGCGCGGTGACTTGCGAGATCCGAATAAGGACAGGCATGGGGCCGCGTCGCATTCCGCCAAGCCGAGAAAGCGTATGGCAGCGCGCATAGCATAGTGACACACGTTGGACGGACAGATTTTCCACGGAG…
>Chr1:42947870-42948199	>Chr1:14592170-14592455	>Chr10:1438384-1438696	>Chr1:31850201-31852272
TATAGTAAGAAAAAATAAACTTATATATAGGACGCGTGTATGTATGTGGGATGGATGCAGGAGCTACTACCGGTGCACGAATCCGCGGTGCAACGCGAAGAAGCAGGTGGAGCGAGCTGTGGACGAACCCGACACTCTGATCGTCACCTACGAGGGTCTCCACCTGCACTACACCTACTCTCACTTCCTCCACTCCACTTCTTCCTCCTCGTCGTCTACTACCACCCAACAACAACTGCAGCCTCAGCCTCAGATGATGACCAACTGCAAGAAGAAGCCCAAGCTGCACCTGCACCCGCTGCTGCACGACGACCCACCCCCACCCCCAC	ATGTAATAGAAAAGTAAGTATCTAGCTAATGACCAAACTATGCCTGATTGGAAGATTTTGGGAGGTAAACTCCCTCCTTTGACATGCACTGTAGTACACACATTGGGACTGGTGGTAAACTCCCTCCTTTGACATGCACTGTACTACACAGACTGGGACTGGGGCACCTTTTCGCAAATATCTTACGCTCATGCAGACTGATACATAGCACACACCGTGCAGTTGAAATCCATTTGATATTTACGATATGTGGCAATTGTGTTCTTGCGCCTACTTCCCCACACG	GGCCACCGTTGCGGTTGCTAGCTAGGAGCTCCTAAGGCACAGTCTGAGCATTGCCTCCACCTTCTCGTCTTCCCATCCCCACGACTTCGCCCTAAGGTGTCATCACCACCTTCGTGCGAGCTCTTCCACCAACGCCTCCCTGTGAGCTCTACCTCCGTATTCGCTGCAGCTGTGGCGAGGGCGCTGTTGGGCATGGCCAGGGTGCGCTTGCGCGATGGCGAAGGAGAAGGCCTGCTGGCGGCGGTAGCATCAACAGCTAGCCAAGCTCATGGAGCTCCCTCCCTCCCCTCCCAATTCCAATTGGCCCTCGCC	TATTTGACCTCAGCAGCAGAGAAAGTAAAATCTTATCCGTGGCGTTTACTGAGCAGGCTCTACCTACTCTACATGCCAAGAAAGTGCAACTAGGCTCTGCAGTGCACACGGTGTACCACCAGAAGAACAAATTCAGCGATAAGCAAATTAGCGTTGNNNNNNNNNNNNNNNNNNNNTCATGCCACCAGTTCCCAGAAAAGAAGAGGACACAAAACTCTCGCGCGGTGACTTGCGAGATCCGAATAAGGACAGGCATGGGGCCGCGTCGCATTCCGCCAAGCCGAGAAAGCGTATGGCAGCGCGCATAGCATAGTGACACACGTTGGACGGACAGATTTTCCACGGAGTTCGCAACTTGCCTCCGCAACCTCATCACTTCCATTCTTACATTACACCCGC…
>Chr1:43047536-43047903	>Chr1:14631221-14631523	>Chr10:14498569-14498925	>Chr1:3244241-3244657
GGGCAATGCATGATCGATTGCAGGTCTGGTGCTGCTTCCGGAGGATCAGAGATGGGGGCGGAGAACGGCAGCTGCGGCTGCAACACCTGCAAGTGCGGCACCAGCTGCGGCTGCTCCTGCTGCAACTGCAACTAGAAGAAACTTATCTCCATCCAATTCATCACCTGATCAACGAGCTACCAGTACCACTACATATGCCATGTACTAGCTACCTAGCTTGCATGCAAGTCCTTAATTTGCTGCTAGCTAGCTAGCTACCTACCTTAGCGTCTCATGTATGTCATGTTGCCGCCTGGCCCCTAAATAAAATTCCTTACTTAATCGCAAAATCTTATTTATATACATTTTCTTTGTCTTAACTATATAC	NNNNNNNNNNNNNTCAATTGTGCAATTGAGCTGCAAGCCTAGCATGGTTGATGAGCATGTGGAATTGGGTGACTGTAGGCTGTAGAGGTCATTCTCAGCTGCATTGGTGTTGGTTGGGTCCTGAAGATCGATATGCCTCCACATGCATATACATACACAATTAATTGGTCCATGCGGCCTACAGATATAGTGGCTATATAATCCAATATGGTTTATCATCTGCAGAATATGAACGCAACAAACAAAGATTAATGACGTGGGGTTACATTGTTTCTGTATTTGAGAGATCTATGGGCCAACGC	GTGCTAGTGAGCCAGTAATAGCATTACCGTACTTCCACATGTCGCCGGCGAGAGGTGGCACGCCGGAGGAGGAGGGCGGTGGCGCCGACGTCGAGAAGGCGGCGGCGGAGACGGGAGGTAGAGGCACGTGGAGGCACGCGGCGTTCCACGTGGCGACGACGATCGCCACGCCGGCGGCCTATGCTCCCCTCCCGTTTGCTCTTGCCTCCCTTGGCTGGCCTCTTGGTTGGTGCTTCTTTACTCATCCTGTTTCATCCTCTCCATGGATTCTCTGATATTTGAGCTTCTCCTGCTCTGTTGCCTGAAATGCCATGAACAGAAAGTTTCTCAGTTCATATGCATGCATGATTTTTTCT	TGTACGGCGTGTGGGGGGAGCGGGATTGGCAGAGTACTCCGAGTGGGATGTGGTGGAGGAGAAGGACGACGAGGGGTGGAAATCTCTCGGCAGCTGGCGGCGGCGGCGTAGGCGCGTAGTTACTCTAGGACGGCGCGCGTGTTGGGCAGGGGGTGTGTAGGCGGGAGAGAGATCGAGAGAGTATGACGCCCGCGGCGCACTACCTTCGGCTTCAAAGCAGATGCGGAGATGCATGCTAGACCGGGCTCAGAGCCCGTCCGTTTTCAGCCGCTACTGCCTTCGATCCGCTGTCTCACGTCTTCAATTCGTACGTGTCGCCGTCGAATTGGGATGAAGATATAGACAAATTTGATAATGTACCACGTCTTAGAGCAAGTTTAATAGTATGAGTCTCGCTCC…
>Chr1:43077314-43077765	>Chr1:14679014-14679437	>Chr10:1462846-1463382	>Chr1:33285145-33285639
GCAGCGCCGCACCCCGCTCCTCCGACGAGCCGACCTAACCGCGCCTCCCCAACTCCAATGAGAACGACATGGATGCCGGCAGCGAGGAGGCGAAGCAGGAGCAGCACCGGGTGCTAGCCCACAAGCTCTTCCTCCTCTCCCACCCCGACCTCAACGACCTCGCCAAGGTTGCCCTCCGCTCCGACGCCCTCGACGCCGTCAAGTCCGATGGCATGGCGCTGCTATTTGAGTCGTTGGCCGTCAACGGCGTGCTGGAGCCGGATGACGCGCTGCTCGTCGAGATGCGCGTGCGAATCGATGAGGAGGTCCCCCAAGCCATCGTCGTCCGCGCCTAGCTCCTCCCCCGCCACCCACGCCCGCCGCACCGACCGGCCGTGCCCAGCTGCTTCCCCGGCGGCC…	CAAGCAAATGAGCAAAGCAACCTGTATAAAATCTGTTTCGACCTCCAAATGGTTCTATCAAGGAGCCCATCAGGATATATAGAATAGTTGGGAGTAACATTGGCAATCTGGCATGGGGTGTAGTTGGTTAGTTAGGTGCAGGTGCAACCTGATGTGGCCCAGCAACAAGTCACAGGCGGCGAGGATACGAGCCAAAATGAGCAAAGCTAGTCTAGTAATGTTCAGCAATACGTTGCATTTCACTACAATCGTCAGCAAAAACTTGCAAGGGATTGGAGACAGCAGCACTATGCTCAAGTGAGGCCTGCATCCAAGAGTCACAGCCCACAACTATATCCATCCACTCCTCAAGAAATCCCTAGCGACAGAAAGGATTAGAATGTAACCTCAATTATGCAG…	AACGTGGCAGGATCAAGTCGGTAGCCGTGAGGTGAGGCGGAGAGGAACGTGGCGGGACACTGGCGGTGGCGAGGGCCGAGGGAAGGAGAAGCTCAAGCGTCAAGGGGAAGGAGCAAGCGCGGTGAGGTAAGGCGGAGAGGAAGGACGCTCCACCGAGGCACCGAGCTCGATGACGTCCCCAACCACTCGGCGTACCTGCCCCCACGGATATGGGCGAACCAGGGGTCGCTCGAGGAGGGCATTGGAGGAAATCGACAAGGGCACCGTCCGCCGGTCAACTCCCTCCTCTCCACTCATACCGTACTCCCCACGTAGTTTTGGCCTTGTGTCGCGGTCGACCACATCCACCACCACGGCGTCACCTACTTTGTCACCGTCGTAGAGGGCTCGCCCGCACGA…	ATACAAACCGCTGAAATAAAACAAGACGGTCCAATACATTACAGTACTCCCTAGTACAAAATCGATAGATATTTTCATGTCAATCCCAAGTACAATAGTAATATCCCAAGATCAAGGGCGTACAGTGTACAGTGCACGGTTCCTCAGAGATATAATTTGCTGTTTTAGCAGAACACTCTACGCAACATATCATTGTCCTCTCGCAAGTTGTCCAGGGCAAAATATATATATTCGGCACCCATGCACAGCATGCATGCGTTCATCGGCCCCGGTCAAGTACCCGGACGATACGTGGATGGTGTTGTTGGCTGCACAATAATATGGATCACTAGAGCCACCAACAAACCGCGATTGACTGATGGTGACGGGGCACACGCGGCCATAAGCCCGTGTCCTCTG…
>Chr1:43104903-43105464	>Chr1:14739164-14739608	>Chr10:14652934-14653433	>Chr1:33300672-33301303
TTTTAGCTTGAGCAAGCAGTAGATCTTGATACTGTAATGGTTACTCGGTCGCTGCCGTCTTGCTTGGCACTGCTCGTCGCTGCCCTGGTAGCAGCAGCAGCAAACAATATGCGAGATTCTTCAGGGAAATACCAAGTTCTGGTGCTGATAGGCGGCGCCATGGCCGTAACGGCAGCAGTGGTTGCGTCGGTGATGAGAAGCTGCAGGGGTCGAGCATAGGGATCTCGATCTTGTCCGCCTCCTCCTCCTTGCTTGTGTTGCTCTGCGCCCCGGCTGAGTTGCCGTTGGAGCAGTTGGCCGTCGCGCGGTGGAGGACGACAACGGCGAGGGGGACGGGACGAGCACGTCGGTCCAGGTCGTCTTCTTCTTGCTCTTGCCCCCACCCTTCTTCTGCTCCGG…	GATTTTGATTTGCGCACACCGTATTCATATCATTATCATCAAAAAAATAAAATATGCAGGTATCATATGCTTATCTCTTACTGCTGGGCTACGTGTATGGAAGTGGACTTCTGAACTTCCTTTCAGAGTGATCTATCGATCTCTGCCACGCCCACATGCGTGCGGTACTGCGGTATATATGCATTTCGTTTTTGGGTCGAAACCTCTTGAGGCCGACGTGCACGCGATCCTGACCGTCCGTGTGGACAGCATTTTACAGTCGACGACAGCCAGAACGTACGAGGAGTCCTGTAGAGTAACGCTCCAGAATTCTGCACGTGGCCGGTTTCCACTCCCCAACAAAATTGGAGCCTGTATCGCTACGAGATTTCAACGCTACCCATCAAGAACCATCATATN…	GATTGGATTGTGGGTGCATGTGTGTGCTCTTAGCCATGGGTTGTCATACCTGTACTATCATTAGTTTGGACATAACCTAAGATATTTGTTTGTGTGTGTATGTGTGTCCCCTAACGCCTTTGGCCACTGATAGCAAGTTGGTTGATTGGAGGTCTCAACTAAAGCAACATAATTAGGAGTAAACTATGCATGATTCCTCCTAGGGTGCTACTCCTAATTGCTGATTAATCGTATCCGAAACCCATAGATTAGTAGTCTCATCAGCAAAAGCATGTGATAGCTCATCGACTCAACCAACTGAACAACAAGGCCAGTGGACTGTTGTTTACTGAACTGATGCTGCTAGCTAACCAATCCTTGATATTTGTTTAATTAGTTGTAATCATGGAAGGTTTGTTT…	ATCTGAACCTTTCAATCAAATGAGATCAATGGTTCATATTATTTTCTACTATCAGTAAAGAATGCAGTAGTGGGACTCATTCGGAAAGGGTCTCAATAATCTTCAGAAAGGGACTCAATAATCGGCGGTGCCTCCTGCCATGCATTTGAAGTGTTCATACTTCATAGCAAGCTGTGGTGCCTTCAATAATAGGGTCCAAGTCCATCTCATCTGTTTGCTCCCAATTATAGGGTGCAGAACGAATGATCCATGCAATGATTCCTGCCGTTGTAAGTAATTTCTGAATGCCACCAATGCCCAAGCATGTGCATGAATGTTCAGTTGCACTCTCATAATTGCCGTCTTGCAGGGCAGGCACCCCGCACCCCATAGGCCTATGTGAAGACCCACTGTTAGTAG…
>Chr1:43116427-43116972	>Chr1:14739165-14739651	>Chr10:15214814-15215066	>Chr1:33300676-33301232
TCCCAGACTCNNNNNNNNNNNNNNNNNNNNNNNNNNNNNNNNNNNNNNNNNNNNNNNNNNNNNNNNNNNNNNNNNNNNNNNNNNNNNNNNNNNNNNNNNNNNNNNNNNNNNNNNNNNNNNNNNNNNNNNNGGTCGCCCTTCTTGGGATCCACCGCGGTGGCGTACACGGTGTAGACGAGGCCGAAGGTCATGACGATCTCGAACACCACCGCGTTCCAGGCGCCCACGCCCGCCGACAGCGAGAAGGCACCCACGGCGGCGCCGCCCGTCGCGATCTTGAGCAGCAGGCACGCCACCACCGACCCCAGCAGCTGCGCCACCCAGTACACCACCGCCTTCACCAGGCTGATGTTCCCCCCCACGAACGCGCCGAATGTCACCGCCGGGTTCACGTGCCCG…	ATTTTGATTTGCGCACACCGTATTCATATCATTATCATCAAAAAAATAAAATATGCAGGTATCATATGCTTATCTCTTACTGCTGGGCTACGTGTATGGAAGTGGACTTCTGAACTTCCTTTCAGAGTGATCTATCGATCTCTGCCACGCCCACATGCGTGCGGTACTGCGGTATATATGCATTTCGTTTTTGGGTCGAAACCTCTTGAGGCCGACGTGCACGCGATCCTGACCGTCCGTGTGGACAGCATTTTACAGTCGACGACAGCCAGAACGTACGAGGAGTCCTGTAGAGTAACGCTCCAGAATTCTGCACGTGGCCGGTTTCCACTCCCCAACAAAATTGGAGCCTGTATCGCTACGAGATTTCAACGCTACCCATCAAGAACCATCATATNN…	GGTGCCTCCACTGAGTTATGCTTAATTAGTACTATGTTCTAGCATGTGGTTTAGAGACCTTTGTCATCACATAGTTCTCTTCTATATATTTTAGCAATGCATGGAGACTTGCTGTTGTACACCCTGTCTCGGTGTCTTGGCTTGTACTATCACTATCAGGCAGAGCTGCAGAGGTATATGACCTTAGTAATTCCATGAAATTTACGAGTCATGAACATCATCCTAAGGAGGTAAAAGTAATTCCAGTTTGAC	GAACCTTTCAATCAAATGAGATCAATGGTTCATATTATTTTCTACTATCAGTAAAGAATGCAGTAGTGGGACTCATTCGGAAAGGGTCTCAATAATCTTCAGAAAGGGACTCAATAATCGGCGGTGCCTCCTGCCATGCATTTGAAGTGTTCATACTTCATAGCAAGCTGTGGTGCCTTCAATAATAGGGTCCAAGTCCATCTCATCTGTTTGCTCCCAATTATAGGGTGCAGAACGAATGATCCATGCAATGATTCCTGCCGTTGTAAGTAATTTCTGAATGCCACCAATGCCCAAGCATGTGCATGAATGTTCAGTTGCACTCTCATAATTGCCGTCTTGCAGGGCAGGCACCCCGCACCCCATAGGCCTATGTGAAGACCCACTGTTAGTAGAAGT…
>Chr1:4415275-4416150	>Chr1:14739173-14739598	>Chr10:15374022-15374317	>Chr1:33300803-33301229
TCCCTTCCCAGCGCCGCCGTAGCCGCCTCTGCGTCGGGGTTTGCGCGGGAAAAACCGAGGAATTTCCCGCCGGTTCGCGCCGGCCGCGGTTCATCATTCTTTGGCCTCTCCGAAACCTAGATCCCAAATCGACCCAAGCCATGGCCGCCGCCGCCGTCGCCGACGAGGTCACCGAGGCGATGGAGCAAGTCGAAGGGGAGCGTGAGGAGGCCGACGCGGTCGCTGATGAGGCCGCCGAGGTGATGGAGCAAGCCGAAGGGGAGCGGGAGGAAGCCATCGATGCGGTCGCCGGCGAGGCCGGCGAGGTGATGAAGGAAGTCGTCGAAGGGGAGCGGGAGGAGGCGAATGCCATGGCCGATGAGGCCGATGAGGCGATGGAGCCGGAAGGGGAGCGGGAGG…	TTGCGCACACCGTATTCATATCATTATCATCAAAAAAATAAAATATGCAGGTATCATATGCTTATCTCTTACTGCTGGGCTACGTGTATGGAAGTGGACTTCTGAACTTCCTTTCAGAGTGATCTATCGATCTCTGCCACGCCCACATGCGTGCGGTACTGCGGTATATATGCATTTCGTTTTTGGGTCGAAACCTCTTGAGGCCGACGTGCACGCGATCCTGACCGTCCGTGTGGACAGCATTTTACAGTCGACGACAGCCAGAACGTACGAGGAGTCCTGTAGAGTAACGCTCCAGAATTCTGCACGTGGCCGGTTTCCACTCCCCAACAAAATTGGAGCCTGTATCGCTACGAGATTTCAACGCTACCCATCAAGAACCATCATATNNNNNNNNNN…	NNNNNNNNATGCACACGTGGAATCCACGCGGGTTGCACACGTGGAAACCACGCGGCTACTGAGCGGGCACACAAACATAGTCACCACACGCACCCACGAACGACTACCGACACCGGTACACGGGTACCGGGGTCGACAACCGCACAACGGGCACGGGGCGACACTGAAAGGACGAGGACAGGGCAGCGAGAGGAGGCACCCTTACCACCACGCGAAAAGGCGCGGCACGACGACGACGAACGGGCGCGGCGGAGACGGCTCGGGGACAACGGAGGCGAACGACTTCGGCGGCGAT	CTCCTGCCATGCATTTGAAGTGTTCATACTTCATAGCAAGCTGTGGTGCCTTCAATAATAGGGTCCAAGTCCATCTCATCTGTTTGCTCCCAATTATAGGGTGCAGAACGAATGATCCATGCAATGATTCCTGCCGTTGTAAGTAATTTCTGAATGCCACCAATGCCCAAGCATGTGCATGAATGTTCAGTTGCACTCTCATAATTGCCGTCTTGCAGGGCAGGCACCCCGCACCCCATAGGCCTATGTGAAGACCCACTGTTAGTAGAAGTTACCGTTTCCGCTGCAAAGCGAGGCATATATCTCGATCGCCATAACTGATAATATGCAACGTAACGAGTAACGACCACCCGCAGCAGCTGCATTTTCTGCAAAAAGATTATCCAATCGTGGACCTGA…
>Chr1:4415341-4416017	>Chr1:14739222-14739580	>Chr10:15586838-15587017	>Chr1:33301595-33302290
CCGCCGGTTCGCGCCGGCCGCGGTTCATCATTCTTTGGCCTCTCCGAAACCTAGATCCCAAATCGACCCAAGCCATGGCCGCCGCCGCCGTCGCCGACGAGGTCACCGAGGCGATGGAGCAAGTCGAAGGGGAGCGTGAGGAGGCCGACGCGGTCGCTGATGAGGCCGCCGAGGTGATGGAGCAAGCCGAAGGGGAGCGGGAGGAAGCCATCGATGCGGTCGCCGGCGAGGCCGGCGAGGTGATGAAGGAAGTCGTCGAAGGGGAGCGGGAGGAGGCGAATGCCATGGCCGATGAGGCCGATGAGGCGATGGAGCCGGAAGGGGAGCGGGAGGAGGAGGCAGACGCCGTCGCCGACGAGGCCACCGAGCCGATGGAGCAAGTCGAAGGGGAGGGGGAGG…	GGTATCATATGCTTATCTCTTACTGCTGGGCTACGTGTATGGAAGTGGACTTCTGAACTTCCTTTCAGAGTGATCTATCGATCTCTGCCACGCCCACATGCGTGCGGTACTGCGGTATATATGCATTTCGTTTTTGGGTCGAAACCTCTTGAGGCCGACGTGCACGCGATCCTGACCGTCCGTGTGGACAGCATTTTACAGTCGACGACAGCCAGAACGTACGAGGAGTCCTGTAGAGTAACGCTCCAGAATTCTGCACGTGGCCGGTTTCCACTCCCCAACAAAATTGGAGCCTGTATCGCTACGAGATTTCAACGCTACCCATCAAGAACCATCATATNNNNNNNNNNNNNNNNNN	NNNNNNNNNNNNNNNNNNNNNNNNNNNNNNNNNNNNNNNNNNNNNNNNNNNNNNNNNNNNNNNNNNNNNNNNNNNNNNNNNNNNNNNNNNNNNNNNNNNNNNNNNNNNNNNNNNNNNNNNNNNNNNNNNNNNNNNNNNNNNNNNNNNNNNNNNNNNNNNNNNNNNNNNNNNNNNNNNNN	CGAAATTACTAAAATTTAGTAGGATAAATTTGAAGTGAACATTCTTCTCTCAAAGTGATAAATCCTTTCATCCCTATCCGAGTACGTAGAATCCACTTGAGCCTTATCACCGGTGGGGCACAGGCACGTGAGGTGCCTGCACCCGAAGTAGCATCGCGTGTACTGTTTGTACAGCTGACGTGCGCTCGGTGCTCCGGTTTCAGTTTTACACAGGCGAGACCGCTAAACTTGGCAGCAAAATGCAGGCTAGATCCCCAATTTATGGCATGGCCGGGCCTTGATCGAATGTTGTTACGAGTAGTTTTCGAGCTCCCGATAAAGATTAGATAGGCGCATGTTCCATCGAGTTATGAGTTGGATCGTCCGCTTGTTCGTCGTCTCTACAGCCTACAATGAGAC…
>Chr1:4437382-4437833	>Chr1:14771637-14771869	>Chr10:15922819-15923221	>Chr1:33301617-33301950
GTTTGTGGTCTGGATTCTGGACAAGGGGACATTTTCCTGGGAGAAGGTTGATAACATCGGGGACTTTGCGCTGTTTGTCAGCTACTACAGCTCGGTCTGTTACCGGGCGAAGGATCATCTCAACCTGAAGTCGAATTGTGTCTACTTCATTGACTCCTACAGCAACCTGTGCGCATTCAACCTGGAGAACAGGACGAAGGAGCTCGTCGAAGCTCTTGAGCCCGCCCATGCCCACGGTCATCCAGAGCCTCACGCTGTCCGGCGCAGGCCGGAAGGACAGAGGTACATGTGGTTAATCCCTTCGCTGAGATAAACCAATGGAGGATGAAAGCTACGGTACACATCCCCGTTGTCTCTGAACTTACTACAGTATATGTGACTGTCGCTAATTTCATAAAA…	ATTTGGGACAGGGAGTAGTTCTGTGCTTGTGTGAATATTTTCACGTGAAAATAGTACAGTTTTGTTTGCTGATTGATGAATATTATGCCAATGTGGGCTGTCCAGTGGTGCCCGTCGGGCTGAAAAATCTGCCAAGCCGTGCGGGGCGGGCTGCCGTTTGCCCGCATAGGGAGTTTGCGGCTGGTGTGGGGCGGGGCGGGACGGCCCACAACCCATCCCACTTGCAATCCTA	GCTCTGATACCATGTTGAGAATTATTGGTTACCTGTAGGCCTTTGCGGCCGAGCTGCTTGATGGCGACCTCGACGCTCCGGCGAGGCTCGAGGACGCTGCGGATGGTGCCGCGGTAGACGCAGCCGAAGCCGCCCTCGCCGAGCACCAGCGAGCGGCTGAACCCGCGGGTGGCGCTCTTGAGCTCCTGGAAGGTGAAGATGCGGAGGTTGTTGCTCGCGCGCTGCGGCAGCGACAGCTGCCGGTACCGGCCGAACGACTCGGCGCTGATCTCCGACGACACGTTCAGGGAGCACTCCGACCCCGACCGCCGCGCGTCGCGGTCCGTCGACGTGCTGCTGTTGGACCGCGCCGACAGCGAACGCGTCGTCGCCGCCGCCGCCGAGGCCACCGCCGACGAC…	GATAAATTTGAAGTGAACATTCTTCTCTCAAAGTGATAAATCCTTTCATCCCTATCCGAGTACGTAGAATCCACTTGAGCCTTATCACCGGTGGGGCACAGGCACGTGAGGTGCCTGCACCCGAAGTAGCATCGCGTGTACTGTTTGTACAGCTGACGTGCGCTCGGTGCTCCGGTTTCAGTTTTACACAGGCGAGACCGCTAAACTTGGCAGCAAAATGCAGGCTAGATCCCCAATTTATGGCATGGCCGGGCCTTGATCGAATGTTGTTACGAGTAGTTTTCGAGCTCCCGATAAAGATTAGATAGGCGCATGTTCCATCGAGTTATGAGT
>Chr1:4579563-4579922	>Chr1:14792980-14793142	>Chr10:16228680-16229244	>Chr1:33301635-33301945
CGTAGATCCGCCCTTACCAACCTGAACTAGATCGATCGATCGACCGACCTNNNNNNNNNNNNNNNNNNNNNNNNNTGGTACGTGGGTGAGCGTACGCGCACGTCGCCGTCTGCTGCCGTGGCCTACCCGGCAGNNNNNNNNNNNNNNNNNNNNNNNCGCTGGGCGCAGCCGCAGCAGCTGGCGGGGACGCAGGACAACGGCGCGACTGTTACCTCCCTCGGCGTCAGGGGTGGCGCGACGACGACGTGAACGTGAGTTGAGGGGAGGTTCGCTCGCCTCGGCAGCTTTTGCTCATCCGTCATATCTGTTCTCTGCTCTCCCAACGGCGCAATCGATATGTTGATTGATCTGAAAAGGGA	ACTCGCTAGAAGAGCATCGGTATGATAGTACTCACATGTGAGGGTAACCATACCTTGGAGGTGATACCACCTCTCTGTACCATAAATACCCCACCCAACAACAAAATCTTGTGTACATCTACACCACAATACCGTACCCTACATCTCTCACACAGGTAGCAG	TTGCCGACTTCATTGGAAAAAGGGTAACTACATTGACCGGCCCCCCAATCTCCTCTGCCGCTTTTGCCGGCCTACGTTACGGGCCAAGTACATCCGGACGAGCAAGCTAGCTAGAGATCAAGCCATTTGCCCGTTGGTTGCTAAAACGATCGACGTCCTCCCCTTTGATGGCGAGCTCGCAGCCGAAAAAGGCAGCCACACACCACCACACACACGCACGTACGCACACACTCTCTCTCTCGATCGTTCGTTCGGCAGCAACCACCGGCGCGCGCGCCACCCGTACGCGTACGCCTCGCCTCGCCGACTCCATCGCCGTGCGCAAGTTTACGACGGCGACGCGCGCAAGCAGCTGCGGCCAGCAGTCGCCATCGCGCGCGAGATTATTTAGGTGTCGTC…	ATTCTTCTCTCAAAGTGATAAATCCTTTCATCCCTATCCGAGTACGTAGAATCCACTTGAGCCTTATCACCGGTGGGGCACAGGCACGTGAGGTGCCTGCACCCGAAGTAGCATCGCGTGTACTGTTTGTACAGCTGACGTGCGCTCGGTGCTCCGGTTTCAGTTTTACACAGGCGAGACCGCTAAACTTGGCAGCAAAATGCAGGCTAGATCCCCAATTTATGGCATGGCCGGGCCTTGATCGAATGTTGTTACGAGTAGTTTTCGAGCTCCCGATAAAGATTAGATAGGCGCATGTTCCATCGAGTTA
>Chr1:4713425-4713842	>Chr1:1489800-1490416	>Chr10:16228755-16229194	>Chr1:33305195-33305521
CCATGAATGCACAGTTCGCACTACAAATCAGCAACCACACGTTCAGGAAAATAAATTGAACAAACATTACACTGTAGCTTGCTCACCACTGCCGGCCATGGCGACGACCGATAAGCGCGCTCTGCTGGCCGCCGAGAACGGCCATGGCGGCGGCGGTCCAGTCACCGTGTCGTTCAACACCAATGCCATCGTCCTGCTCGCCCTCCTCGTCTGCGGCCTCGGCGCGGTCGCGCTCCACGTCGTCCTCCAGTGCGCGCTCCGCGTCACGCCGTAGGCTGGGATCCCTGTCGTTGGCTCGCCGGCGCCGTTACCGGGAGCGGGAGGCGTCGAGATGAGATCGATTGGAAGGGGAAGAGGCATGAGGTCGATCGACCCTTCAGGAGAGGACGAGAAGCTAAC…	TTTTATAATCTTGAAAGCAACAACTCATTGAAATGATGAGCTAATACATATATGCCTTTTTCAGTTTTCTCTATGTATATGAGCTAAACGGGGTTCAGTTAATCACATGGCTCCAAAGGCCCATGTGATTGTGTCAGGGCCCAAGTGCTGGACCGATATATTGATTGACTGTTGGGCTTGGCCCATACCCGCAAGAGGAAGGCCCACAAGATTTGCTATAGCACGCACGCGGGCCGCCGCGCGTCCATTGCTGGCAGAGTTCATTACATGGGCTCCAGTGGCCCATTTGATTGTTTCAAGGCCCAACTGCTGGGAACGTACTGTTCAGAGTGCGGCAGCAAGGGTGCGAGCGCTAAATAGGGCCCAATAGCCATCTCGATCCCGTGAAGCCTGTGGACC…	GTTACGGGCCAAGTACATCCGGACGAGCAAGCTAGCTAGAGATCAAGCCATTTGCCCGTTGGTTGCTAAAACGATCGACGTCCTCCCCTTTGATGGCGAGCTCGCAGCCGAAAAAGGCAGCCACACACCACCACACACACGCACGTACGCACACACTCTCTCTCTCGATCGTTCGTTCGGCAGCAACCACCGGCGCGCGCGCCACCCGTACGCGTACGCCTCGCCTCGCCGACTCCATCGCCGTGCGCAAGTTTACGACGGCGACGCGCGCAAGCAGCTGCGGCCAGCAGTCGCCATCGCGCGCGAGATTATTTAGGTGTCGTCACACGCGAGAGAGGATCGGAGTAGGAGCAGCGAGCGTCGCGTCGCGTCGAGATCGCGCCTTTATTTGCCGCCGCG…	AAAAAAAATGCAGCTTTGTTTCTTCGTGTTTCGAAGAGATAATAAGGGGTAATGTAAAGAGTGCACCATTTGCTCCTCGTTGGGCAAAGGGTTCCACACTCGCTGGGAAGCGTTGCTACTGCCGGCCTTTTCGCGGGCACGTACGCCATGCAAGCAACTCACCCCACGCGCCATGTCGGCCGCTTGCTGCCGGCGCGTGTGTGCATTGGGGGAGGTTAGTTCGAGACGCTTTCGCGCTCTCCCCCGGCGGTCGTCGCTTGCGGGCGCTGCTCCAGCTAGCTAGCTGCTGANNNNNNNNNNNNNNNNNNNNNNNNNNNNNNNNNNNN
>Chr1:4713436-4713882	>Chr1:1489865-1490440	>Chr10:16565497-16565797	>Chr1:33305211-33305492
CAGTTCGCACTACAAATCAGCAACCACACGTTCAGGAAAATAAATTGAACAAACATTACACTGTAGCTTGCTCACCACTGCCGGCCATGGCGACGACCGATAAGCGCGCTCTGCTGGCCGCCGAGAACGGCCATGGCGGCGGCGGTCCAGTCACCGTGTCGTTCAACACCAATGCCATCGTCCTGCTCGCCCTCCTCGTCTGCGGCCTCGGCGCGGTCGCGCTCCACGTCGTCCTCCAGTGCGCGCTCCGCGTCACGCCGTAGGCTGGGATCCCTGTCGTTGGCTCGCCGGCGCCGTTACCGGGAGCGGGAGGCGTCGAGATGAGATCGATTGGAAGGGGAAGAGGCATGAGGTCGATCGACCCTTCAGGAGAGGACGAGAAGCTAACCTTTTTGCATT…	TTTCTCTATGTATATGAGCTAAACGGGGTTCAGTTAATCACATGGCTCCAAAGGCCCATGTGATTGTGTCAGGGCCCAAGTGCTGGACCGATATATTGATTGACTGTTGGGCTTGGCCCATACCCGCAAGAGGAAGGCCCACAAGATTTGCTATAGCACGCACGCGGGCCGCCGCGCGTCCATTGCTGGCAGAGTTCATTACATGGGCTCCAGTGGCCCATTTGATTGTTTCAAGGCCCAACTGCTGGGAACGTACTGTTCAGAGTGCGGCAGCAAGGGTGCGAGCGCTAAATAGGGCCCAATAGCCATCTCGATCCCGTGAAGCCTGTGGACCTGTGGGCCGTTATGGAAGGGCTTGGCTGTTCCGGATGACTTCAAGGGCCCATCAGCCCAGACGCG…	GCTTTGAGAGGTGAGAGTTTTTTCGTAATGCCCGGATTGCCCCTAGCGCTACACGTTGTAAACCCAACTGGGTCGAACCAGACCCAGTCGTCCCCATCTCCTCCACTTGAGTTCCATTCCCCAAGCATCCCCGATCCCTAACCTAGCTTGTGTCANNNNNNNNNNNNNNNNNNNNNNNNNNNNNNNNNNNNNNNNNNNNNNNNNNNNNNNCCGCACTCGCCGTAAATTTTTGGACAGCAACTCTCTGTGATGTATACTTCTGCAGCAGCTCTGCATAAACATTGCCAGTATTGGTTTGAT	TGTTTCTTCGTGTTTCGAAGAGATAATAAGGGGTAATGTAAAGAGTGCACCATTTGCTCCTCGTTGGGCAAAGGGTTCCACACTCGCTGGGAAGCGTTGCTACTGCCGGCCTTTTCGCGGGCACGTACGCCATGCAAGCAACTCACCCCACGCGCCATGTCGGCCGCTTGCTGCCGGCGCGTGTGTGCATTGGGGGAGGTTAGTTCGAGACGCTTTCGCGCTCTCCCCCGGCGGTCGTCGCTTGCGGGCGCTGCTCCAGCTAGCTAGCTGCTGANNNNNNN
>Chr1:4797270-4797735	>Chr1:15127414-15127666	>Chr10:16866248-16866663	>Chr1:33305220-33305568
NNNNNNNNNNNNNNNNNNNNNNNNNNNNNCATGTTGGTTAACATTGACGAACTTGATGCCATGGTGGGTGGCACACACACTACGGGAGGCTTGAGGGCATCCTCGCCCACGGTCAATGTCATAAGGGTTCCCATCAACTGGATCGACAGGAAGCGGCACGTACCATAGAACAGGCTCCGGTGGGTCAACCCTTCCTGGATGTGCCACTTTGGCGACGATCATCCCTGCTACCAAGTAGTCCACCCAGATCATGTAGCGATTGTGGTACGACAACACTGCATCAGTTGTCCACCAGCACAGGTGAGCGAGGCCGTCGCCATGGCGGATCGGCACATTCCTGAAGACTCTCCAGTCATCGGAGCCAGAAGCAAAGAGGTAGATGTTGGTTTCGGAAGATTG…	GCTAACAAAACACTACCTAATAGGTAAGCCGTTGGCGAAGTCACAAGGCCCTCTACTTTTCATTATAAAACCGATAAACCAGAAAAAGATGGATTGTTTTGCGAAAGAATCTTTGGACCCATAAAAAGCAGAATTTGTGCTTGTGGAAATTCTCGAGCAAGCGGAGCTGAAAACGAAGACGAAAGATTTTGCCAAAAATGCGGAGTAGAATTTATTGATTCTCGGATACGAAGATATCAAATGGGATACATC	GATATAACCTTTTTTTAAAAAGGAAAACAAGCGATCAAAGTTGAAAAGTGAATTAGTTATCCAGGGACGTCATAAGTACTAGTATTTGAAATCAGAGGGCCGGGATCGGAATACACACCTGCTGCCTGCAGTTGCCATCGTACGTAGGAGTTCGTTACAAGGTCCAGATCAGGCATGATGCAACTCCTGTCCGTTGCATGGTTTGCTAGCTAGCTAACTAGCTGTGGTCTTCAGCTATCTCGTGGCATCTACGTATAATATATACTCCTATATTCCATGTGTTTTTTTGTATAAACACACTTGTGTGCTAGCTGCTTGATTTGGACACGCATCACTGGTCCCAGAAAGTGCTTGTTCGAATCTTCTTCGTCGTTGAATCCATATATACACGCACATTGT…	GTGTTTCGAAGAGATAATAAGGGGTAATGTAAAGAGTGCACCATTTGCTCCTCGTTGGGCAAAGGGTTCCACACTCGCTGGGAAGCGTTGCTACTGCCGGCCTTTTCGCGGGCACGTACGCCATGCAAGCAACTCACCCCACGCGCCATGTCGGCCGCTTGCTGCCGGCGCGTGTGTGCATTGGGGGAGGTTAGTTCGAGACGCTTTCGCGCTCTCCCCCGGCGGTCGTCGCTTGCGGGCGCTGCTCCAGCTAGCTAGCTGCTGANNNNNNNNNNNNNNNNNNNNNNNNNNNNNNNNNNNNNNNNNNNNNNNNNNNNNNNNNNNNNNNNNNNNNNNNNNNNNNNNNNN
>Chr1:4826561-4827287	>Chr1:15331845-15332057	>Chr10:17325024-17325759	>Chr1:33415555-33415812
TTATTTGAACCCCGCTCCTCCCTCCCGGGCGTTTCCCTCTCTTATTCAAACTTGACCCGTTTCGCCTTCTTGCTCAAGTGTTCGACCTGGTCTTGGAGCGCGGCGTGTCTCTCTCGCCGGCCGGAGTCGCGAATTCCGGCCATGGGCAAGGCGGCGAGGTGGTTCCGCAGCCTGTGGGGCGGCGGCGGCGGGAAGAAGGAGCAGGGGAGAGAACATGGGAGGANNNNNNNNNNNNNNNNNNNNNNNNACAGGAAGCGGTGGAGCTTCGCCAAGTCGTCGAGGGACTNNNNNNNNNNNNNNNNNNNNNNNNNNNNNNNNNNNNNNNNNNNNNNNNNNNNNNNNNNNNNNNNNNNNNNNNNNNNNNNNNNNNNNNNNNNNNNNNNNNNNNNNNNNNNNNNN…	NNNNNNNNNNNNNNNNNNNNNNNNNNNNNNNNNNNNNNNNNNNNNNNNNNNNNNNNNNNNNNNNNNNNNNNNNNNNNNNNNNNNNNNNNNNNNNNNNNNNNNNNNNNNNNNNNNNNNNNNNNNNNNNNNNNNNNNNNNNNNNNNNNNNNNNNNNNNNNNNNNNNNNNNNNNNNNNNNNNNNNNNNNNNNNNNNNNNNNNNNNNNNNNNNNNN	AAGATGAATTAACGAGCTATACAGGCACAAGTCCGAGTGGAGGCATNNNNNNNNNNNNNNNNNNNNNNNNNNNNNNNNNNNNNNNNNNNNNNNNNNNNNNNNNNNNNNNNNNNNNNNNNNNNNNNNNNNNNNNNNNNNNNTTCACCGTCTACTTCGTGGAGGCACAGAAGCTTCAGCTGCTCCGCCGCAACGAGTCCTTCGAGCTCACCCTCGAGCCGTTCACCTACGAGCTCTTGTTGGAGCGGCGGATCAGCTTCGTGCCCATCGGCCTCGCCAACATGCTGAACGTCGGCGGCGCCGTGCAGGGCTTTCAGACAGTGAAGAAGGACGACGGCGGCGGCGGTGATGTGGTGGCGGAGGTGGCGGTGAAGGGTGCCAAGGAGGCATACTCGTCGGCGA…	GTATATTATTTATTGGGTGTAATTAGGTTTCCTTCATGGTAAAATTAGAGTATGGGGACGTGCACAAAGATCAGAAGACTCCTTAACCCAGTACAGTAGGCCAATCCAAACGATTGCGATAGGTCCCTGGGTATCGGACACGTGACTGGGCCGCTTCTTTGAAGAGGTGTGGAGCCAACTTATATTCGAGAATCCTAATTACCGCAGACGCGCCAGGAGGTTAAGTGGCGTGCGTTTTTTTAACCTCTACAACACGN
>Chr1:4872276-4872636	>Chr1:15499152-15499471	>Chr10:1757540-1757931	>Chr1:33698946-33699251
ATGTGTCTGAAAAAAAAATGCAATTCAAAGTTGAGTACTATAGCTAGCTAGGCATCGTTTGCTTCACGACGACGACGACGAGGAGGAGGCTGTAATGGCTANNNNNNNNNNNNNNNNNNNNNNNNNNNNNTTGTAGTTGTCGATGTAGTAGGCAGGGTTGGGCAGCTTGAAGGTCCGGCGGCCCTCCGGCGAGCCCAGCAGGTCGCTCCACTGGTCGCCGATGTTGCCGATGATCACCATCCCCTTCTCCTCCTCCAGCTTCTTCCTCTCCCCCGACTTGTACTCCACCACCGATCCCGTCGCCGTCGAGTTCTCCGACCTGTTCGTTCATTTCATCAATTTTATACTCGCACCGTCTCA	TATAGCTTCATGATCAAACTTGTATCTACGAGGCAACGGCGTTAAAAATTAAAAATCAAATGGGATAGTAGATAAGATATACAATTCGTGATACTCGAGGTAACAAGGCTAATTATTTATCTGGTCAAGATAGAGAGTTCTCCGGTTGGTCCATGCGCAGTAGAAAGAGAGAGCGAAGCAAACACTCAAACAGCAGCTACACTGCTACAGTGCTACAGCAGGCGGCAATAAGGGAAAAAACTGGAGGCGACACGTCCGAATCGGACGACCACGTCATCATGACGTCATCCTGCATACATAAGTGNNNNNNNNNNNNNNN	GTCCGGCATGGCGTATTTGAGCAAGAATGTGTCTATCACGGAGGCAGGATCACGGAACTCCAGCAGCCGGTTAACAAACCTCTTGAACGGCACCACGGGCCCTTGGTATCCGATGGAATCAAACTCAACGAAGTCGGCGTTGATGCACGGCACGGTGTGCCAGAGGTTGCGCCACCGCCGCGACAGCACGCACGTCTGCACGGCCTGGCGCGCGTTCAGGAAGGACATGATGCGGTGGAGGATTTCATCGGGGAGGTCGCTGAGCCTGTCCCTGCCGGCGGCGTCCTCCATTGGCGGCCGAGCACGCAGGGGCATTTCGTCGAACAGGTGGTGCGCGTGGGGAGCTGCACAGTAAGCGTTAGACCAAGAATCAGTAAACCCCAGCTCAACT	AAAAGAGGGAAAGAACACGTTCAGTACCACAAAATCGCTAAATTAATTATTAAACACAGCCATTAATGTGCGAGGTACTGGTGGTGCATACTGGTCAAAATAATATGACCGGCCGGACGACCGGTCAACCCGATAAGGTGTGTATAAATACATGGCGCGCGCTGCAGCTTGGACAAGATACGTGCAGAGTTGGAATTTGGAAGGCGAGACGAAGAAATCACACAAGAAAAGCTGCCGGACGGTGCTTTCGTGCTCAGATAACCACAAGACAGAAGATGAGGCGGTCGTCGTCGTTGCTGCCCGTC
>Chr1:4918002-4919281	>Chr1:15499214-15499453	>Chr10:1854860-1855145	>Chr1:3414125-3414405
CTACACGCTTCTTGTAATTACGCGATGTTTGATCGATCGACCAATCTCGCAGGAACACGCGGAGATGTGGCATGTACTGATCCTAACACTAGTGTTTGATCTTTGAAACGCACGAGTTCACTACACTAGTGATGATGACAAGCTCGGATCGAGAGGGTAGTAGTAGCCGCCGCCGATGAAGTGGTCGTCCTCCGCCGTGGCGGCGCCGGCGAGGTCGTCGGAGCTCATGCAGAATTCCGGGAACAGCNNNNNNNNNNNNNNNNNNNNNNNNNNNNNNNNNNNNNNNNNNNNNNACCAGTTGGACCCCGACGACGCGGCGGAGGCGGACGTCGAGCCGCCGTCCGTGGCGGCGCCGTCGGCGAAGGGATCCCGGAGCGCCGTGGCGGCGGTGGCGGTCGG…	GGATAGTAGATAAGATATACAATTCGTGATACTCGAGGTAACAAGGCTAATTATTTATCTGGTCAAGATAGAGAGTTCTCCGGTTGGTCCATGCGCAGTAGAAAGAGAGAGCGAAGCAAACACTCAAACAGCAGCTACACTGCTACAGTGCTACAGCAGGCGGCAATAAGGGAAAAAACTGGAGGCGACACGTCCGAATCGGACGACCACGTCATCATGACGTCATCCTGCATACATAA	ACAGACAACTTCCGGCTCACGGGTAAATTCACATCTCCTTACAATGGGTTTTAGGGACAACTTCCTTGGCGAGGAGGTGCACGTGAGGAAAGTGCCGGCAACTGTCACGGGCATGATGCGGATGTTGGCTGCGAGGAGGATAACCAAACATGTGTCGATCACGGTGAACCTAATCTAGATCAGATGCTACACGACGGGGAGAGATTTGACACTGATGATAGGGAATATCGCAAGTTCACAACCATGGTGAAGGACTCCAAAACTCCAGTTTACAATGGATGTAAG	ATATACTACTACTATCAAATATGTCAAAAACAACTACAAAATTGTACCGAAAAATCAATTATGTTTCTAGGAACCTAGCTACTCTCTGTCATTGTGCGCGTCTCTGTTCATGATCAGATTCAGAATCAATCATCACTGCGGCCATCCGCATTGATTTCTCAACGACACAAGTAGCTAGGGGGAAACCACTGTTCTAGAATAAGTGCATGCACAATAACACGTAGCTGGTCCTCTTCGTAGGCATCCCATAAAATCGAAACATGTCCTAGCAAATAAATGT
>Chr1:5084724-5085056	>Chr1:15499255-15499441	>Chr10:18794615-18795020	>Chr1:34225848-34226190
ATGATCGTCGATTGATCACTGCAGTGGCGCGGCCGGCCGGGATAAGATCACAAGAAAACTACTTCCATTAGCTTCTGTTCCATCCATTGTTGCCGTGAGCGCGTGGACCATCCATCCACTGTCGTCGTCGCCACTGCCGACCTACCTCCATGTATGCAGTATGCATATATGCCCTGACGTCGGCGATCGATCTCGATCCCTCGCCGGAGCGGCGGAAACAGCGACGTCAACGGCAGCTAAGCTAGCTAGCCCAGCTCCAGTTGTGTGACGTCGTCAGCTAGCTAGCTGCCACTGAGCCAGCCGACCATTAATNNNNNNNNNNNNNNNNNNNN	CAAGGCTAATTATTTATCTGGTCAAGATAGAGAGTTCTCCGGTTGGTCCATGCGCAGTAGAAAGAGAGAGCGAAGCAAACACTCAAACAGCAGCTACACTGCTACAGTGCTACAGCAGGCGGCAATAAGGGAAAAAACTGGAGGCGACACGTCCGAATCGGACGACCACGTCATCATGACGTCATC	NNNNNNNNNNNNNNNNNNNNNNNNNNNNNNNNNNNNNNNNNNNNNNNNNNNNNNNNNNNNNNNNNNNCCGCCGAAGTCGGCCTNNNNNNNNNNNNNNNNNNNNNNNNAGTCCGTTACGGTCGCGTGCCCCGACCACCTGGTGATTGCCGACCTCGCCGTGGCAAAGAGCCTCGGCGCCGTCACGACCTCCGCCGTCGCGGCCGCCCGCACCATCGGCCGCCGCTCCCGCCGCCCCCTCGGCGAGCGCGTCCACATCTGCTGCCGCTGCGAGTTCCCCATCGCCCTCTACGGCCGCCTCGTATGCACCTATAGTAAAACCCTAGCTCCTCCTCATTTTTCCTCATTTTCTATGTGCTTGCCTTTTGCTAGCTGTGCTGTGGTTTGAGGGGAAAAAAGTTT…	TTCGGTCGCACGGGCCACACGGGCCCCCGGGACGCCCCTGCTTTGCTGGCAGTAGTAGTCGCGGAGCTTCCAACGTTGCGTGCGTTTCAACTGGGTTTTGGGGATGTGATGAATCGGGAGCTAGAGAAACCCCAAGTAACTTGCATATCATTGGTCAGGGCACGCAACGGAGGCGGAAGGATCCTCCTTGCGTACTCTGCGGTGGAACAACCTTCCTTTTCCATCGTCGCAGCGATGTGCTATGAGCCTAGCACGCGACTGTCATGCTCGAAGTAACCGAGATGTGCACTAAAGCCATCGAGCATTTTGTTCATCCTCCTCGGATGGTTGATACCGTTGGCT
>Chr1:5342321-5342585	>Chr1:15547472-15547863	>Chr10:18967954-18968337	>Chr1:34281404-34281734
AGGGAGAAAATCACCAGAAAATAAAGTGTCGCCGGATTTGCTCGATTTCCTCGTGCTCTTGCCTCTCCTTCCTGCGCCCTTGGCGTGTCAAAGCAGCCGGTCACTCAGGACGATGGGCGCACGCGCACGGTGTGCCAACTGCCAAAGCCAAAGCAGCAGCAAAAGCATTATCAAAAGCGCACGAGCCCGCGCCAAATAGGCGCCCTGCATGAGCAAACGTGCATATGGTTGATTTCTACGTGAATTGAGTGAATATTAGTGGAG	GAAGACAGACAAATATATCTGTGTATTGATGAAATGGATAGGATCAACCACTCTTGAGGTGAGGACGAGAGAGGGGGAAACCTATCTACCTATCCAGCTCATCATGAATCTGGGACATATGTTCTCCTTTAGGCTGAAGGAAACTGCCCTATATAAAGCCTATACTTGACCCTATACTATACTTACACCATCAGTATAACTCTTTCTACTCTTGCTGTGACAAGGGGCATGGGAGATGGAGAGCAGTAGAGCTAGTAGAAGCCTTCGGTGATGCATAGAACCTTGTCCTTTGGTTTTTTACGAGCATATGGCTAGTTCTATGGATAGTACGAACTTCTGATGTCTAGCTACGGAGTAGATGGATAAGTGATTTATGTTTGGGGTAATGGGT	NNNNNTTTTCTTGATCATGCTTCTACCTACTCCATTTTTGTTTCTTGGCCCTCACAGGAATTGGAAAGGAAAGGCGTTTATGCATCAATGCATGCATGCGCACATCAACCTCGTCCATCAACCATCATAATCATCATCATCTCGCCAGCTGACGAAAATGACCTGCATCCATCCATCACGGACAATCCAAGCGAACACCGCTACCAACATCACAGCCAACCTGTTTATCACTAGCTCTTGATACCACTCCTACATAAACACTACGCGCAGGTTAATTAATTAAGCGTGATTACTGAAGTAACATCTAATCACGTCCTGGTTAGCCTTTAATAAGACAACAGTTNNNNNNNNNNNNNNNNNNNNNNNNNNNNNNNNNNNNNNNN	TCTTCCCTCAAAAAAAAAAAACCACACATCATTAATGAAGCCACCTCTCTCCATACATTTGATGGCAGAGGAAGGCACTGCAACGGAGGGGAAAAACAGTACCGAGGAAGAAAGGAAGGACGCTCGCGCGTGCTAACACTAACAGGCGCTGCTACTGAATCGGCGACGAGATAGATCCATCCACTTAGGATTAGGATGACCCGGGAATTTGAGCAGAACAGAGTGTTCGTGGTCCACATCTATGCGAGAGTGCTCAGCTACATGTTTGCCAAACATTGGTGTCAGAAGTGTAGCGTGCCACGGTTAATCTTTTTTGTTTTTTTTACAAAG
>Chr1:5379195-5379597	>Chr1:15549237-15549568	>Chr10:19089868-19090272	>Chr1:34281432-34281717
NNNNNNNNNNNNNNNNNNNNNNNNNNNNNNNNNNNNNNNNNNNNNNNNNNNNNNNNNNNNNNNNNNNNNNNNNNNNNNNNNNNNNNNNNNNNNNNNNNNNNNNNNNNNNNNNNNNNNNNNNNNNNNNNNNNNNNNNNNNNNNNNNNNNNNNNNNNNNNNNNNNNNNNNNNNNNNNNNNNNNNNNNNNNNNNNNNNNNNNNNNNNNNNNNNNNNNNNNNNNNNTGGGGGGACGACGTCGCCGCCTTCTCGTCANNNNNNNNNNNNNNNNNNNNNNNNNNNNNNNNNNNNNNNNNNNNNNNNNNNNNNNNNNNNNNNNNNNNNNNNNNNNNNNNNNNNNNNNNNNNNNNNNNNNNNNNNNNNNNNNNNNNNNNNNNNNNNNNNNNNNNNNNNNNNNNNNNN…	AGTAAATATACTAATCTTGCTTAGTATGTGTAACATACTCATATTATTTCTTGCTATTTGATGTGCATAGAAACTAGTCATGATGACATGTCAAAGGGGGATGGCGACAGACAGGCCTAATGGGGAGTGTTGTCTTCTTTAGTCTTCAGTTTAAATTAAGAGGATATATAGCTGCTTGCCAGGTGTAGGGAATAGACCTGATGACAACATGGTGGTCAGTGGACCAGTGGATGTATTTAAGCCATGTAGCTGGTGCAAAATAAATGAAGCCATTGCTCTAGTTTTGCAAACTCTAGTTGGGATAGTTAGACATTACATCTTACCTTTGTAT	GCAAAGGGGAATCCCCTAGTGTCAGAAGGATTAAAGGACTGGGTTAGGATATGCCCTTTGGATCTCTATAATTTTCACTTGAATTATGCTATGGAATCTGGATATGCCCGTGCCCAATTTTTGCTCCCAAATACTGTGCCATGTTGTTGACTCGCACGAGCGCACGGTGGTGAATGGGTCACATCGTGCGAAACAAATCTGTTGCGTGACATTGCACTGCTCTCCACTCAATTATTCTTATTATTATTTTGTTCTGTTTGGTTGGTTGGTGTCGTGTCGGCGCGGCTCGTGTGTCAATTCGGAGGTCGGCGTCGCGGCAGAAGCCCTGTGGCATATTCGCATCCGCGTGAGAGTTCATCGCAGAATTGAACTGGGTTATATGGCCATGAAATGTTCCGT…	TCATTAATGAAGCCACCTCTCTCCATACATTTGATGGCAGAGGAAGGCACTGCAACGGAGGGGAAAAACAGTACCGAGGAAGAAAGGAAGGACGCTCGCGCGTGCTAACACTAACAGGCGCTGCTACTGAATCGGCGACGAGATAGATCCATCCACTTAGGATTAGGATGACCCGGGAATTTGAGCAGAACAGAGTGTTCGTGGTCCACATCTATGCGAGAGTGCTCAGCTACATGTTTGCCAAACATTGGTGTCAGAAGTGTAGCGTGCCACGGTTAATCTTTT
>Chr1:5430676-5431623	>Chr1:15549260-15549549	>Chr10:19089993-19090317	>Chr1:34470738-34471053
TTTTGCAATTGAGAAGTTGGTGACGATGAAGAGCAAATTGTTGTGACCTTCATCCCAGGCATTTGGAGCCACTCGACGGCGGTTCCGGTGGCCTTGGACAGAAACTCCGTCAATGTCTCCTCCGCGATCGACATCAGCCTGCGCAACAACGAGTAAGCTAGAGCTGCACCTGCAAGAACGATGGCGCAGGTGGTGACGTCACGTACCCAGCTGGGCTTGCGTCGCGCGGCGGCGGCTGGACGACGTTGTGCTGCTGCTGCTGATGATGATGGCCGCTGGTGACGACCGACTCGCAGCTGGTGTCGGTGGCGGTGGCGAGCTGGTGGCCGGCGGCGGCGGCGGCCTGAGGAGGGAAGGCAGGAACTCGCCGCATCATCCCGGCGGCGGCGACGCCGTGGC…	GTATGTGTAACATACTCATATTATTTCTTGCTATTTGATGTGCATAGAAACTAGTCATGATGACATGTCAAAGGGGGATGGCGACAGACAGGCCTAATGGGGAGTGTTGTCTTCTTTAGTCTTCAGTTTAAATTAAGAGGATATATAGCTGCTTGCCAGGTGTAGGGAATAGACCTGATGACAACATGGTGGTCAGTGGACCAGTGGATGTATTTAAGCCATGTAGCTGGTGCAAAATAAATGAAGCCATTGCTCTAGTTTTGCAAACTCTAGTTGGGATAGTTAGACA	CCCAAATACTGTGCCATGTTGTTGACTCGCACGAGCGCACGGTGGTGAATGGGTCACATCGTGCGAAACAAATCTGTTGCGTGACATTGCACTGCTCTCCACTCAATTATTCTTATTATTATTTTGTTCTGTTTGGTTGGTTGGTGTCGTGTCGGCGCGGCTCGTGTGTCAATTCGGAGGTCGGCGTCGCGGCAGAAGCCCTGTGGCATATTCGCATCCGCGTGAGAGTTCATCGCAGAATTGAACTGGGTTATATGGCCATGAAATGTTCCGTTGGCGAATAAGTTAGGGTCGCTTTCGTACTGATTAATTTATTTTAAGGTA	AAATAATATCTAGTTAAAGGAGCCACGTAGGTGTTATATGTCAGCTACTTCGTTTGCACTTTTTTCTAAAGTTGGGGAATGTGATCCGGACATCCGGTTTGACGTTCAGCGACAAATTTGAGGGACCGAAAGAGAACTTATTCCCCGTGTAGCGCGCGTGTAGTGGGCTCTTGCATGGTGGGCCGCGCTCCGTGATGGTAGCTTTGAGCCCGACTCGTTTATGGGCTCGTGGACCAAATCGCATCGCGCCGCTTTTGCTCCTCCGTCTCTCTCTCGGCTTGGACCGTNNNNNNNNNNNNNNNNNNNNNNNNNNNN
>Chr1:5498647-5498981	>Chr1:15649630-15649795	>Chr10:19228404-19228656	>Chr1:34735803-34736065
GGGCTATGGATCAAAGGGTAACAAGATCCACCATTCTGGGCCTCTAATTTGCCCTTCAGGCAATGTCGATCAGATGCTGAAGGAAAATGACCGCCAAATTCAAGAAGTCTTCCGCCGAACCCGGGTTGAGAAGTCAAGAGCAAGGAGAGGCCATGGGCACTCCGGGGATGGGCATCATCAGTTTGGCCTAAGACCCAGTGACTTTGGCGCTGCCCCGGTCTTCCCTTCAAGCCGCTCCAGCTATCGAGCTATGCAGCAGTAAGGCCAATGCTTAGCAAGTAATTTCGTATCGACGTGATTTTGCAAGAGAAGTTTTATTGGCTTCCTTTCCCCC	GTTATAATCCAAGGAATACGGTAATTGTGTGGTGGTGTTGCTGGATTACTCAGCATCTTATGGCCTTCGCTGGGAGGCCCAACCCTAGCTTGTATCTGGGCTAAAATGATGTGGGCCAGTGGNNNNNNNNNNNNNNNNNNNNNNNNNNNNNNNNNNNNNNNNNNN	CGCGCTGCCTGTCGCGGCGCATGGCCTGCTCGAGCTCGGCACGCGCACATCGAGCTCGTGGCACCGGTGCGCCGTGGCCGCGACCAAGCGCTGCATCGTGCACACCTTCCGGTCCCCATCTCCTCAGCTGAGTACCGCAGCCCGACGGTGAGAGCGAGGGCGGCGAGGAGGACGAGCACGACGGCGAGAGCGAGGGCGGCGCGGGGGACAAGAATGACGGCGATGGCGGCGGCCAGACGAGGAGTACGAGCA	GACTGGAGGCGGAGGAGTGGCGGCATGGCCTCGAGGCTAGAGGCGGAGCGATGGTGTGGCCTCATCCTTCTTGCAGCCCTTCCATGCCAAGCTCGACAGTGGCCATGTGAGCCAACCGGTGGCGGTGGTGCTAGAGAAGACCGGCGGGGAGATGGGAGAGCCGGTGGAGGCCAGCCGCTAGAGACGGTGGTGGCCTGTGGGCGCCGCTCCCTTCCACCGGCTGGAGGGGGTCAGGATTTGAATTTTGTATGTTAGATTATAG
>Chr1:5655049-5655425	>Chr1:15649634-15649776	>Chr10:19354258-19354817	>Chr1:3544835-3545377
TGTGCATATGGTGCACGGAGGTAAATTGGTAATAATATGTCATTGCACATTGCAGGGCGCGAGGTGGTGTGCTACGAGAGCCCCCGGCCAGCGGCGGGGATCCACCGGGTGGCGGTGGTGCTGTTCCGGCAGATGGCGCGCGGCGGCGTGGACCAGCCGCCGCTGCTCCGCCACAACTTCTCCACCCGCGGCTTCGCCGACGACCACGCCCTCGGCGCCCCCGTCGCCGCCGCCTTCTTCACCTGCAAGCCCGAGGGCGGCACCGGCGGCCGCCGCTTCCGGCCACCGTCACGGCATAGCTAGCTATGTATATAGCCGGCGTATCTATCTAGCTAGCTAGCTCTTGCAGACGGCCGGCCGCCGCCGCTCGCCGGTG	TAATCCAAGGAATACGGTAATTGTGTGGTGGTGTTGCTGGATTACTCAGCATCTTATGGCCTTCGCTGGGAGGCCCAACCCTAGCTTGTATCTGGGCTAAAATGATGTGGGCCAGTGGNNNNNNNNNNNNNNNNNNNNNNNN	CTGCAAGTGACCAGTTTATTCATCCGTCCGTCTCGTCGATATCTGATGCGTTGGAGATGAGGTACGCAAAAATACTTTCAACTCTTTCGGCCGCTGCCAGTTTCAATTGGTTCACTCATCCCTGGCTTTTCTTTCTGATCAAAATTGTTGTGATGTCCCTTTCCATCCATTCCTGAACATGCCTTTGCTACGTAGGATTGCAGGGTCGGTCAGTGTCCTGGTGCGACCGTGGGACGGGTCAGTGCCAACCGCCACGCCGGCACCCGGCGCGCACTGACGCGAGACGACGGGATTCTGTCCATGGAGAGAAGTGGTGGTGGACTGGCGTGAGAGTGCGGGGGCGGCAGCTAGTGACGGGACGGCGGCGGCGTGGTGGCGACGACGTCCAGACATCTCTAG…	TTGCGCCTTTAATTAATTACTAACGGTGTTAATTTTTATGTCAGAACTGGGTACAAAATGATGCCATGGATCAGCCAGCAGACATGTACCAATAATCATCAGCACCAACCGGTCGGCCGGCCTGTGAGCTCTCCTCCATCCAAAACGATCAATATAATGGCATGAACAGCACACATCACACATATACGAACGTGTAACTAGCGCTAGAGCTACAGAGAAATCTCTCTTTTCTCTCCCTTTGTGGTGGGGGCTATAGGTAGCTATAGCAAGAGCTAGCTACTACTTGATGTGATTTTTACTGGTCATAATAATTTTCTTAATACGGGAAACAGCCCAATTATTCATCTACATGGCTACACATGAACAGTGTGAAGAAACAGTTGCCATGGACTATTCAGC…
>Chr1:5810453-5810916	>Chr1:15692826-15693069	>Chr10:19354339-19354692	>Chr1:3556893-3557410
ACAGAAGCCTTCGGACATCAGTAGTGAACCACTGTGGGAACTTGACATCACCTTTGCTTATCTTCCGGTACATCTCCATTAGATTTGAGTCATGGAATGGGAGGTAGCCAGCAAGCAGAACAAAGAGTATGACACCGCAAGACCATATGTCTGCTTTTGCTCCATCATAGCCCCTCTTATTGATTATCTCTGGTGCAACATATGCAGGTGTGCCACACGTCGTGTGGAGCAGCCCGTCCTGCTTCTGACACTCCTTGAAGGCGCTCAGCCCAAAGTCCGACACTTTGAGGTTGCCATTCTCGTCGACGAGGAGGTTCTCTGGCTTGAGGTCTCGGTGGTAGACACCGCGGCTGTGACAGAAGTCCACAGCCCCTATCAACTGCTGGAAGTACTTCCTCG…	ATGGACCATTTCGTCCCTTTCGTCTCCCATTCTCCATCTCTATGTACTGGGCCGTGGCCCATGTCGCCTCCGACCCGAGCCCACCTCTGGTTTCGCAGGCCGCAGCACCTGATACATATGGTCTAAACTCTAAACCGGATTACTCACACTGTAACAGGACTCCACTTCAAACTCCGTTTCGTATCAGGTTTACAACTGAAACCAATTTCAGTTCGGTGTCCTGCATCCATCGTGGGCCACAAC	CTCTTTCGGCCGCTGCCAGTTTCAATTGGTTCACTCATCCCTGGCTTTTCTTTCTGATCAAAATTGTTGTGATGTCCCTTTCCATCCATTCCTGAACATGCCTTTGCTACGTAGGATTGCAGGGTCGGTCAGTGTCCTGGTGCGACCGTGGGACGGGTCAGTGCCAACCGCCACGCCGGCACCCGGCGCGCACTGACGCGAGACGACGGGATTCTGTCCATGGAGAGAAGTGGTGGTGGACTGGCGTGAGAGTGCGGGGGCGGCAGCTAGTGACGGGACGGCGGCGGCGTGGTGGCGACGACGTCCAGACATCTCTAGTAAAGCGGCAAAAGCGGGTGAGGATCATCTACCAT	NNNNNNNNNNTAATCCAAACTGCTCGAAGTTTAAAAATGATTTCAGCAACAGCCGAAACATTTGGTAGCCTGAGTTTGAAAAGCTCTAGAGTAGTTCATGGTGGTCCATGGGGGCCGGGGTGTGAGTAGCTTAGGTACGTGGGCCATGTCCAATACCTTTGAGAGGTTGAGGTGGTGAGGCAAAGAACAATGGGAGTGAACAGTCCTAGTATGCATATGTGAAAGAAGATATATCTACCTATGGTTGTGGGGGAAATATATTGGGCTGATGGGTCCAGGTAGTACAGATGCAAGGTTACCCCTGCACTGTGGGAGGGCACAGTCCCTTTGAATTCTGGTCACAAGAGGCACGCAGTGGGGTGGGTGGGGGTGCAAGGGTGGAGGGGGTTGTGCACGGGC…
>Chr1:6031430-6032782	>Chr1:1578009-1578560	>Chr10:19354380-19354814	>Chr1:3556942-3557279
CGCGAGGAAGTTGCGCTTGTACACCACGTCCTCCCTCCGCGCCTCCGAGAAGAAGCGGTCCGGGTCGAACGCGTCAGCGTCTTGGAACCCTTGGAACGACGACTCGTACACCGATGGGAACACCATGGTGCCCTTGGGTATAGTGTACTGCGCCGTCAGCTGGAACGCCTCGACGGCGATGTGCGGCACCAGCGTCGCCGGTGGATGGTACCGGACAACCTCGCGCGCCACCGCCTGGGTGTATTTCATCGCCGACATCATCTCGGCGGTGATGGGTTCGCCGGACTCTGGCGACCAGAGAGCGGCCACCTCAGCACGGACGCGGGCGAGCACGTTCGGATGGGAGTCGAGCGCGGACACCGCCCAGCAGAGAGAGGAGGTGGACGCGTCCTGCGCCGC…	ACCTAAATTGTCCACATGATATTATCAAGGGACAGATATTTCCATATCACACAAAATTAATTTATTAGAATAAAGTTGATTTGTCAGATTTTCTTTTTTAGCTTTGCGGATGGATATGACGCATCATGGTCAGATAAGATCAGAAAGGGCAGCTGCAAATGCAATGACATCATCCACGGACCGCACCTACTACTCTGCCTCTCTCTGCAGAGACCACCAGTCCACGTGTGCAAATGTGTTGGGCCATCTCAGAATTGGATCAAGGCCCATCACTCTCGACTGGTCAGATAGGCCCATTTCAACGTAACGACTTTGTTGGGCCGAATGAGAGTTGGGCCGAGGAGGACATTGCGAATTTATTAGGCAACCAACTAACCAACCAACCAGTAACAGTATTCT…	TGGCTTTTCTTTCTGATCAAAATTGTTGTGATGTCCCTTTCCATCCATTCCTGAACATGCCTTTGCTACGTAGGATTGCAGGGTCGGTCAGTGTCCTGGTGCGACCGTGGGACGGGTCAGTGCCAACCGCCACGCCGGCACCCGGCGCGCACTGACGCGAGACGACGGGATTCTGTCCATGGAGAGAAGTGGTGGTGGACTGGCGTGAGAGTGCGGGGGCGGCAGCTAGTGACGGGACGGCGGCGGCGTGGTGGCGACGACGTCCAGACATCTCTAGTAAAGCGGCAAAAGCGGGTGAGGATCATCTACCATAATGTCGCTATCATTATAATCACTGAATACAAAAGGACGAGAAGGTTGCAGCGGCTTGGAGGTTGGAAGAAAAATGGCAGGGCTGTT…	CAGCCGAAACATTTGGTAGCCTGAGTTTGAAAAGCTCTAGAGTAGTTCATGGTGGTCCATGGGGGCCGGGGTGTGAGTAGCTTAGGTACGTGGGCCATGTCCAATACCTTTGAGAGGTTGAGGTGGTGAGGCAAAGAACAATGGGAGTGAACAGTCCTAGTATGCATATGTGAAAGAAGATATATCTACCTATGGTTGTGGGGGAAATATATTGGGCTGATGGGTCCAGGTAGTACAGATGCAAGGTTACCCCTGCACTGTGGGAGGGCACAGTCCCTTTGAATTCTGGTCACAAGAGGCACGCAGTGGGGTGGGTGGGGGTGCAAGGGTGGAGGGG
>Chr1:6095397-6096943	>Chr1:1578090-1578574	>Chr10:1952541-1953296	>Chr1:36031096-36031826
GACAGCGACATTGTGAGAACGATATATAGTAGCATAATTGAGGTGGCAAATGGCGGTCACCATCTTTGAAGATCTTGTCCTGCGCGAGGGCGGCGATGCGCTGCTTGAGGTGGCTGTTGCCCAGCGTCAGCAGCGAGCGCTGGTGGTCGAGGAACGCGACGCGCGGTGACAACGCCGACACCTCCGTCTGCTCGGGAGAAAGAAAAAAAGAGCAAACGGTTGGAGGTCAAATTCACGGCGCGCGCGCGCATGCGGTGCTCGGCGAAATTACGGGCACGAAATGCGTAATTCGGCACGCACCTGGAGCGACGTGACGCTGCGCTCCAGCTCCGAGATGTACTGCAGCTTCCGCACGCGCGACCGCTGCGCGGACTGCCGGTTCGCCAAGATCCTGCGGTT…	TGTCAGATTTTCTTTTTTAGCTTTGCGGATGGATATGACGCATCATGGTCAGATAAGATCAGAAAGGGCAGCTGCAAATGCAATGACATCATCCACGGACCGCACCTACTACTCTGCCTCTCTCTGCAGAGACCACCAGTCCACGTGTGCAAATGTGTTGGGCCATCTCAGAATTGGATCAAGGCCCATCACTCTCGACTGGTCAGATAGGCCCATTTCAACGTAACGACTTTGTTGGGCCGAATGAGAGTTGGGCCGAGGAGGACATTGCGAATTTATTAGGCAACCAACTAACCAACCAACCAGTAACAGTATTCTGATTCTCCATGAACCATCTCCATCACTGACAGAAGAAGTGTCAAGGACGCTATGGAAGTCTGTCCGTCCATGTGCTGCTCC…	AATAGAGACGAGCGAGGATTTTTTTTTTCTAGTCCTTATNNNNNNNNNNNNNNNNNNNNNNNNNNNNNNNNNNNNNNNNNNNNNNNNNNNNNNNNNNNNNNNNNNNNNNNNNNNNNNNNNNNNNNNNNNNNNNNNNNNNNNNNNNNNGGCAGCGACAGTGTGGGAAGGCCACTGGCCACCTCCTCCTCTCGTTCCTTCCCACCAGCCACCGGCGCTCGCGGGTGGCCAGATCCGGCGCCGCTGCTCCTCCCCTCCGTCCCACCCCTTCCCATTAGCGCTCAGAGCGGCTAGATCCGGCACGCCCGCCCCCCCCCCCACCCCACTGGTGCTAGGGGGTGGCTAGATCCGGCACCCCCACCACACCGGCGCTCATCGGCGGCCAGATCCGGCACCGCTGCT…	TGGTATCATTCGAGAAGGTTATCTCGAAGTTACCTATCCTTAAACTTCTTTTCTCAAAGCAGCTTTTCACAAACAATCCGAGCAAATGCAAAGCTAGCATCGGGCCATTTTACACCTAGCGGGAAGAAAACGGTAATAATCCGCGAGAACCGAGGGTAGTGGCCGGCCGGTGTTGCCTTCCTGGCAATAATCCTATAGCAAGGCACCTCCACCTCCATGGACCATCATGGCCCATGCCAATATGGCAATGCGGTATTTTTCTTCGTGACCTGTGGATAAGCATGGCAGACAGAGACACAGACATAGGACTGGCATTGGGCAAACAAGGGTAGTCCACTGGATTGGATACGAGGGAGGAGACGTACCAGCTTTCTCACACACTGTTCTTCCGTTGTTCTC…
>Chr1:6096593-6096989	>Chr1:15921740-15921902	>Chr10:19561109-19561398	>Chr1:36031115-36031828
CGTTTTAGCTCGCGTGTTTGTTGGTGCCGCGNNNNNNNNNNNNNNNNNNNNNNNNNNNNNNNNNNNNGAAAACAACGGCGAGCGCTAAATCGGGCAATGGGAATGATAGGGACAGGGAGGGGAGAGAGAAATAATAGAGATGGGAGTAGGGAGGTCACATGACAAGGGGAGAGAAACAGCTAGCAACAGCTGGTGGTTATAGCAGGTGAAGAAGAAGAAGAAGAGGTGACACTCCTCTCTGCTGCCCTGCATGGTTTATGCCTACAGCGCTGATCCGTGGACCTCCCTCTTACTGAAGTTCATTTTGACAGCTTAGCACAATAAACTAAACATTAGTAGTAGTACTGTGATGTACAATACAAAATGAACTAGAGGGGCTTAAACTTCTCGTTGTGA	TGGGGTCTATGTCCAAACCACATACGTCTAGGATGATAATGCATAAGCACGAAGCAGAAAACCAATCCAAATGGCTAAAGTCATGTATGGAAAAGAAATAAAATATAATACCAATCCAAATGGCTAAAGTCATGTATGGAAAAGAAATAAAATATAATGTAT	GGAGTTCATCGGCGCCATCAGGACCAAGTTCATCAGGCTCAAGGAGGAGGTCGACGCCGAGCTCGGGGTGTTTGCCGGGGACCTCGTCGGCGCGCTCGACAAGGCCGACGGGGGCGAGGAGCGCGTCGTGCTCGAGGACCTACTCGTCGTCGCGCAGCGGTGTGCCAAGATGAGCCCCGAGGAGCCCCGTCGCTGTCTGCTTGCTCCGCNNNNNNNNNNNNNNNNNNNNNNNNNNNNNNNNNNNNNNNNNNNNNNNNNNNNNNNNNNNNNNNNNNNNNNNNNNNNNNNA	TATCTCGAAGTTACCTATCCTTAAACTTCTTTTCTCAAAGCAGCTTTTCACAAACAATCCGAGCAAATGCAAAGCTAGCATCGGGCCATTTTACACCTAGCGGGAAGAAAACGGTAATAATCCGCGAGAACCGAGGGTAGTGGCCGGCCGGTGTTGCCTTCCTGGCAATAATCCTATAGCAAGGCACCTCCACCTCCATGGACCATCATGGCCCATGCCAATATGGCAATGCGGTATTTTTCTTCGTGACCTGTGGATAAGCATGGCAGACAGAGACACAGACATAGGACTGGCATTGGGCAAACAAGGGTAGTCCACTGGATTGGATACGAGGGAGGAGACGTACCAGCTTTCTCACACACTGTTCTTCCGTTGTTCTCCACCTCGGGTTCCCTGGCG…
>Chr1:6199465-6199820	>Chr1:15921740-15921904	>Chr10:19581258-19581876	>Chr1:36031149-36031688
ACCTGCCACCGGCTTCGTCAGAGCCGCCGTGTATGGTCACGACCACGGTAATTCCTCCGTCACCGAGCGACGACGACGACTGCGCCGTCGCCGTCGCCGCCGCCGAAGCCCTCGCCTTGGGTACTTCCGCCTCGGCCCGGCAGAGCGGGCACGTGGTCCTGGAGCGCAGCCACGCGTCGACGCACTCCACGTGGAAGACGTGCCGGCAGTTGGGCAGCTCCCGCACCTTCTCGCCGTCGGCGAGCTCCGACAGACACACGGCGCAGTCGGCGGCGGTGGCGCCAGGCCCGCCGCGGTTGGAGCCCTCCCCACCACCGCCCCCGCCGCCGTTCTTCCGGTACGCGGTGACCGGCAG	TGGGGTCTATGTCCAAACCACATACGTCTAGGATGATAATGCATAAGCACGAAGCAGAAAACCAATCCAAATGGCTAAAGTCATGTATGGAAAAGAAATAAAATATAATACCAATCCAAATGGCTAAAGTCATGTATGGAAAAGAAATAAAATATAATGTATTC	NNNNNNNNNNNNNNNNNNNNNNNNNNNNNNGGCTCTCTCACTTATCGCGCGTGTGGCGATGGCTGGAGGCGAGCCGGCGGGCAACGGGCGGCGGCAGCACCCTCCCCTCCGCCATATCTGGCGGGAGGGGAGGCAACAGGTGGCGGCGCATGACGAGAGGCGCCGGGTGGCGGCGGCACCCTCCCCTCCGCCAAATCCGGCGGGAGGGGAGGCAGCAGGCGGCGGCGCATGAGGAGAGGCGCCAGGCAACTGGCGGCGGCGGCACCCTCCGCTGGATCCGGCAGGAGGGGAGGCAGCAGGCGGCGGCGCATGAGGAGAGGCACCGGGTGCCGGCGGCACCCTCCCCTCCACCAGATCCAGCGAGAGGGGAGACAGCAGGCGGCGGCGGGCGACGGGCAG…	TCAAAGCAGCTTTTCACAAACAATCCGAGCAAATGCAAAGCTAGCATCGGGCCATTTTACACCTAGCGGGAAGAAAACGGTAATAATCCGCGAGAACCGAGGGTAGTGGCCGGCCGGTGTTGCCTTCCTGGCAATAATCCTATAGCAAGGCACCTCCACCTCCATGGACCATCATGGCCCATGCCAATATGGCAATGCGGTATTTTTCTTCGTGACCTGTGGATAAGCATGGCAGACAGAGACACAGACATAGGACTGGCATTGGGCAAACAAGGGTAGTCCACTGGATTGGATACGAGGGAGGAGACGTACCAGCTTTCTCACACACTGTTCTTCCGTTGTTCTCCACCTCGGGTTCCCTGGCGCTCCAGGGGAATCTGCCAAGAGCAATACGCCTGC…
>Chr1:6303091-6303356	>Chr1:16038052-16038486	>Chr10:19897349-19897840	>Chr1:36031164-36031675
NNNNNNNNNNNNNNNNNNNNNNNNNNNNNNNNNNNNNNNNNNNNNNNNNNNNNNNNNNNNNNNNNNNNNNNNNNNNNNNNNNNNNNNNNNNNNNNNNNNNNNNNNNNNNNNNNNNNNNNNNNNNNNNNNNNNNNNNNNNNNNNNNNNNNNNNNNNNNNNNNNNNNNNNNNNNNNNNNNNNNNNNNNNNNNNNNNNNNNNNNNAGGAAGAAGAAGAGAATCGAGGAAAGAAGAAGAAAATGTTGCCACCAAGATTTATCGCAGGAA	ATATTATATTCCATTATTAAAAAAAAAACAAGGTGGTGCCTGCACGGCGGGTGCGAGCCAGCCCTCGTGCAGGCAACGAAATAGCCTGCAAGTTTCCCTTCATTTGACCTGCTGAGCAAGCGGGTAGCGGGCAGCGGCCATCGGAGAATGCAGCGGCCGCCAGTTCGTCTGTGGGCCAAATTTGTTGGGATGGGCCGAGCCACGCCTGTTCATTGTCGTTTCCTGTTGCAGTCGCTCTGTCCGTCCGGACCGGAACGGACGAAGTAGCTGCGGCCGACGTTGCTTACCAAACAAATGGGAGCACGAAGAACGGTGCCGTGTTTCACCACCTCAGTGTTCGTGGTGGTGGTCCGCCAGACGACGTTGATCAGTGGCATAGGGGAGATCTGCACCAGACAC…	ACGTGTAAGATTCAAATCGGAATTAACCGGGGGAGGGGTGCGTGTGCGTCGCGGGCGAAAGAGATGGGAGGCCGGTTTTCCGAGGGAGGTTGTTGGGCGTGCCGTCGCCGACGGGGACGCGCCACCGGTGCCGGTGCGCGCGCGGGCGCCGTCGCGTCGCGTCCCCCGTGACCGCCTCCGGGCGGCACCGGCAGCGGCGGCGTCACGGGAGCGGCGCGCGGGCGCGTCAACGTCGTCCGCGACGTGGGTGTGTTTTGCTTTGCTCGGCTCGGCGTGAGGAGAGCAGAGGCATCGGCGCGTGGTTGGTTTGGGGGCAAGGCAGAGCGCGGGCGCGTCCACATCGGGTTCAGGTCAAATCCCCTAATCATTTCGCTAATTTGACCGGAATTATTATCAGCA…	ACAAACAATCCGAGCAAATGCAAAGCTAGCATCGGGCCATTTTACACCTAGCGGGAAGAAAACGGTAATAATCCGCGAGAACCGAGGGTAGTGGCCGGCCGGTGTTGCCTTCCTGGCAATAATCCTATAGCAAGGCACCTCCACCTCCATGGACCATCATGGCCCATGCCAATATGGCAATGCGGTATTTTTCTTCGTGACCTGTGGATAAGCATGGCAGACAGAGACACAGACATAGGACTGGCATTGGGCAAACAAGGGTAGTCCACTGGATTGGATACGAGGGAGGAGACGTACCAGCTTTCTCACACACTGTTCTTCCGTTGTTCTCCACCTCGGGTTCCCTGGCGCTCCAGGGGAATCTGCCAAGAGCAATACGCCTGCGACGTGGACGATATC…
>Chr1:6340800-6341169	>Chr1:16038056-16038366	>Chr10:19897351-19897761	>Chr1:36101406-36101807
GTCTATATAACCTGAAGGATCTAATTAGTGGTGGCAACCAGCCTGAATTCCTGAAGTCCTAAGCTATAGCTAGCACTAGCAGCTAGTTGCTCCAAAGCCCAAACCATGCAGCACTCACCTTCAAACGAAATGACCCTCCTTCTCCTTCTCTTCCTCCTTGGATGCACACACTACGGTCACGCCGGCTCAGACCGTCCCAAGATCGACTCCATCTTCAGCTTCGGCAACTCGTACGCCGACACCGGCAACTTCGTCAAGCTGGCGGCGCCGGTGTTCCCCGGCATCCCTTTCAACAACCTCCCCTACGGCGAGACCTTCTTCGGCCACCCCACCGGCCGCGCCTCCAATGGCCGCCTCAACGTCGACTTC	TATATTCCATTATTAAAAAAAAAACAAGGTGGTGCCTGCACGGCGGGTGCGAGCCAGCCCTCGTGCAGGCAACGAAATAGCCTGCAAGTTTCCCTTCATTTGACCTGCTGAGCAAGCGGGTAGCGGGCAGCGGCCATCGGAGAATGCAGCGGCCGCCAGTTCGTCTGTGGGCCAAATTTGTTGGGATGGGCCGAGCCACGCCTGTTCATTGTCGTTTCCTGTTGCAGTCGCTCTGTCCGTCCGGACCGGAACGGACGAAGTAGCTGCGGCCGACGTTGCTTACCAAACAAATGGGAGCACGAAGAACGGT	GTGTAAGATTCAAATCGGAATTAACCGGGGGAGGGGTGCGTGTGCGTCGCGGGCGAAAGAGATGGGAGGCCGGTTTTCCGAGGGAGGTTGTTGGGCGTGCCGTCGCCGACGGGGACGCGCCACCGGTGCCGGTGCGCGCGCGGGCGCCGTCGCGTCGCGTCCCCCGTGACCGCCTCCGGGCGGCACCGGCAGCGGCGGCGTCACGGGAGCGGCGCGCGGGCGCGTCAACGTCGTCCGCGACGTGGGTGTGTTTTGCTTTGCTCGGCTCGGCGTGAGGAGAGCAGAGGCATCGGCGCGTGGTTGGTTTGGGGGCAAGGCAGAGCGCGGGCGCGTCCACATCGGGTTCAGGTCAAATCCCCTAATCATTTCGCTAATTTGACCGGAATTATTATCAGCAAA…	TCCAGTATTAATGCTGAATTTCCAAGACGCTAGTTTACAAAGAAAGCAGAAAATGTGCACGTCATTATTTAGAAAGTTTGACATTTCAACCATGGCTCATCTCATGGATATTATTCAGAAAAGAACTTGATGGGTCCCATGGCTCATGTAAAGTACGCATGAGCTGGCACATGACCAAACGGGTCCAGAAACTAATCGAATAAAGATGGGCAACCTCAATAGGTCCACTTTCATGGACTCTAGTGAAACTACATACAAAAGTTTCATGCACAGTGGTCCCTCCCCAAAAACCCACCAGCCATTATGAACATGAAACACCACAGAATGTTAGGAATAGCCGCACATATAAACGGTAGCTACCAGAGGCATATACAAGTTACAACAACTCATGTTTTTGGT…
>Chr1:6395969-6397269	>Chr1:16038056-16038487	>Chr10:20455051-20455224	>Chr1:3617521-3618172
NNNNNNNNNNNNNNNNNNNNNNNNNNNNNNNNNNNNNNNNNNNNNNNNNNNNNTAATTAACTAAGGCCCATCTATGGACGAGGCCAGAAAATCTCGGCCCATATAACATTATAGTGGGCTCGATGTCGGGACGGAGGAAGAAGAAGATGACGAGGAGGACGGCGGCGATGGCGGTGGCGGTTACACGGTGGGGTAGAAGGGCGAGACGGCGACGCCGCAGGTGCCGTGCGGCGAGGCGACGTCCTTCTCGAGGAGGATGTATCCCTTCTCGCCCCACGTCTTGCCCCACGAGTTCTTGGCCACCCAGTACTTCTTCCCCGACGCGCCGTCCTGGCAGTAGCCGACCAGCGTCACGGCGTGGTTGGTCGTNNNNNNNNNNNNNNNNNNNNNNNNNNNNNN…	TATATTCCATTATTAAAAAAAAAACAAGGTGGTGCCTGCACGGCGGGTGCGAGCCAGCCCTCGTGCAGGCAACGAAATAGCCTGCAAGTTTCCCTTCATTTGACCTGCTGAGCAAGCGGGTAGCGGGCAGCGGCCATCGGAGAATGCAGCGGCCGCCAGTTCGTCTGTGGGCCAAATTTGTTGGGATGGGCCGAGCCACGCCTGTTCATTGTCGTTTCCTGTTGCAGTCGCTCTGTCCGTCCGGACCGGAACGGACGAAGTAGCTGCGGCCGACGTTGCTTACCAAACAAATGGGAGCACGAAGAACGGTGCCGTGTTTCACCACCTCAGTGTTCGTGGTGGTGGTCCGCCAGACGACGTTGATCAGTGGCATAGGGGAGATCTGCACCAGACACCAGG…	NNNNNNNNNNNNNNNNNNNNNNNNNNNNNNNNNNNNNNNNNNNNNNNNNNNNNNNNNNNNNNNNNNNNNNNNNNNNNNNNNNNNNNNNNNNNNNNNNNNNNNNNNNNNNNNNNNNNNNNNNNNNNNNNNNNNNNNNNNNNNNNNNNNNNNNNNNNNNNNNNNNNNNNNNNNNN	TATCTTAGATCCAAGCCATTGGCCTTTGTTGTGTGAAGCTCAAGTGAGGTTGCTGCCTTCTCTTCTTTTCATATTGTGCAGCATGGTTTTGTGGTCTGCCTTGGCCACAGCAACAAGTAGTAGATGAAATTGCACATCAGGAGACAGTAGTAGGAGCACACCACACCACCATGCAGATAAAACTGCACATCAGTAGCACTAGCAGCAGTAATGGTCCATGACTCCTCTTGATTGTTCCTTGTTCATTACTCCGTATTTCACTAGTTTGGAGTACACTGATGATGCTTGTTTGTGTGGCTAATGCATGCTCTTAATTGCATGGGGTTAAACAAATGGACACCTAGTAGAAGTAGTCACCACTCGCTAATGCTGTAGTGTTATACTCGCACATCTTACTCA…
>Chr1:6433323-6433590	>Chr1:16038065-16038414	>Chr10:20455052-20455224	>Chr1:36240553-36240868
GACAATTCAGTGATGCTGGTTACTTGGTGTAGGGAGGAATGCCGGGATCAGCTAACCTCAGAGATTGCAAGGTGCTGGAGAAGATGGTCAAGAAGCAGGCAGAGCAGGGTGGCCTCTACGCCGCCATCTGCGCCACGCCGGCGGTGACGCTGGCTCACTGGGGCTTGCTCAAAGGCTTAAAGGTTGCAACATGGATCATCATTCAGTCAGGGTCAATTCACTGTTGCGGGGGTGGTTTTGTTGGAAATATGTATCATGTTGAGAGAC	TTATTAAAAAAAAAACAAGGTGGTGCCTGCACGGCGGGTGCGAGCCAGCCCTCGTGCAGGCAACGAAATAGCCTGCAAGTTTCCCTTCATTTGACCTGCTGAGCAAGCGGGTAGCGGGCAGCGGCCATCGGAGAATGCAGCGGCCGCCAGTTCGTCTGTGGGCCAAATTTGTTGGGATGGGCCGAGCCACGCCTGTTCATTGTCGTTTCCTGTTGCAGTCGCTCTGTCCGTCCGGACCGGAACGGACGAAGTAGCTGCGGCCGACGTTGCTTACCAAACAAATGGGAGCACGAAGAACGGTGCCGTGTTTCACCACCTCAGTGTTCGTGGTGGTGGTCCGCCAGACGAC	NNNNNNNNNNNNNNNNNNNNNNNNNNNNNNNNNNNNNNNNNNNNNNNNNNNNNNNNNNNNNNNNNNNNNNNNNNNNNNNNNNNNNNNNNNNNNNNNNNNNNNNNNNNNNNNNNNNNNNNNNNNNNNNNNNNNNNNNNNNNNNNNNNNNNNNNNNNNNNNNNNNNNNNNNNNN	NNNNNNNNNNTAAATTTTTTTGTGGTGTACTGTAATAAGAAAAGAAGGGGAGAAGGGAGCCGCGGCCGCGCGATGAAGTTGGAAAGTGTCCCCGACTTAGTGCAATGGACGGAGCGATAGTGGAATCATCTCAGCCACGAGAGAAGGGGCATGAGTGGTGGGCCAATGTTGGTACTGGGGAAAACTCATTGTTGGAGTCATTACGAGGTGGTGAGAGGTGATATACGGTGTATCTAATGGATGGTGGCGTGAGGGCATTGAGTTGAAGAAGAAAGAGAAGTGATGAAATTGAGTTGTGAGTAGCAAATGCTAAAG
>Chr1:6439593-6439866	>Chr1:16038784-16039138	>Chr10:20469366-20476098	>Chr1:36249544-36250090
GGGCATTGTAGACATTAGCATTTCAAACCCAGTAATCCATGCCTCCAATAATAATAAGCTAAAATAAACAAGGCCTAAGTTAATCATGCTAACTCGTNNNNNNNNNNNNNNNNNNNNNNNNNNNNNNNNNNNNNNNNNNNNNNNNNNNNNNNNNNNNNNNNNNNNNNNNNNNNNNNNNNNNNNNNNNNNNNNNNNNNNNNNNNNNNNNNNNNNNNNNNNNNNNNNNNNNNNNNNNNNNNNNATGCATGTCCCAGTCCAACTTCCTTTTTTTTT	ATTAATTAATCCACCGTTCTAGAAGTTCAGGCAAAAATCAGCAGAAGAGACCGAAACAAAAAGTCCGCAAGACTTTGGGCTGCACCGGCTGCAGAGACCGAGTCGCGTGAGTGAGACCGATCGAATTCGGCCGGTCGGTTTATAGATTTTCAGGCCACGCGCGCAGGCGTGCAGGGGAAGCGGATCTTAACGCGCGGGACCCAAAAGGGCGGCAGAAAAGCATGTGCAGTCAGCGCGGGAGGCCCGCCACGGACCGGCGAGCTCAACCGTCATCGCGTTCGTCACGCTCGTGGCCACACACACGTTTGGCACTTGCACGCGCCCGGCAGGTCGGCACCTCTGAGGTCGTTGTCG	AAAAAACTGAGTGAATAGCGAGTTTTCCTATTCCTGCAGTACAGGTACAACCACAACCGCGCGAGAGTTCCATTGTTCTATTAGATAGAAAAATTCCTTTTCATCTAAGTGGACGGGTCCAGGATTTTTTTACTAGGAATTCCGCTCCCTCGAAAAGTTTTAGTTTGGGTTTTCCCCAAACCAAAGAAAAAGAGAATGGAAGAATTCTTCTTATTCGATAAAAAAGGAACCCTAGAATTCTGTTTGCATAAGGTATCCTACCCCATACAATCAAATAGAAAATAGGGTATGGGACGATTAATGACTTTGAAAATGCGAAATAGTTGATGAGAGAAGTTGTTGTTGAGAAAAGAAATAGGAAAGTGGAATGAAATCCAATCTTAGTCAAATATTTTCTAT…	TTGGCCATAGATGGTTTAGGCATAGGTAAGGTGGTGGAAGGAGCATGGTGCGTTGCCGGCCGGAGGAGGGCCCATCACGGCTGCGGGCTTGCGCTGTGGCCAGGGTGGCCGACCGCCCGTCCGTCCGTCGCAACCTTCCCGAGGCGGAGGACGACGAGCACTGCCGCTGCCTCTGCCCCCGCCCTGCCTGCGCTGTAGCCGAGCGAGCGCGGCAGCCAGTCCCCCCTCTCCCCCGGTCCACCACCGCGCGCGCAGGCCGGCCGGGCAGTCTCAGTCTGATCCTCTGCCCTGCCCGGCCTCTCGCTCGCTCGCTCACTCGGCGCTCGCTGCTACAGTTTAAAGCTGACGGCCGCGGCTGCGTGCTGACCCACCCACGTACACCAGCCACACACGGGGCCG…
>Chr1:6535169-6535656	>Chr1:16038802-16039124	>Chr10:20469407-20476100	>Chr1:36253655-36254337
CGGCGCAGGCGGTGGCCGCCGGAAGACCACCGCGCAGATCATCGCCGAGATCAAGAGGATGGAGATACGCCGTGCCATGGCGACATCGTCGGCGGCGGTGGCGTGGCGCCCGGCGCTCGCGAGCATCCCCGAGGAGCAGCACCACCACTCGCCGCGCCGTAGCCTCGGCGTGCAGCAGGTGGCGTAGAGGTCACATACTCACATGTTTATATGTGCCTACATGCTCGTGTGCACGTACGTAGGATGATCGTGGTAGAGATGGGTAATCAAACACACAGAGAGAGGACGAGAAGGGTCTGGGTTGAGAGGCGAGCTAGGCCGGCGACGACGACGGATCGACGGCCATGTACATGCTCCCCCTCCCATGCACGAGCTCCGGCCGGCGGCGCAGCGAGGCGC…	CTAGAAGTTCAGGCAAAAATCAGCAGAAGAGACCGAAACAAAAAGTCCGCAAGACTTTGGGCTGCACCGGCTGCAGAGACCGAGTCGCGTGAGTGAGACCGATCGAATTCGGCCGGTCGGTTTATAGATTTTCAGGCCACGCGCGCAGGCGTGCAGGGGAAGCGGATCTTAACGCGCGGGACCCAAAAGGGCGGCAGAAAAGCATGTGCAGTCAGCGCGGGAGGCCCGCCACGGACCGGCGAGCTCAACCGTCATCGCGTTCGTCACGCTCGTGGCCACACACACGTTTGGCACTTGCACGCGCCCGGCAGGTCGGCACCTC	CAGGTACAACCACAACCGCGCGAGAGTTCCATTGTTCTATTAGATAGAAAAATTCCTTTTCATCTAAGTGGACGGGTCCAGGATTTTTTTACTAGGAATTCCGCTCCCTCGAAAAGTTTTAGTTTGGGTTTTCCCCAAACCAAAGAAAAAGAGAATGGAAGAATTCTTCTTATTCGATAAAAAAGGAACCCTAGAATTCTGTTTGCATAAGGTATCCTACCCCATACAATCAAATAGAAAATAGGGTATGGGACGATTAATGACTTTGAAAATGCGAAATAGTTGATGAGAGAAGTTGTTGTTGAGAAAAGAAATAGGAAAGTGGAATGAAATCCAATCTTAGTCAAATATTTTCTATCTCTTCTTGTTCAAACAGAAGGAAAAAGAGAGAATTTGGGC…	TGCATGAATGGCGAAGTGGTGGTGTAACTGACGATCGATTTCGGGAGGTCGTCTTCTCTTTTACTGTTCCCGGGAAGCACGTTTTCTTTCCTACGTAGGACGCGGTAGGAGAGGTGAGTGAGAGTAGGTAGCTGCTGCAATGGCGCATGCATTGCAGCAGCGATATATGCGTGCGTACCCAGCATCTTCGGCTGAAGATGCCAGGGACCCATGCGTGCTGCGATGCTACGAACGTTGCAGAATCAGCATGATCAGTGGCCAGTAGCAAGNNNNNNNNNNNNNNNNNNNNNNNNNNNNNNNNNNNNGGCGAGCAGTGTCCAGCGTGCAGTAGTAAAGTGGTCCTATGATCCTACTGAGATGAGTGATGAGTACTCACTACCTAGGTCCTTTGCTCTTTGC…
>Chr1:65489-66302	>Chr1:16038882-16039131	>Chr10:20469478-20476084	>Chr1:36768696-36769002
GTATACTACATACAGTTTAATAAGCAGTAAAAGTGAAATTTGCAGGTTAAGAATCATAACTAACATAACAGGGGTACTCGAATTGAAATGCGTAGTAGTAAAGAGAAGGAGTTGGGAGAGGGAGGGGAAGGTAGCAACCAGTCGGTGGCGAGGTGGGGAGGAGCGTCAGCCATCCACTCCGGGAGCATGATCTGGCGGGCGAACCAGCGGCGCGCATCGGAGCCGCGAAGCTTGGAAGCGGCCTCGGCGACGGTGGGCTCATGATCGCGCTCGCTGTCGCCCTCCACTGCTGTGTCGGCAGCGGCAGAGGACGGGGACAGAAGGGAGTTGGCGAGGCTGCGGGCGCGCGCCTGGGCGTCAGCGCGGCGGGCAGACTGGGCCTGGAGGGCGAGGTCGCGG…	CGAGTCGCGTGAGTGAGACCGATCGAATTCGGCCGGTCGGTTTATAGATTTTCAGGCCACGCGCGCAGGCGTGCAGGGGAAGCGGATCTTAACGCGCGGGACCCAAAAGGGCGGCAGAAAAGCATGTGCAGTCAGCGCGGGAGGCCCGCCACGGACCGGCGAGCTCAACCGTCATCGCGTTCGTCACGCTCGTGGCCACACACACGTTTGGCACTTGCACGCGCCCGGCAGGTCGGCACCTCTGAGGTC	ACGGGTCCAGGATTTTTTTACTAGGAATTCCGCTCCCTCGAAAAGTTTTAGTTTGGGTTTTCCCCAAACCAAAGAAAAAGAGAATGGAAGAATTCTTCTTATTCGATAAAAAAGGAACCCTAGAATTCTGTTTGCATAAGGTATCCTACCCCATACAATCAAATAGAAAATAGGGTATGGGACGATTAATGACTTTGAAAATGCGAAATAGTTGATGAGAGAAGTTGTTGTTGAGAAAAGAAATAGGAAAGTGGAATGAAATCCAATCTTAGTCAAATATTTTCTATCTCTTCTTGTTCAAACAGAAGGAAAAAGAGAGAATTTGGGCTGAGCAGAAATACCTCTCTTATCCATTTGGAGCATAGGGATCGATTTATAAGAATTGAATGGATTTGTTTT…	NNNNNNNNNNNNNNNNNNNNNNNNNNNNNNNNGAAGCCCTTAGTACAGGGTTAACCGTTGTGGGTCCACCCACACTGCTAGTAGTACTACTCGGTTCACTGAATTTGGTGCGTGGATTCCCAATTGCGAAAGCAGAATCTCAGATTCACGTCCCAGCTCACATGGAGGACAGGAGGAGCCACTTTTACACCGCATCGTCCTTACGCCTGCACAATCTGTAACCGAACTGTGTATGACAGGCAGGAACAACAGTAATGCTAATAAACGTACACTAGCTTAGATATNNNNNNNNNNNNNNNNNNNNNN
>Chr1:6629302-6629995	>Chr1:16038890-16039130	>Chr10:20469484-20476098	>Chr1:36864392-36865060
NNNNNGCAGGCTGTCCATGGCGGACAGCGACGCCGGGGAGGATGGCGAAAGAGACAGCGATCGAGCTCGCCGGCGGCGATGGCGTACCTGTTCCGGAACGCGTAGGAGATCCGGTATATCTGCATCGTGGACTTGACGAGCTCCTCGTTGAATAGCAGGTACTTGCGCTTCCCCTGCGTCGTGCCGGAGCTGCATGCACCGGCGGTGAGGTGATCCCCGCCATGGTCAGCGACGTTCTCGATCGAGGTCAAAGAGCAGCAAGCGGCGGCGGGCGGGGACACTGACCTGAGGGAGATGGAGGTGGCGGGCTTGGCGGTGAGGACGGGGGAGGCGTCGCCGTCGGCGATGCGGTCAATGTAGGGCTCGAGGTCGGCGTGGGTGGCGAGCGGGACGCGCGCG…	GTGAGTGAGACCGATCGAATTCGGCCGGTCGGTTTATAGATTTTCAGGCCACGCGCGCAGGCGTGCAGGGGAAGCGGATCTTAACGCGCGGGACCCAAAAGGGCGGCAGAAAAGCATGTGCAGTCAGCGCGGGAGGCCCGCCACGGACCGGCGAGCTCAACCGTCATCGCGTTCGTCACGCTCGTGGCCACACACACGTTTGGCACTTGCACGCGCCCGGCAGGTCGGCACCTCTGAGGT	CCAGGATTTTTTTACTAGGAATTCCGCTCCCTCGAAAAGTTTTAGTTTGGGTTTTCCCCAAACCAAAGAAAAAGAGAATGGAAGAATTCTTCTTATTCGATAAAAAAGGAACCCTAGAATTCTGTTTGCATAAGGTATCCTACCCCATACAATCAAATAGAAAATAGGGTATGGGACGATTAATGACTTTGAAAATGCGAAATAGTTGATGAGAGAAGTTGTTGTTGAGAAAAGAAATAGGAAAGTGGAATGAAATCCAATCTTAGTCAAATATTTTCTATCTCTTCTTGTTCAAACAGAAGGAAAAAGAGAGAATTTGGGCTGAGCAGAAATACCTCTCTTATCCATTTGGAGCATAGGGATCGATTTATAAGAATTGAATGGATTTGTTTTTTTTTT…	GTTCCACAGATGACAGATCTTCACATGCTTAATCAAAATTATGTTTTTTCGGAGTTAAACTGTTGGATTTAAGTTGACGTGTATCAGCCAATCAATAGGCGAGAGTAGACCAGAGCAGTGGTAAAGAAGTACAGCGATTACTGTACCGCAACAACTGCAAGACTGGCGCCCATAAATGGGTGATTTCCCCTCCACGAGAGAAATTCGTTATACCCCCGGGGCAGTGACAGAAAGACGGGTCCCATGGAGAAGGGAAAGAAGGGGCAAGACCATGAATGGCAGTATTTATTTCAGTGGTTCTCTGCATTACCGGCTGGAAGAAAGGAAGAAAGAAAGGGAAAGCAAGGGCAGCCGTGGATCTGGCAGGCACAGCCAGCACCAGCTCTGATGTCTCACGCG…
>Chr1:6736195-6736370	>Chr1:16113122-16113571	>Chr10:20479609-20481063	>Chr1:37161456-37161909
[truncated: 23,165 more rows]

## Sheet: FP3-Enriched-THSs-CISBP
Siginificant and Organized List(E<0.05)					DREME
CDCCKCC	M0029_1.02				#Query ID	Target ID	Optimal offset	p-value	E-value	q-value	Overlap	Query consensus	Target consensus	Orientation
CDCCKCC	M0022_1.02				CDCCKCC	M0029_1.02	1	2.53375e-05	0.00514351	0.00408984	7	CGCCGCC	CCGCCGCC	+
CDCCKCC	M0011_1.02				CDCCKCC	M0022_1.02	1	3.33546e-05	0.00677099	0.00408984	7	CGCCGCC	CCGCCGCC	+
CDCCKCC	M0076_1.02				CDCCKCC	M0011_1.02	0	4.25085e-05	0.00862923	0.00408984	7	CGCCGCC	CGCCGCCA	+
CDCCKCC	M0004_1.02				CDCCKCC	M0076_1.02	0	4.25085e-05	0.00862923	0.00408984	7	CGCCGCC	CGCCGCCA	+
CDCCKCC	M0043_1.02				CDCCKCC	M0004_1.02	0	6.37903e-05	0.0129494	0.0040916	7	CGCCGCC	CGCCGCCA	+
CDCCKCC	M0012_1.02				CDCCKCC	M0043_1.02	0	6.37903e-05	0.0129494	0.0040916	7	CGCCGCC	CGCCGCCG	+
CDCCKCC	M0041_1.02				CDCCKCC	M0012_1.02	0	8.50153e-05	0.0172581	0.00460298	7	CGCCGCC	CGCCGCCATT	+
CDCCKCC	M0025_1.02				CDCCKCC	M0041_1.02	1	9.56839e-05	0.0194238	0.00460298	7	CGCCGCC	CCGCCGCCA	+
CDCCKCC	M0037_1.02				CDCCKCC	M0025_1.02	1	0.000127577	0.025898	0.00485849	7	CGCCGCC	CCGCCGCCGT	+
CDCCKCC	M0005_1.02				CDCCKCC	M0037_1.02	1	0.000127577	0.025898	0.00485849	7	CGCCGCC	CCGCCGCCAT	+
CDCCKCC	M0023_1.02				CDCCKCC	M0005_1.02	0	0.00014909	0.0302653	0.00485849	7	CGCCGCC	CGCCGCCG	+
[truncated: 56 more rows]

## Sheet: FP3-Enriched-THSs-PlantTFDB
Siginificant and Organized List(E<0.05)					DREME
[truncated: 135 more rows]

## Sheet: SP3-Enriched-THSs-CISBP
Siginificant and Organized List(E<0.05)					DREME
[truncated: 176 more rows]

[truncated: 5 more sheets: SP3-Enriched-THSs-PlantTFDB, FP4-Enriched-THSs-CISBP, FP4-Enriched-THSs-PlantTFDB, SP4-Enriched-THSs-CISBP, SP4-Enriched-THSs-PlantTFDB]
