# Supplementary material for: The transcription factor GATA10 regulates fertility conversion of a two‐line hybrid tms5 mutant rice via the modulation of Ub L40 expression
Source: J Integr Plant Biol. 2019 Nov 6;62(7):1034–56. doi: 10.1111/jipb.12871 (PMC7383616; doi:10.1111/jipb.12871)
Supplement: Supplementary file 8 — Table S7. Motif binding transcription factor expression changes analyzed by DESeq based on our RNA‐seq data [file JIPB-62-1034-s008.xlsx]

## Sheet: 工作表2
Supplemental Table S7. Motif binding Transcription Factor expression changes analyzed by DESeq from our RNA-seq data.
3 motif binding TFs identified from FP3 enriched THSs								13 motif binding TFs identified from SP3 enriched THSs								8 motif binding TFs identified from FP4 enriched THSs								5 motif binding TFs identified from SP4 enriched THSs
FP3 THS Motif	ID	SP3 FPKM	FP3 FPKM	FDR	Log2FC	Regulated		SP3 THS Motif	ID	SP3 FPKM	FP3 FPKM	FDR	Log2FC	Regulated		FP4 THS Motif	ID	SP4 FPKM	FP4 FPKM	FDR	Log2FC	Regulated		SP4 THS Motif	ID	SP4 FPKM	FP4 FPKM	FDR	Log2FC	Regulated
LOC_Os02g42585	ERF141	1.48736	5.54264	2.55643e-10	1.95748	up		LOC_Os01g14010	OsIDD8	0.6177	0.314609	0.0111622	-1.28812	down		LOC_Os01g60960	LBD	0.384106	2.18561	5.00785e-11	2.55632	up		LOC_Os02g43820	ERF95	0.536999	1.43273	0.000453751	1.4398	up
LOC_Os07g42510	ERF65	10.7629	38.8888	2.74165e-20	1.91843	up		LOC_Os11g32100	OsICE1	14.6944	2.92263	3.5767e-13	-1.81478	down		LOC_Os02g42585	ERF141	0.604436	7.51351	3.02596e-47	3.66396	up		LOC_Os02g55380	ERF127	0.594811	1.47555	0.00578609	1.31176	up
LOC_Os02g09650	ERF134	2.18059	0.176632	7.57574e-07	-7.64146	down		LOC_Os12g37410	OsbZIP87	51.3871	107.976	6.32628e-09	1.09494	up		LOC_Os02g43820	ERF95	0.536999	1.43273	0.000453751	1.4398	up		LOC_Os05g41760	ERF130	8.49242	16.8283	1.60968e-06	1.02262	up
								LOC_Os01g46970	OsbZIP05	12.4338	31.0087	3.64416e-11	1.34552	up		LOC_Os02g55380	ERF127	0.594811	1.47555	0.00578609	1.31176	up		LOC_Os03g64260	ERF83	6.55812	2.42222	3.99714e-06	-1.40271	down
								LOC_Os02g42585	ERF141	1.48736	5.54264	2.55643e-10	1.95748	up		LOC_Os05g41760	ERF130	8.49242	16.8283	1.60968e-06	1.02262	up		LOC_Os04g48070	ROC4	1.43715	2.7261	4.11026e-06	1.17715	up
								LOC_Os01g74540	GATA10	5.50883	1.70419	0.00164701	-1.23529	down		LOC_Os07g42510	ERF65	14.589	32.1482	3.0656e-14	1.17515	up
								LOC_Os02g49700	HOX16	16.0745	31.0887	3.25465e-07	1.00161	up		LOC_Os03g64260	ERF83	6.55812	2.42222	3.99714e-06	-1.40271	down
								LOC_Os07g39320	HOX14	7.96602	20.0645	1.97492e-05	1.30901	up		LOC_Os02g10760	OsWR1	8.99814	18.0118	7.37944e-07	1.03515	up
								LOC_Os09g35910	HOX6	3.88351	16.1191	3.0258e-15	2.13094	up
								LOC_Os09g27450	HOX11	4.02852	1.35227	0.00148903	-1.13187	down
								LOC_Os08g41950	MADS7	78.5624	23.1988	9.91167e-09	-1.12643	down
								LOC_Os03g03100	MADS50	0.346323	0.887901	4.05146e-07	1.3728	up
								LOC_Os06g51260	OsJ_22733	12.314	3.10503	1.91633e-08	-1.40911	down
