# Supplementary material for: The transcription factor GATA10 regulates fertility conversion of a two‐line hybrid tms5 mutant rice via the modulation of Ub L40 expression
Source: J Integr Plant Biol. 2019 Nov 6;62(7):1034–56. doi: 10.1111/jipb.12871 (PMC7383616; doi:10.1111/jipb.12871)
Supplement: Supplementary file 9 — Table S8. Coordinates of predicted binding sites in FP3 and SP3 and likely regulated target genes [file JIPB-62-1034-s009.xlsx]

## Sheet: 工作表1
Supplemental Table S8. Coordinates of predicted binding sites in FP3 and SP3, the target genes they likely regulate
Legend below indicates the data found in each sheet.
Sheet	Description
FP3-ERF141	Coordinates and target genes for FP3 containing the ERF141 motif
FP3-ERF65	Coordinates and target genes for FP3 containing the ERF65 motif
FP3-ERF134	Coordinates and target genes for FP3 containing the ERF134 motif
SP3-OsIDD8	Coordinates and target genes for SP3 containing the OsIDD8 motif
SP3-ERF141	Coordinates and target genes for SP3 containing the ERF141 motif
SP3-GATA10	Coordinates and target genes for SP3 containing the GATA10 motif
SP3-HOX11&14&16	Coordinates and target genes for SP3 containing the HOX11&14&16 motif
SP3-HOX6	Coordinates and target genes for SP3 containing the HOX6 motif
SP3-MADS7	Coordinates and target genes for SP3 containing the MADS7 motif
SP3-MADS50	Coordinates and target genes for SP3 containing the MADS50 motif
SP3-MYB	Coordinates and target genes for SP3 containing the MYB motif

## Sheet: FP3-ERF141
FP3 ERF141 Coordinates				FP3 ERF141 Target Genes
chr1	10015019	10015493		LOC_Os01g01080
chr1	10058026	10058462		LOC_Os01g01090
chr1	10645748	10646080		LOC_Os01g01120
chr1	10657768	10658688		LOC_Os01g01130
chr1	10657978	10658508		LOC_Os01g01570
chr1	11366936	11367436		LOC_Os01g01580
chr1	11367020	11367395		LOC_Os01g01560
chr1	11703487	11704700		LOC_Os01g01590
chr1	12110075	12110485		LOC_Os01g02410
chr1	12154159	12154577		LOC_Os01g03530
chr1	12364230	12365602		LOC_Os01g04814
chr1	12364364	12365550		LOC_Os01g05020
chr1	12934042	12934382		LOC_Os01g05030
chr1	13594038	13594412		LOC_Os01g05420
chr1	14018714	14019125		LOC_Os01g05430
chr1	14203870	14204251		LOC_Os01g05540
chr1	1434425	1434827		LOC_Os01g05790
chr1	14744866	14745440		LOC_Os01g05870
chr1	15812416	15812989		LOC_Os01g05890
chr1	16003054	16003315		LOC_Os01g05880
chr1	17323525	17323895		LOC_Os01g06120
chr1	17599407	17599992		LOC_Os01g06130
chr1	17810980	17811224		LOC_Os01g06290
chr1	18143508	18143703		LOC_Os01g06280
chr1	19194463	19194881		LOC_Os01g06400
chr1	19325108	19325593		LOC_Os01g06390
chr1	19525669	19525828		LOC_Os01g06640
chr1	2030287	2030511		LOC_Os01g06820
chr1	20620993	20621186		LOC_Os01g06836
chr1	2222143	2222557		LOC_Os01g07070
chr1	22861967	22862442		LOC_Os01g07280
chr1	22987422	22987847		LOC_Os01g07310
chr1	23008072	23008804		LOC_Os01g07300
chr1	23231968	23232351		LOC_Os01g07382
chr1	23279828	23280043		LOC_Os01g07670
chr1	2364260	2364484		LOC_Os01g07660
chr1	23885183	23885813		LOC_Os01g07940
chr1	23912539	23912965		LOC_Os01g08090
chr1	24041943	24042400		LOC_Os01g08570
chr1	24101011	24101924		LOC_Os01g08790
chr1	24665780	24665950		LOC_Os01g08800
chr1	24710106	24710362		LOC_Os01g09120
chr1	24753808	24754550		LOC_Os01g09280
chr1	24863183	24864006		LOC_Os01g09270
chr1	25040726	25041304		LOC_Os01g09470
chr1	25040884	25041266		LOC_Os01g09540
chr1	2566860	2567228		LOC_Os01g09590
chr1	25825708	25826954		LOC_Os01g10320
chr1	25825783	25826433		LOC_Os01g10590
chr1	25882904	25883317		LOC_Os01g11260
chr1	26031588	26032216		LOC_Os01g11270
chr1	26089485	26090416		LOC_Os01g11350
chr1	26287636	26287911		LOC_Os01g11520
chr1	26384605	26385383		LOC_Os01g11730
chr1	2643817	2644613		LOC_Os01g11820
chr1	26602471	26603049		LOC_Os01g11830
chr1	26708698	26709340		LOC_Os01g11880
chr1	26709498	26709847		LOC_Os01g12010
chr1	26726405	26727142		LOC_Os01g12000
chr1	26847085	26847348		LOC_Os01g12160
chr1	27124626	27125397		LOC_Os01g12390
chr1	27124636	27125379		LOC_Os01g12381
chr1	27311829	27312268		LOC_Os01g12570
chr1	27509053	27509496		LOC_Os01g12560
chr1	2766336	2766988		LOC_Os01g12790
chr1	27742561	27743004		LOC_Os01g14820
chr1	27928259	27928484		LOC_Os01g14830
chr1	2815183	2816518		LOC_Os01g14870
chr1	28353521	28353973		LOC_Os01g14880
chr1	28444729	28445073		LOC_Os01g14940
chr1	28446784	28447135		LOC_Os01g14950
chr1	28825584	28826245		LOC_Os01g16070
chr1	28971111	28971789		LOC_Os01g16240
chr1	2920609	2921363		LOC_Os01g16300
chr1	292794	293372		LOC_Os01g16310
chr1	29392305	29392632		LOC_Os01g16860
chr1	29760930	29761318		LOC_Os01g17060
chr1	2984248	2985991		LOC_Os01g17279
chr1	2984839	2985827		LOC_Os01g17402
chr1	30194856	30195350		LOC_Os01g17410
chr1	30215207	30215718		LOC_Os01g17970
chr1	30276453	30277586		LOC_Os01g17980
chr1	30276551	30277530		LOC_Os01g18840
chr1	3031497	3032171		LOC_Os01g18850
chr1	30380631	30381347		LOC_Os01g18860
chr1	30857477	30858223		LOC_Os01g20000
chr1	31048850	31049338		LOC_Os01g19990
chr1	31097417	31097865		LOC_Os01g20950
chr1	31122409	31122832		LOC_Os01g21610
chr1	31225304	31226385		LOC_Os01g21660
chr1	3129262	3129566		LOC_Os01g22010
chr1	31764173	31765396		LOC_Os01g23000
chr1	31987686	31989078		LOC_Os01g24100
chr1	32258588	32260161		LOC_Os01g24110
chr1	3239239	3239641		LOC_Os01g24120
chr1	32622280	32622592		LOC_Os01g24880
chr1	32723628	32724405		LOC_Os01g26000
chr1	33072990	33073505		LOC_Os01g28230
chr1	3324230	3324594		LOC_Os01g28600
chr1	33477375	33477538		LOC_Os01g28610
chr1	33869195	33869734		LOC_Os01g31629
chr1	33869218	33869478		LOC_Os01g32150
chr1	33882044	33882348		LOC_Os01g32160
chr1	34129586	34130157		LOC_Os01g32480
chr1	3437138	3437509		LOC_Os01g33030
chr1	3445446	3446366		LOC_Os01g34940
chr1	3445725	3446265		LOC_Os01g35270
chr1	34605680	34606043		LOC_Os01g40650
chr1	3495843	3496437		LOC_Os01g40660
chr1	35304554	35305779		LOC_Os01g40670
chr1	35590870	35591238		LOC_Os01g40720
chr1	36177940	36179624		LOC_Os01g41020
chr1	36188575	36189181		LOC_Os01g41110
chr1	36214795	36215123		LOC_Os01g41100
chr1	36423635	36423907		LOC_Os01g42120
chr1	36838653	36839201		LOC_Os01g42130
chr1	3687523	3688496		LOC_Os01g42140
chr1	37148270	37149118		LOC_Os01g42190
chr1	37530045	37530278		LOC_Os01g42200
chr1	37661727	37663042		LOC_Os01g42340
chr1	37795723	37796557		LOC_Os01g42400
chr1	37866438	37866936		LOC_Os01g43270
chr1	37949377	37950529		LOC_Os01g43260
chr1	37991358	37991923		LOC_Os01g43250
chr1	38013607	38014286		LOC_Os01g43320
chr1	38099073	38099602		LOC_Os01g43460
chr1	38133620	38134883		LOC_Os01g43700
chr1	38133784	38134766		LOC_Os01g43690
chr1	38151379	38152121		LOC_Os01g45510
chr1	38292482	38292855		LOC_Os01g45570
chr1	38305762	38306651		LOC_Os01g45830
chr1	3837103	3837463		LOC_Os01g45820
chr1	3915768	3916257		LOC_Os01g45920
chr1	39262843	39263261		LOC_Os01g45914
chr1	39408071	39408901		LOC_Os01g46210
chr1	39433543	39434763		LOC_Os01g46370
chr1	39586354	39586934		LOC_Os01g46710
chr1	39634730	39635340		LOC_Os01g46820
chr1	39975433	39976019		LOC_Os01g46850
chr1	40175643	40176096		LOC_Os01g46860
chr1	4018622	4018959		LOC_Os01g47460
chr1	40203146	40203742		LOC_Os01g47740
chr1	40446079	40446343		LOC_Os01g47745
chr1	40771427	40772055		LOC_Os01g48060
chr1	40892105	40892702		LOC_Os01g48400
chr1	40913970	40914201		LOC_Os01g48410
chr1	41021464	41022079		LOC_Os01g48710
chr1	41021603	41021880		LOC_Os01g48700
chr1	41116369	41117155		LOC_Os01g49320
chr1	41116397	41117192		LOC_Os01g49460
chr1	41216398	41216892		LOC_Os01g49470
chr1	41305689	41306219		LOC_Os01g50160
chr1	41305795	41306181		LOC_Os01g50450
chr1	41382754	41382974		LOC_Os01g51754
chr1	41388909	41390104		LOC_Os01g52550
chr1	41720765	41721161		LOC_Os01g52560
chr1	42160337	42160813		LOC_Os01g52680
chr1	42268819	42269412		LOC_Os01g52670
chr1	42390561	42391195		LOC_Os01g52810
chr1	42390582	42391174		LOC_Os01g52800
chr1	42598585	42599048		LOC_Os01g53700
chr1	4263628	4263973		LOC_Os01g53980
chr1	42642748	42644374		LOC_Os01g54060
chr1	42674	42918		LOC_Os01g54070
chr1	42698447	42698971		LOC_Os01g54080
chr1	42706556	42707017		LOC_Os01g54119
chr1	42706608	42707001		LOC_Os01g54270
chr1	42947870	42948199		LOC_Os01g55200
chr1	43077314	43077765		LOC_Os01g55210
chr1	43104903	43105464		LOC_Os01g55220
chr1	43116427	43116972		LOC_Os01g55520
chr1	4415275	4416150		LOC_Os01g56030
chr1	4415341	4416017		LOC_Os01g56580
chr1	4579563	4579922		LOC_Os01g56590
chr1	4713425	4713842		LOC_Os01g56700
chr1	4713436	4713882		LOC_Os01g56710
chr1	4826561	4827287		LOC_Os01g56720
chr1	4872276	4872636		LOC_Os01g57240
chr1	4918002	4919281		LOC_Os01g57900
chr1	5342321	5342585		LOC_Os01g57890
chr1	5430676	5431623		LOC_Os01g58580
chr1	5655049	5655425		LOC_Os01g58600
chr1	6031430	6032782		LOC_Os01g59050
chr1	6095397	6096943		LOC_Os01g59840
chr1	6096593	6096989		LOC_Os01g61010
chr1	6199465	6199820		LOC_Os01g61520
chr1	6340800	6341169		LOC_Os01g61530
chr1	6395969	6397269		LOC_Os01g62490
chr1	6433323	6433590		LOC_Os01g62510
chr1	6535169	6535656		LOC_Os01g62500
chr1	65489	66302		LOC_Os01g62550
chr1	6629302	6629995		LOC_Os01g62540
chr1	6766628	6767250		LOC_Os01g62530
chr1	6911621	6911962		LOC_Os01g62890
chr1	7082008	7082948		LOC_Os01g63540
chr1	7412327	7412756		LOC_Os01g63980
chr1	777789	777988		LOC_Os01g64690
chr1	8290473	8290845		LOC_Os01g64880
chr1	8340314	8341102		LOC_Os01g64870
chr1	8379788	8380715		LOC_Os01g64890
chr1	8380112	8380588		LOC_Os01g65110
chr1	9055024	9055669		LOC_Os01g65260
chr1	9055376	9055665		LOC_Os01g65380
chr1	9198353	9198989		LOC_Os01g65450
chr1	9243509	9243844		LOC_Os01g65480
chr1	9251241	9252007		LOC_Os01g65490
chr1	9554418	9554705		LOC_Os01g65630
chr1	9627696	9628069		LOC_Os01g65620
chr1	9795359	9795942		LOC_Os01g65670
chr1	9940833	9941270		LOC_Os01g65700
chr10	10587535	10588021		LOC_Os01g65710
chr10	11173120	11173580		LOC_Os01g65950
chr10	11328249	11328528		LOC_Os01g65970
chr10	11538382	11538732		LOC_Os01g65986
chr10	11955568	11955853		LOC_Os01g66000
chr10	12086870	12087162		LOC_Os01g65992
chr10	12225796	12226307		LOC_Os01g67540
chr10	13056445	13056854		LOC_Os01g67550
chr10	13404755	13405043		LOC_Os01g67810
chr10	13479070	13479266		LOC_Os01g67800
chr10	13630973	13631275		LOC_Os01g67850
chr10	1405682	1406286		LOC_Os01g67860
chr10	14254574	14254845		LOC_Os01g68104
chr10	14454878	14455235		LOC_Os01g68179
chr10	14468996	14469439		LOC_Os01g68160
chr10	15088014	15088372		LOC_Os01g68810
chr10	15110872	15111148		LOC_Os01g69120
chr10	15218611	15219011		LOC_Os01g69160
chr10	15239705	15239963		LOC_Os01g69174
chr10	15332675	15333190		LOC_Os01g69940
chr10	15423877	15424329		LOC_Os01g70370
chr10	15496965	15497314		LOC_Os01g70630
chr10	15692376	15693220		LOC_Os01g70670
chr10	15692457	15692887		LOC_Os01g70880
chr10	15764986	15765274		LOC_Os01g71050
chr10	15810049	15811028		LOC_Os01g71040
chr10	15810179	15810902		LOC_Os01g71230
chr10	15922424	15922776		LOC_Os01g71320
chr10	16140120	16140686		LOC_Os01g71420
chr10	16284035	16284711		LOC_Os01g71430
chr10	1702340	1702763		LOC_Os01g71440
chr10	17351738	17352590		LOC_Os01g71980
chr10	17547889	17548392		LOC_Os01g72000
chr10	17875518	17875897		LOC_Os01g71990
chr10	17875605	17875855		LOC_Os01g72670
chr10	17965891	17967271		LOC_Os01g72660
chr10	17965935	17967058		LOC_Os01g72880
chr10	18099644	18099929		LOC_Os01g72870
chr10	18145937	18146384		LOC_Os01g73060
chr10	18174010	18174326		LOC_Os01g73070
chr10	18390503	18391036		LOC_Os01g73514
chr10	18769702	18770043		LOC_Os01g73530
chr10	18869205	18869443		LOC_Os01g73604
chr10	18902989	18903581		LOC_Os01g73620
chr10	18916976	18917351		LOC_Os01g73700
chr10	19367987	19368376		LOC_Os01g73690
chr10	19439257	19439667		LOC_Os01g73720
chr10	19609611	19610247		LOC_Os01g73710
chr10	19631578	19631957		LOC_Os01g74140
chr10	19826687	19827706		LOC_Os01g74146
chr10	19831898	19832182		LOC_Os01g74360
chr10	19864513	19864787		LOC_Os01g74370
chr10	19992189	19992390		LOC_Os01g74350
chr10	20134416	20134697		LOC_Os01g74430
chr10	2039566	2039915		LOC_Os01g74450
chr10	20398910	20399364		LOC_Os10g02380
chr10	20556927	20557459		LOC_Os10g03330
chr10	20600869	20601254		LOC_Os10g03320
chr10	20645660	20646737		LOC_Os10g03760
chr10	20812704	20813101		LOC_Os10g03770
chr10	20961090	20962361		LOC_Os10g04316
chr10	20961269	20961652		LOC_Os10g05050
chr10	21224188	21224931		LOC_Os10g05990
chr10	21231725	21232561		LOC_Os10g06000
chr10	21293679	21294230		LOC_Os10g06640
chr10	21320526	21321036		LOC_Os10g08790
chr10	21782097	21782321		LOC_Os10g08800
chr10	21819666	21820000		LOC_Os10g11750
chr10	22226768	22227036		LOC_Os10g11770
chr10	22269322	22270426		LOC_Os10g13850
chr10	22425640	22425980		LOC_Os10g20890
chr10	22549827	22550274		LOC_Os10g20900
chr10	23107951	23108542		LOC_Os10g21770
chr10	2472306	2472577		LOC_Os10g21780
chr10	3021188	3021515		LOC_Os10g21950
chr10	3031551	3031771		LOC_Os10g22310
chr10	3445952	3446297		LOC_Os10g23150
chr10	4763129	4763381		LOC_Os10g23160
chr10	6511549	6512389		LOC_Os10g23830
chr10	7532057	7532255		LOC_Os10g23840
chr10	7598119	7598345		LOC_Os10g25870
chr10	866290	867242		LOC_Os10g26030
chr11	10221994	10222228		LOC_Os10g27050
chr11	12146027	12146629		LOC_Os10g27430
chr11	136565	137018		LOC_Os10g27440
chr11	1405392	1405685		LOC_Os10g28950
chr11	14321986	14322294		LOC_Os10g28990
chr11	1632760	1633050		LOC_Os10g29240
chr11	17181419	17181728		LOC_Os10g29230
chr11	17734418	17734899		LOC_Os10g29290
chr11	17794423	17794739		LOC_Os10g29495
chr11	17805381	17805688		LOC_Os10g29514
chr11	1813175	1813483		LOC_Os10g29650
chr11	18515764	18516553		LOC_Os10g29660
chr11	18653891	18654358		LOC_Os10g29810
chr11	18654001	18654265		LOC_Os10g30190
chr11	1900004	1900221		LOC_Os10g30420
chr11	19205075	19205344		LOC_Os10g30410
chr11	19442293	19442835		LOC_Os10g30590
chr11	19453590	19453914		LOC_Os10g30600
chr11	19696168	19696423		LOC_Os10g30944
chr11	19734139	19734455		LOC_Os10g33104
chr11	20426026	20426342		LOC_Os10g33350
chr11	20702643	20703014		LOC_Os10g33360
chr11	21492078	21492527		LOC_Os10g33774
chr11	22053964	22054188		LOC_Os10g33850
chr11	2209279	2209592		LOC_Os10g33840
chr11	22215993	22216239		LOC_Os10g33855
chr11	22216003	22216300		LOC_Os10g34010
chr11	22910565	22911737		LOC_Os10g34020
chr11	23066666	23067092		LOC_Os10g34040
chr11	23183481	23183819		LOC_Os10g34050
chr11	2488044	2488646		LOC_Os10g34470
chr11	25695119	25696025		LOC_Os10g34480
chr11	27412167	27412611		LOC_Os10g35160
chr11	28438163	28438537		LOC_Os10g35290
chr11	28730499	28731016		LOC_Os10g35294
chr11	28888788	28889601		LOC_Os10g35370
chr11	4089973	4090494		LOC_Os10g35380
chr11	4939923	4940347		LOC_Os10g35390
chr11	4965458	4965964		LOC_Os10g36229
chr11	5064083	5064418		LOC_Os10g36370
chr11	5237757	5238006		LOC_Os10g36650
chr11	5712906	5713495		LOC_Os10g36703
chr11	5715341	5715728		LOC_Os10g37020
chr11	6041263	6041831		LOC_Os10g37010
chr11	6279193	6279551		LOC_Os10g37034
chr11	641479	642019		LOC_Os10g37120
chr11	686240	686584		LOC_Os10g37620
chr11	687226	687587		LOC_Os10g37630
chr11	7036270	7036653		LOC_Os10g38090
chr11	7064130	7064444		LOC_Os10g38489
chr11	709851	710110		LOC_Os10g38630
chr11	7434909	7435552		LOC_Os10g38780
chr11	7568154	7568714		LOC_Os10g38770
chr11	7764358	7764636		LOC_Os10g38790
chr11	7788746	7790348		LOC_Os10g39044
chr11	779592	779914		LOC_Os10g39270
chr11	8091774	8092106		LOC_Os10g39700
chr11	833419	833750		LOC_Os10g39710
chr11	8957045	8957393		LOC_Os10g39730
chr11	9264316	9264641		LOC_Os10g39740
chr11	9727325	9728023		LOC_Os10g39780
chr11	9772102	9772595		LOC_Os10g39830
chr12	12274975	12275410		LOC_Os10g39850
chr12	1264676	1264929		LOC_Os10g39840
chr12	13660327	13660692		LOC_Os10g41360
chr12	15006736	15007113		LOC_Os10g41350
chr12	15007749	15008009		LOC_Os10g41430
chr12	15793004	15793266		LOC_Os10g41640
chr12	1712474	1713050		LOC_Os10g41650
chr12	1712544	1712923		LOC_Os10g41910
chr12	1721694	1722016		LOC_Os10g41900
chr12	17607729	17608418		LOC_Os10g42850
chr12	18071349	18071671		LOC_Os11g01230
chr12	19184345	19184644		LOC_Os11g01240
chr12	19697476	19697746		LOC_Os11g02250
chr12	20888475	20888749		LOC_Os11g02260
chr12	22082265	22082601		LOC_Os11g02350
chr12	2219022	2219394		LOC_Os11g02360
chr12	22580823	22581245		LOC_Os11g02510
chr12	22591602	22591974		LOC_Os11g02620
chr12	22606470	22607183		LOC_Os11g03620
chr12	23859254	23859459		LOC_Os11g03610
chr12	24088440	24089069		LOC_Os11g04030
chr12	24590631	24590871		LOC_Os11g04040
chr12	24888606	24889277		LOC_Os11g04370
chr12	25142835	25143255		LOC_Os11g04360
chr12	25283063	25283666		LOC_Os11g04520
chr12	25415822	25416228		LOC_Os11g04530
chr12	25657401	25657791		LOC_Os11g05050
chr12	25805633	25806248		LOC_Os11g05510
chr12	25960816	25961899		LOC_Os11g05520
chr12	26211373	26211825		LOC_Os11g07912
chr12	26663172	26663720		LOC_Os11g07916
chr12	27041753	27042036		LOC_Os11g09210
chr12	27122696	27125313		LOC_Os11g09220
chr12	27124377	27125304		LOC_Os11g09260
chr12	27413937	27414235		LOC_Os11g09450
chr12	27422567	27423036		LOC_Os11g09418
chr12	2762856	2763174		LOC_Os11g10480
chr12	3549210	3549704		LOC_Os11g10470
chr12	3549245	3549495		LOC_Os11g10940
chr12	3557516	3558269		LOC_Os11g11320
chr12	3813617	3813915		LOC_Os11g12570
chr12	4045982	4046402		LOC_Os11g13560
chr12	4604881	4605176		LOC_Os11g13750
chr12	4893107	4894761		LOC_Os11g13740
chr12	4893117	4894531		LOC_Os11g13990
chr12	6011781	6011969		LOC_Os11g14030
chr12	8306372	8306684		LOC_Os11g14020
chr12	9359651	9360358		LOC_Os11g14040
chr12	986474	987203		LOC_Os11g14410
chr12	986541	987075		LOC_Os11g16720
chr2	10106275	10106638		LOC_Os11g17450
chr2	10388156	10388525		LOC_Os11g17440
chr2	10618864	10619113		LOC_Os11g17530
chr2	10618865	10619147		LOC_Os11g17540
chr2	11101064	11101542		LOC_Os11g18160
chr2	11133442	11133694		LOC_Os11g29630
chr2	119757	120332		LOC_Os11g29620
chr2	120501	121634		LOC_Os11g30510
chr2	1258278	1258631		LOC_Os11g30520
chr2	13005595	13005886		LOC_Os11g30560
chr2	1343561	1344192		LOC_Os11g30570
chr2	1398486	1398835		LOC_Os11g31660
chr2	15900499	15900850		LOC_Os11g31780
chr2	17254234	17254491		LOC_Os11g31790
chr2	17347874	17348276		LOC_Os11g32910
chr2	18211494	18211727		LOC_Os11g32920
chr2	18239471	18240150		LOC_Os11g32940
chr2	18286354	18286709		LOC_Os11g33300
chr2	185696	185945		LOC_Os11g34860
chr2	1873289	1874346		LOC_Os11g34850
chr2	19231719	19232002		LOC_Os11g35300
chr2	20158425	20158621		LOC_Os11g35310
chr2	20609179	20609713		LOC_Os11g36440
chr2	21073222	21073567		LOC_Os11g36450
chr2	21393306	21393896		LOC_Os11g37360
chr2	21691345	21692011		LOC_Os11g37370
chr2	21857888	21858628		LOC_Os11g37640
chr2	22054505	22054948		LOC_Os11g38640
chr2	22350864	22351970		LOC_Os11g38800
chr2	22578479	22578958		LOC_Os11g38959
chr2	22653796	22654204		LOC_Os11g42660
chr2	22965802	22966142		LOC_Os11g45295
chr2	23225192	23225656		LOC_Os11g47290
chr2	23524249	23524732		LOC_Os11g47520
chr2	2360789	2361052		LOC_Os11g47510
chr2	23699988	23701136		LOC_Os11g47890
chr2	24195237	24195607		LOC_Os11g47900
chr2	24529922	24530462		LOC_Os12g02790
chr2	24559880	24560351		LOC_Os12g02800
chr2	24596211	24596668		LOC_Os12g03270
chr2	24597090	24597708		LOC_Os12g04060
chr2	24985579	24987370		LOC_Os12g04070
chr2	24994355	24995430		LOC_Os12g04080
chr2	25007837	25008473		LOC_Os12g04110
chr2	25409310	25409575		LOC_Os12g05050
chr2	25639307	25639592		LOC_Os12g05990
chr2	25724999	25725953		LOC_Os12g07220
chr2	25977744	25978179		LOC_Os12g07230
chr2	26315110	26315574		LOC_Os12g07970
chr2	26441663	26442026		LOC_Os12g09310
chr2	26441688	26441964		LOC_Os12g09320
chr2	26622714	26623726		LOC_Os12g09330
chr2	26623114	26623653		LOC_Os12g11170
chr2	26712044	26712400		LOC_Os12g14550
chr2	26782370	26783007		LOC_Os12g16350
chr2	26978384	26979031		LOC_Os12g21810
chr2	27063386	27064935		LOC_Os12g21798
chr2	27082926	27083493		LOC_Os12g24020
chr2	27082941	27083377		LOC_Os12g24030
chr2	27215400	27215898		LOC_Os12g24040
chr2	27478745	27478981		LOC_Os12g25860
chr2	27503075	27503508		LOC_Os12g26970
chr2	27552059	27553462		LOC_Os12g29540
chr2	27644560	27644909		LOC_Os12g30130
chr2	27967718	27968914		LOC_Os12g31860
chr2	28122774	28123535		LOC_Os12g32640
chr2	28212306	28212626		LOC_Os12g34524
chr2	28233568	28234284		LOC_Os12g34510
chr2	28233608	28234172		LOC_Os12g36830
chr2	2842566	2843078		LOC_Os12g36850
chr2	28485637	28486849		LOC_Os12g36890
chr2	28485662	28486419		LOC_Os12g38820
chr2	28485692	28486844		LOC_Os12g38830
chr2	28485742	28486459		LOC_Os12g39160
chr2	28487678	28488427		LOC_Os12g39800
chr2	28567100	28567446		LOC_Os12g40630
chr2	28751076	28752720		LOC_Os12g40840
chr2	28753838	28754564		LOC_Os12g41060
chr2	28773154	28773562		LOC_Os12g41410
chr2	28952003	28952617		LOC_Os12g41690
chr2	29063669	29064593		LOC_Os12g41680
chr2	29069373	29070006		LOC_Os12g41890
chr2	29277996	29278459		LOC_Os12g42250
chr2	29519771	29520190		LOC_Os12g42884
chr2	29519782	29520152		LOC_Os12g42900
chr2	29736401	29737409		LOC_Os12g43570
chr2	30120557	30121107		LOC_Os12g43660
chr2	30418918	30419749		LOC_Os12g44190
chr2	30650549	30650923		LOC_Os12g44200
chr2	30675098	30675413		LOC_Os12g44210
chr2	30832705	30833201		LOC_Os02g01210
chr2	30832732	30833242		LOC_Os02g01350
chr2	30832768	30833150		LOC_Os02g01340
chr2	30922291	30923007		LOC_Os02g01760
chr2	31140958	31141596		LOC_Os02g01770
chr2	31231766	31232873		LOC_Os02g01765
chr2	31233364	31234737		LOC_Os02g02040
chr2	31233390	31234290		LOC_Os02g02020
chr2	31461258	31462996		LOC_Os02g02030
chr2	31968498	31969188		LOC_Os02g02170
chr2	32007341	32008144		LOC_Os02g02290
chr2	32173767	32174148		LOC_Os02g02460
chr2	32202764	32203009		LOC_Os02g02470
chr2	32489011	32489492		LOC_Os02g02580
chr2	32513836	32517048		LOC_Os02g02570
chr2	32526747	32527386		LOC_Os02g03160
chr2	32595480	32595841		LOC_Os02g03170
chr2	32621664	32621992		LOC_Os02g03180
chr2	32621694	32621976		LOC_Os02g03320
chr2	32666191	32666752		LOC_Os02g03330
chr2	32697223	32697618		LOC_Os02g03420
chr2	32961824	32962866		LOC_Os02g03440
chr2	32993172	32993549		LOC_Os02g03430
chr2	33059541	33060106		LOC_Os02g04250
chr2	33324901	33325227		LOC_Os02g05770
chr2	33326906	33327279		LOC_Os02g05780
chr2	33425604	33426558		LOC_Os02g07070
chr2	33490084	33491149		LOC_Os02g07060
chr2	33502611	33505991		LOC_Os02g07140
chr2	33634999	33635401		LOC_Os02g07150
chr2	33720058	33721058		LOC_Os02g07440
chr2	34758211	34758605		LOC_Os02g07900
chr2	35193053	35193350		LOC_Os02g07910
chr2	35227666	35228727		LOC_Os02g08220
chr2	3621781	3622624		LOC_Os02g08210
chr2	3621855	3622591		LOC_Os02g08350
chr2	3672932	3673521		LOC_Os02g08420
chr2	3842361	3842736		LOC_Os02g09060
chr2	4140095	4140581		LOC_Os02g10660
chr2	425722	426114		LOC_Os02g10670
chr2	4350749	4351561		LOC_Os02g11890
chr2	4437208	4438174		LOC_Os02g12120
chr2	4497226	4497857		LOC_Os02g12320
chr2	4634015	4634611		LOC_Os02g12310
chr2	5612816	5614416		LOC_Os02g12370
chr2	5619320	5619775		LOC_Os02g12380
chr2	566169	567185		LOC_Os02g13290
chr2	6158426	6158783		LOC_Os02g13820
chr2	6307336	6307833		LOC_Os02g13930
chr2	6404969	6405244		LOC_Os02g15660
chr2	6447218	6447644		LOC_Os02g16730
chr2	653861	654219		LOC_Os02g16740
chr2	7078665	7079809		LOC_Os02g17550
chr2	7477374	7477637		LOC_Os02g17560
chr2	757737	758773		LOC_Os02g17940
chr2	7586312	7586600		LOC_Os02g18300
chr2	867379	869063		LOC_Os02g19000
chr2	8808485	8808847		LOC_Os02g21870
chr2	932650	933257		LOC_Os02g21880
chr2	9554397	9554979		LOC_Os02g27040
chr3	10170331	10170908		LOC_Os02g27050
chr3	10299210	10299709		LOC_Os02g29130
chr3	10483993	10484577		LOC_Os02g30600
chr3	10542032	10542512		LOC_Os02g30590
chr3	10620100	10620764		LOC_Os02g30630
chr3	10750235	10750780		LOC_Os02g30640
chr3	10752523	10753147		LOC_Os02g30690
chr3	10766607	10767243		LOC_Os02g32504
chr3	10772597	10774300		LOC_Os02g33790
chr3	10876858	10877224		LOC_Os02g35110
chr3	10898435	10899013		LOC_Os02g36070
chr3	10938258	10938534		LOC_Os02g36220
chr3	11160092	11160460		LOC_Os02g36505
chr3	11420916	11421271		LOC_Os02g36510
chr3	11428747	11429508		LOC_Os02g37010
chr3	11443500	11443957		LOC_Os02g37380
chr3	11730895	11731571		LOC_Os02g37540
chr3	11782771	11783715		LOC_Os02g37550
chr3	11817007	11818033		LOC_Os02g38010
chr3	12068529	12069545		LOC_Os02g39220
chr3	12713628	12714280		LOC_Os02g39230
chr3	132258	132865		LOC_Os02g40000
chr3	132366	132828		LOC_Os02g40460
chr3	13833663	13834511		LOC_Os02g40454
chr3	13983423	13983738		LOC_Os02g40490
chr3	1399021	1399961		LOC_Os02g40560
chr3	14069259	14069697		LOC_Os02g40550
chr3	14087491	14087922		LOC_Os02g41650
chr3	14097137	14097429		LOC_Os02g41670
chr3	14151487	14151789		LOC_Os02g41680
chr3	14213619	14213926		LOC_Os02g42250
chr3	14345039	14345380		LOC_Os02g42230
chr3	14895868	14896091		LOC_Os02g42620
chr3	15041480	15042938		LOC_Os02g42610
chr3	16302384	16303371		LOC_Os02g42780
chr3	16307192	16307884		LOC_Os02g42790
chr3	16307452	16307780		LOC_Os02g43130
chr3	16924683	16925587		LOC_Os02g43600
chr3	16927771	16927988		LOC_Os02g43594
chr3	17341417	17341956		LOC_Os02g43810
chr3	1738553	1740350		LOC_Os02g44100
chr3	17726209	17726682		LOC_Os02g44102
chr3	1788952	1789943		LOC_Os02g44136
chr3	17945450	17945703		LOC_Os02g44260
chr3	18059121	18059346		LOC_Os02g44270
chr3	18062319	18062588		LOC_Os02g44530
chr3	18110024	18110302		LOC_Os02g44654
chr3	18280382	18280656		LOC_Os02g44642
chr3	21015234	21015550		LOC_Os02g44700
chr3	21615901	21616347		LOC_Os02g44704
chr3	21726132	21727043		LOC_Os02g44690
chr3	219617	220777		LOC_Os02g44920
chr3	22161942	22162149		LOC_Os02g45240
chr3	22400131	22400491		LOC_Os02g45230
chr3	22602942	22603960		LOC_Os02g45270
chr3	2297777	2298093		LOC_Os02g45320
chr3	23430433	23430702		LOC_Os02g45330
chr3	24514208	24515208		LOC_Os02g45440
chr3	24633476	24633985		LOC_Os02g45880
chr3	25097264	25097798		LOC_Os02g45900
chr3	25097325	25097664		LOC_Os02g45890
chr3	25326616	25329285		LOC_Os02g46150
chr3	25326697	25329025		LOC_Os02g46140
chr3	25383912	25384463		LOC_Os02g46260
chr3	25862270	25862867		LOC_Os02g46310
chr3	2641742	2642098		LOC_Os02g46320
chr3	26523062	26523348		LOC_Os02g46680
chr3	26769	26930		LOC_Os02g46670
chr3	26830396	26830868		LOC_Os02g46790
chr3	2702946	2703572		LOC_Os02g47090
chr3	27081453	27082150		LOC_Os02g47080
chr3	27192921	27193237		LOC_Os02g47100
chr3	27334166	27334894		LOC_Os02g47110
chr3	27334192	27334892		LOC_Os02g47130
chr3	27364005	27364482		LOC_Os02g47140
chr3	27370221	27370612		LOC_Os02g47420
chr3	27374227	27374626		LOC_Os02g47560
chr3	27387489	27387959		LOC_Os02g47570
chr3	27444748	27445681		LOC_Os02g47860
chr3	28067179	28067501		LOC_Os02g48210
chr3	28373129	28373735		LOC_Os02g48200
chr3	28373213	28373836		LOC_Os02g48570
chr3	2841905	2842429		LOC_Os02g49290
chr3	28576673	28577153		LOC_Os02g49760
chr3	28820112	28821263		LOC_Os02g50174
chr3	28884342	28884668		LOC_Os02g50230
chr3	28916643	28917882		LOC_Os02g50240
chr3	29521490	29522310		LOC_Os02g50630
chr3	29527267	29528948		LOC_Os02g50620
chr3	29584216	29584642		LOC_Os02g50930
chr3	2993110	2993410		LOC_Os02g51070
chr3	30406920	30407488		LOC_Os02g51060
chr3	30677461	30678346		LOC_Os02g51370
chr3	30747271	30747817		LOC_Os02g52210
chr3	30889120	30889558		LOC_Os02g52280
chr3	31297232	31297734		LOC_Os02g52580
chr3	31422281	31422702		LOC_Os02g52670
chr3	31487948	31491501		LOC_Os02g52660
chr3	31662743	31663184		LOC_Os02g52650
chr3	31718523	31719375		LOC_Os02g53100
chr3	31776285	31776654		LOC_Os02g53090
chr3	31785907	31787946		LOC_Os02g53130
chr3	31977574	31978087		LOC_Os02g53140
chr3	32078467	32079349		LOC_Os02g53250
chr3	3212776	3213238		LOC_Os02g53260
chr3	32280818	32281176		LOC_Os02g53290
chr3	32389023	32389773		LOC_Os02g53360
chr3	32389127	32389655		LOC_Os02g53350
chr3	3246360	3246674		LOC_Os02g53370
chr3	32659872	32660851		LOC_Os02g53440
chr3	32660275	32660702		LOC_Os02g53430
chr3	32869523	32869827		LOC_Os02g53810
chr3	32902672	32903123		LOC_Os02g53820
chr3	33110857	33112616		LOC_Os02g53870
chr3	33418952	33419228		LOC_Os02g53880
chr3	33418971	33419205		LOC_Os02g53990
chr3	33568612	33569784		LOC_Os02g54370
chr3	33579549	33579856		LOC_Os02g54570
chr3	33615994	33616580		LOC_Os02g54560
chr3	33777462	33777912		LOC_Os02g54670
chr3	33798839	33799438		LOC_Os02g54680
chr3	33833229	33833674		LOC_Os02g54690
chr3	33932890	33933265		LOC_Os02g54720
chr3	33994379	33994950		LOC_Os02g54920
chr3	34029165	34029346		LOC_Os02g54910
chr3	34075516	34076024		LOC_Os02g55030
chr3	3473693	3474164		LOC_Os02g55050
chr3	34778856	34779215		LOC_Os02g55040
chr3	34857097	34857336		LOC_Os02g56690
chr3	34918861	34919277		LOC_Os02g57420
chr3	35113600	35114355		LOC_Os02g57500
chr3	35140293	35141083		LOC_Os02g57490
chr3	3515194	3515861		LOC_Os03g01020
chr3	35158147	35158502		LOC_Os03g01200
chr3	35409333	35409895		LOC_Os03g01320
chr3	35409393	35409706		LOC_Os03g02180
chr3	35410351	35410769		LOC_Os03g02170
chr3	35429451	35430758		LOC_Os03g03260
chr3	35625932	35626382		LOC_Os03g03860
chr3	35663437	35663999		LOC_Os03g03920
chr3	35846230	35846912		LOC_Os03g03910
chr3	36070042	36070969		LOC_Os03g04830
chr3	36163888	36164137		LOC_Os03g05370
chr3	3631205	3632023		LOC_Os03g05380
chr3	36360719	36361592		LOC_Os03g05690
chr3	36360923	36361561		LOC_Os03g05710
chr3	3749914	3750276		LOC_Os03g05700
chr3	3825647	3826121		LOC_Os03g05990
chr3	3893022	3893281		LOC_Os03g06420
chr3	3984402	3984757		LOC_Os03g06430
chr3	4044771	4045470		LOC_Os03g06860
chr3	4097925	4098315		LOC_Os03g06930
chr3	4279075	4280373		LOC_Os03g07110
chr3	4280728	4282096		LOC_Os03g07380
chr3	4321211	4321550		LOC_Os03g07660
chr3	4404849	4405524		LOC_Os03g07670
chr3	4653455	4654467		LOC_Os03g07820
chr3	4771845	4772826		LOC_Os03g07840
chr3	4859657	4860146		LOC_Os03g07830
chr3	4886978	4887345		LOC_Os03g08010
chr3	5061743	5062203		LOC_Os03g08370
chr3	5606893	5609827		LOC_Os03g08380
chr3	5672764	5673629		LOC_Os03g08420
chr3	5812867	5813391		LOC_Os03g08550
chr3	5977421	5977980		LOC_Os03g08560
chr3	6010558	6011240		LOC_Os03g08960
chr3	6170791	6171168		LOC_Os03g09150
chr3	6318997	6319497		LOC_Os03g09300
chr3	6390661	6391863		LOC_Os03g09820
chr3	6427014	6427611		LOC_Os03g10050
chr3	6666047	6667380		LOC_Os03g10910
chr3	6698252	6698816		LOC_Os03g10920
chr3	726259	727910		LOC_Os03g11020
chr3	7366821	7367350		LOC_Os03g11030
chr3	7697045	7697980		LOC_Os03g11290
chr3	7980653	7981803		LOC_Os03g11300
chr3	8038668	8039119		LOC_Os03g11530
chr3	8413110	8413525		LOC_Os03g11540
chr3	8494223	8494433		LOC_Os03g11590
chr3	8750445	8750744		LOC_Os03g11580
chr3	9371605	9372893		LOC_Os03g11790
chr3	9411778	9413657		LOC_Os03g12040
chr3	9480399	9481134		LOC_Os03g12180
chr3	9525161	9525703		LOC_Os03g12170
chr3	9657861	9658715		LOC_Os03g12160
chr3	9664780	9667364		LOC_Os03g12236
chr3	9855720	9856090		LOC_Os03g12238
chr3	9855785	9856085		LOC_Os03g12570
chr3	9863830	9864120		LOC_Os03g12610
chr3	9878736	9879212		LOC_Os03g13614
chr3	9905119	9905472		LOC_Os03g14190
chr3	9964434	9964827		LOC_Os03g14180
chr4	12639786	12640069		LOC_Os03g14669
chr4	13689133	13689495		LOC_Os03g14690
chr4	13794361	13794666		LOC_Os03g14790
chr4	14230746	14231000		LOC_Os03g15370
chr4	14738048	14738755		LOC_Os03g15380
chr4	15528868	15529216		LOC_Os03g15860
chr4	16201406	16202127		LOC_Os03g16870
chr4	16201458	16201984		LOC_Os03g16860
chr4	16493365	16494436		LOC_Os03g16920
chr4	16672028	16672440		LOC_Os03g17040
chr4	16685349	16685791		LOC_Os03g17050
chr4	16694358	16694717		LOC_Os03g17150
chr4	16857475	16857910		LOC_Os03g17350
chr4	16936852	16937309		LOC_Os03g17359
chr4	17108027	17108310		LOC_Os03g17370
chr4	1723153	1723485		LOC_Os03g17380
chr4	17302930	17303331		LOC_Os03g17710
chr4	17560971	17561241		LOC_Os03g17730
chr4	17573899	17574169		LOC_Os03g17760
chr4	18156134	18156809		LOC_Os03g17750
chr4	18520490	18520878		LOC_Os03g17800
chr4	18681327	18681499		LOC_Os03g17890
chr4	1875144	1875654		LOC_Os03g18160
chr4	18857347	18857505		LOC_Os03g18380
chr4	19096359	19096668		LOC_Os03g18729
chr4	19191274	19192018		LOC_Os03g18720
chr4	19191347	19192103		LOC_Os03g18810
chr4	19376177	19376940		LOC_Os03g18960
chr4	19642247	19642557		LOC_Os03g18970
chr4	20065326	20066940		LOC_Os03g19180
chr4	20162092	20162460		LOC_Os03g19170
chr4	20237193	20238260		LOC_Os03g19190
chr4	20237408	20238189		LOC_Os03g19200
chr4	20739914	20740217		LOC_Os03g19340
chr4	21492487	21492879		LOC_Os03g19350
chr4	21525692	21526251		LOC_Os03g19452
chr4	21713263	21713771		LOC_Os03g19830
chr4	21907855	21908409		LOC_Os03g19840
chr4	21907906	21908376		LOC_Os03g20200
chr4	22124052	22124282		LOC_Os03g20210
chr4	22220997	22221299		LOC_Os03g20230
chr4	22340848	22341740		LOC_Os03g20250
chr4	22348136	22348879		LOC_Os03g20730
chr4	23098846	23100129		LOC_Os03g20720
chr4	23826851	23827385		LOC_Os03g20800
chr4	24444447	24444818		LOC_Os03g20810
chr4	2483420	2484246		LOC_Os03g20880
chr4	24858183	24859594		LOC_Os03g20870
chr4	24932322	24932538		LOC_Os03g21160
chr4	25174192	25174774		LOC_Os03g22180
chr4	25174303	25174672		LOC_Os03g22170
chr4	25340938	25342390		LOC_Os03g24300
chr4	25458475	25459420		LOC_Os03g24520
chr4	25598210	25598677		LOC_Os03g24530
chr4	25883626	25884482		LOC_Os03g24690
chr4	26184641	26185308		LOC_Os03g24710
chr4	26730884	26731447		LOC_Os03g24720
chr4	27706934	27707777		LOC_Os03g24730
chr4	27837069	27837681		LOC_Os03g24830
chr4	28100852	28101296		LOC_Os03g24844
chr4	28486605	28486886		LOC_Os03g24940
chr4	28564738	28565262		LOC_Os03g25120
chr4	29025527	29025852		LOC_Os03g25990
chr4	2910746	2911115		LOC_Os03g26300
chr4	29565905	29566547		LOC_Os03g26310
chr4	29974251	29975077		LOC_Os03g28330
chr4	30102583	30102851		LOC_Os03g29690
chr4	30184629	30185282		LOC_Os03g30420
chr4	30230099	30230424		LOC_Os03g30410
chr4	30280808	30281460		LOC_Os03g31120
chr4	30299160	30299769		LOC_Os03g31134
chr4	30371941	30373962		LOC_Os03g31500
chr4	30495793	30496135		LOC_Os03g31634
chr4	30730343	30730746		LOC_Os03g31706
chr4	30842919	30843336		LOC_Os03g31940
chr4	31073889	31074704		LOC_Os03g31950
chr4	31223296	31223829		LOC_Os03g31944
chr4	32050351	32050688		LOC_Os03g37850
chr4	32358485	32358880		LOC_Os03g39110
chr4	33731319	33732329		LOC_Os03g39100
chr4	34005914	34006317		LOC_Os03g39090
chr4	34038526	34039033		LOC_Os03g39850
chr4	34038658	34039014		LOC_Os03g40290
chr4	34049632	34050073		LOC_Os03g40300
chr4	34440342	34441876		LOC_Os03g40650
chr4	34758241	34758616		LOC_Os03g43790
chr4	34974134	34974382		LOC_Os03g43900
chr4	35011325	35012057		LOC_Os03g44560
chr4	35011490	35011796		LOC_Os03g44890
chr4	3635101	3635655		LOC_Os03g45790
chr4	3636231	3636519		LOC_Os03g45779
chr4	4360590	4360970		LOC_Os03g46900
chr4	4374950	4375211		LOC_Os03g47470
chr4	4403790	4404242		LOC_Os03g47749
chr4	44361	44854		LOC_Os03g48060
chr4	4459268	4459628		LOC_Os03g48104
chr4	4770477	4771935		LOC_Os03g48110
chr4	4771177	4771835		LOC_Os03g48120
chr4	4914864	4915139		LOC_Os03g48140
chr4	5734201	5734471		LOC_Os03g48225
chr4	6097327	6097627		LOC_Os03g48220
chr4	6209630	6209896		LOC_Os03g49310
chr4	6353881	6354083		LOC_Os03g49820
chr4	6460666	6460945		LOC_Os03g50100
chr4	6463659	6463966		LOC_Os03g50480
chr4	7164125	7164477		LOC_Os03g50490
chr4	7911832	7912021		LOC_Os03g50580
chr4	7913857	7914327		LOC_Os03g50644
chr4	8068098	8068384		LOC_Os03g51590
chr4	8241670	8241910		LOC_Os03g51600
chr4	8481647	8481997		LOC_Os03g51670
chr5	10420579	10420935		LOC_Os03g51660
chr5	11068303	11068658		LOC_Os03g53020
chr5	11312506	11312881		LOC_Os03g53500
chr5	1159841	1160313		LOC_Os03g53490
chr5	12607184	12607462		LOC_Os03g53630
chr5	1495114	1495564		LOC_Os03g53860
chr5	15896053	15896611		LOC_Os03g53880
chr5	15896075	15896619		LOC_Os03g55034
chr5	16028939	16029403		LOC_Os03g55030
chr5	1708509	1709077		LOC_Os03g55040
chr5	17196722	17197068		LOC_Os03g55220
chr5	18070246	18070624		LOC_Os03g55350
chr5	19104554	19104910		LOC_Os03g55610
chr5	19264721	19264994		LOC_Os03g55704
chr5	19435297	19436047		LOC_Os03g55820
chr5	19738563	19739386		LOC_Os03g55810
chr5	19993349	19993692		LOC_Os03g55840
chr5	20073063	20073308		LOC_Os03g55830
chr5	2061904	2062166		LOC_Os03g56130
chr5	20791274	20792175		LOC_Os03g56270
chr5	20791535	20792074		LOC_Os03g56850
chr5	21268583	21269083		LOC_Os03g56840
chr5	21881779	21883177		LOC_Os03g57270
chr5	21881782	21882279		LOC_Os03g57260
chr5	22153783	22154010		LOC_Os03g57670
chr5	2224433	2224926		LOC_Os03g57680
chr5	22410414	22410823		LOC_Os03g57730
chr5	22413776	22414094		LOC_Os03g58160
chr5	22854066	22855190		LOC_Os03g58170
chr5	22937268	22938465		LOC_Os03g58670
chr5	22937281	22938611		LOC_Os03g58940
chr5	22993840	22994578		LOC_Os03g58960
chr5	23046265	23046903		LOC_Os03g58970
chr5	23239797	23240681		LOC_Os03g59050
chr5	23246259	23246576		LOC_Os03g59330
chr5	23246264	23246648		LOC_Os03g59380
chr5	23292277	23293051		LOC_Os03g59370
chr5	23529373	23530089		LOC_Os03g59440
chr5	23778106	23778591		LOC_Os03g59430
chr5	23778159	23778543		LOC_Os03g59590
chr5	23899723	23900242		LOC_Os03g59700
chr5	23927652	23927989		LOC_Os03g59690
chr5	2401241	2401757		LOC_Os03g59850
chr5	2401302	2401651		LOC_Os03g59860
chr5	24151115	24151619		LOC_Os03g59840
chr5	24151135	24151516		LOC_Os03g61240
chr5	24570372	24570652		LOC_Os03g61230
chr5	24607208	24607615		LOC_Os03g61430
chr5	24669795	24670369		LOC_Os03g61580
chr5	2467849	2468094		LOC_Os03g61940
chr5	2494894	2495255		LOC_Os03g61930
chr5	25274329	25275319		LOC_Os03g61950
chr5	25504517	25505069		LOC_Os03g62010
chr5	25564371	25564751		LOC_Os03g62000
chr5	25659333	25659721		LOC_Os03g62050
chr5	26345512	26346000		LOC_Os03g62060
chr5	26396929	26397970		LOC_Os03g62530
chr5	2644160	2644625		LOC_Os03g62539
chr5	2644250	2644606		LOC_Os03g62580
chr5	26468558	26469036		LOC_Os03g62600
chr5	26621291	26621704		LOC_Os03g62590
chr5	26621349	26621617		LOC_Os03g63010
chr5	26736392	26736708		LOC_Os03g63000
chr5	26945243	26945752		LOC_Os03g63074
chr5	27067809	27068145		LOC_Os03g63450
chr5	27093833	27094474		LOC_Os03g63990
chr5	27182788	27183371		LOC_Os03g64330
chr5	27702158	27703154		LOC_Os04g01060
chr5	27702216	27702972		LOC_Os04g03820
chr5	27844486	27844956		LOC_Os04g03830
chr5	27976430	27976761		LOC_Os04g04060
chr5	28107188	28107906		LOC_Os04g05050
chr5	28133409	28133818		LOC_Os04g05700
chr5	28356594	28356901		LOC_Os04g06900
chr5	28389201	28390290		LOC_Os04g08210
chr5	28545697	28546813		LOC_Os04g08200
chr5	28587952	28588945		LOC_Os04g08260
chr5	28625289	28627022		LOC_Os04g08250
chr5	28845720	28846214		LOC_Os04g08350
chr5	28951628	28952295		LOC_Os04g08764
chr5	29221370	29222153		LOC_Os04g08840
chr5	29221707	29222106		LOC_Os04g11200
chr5	29310680	29311476		LOC_Os04g11195
chr5	2944170	2944508		LOC_Os04g11370
chr5	29595479	29597592		LOC_Os04g11610
chr5	3073989	3074389		LOC_Os04g11600
chr5	3892021	3893987		LOC_Os04g11800
chr5	3892179	3893937		LOC_Os04g12980
chr5	4032030	4032508		LOC_Os04g14150
chr5	4326254	4327124		LOC_Os04g14160
chr5	5769577	5770175		LOC_Os04g14410
chr5	7136848	7137441		LOC_Os04g14690
chr5	7809001	7809389		LOC_Os04g14680
chr5	7962587	7962837		LOC_Os04g15590
chr5	802294	802581		LOC_Os04g22340
chr5	8541466	8541728		LOC_Os04g23930
chr5	87500	87959		LOC_Os04g23940
chr5	9444652	9445233		LOC_Os04g24130
chr6	10798287	10798718		LOC_Os04g25420
chr6	10813214	10813975		LOC_Os04g25430
chr6	1117022	1117475		LOC_Os04g26620
chr6	12114744	12115194		LOC_Os04g27410
chr6	1290673	1291113		LOC_Os04g27950
chr6	13422934	13423224		LOC_Os04g28210
chr6	13904456	13904747		LOC_Os04g28234
chr6	13957631	13957884		LOC_Os04g28250
chr6	14299524	14299837		LOC_Os04g28460
chr6	1445668	1446416		LOC_Os04g28860
chr6	1445758	1446148		LOC_Os04g28870
chr6	1447389	1448043		LOC_Os04g29190
chr6	1447428	1448060		LOC_Os04g29550
chr6	14650057	14650354		LOC_Os04g29560
chr6	15343275	15343555		LOC_Os04g31000
chr6	16111693	16112033		LOC_Os04g31210
chr6	16427692	16427956		LOC_Os04g31220
chr6	16916325	16916738		LOC_Os04g31530
chr6	1723470	1723872		LOC_Os04g32030
chr6	17610792	17611076		LOC_Os04g32320
chr6	19442484	19442678		LOC_Os04g32330
chr6	2021539	2022265		LOC_Os04g32610
chr6	2022279	2022887		LOC_Os04g33160
chr6	20699077	20699539		LOC_Os04g33150
chr6	21733459	21733766		LOC_Os04g33140
chr6	2308777	2309232		LOC_Os04g33320
chr6	23439480	23440324		LOC_Os04g33410
chr6	24076949	24077203		LOC_Os04g33460
chr6	24141897	24142286		LOC_Os04g33400
chr6	24211645	24212612		LOC_Os04g34240
chr6	24562048	24562446		LOC_Os04g34250
chr6	24564735	24565205		LOC_Os04g35340
chr6	24564841	24565184		LOC_Os04g35390
chr6	25995629	25995884		LOC_Os04g35630
chr6	26357528	26358028		LOC_Os04g35930
chr6	26470299	26470944		LOC_Os04g36800
chr6	26716527	26716954		LOC_Os04g37540
chr6	26766157	26766396		LOC_Os04g37530
chr6	27662761	27663196		LOC_Os04g37550
chr6	27706950	27707716		LOC_Os04g37560
chr6	28403566	28404337		LOC_Os04g38860
chr6	28508398	28508678		LOC_Os04g40030
chr6	28656023	28656998		LOC_Os04g41960
chr6	28656050	28656916		LOC_Os04g42110
chr6	28686473	28686775		LOC_Os04g42530
chr6	28686487	28686758		LOC_Os04g42540
chr6	28699776	28700005		LOC_Os04g42810
chr6	28784227	28784675		LOC_Os04g42800
chr6	28784338	28784662		LOC_Os04g42784
chr6	28867586	28868420		LOC_Os04g43020
chr6	28889370	28889983		LOC_Os04g43030
chr6	28925129	28925421		LOC_Os04g43270
chr6	28996239	28997454		LOC_Os04g43730
chr6	29020213	29020656		LOC_Os04g44224
chr6	29194175	29194438		LOC_Os04g44220
chr6	2941998	2942381		LOC_Os04g45240
chr6	29791078	29792351		LOC_Os04g46740
chr6	29791132	29791827		LOC_Os04g46940
chr6	30266166	30266543		LOC_Os04g46950
chr6	30266227	30266574		LOC_Os04g46960
chr6	30366151	30366714		LOC_Os04g47906
chr6	30380776	30381261		LOC_Os04g48010
chr6	30521769	30522496		LOC_Os04g48690
chr6	30521870	30522310		LOC_Os04g49570
chr6	3063211	3063460		LOC_Os04g50216
chr6	30890781	30891870		LOC_Os04g50208
chr6	31147212	31147628		LOC_Os04g50212
chr6	3245483	3246395		LOC_Os04g51000
chr6	3746507	3746769		LOC_Os04g51060
chr6	3960205	3960575		LOC_Os04g51130
chr6	4066910	4067421		LOC_Os04g51172
chr6	412390	412871		LOC_Os04g51166
chr6	4151543	4151882		LOC_Os04g51270
chr6	4318648	4318977		LOC_Os04g51260
chr6	4583828	4584359		LOC_Os04g51470
chr6	489866	490513		LOC_Os04g51480
chr6	5418008	5418325		LOC_Os04g51960
chr6	5458790	5459526		LOC_Os04g52280
chr6	5633481	5634818		LOC_Os04g52290
chr6	5633540	5634214		LOC_Os04g52300
chr6	5778803	5779464		LOC_Os04g52510
chr6	5812223	5812994		LOC_Os04g53770
chr6	5899560	5900377		LOC_Os04g53790
chr6	6086682	6087189		LOC_Os04g53780
chr6	6518188	6519094		LOC_Os04g54380
chr6	6611592	6612055		LOC_Os04g54370
chr6	6737305	6737685		LOC_Os04g56570
chr6	7044019	7044965		LOC_Os04g56560
chr6	747377	747859		LOC_Os04g57050
chr6	7500147	7500323		LOC_Os04g57060
chr6	7607455	7607832		LOC_Os04g57140
chr6	7836189	7836489		LOC_Os04g57130
chr6	7941026	7941723		LOC_Os04g57830
chr6	7941083	7941586		LOC_Os04g57840
chr6	8098357	8098819		LOC_Os04g58790
chr6	8192657	8193042		LOC_Os04g58800
chr6	8302071	8302481		LOC_Os04g58860
chr6	9326194	9326733		LOC_Os05g01080
chr6	9467457	9467799		LOC_Os05g01070
chr7	10063190	10063493		LOC_Os05g02420
chr7	10552757	10553050		LOC_Os05g03040
chr7	10988838	10989823		LOC_Os05g03530
chr7	10989168	10989609		LOC_Os05g03830
chr7	11024533	11024927		LOC_Os05g03840
chr7	11340625	11340947		LOC_Os05g04470
chr7	11547902	11548137		LOC_Os05g04710
chr7	13601923	13602313		LOC_Os05g04720
chr7	15662423	15662670		LOC_Os05g04960
chr7	16902754	16903070		LOC_Os05g05070
chr7	17039512	17039774		LOC_Os05g05130
chr7	17261112	17261423		LOC_Os05g05354
chr7	17496615	17496872		LOC_Os05g05860
chr7	17740350	17740817		LOC_Os05g06140
chr7	18250948	18251180		LOC_Os05g07310
chr7	18355365	18355703		LOC_Os05g07320
chr7	18427779	18428108		LOC_Os05g07540
chr7	18672701	18673089		LOC_Os05g08000
chr7	19089312	19089970		LOC_Os05g12410
chr7	20474036	20474459		LOC_Os05g12400
chr7	20474089	20474426		LOC_Os05g12420
chr7	20638052	20638294		LOC_Os05g14010
chr7	21008569	21009425		LOC_Os05g14194
chr7	2135501	2135922		LOC_Os05g16640
chr7	21589955	21590194		LOC_Os05g18120
chr7	21668432	21668795		LOC_Os05g18130
chr7	2197462	2198152		LOC_Os05g19470
chr7	21990579	21990915		LOC_Os05g22270
chr7	22149746	22150134		LOC_Os05g22260
chr7	22242896	22243444		LOC_Os05g27350
chr7	22386303	22387063		LOC_Os05g27540
chr7	22841454	22842905		LOC_Os05g27560
chr7	23222911	23223359		LOC_Os05g27550
chr7	23251211	23252278		LOC_Os05g29730
chr7	23300061	23301674		LOC_Os05g29735
chr7	23300114	23300938		LOC_Os05g31090
chr7	23373575	23373964		LOC_Os05g32620
chr7	23398201	23400600		LOC_Os05g32890
chr7	23399104	23399571		LOC_Os05g33140
chr7	23493035	23494882		LOC_Os05g33570
chr7	23700761	23701196		LOC_Os05g33580
chr7	23851463	23852501		LOC_Os05g33890
chr7	23896246	23896841		LOC_Os05g35010
chr7	24507869	24508180		LOC_Os05g35000
chr7	24904637	24905022		LOC_Os05g35840
chr7	24942651	24942917		LOC_Os05g35850
chr7	24963197	24963693		LOC_Os05g37400
chr7	24967817	24968385		LOC_Os05g37820
chr7	25043742	25044059		LOC_Os05g38219
chr7	25105871	25106534		LOC_Os05g38230
chr7	25304950	25305432		LOC_Os05g38960
chr7	25584028	25584968		LOC_Os05g39110
chr7	26026145	26027345		LOC_Os05g39120
chr7	26026557	26027204		LOC_Os05g39220
chr7	26109996	26110310		LOC_Os05g39300
chr7	2614935	2615322		LOC_Os05g39580
chr7	2663612	2663976		LOC_Os05g39590
chr7	26805163	26805899		LOC_Os05g39680
chr7	27161926	27162112		LOC_Os05g40050
chr7	27172139	27172510		LOC_Os05g40060
chr7	27300270	27300473		LOC_Os05g40490
chr7	27591316	27592768		LOC_Os05g40770
chr7	27786292	27786907		LOC_Os05g40800
chr7	27786334	27786885		LOC_Os05g41230
chr7	28669495	28669914		LOC_Os05g41950
chr7	29162112	29162337		LOC_Os05g42040
chr7	29179939	29180344		LOC_Os05g42190
chr7	29268920	29269749		LOC_Os05g43480
chr7	29328727	29329815		LOC_Os05g43860
chr7	29392393	29393320		LOC_Os05g43930
chr7	3737134	3737826		LOC_Os05g44140
chr7	3796177	3796593		LOC_Os05g44130
chr7	431953	432622		LOC_Os05g45420
chr7	4624156	4624543		LOC_Os05g45410
chr7	4909422	4909775		LOC_Os05g45530
chr7	5026828	5027407		LOC_Os05g45540
chr7	5239879	5240345		LOC_Os05g45550
chr7	5566517	5567143		LOC_Os05g45660
chr7	5684470	5685007		LOC_Os05g45670
chr7	5684548	5684987		LOC_Os05g45680
chr7	6044978	6045315		LOC_Os05g45930
chr7	6899146	6899435		LOC_Os05g46090
chr7	7585026	7585296		LOC_Os05g46100
chr7	8179296	8179963		LOC_Os05g46510
chr7	85169	85732		LOC_Os05g46520
chr7	85270	85726		LOC_Os05g46750
chr7	8606371	8606773		LOC_Os05g46780
chr7	8829675	8830765		LOC_Os05g47446
chr7	8830002	8830694		LOC_Os05g48320
chr7	8835218	8835635		LOC_Os05g48330
chr8	10213347	10213721		LOC_Os05g48590
chr8	10213480	10213742		LOC_Os05g48820
chr8	10371586	10372455		LOC_Os05g48810
chr8	1301631	1302129		LOC_Os05g48990
chr8	13021189	13021726		LOC_Os05g49010
chr8	1314422	1314764		LOC_Os05g49000
chr8	13731359	13731829		LOC_Os05g49080
chr8	14667796	14668175		LOC_Os05g49070
chr8	15098965	15099385		LOC_Os05g49470
chr8	15111951	15112418		LOC_Os05g49460
chr8	1544775	1545434		LOC_Os05g49510
chr8	15453026	15453554		LOC_Os05g49520
chr8	15950547	15951293		LOC_Os05g49750
chr8	15996928	15997221		LOC_Os05g49760
chr8	17045569	17046037		LOC_Os05g49810
chr8	189782	190270		LOC_Os05g49820
chr8	1914608	1914974		LOC_Os05g49910
chr8	19246287	19246763		LOC_Os05g49900
chr8	19427630	19427925		LOC_Os05g49890
chr8	19590333	19590701		LOC_Os05g50350
chr8	19887162	19888197		LOC_Os05g50340
chr8	20018426	20018718		LOC_Os05g50490
chr8	2005480	2005769		LOC_Os05g50910
chr8	2005602	2005760		LOC_Os05g50920
chr8	20941128	20941420		LOC_Os05g51080
chr8	211426	211826		LOC_Os05g51090
chr8	21150747	21150965		LOC_Os05g51070
chr8	21283914	21284640		LOC_Os05g51620
chr8	21991581	21991947		LOC_Os05g51610
chr8	22031161	22031505		LOC_Os06g01700
chr8	22031191	22031617		LOC_Os06g01690
chr8	22071064	22071393		LOC_Os06g01870
chr8	22645491	22646018		LOC_Os06g03040
chr8	22906245	22907929		LOC_Os06g03380
chr8	23039999	23040279		LOC_Os06g03390
chr8	23094646	23095116		LOC_Os06g03682
chr8	2320393	2320991		LOC_Os06g03676
chr8	23440443	23440779		LOC_Os06g04130
chr8	23587599	23588170		LOC_Os06g04120
chr8	23606558	23606856		LOC_Os06g04630
chr8	23715195	23715815		LOC_Os06g04640
chr8	23864083	23864564		LOC_Os06g06320
chr8	24021877	24022340		LOC_Os06g06530
chr8	24504389	24504882		LOC_Os06g06860
chr8	24520786	24521275		LOC_Os06g07740
chr8	24817650	24818395		LOC_Os06g08170
chr8	24817699	24818317		LOC_Os06g08154
chr8	24938568	24939371		LOC_Os06g08380
chr8	25051091	25051454		LOC_Os06g08370
chr8	25249448	25249863		LOC_Os06g08450
chr8	25461562	25462225		LOC_Os06g08660
chr8	25461575	25462072		LOC_Os06g09110
chr8	26013680	26013976		LOC_Os06g10570
chr8	26566318	26566813		LOC_Os06g10580
chr8	26842873	26843197		LOC_Os06g10780
chr8	27384011	27384449		LOC_Os06g10790
chr8	27519721	27520577		LOC_Os06g11030
chr8	27648016	27648461		LOC_Os06g11020
chr8	27794142	27794656		LOC_Os06g11070
chr8	28112794	28113058		LOC_Os06g11080
chr8	28137531	28138562		LOC_Os06g11090
chr8	28141046	28141726		LOC_Os06g11490
chr8	28211864	28212309		LOC_Os06g11500
chr8	28220314	28220872		LOC_Os06g12170
chr8	28380270	28381394		LOC_Os06g12290
chr8	2983671	2984034		LOC_Os06g12410
chr8	3158713	3159229		LOC_Os06g12870
chr8	3242911	3243353		LOC_Os06g13580
chr8	3420818	3421132		LOC_Os06g13720
chr8	3530809	3531277		LOC_Os06g13730
chr8	3725623	3726084		LOC_Os06g14050
chr8	3801949	3803125		LOC_Os06g14240
chr8	42039	42426		LOC_Os06g14440
chr8	4546739	4547262		LOC_Os06g14550
chr8	5107347	5107700		LOC_Os06g14730
chr8	540123	541027		LOC_Os06g14740
chr8	5639893	5640482		LOC_Os06g16350
chr8	5639962	5640310		LOC_Os06g16340
chr8	702781	703763		LOC_Os06g16500
chr8	8047621	8048132		LOC_Os06g18970
chr8	8347870	8348159		LOC_Os06g19000
chr8	8979174	8979599		LOC_Os06g19010
chr8	976963	977765		LOC_Os06g20960
chr9	10351364	10351657		LOC_Os06g22990
chr9	10523081	10523894		LOC_Os06g23800
chr9	12070308	12070724		LOC_Os06g23880
chr9	12167938	12168356		LOC_Os06g25020
chr9	12396836	12397264		LOC_Os06g25010
chr9	12406546	12406839		LOC_Os06g26234
chr9	12467154	12467478		LOC_Os06g28340
chr9	1317444	1317879		LOC_Os06g28820
chr9	14086674	14087363		LOC_Os06g29490
chr9	14373212	14373653		LOC_Os06g30470
chr9	15246287	15247241		LOC_Os06g30460
chr9	15464887	15465683		LOC_Os06g33370
chr9	15687398	15687785		LOC_Os06g33380
chr9	16990054	16990336		LOC_Os06g35500
chr9	17183709	17184477		LOC_Os06g36890
chr9	17424906	17425415		LOC_Os06g36880
chr9	17785679	17786355		LOC_Os06g39470
chr9	17788351	17788905		LOC_Os06g40420
chr9	17797588	17798071		LOC_Os06g40510
chr9	17815987	17816317		LOC_Os06g40500
chr9	18272673	18273086		LOC_Os06g40600
chr9	18794131	18794398		LOC_Os06g41100
chr9	19195921	19196222		LOC_Os06g43260
chr9	19329914	19331834		LOC_Os06g43780
chr9	19333651	19335087		LOC_Os06g43940
chr9	19333917	19334778		LOC_Os06g44280
chr9	19369110	19369605		LOC_Os06g44330
chr9	19417626	19418033		LOC_Os06g45680
chr9	19975028	19975501		LOC_Os06g45670
chr9	20450571	20450999		LOC_Os06g45790
chr9	20450598	20450870		LOC_Os06g45780
chr9	20494825	20495175		LOC_Os06g46770
chr9	21261442	21261938		LOC_Os06g46780
chr9	21261532	21261932		LOC_Os06g47000
chr9	21516301	21516967		LOC_Os06g47270
chr9	21572934	21573381		LOC_Os06g47280
chr9	21665609	21666447		LOC_Os06g47290
chr9	21878564	21878846		LOC_Os06g47320
chr9	22355299	22355731		LOC_Os06g47340
chr9	22731984	22732623		LOC_Os06g47350
chr9	2472507	2472892		LOC_Os06g47700
chr9	3667210	3667627		LOC_Os06g47740
chr9	4197887	4198414		LOC_Os06g47780
chr9	4212483	4212798		LOC_Os06g47800
chr9	5793292	5794304		LOC_Os06g47940
chr9	5841491	5841804		LOC_Os06g47950
chr9	6090584	6091095		LOC_Os06g47960
chr9	6100675	6101050		LOC_Os06g47990
chr9	6282563	6282837		LOC_Os06g48000
chr9	6976027	6976374		LOC_Os06g48280
chr9	7522886	7523456		LOC_Os06g49160
chr9	9860071	9860645		LOC_Os06g49170
				LOC_Os06g49970
				LOC_Os06g50140
				LOC_Os06g50146
				LOC_Os06g50180
				LOC_Os06g50170
				LOC_Os06g50400
				LOC_Os06g50410
				LOC_Os06g51070
				LOC_Os06g51060
				LOC_Os06g51410
				LOC_Os06g51420
				LOC_Os07g01140
				LOC_Os07g01720
				LOC_Os07g01730
				LOC_Os07g04840
				LOC_Os07g04830
				LOC_Os07g04990
				LOC_Os07g05000
				LOC_Os07g05580
				LOC_Os07g07510
				LOC_Os07g07500
				LOC_Os07g07580
				LOC_Os07g08890
				LOC_Os07g09520
				LOC_Os07g09850
				LOC_Os07g10380
				LOC_Os07g10390
				LOC_Os07g10370
				LOC_Os07g10530
				LOC_Os07g11000
				LOC_Os07g12270
				LOC_Os07g12280
				LOC_Os07g13234
				LOC_Os07g14330
				LOC_Os07g15010
				LOC_Os07g15330
				LOC_Os07g15320
				LOC_Os07g17130
				LOC_Os07g17840
				LOC_Os07g18580
				LOC_Os07g18590
				LOC_Os07g18660
				LOC_Os07g19160
				LOC_Os07g19520
				LOC_Os07g23990
				LOC_Os07g27030
				LOC_Os07g29080
				LOC_Os07g29070
				LOC_Os07g29060
				LOC_Os07g29390
				LOC_Os07g29760
				LOC_Os07g29770
				LOC_Os07g30090
				LOC_Os07g30830
				LOC_Os07g30990
				LOC_Os07g31140
				LOC_Os07g31480
				LOC_Os07g32140
				LOC_Os07g35070
				LOC_Os07g36130
				LOC_Os07g36120
				LOC_Os07g36250
				LOC_Os07g36700
				LOC_Os07g37130
				LOC_Os07g38090
				LOC_Os07g38664
				LOC_Os07g38670
				LOC_Os07g38750
				LOC_Os07g38840
				LOC_Os07g38850
				LOC_Os07g38990
				LOC_Os07g39010
				LOC_Os07g39030
				LOC_Os07g39020
				LOC_Os07g39240
				LOC_Os07g39810
				LOC_Os07g39850
				LOC_Os07g40940
				LOC_Os07g41550
				LOC_Os07g41560
				LOC_Os07g41540
				LOC_Os07g41650
				LOC_Os07g41660
				LOC_Os07g41800
				LOC_Os07g41810
				LOC_Os07g41900
				LOC_Os07g41910
				LOC_Os07g42280
				LOC_Os07g42730
				LOC_Os07g43480
				LOC_Os07g43470
				LOC_Os07g43610
				LOC_Os07g44920
				LOC_Os07g44940
				LOC_Os07g44930
				LOC_Os07g45530
				LOC_Os07g45550
				LOC_Os07g45720
				LOC_Os07g45730
				LOC_Os07g46240
				LOC_Os07g46520
				LOC_Os07g48010
				LOC_Os07g48000
				LOC_Os07g48700
				LOC_Os07g48690
				LOC_Os07g48720
				LOC_Os07g48730
				LOC_Os07g48920
				LOC_Os07g48910
				LOC_Os07g49110
				LOC_Os08g01054
				LOC_Os08g01300
				LOC_Os08g01290
				LOC_Os08g01330
				LOC_Os08g01870
				LOC_Os08g01880
				LOC_Os08g02130
				LOC_Os08g02120
				LOC_Os08g02440
				LOC_Os08g02990
				LOC_Os08g03002
				LOC_Os08g02996
				LOC_Os08g03330
				LOC_Os08g03990
				LOC_Os08g04120
				LOC_Os08g04130
				LOC_Os08g04640
				LOC_Os08g04650
				LOC_Os08g05570
				LOC_Os08g05580
				LOC_Os08g05870
				LOC_Os08g05960
				LOC_Os08g05970
				LOC_Os08g06200
				LOC_Os08g06370
				LOC_Os08g06600
				LOC_Os08g06610
				LOC_Os08g06810
				LOC_Os08g08020
				LOC_Os08g08810
				LOC_Os08g08820
				LOC_Os08g09760
				LOC_Os08g13530
				LOC_Os08g13540
				LOC_Os08g13940
				LOC_Os08g13930
				LOC_Os08g14890
				LOC_Os08g14900
				LOC_Os08g16700
				LOC_Os08g16940
				LOC_Os08g21740
				LOC_Os08g22830
				LOC_Os08g24940
				LOC_Os08g27980
				LOC_Os08g31140
				LOC_Os08g31410
				LOC_Os08g32080
				LOC_Os08g32085
				LOC_Os08g34920
				LOC_Os08g34930
				LOC_Os08g34980
				LOC_Os08g35910
				LOC_Os08g35900
				LOC_Os08g36340
				LOC_Os08g36480
				LOC_Os08g36490
				LOC_Os08g36610
				LOC_Os08g37080
				LOC_Os08g37345
				LOC_Os08g37340
				LOC_Os08g37360
				LOC_Os08g37444
				LOC_Os08g37432
				LOC_Os08g37920
				LOC_Os08g37930
				LOC_Os08g37940
				LOC_Os08g38760
				LOC_Os08g38790
				LOC_Os08g39270
				LOC_Os08g39440
				LOC_Os08g39860
				LOC_Os08g39850
				LOC_Os08g40250
				LOC_Os08g41180
				LOC_Os08g41170
				LOC_Os08g42470
				LOC_Os08g43334
				LOC_Os08g43510
				LOC_Os08g43760
				LOC_Os08g43770
				LOC_Os08g43780
				LOC_Os08g44150
				LOC_Os08g44730
				LOC_Os08g44740
				LOC_Os08g44770
				LOC_Os08g44780
				LOC_Os08g44800
				LOC_Os08g44790
				LOC_Os08g44810
				LOC_Os08g44940
				LOC_Os08g44930
				LOC_Os08g44950
				LOC_Os08g45190
				LOC_Os08g45200
				LOC_Os09g02814
				LOC_Os09g04624
				LOC_Os09g07370
				LOC_Os09g07360
				LOC_Os09g08120
				LOC_Os09g08140
				LOC_Os09g10630
				LOC_Os09g10710
				LOC_Os09g11010
				LOC_Os09g12250
				LOC_Os09g13040
				LOC_Os09g13050
				LOC_Os09g16170
				LOC_Os09g16160
				LOC_Os09g17152
				LOC_Os09g17146
				LOC_Os09g20150
				LOC_Os09g20284
				LOC_Os09g20570
				LOC_Os09g20579
				LOC_Os09g20590
				LOC_Os09g20700
				LOC_Os09g23690
				LOC_Os09g23700
				LOC_Os09g24210
				LOC_Os09g25440
				LOC_Os09g25810
				LOC_Os09g26070
				LOC_Os09g27970
				LOC_Os09g27960
				LOC_Os09g28300
				LOC_Os09g28650
				LOC_Os09g29284
				LOC_Os09g29300
				LOC_Os09g29310
				LOC_Os09g29320
				LOC_Os09g29330
				LOC_Os09g30040
				LOC_Os09g31250
				LOC_Os09g32169
				LOC_Os09g32360
				LOC_Os09g32370
				LOC_Os09g32380
				LOC_Os09g32440
				LOC_Os09g32450
				LOC_Os09g32532
				LOC_Os09g32526
				LOC_Os09g33830
				LOC_Os09g35580
				LOC_Os09g35630
				LOC_Os09g37240
				LOC_Os09g37250
				LOC_Os09g37360
				LOC_Os09g37580
				LOC_Os09g37590
				LOC_Os09g37930
				LOC_Os09g37940
				LOC_Os09g38930
				LOC_Os09g38920
				LOC_Os09g39600
				LOC_Os09g39610

## Sheet: FP3-ERF65
FP3 ERF65 Coordinates				FP3 ERF65 Target Genes
chr1	10645748	10646080		LOC_Os01g01080
chr1	11039249	11039950		LOC_Os01g01090
chr1	11366936	11367436		LOC_Os01g01120
chr1	11367020	11367395		LOC_Os01g01130
chr1	11703487	11704700		LOC_Os01g01570
chr1	12364230	12365602		LOC_Os01g01580
chr1	12364364	12365550		LOC_Os01g01560
chr1	12934042	12934382		LOC_Os01g01590
chr1	14018714	14019125		LOC_Os01g02410
chr1	14203870	14204251		LOC_Os01g03530
chr1	1434425	1434827		LOC_Os01g04814
chr1	14744866	14745440		LOC_Os01g05020
chr1	15812416	15812989		LOC_Os01g05030
chr1	17292329	17292741		LOC_Os01g05420
chr1	17599407	17599992		LOC_Os01g05430
chr1	18143508	18143703		LOC_Os01g05540
chr1	19078441	19078716		LOC_Os01g05790
chr1	19194463	19194881		LOC_Os01g05870
chr1	19325108	19325593		LOC_Os01g05890
chr1	20620993	20621186		LOC_Os01g05880
chr1	21707913	21708511		LOC_Os01g06120
chr1	2222143	2222557		LOC_Os01g06130
chr1	22861967	22862442		LOC_Os01g06290
chr1	23231968	23232351		LOC_Os01g06280
chr1	23279828	23280043		LOC_Os01g06400
chr1	23885183	23885813		LOC_Os01g06390
chr1	23912539	23912965		LOC_Os01g06640
chr1	24041943	24042400		LOC_Os01g06820
chr1	24101011	24101924		LOC_Os01g06836
chr1	24665780	24665950		LOC_Os01g07070
chr1	24710106	24710362		LOC_Os01g07280
chr1	24753808	24754550		LOC_Os01g07310
chr1	24863183	24864006		LOC_Os01g07300
chr1	25040726	25041304		LOC_Os01g07382
chr1	25040884	25041266		LOC_Os01g07670
chr1	25825708	25826954		LOC_Os01g07660
chr1	25825783	25826433		LOC_Os01g07940
chr1	25882904	25883317		LOC_Os01g08090
chr1	26031588	26032216		LOC_Os01g08570
chr1	26089485	26090416		LOC_Os01g08790
chr1	26287636	26287911		LOC_Os01g08800
chr1	26384605	26385383		LOC_Os01g09120
chr1	2643817	2644613		LOC_Os01g09280
chr1	26708698	26709340		LOC_Os01g09270
chr1	26726405	26727142		LOC_Os01g09470
chr1	26847085	26847348		LOC_Os01g09540
chr1	27124626	27125397		LOC_Os01g09590
chr1	27124636	27125379		LOC_Os01g10320
chr1	27311829	27312268		LOC_Os01g10590
chr1	2766336	2766988		LOC_Os01g11260
chr1	27928259	27928484		LOC_Os01g11270
chr1	2815183	2816518		LOC_Os01g11350
chr1	28444729	28445073		LOC_Os01g11520
chr1	28446784	28447135		LOC_Os01g11730
chr1	28825584	28826245		LOC_Os01g11820
chr1	28971111	28971789		LOC_Os01g11830
chr1	2920609	2921363		LOC_Os01g11880
chr1	292794	293372		LOC_Os01g12010
chr1	29760930	29761318		LOC_Os01g12000
chr1	2984248	2985991		LOC_Os01g12160
chr1	2984839	2985827		LOC_Os01g12390
chr1	30194856	30195350		LOC_Os01g12381
chr1	30215207	30215718		LOC_Os01g12570
chr1	30276453	30277586		LOC_Os01g12560
chr1	30276551	30277530		LOC_Os01g12790
chr1	30380631	30381347		LOC_Os01g14820
chr1	30857477	30858223		LOC_Os01g14830
chr1	31097417	31097865		LOC_Os01g14870
chr1	31122409	31122832		LOC_Os01g14880
chr1	31225304	31226385		LOC_Os01g14940
chr1	3129262	3129566		LOC_Os01g14950
chr1	31764173	31765396		LOC_Os01g16070
chr1	32258588	32260161		LOC_Os01g16240
chr1	3239239	3239641		LOC_Os01g16300
chr1	33072990	33073505		LOC_Os01g16310
chr1	33869195	33869734		LOC_Os01g16860
chr1	33869218	33869478		LOC_Os01g17060
chr1	33882044	33882348		LOC_Os01g17279
chr1	3445446	3446366		LOC_Os01g17402
chr1	3445725	3446265		LOC_Os01g17410
chr1	3495843	3496437		LOC_Os01g17970
chr1	35304554	35305779		LOC_Os01g17980
chr1	35590870	35591238		LOC_Os01g18840
chr1	36177940	36179624		LOC_Os01g18850
chr1	36188575	36189181		LOC_Os01g18860
chr1	36214795	36215123		LOC_Os01g20000
chr1	36838653	36839201		LOC_Os01g19990
chr1	3687523	3688496		LOC_Os01g20950
chr1	37148270	37149118		LOC_Os01g21610
chr1	37530045	37530278		LOC_Os01g21660
chr1	37661727	37663042		LOC_Os01g22010
chr1	37795723	37796557		LOC_Os01g23000
chr1	37949377	37950529		LOC_Os01g24100
chr1	37991358	37991923		LOC_Os01g24110
chr1	38013607	38014286		LOC_Os01g24120
chr1	38099073	38099602		LOC_Os01g24880
chr1	38133620	38134883		LOC_Os01g26000
chr1	38133784	38134766		LOC_Os01g28230
chr1	38151379	38152121		LOC_Os01g28600
chr1	38292482	38292855		LOC_Os01g28610
chr1	3837103	3837463		LOC_Os01g31629
chr1	3915768	3916257		LOC_Os01g32150
chr1	39262843	39263261		LOC_Os01g32160
chr1	39408071	39408901		LOC_Os01g32480
chr1	39586354	39586934		LOC_Os01g33030
chr1	39634730	39635340		LOC_Os01g34940
chr1	39975433	39976019		LOC_Os01g35270
chr1	40175643	40176096		LOC_Os01g40650
chr1	4018622	4018959		LOC_Os01g40660
chr1	40203146	40203742		LOC_Os01g40670
chr1	40446079	40446343		LOC_Os01g40720
chr1	40771427	40772055		LOC_Os01g41020
chr1	40892105	40892702		LOC_Os01g41110
chr1	40913970	40914201		LOC_Os01g41100
chr1	41305689	41306219		LOC_Os01g42120
chr1	41305795	41306181		LOC_Os01g42130
chr1	41388909	41390104		LOC_Os01g42140
chr1	41720765	41721161		LOC_Os01g42190
chr1	42390561	42391195		LOC_Os01g42200
chr1	42390582	42391174		LOC_Os01g42340
chr1	42598585	42599048		LOC_Os01g42400
chr1	4263628	4263973		LOC_Os01g43270
chr1	42642748	42644374		LOC_Os01g43260
chr1	42698447	42698971		LOC_Os01g43250
chr1	42706556	42707017		LOC_Os01g43320
chr1	42706608	42707001		LOC_Os01g43460
chr1	43047536	43047903		LOC_Os01g43700
chr1	43104903	43105464		LOC_Os01g43690
chr1	43116427	43116972		LOC_Os01g45510
chr1	4415275	4416150		LOC_Os01g45570
chr1	4415341	4416017		LOC_Os01g45830
chr1	4713425	4713842		LOC_Os01g45820
chr1	4713436	4713882		LOC_Os01g45920
chr1	4826561	4827287		LOC_Os01g45914
chr1	4918002	4919281		LOC_Os01g46210
chr1	5379195	5379597		LOC_Os01g46370
chr1	5430676	5431623		LOC_Os01g46710
chr1	5655049	5655425		LOC_Os01g46820
chr1	6031430	6032782		LOC_Os01g46850
chr1	6095397	6096943		LOC_Os01g46860
chr1	6096593	6096989		LOC_Os01g47460
chr1	6199465	6199820		LOC_Os01g47740
chr1	6340800	6341169		LOC_Os01g47745
chr1	6395969	6397269		LOC_Os01g48060
chr1	6433323	6433590		LOC_Os01g48400
chr1	6535169	6535656		LOC_Os01g48410
chr1	65489	66302		LOC_Os01g48710
chr1	6629302	6629995		LOC_Os01g48700
chr1	690359	690692		LOC_Os01g49320
chr1	7082008	7082948		LOC_Os01g49460
chr1	7412327	7412756		LOC_Os01g49470
chr1	8290473	8290845		LOC_Os01g50160
chr1	8340314	8341102		LOC_Os01g50450
chr1	8379788	8380715		LOC_Os01g51754
chr1	8380112	8380588		LOC_Os01g52550
chr1	9055024	9055669		LOC_Os01g52560
chr1	9055376	9055665		LOC_Os01g52680
chr1	9251241	9252007		LOC_Os01g52670
chr1	9795359	9795942		LOC_Os01g52810
chr10	10587535	10588021		LOC_Os01g52800
chr10	11538382	11538732		LOC_Os01g53700
chr10	11818701	11819032		LOC_Os01g53980
chr10	11955568	11955853		LOC_Os01g54060
chr10	12086870	12087162		LOC_Os01g54070
chr10	12225796	12226307		LOC_Os01g54080
chr10	13404755	13405043		LOC_Os01g54119
chr10	13468785	13469189		LOC_Os01g54270
chr10	13630973	13631275		LOC_Os01g55200
chr10	14454878	14455235		LOC_Os01g55210
chr10	14468996	14469439		LOC_Os01g55220
chr10	15088014	15088372		LOC_Os01g55520
chr10	15110872	15111148		LOC_Os01g56030
chr10	15218611	15219011		LOC_Os01g56580
chr10	15239705	15239963		LOC_Os01g56590
chr10	15332675	15333190		LOC_Os01g56700
chr10	15496965	15497314		LOC_Os01g56710
chr10	15692376	15693220		LOC_Os01g56720
chr10	15692457	15692887		LOC_Os01g57240
chr10	15810049	15811028		LOC_Os01g57900
chr10	15810179	15810902		LOC_Os01g57890
chr10	16140120	16140686		LOC_Os01g58580
chr10	16284035	16284711		LOC_Os01g58600
chr10	1702340	1702763		LOC_Os01g59050
chr10	17351738	17352590		LOC_Os01g59840
chr10	17547889	17548392		LOC_Os01g61010
chr10	17875518	17875897		LOC_Os01g61520
chr10	17875605	17875855		LOC_Os01g61530
chr10	17965891	17967271		LOC_Os01g62490
chr10	17965935	17967058		LOC_Os01g62510
chr10	18032559	18032798		LOC_Os01g62500
chr10	18099644	18099929		LOC_Os01g62550
chr10	18145937	18146384		LOC_Os01g62540
chr10	18390503	18391036		LOC_Os01g62530
chr10	18769702	18770043		LOC_Os01g62890
chr10	18902989	18903581		LOC_Os01g63540
chr10	18916976	18917351		LOC_Os01g63980
chr10	19367987	19368376		LOC_Os01g64690
chr10	19609611	19610247		LOC_Os01g64880
chr10	19631578	19631957		LOC_Os01g64870
chr10	19826687	19827706		LOC_Os01g64890
chr10	19864513	19864787		LOC_Os01g65110
chr10	19992189	19992390		LOC_Os01g65260
chr10	20134416	20134697		LOC_Os01g65380
chr10	2039566	2039915		LOC_Os01g65450
chr10	20398910	20399364		LOC_Os01g65480
chr10	20556927	20557459		LOC_Os01g65490
chr10	20645660	20646737		LOC_Os01g65630
chr10	20812704	20813101		LOC_Os01g65620
chr10	20961090	20962361		LOC_Os01g65670
chr10	20961269	20961652		LOC_Os01g65700
chr10	21224188	21224931		LOC_Os01g65710
chr10	21231725	21232561		LOC_Os01g65950
chr10	21819666	21820000		LOC_Os01g65970
chr10	22425640	22425980		LOC_Os01g65986
chr10	22549827	22550274		LOC_Os01g66000
chr10	22627461	22627687		LOC_Os01g65992
chr10	23107951	23108542		LOC_Os01g67540
chr10	2472306	2472577		LOC_Os01g67550
chr10	3031551	3031771		LOC_Os01g67810
chr10	4763129	4763381		LOC_Os01g67800
chr10	7532057	7532255		LOC_Os01g67850
chr10	7598119	7598345		LOC_Os01g67860
chr10	866290	867242		LOC_Os01g68104
chr11	136565	137018		LOC_Os01g68179
chr11	1405392	1405685		LOC_Os01g68160
chr11	15006311	15006852		LOC_Os01g68810
chr11	17059414	17059724		LOC_Os01g69120
chr11	17181419	17181728		LOC_Os01g69160
chr11	17734418	17734899		LOC_Os01g69174
chr11	17794423	17794739		LOC_Os01g69940
chr11	17805381	17805688		LOC_Os01g70370
chr11	18653891	18654358		LOC_Os01g70630
chr11	18654001	18654265		LOC_Os01g70670
chr11	19205075	19205344		LOC_Os01g70880
chr11	19442293	19442835		LOC_Os01g71050
chr11	19453590	19453914		LOC_Os01g71040
chr11	19696168	19696423		LOC_Os01g71230
chr11	19734139	19734455		LOC_Os01g71320
chr11	20426026	20426342		LOC_Os01g71420
chr11	20699161	20699580		LOC_Os01g71430
chr11	20699244	20699567		LOC_Os01g71440
chr11	20702643	20703014		LOC_Os01g71980
chr11	2209279	2209592		LOC_Os01g72000
chr11	22910565	22911737		LOC_Os01g71990
chr11	23066666	23067092		LOC_Os01g72670
chr11	2488044	2488646		LOC_Os01g72660
chr11	25695119	25696025		LOC_Os01g72880
chr11	2800200	2800383		LOC_Os01g72870
chr11	28438163	28438537		LOC_Os01g73060
chr11	28730499	28731016		LOC_Os01g73070
chr11	3211321	3211882		LOC_Os01g73514
chr11	4965458	4965964		LOC_Os01g73530
chr11	5064083	5064418		LOC_Os01g73604
chr11	5237757	5238006		LOC_Os01g73620
chr11	5715341	5715728		LOC_Os01g73700
chr11	6041263	6041831		LOC_Os01g73690
chr11	641479	642019		LOC_Os01g73720
chr11	686240	686584		LOC_Os01g73710
chr11	687226	687587		LOC_Os01g74140
chr11	7064130	7064444		LOC_Os01g74146
chr11	709851	710110		LOC_Os01g74360
chr11	7434909	7435552		LOC_Os01g74370
chr11	7568154	7568714		LOC_Os01g74350
chr11	7788746	7790348		LOC_Os01g74430
chr11	779592	779914		LOC_Os01g74450
chr11	8091774	8092106		LOC_Os10g02380
chr11	8957045	8957393		LOC_Os10g03330
chr11	9264316	9264641		LOC_Os10g03320
chr11	9727325	9728023		LOC_Os10g03760
chr12	11038394	11038646		LOC_Os10g03770
chr12	1246309	1247063		LOC_Os10g04316
chr12	1246454	1246840		LOC_Os10g05050
chr12	12974785	12975125		LOC_Os10g05990
chr12	13739548	13739779		LOC_Os10g06000
chr12	15006736	15007113		LOC_Os10g06640
chr12	15007749	15008009		LOC_Os10g08790
chr12	15639568	15639942		LOC_Os10g08800
chr12	1712474	1713050		LOC_Os10g11750
chr12	1712544	1712923		LOC_Os10g11770
chr12	1721694	1722016		LOC_Os10g13850
chr12	17607729	17608418		LOC_Os10g20890
chr12	18071349	18071671		LOC_Os10g20900
chr12	19184345	19184644		LOC_Os10g21770
chr12	19697476	19697746		LOC_Os10g21780
chr12	20888475	20888749		LOC_Os10g21950
chr12	21168863	21169238		LOC_Os10g22310
chr12	22082265	22082601		LOC_Os10g23150
chr12	2219022	2219394		LOC_Os10g23160
chr12	22216591	22216861		LOC_Os10g23830
chr12	22580823	22581245		LOC_Os10g23840
chr12	22606470	22607183		LOC_Os10g25870
chr12	23859254	23859459		LOC_Os10g26030
chr12	24088440	24089069		LOC_Os10g27050
chr12	24590631	24590871		LOC_Os10g27430
chr12	24888606	24889277		LOC_Os10g27440
chr12	25127289	25127638		LOC_Os10g28950
chr12	25142835	25143255		LOC_Os10g28990
chr12	25283063	25283666		LOC_Os10g29240
chr12	25313033	25313350		LOC_Os10g29230
chr12	25415822	25416228		LOC_Os10g29290
chr12	25657401	25657791		LOC_Os10g29495
chr12	25805633	25806248		LOC_Os10g29514
chr12	25960816	25961899		LOC_Os10g29650
chr12	26211373	26211825		LOC_Os10g29660
chr12	26333705	26334181		LOC_Os10g29810
chr12	26585640	26585964		LOC_Os10g30190
chr12	26663172	26663720		LOC_Os10g30420
chr12	27041753	27042036		LOC_Os10g30410
chr12	27122696	27125313		LOC_Os10g30590
chr12	27124377	27125304		LOC_Os10g30600
chr12	27272001	27272421		LOC_Os10g30944
chr12	27422567	27423036		LOC_Os10g33104
chr12	2762856	2763174		LOC_Os10g33350
chr12	3557516	3558269		LOC_Os10g33360
chr12	4893107	4894761		LOC_Os10g33774
chr12	4893117	4894531		LOC_Os10g33850
chr12	5040622	5040898		LOC_Os10g33840
chr12	6011781	6011969		LOC_Os10g33855
chr12	9359651	9360358		LOC_Os10g34010
chr12	986474	987203		LOC_Os10g34020
chr12	986541	987075		LOC_Os10g34040
chr2	10388156	10388525		LOC_Os10g34050
chr2	11101064	11101542		LOC_Os10g34470
chr2	11133442	11133694		LOC_Os10g34480
chr2	11186610	11186809		LOC_Os10g35160
chr2	119757	120332		LOC_Os10g35290
chr2	120501	121634		LOC_Os10g35294
chr2	1258278	1258631		LOC_Os10g35370
chr2	13005595	13005886		LOC_Os10g35380
chr2	1343561	1344192		LOC_Os10g35390
chr2	1398486	1398835		LOC_Os10g36229
chr2	17254234	17254491		LOC_Os10g36370
chr2	18211494	18211727		LOC_Os10g36650
chr2	18286354	18286709		LOC_Os10g36703
chr2	1873289	1874346		LOC_Os10g37020
chr2	19848755	19849036		LOC_Os10g37010
chr2	20158425	20158621		LOC_Os10g37034
chr2	20562519	20562825		LOC_Os10g37120
chr2	20609179	20609713		LOC_Os10g37620
chr2	21073222	21073567		LOC_Os10g37630
chr2	21691345	21692011		LOC_Os10g38090
chr2	22350864	22351970		LOC_Os10g38489
chr2	22578479	22578958		LOC_Os10g38630
chr2	22653796	22654204		LOC_Os10g38780
chr2	22965802	22966142		LOC_Os10g38770
chr2	23699988	23701136		LOC_Os10g38790
chr2	24529922	24530462		LOC_Os10g39044
chr2	24559880	24560351		LOC_Os10g39270
chr2	24596211	24596668		LOC_Os10g39700
chr2	24597090	24597708		LOC_Os10g39710
chr2	24985579	24987370		LOC_Os10g39730
chr2	24994355	24995430		LOC_Os10g39740
chr2	25007837	25008473		LOC_Os10g39780
chr2	25409310	25409575		LOC_Os10g39830
chr2	25639307	25639592		LOC_Os10g39850
chr2	25724999	25725953		LOC_Os10g39840
chr2	26165132	26165365		LOC_Os10g41360
chr2	26315110	26315574		LOC_Os10g41350
chr2	26441663	26442026		LOC_Os10g41430
chr2	26441688	26441964		LOC_Os10g41640
chr2	26471570	26471925		LOC_Os10g41650
chr2	26622714	26623726		LOC_Os10g41910
chr2	26623114	26623653		LOC_Os10g41900
chr2	26712044	26712400		LOC_Os10g42850
chr2	26782370	26783007		LOC_Os11g01230
chr2	26978384	26979031		LOC_Os11g01240
chr2	27063386	27064935		LOC_Os11g02250
chr2	27082926	27083493		LOC_Os11g02260
chr2	27082941	27083377		LOC_Os11g02350
chr2	27215400	27215898		LOC_Os11g02360
chr2	27503075	27503508		LOC_Os11g02510
chr2	27644560	27644909		LOC_Os11g02620
chr2	27967718	27968914		LOC_Os11g03620
chr2	28212306	28212626		LOC_Os11g03610
chr2	28233568	28234284		LOC_Os11g04030
chr2	28233608	28234172		LOC_Os11g04040
chr2	2842566	2843078		LOC_Os11g04370
chr2	28485637	28486849		LOC_Os11g04360
chr2	28485662	28486419		LOC_Os11g04520
chr2	28485692	28486844		LOC_Os11g04530
chr2	28485742	28486459		LOC_Os11g05050
chr2	28487678	28488427		LOC_Os11g05510
chr2	28751076	28752720		LOC_Os11g05520
chr2	28753838	28754564		LOC_Os11g07912
chr2	28773154	28773562		LOC_Os11g07916
chr2	28952003	28952617		LOC_Os11g09210
chr2	29063669	29064593		LOC_Os11g09220
chr2	29069373	29070006		LOC_Os11g09260
chr2	29277996	29278459		LOC_Os11g09450
chr2	29715187	29715526		LOC_Os11g09418
chr2	29736401	29737409		LOC_Os11g10480
chr2	30120557	30121107		LOC_Os11g10470
chr2	30418918	30419749		LOC_Os11g10940
chr2	30650549	30650923		LOC_Os11g11320
chr2	30922291	30923007		LOC_Os11g12570
chr2	31140958	31141596		LOC_Os11g13560
chr2	31231766	31232873		LOC_Os11g13750
chr2	31233364	31234737		LOC_Os11g13740
chr2	31233390	31234290		LOC_Os11g13990
chr2	31461258	31462996		LOC_Os11g14030
chr2	31968498	31969188		LOC_Os11g14020
chr2	32007341	32008144		LOC_Os11g14040
chr2	32148068	32148367		LOC_Os11g14410
chr2	32359751	32360484		LOC_Os11g16720
chr2	32359908	32360372		LOC_Os11g17450
chr2	32489011	32489492		LOC_Os11g17440
chr2	32513836	32517048		LOC_Os11g17530
chr2	32526747	32527386		LOC_Os11g17540
chr2	32560172	32560623		LOC_Os11g18160
chr2	32595480	32595841		LOC_Os11g29630
chr2	32621664	32621992		LOC_Os11g29620
chr2	32621694	32621976		LOC_Os11g30510
chr2	32666191	32666752		LOC_Os11g30520
chr2	32697223	32697618		LOC_Os11g30560
chr2	32961824	32962866		LOC_Os11g30570
chr2	33059541	33060106		LOC_Os11g31660
chr2	33425604	33426558		LOC_Os11g31780
chr2	33490084	33491149		LOC_Os11g31790
chr2	33502611	33505991		LOC_Os11g32910
chr2	33634999	33635401		LOC_Os11g32920
chr2	33720058	33721058		LOC_Os11g32940
chr2	34758211	34758605		LOC_Os11g33300
chr2	35227666	35228727		LOC_Os11g34860
chr2	3621781	3622624		LOC_Os11g34850
chr2	3621855	3622591		LOC_Os11g35300
chr2	3672932	3673521		LOC_Os11g35310
chr2	4140095	4140581		LOC_Os11g36440
chr2	4350749	4351561		LOC_Os11g36450
chr2	4437208	4438174		LOC_Os11g37360
chr2	4497226	4497857		LOC_Os11g37370
chr2	4634015	4634611		LOC_Os11g37640
chr2	4705389	4705602		LOC_Os11g38640
chr2	5612816	5614416		LOC_Os11g38800
chr2	5619320	5619775		LOC_Os11g38959
chr2	566169	567185		LOC_Os11g42660
chr2	6158426	6158783		LOC_Os11g45295
chr2	6447218	6447644		LOC_Os11g47290
chr2	6508586	6508875		LOC_Os11g47520
chr2	7078665	7079809		LOC_Os11g47510
chr2	757737	758773		LOC_Os11g47890
chr2	7586312	7586600		LOC_Os11g47900
chr2	7595856	7596259		LOC_Os12g02790
chr2	8587394	8587831		LOC_Os12g02800
chr2	867379	869063		LOC_Os12g03270
chr2	8808485	8808847		LOC_Os12g04060
chr2	932650	933257		LOC_Os12g04070
chr2	9554397	9554979		LOC_Os12g04080
chr2	9765739	9766025		LOC_Os12g04110
chr3	10170331	10170908		LOC_Os12g05050
chr3	10344301	10344499		LOC_Os12g05990
chr3	10542032	10542512		LOC_Os12g07220
chr3	10620100	10620764		LOC_Os12g07230
chr3	10750235	10750780		LOC_Os12g07970
chr3	10752523	10753147		LOC_Os12g09310
chr3	10766607	10767243		LOC_Os12g09320
chr3	10772597	10774300		LOC_Os12g09330
chr3	10898435	10899013		LOC_Os12g11170
chr3	10938258	10938534		LOC_Os12g14550
chr3	11420916	11421271		LOC_Os12g16350
chr3	11428747	11429508		LOC_Os12g21810
chr3	11443500	11443957		LOC_Os12g21798
chr3	11730895	11731571		LOC_Os12g24020
chr3	11782771	11783715		LOC_Os12g24030
chr3	11817007	11818033		LOC_Os12g24040
chr3	12068529	12069545		LOC_Os12g25860
chr3	12713628	12714280		LOC_Os12g26970
chr3	132258	132865		LOC_Os12g29540
chr3	132366	132828		LOC_Os12g30130
chr3	13833663	13834511		LOC_Os12g31860
chr3	13983423	13983738		LOC_Os12g32640
chr3	1399021	1399961		LOC_Os12g34524
chr3	14069259	14069697		LOC_Os12g34510
chr3	14097137	14097429		LOC_Os12g36830
chr3	14151487	14151789		LOC_Os12g36850
chr3	14345039	14345380		LOC_Os12g36890
chr3	15041480	15042938		LOC_Os12g38820
chr3	16924683	16925587		LOC_Os12g38830
chr3	17341417	17341956		LOC_Os12g39160
chr3	1738553	1740350		LOC_Os12g39800
chr3	17726209	17726682		LOC_Os12g40630
chr3	1788952	1789943		LOC_Os12g40840
chr3	17945450	17945703		LOC_Os12g41060
chr3	18059121	18059346		LOC_Os12g41410
chr3	18062319	18062588		LOC_Os12g41690
chr3	18280382	18280656		LOC_Os12g41680
chr3	20418337	20418538		LOC_Os12g41890
chr3	21615901	21616347		LOC_Os12g42250
chr3	21726132	21727043		LOC_Os12g42884
chr3	219617	220777		LOC_Os12g42900
chr3	22400131	22400491		LOC_Os12g43570
chr3	22602942	22603960		LOC_Os12g43660
chr3	23430433	23430702		LOC_Os12g44190
chr3	24514208	24515208		LOC_Os12g44200
chr3	25097264	25097798		LOC_Os12g44210
chr3	25097325	25097664		LOC_Os02g01210
chr3	25326616	25329285		LOC_Os02g01350
chr3	25326697	25329025		LOC_Os02g01340
chr3	25862270	25862867		LOC_Os02g01760
chr3	2641742	2642098		LOC_Os02g01770
chr3	26769	26930		LOC_Os02g01765
chr3	26830396	26830868		LOC_Os02g02040
chr3	2702946	2703572		LOC_Os02g02020
chr3	27081453	27082150		LOC_Os02g02030
chr3	27192921	27193237		LOC_Os02g02170
chr3	27334166	27334894		LOC_Os02g02290
chr3	27334192	27334892		LOC_Os02g02460
chr3	27370221	27370612		LOC_Os02g02470
chr3	27387489	27387959		LOC_Os02g02580
chr3	27444748	27445681		LOC_Os02g02570
chr3	2841905	2842429		LOC_Os02g03160
chr3	28576673	28577153		LOC_Os02g03170
chr3	28820112	28821263		LOC_Os02g03180
chr3	28916643	28917882		LOC_Os02g03320
chr3	29521490	29522310		LOC_Os02g03330
chr3	29527267	29528948		LOC_Os02g03420
chr3	29584216	29584642		LOC_Os02g03440
chr3	2993110	2993410		LOC_Os02g03430
chr3	30406920	30407488		LOC_Os02g04250
chr3	30889120	30889558		LOC_Os02g05770
chr3	31297232	31297734		LOC_Os02g05780
chr3	31422281	31422702		LOC_Os02g07070
chr3	31487948	31491501		LOC_Os02g07060
chr3	31662743	31663184		LOC_Os02g07140
chr3	31718523	31719375		LOC_Os02g07150
chr3	31785907	31787946		LOC_Os02g07440
chr3	32078467	32079349		LOC_Os02g07900
chr3	3212776	3213238		LOC_Os02g07910
chr3	32163325	32163641		LOC_Os02g08220
chr3	32389023	32389773		LOC_Os02g08210
chr3	32389127	32389655		LOC_Os02g08350
chr3	3246360	3246674		LOC_Os02g08420
chr3	32659872	32660851		LOC_Os02g09060
chr3	32660275	32660702		LOC_Os02g10660
chr3	32902672	32903123		LOC_Os02g10670
chr3	33110857	33112616		LOC_Os02g11890
chr3	33418952	33419228		LOC_Os02g12120
chr3	33418971	33419205		LOC_Os02g12320
chr3	33568612	33569784		LOC_Os02g12310
chr3	33579549	33579856		LOC_Os02g12370
chr3	33777462	33777912		LOC_Os02g12380
chr3	33798839	33799438		LOC_Os02g13290
chr3	33833229	33833674		LOC_Os02g13820
chr3	33932890	33933265		LOC_Os02g13930
chr3	33994379	33994950		LOC_Os02g15660
chr3	34075516	34076024		LOC_Os02g16730
chr3	3473693	3474164		LOC_Os02g16740
chr3	34778856	34779215		LOC_Os02g17550
chr3	34918861	34919277		LOC_Os02g17560
chr3	35113600	35114355		LOC_Os02g17940
chr3	35140293	35141083		LOC_Os02g18300
chr3	3515194	3515861		LOC_Os02g19000
chr3	35409333	35409895		LOC_Os02g21870
chr3	35409393	35409706		LOC_Os02g21880
chr3	35429451	35430758		LOC_Os02g27040
chr3	35625932	35626382		LOC_Os02g27050
chr3	35663437	35663999		LOC_Os02g29130
chr3	35846230	35846912		LOC_Os02g30600
chr3	36070042	36070969		LOC_Os02g30590
chr3	36163888	36164137		LOC_Os02g30630
chr3	3631205	3632023		LOC_Os02g30640
chr3	36360719	36361592		LOC_Os02g30690
chr3	36360923	36361561		LOC_Os02g32504
chr3	3749914	3750276		LOC_Os02g33790
chr3	3825647	3826121		LOC_Os02g35110
chr3	3893022	3893281		LOC_Os02g36070
chr3	4044771	4045470		LOC_Os02g36220
chr3	4279075	4280373		LOC_Os02g36505
chr3	4280728	4282096		LOC_Os02g36510
chr3	4321211	4321550		LOC_Os02g37010
chr3	4404849	4405524		LOC_Os02g37380
chr3	4653455	4654467		LOC_Os02g37540
chr3	4771845	4772826		LOC_Os02g37550
chr3	4886978	4887345		LOC_Os02g38010
chr3	5061743	5062203		LOC_Os02g39220
chr3	5606893	5609827		LOC_Os02g39230
chr3	5672764	5673629		LOC_Os02g40000
chr3	5812867	5813391		LOC_Os02g40460
chr3	6010558	6011240		LOC_Os02g40454
chr3	6170791	6171168		LOC_Os02g40490
chr3	6390661	6391863		LOC_Os02g40560
chr3	6427014	6427611		LOC_Os02g40550
chr3	6666047	6667380		LOC_Os02g41650
chr3	6698252	6698816		LOC_Os02g41670
chr3	726259	727910		LOC_Os02g41680
chr3	7366821	7367350		LOC_Os02g42250
chr3	7697045	7697980		LOC_Os02g42230
chr3	7980653	7981803		LOC_Os02g42620
chr3	8038668	8039119		LOC_Os02g42610
chr3	8413110	8413525		LOC_Os02g42780
chr3	8750445	8750744		LOC_Os02g42790
chr3	9216439	9216778		LOC_Os02g43130
chr3	9371605	9372893		LOC_Os02g43600
chr3	9411778	9413657		LOC_Os02g43594
chr3	9480399	9481134		LOC_Os02g43810
chr3	9525161	9525703		LOC_Os02g44100
chr3	9657861	9658715		LOC_Os02g44102
chr3	9664780	9667364		LOC_Os02g44136
chr3	9855720	9856090		LOC_Os02g44260
chr3	9855785	9856085		LOC_Os02g44270
chr3	9863830	9864120		LOC_Os02g44530
chr3	9878736	9879212		LOC_Os02g44654
chr3	9964434	9964827		LOC_Os02g44642
chr4	12639786	12640069		LOC_Os02g44700
chr4	13794361	13794666		LOC_Os02g44704
chr4	13964815	13965262		LOC_Os02g44690
chr4	15303026	15303263		LOC_Os02g44920
chr4	15528868	15529216		LOC_Os02g45240
chr4	16201406	16202127		LOC_Os02g45230
chr4	16201458	16201984		LOC_Os02g45270
chr4	16493365	16494436		LOC_Os02g45320
chr4	16672028	16672440		LOC_Os02g45330
chr4	16685349	16685791		LOC_Os02g45440
chr4	16694358	16694717		LOC_Os02g45880
chr4	16857475	16857910		LOC_Os02g45900
chr4	17108027	17108310		LOC_Os02g45890
chr4	1723153	1723485		LOC_Os02g46150
chr4	18387249	18387441		LOC_Os02g46140
chr4	18520490	18520878		LOC_Os02g46260
chr4	1875144	1875654		LOC_Os02g46310
chr4	18857347	18857505		LOC_Os02g46320
chr4	19096359	19096668		LOC_Os02g46680
chr4	19191274	19192018		LOC_Os02g46670
chr4	19191347	19192103		LOC_Os02g46790
chr4	19376177	19376940		LOC_Os02g47090
chr4	19642247	19642557		LOC_Os02g47080
chr4	20065326	20066940		LOC_Os02g47100
chr4	20162092	20162460		LOC_Os02g47110
chr4	20237193	20238260		LOC_Os02g47130
chr4	20237408	20238189		LOC_Os02g47140
chr4	21525692	21526251		LOC_Os02g47420
chr4	21713263	21713771		LOC_Os02g47560
chr4	21907855	21908409		LOC_Os02g47570
chr4	21907906	21908376		LOC_Os02g47860
chr4	22124052	22124282		LOC_Os02g48210
chr4	22340848	22341740		LOC_Os02g48200
chr4	22348136	22348879		LOC_Os02g48570
chr4	23098846	23100129		LOC_Os02g49290
chr4	23826851	23827385		LOC_Os02g49760
chr4	24858183	24859594		LOC_Os02g50174
chr4	25340938	25342390		LOC_Os02g50230
chr4	25458475	25459420		LOC_Os02g50240
chr4	25598210	25598677		LOC_Os02g50630
chr4	26184641	26185308		LOC_Os02g50620
chr4	26730884	26731447		LOC_Os02g50930
chr4	27706934	27707777		LOC_Os02g51070
chr4	27837069	27837681		LOC_Os02g51060
chr4	28100852	28101296		LOC_Os02g51370
chr4	28458707	28459077		LOC_Os02g52210
chr4	28564738	28565262		LOC_Os02g52280
chr4	29025527	29025852		LOC_Os02g52580
chr4	29974251	29975077		LOC_Os02g52670
chr4	30230099	30230424		LOC_Os02g52660
chr4	30280808	30281460		LOC_Os02g52650
chr4	30299160	30299769		LOC_Os02g53100
chr4	30371941	30373962		LOC_Os02g53090
chr4	30730343	30730746		LOC_Os02g53130
chr4	33351673	33351866		LOC_Os02g53140
chr4	33527895	33528350		LOC_Os02g53250
chr4	33731319	33732329		LOC_Os02g53260
chr4	34049632	34050073		LOC_Os02g53290
chr4	34440342	34441876		LOC_Os02g53360
chr4	34533837	34534348		LOC_Os02g53350
chr4	34758241	34758616		LOC_Os02g53370
chr4	34974134	34974382		LOC_Os02g53440
chr4	35011325	35012057		LOC_Os02g53430
chr4	35011490	35011796		LOC_Os02g53810
chr4	3636231	3636519		LOC_Os02g53820
chr4	4360590	4360970		LOC_Os02g53870
chr4	4770477	4771935		LOC_Os02g53880
chr4	4771177	4771835		LOC_Os02g53990
chr4	6097327	6097627		LOC_Os02g54370
chr4	6209630	6209896		LOC_Os02g54570
chr4	6460666	6460945		LOC_Os02g54560
chr4	6463659	6463966		LOC_Os02g54670
chr4	7911832	7912021		LOC_Os02g54680
chr4	7913857	7914327		LOC_Os02g54690
chr4	8241670	8241910		LOC_Os02g54720
chr5	12607184	12607462		LOC_Os02g54920
chr5	13938993	13939224		LOC_Os02g54910
chr5	16028939	16029403		LOC_Os02g55030
chr5	1708509	1709077		LOC_Os02g55050
chr5	18070246	18070624		LOC_Os02g55040
chr5	19435297	19436047		LOC_Os02g56690
chr5	2061904	2062166		LOC_Os02g57420
chr5	20791274	20792175		LOC_Os02g57500
chr5	20791535	20792074		LOC_Os02g57490
chr5	21859236	21859484		LOC_Os03g01020
chr5	21881779	21883177		LOC_Os03g01200
chr5	21881782	21882279		LOC_Os03g01320
chr5	22153783	22154010		LOC_Os03g02180
chr5	2224433	2224926		LOC_Os03g02170
chr5	22410414	22410823		LOC_Os03g03260
chr5	22411946	22412377		LOC_Os03g03860
chr5	22413776	22414094		LOC_Os03g03920
chr5	22854066	22855190		LOC_Os03g03910
chr5	22937268	22938465		LOC_Os03g04830
chr5	22937281	22938611		LOC_Os03g05370
chr5	22993840	22994578		LOC_Os03g05380
chr5	23239797	23240681		LOC_Os03g05690
chr5	23246259	23246576		LOC_Os03g05710
chr5	23246264	23246648		LOC_Os03g05700
chr5	23292277	23293051		LOC_Os03g05990
chr5	23529373	23530089		LOC_Os03g06420
chr5	23778106	23778591		LOC_Os03g06430
chr5	23778159	23778543		LOC_Os03g06860
chr5	23899723	23900242		LOC_Os03g06930
chr5	2401241	2401757		LOC_Os03g07110
chr5	2401302	2401651		LOC_Os03g07380
chr5	24151115	24151619		LOC_Os03g07660
chr5	24151135	24151516		LOC_Os03g07670
chr5	24607208	24607615		LOC_Os03g07820
chr5	24669795	24670369		LOC_Os03g07840
chr5	2494894	2495255		LOC_Os03g07830
chr5	25274329	25275319		LOC_Os03g08010
chr5	25504517	25505069		LOC_Os03g08370
chr5	25564371	25564751		LOC_Os03g08380
chr5	25659333	25659721		LOC_Os03g08420
chr5	26396929	26397970		LOC_Os03g08550
chr5	2644160	2644625		LOC_Os03g08560
chr5	2644250	2644606		LOC_Os03g08960
chr5	26468558	26469036		LOC_Os03g09150
chr5	26621291	26621704		LOC_Os03g09300
chr5	26621349	26621617		LOC_Os03g09820
chr5	26736392	26736708		LOC_Os03g10050
chr5	26945243	26945752		LOC_Os03g10910
chr5	27067809	27068145		LOC_Os03g10920
chr5	27093833	27094474		LOC_Os03g11020
chr5	27224017	27224374		LOC_Os03g11030
chr5	27702158	27703154		LOC_Os03g11290
chr5	27702216	27702972		LOC_Os03g11300
chr5	27844486	27844956		LOC_Os03g11530
chr5	28107188	28107906		LOC_Os03g11540
chr5	28389201	28390290		LOC_Os03g11590
chr5	28587952	28588945		LOC_Os03g11580
chr5	28625289	28627022		LOC_Os03g11790
chr5	28845720	28846214		LOC_Os03g12040
chr5	28951628	28952295		LOC_Os03g12180
chr5	29221370	29222153		LOC_Os03g12170
chr5	29221707	29222106		LOC_Os03g12160
chr5	29310680	29311476		LOC_Os03g12236
chr5	29347750	29348141		LOC_Os03g12238
chr5	2944170	2944508		LOC_Os03g12570
chr5	29595479	29597592		LOC_Os03g12610
chr5	3073989	3074389		LOC_Os03g13614
chr5	4032030	4032508		LOC_Os03g14190
chr5	4326254	4327124		LOC_Os03g14180
chr5	5769577	5770175		LOC_Os03g14669
chr5	7136848	7137441		LOC_Os03g14690
chr5	87500	87959		LOC_Os03g14790
chr6	10798287	10798718		LOC_Os03g15370
chr6	10813214	10813975		LOC_Os03g15380
chr6	12114744	12115194		LOC_Os03g15860
chr6	1384040	1384338		LOC_Os03g16870
chr6	13904456	13904747		LOC_Os03g16860
chr6	14299524	14299837		LOC_Os03g16920
chr6	1447389	1448043		LOC_Os03g17040
chr6	1447428	1448060		LOC_Os03g17050
chr6	14650057	14650354		LOC_Os03g17150
chr6	15343275	15343555		LOC_Os03g17350
chr6	16427692	16427956		LOC_Os03g17359
chr6	1723470	1723872		LOC_Os03g17370
chr6	2022279	2022887		LOC_Os03g17380
chr6	20699077	20699539		LOC_Os03g17710
chr6	21733459	21733766		LOC_Os03g17730
chr6	23439480	23440324		LOC_Os03g17760
chr6	24141897	24142286		LOC_Os03g17750
chr6	24211645	24212612		LOC_Os03g17800
chr6	24562048	24562446		LOC_Os03g17890
chr6	26357528	26358028		LOC_Os03g18160
chr6	26470299	26470944		LOC_Os03g18380
chr6	27662761	27663196		LOC_Os03g18729
chr6	28403566	28404337		LOC_Os03g18720
chr6	28656023	28656998		LOC_Os03g18810
chr6	28656050	28656916		LOC_Os03g18960
chr6	28686473	28686775		LOC_Os03g18970
chr6	28686487	28686758		LOC_Os03g19180
chr6	28699776	28700005		LOC_Os03g19170
chr6	28784227	28784675		LOC_Os03g19190
chr6	28784338	28784662		LOC_Os03g19200
chr6	28867586	28868420		LOC_Os03g19340
chr6	28889370	28889983		LOC_Os03g19350
chr6	28925129	28925421		LOC_Os03g19452
chr6	28996239	28997454		LOC_Os03g19830
chr6	29035711	29036472		LOC_Os03g19840
chr6	29194175	29194438		LOC_Os03g20200
chr6	2941998	2942381		LOC_Os03g20210
chr6	29791078	29792351		LOC_Os03g20230
chr6	29791132	29791827		LOC_Os03g20250
chr6	30266166	30266543		LOC_Os03g20730
chr6	30266227	30266574		LOC_Os03g20720
chr6	30366151	30366714		LOC_Os03g20800
chr6	30380776	30381261		LOC_Os03g20810
chr6	30521769	30522496		LOC_Os03g20880
chr6	30521870	30522310		LOC_Os03g20870
chr6	30551962	30552283		LOC_Os03g21160
chr6	30890781	30891870		LOC_Os03g22180
chr6	3746507	3746769		LOC_Os03g22170
chr6	4318648	4318977		LOC_Os03g24300
chr6	4583828	4584359		LOC_Os03g24520
chr6	489866	490513		LOC_Os03g24530
chr6	5458790	5459526		LOC_Os03g24690
chr6	5633481	5634818		LOC_Os03g24710
chr6	5633540	5634214		LOC_Os03g24720
chr6	5778803	5779464		LOC_Os03g24730
chr6	5812223	5812994		LOC_Os03g24830
chr6	6086682	6087189		LOC_Os03g24844
chr6	6611592	6612055		LOC_Os03g24940
chr6	6684326	6684777		LOC_Os03g25120
chr6	6737305	6737685		LOC_Os03g25990
chr6	7044019	7044965		LOC_Os03g26300
chr6	747377	747859		LOC_Os03g26310
chr6	7500147	7500323		LOC_Os03g28330
chr6	7836189	7836489		LOC_Os03g29690
chr6	7941026	7941723		LOC_Os03g30420
chr6	7941083	7941586		LOC_Os03g30410
chr6	8098357	8098819		LOC_Os03g31120
chr6	8192657	8193042		LOC_Os03g31134
chr6	8283951	8284266		LOC_Os03g31500
chr6	8302071	8302481		LOC_Os03g31634
chr6	8622610	8622874		LOC_Os03g31706
chr6	9326194	9326733		LOC_Os03g31940
chr6	9467457	9467799		LOC_Os03g31950
chr7	10063190	10063493		LOC_Os03g31944
chr7	10552757	10553050		LOC_Os03g37850
chr7	10988838	10989823		LOC_Os03g39110
chr7	10989168	10989609		LOC_Os03g39100
chr7	11547902	11548137		LOC_Os03g39090
chr7	13601923	13602313		LOC_Os03g39850
chr7	15662423	15662670		LOC_Os03g40290
chr7	16902754	16903070		LOC_Os03g40300
chr7	17261112	17261423		LOC_Os03g40650
chr7	17496615	17496872		LOC_Os03g43790
chr7	18250948	18251180		LOC_Os03g43900
chr7	18355365	18355703		LOC_Os03g44560
chr7	18427779	18428108		LOC_Os03g44890
chr7	19089312	19089970		LOC_Os03g45790
chr7	20638052	20638294		LOC_Os03g45779
chr7	21008569	21009425		LOC_Os03g46900
chr7	2135501	2135922		LOC_Os03g47470
chr7	21589955	21590194		LOC_Os03g47749
chr7	21668432	21668795		LOC_Os03g48060
chr7	21745419	21746000		LOC_Os03g48104
chr7	2197462	2198152		LOC_Os03g48110
chr7	21990579	21990915		LOC_Os03g48120
chr7	22242896	22243444		LOC_Os03g48140
chr7	22386303	22387063		LOC_Os03g48225
chr7	22841454	22842905		LOC_Os03g48220
chr7	23222911	23223359		LOC_Os03g49310
chr7	23251211	23252278		LOC_Os03g49820
chr7	23300061	23301674		LOC_Os03g50100
chr7	23300114	23300938		LOC_Os03g50480
chr7	23373575	23373964		LOC_Os03g50490
chr7	23398201	23400600		LOC_Os03g50580
chr7	23399104	23399571		LOC_Os03g50644
chr7	23493035	23494882		LOC_Os03g51590
chr7	23700761	23701196		LOC_Os03g51600
chr7	23851463	23852501		LOC_Os03g51670
chr7	23896246	23896841		LOC_Os03g51660
chr7	24166979	24167263		LOC_Os03g53020
chr7	24225677	24226124		LOC_Os03g53500
chr7	24904637	24905022		LOC_Os03g53490
chr7	24963197	24963693		LOC_Os03g53630
chr7	24967817	24968385		LOC_Os03g53860
chr7	25043742	25044059		LOC_Os03g53880
chr7	25105871	25106534		LOC_Os03g55034
chr7	25584028	25584968		LOC_Os03g55030
chr7	26026145	26027345		LOC_Os03g55040
chr7	26026557	26027204		LOC_Os03g55220
chr7	26109996	26110310		LOC_Os03g55350
chr7	2663612	2663976		LOC_Os03g55610
chr7	26805163	26805899		LOC_Os03g55704
chr7	27172139	27172510		LOC_Os03g55820
chr7	27591316	27592768		LOC_Os03g55810
chr7	27786292	27786907		LOC_Os03g55840
chr7	27786334	27786885		LOC_Os03g55830
chr7	29162112	29162337		LOC_Os03g56130
chr7	29179939	29180344		LOC_Os03g56270
chr7	29268920	29269749		LOC_Os03g56850
chr7	29328727	29329815		LOC_Os03g56840
chr7	29392393	29393320		LOC_Os03g57270
chr7	3737134	3737826		LOC_Os03g57260
chr7	431953	432622		LOC_Os03g57670
chr7	4624156	4624543		LOC_Os03g57680
chr7	4909422	4909775		LOC_Os03g57730
chr7	5026828	5027407		LOC_Os03g58160
chr7	5239879	5240345		LOC_Os03g58170
chr7	5566517	5567143		LOC_Os03g58670
chr7	6044978	6045315		LOC_Os03g58940
chr7	6899146	6899435		LOC_Os03g58960
chr7	7585026	7585296		LOC_Os03g58970
chr7	8179296	8179963		LOC_Os03g59050
chr7	85169	85732		LOC_Os03g59330
chr7	85270	85726		LOC_Os03g59380
chr7	8606371	8606773		LOC_Os03g59370
chr7	8829675	8830765		LOC_Os03g59440
chr7	8830002	8830694		LOC_Os03g59430
chr7	8835218	8835635		LOC_Os03g59590
chr8	10371586	10372455		LOC_Os03g59700
chr8	13021189	13021726		LOC_Os03g59690
chr8	1314422	1314764		LOC_Os03g59850
chr8	13731359	13731829		LOC_Os03g59860
chr8	14667796	14668175		LOC_Os03g59840
chr8	15098965	15099385		LOC_Os03g61240
chr8	15111951	15112418		LOC_Os03g61230
chr8	1544775	1545434		LOC_Os03g61430
chr8	17045569	17046037		LOC_Os03g61580
chr8	19246287	19246763		LOC_Os03g61940
chr8	19427630	19427925		LOC_Os03g61930
chr8	19887162	19888197		LOC_Os03g61950
chr8	20018426	20018718		LOC_Os03g62010
chr8	211426	211826		LOC_Os03g62000
chr8	21150747	21150965		LOC_Os03g62050
chr8	21283914	21284640		LOC_Os03g62060
chr8	21991581	21991947		LOC_Os03g62530
chr8	22031161	22031505		LOC_Os03g62539
chr8	22031191	22031617		LOC_Os03g62580
chr8	22071064	22071393		LOC_Os03g62600
chr8	22645491	22646018		LOC_Os03g62590
chr8	22906245	22907929		LOC_Os03g63010
chr8	2320393	2320991		LOC_Os03g63000
chr8	23440443	23440779		LOC_Os03g63074
chr8	23587599	23588170		LOC_Os03g63450
chr8	23606558	23606856		LOC_Os03g63990
chr8	23715195	23715815		LOC_Os03g64330
chr8	23864083	23864564		LOC_Os04g01060
chr8	24021877	24022340		LOC_Os04g03820
chr8	24504389	24504882		LOC_Os04g03830
chr8	24520786	24521275		LOC_Os04g04060
chr8	24817650	24818395		LOC_Os04g05050
chr8	24817699	24818317		LOC_Os04g05700
chr8	24938568	24939371		LOC_Os04g06900
chr8	25051091	25051454		LOC_Os04g08210
chr8	25249448	25249863		LOC_Os04g08200
chr8	25461562	25462225		LOC_Os04g08260
chr8	25461575	25462072		LOC_Os04g08250
chr8	27384011	27384449		LOC_Os04g08350
chr8	27519721	27520577		LOC_Os04g08764
chr8	27648016	27648461		LOC_Os04g08840
chr8	27794142	27794656		LOC_Os04g11200
chr8	28112794	28113058		LOC_Os04g11195
chr8	28137531	28138562		LOC_Os04g11370
chr8	28141046	28141726		LOC_Os04g11610
chr8	28380270	28381394		LOC_Os04g11600
chr8	2983671	2984034		LOC_Os04g11800
chr8	3158713	3159229		LOC_Os04g12980
chr8	3242911	3243353		LOC_Os04g14150
chr8	3530809	3531277		LOC_Os04g14160
chr8	3725623	3726084		LOC_Os04g14410
chr8	3801949	3803125		LOC_Os04g14690
chr8	400435	400702		LOC_Os04g14680
chr8	449252	449592		LOC_Os04g15590
chr8	4546739	4547262		LOC_Os04g22340
chr8	5107347	5107700		LOC_Os04g23930
chr8	5639893	5640482		LOC_Os04g23940
chr8	5639962	5640310		LOC_Os04g24130
chr8	702781	703763		LOC_Os04g25420
chr8	8047621	8048132		LOC_Os04g25430
chr8	8347870	8348159		LOC_Os04g26620
chr8	976963	977765		LOC_Os04g27410
chr9	10351364	10351657		LOC_Os04g27950
chr9	10523081	10523894		LOC_Os04g28210
chr9	12396836	12397264		LOC_Os04g28234
chr9	1317444	1317879		LOC_Os04g28250
chr9	14086674	14087363		LOC_Os04g28460
chr9	14373212	14373653		LOC_Os04g28860
chr9	15246287	15247241		LOC_Os04g28870
chr9	15464887	15465683		LOC_Os04g29190
chr9	15687398	15687785		LOC_Os04g29550
chr9	15998436	15998782		LOC_Os04g29560
chr9	16990054	16990336		LOC_Os04g31000
chr9	17424906	17425415		LOC_Os04g31210
chr9	17785679	17786355		LOC_Os04g31220
chr9	17788351	17788905		LOC_Os04g31530
chr9	17797588	17798071		LOC_Os04g32030
chr9	18272673	18273086		LOC_Os04g32320
chr9	19195921	19196222		LOC_Os04g32330
chr9	1921299	1921515		LOC_Os04g32610
chr9	19329914	19331834		LOC_Os04g33160
chr9	19333651	19335087		LOC_Os04g33150
chr9	19333917	19334778		LOC_Os04g33140
chr9	19369110	19369605		LOC_Os04g33320
chr9	19417626	19418033		LOC_Os04g33410
chr9	19975028	19975501		LOC_Os04g33460
chr9	20450571	20450999		LOC_Os04g33400
chr9	20450598	20450870		LOC_Os04g34240
chr9	21516301	21516967		LOC_Os04g34250
chr9	21665609	21666447		LOC_Os04g35340
chr9	21705815	21706283		LOC_Os04g35390
chr9	21878564	21878846		LOC_Os04g35630
chr9	22687871	22688333		LOC_Os04g35930
chr9	22731984	22732623		LOC_Os04g36800
chr9	4197887	4198414		LOC_Os04g37540
chr9	5793292	5794304		LOC_Os04g37530
chr9	6090584	6091095		LOC_Os04g37550
chr9	6100675	6101050		LOC_Os04g37560
chr1	10015019	10015493		LOC_Os04g38860
chr1	10058026	10058462		LOC_Os04g40030
chr1	10657768	10658688		LOC_Os04g41960
chr1	10657978	10658508		LOC_Os04g42110
chr1	12110075	12110485		LOC_Os04g42530
chr1	12154159	12154577		LOC_Os04g42540
chr1	13594038	13594412		LOC_Os04g42810
chr1	16003054	16003315		LOC_Os04g42800
chr1	17323525	17323895		LOC_Os04g42784
chr1	17810980	17811224		LOC_Os04g43020
chr1	19525669	19525828		LOC_Os04g43030
chr1	2030287	2030511		LOC_Os04g43270
chr1	22987422	22987847		LOC_Os04g43730
chr1	23008072	23008804		LOC_Os04g44224
chr1	2364260	2364484		LOC_Os04g44220
chr1	2566860	2567228		LOC_Os04g45240
chr1	26602471	26603049		LOC_Os04g46740
chr1	26709498	26709847		LOC_Os04g46940
chr1	27509053	27509496		LOC_Os04g46950
chr1	27742561	27743004		LOC_Os04g46960
chr1	28353521	28353973		LOC_Os04g47906
chr1	29392305	29392632		LOC_Os04g48010
chr1	3031497	3032171		LOC_Os04g48690
chr1	31048850	31049338		LOC_Os04g49570
chr1	31987686	31989078		LOC_Os04g50216
chr1	32622280	32622592		LOC_Os04g50208
chr1	32723628	32724405		LOC_Os04g50212
chr1	3324230	3324594		LOC_Os04g51000
chr1	33477375	33477538		LOC_Os04g51060
chr1	34129586	34130157		LOC_Os04g51130
chr1	3437138	3437509		LOC_Os04g51172
chr1	34605680	34606043		LOC_Os04g51166
chr1	36423635	36423907		LOC_Os04g51270
chr1	37866438	37866936		LOC_Os04g51260
chr1	38305762	38306651		LOC_Os04g51470
chr1	39433543	39434763		LOC_Os04g51480
chr1	41021464	41022079		LOC_Os04g51960
chr1	41021603	41021880		LOC_Os04g52280
chr1	41116369	41117155		LOC_Os04g52290
chr1	41116397	41117192		LOC_Os04g52300
chr1	41216398	41216892		LOC_Os04g52510
chr1	41382754	41382974		LOC_Os04g53770
chr1	42160337	42160813		LOC_Os04g53790
chr1	42268819	42269412		LOC_Os04g53780
chr1	42674	42918		LOC_Os04g54380
chr1	42947870	42948199		LOC_Os04g54370
chr1	43077314	43077765		LOC_Os04g56570
chr1	4579563	4579922		LOC_Os04g56560
chr1	4872276	4872636		LOC_Os04g57050
chr1	5342321	5342585		LOC_Os04g57060
chr1	6766628	6767250		LOC_Os04g57140
chr1	6911621	6911962		LOC_Os04g57130
chr1	777789	777988		LOC_Os04g57830
chr1	9198353	9198989		LOC_Os04g57840
chr1	9243509	9243844		LOC_Os04g58790
chr1	9554418	9554705		LOC_Os04g58800
chr1	9627696	9628069		LOC_Os04g58860
chr1	9940833	9941270		LOC_Os05g01080
chr10	11173120	11173580		LOC_Os05g01070
chr10	11328249	11328528		LOC_Os05g02420
chr10	13056445	13056854		LOC_Os05g03040
chr10	13479070	13479266		LOC_Os05g03530
chr10	1405682	1406286		LOC_Os05g03830
chr10	14254574	14254845		LOC_Os05g03840
chr10	15423877	15424329		LOC_Os05g04470
chr10	15764986	15765274		LOC_Os05g04710
chr10	15922424	15922776		LOC_Os05g04720
chr10	18174010	18174326		LOC_Os05g04960
chr10	18869205	18869443		LOC_Os05g05070
chr10	19439257	19439667		LOC_Os05g05130
chr10	19831898	19832182		LOC_Os05g05354
chr10	20600869	20601254		LOC_Os05g05860
chr10	21293679	21294230		LOC_Os05g06140
chr10	21320526	21321036		LOC_Os05g07310
chr10	21782097	21782321		LOC_Os05g07320
chr10	22226768	22227036		LOC_Os05g07540
chr10	22269322	22270426		LOC_Os05g08000
chr10	3021188	3021515		LOC_Os05g12410
chr10	3445952	3446297		LOC_Os05g12400
chr10	6511549	6512389		LOC_Os05g12420
chr11	10221994	10222228		LOC_Os05g14010
chr11	12146027	12146629		LOC_Os05g14194
chr11	14321986	14322294		LOC_Os05g16640
chr11	1632760	1633050		LOC_Os05g18120
chr11	1813175	1813483		LOC_Os05g18130
chr11	18515764	18516553		LOC_Os05g19470
chr11	1900004	1900221		LOC_Os05g22270
chr11	21492078	21492527		LOC_Os05g22260
chr11	22053964	22054188		LOC_Os05g27350
chr11	22215993	22216239		LOC_Os05g27540
chr11	22216003	22216300		LOC_Os05g27560
chr11	23183481	23183819		LOC_Os05g27550
chr11	27412167	27412611		LOC_Os05g29730
chr11	28888788	28889601		LOC_Os05g29735
chr11	4089973	4090494		LOC_Os05g31090
chr11	4939923	4940347		LOC_Os05g32620
chr11	5712906	5713495		LOC_Os05g32890
chr11	6279193	6279551		LOC_Os05g33140
chr11	7036270	7036653		LOC_Os05g33570
chr11	7764358	7764636		LOC_Os05g33580
chr11	833419	833750		LOC_Os05g33890
chr11	9772102	9772595		LOC_Os05g35010
chr12	12274975	12275410		LOC_Os05g35000
chr12	1264676	1264929		LOC_Os05g35840
chr12	13660327	13660692		LOC_Os05g35850
chr12	15793004	15793266		LOC_Os05g37400
chr12	22591602	22591974		LOC_Os05g37820
chr12	27413937	27414235		LOC_Os05g38219
chr12	3549210	3549704		LOC_Os05g38230
chr12	3549245	3549495		LOC_Os05g38960
chr12	3813617	3813915		LOC_Os05g39110
chr12	4045982	4046402		LOC_Os05g39120
chr12	4604881	4605176		LOC_Os05g39220
chr12	8306372	8306684		LOC_Os05g39300
chr2	10106275	10106638		LOC_Os05g39580
chr2	10618864	10619113		LOC_Os05g39590
chr2	10618865	10619147		LOC_Os05g39680
chr2	15900499	15900850		LOC_Os05g40050
chr2	17347874	17348276		LOC_Os05g40060
chr2	18239471	18240150		LOC_Os05g40490
chr2	185696	185945		LOC_Os05g40770
chr2	19231719	19232002		LOC_Os05g40800
chr2	21393306	21393896		LOC_Os05g41230
chr2	21857888	21858628		LOC_Os05g41950
chr2	22054505	22054948		LOC_Os05g42040
chr2	23225192	23225656		LOC_Os05g42190
chr2	23524249	23524732		LOC_Os05g43480
chr2	2360789	2361052		LOC_Os05g43860
chr2	24195237	24195607		LOC_Os05g43930
chr2	25977744	25978179		LOC_Os05g44140
chr2	27478745	27478981		LOC_Os05g44130
chr2	27552059	27553462		LOC_Os05g45420
chr2	28122774	28123535		LOC_Os05g45410
chr2	28567100	28567446		LOC_Os05g45530
chr2	29519771	29520190		LOC_Os05g45540
chr2	29519782	29520152		LOC_Os05g45550
chr2	30675098	30675413		LOC_Os05g45660
chr2	30832705	30833201		LOC_Os05g45670
chr2	30832732	30833242		LOC_Os05g45680
chr2	30832768	30833150		LOC_Os05g45930
chr2	32173767	32174148		LOC_Os05g46090
chr2	32202764	32203009		LOC_Os05g46100
chr2	32993172	32993549		LOC_Os05g46510
chr2	33324901	33325227		LOC_Os05g46520
chr2	33326906	33327279		LOC_Os05g46750
chr2	35193053	35193350		LOC_Os05g46780
chr2	3842361	3842736		LOC_Os05g47446
chr2	425722	426114		LOC_Os05g48320
chr2	6307336	6307833		LOC_Os05g48330
chr2	6404969	6405244		LOC_Os05g48590
chr2	653861	654219		LOC_Os05g48820
chr2	7477374	7477637		LOC_Os05g48810
chr3	10299210	10299709		LOC_Os05g48990
chr3	10483993	10484577		LOC_Os05g49010
chr3	10876858	10877224		LOC_Os05g49000
chr3	11160092	11160460		LOC_Os05g49080
chr3	14087491	14087922		LOC_Os05g49070
chr3	14213619	14213926		LOC_Os05g49470
chr3	14895868	14896091		LOC_Os05g49460
chr3	16302384	16303371		LOC_Os05g49510
chr3	16307192	16307884		LOC_Os05g49520
chr3	16307452	16307780		LOC_Os05g49750
chr3	16927771	16927988		LOC_Os05g49760
chr3	18110024	18110302		LOC_Os05g49810
chr3	21015234	21015550		LOC_Os05g49820
chr3	22161942	22162149		LOC_Os05g49910
chr3	2297777	2298093		LOC_Os05g49900
chr3	24633476	24633985		LOC_Os05g49890
chr3	25383912	25384463		LOC_Os05g50350
chr3	26523062	26523348		LOC_Os05g50340
chr3	27364005	27364482		LOC_Os05g50490
chr3	27374227	27374626		LOC_Os05g50910
chr3	28067179	28067501		LOC_Os05g50920
chr3	28373129	28373735		LOC_Os05g51080
chr3	28373213	28373836		LOC_Os05g51090
chr3	28884342	28884668		LOC_Os05g51070
chr3	30677461	30678346		LOC_Os05g51620
chr3	30747271	30747817		LOC_Os05g51610
chr3	31776285	31776654		LOC_Os06g01700
chr3	31977574	31978087		LOC_Os06g01690
chr3	32280818	32281176		LOC_Os06g01870
chr3	32869523	32869827		LOC_Os06g03040
chr3	33615994	33616580		LOC_Os06g03380
chr3	34029165	34029346		LOC_Os06g03390
chr3	34857097	34857336		LOC_Os06g03682
chr3	35158147	35158502		LOC_Os06g03676
chr3	35410351	35410769		LOC_Os06g04130
chr3	3984402	3984757		LOC_Os06g04120
chr3	4097925	4098315		LOC_Os06g04630
chr3	4859657	4860146		LOC_Os06g04640
chr3	5977421	5977980		LOC_Os06g06320
chr3	6318997	6319497		LOC_Os06g06530
chr3	8494223	8494433		LOC_Os06g06860
chr3	9905119	9905472		LOC_Os06g07740
chr4	13689133	13689495		LOC_Os06g08170
chr4	14230746	14231000		LOC_Os06g08154
chr4	14738048	14738755		LOC_Os06g08380
chr4	16936852	16937309		LOC_Os06g08370
chr4	17302930	17303331		LOC_Os06g08450
chr4	17560971	17561241		LOC_Os06g08660
chr4	17573899	17574169		LOC_Os06g09110
chr4	18156134	18156809		LOC_Os06g10570
chr4	18681327	18681499		LOC_Os06g10580
chr4	20739914	20740217		LOC_Os06g10780
chr4	21492487	21492879		LOC_Os06g10790
chr4	22220997	22221299		LOC_Os06g11030
chr4	24444447	24444818		LOC_Os06g11020
chr4	2483420	2484246		LOC_Os06g11070
chr4	24932322	24932538		LOC_Os06g11080
chr4	25174192	25174774		LOC_Os06g11090
chr4	25174303	25174672		LOC_Os06g11490
chr4	25883626	25884482		LOC_Os06g11500
chr4	28486605	28486886		LOC_Os06g12170
chr4	2910746	2911115		LOC_Os06g12290
chr4	29565905	29566547		LOC_Os06g12410
chr4	30102583	30102851		LOC_Os06g12870
chr4	30184629	30185282		LOC_Os06g13580
chr4	30495793	30496135		LOC_Os06g13720
chr4	30842919	30843336		LOC_Os06g13730
chr4	31073889	31074704		LOC_Os06g14050
chr4	31223296	31223829		LOC_Os06g14240
chr4	32050351	32050688		LOC_Os06g14440
chr4	32358485	32358880		LOC_Os06g14550
chr4	34005914	34006317		LOC_Os06g14730
chr4	34038526	34039033		LOC_Os06g14740
chr4	34038658	34039014		LOC_Os06g16350
chr4	3635101	3635655		LOC_Os06g16340
chr4	4374950	4375211		LOC_Os06g16500
chr4	4403790	4404242		LOC_Os06g18970
chr4	44361	44854		LOC_Os06g19000
chr4	4459268	4459628		LOC_Os06g19010
chr4	4914864	4915139		LOC_Os06g20960
chr4	5734201	5734471		LOC_Os06g22990
chr4	6353881	6354083		LOC_Os06g23800
chr4	7164125	7164477		LOC_Os06g23880
chr4	8068098	8068384		LOC_Os06g25020
chr4	8481647	8481997		LOC_Os06g25010
chr5	10420579	10420935		LOC_Os06g26234
chr5	11068303	11068658		LOC_Os06g28340
chr5	11312506	11312881		LOC_Os06g28820
chr5	1159841	1160313		LOC_Os06g29490
chr5	1495114	1495564		LOC_Os06g30470
chr5	15896053	15896611		LOC_Os06g30460
chr5	15896075	15896619		LOC_Os06g33370
chr5	17196722	17197068		LOC_Os06g33380
chr5	19104554	19104910		LOC_Os06g35500
chr5	19264721	19264994		LOC_Os06g36890
chr5	19738563	19739386		LOC_Os06g36880
chr5	19993349	19993692		LOC_Os06g39470
chr5	20073063	20073308		LOC_Os06g40420
chr5	21268583	21269083		LOC_Os06g40510
chr5	23046265	23046903		LOC_Os06g40500
chr5	23927652	23927989		LOC_Os06g40600
chr5	24570372	24570652		LOC_Os06g41100
chr5	2467849	2468094		LOC_Os06g43260
chr5	26345512	26346000		LOC_Os06g43780
chr5	27182788	27183371		LOC_Os06g43940
chr5	27976430	27976761		LOC_Os06g44280
chr5	28133409	28133818		LOC_Os06g44330
chr5	28356594	28356901		LOC_Os06g45680
chr5	28545697	28546813		LOC_Os06g45670
chr5	3892021	3893987		LOC_Os06g45790
chr5	3892179	3893937		LOC_Os06g45780
chr5	7809001	7809389		LOC_Os06g46770
chr5	7962587	7962837		LOC_Os06g46780
chr5	802294	802581		LOC_Os06g47000
chr5	8541466	8541728		LOC_Os06g47270
chr5	9444652	9445233		LOC_Os06g47280
chr6	1117022	1117475		LOC_Os06g47290
chr6	1290673	1291113		LOC_Os06g47320
chr6	13422934	13423224		LOC_Os06g47340
chr6	13957631	13957884		LOC_Os06g47350
chr6	1445668	1446416		LOC_Os06g47700
chr6	1445758	1446148		LOC_Os06g47740
chr6	16111693	16112033		LOC_Os06g47780
chr6	16916325	16916738		LOC_Os06g47800
chr6	17610792	17611076		LOC_Os06g47940
chr6	19442484	19442678		LOC_Os06g47950
chr6	2021539	2022265		LOC_Os06g47960
chr6	2308777	2309232		LOC_Os06g47990
chr6	24076949	24077203		LOC_Os06g48000
chr6	24564735	24565205		LOC_Os06g48280
chr6	24564841	24565184		LOC_Os06g49160
chr6	25995629	25995884		LOC_Os06g49170
chr6	26716527	26716954		LOC_Os06g49970
chr6	26766157	26766396		LOC_Os06g50140
chr6	27706950	27707716		LOC_Os06g50146
chr6	28508398	28508678		LOC_Os06g50180
chr6	29020213	29020656		LOC_Os06g50170
chr6	3063211	3063460		LOC_Os06g50400
chr6	31147212	31147628		LOC_Os06g50410
chr6	3245483	3246395		LOC_Os06g51070
chr6	3960205	3960575		LOC_Os06g51060
chr6	4066910	4067421		LOC_Os06g51410
chr6	412390	412871		LOC_Os06g51420
chr6	4151543	4151882		LOC_Os07g01140
chr6	5418008	5418325		LOC_Os07g01720
chr6	5899560	5900377		LOC_Os07g01730
chr6	6518188	6519094		LOC_Os07g04840
chr6	7607455	7607832		LOC_Os07g04830
chr7	11024533	11024927		LOC_Os07g04990
chr7	11340625	11340947		LOC_Os07g05000
chr7	17039512	17039774		LOC_Os07g05580
chr7	17740350	17740817		LOC_Os07g07510
chr7	18672701	18673089		LOC_Os07g07500
chr7	20474036	20474459		LOC_Os07g07580
chr7	20474089	20474426		LOC_Os07g08890
chr7	22149746	22150134		LOC_Os07g09520
chr7	24507869	24508180		LOC_Os07g09850
chr7	24942651	24942917		LOC_Os07g10380
chr7	25304950	25305432		LOC_Os07g10390
chr7	2614935	2615322		LOC_Os07g10370
chr7	27161926	27162112		LOC_Os07g10530
chr7	27300270	27300473		LOC_Os07g11000
chr7	28669495	28669914		LOC_Os07g12270
chr7	3796177	3796593		LOC_Os07g12280
chr7	5684470	5685007		LOC_Os07g13234
chr7	5684548	5684987		LOC_Os07g14330
chr8	10213347	10213721		LOC_Os07g15010
chr8	10213480	10213742		LOC_Os07g15330
chr8	1301631	1302129		LOC_Os07g15320
chr8	15453026	15453554		LOC_Os07g17130
chr8	15950547	15951293		LOC_Os07g17840
chr8	15996928	15997221		LOC_Os07g18580
chr8	189782	190270		LOC_Os07g18590
chr8	1914608	1914974		LOC_Os07g18660
chr8	19590333	19590701		LOC_Os07g19160
chr8	2005480	2005769		LOC_Os07g19520
chr8	2005602	2005760		LOC_Os07g23990
chr8	20941128	20941420		LOC_Os07g27030
chr8	23039999	23040279		LOC_Os07g29080
chr8	23094646	23095116		LOC_Os07g29070
chr8	26013680	26013976		LOC_Os07g29060
chr8	26566318	26566813		LOC_Os07g29390
chr8	26842873	26843197		LOC_Os07g29760
chr8	28211864	28212309		LOC_Os07g29770
chr8	28220314	28220872		LOC_Os07g30090
chr8	3420818	3421132		LOC_Os07g30830
chr8	42039	42426		LOC_Os07g30990
chr8	540123	541027		LOC_Os07g31140
chr8	8979174	8979599		LOC_Os07g31480
chr9	12070308	12070724		LOC_Os07g32140
chr9	12167938	12168356		LOC_Os07g35070
chr9	12406546	12406839		LOC_Os07g36130
chr9	12467154	12467478		LOC_Os07g36120
chr9	17183709	17184477		LOC_Os07g36250
chr9	17815987	17816317		LOC_Os07g36700
chr9	18794131	18794398		LOC_Os07g37130
chr9	20494825	20495175		LOC_Os07g38090
chr9	21261442	21261938		LOC_Os07g38664
chr9	21261532	21261932		LOC_Os07g38670
chr9	21572934	21573381		LOC_Os07g38750
chr9	22355299	22355731		LOC_Os07g38840
chr9	2472507	2472892		LOC_Os07g38850
chr9	3667210	3667627		LOC_Os07g38990
chr9	4212483	4212798		LOC_Os07g39010
chr9	5841491	5841804		LOC_Os07g39030
chr9	6282563	6282837		LOC_Os07g39020
chr9	6976027	6976374		LOC_Os07g39240
chr9	7522886	7523456		LOC_Os07g39810
chr9	9860071	9860645		LOC_Os07g39850
				LOC_Os07g40940
				LOC_Os07g41550
				LOC_Os07g41560
				LOC_Os07g41540
				LOC_Os07g41650
				LOC_Os07g41660
				LOC_Os07g41800
				LOC_Os07g41810
				LOC_Os07g41900
				LOC_Os07g41910
				LOC_Os07g42280
				LOC_Os07g42730
				LOC_Os07g43480
				LOC_Os07g43470
				LOC_Os07g43610
				LOC_Os07g44920
				LOC_Os07g44940
				LOC_Os07g44930
				LOC_Os07g45530
				LOC_Os07g45550
				LOC_Os07g45720
				LOC_Os07g45730
				LOC_Os07g46240
				LOC_Os07g46520
				LOC_Os07g48010
				LOC_Os07g48000
				LOC_Os07g48700
				LOC_Os07g48690
				LOC_Os07g48720
				LOC_Os07g48730
				LOC_Os07g48920
				LOC_Os07g48910
				LOC_Os07g49110
				LOC_Os08g01054
				LOC_Os08g01300
				LOC_Os08g01290
				LOC_Os08g01330
				LOC_Os08g01870
				LOC_Os08g01880
				LOC_Os08g02130
				LOC_Os08g02120
				LOC_Os08g02440
				LOC_Os08g02990
				LOC_Os08g03002
				LOC_Os08g02996
				LOC_Os08g03330
				LOC_Os08g03990
				LOC_Os08g04120
				LOC_Os08g04130
				LOC_Os08g04640
				LOC_Os08g04650
				LOC_Os08g05570
				LOC_Os08g05580
				LOC_Os08g05870
				LOC_Os08g05960
				LOC_Os08g05970
				LOC_Os08g06200
				LOC_Os08g06370
				LOC_Os08g06600
				LOC_Os08g06610
				LOC_Os08g06810
				LOC_Os08g08020
				LOC_Os08g08810
				LOC_Os08g08820
				LOC_Os08g09760
				LOC_Os08g13530
				LOC_Os08g13540
				LOC_Os08g13940
				LOC_Os08g13930
				LOC_Os08g14890
				LOC_Os08g14900
				LOC_Os08g16700
				LOC_Os08g16940
				LOC_Os08g21740
				LOC_Os08g22830
				LOC_Os08g24940
				LOC_Os08g27980
				LOC_Os08g31140
				LOC_Os08g31410
				LOC_Os08g32080
				LOC_Os08g32085
				LOC_Os08g34920
				LOC_Os08g34930
				LOC_Os08g34980
				LOC_Os08g35910
				LOC_Os08g35900
				LOC_Os08g36340
				LOC_Os08g36480
				LOC_Os08g36490
				LOC_Os08g36610
				LOC_Os08g37080
				LOC_Os08g37345
				LOC_Os08g37340
				LOC_Os08g37360
				LOC_Os08g37444
				LOC_Os08g37432
				LOC_Os08g37920
				LOC_Os08g37930
				LOC_Os08g37940
				LOC_Os08g38760
				LOC_Os08g38790
				LOC_Os08g39270
				LOC_Os08g39440
				LOC_Os08g39860
				LOC_Os08g39850
				LOC_Os08g40250
				LOC_Os08g41180
				LOC_Os08g41170
				LOC_Os08g42470
				LOC_Os08g43334
				LOC_Os08g43510
				LOC_Os08g43760
				LOC_Os08g43770
				LOC_Os08g43780
				LOC_Os08g44150
				LOC_Os08g44730
				LOC_Os08g44740
				LOC_Os08g44770
				LOC_Os08g44780
				LOC_Os08g44800
				LOC_Os08g44790
				LOC_Os08g44810
				LOC_Os08g44940
				LOC_Os08g44930
				LOC_Os08g44950
				LOC_Os08g45190
				LOC_Os08g45200
				LOC_Os09g02814
				LOC_Os09g04624
				LOC_Os09g07370
				LOC_Os09g07360
				LOC_Os09g08120
				LOC_Os09g08140
				LOC_Os09g10630
				LOC_Os09g10710
				LOC_Os09g11010
				LOC_Os09g12250
				LOC_Os09g13040
				LOC_Os09g13050
				LOC_Os09g16170
				LOC_Os09g16160
				LOC_Os09g17152
				LOC_Os09g17146
				LOC_Os09g20150
				LOC_Os09g20284
				LOC_Os09g20570
				LOC_Os09g20579
				LOC_Os09g20590
				LOC_Os09g20700
				LOC_Os09g23690
				LOC_Os09g23700
				LOC_Os09g24210
				LOC_Os09g25440
				LOC_Os09g25810
				LOC_Os09g26070
				LOC_Os09g27970
				LOC_Os09g27960
				LOC_Os09g28300
				LOC_Os09g28650
				LOC_Os09g29284
				LOC_Os09g29300
				LOC_Os09g29310
				LOC_Os09g29320
				LOC_Os09g29330
				LOC_Os09g30040
				LOC_Os09g31250
				LOC_Os09g32169
				LOC_Os09g32360
				LOC_Os09g32370
				LOC_Os09g32380
				LOC_Os09g32440
				LOC_Os09g32450
				LOC_Os09g32532
				LOC_Os09g32526
				LOC_Os09g33830
				LOC_Os09g35580
				LOC_Os09g35630
				LOC_Os09g37240
				LOC_Os09g37250
				LOC_Os09g37360
				LOC_Os09g37580
				LOC_Os09g37590
				LOC_Os09g37930
				LOC_Os09g37940
				LOC_Os09g38930
				LOC_Os09g38920
				LOC_Os09g39600
				LOC_Os09g39610
				LOC_Os01g02250
				LOC_Os01g19470
				LOC_Os01g34600
				LOC_Os01g34610
				LOC_Os01g74310
				LOC_Os01g74300
				LOC_Os10g26010
				LOC_Os10g42060
				LOC_Os11g05940
				LOC_Os11g06620
				LOC_Os11g06630
				LOC_Os11g26200
				LOC_Os11g29390
				LOC_Os12g03250
				LOC_Os12g09584
				LOC_Os12g09580
				LOC_Os12g24130
				LOC_Os12g24140
				LOC_Os12g26690
				LOC_Os12g26680
				LOC_Os12g36270
				LOC_Os12g40600
				LOC_Os12g40890
				LOC_Os12g42370
				LOC_Os12g42770
				LOC_Os12g42780
				LOC_Os12g43940
				LOC_Os12g43950
				LOC_Os02g09160
				LOC_Os02g12480
				LOC_Os02g13950
				LOC_Os02g17080
				LOC_Os02g19200
				LOC_Os02g33410
				LOC_Os02g34370
				LOC_Os02g43360
				LOC_Os02g43840
				LOC_Os02g48540
				LOC_Os02g52540
				LOC_Os02g52530
				LOC_Os02g52930
				LOC_Os02g53180
				LOC_Os03g16680
				LOC_Os03g16690
				LOC_Os03g18440
				LOC_Os03g36780
				LOC_Os03g56420
				LOC_Os03g56430
				LOC_Os04g30760
				LOC_Os04g56000
				LOC_Os04g56230
				LOC_Os04g56240
				LOC_Os04g57970
				LOC_Os05g24160
				LOC_Os05g37360
				LOC_Os05g47530
				LOC_Os05g47520
				LOC_Os05g51170
				LOC_Os05g51160
				LOC_Os06g03580
				LOC_Os06g12340
				LOC_Os06g12330
				LOC_Os06g14710
				LOC_Os06g15220
				LOC_Os06g48020
				LOC_Os06g50450
				LOC_Os07g36370
				LOC_Os07g36360
				LOC_Os07g40300
				LOC_Os07g40404
				LOC_Os08g01680
				LOC_Os08g01690
				LOC_Os08g01740
				LOC_Os08g01750
				LOC_Os09g03780
				LOC_Os09g03790
				LOC_Os09g26470
				LOC_Os09g37660
				LOC_Os09g37670
				LOC_Os09g39462
				LOC_Os09g39490
				LOC_Os09g39474

## Sheet: FP3-ERF134
FP3 ERF134 Coordinates				FP3 ERF134 Target Genes
chr1	10645748	10646080		LOC_Os01g01120
chr1	11039249	11039950		LOC_Os01g01130
chr1	11366936	11367436		LOC_Os01g01570
chr1	11367020	11367395		LOC_Os01g01580
chr1	11703487	11704700		LOC_Os01g01560
chr1	12364230	12365602		LOC_Os01g01590
chr1	12364364	12365550		LOC_Os01g02250
chr1	12934042	12934382		LOC_Os01g03530
chr1	14018714	14019125		LOC_Os01g04814
chr1	14203870	14204251		LOC_Os01g05540
chr1	1434425	1434827		LOC_Os01g05790
chr1	14744866	14745440		LOC_Os01g05870
chr1	15812416	15812989		LOC_Os01g05890
chr1	17292329	17292741		LOC_Os01g05880
chr1	17599407	17599992		LOC_Os01g06120
chr1	18143508	18143703		LOC_Os01g06130
chr1	19078441	19078716		LOC_Os01g06290
chr1	19194463	19194881		LOC_Os01g06280
chr1	19325108	19325593		LOC_Os01g06640
chr1	20620993	20621186		LOC_Os01g06820
chr1	21707913	21708511		LOC_Os01g06836
chr1	2222143	2222557		LOC_Os01g07310
chr1	22861967	22862442		LOC_Os01g07300
chr1	23231968	23232351		LOC_Os01g07382
chr1	23279828	23280043		LOC_Os01g07670
chr1	23885183	23885813		LOC_Os01g07660
chr1	23912539	23912965		LOC_Os01g07940
chr1	24041943	24042400		LOC_Os01g08090
chr1	24101011	24101924		LOC_Os01g08570
chr1	24665780	24665950		LOC_Os01g08790
chr1	24710106	24710362		LOC_Os01g08800
chr1	24753808	24754550		LOC_Os01g09280
chr1	24863183	24864006		LOC_Os01g09270
chr1	25040726	25041304		LOC_Os01g09470
chr1	25040884	25041266		LOC_Os01g09590
chr1	25825708	25826954		LOC_Os01g10320
chr1	25825783	25826433		LOC_Os01g10590
chr1	25882904	25883317		LOC_Os01g11260
chr1	26031588	26032216		LOC_Os01g11270
chr1	26089485	26090416		LOC_Os01g11350
chr1	26287636	26287911		LOC_Os01g11520
chr1	26384605	26385383		LOC_Os01g11730
chr1	2643817	2644613		LOC_Os01g11820
chr1	26708698	26709340		LOC_Os01g11830
chr1	26726405	26727142		LOC_Os01g11880
chr1	26847085	26847348		LOC_Os01g12010
chr1	27124626	27125397		LOC_Os01g12000
chr1	27124636	27125379		LOC_Os01g12160
chr1	27311829	27312268		LOC_Os01g12790
chr1	2766336	2766988		LOC_Os01g14820
chr1	27928259	27928484		LOC_Os01g14830
chr1	2815183	2816518		LOC_Os01g14870
chr1	28444729	28445073		LOC_Os01g14880
chr1	28446784	28447135		LOC_Os01g14940
chr1	28825584	28826245		LOC_Os01g14950
chr1	28971111	28971789		LOC_Os01g16070
chr1	2920609	2921363		LOC_Os01g16310
chr1	292794	293372		LOC_Os01g17060
chr1	29760930	29761318		LOC_Os01g18840
chr1	2984248	2985991		LOC_Os01g19470
chr1	2984839	2985827		LOC_Os01g20000
chr1	30194856	30195350		LOC_Os01g19990
chr1	30215207	30215718		LOC_Os01g20950
chr1	30276453	30277586		LOC_Os01g22010
chr1	30276551	30277530		LOC_Os01g23000
chr1	30380631	30381347		LOC_Os01g24880
chr1	30857477	30858223		LOC_Os01g26000
chr1	31097417	31097865		LOC_Os01g28230
chr1	31122409	31122832		LOC_Os01g32150
chr1	31225304	31226385		LOC_Os01g32160
chr1	3129262	3129566		LOC_Os01g33030
chr1	31764173	31765396		LOC_Os01g34600
chr1	32258588	32260161		LOC_Os01g34610
chr1	3239239	3239641		LOC_Os01g34940
chr1	33072990	33073505		LOC_Os01g41020
chr1	33869195	33869734		LOC_Os01g41110
chr1	33869218	33869478		LOC_Os01g41100
chr1	33882044	33882348		LOC_Os01g42120
chr1	3445446	3446366		LOC_Os01g42130
chr1	3445725	3446265		LOC_Os01g42140
chr1	3495843	3496437		LOC_Os01g42190
chr1	35304554	35305779		LOC_Os01g42200
chr1	35590870	35591238		LOC_Os01g42340
chr1	36177940	36179624		LOC_Os01g42400
chr1	36188575	36189181		LOC_Os01g43270
chr1	36214795	36215123		LOC_Os01g43260
chr1	36838653	36839201		LOC_Os01g43250
chr1	3687523	3688496		LOC_Os01g43320
chr1	37148270	37149118		LOC_Os01g43460
chr1	37530045	37530278		LOC_Os01g43700
chr1	37661727	37663042		LOC_Os01g43690
chr1	37795723	37796557		LOC_Os01g45510
chr1	37949377	37950529		LOC_Os01g45570
chr1	37991358	37991923		LOC_Os01g45830
chr1	38013607	38014286		LOC_Os01g45820
chr1	38099073	38099602		LOC_Os01g45920
chr1	38133620	38134883		LOC_Os01g45914
chr1	38133784	38134766		LOC_Os01g46210
chr1	38151379	38152121		LOC_Os01g46370
chr1	38292482	38292855		LOC_Os01g46820
chr1	3837103	3837463		LOC_Os01g46850
chr1	3915768	3916257		LOC_Os01g46860
chr1	39262843	39263261		LOC_Os01g47460
chr1	39408071	39408901		LOC_Os01g47740
chr1	39586354	39586934		LOC_Os01g47745
chr1	39634730	39635340		LOC_Os01g48710
chr1	39975433	39976019		LOC_Os01g48700
chr1	40175643	40176096		LOC_Os01g49460
chr1	4018622	4018959		LOC_Os01g49470
chr1	40203146	40203742		LOC_Os01g50160
chr1	40446079	40446343		LOC_Os01g50450
chr1	40771427	40772055		LOC_Os01g51754
chr1	40892105	40892702		LOC_Os01g52550
chr1	40913970	40914201		LOC_Os01g52560
chr1	41305689	41306219		LOC_Os01g52680
chr1	41305795	41306181		LOC_Os01g52670
chr1	41388909	41390104		LOC_Os01g52810
chr1	41720765	41721161		LOC_Os01g52800
chr1	42390561	42391195		LOC_Os01g53700
chr1	42390582	42391174		LOC_Os01g54060
chr1	42598585	42599048		LOC_Os01g54070
chr1	4263628	4263973		LOC_Os01g54080
chr1	42642748	42644374		LOC_Os01g54119
chr1	42698447	42698971		LOC_Os01g54270
chr1	42706556	42707017		LOC_Os01g55200
chr1	42706608	42707001		LOC_Os01g55210
chr1	43047536	43047903		LOC_Os01g55220
chr1	43104903	43105464		LOC_Os01g56030
chr1	43116427	43116972		LOC_Os01g57240
chr1	4415275	4416150		LOC_Os01g58580
chr1	4415341	4416017		LOC_Os01g58600
chr1	4713425	4713842		LOC_Os01g61010
chr1	4713436	4713882		LOC_Os01g61520
chr1	4826561	4827287		LOC_Os01g61530
chr1	4918002	4919281		LOC_Os01g62490
chr1	5379195	5379597		LOC_Os01g62510
chr1	5430676	5431623		LOC_Os01g62500
chr1	5655049	5655425		LOC_Os01g62550
chr1	6031430	6032782		LOC_Os01g62540
chr1	6095397	6096943		LOC_Os01g62530
chr1	6096593	6096989		LOC_Os01g63540
chr1	6199465	6199820		LOC_Os01g63980
chr1	6340800	6341169		LOC_Os01g64690
chr1	6395969	6397269		LOC_Os01g64880
chr1	6433323	6433590		LOC_Os01g64870
chr1	6535169	6535656		LOC_Os01g64890
chr1	65489	66302		LOC_Os01g65110
chr1	6629302	6629995		LOC_Os01g65380
chr1	690359	690692		LOC_Os01g65450
chr1	7082008	7082948		LOC_Os01g65480
chr1	7412327	7412756		LOC_Os01g65490
chr1	8290473	8290845		LOC_Os01g65630
chr1	8340314	8341102		LOC_Os01g65620
chr1	8379788	8380715		LOC_Os01g65670
chr1	8380112	8380588		LOC_Os01g65700
chr1	9055024	9055669		LOC_Os01g65710
chr1	9055376	9055665		LOC_Os01g65950
chr1	9251241	9252007		LOC_Os01g65970
chr1	9795359	9795942		LOC_Os01g67540
chr10	10587535	10588021		LOC_Os01g67550
chr10	11538382	11538732		LOC_Os01g67810
chr10	11818701	11819032		LOC_Os01g67800
chr10	11955568	11955853		LOC_Os01g68104
chr10	12086870	12087162		LOC_Os01g68179
chr10	12225796	12226307		LOC_Os01g68160
chr10	13404755	13405043		LOC_Os01g68810
chr10	13468785	13469189		LOC_Os01g69120
chr10	13630973	13631275		LOC_Os01g69160
chr10	14454878	14455235		LOC_Os01g69174
chr10	14468996	14469439		LOC_Os01g69940
chr10	15088014	15088372		LOC_Os01g70370
chr10	15110872	15111148		LOC_Os01g70630
chr10	15218611	15219011		LOC_Os01g70670
chr10	15239705	15239963		LOC_Os01g71320
chr10	15332675	15333190		LOC_Os01g71430
chr10	15496965	15497314		LOC_Os01g71440
chr10	15692376	15693220		LOC_Os01g71980
chr10	15692457	15692887		LOC_Os01g72000
chr10	15810049	15811028		LOC_Os01g71990
chr10	15810179	15810902		LOC_Os01g73060
chr10	16140120	16140686		LOC_Os01g73070
chr10	16284035	16284711		LOC_Os01g73514
chr10	1702340	1702763		LOC_Os01g73530
chr10	17351738	17352590		LOC_Os01g73604
chr10	17547889	17548392		LOC_Os01g73620
chr10	17875518	17875897		LOC_Os01g73700
chr10	17875605	17875855		LOC_Os01g73690
chr10	17965891	17967271		LOC_Os01g73720
chr10	17965935	17967058		LOC_Os01g73710
chr10	18032559	18032798		LOC_Os01g74310
chr10	18099644	18099929		LOC_Os01g74300
chr10	18145937	18146384		LOC_Os01g74430
chr10	18390503	18391036		LOC_Os01g74450
chr10	18769702	18770043		LOC_Os10g02380
chr10	18902989	18903581		LOC_Os10g03760
chr10	18916976	18917351		LOC_Os10g03770
chr10	19367987	19368376		LOC_Os10g04316
chr10	19609611	19610247		LOC_Os10g05050
chr10	19631578	19631957		LOC_Os10g06000
chr10	19826687	19827706		LOC_Os10g08790
chr10	19864513	19864787		LOC_Os10g08800
chr10	19992189	19992390		LOC_Os10g13850
chr10	20134416	20134697		LOC_Os10g20890
chr10	2039566	2039915		LOC_Os10g20900
chr10	20398910	20399364		LOC_Os10g22310
chr10	20556927	20557459		LOC_Os10g23150
chr10	20645660	20646737		LOC_Os10g23160
chr10	20812704	20813101		LOC_Os10g23830
chr10	20961090	20962361		LOC_Os10g23840
chr10	20961269	20961652		LOC_Os10g25870
chr10	21224188	21224931		LOC_Os10g26010
chr10	21231725	21232561		LOC_Os10g27430
chr10	21819666	21820000		LOC_Os10g27440
chr10	22425640	22425980		LOC_Os10g28950
chr10	22549827	22550274		LOC_Os10g28990
chr10	22627461	22627687		LOC_Os10g29240
chr10	23107951	23108542		LOC_Os10g29230
chr10	2472306	2472577		LOC_Os10g29290
chr10	3031551	3031771		LOC_Os10g29495
chr10	4763129	4763381		LOC_Os10g29514
chr10	7532057	7532255		LOC_Os10g29810
chr10	7598119	7598345		LOC_Os10g30190
chr10	866290	867242		LOC_Os10g30420
chr11	136565	137018		LOC_Os10g30410
chr11	1405392	1405685		LOC_Os10g30944
chr11	15006311	15006852		LOC_Os10g33104
chr11	17059414	17059724		LOC_Os10g33350
chr11	17181419	17181728		LOC_Os10g33360
chr11	17734418	17734899		LOC_Os10g33774
chr11	17794423	17794739		LOC_Os10g33850
chr11	17805381	17805688		LOC_Os10g33840
chr11	18653891	18654358		LOC_Os10g33855
chr11	18654001	18654265		LOC_Os10g34010
chr11	19205075	19205344		LOC_Os10g34020
chr11	19442293	19442835		LOC_Os10g34470
chr11	19453590	19453914		LOC_Os10g34480
chr11	19696168	19696423		LOC_Os10g35160
chr11	19734139	19734455		LOC_Os10g35370
chr11	20426026	20426342		LOC_Os10g35380
chr11	20699161	20699580		LOC_Os10g35390
chr11	20699244	20699567		LOC_Os10g36229
chr11	20702643	20703014		LOC_Os10g36650
chr11	2209279	2209592		LOC_Os10g36703
chr11	22910565	22911737		LOC_Os10g37020
chr11	23066666	23067092		LOC_Os10g37010
chr11	2488044	2488646		LOC_Os10g37034
chr11	25695119	25696025		LOC_Os10g37120
chr11	2800200	2800383		LOC_Os10g37620
chr11	28438163	28438537		LOC_Os10g37630
chr11	28730499	28731016		LOC_Os10g38090
chr11	3211321	3211882		LOC_Os10g38489
chr11	4965458	4965964		LOC_Os10g38780
chr11	5064083	5064418		LOC_Os10g38770
chr11	5237757	5238006		LOC_Os10g38790
chr11	5715341	5715728		LOC_Os10g39044
chr11	6041263	6041831		LOC_Os10g39270
chr11	641479	642019		LOC_Os10g39700
chr11	686240	686584		LOC_Os10g39710
chr11	687226	687587		LOC_Os10g39730
chr11	7064130	7064444		LOC_Os10g39740
chr11	709851	710110		LOC_Os10g41640
chr11	7434909	7435552		LOC_Os10g41650
chr11	7568154	7568714		LOC_Os10g41910
chr11	7788746	7790348		LOC_Os10g41900
chr11	779592	779914		LOC_Os10g42060
chr11	8091774	8092106		LOC_Os10g42850
chr11	8957045	8957393		LOC_Os11g01230
chr11	9264316	9264641		LOC_Os11g01240
chr11	9727325	9728023		LOC_Os11g02250
chr12	11038394	11038646		LOC_Os11g02260
chr12	1246309	1247063		LOC_Os11g02350
chr12	1246454	1246840		LOC_Os11g02360
chr12	12974785	12975125		LOC_Os11g02510
chr12	13739548	13739779		LOC_Os11g03620
chr12	15006736	15007113		LOC_Os11g03610
chr12	15007749	15008009		LOC_Os11g05050
chr12	15639568	15639942		LOC_Os11g05510
chr12	1712474	1713050		LOC_Os11g05520
chr12	1712544	1712923		LOC_Os11g05940
chr12	1721694	1722016		LOC_Os11g06620
chr12	17607729	17608418		LOC_Os11g06630
chr12	18071349	18071671		LOC_Os11g09260
chr12	19184345	19184644		LOC_Os11g09450
chr12	19697476	19697746		LOC_Os11g09418
chr12	20888475	20888749		LOC_Os11g10480
chr12	21168863	21169238		LOC_Os11g10940
chr12	22082265	22082601		LOC_Os11g12570
chr12	2219022	2219394		LOC_Os11g13560
chr12	22216591	22216861		LOC_Os11g13750
chr12	22580823	22581245		LOC_Os11g13740
chr12	22606470	22607183		LOC_Os11g14030
chr12	23859254	23859459		LOC_Os11g14020
chr12	24088440	24089069		LOC_Os11g14040
chr12	24590631	24590871		LOC_Os11g14410
chr12	24888606	24889277		LOC_Os11g16720
chr12	25127289	25127638		LOC_Os11g17450
chr12	25142835	25143255		LOC_Os11g17440
chr12	25283063	25283666		LOC_Os11g26200
chr12	25313033	25313350		LOC_Os11g29390
chr12	25415822	25416228		LOC_Os11g29630
chr12	25657401	25657791		LOC_Os11g29620
chr12	25805633	25806248		LOC_Os11g30510
chr12	25960816	25961899		LOC_Os11g30520
chr12	26211373	26211825		LOC_Os11g30560
chr12	26333705	26334181		LOC_Os11g30570
chr12	26585640	26585964		LOC_Os11g31780
chr12	26663172	26663720		LOC_Os11g31790
chr12	27041753	27042036		LOC_Os11g32910
chr12	27122696	27125313		LOC_Os11g32920
chr12	27124377	27125304		LOC_Os11g32940
chr12	27272001	27272421		LOC_Os11g33300
chr12	27422567	27423036		LOC_Os11g34860
chr12	2762856	2763174		LOC_Os11g34850
chr12	3557516	3558269		LOC_Os11g35300
chr12	4893107	4894761		LOC_Os11g35310
chr12	4893117	4894531		LOC_Os11g38640
chr12	5040622	5040898		LOC_Os11g38800
chr12	6011781	6011969		LOC_Os11g42660
chr12	9359651	9360358		LOC_Os11g47290
chr12	986474	987203		LOC_Os11g47520
chr12	986541	987075		LOC_Os11g47510
chr2	10388156	10388525		LOC_Os12g02790
chr2	11101064	11101542		LOC_Os12g02800
chr2	11133442	11133694		LOC_Os12g03250
chr2	11186610	11186809		LOC_Os12g04060
chr2	119757	120332		LOC_Os12g04070
chr2	120501	121634		LOC_Os12g04080
chr2	1258278	1258631		LOC_Os12g04110
chr2	13005595	13005886		LOC_Os12g05050
chr2	1343561	1344192		LOC_Os12g05990
chr2	1398486	1398835		LOC_Os12g07230
chr2	17254234	17254491		LOC_Os12g09310
chr2	18211494	18211727		LOC_Os12g09320
chr2	18286354	18286709		LOC_Os12g09330
chr2	1873289	1874346		LOC_Os12g09584
chr2	19848755	19849036		LOC_Os12g09580
chr2	20158425	20158621		LOC_Os12g11170
chr2	20562519	20562825		LOC_Os12g16350
chr2	20609179	20609713		LOC_Os12g24130
chr2	21073222	21073567		LOC_Os12g24140
chr2	21691345	21692011		LOC_Os12g25860
chr2	22350864	22351970		LOC_Os12g26690
chr2	22578479	22578958		LOC_Os12g26680
chr2	22653796	22654204		LOC_Os12g29540
chr2	22965802	22966142		LOC_Os12g30130
chr2	23699988	23701136		LOC_Os12g31860
chr2	24529922	24530462		LOC_Os12g32640
chr2	24559880	24560351		LOC_Os12g34524
chr2	24596211	24596668		LOC_Os12g34510
chr2	24597090	24597708		LOC_Os12g36270
chr2	24985579	24987370		LOC_Os12g36830
chr2	24994355	24995430		LOC_Os12g36890
chr2	25007837	25008473		LOC_Os12g38820
chr2	25409310	25409575		LOC_Os12g38830
chr2	25639307	25639592		LOC_Os12g39160
chr2	25724999	25725953		LOC_Os12g39800
chr2	26165132	26165365		LOC_Os12g40600
chr2	26315110	26315574		LOC_Os12g40630
chr2	26441663	26442026		LOC_Os12g40840
chr2	26441688	26441964		LOC_Os12g40890
chr2	26471570	26471925		LOC_Os12g41060
chr2	26622714	26623726		LOC_Os12g41410
chr2	26623114	26623653		LOC_Os12g41690
chr2	26712044	26712400		LOC_Os12g41680
chr2	26782370	26783007		LOC_Os12g41890
chr2	26978384	26979031		LOC_Os12g42250
chr2	27063386	27064935		LOC_Os12g42370
chr2	27082926	27083493		LOC_Os12g42770
chr2	27082941	27083377		LOC_Os12g42780
chr2	27215400	27215898		LOC_Os12g42884
chr2	27503075	27503508		LOC_Os12g42900
chr2	27644560	27644909		LOC_Os12g43570
chr2	27967718	27968914		LOC_Os12g43660
chr2	28212306	28212626		LOC_Os12g43940
chr2	28233568	28234284		LOC_Os12g43950
chr2	28233608	28234172		LOC_Os12g44200
chr2	2842566	2843078		LOC_Os12g44210
chr2	28485637	28486849		LOC_Os02g01210
chr2	28485662	28486419		LOC_Os02g02040
chr2	28485692	28486844		LOC_Os02g02020
chr2	28485742	28486459		LOC_Os02g02030
chr2	28487678	28488427		LOC_Os02g02290
chr2	28751076	28752720		LOC_Os02g02460
chr2	28753838	28754564		LOC_Os02g02470
chr2	28773154	28773562		LOC_Os02g02580
chr2	28952003	28952617		LOC_Os02g02570
chr2	29063669	29064593		LOC_Os02g03160
chr2	29069373	29070006		LOC_Os02g03170
chr2	29277996	29278459		LOC_Os02g03180
chr2	29715187	29715526		LOC_Os02g03320
chr2	29736401	29737409		LOC_Os02g03330
chr2	30120557	30121107		LOC_Os02g03420
chr2	30418918	30419749		LOC_Os02g03440
chr2	30650549	30650923		LOC_Os02g03430
chr2	30922291	30923007		LOC_Os02g04250
chr2	31140958	31141596		LOC_Os02g05770
chr2	31231766	31232873		LOC_Os02g05780
chr2	31233364	31234737		LOC_Os02g07070
chr2	31233390	31234290		LOC_Os02g07060
chr2	31461258	31462996		LOC_Os02g07140
chr2	31968498	31969188		LOC_Os02g07150
chr2	32007341	32008144		LOC_Os02g07900
chr2	32148068	32148367		LOC_Os02g07910
chr2	32359751	32360484		LOC_Os02g08220
chr2	32359908	32360372		LOC_Os02g08210
chr2	32489011	32489492		LOC_Os02g08350
chr2	32513836	32517048		LOC_Os02g08420
chr2	32526747	32527386		LOC_Os02g09060
chr2	32560172	32560623		LOC_Os02g09160
chr2	32595480	32595841		LOC_Os02g10660
chr2	32621664	32621992		LOC_Os02g10670
chr2	32621694	32621976		LOC_Os02g11890
chr2	32666191	32666752		LOC_Os02g12370
chr2	32697223	32697618		LOC_Os02g12380
chr2	32961824	32962866		LOC_Os02g12480
chr2	33059541	33060106		LOC_Os02g13290
chr2	33425604	33426558		LOC_Os02g13930
chr2	33490084	33491149		LOC_Os02g13950
chr2	33502611	33505991		LOC_Os02g15660
chr2	33634999	33635401		LOC_Os02g16730
chr2	33720058	33721058		LOC_Os02g16740
chr2	34758211	34758605		LOC_Os02g17080
chr2	35227666	35228727		LOC_Os02g17940
chr2	3621781	3622624		LOC_Os02g19000
chr2	3621855	3622591		LOC_Os02g19200
chr2	3672932	3673521		LOC_Os02g21870
chr2	4140095	4140581		LOC_Os02g21880
chr2	4350749	4351561		LOC_Os02g29130
chr2	4437208	4438174		LOC_Os02g30600
chr2	4497226	4497857		LOC_Os02g30590
chr2	4634015	4634611		LOC_Os02g30690
chr2	4705389	4705602		LOC_Os02g33410
chr2	5612816	5614416		LOC_Os02g33790
chr2	5619320	5619775		LOC_Os02g34370
chr2	566169	567185		LOC_Os02g35110
chr2	6158426	6158783		LOC_Os02g36070
chr2	6447218	6447644		LOC_Os02g37010
chr2	6508586	6508875		LOC_Os02g37380
chr2	7078665	7079809		LOC_Os02g37540
chr2	757737	758773		LOC_Os02g37550
chr2	7586312	7586600		LOC_Os02g38010
chr2	7595856	7596259		LOC_Os02g39220
chr2	8587394	8587831		LOC_Os02g39230
chr2	867379	869063		LOC_Os02g40460
chr2	8808485	8808847		LOC_Os02g40454
chr2	932650	933257		LOC_Os02g40490
chr2	9554397	9554979		LOC_Os02g40560
chr2	9765739	9766025		LOC_Os02g40550
chr3	10170331	10170908		LOC_Os02g41650
chr3	10344301	10344499		LOC_Os02g41670
chr3	10542032	10542512		LOC_Os02g41680
chr3	10620100	10620764		LOC_Os02g42250
chr3	10750235	10750780		LOC_Os02g42230
chr3	10752523	10753147		LOC_Os02g42620
chr3	10766607	10767243		LOC_Os02g42610
chr3	10772597	10774300		LOC_Os02g42780
chr3	10898435	10899013		LOC_Os02g42790
chr3	10938258	10938534		LOC_Os02g43360
chr3	11420916	11421271		LOC_Os02g43600
chr3	11428747	11429508		LOC_Os02g43594
chr3	11443500	11443957		LOC_Os02g43810
chr3	11730895	11731571		LOC_Os02g43840
chr3	11782771	11783715		LOC_Os02g44100
chr3	11817007	11818033		LOC_Os02g44102
chr3	12068529	12069545		LOC_Os02g44136
chr3	12713628	12714280		LOC_Os02g44260
chr3	132258	132865		LOC_Os02g44270
chr3	132366	132828		LOC_Os02g44530
chr3	13833663	13834511		LOC_Os02g44654
chr3	13983423	13983738		LOC_Os02g44642
chr3	1399021	1399961		LOC_Os02g44700
chr3	14069259	14069697		LOC_Os02g44704
chr3	14097137	14097429		LOC_Os02g44690
chr3	14151487	14151789		LOC_Os02g44920
chr3	14345039	14345380		LOC_Os02g45270
chr3	15041480	15042938		LOC_Os02g45440
chr3	16924683	16925587		LOC_Os02g45880
chr3	17341417	17341956		LOC_Os02g45900
chr3	1738553	1740350		LOC_Os02g45890
chr3	17726209	17726682		LOC_Os02g46260
chr3	1788952	1789943		LOC_Os02g46310
chr3	17945450	17945703		LOC_Os02g46320
chr3	18059121	18059346		LOC_Os02g46680
chr3	18062319	18062588		LOC_Os02g46670
chr3	18280382	18280656		LOC_Os02g47090
chr3	20418337	20418538		LOC_Os02g47080
chr3	21615901	21616347		LOC_Os02g47100
chr3	21726132	21727043		LOC_Os02g47110
chr3	219617	220777		LOC_Os02g47130
chr3	22400131	22400491		LOC_Os02g47140
chr3	22602942	22603960		LOC_Os02g47420
chr3	23430433	23430702		LOC_Os02g47560
chr3	24514208	24515208		LOC_Os02g47570
chr3	25097264	25097798		LOC_Os02g47860
chr3	25097325	25097664		LOC_Os02g48540
chr3	25326616	25329285		LOC_Os02g48570
chr3	25326697	25329025		LOC_Os02g49290
chr3	25862270	25862867		LOC_Os02g49760
chr3	2641742	2642098		LOC_Os02g50174
chr3	26769	26930		LOC_Os02g50630
chr3	26830396	26830868		LOC_Os02g50620
chr3	2702946	2703572		LOC_Os02g50930
chr3	27081453	27082150		LOC_Os02g51070
chr3	27192921	27193237		LOC_Os02g51060
chr3	27334166	27334894		LOC_Os02g51370
chr3	27334192	27334892		LOC_Os02g52210
chr3	27370221	27370612		LOC_Os02g52280
chr3	27387489	27387959		LOC_Os02g52540
chr3	27444748	27445681		LOC_Os02g52530
chr3	2841905	2842429		LOC_Os02g52930
chr3	28576673	28577153		LOC_Os02g53100
chr3	28820112	28821263		LOC_Os02g53090
chr3	28916643	28917882		LOC_Os02g53130
chr3	29521490	29522310		LOC_Os02g53140
chr3	29527267	29528948		LOC_Os02g53180
chr3	29584216	29584642		LOC_Os02g53250
chr3	2993110	2993410		LOC_Os02g53260
chr3	30406920	30407488		LOC_Os02g53290
chr3	30889120	30889558		LOC_Os02g53360
chr3	31297232	31297734		LOC_Os02g53350
chr3	31422281	31422702		LOC_Os02g53370
chr3	31487948	31491501		LOC_Os02g53440
chr3	31662743	31663184		LOC_Os02g53430
chr3	31718523	31719375		LOC_Os02g53810
chr3	31785907	31787946		LOC_Os02g53820
chr3	32078467	32079349		LOC_Os02g53990
chr3	3212776	3213238		LOC_Os02g54570
chr3	32163325	32163641		LOC_Os02g54560
chr3	32389023	32389773		LOC_Os02g54670
chr3	32389127	32389655		LOC_Os02g54680
chr3	3246360	3246674		LOC_Os02g54690
chr3	32659872	32660851		LOC_Os02g54720
chr3	32660275	32660702		LOC_Os02g54920
chr3	32902672	32903123		LOC_Os02g54910
chr3	33110857	33112616		LOC_Os02g55030
chr3	33418952	33419228		LOC_Os02g55050
chr3	33418971	33419205		LOC_Os02g55040
chr3	33568612	33569784		LOC_Os02g56690
chr3	33579549	33579856		LOC_Os02g57500
chr3	33777462	33777912		LOC_Os02g57490
chr3	33798839	33799438		LOC_Os03g01020
chr3	33833229	33833674		LOC_Os03g01200
chr3	33932890	33933265		LOC_Os03g01320
chr3	33994379	33994950		LOC_Os03g02180
chr3	34075516	34076024		LOC_Os03g02170
chr3	3473693	3474164		LOC_Os03g03260
chr3	34778856	34779215		LOC_Os03g03860
chr3	34918861	34919277		LOC_Os03g03920
chr3	35113600	35114355		LOC_Os03g03910
chr3	35140293	35141083		LOC_Os03g05370
chr3	3515194	3515861		LOC_Os03g05380
chr3	35409333	35409895		LOC_Os03g05690
chr3	35409393	35409706		LOC_Os03g05710
chr3	35429451	35430758		LOC_Os03g05700
chr3	35625932	35626382		LOC_Os03g05990
chr3	35663437	35663999		LOC_Os03g06420
chr3	35846230	35846912		LOC_Os03g06430
chr3	36070042	36070969		LOC_Os03g06860
chr3	36163888	36164137		LOC_Os03g06930
chr3	3631205	3632023		LOC_Os03g07110
chr3	36360719	36361592		LOC_Os03g07380
chr3	36360923	36361561		LOC_Os03g07660
chr3	3749914	3750276		LOC_Os03g07670
chr3	3825647	3826121		LOC_Os03g08370
chr3	3893022	3893281		LOC_Os03g08380
chr3	4044771	4045470		LOC_Os03g08420
chr3	4279075	4280373		LOC_Os03g08550
chr3	4280728	4282096		LOC_Os03g08560
chr3	4321211	4321550		LOC_Os03g08960
chr3	4404849	4405524		LOC_Os03g09150
chr3	4653455	4654467		LOC_Os03g09820
chr3	4771845	4772826		LOC_Os03g10050
chr3	4886978	4887345		LOC_Os03g10910
chr3	5061743	5062203		LOC_Os03g10920
chr3	5606893	5609827		LOC_Os03g11020
chr3	5672764	5673629		LOC_Os03g11030
chr3	5812867	5813391		LOC_Os03g11290
chr3	6010558	6011240		LOC_Os03g11300
chr3	6170791	6171168		LOC_Os03g11590
chr3	6390661	6391863		LOC_Os03g11580
chr3	6427014	6427611		LOC_Os03g11790
chr3	6666047	6667380		LOC_Os03g12180
chr3	6698252	6698816		LOC_Os03g12170
chr3	726259	727910		LOC_Os03g12160
chr3	7366821	7367350		LOC_Os03g12236
chr3	7697045	7697980		LOC_Os03g12238
chr3	7980653	7981803		LOC_Os03g12570
chr3	8038668	8039119		LOC_Os03g12610
chr3	8413110	8413525		LOC_Os03g13614
chr3	8750445	8750744		LOC_Os03g14190
chr3	9216439	9216778		LOC_Os03g14180
chr3	9371605	9372893		LOC_Os03g14669
chr3	9411778	9413657		LOC_Os03g14690
chr3	9480399	9481134		LOC_Os03g14790
chr3	9525161	9525703		LOC_Os03g15370
chr3	9657861	9658715		LOC_Os03g15380
chr3	9664780	9667364		LOC_Os03g15860
chr3	9855720	9856090		LOC_Os03g16680
chr3	9855785	9856085		LOC_Os03g16690
chr3	9863830	9864120		LOC_Os03g16870
chr3	9878736	9879212		LOC_Os03g16860
chr3	9964434	9964827		LOC_Os03g16920
chr4	12639786	12640069		LOC_Os03g17040
chr4	13794361	13794666		LOC_Os03g17050
chr4	13964815	13965262		LOC_Os03g17150
chr4	15303026	15303263		LOC_Os03g17350
chr4	15528868	15529216		LOC_Os03g17359
chr4	16201406	16202127		LOC_Os03g17370
chr4	16201458	16201984		LOC_Os03g17380
chr4	16493365	16494436		LOC_Os03g17710
chr4	16672028	16672440		LOC_Os03g17730
chr4	16685349	16685791		LOC_Os03g17760
chr4	16694358	16694717		LOC_Os03g17750
chr4	16857475	16857910		LOC_Os03g17890
chr4	17108027	17108310		LOC_Os03g18160
chr4	1723153	1723485		LOC_Os03g18440
chr4	18387249	18387441		LOC_Os03g18810
chr4	18520490	18520878		LOC_Os03g18960
chr4	1875144	1875654		LOC_Os03g18970
chr4	18857347	18857505		LOC_Os03g19180
chr4	19096359	19096668		LOC_Os03g19170
chr4	19191274	19192018		LOC_Os03g19190
chr4	19191347	19192103		LOC_Os03g19200
chr4	19376177	19376940		LOC_Os03g19350
chr4	19642247	19642557		LOC_Os03g19452
chr4	20065326	20066940		LOC_Os03g20200
chr4	20162092	20162460		LOC_Os03g20210
chr4	20237193	20238260		LOC_Os03g20230
chr4	20237408	20238189		LOC_Os03g20250
chr4	21525692	21526251		LOC_Os03g20730
chr4	21713263	21713771		LOC_Os03g20720
chr4	21907855	21908409		LOC_Os03g20800
chr4	21907906	21908376		LOC_Os03g20810
chr4	22124052	22124282		LOC_Os03g20880
chr4	22340848	22341740		LOC_Os03g20870
chr4	22348136	22348879		LOC_Os03g21160
chr4	23098846	23100129		LOC_Os03g22180
chr4	23826851	23827385		LOC_Os03g22170
chr4	24858183	24859594		LOC_Os03g24300
chr4	25340938	25342390		LOC_Os03g24520
chr4	25458475	25459420		LOC_Os03g24530
chr4	25598210	25598677		LOC_Os03g24690
chr4	26184641	26185308		LOC_Os03g24730
chr4	26730884	26731447		LOC_Os03g24830
chr4	27706934	27707777		LOC_Os03g24844
chr4	27837069	27837681		LOC_Os03g25120
chr4	28100852	28101296		LOC_Os03g26300
chr4	28458707	28459077		LOC_Os03g26310
chr4	28564738	28565262		LOC_Os03g29690
chr4	29025527	29025852		LOC_Os03g30420
chr4	29974251	29975077		LOC_Os03g30410
chr4	30230099	30230424		LOC_Os03g31120
chr4	30280808	30281460		LOC_Os03g31134
chr4	30299160	30299769		LOC_Os03g31500
chr4	30371941	30373962		LOC_Os03g31634
chr4	30730343	30730746		LOC_Os03g31940
chr4	33351673	33351866		LOC_Os03g31950
chr4	33527895	33528350		LOC_Os03g31944
chr4	33731319	33732329		LOC_Os03g36780
chr4	34049632	34050073		LOC_Os03g39110
chr4	34440342	34441876		LOC_Os03g39100
chr4	34533837	34534348		LOC_Os03g39090
chr4	34758241	34758616		LOC_Os03g40290
chr4	34974134	34974382		LOC_Os03g40300
chr4	35011325	35012057		LOC_Os03g40650
chr4	35011490	35011796		LOC_Os03g43790
chr4	3636231	3636519		LOC_Os03g44560
chr4	4360590	4360970		LOC_Os03g44890
chr4	4770477	4771935		LOC_Os03g45790
chr4	4771177	4771835		LOC_Os03g45779
chr4	6097327	6097627		LOC_Os03g47470
chr4	6209630	6209896		LOC_Os03g47749
chr4	6460666	6460945		LOC_Os03g48060
chr4	6463659	6463966		LOC_Os03g48120
chr4	7911832	7912021		LOC_Os03g48140
chr4	7913857	7914327		LOC_Os03g48225
chr4	8241670	8241910		LOC_Os03g48220
chr5	12607184	12607462		LOC_Os03g50100
chr5	13938993	13939224		LOC_Os03g50480
chr5	16028939	16029403		LOC_Os03g50490
chr5	1708509	1709077		LOC_Os03g50644
chr5	18070246	18070624		LOC_Os03g51590
chr5	19435297	19436047		LOC_Os03g51600
chr5	2061904	2062166		LOC_Os03g51670
chr5	20791274	20792175		LOC_Os03g51660
chr5	20791535	20792074		LOC_Os03g53020
chr5	21859236	21859484		LOC_Os03g53860
chr5	21881779	21883177		LOC_Os03g53880
chr5	21881782	21882279		LOC_Os03g55034
chr5	22153783	22154010		LOC_Os03g55030
chr5	2224433	2224926		LOC_Os03g55040
chr5	22410414	22410823		LOC_Os03g55220
chr5	22411946	22412377		LOC_Os03g55350
chr5	22413776	22414094		LOC_Os03g55610
chr5	22854066	22855190		LOC_Os03g55704
chr5	22937268	22938465		LOC_Os03g55840
chr5	22937281	22938611		LOC_Os03g55830
chr5	22993840	22994578		LOC_Os03g56270
chr5	23239797	23240681		LOC_Os03g56420
chr5	23246259	23246576		LOC_Os03g56430
chr5	23246264	23246648		LOC_Os03g56850
chr5	23292277	23293051		LOC_Os03g56840
chr5	23529373	23530089		LOC_Os03g57270
chr5	23778106	23778591		LOC_Os03g57260
chr5	23778159	23778543		LOC_Os03g57730
chr5	23899723	23900242		LOC_Os03g58160
chr5	2401241	2401757		LOC_Os03g58170
chr5	2401302	2401651		LOC_Os03g58670
chr5	24151115	24151619		LOC_Os03g58940
chr5	24151135	24151516		LOC_Os03g58960
chr5	24607208	24607615		LOC_Os03g58970
chr5	24669795	24670369		LOC_Os03g59330
chr5	2494894	2495255		LOC_Os03g59380
chr5	25274329	25275319		LOC_Os03g59370
chr5	25504517	25505069		LOC_Os03g59440
chr5	25564371	25564751		LOC_Os03g59430
chr5	25659333	25659721		LOC_Os03g59590
chr5	26396929	26397970		LOC_Os03g59700
chr5	2644160	2644625		LOC_Os03g59690
chr5	2644250	2644606		LOC_Os03g59850
chr5	26468558	26469036		LOC_Os03g59860
chr5	26621291	26621704		LOC_Os03g59840
chr5	26621349	26621617		LOC_Os03g61240
chr5	26736392	26736708		LOC_Os03g61230
chr5	26945243	26945752		LOC_Os03g61580
chr5	27067809	27068145		LOC_Os03g61940
chr5	27093833	27094474		LOC_Os03g61930
chr5	27224017	27224374		LOC_Os03g61950
chr5	27702158	27703154		LOC_Os03g62010
chr5	27702216	27702972		LOC_Os03g62000
chr5	27844486	27844956		LOC_Os03g62530
chr5	28107188	28107906		LOC_Os03g62539
chr5	28389201	28390290		LOC_Os03g62580
chr5	28587952	28588945		LOC_Os03g62600
chr5	28625289	28627022		LOC_Os03g62590
chr5	28845720	28846214		LOC_Os03g63010
chr5	28951628	28952295		LOC_Os03g63000
chr5	29221370	29222153		LOC_Os03g63074
chr5	29221707	29222106		LOC_Os03g63450
chr5	29310680	29311476		LOC_Os03g63990
chr5	29347750	29348141		LOC_Os03g64330
chr5	2944170	2944508		LOC_Os04g03820
chr5	29595479	29597592		LOC_Os04g03830
chr5	3073989	3074389		LOC_Os04g04060
chr5	4032030	4032508		LOC_Os04g06900
chr5	4326254	4327124		LOC_Os04g08210
chr5	5769577	5770175		LOC_Os04g08200
chr5	7136848	7137441		LOC_Os04g08764
chr5	87500	87959		LOC_Os04g11200
chr6	10798287	10798718		LOC_Os04g11195
chr6	10813214	10813975		LOC_Os04g11370
chr6	12114744	12115194		LOC_Os04g11800
chr6	1384040	1384338		LOC_Os04g14150
chr6	13904456	13904747		LOC_Os04g14160
chr6	14299524	14299837		LOC_Os04g14690
chr6	1447389	1448043		LOC_Os04g14680
chr6	1447428	1448060		LOC_Os04g22340
chr6	14650057	14650354		LOC_Os04g24130
chr6	15343275	15343555		LOC_Os04g26620
chr6	16427692	16427956		LOC_Os04g27410
chr6	1723470	1723872		LOC_Os04g27950
chr6	2022279	2022887		LOC_Os04g28210
chr6	20699077	20699539		LOC_Os04g28234
chr6	21733459	21733766		LOC_Os04g28250
chr6	23439480	23440324		LOC_Os04g28460
chr6	24141897	24142286		LOC_Os04g28860
chr6	24211645	24212612		LOC_Os04g28870
chr6	24562048	24562446		LOC_Os04g30760
chr6	26357528	26358028		LOC_Os04g31000
chr6	26470299	26470944		LOC_Os04g31530
chr6	27662761	27663196		LOC_Os04g32030
chr6	28403566	28404337		LOC_Os04g32320
chr6	28656023	28656998		LOC_Os04g32330
chr6	28656050	28656916		LOC_Os04g32610
chr6	28686473	28686775		LOC_Os04g33160
chr6	28686487	28686758		LOC_Os04g33150
chr6	28699776	28700005		LOC_Os04g33140
chr6	28784227	28784675		LOC_Os04g33320
chr6	28784338	28784662		LOC_Os04g33410
chr6	28867586	28868420		LOC_Os04g33460
chr6	28889370	28889983		LOC_Os04g33400
chr6	28925129	28925421		LOC_Os04g35390
chr6	28996239	28997454		LOC_Os04g35630
chr6	29035711	29036472		LOC_Os04g35930
chr6	29194175	29194438		LOC_Os04g37540
chr6	2941998	2942381		LOC_Os04g37530
chr6	29791078	29792351		LOC_Os04g37550
chr6	29791132	29791827		LOC_Os04g37560
chr6	30266166	30266543		LOC_Os04g38860
chr6	30266227	30266574		LOC_Os04g40030
chr6	30366151	30366714		LOC_Os04g41960
chr6	30380776	30381261		LOC_Os04g42810
chr6	30521769	30522496		LOC_Os04g42800
chr6	30521870	30522310		LOC_Os04g42784
chr6	30551962	30552283		LOC_Os04g43020
chr6	30890781	30891870		LOC_Os04g43030
chr6	3746507	3746769		LOC_Os04g43270
chr6	4318648	4318977		LOC_Os04g44224
chr6	4583828	4584359		LOC_Os04g44220
chr6	489866	490513		LOC_Os04g45240
chr6	5458790	5459526		LOC_Os04g46740
chr6	5633481	5634818		LOC_Os04g46940
chr6	5633540	5634214		LOC_Os04g46950
chr6	5778803	5779464		LOC_Os04g46960
chr6	5812223	5812994		LOC_Os04g48010
chr6	6086682	6087189		LOC_Os04g48690
chr6	6611592	6612055		LOC_Os04g50216
chr6	6684326	6684777		LOC_Os04g50208
chr6	6737305	6737685		LOC_Os04g50212
chr6	7044019	7044965		LOC_Os04g51060
chr6	747377	747859		LOC_Os04g51130
chr6	7500147	7500323		LOC_Os04g51172
chr6	7836189	7836489		LOC_Os04g51166
chr6	7941026	7941723		LOC_Os04g51270
chr6	7941083	7941586		LOC_Os04g51260
chr6	8098357	8098819		LOC_Os04g56000
chr6	8192657	8193042		LOC_Os04g56230
chr6	8283951	8284266		LOC_Os04g56240
chr6	8302071	8302481		LOC_Os04g56570
chr6	8622610	8622874		LOC_Os04g56560
chr6	9326194	9326733		LOC_Os04g57140
chr6	9467457	9467799		LOC_Os04g57830
chr7	10063190	10063493		LOC_Os04g57840
chr7	10552757	10553050		LOC_Os04g57970
chr7	10988838	10989823		LOC_Os04g58790
chr7	10989168	10989609		LOC_Os04g58800
chr7	11547902	11548137		LOC_Os04g58860
chr7	13601923	13602313		LOC_Os05g01080
chr7	15662423	15662670		LOC_Os05g01070
chr7	16902754	16903070		LOC_Os05g03830
chr7	17261112	17261423		LOC_Os05g03840
chr7	17496615	17496872		LOC_Os05g04470
chr7	18250948	18251180		LOC_Os05g04710
chr7	18355365	18355703		LOC_Os05g04720
chr7	18427779	18428108		LOC_Os05g04960
chr7	19089312	19089970		LOC_Os05g05130
chr7	20638052	20638294		LOC_Os05g05354
chr7	21008569	21009425		LOC_Os05g05860
chr7	2135501	2135922		LOC_Os05g06140
chr7	21589955	21590194		LOC_Os05g07540
chr7	21668432	21668795		LOC_Os05g08000
chr7	21745419	21746000		LOC_Os05g12410
chr7	2197462	2198152		LOC_Os05g12400
chr7	21990579	21990915		LOC_Os05g12420
chr7	22242896	22243444		LOC_Os05g22270
chr7	22386303	22387063		LOC_Os05g22260
chr7	22841454	22842905		LOC_Os05g24160
chr7	23222911	23223359		LOC_Os05g27540
chr7	23251211	23252278		LOC_Os05g27560
chr7	23300061	23301674		LOC_Os05g27550
chr7	23300114	23300938		LOC_Os05g31090
chr7	23373575	23373964		LOC_Os05g33140
chr7	23398201	23400600		LOC_Os05g35010
chr7	23399104	23399571		LOC_Os05g35000
chr7	23493035	23494882		LOC_Os05g37360
chr7	23700761	23701196		LOC_Os05g37400
chr7	23851463	23852501		LOC_Os05g37820
chr7	23896246	23896841		LOC_Os05g38219
chr7	24166979	24167263		LOC_Os05g38230
chr7	24225677	24226124		LOC_Os05g38960
chr7	24904637	24905022		LOC_Os05g39110
chr7	24963197	24963693		LOC_Os05g39120
chr7	24967817	24968385		LOC_Os05g39220
chr7	25043742	25044059		LOC_Os05g39580
chr7	25105871	25106534		LOC_Os05g39590
chr7	25584028	25584968		LOC_Os05g39680
chr7	26026145	26027345		LOC_Os05g40050
chr7	26026557	26027204		LOC_Os05g40060
chr7	26109996	26110310		LOC_Os05g40490
chr7	2663612	2663976		LOC_Os05g40770
chr7	26805163	26805899		LOC_Os05g41230
chr7	27172139	27172510		LOC_Os05g42040
chr7	27591316	27592768		LOC_Os05g42190
chr7	27786292	27786907		LOC_Os05g43480
chr7	27786334	27786885		LOC_Os05g43860
chr7	29162112	29162337		LOC_Os05g43930
chr7	29179939	29180344		LOC_Os05g44140
chr7	29268920	29269749		LOC_Os05g44130
chr7	29328727	29329815		LOC_Os05g45530
chr7	29392393	29393320		LOC_Os05g45540
chr7	3737134	3737826		LOC_Os05g45550
chr7	431953	432622		LOC_Os05g45660
chr7	4624156	4624543		LOC_Os05g45670
chr7	4909422	4909775		LOC_Os05g45680
chr7	5026828	5027407		LOC_Os05g45930
chr7	5239879	5240345		LOC_Os05g46090
chr7	5566517	5567143		LOC_Os05g46100
chr7	6044978	6045315		LOC_Os05g46510
chr7	6899146	6899435		LOC_Os05g46520
chr7	7585026	7585296		LOC_Os05g46750
chr7	8179296	8179963		LOC_Os05g46780
chr7	85169	85732		LOC_Os05g47530
chr7	85270	85726		LOC_Os05g47520
chr7	8606371	8606773		LOC_Os05g48320
chr7	8829675	8830765		LOC_Os05g48330
chr7	8830002	8830694		LOC_Os05g48590
chr7	8835218	8835635		LOC_Os05g48990
chr8	10371586	10372455		LOC_Os05g49010
chr8	13021189	13021726		LOC_Os05g49000
chr8	1314422	1314764		LOC_Os05g49510
chr8	13731359	13731829		LOC_Os05g49520
chr8	14667796	14668175		LOC_Os05g49810
chr8	15098965	15099385		LOC_Os05g49820
chr8	15111951	15112418		LOC_Os05g49910
chr8	1544775	1545434		LOC_Os05g49900
chr8	17045569	17046037		LOC_Os05g49890
chr8	19246287	19246763		LOC_Os05g50350
chr8	19427630	19427925		LOC_Os05g50340
chr8	19887162	19888197		LOC_Os05g50490
chr8	20018426	20018718		LOC_Os05g50910
chr8	211426	211826		LOC_Os05g50920
chr8	21150747	21150965		LOC_Os05g51080
chr8	21283914	21284640		LOC_Os05g51090
chr8	21991581	21991947		LOC_Os05g51070
chr8	22031161	22031505		LOC_Os05g51170
chr8	22031191	22031617		LOC_Os05g51160
chr8	22071064	22071393		LOC_Os05g51620
chr8	22645491	22646018		LOC_Os05g51610
chr8	22906245	22907929		LOC_Os06g01870
chr8	2320393	2320991		LOC_Os06g03580
chr8	23440443	23440779		LOC_Os06g03682
chr8	23587599	23588170		LOC_Os06g04130
chr8	23606558	23606856		LOC_Os06g04120
chr8	23715195	23715815		LOC_Os06g04630
chr8	23864083	23864564		LOC_Os06g04640
chr8	24021877	24022340		LOC_Os06g06320
chr8	24504389	24504882		LOC_Os06g07740
chr8	24520786	24521275		LOC_Os06g08660
chr8	24817650	24818395		LOC_Os06g09110
chr8	24817699	24818317		LOC_Os06g10570
chr8	24938568	24939371		LOC_Os06g10580
chr8	25051091	25051454		LOC_Os06g10780
chr8	25249448	25249863		LOC_Os06g10790
chr8	25461562	25462225		LOC_Os06g11030
chr8	25461575	25462072		LOC_Os06g11020
chr8	27384011	27384449		LOC_Os06g11070
chr8	27519721	27520577		LOC_Os06g11080
chr8	27648016	27648461		LOC_Os06g11090
chr8	27794142	27794656		LOC_Os06g11490
chr8	28112794	28113058		LOC_Os06g11500
chr8	28137531	28138562		LOC_Os06g12290
chr8	28141046	28141726		LOC_Os06g12340
chr8	28380270	28381394		LOC_Os06g12330
chr8	2983671	2984034		LOC_Os06g12410
chr8	3158713	3159229		LOC_Os06g12870
chr8	3242911	3243353		LOC_Os06g13580
chr8	3530809	3531277		LOC_Os06g14050
chr8	3725623	3726084		LOC_Os06g14240
chr8	3801949	3803125		LOC_Os06g14440
chr8	400435	400702		LOC_Os06g14550
chr8	449252	449592		LOC_Os06g14710
chr8	4546739	4547262		LOC_Os06g14730
chr8	5107347	5107700		LOC_Os06g14740
chr8	5639893	5640482		LOC_Os06g15220
chr8	5639962	5640310		LOC_Os06g16350
chr8	702781	703763		LOC_Os06g16340
chr8	8047621	8048132		LOC_Os06g16500
chr8	8347870	8348159		LOC_Os06g18970
chr8	976963	977765		LOC_Os06g19000
chr9	10351364	10351657		LOC_Os06g19010
chr9	10523081	10523894		LOC_Os06g20960
chr9	12396836	12397264		LOC_Os06g23800
chr9	1317444	1317879		LOC_Os06g25020
chr9	14086674	14087363		LOC_Os06g25010
chr9	14373212	14373653		LOC_Os06g26234
chr9	15246287	15247241		LOC_Os06g28820
chr9	15464887	15465683		LOC_Os06g35500
chr9	15687398	15687785		LOC_Os06g36890
chr9	15998436	15998782		LOC_Os06g36880
chr9	16990054	16990336		LOC_Os06g39470
chr9	17424906	17425415		LOC_Os06g40510
chr9	17785679	17786355		LOC_Os06g40500
chr9	17788351	17788905		LOC_Os06g40600
chr9	17797588	17798071		LOC_Os06g41100
chr9	18272673	18273086		LOC_Os06g43780
chr9	19195921	19196222		LOC_Os06g43940
chr9	1921299	1921515		LOC_Os06g45680
chr9	19329914	19331834		LOC_Os06g45670
chr9	19333651	19335087		LOC_Os06g46770
chr9	19333917	19334778		LOC_Os06g46780
chr9	19369110	19369605		LOC_Os06g47270
chr9	19417626	19418033		LOC_Os06g47280
chr9	19975028	19975501		LOC_Os06g47290
chr9	20450571	20450999		LOC_Os06g47320
chr9	20450598	20450870		LOC_Os06g47340
chr9	21516301	21516967		LOC_Os06g47350
chr9	21665609	21666447		LOC_Os06g47700
chr9	21705815	21706283		LOC_Os06g47740
chr9	21878564	21878846		LOC_Os06g47780
chr9	22687871	22688333		LOC_Os06g47800
chr9	22731984	22732623		LOC_Os06g47940
chr9	4197887	4198414		LOC_Os06g47950
chr9	5793292	5794304		LOC_Os06g47960
chr9	6090584	6091095		LOC_Os06g48020
chr9	6100675	6101050		LOC_Os06g48280
chr1	10015019	10015493		LOC_Os06g49160
chr1	10058026	10058462		LOC_Os06g49170
chr1	1010211	1010599		LOC_Os06g49970
chr1	10333407	10333712		LOC_Os06g50140
chr1	10657768	10658688		LOC_Os06g50146
chr1	10657978	10658508		LOC_Os06g50180
chr1	11613725	11614025		LOC_Os06g50170
chr1	12154159	12154577		LOC_Os06g50400
chr1	13594038	13594412		LOC_Os06g50410
chr1	16003054	16003315		LOC_Os06g50450
chr1	17810980	17811224		LOC_Os06g51070
chr1	19525669	19525828		LOC_Os06g51060
chr1	2030287	2030511		LOC_Os07g01140
chr1	21785693	21785911		LOC_Os07g01720
chr1	22987422	22987847		LOC_Os07g01730
chr1	23008072	23008804		LOC_Os07g04840
chr1	2362577	2363087		LOC_Os07g04830
chr1	2364260	2364484		LOC_Os07g04990
chr1	2566860	2567228		LOC_Os07g05000
chr1	26709498	26709847		LOC_Os07g07510
chr1	27742561	27743004		LOC_Os07g07500
chr1	28353521	28353973		LOC_Os07g08890
chr1	28766542	28766957		LOC_Os07g09520
chr1	3031497	3032171		LOC_Os07g09850
chr1	31048850	31049338		LOC_Os07g10380
chr1	31987686	31989078		LOC_Os07g10390
chr1	32723628	32724405		LOC_Os07g10370
chr1	33477375	33477538		LOC_Os07g11000
chr1	34108250	34108525		LOC_Os07g12270
chr1	34129586	34130157		LOC_Os07g12280
chr1	3437138	3437509		LOC_Os07g13234
chr1	36423635	36423907		LOC_Os07g14330
chr1	37866438	37866936		LOC_Os07g15010
chr1	38305762	38306651		LOC_Os07g15330
chr1	39024244	39024644		LOC_Os07g15320
chr1	39433543	39434763		LOC_Os07g17130
chr1	39449936	39450253		LOC_Os07g17840
chr1	3972744	3973049		LOC_Os07g18580
chr1	40482421	40482613		LOC_Os07g18590
chr1	40633415	40633853		LOC_Os07g19520
chr1	41021464	41022079		LOC_Os07g23990
chr1	41021603	41021880		LOC_Os07g27030
chr1	41216398	41216892		LOC_Os07g29390
chr1	41382754	41382974		LOC_Os07g29760
chr1	4143243	4143667		LOC_Os07g29770
chr1	42268819	42269412		LOC_Os07g30830
chr1	42674	42918		LOC_Os07g30990
chr1	42947870	42948199		LOC_Os07g31140
chr1	43077314	43077765		LOC_Os07g32140
chr1	4579563	4579922		LOC_Os07g35070
chr1	4872276	4872636		LOC_Os07g36130
chr1	5084724	5085056		LOC_Os07g36120
chr1	5810453	5810916		LOC_Os07g36250
chr1	6766628	6767250		LOC_Os07g36370
chr1	6911621	6911962		LOC_Os07g36360
chr1	7136236	7136957		LOC_Os07g36700
chr1	777789	777988		LOC_Os07g37130
chr1	8917835	8918182		LOC_Os07g38090
chr1	9004667	9005056		LOC_Os07g38664
chr1	9198353	9198989		LOC_Os07g38670
chr1	9243509	9243844		LOC_Os07g38750
chr1	9554418	9554705		LOC_Os07g38840
chr1	9627696	9628069		LOC_Os07g38850
chr1	9940833	9941270		LOC_Os07g38990
chr10	10020813	10021011		LOC_Os07g39010
chr10	11173120	11173580		LOC_Os07g39030
chr10	11328249	11328528		LOC_Os07g39020
chr10	11328643	11328957		LOC_Os07g39240
chr10	11424675	11425084		LOC_Os07g39810
chr10	13056445	13056854		LOC_Os07g39850
chr10	1405682	1406286		LOC_Os07g40300
chr10	14642719	14643168		LOC_Os07g40404
chr10	15423877	15424329		LOC_Os07g41550
chr10	15764986	15765274		LOC_Os07g41560
chr10	15922424	15922776		LOC_Os07g41540
chr10	17849168	17849494		LOC_Os07g41650
chr10	18869205	18869443		LOC_Os07g41660
chr10	19439257	19439667		LOC_Os07g41800
chr10	19831898	19832182		LOC_Os07g41810
chr10	20600869	20601254		LOC_Os07g41900
chr10	21293679	21294230		LOC_Os07g41910
chr10	21320526	21321036		LOC_Os07g42730
chr10	22226768	22227036		LOC_Os07g43480
chr10	22269322	22270426		LOC_Os07g43470
chr10	3021188	3021515		LOC_Os07g43610
chr10	5822504	5822876		LOC_Os07g44920
chr10	6511549	6512389		LOC_Os07g44940
chr11	11519626	11519933		LOC_Os07g44930
chr11	12812672	12813019		LOC_Os07g45550
chr11	14321986	14322294		LOC_Os07g46240
chr11	15258248	15258603		LOC_Os07g46520
chr11	15793060	15793606		LOC_Os07g48700
chr11	15999954	16000267		LOC_Os07g48690
chr11	1632760	1633050		LOC_Os07g48720
chr11	1813175	1813483		LOC_Os07g48730
chr11	18515764	18516553		LOC_Os07g48920
chr11	1900004	1900221		LOC_Os07g48910
chr11	19255084	19255369		LOC_Os07g49110
chr11	19802163	19802444		LOC_Os08g01330
chr11	21492078	21492527		LOC_Os08g01680
chr11	22053964	22054188		LOC_Os08g01690
chr11	22215993	22216239		LOC_Os08g01740
chr11	22216003	22216300		LOC_Os08g01750
chr11	23183481	23183819		LOC_Os08g02130
chr11	27412167	27412611		LOC_Os08g02120
chr11	28888788	28889601		LOC_Os08g02440
chr11	3739984	3740347		LOC_Os08g03002
chr11	4089973	4090494		LOC_Os08g02996
chr11	4939923	4940347		LOC_Os08g03330
chr11	512273	512707		LOC_Os08g04640
chr11	6279193	6279551		LOC_Os08g04650
chr11	7036270	7036653		LOC_Os08g05570
chr11	7764358	7764636		LOC_Os08g05580
chr11	835287	835640		LOC_Os08g05870
chr11	9376821	9377011		LOC_Os08g05960
chr12	11218815	11219184		LOC_Os08g05970
chr12	12082224	12082698		LOC_Os08g06370
chr12	12274975	12275410		LOC_Os08g06600
chr12	1264676	1264929		LOC_Os08g06610
chr12	13660327	13660692		LOC_Os08g06810
chr12	13738181	13738392		LOC_Os08g08020
chr12	15793004	15793266		LOC_Os08g08810
chr12	1838357	1838758		LOC_Os08g08820
chr12	19162541	19163040		LOC_Os08g09760
chr12	1970134	1970730		LOC_Os08g13530
chr12	2121745	2122108		LOC_Os08g13540
chr12	22591602	22591974		LOC_Os08g13940
chr12	23497939	23498349		LOC_Os08g13930
chr12	24633301	24633877		LOC_Os08g16940
chr12	25775624	25775875		LOC_Os08g21740
chr12	26094487	26094822		LOC_Os08g22830
chr12	26781383	26781752		LOC_Os08g24940
chr12	27413937	27414235		LOC_Os08g27980
chr12	3549210	3549704		LOC_Os08g31140
chr12	3549245	3549495		LOC_Os08g31410
chr12	3868406	3868726		LOC_Os08g32080
chr12	4604881	4605176		LOC_Os08g32085
chr12	8306372	8306684		LOC_Os08g34920
chr2	1048490	1048897		LOC_Os08g34930
chr2	10618864	10619113		LOC_Os08g34980
chr2	10618865	10619147		LOC_Os08g35910
chr2	12604413	12604769		LOC_Os08g35900
chr2	12671293	12671582		LOC_Os08g36340
chr2	15049095	15049438		LOC_Os08g37080
chr2	15900499	15900850		LOC_Os08g37345
chr2	16144407	16144683		LOC_Os08g37340
chr2	17347874	17348276		LOC_Os08g37360
chr2	18239471	18240150		LOC_Os08g37444
chr2	19389538	19389913		LOC_Os08g37432
chr2	21393306	21393896		LOC_Os08g37920
chr2	21857888	21858628		LOC_Os08g37930
chr2	22054505	22054948		LOC_Os08g37940
chr2	22645121	22645449		LOC_Os08g38760
chr2	227715	228216		LOC_Os08g38790
chr2	23225192	23225656		LOC_Os08g39270
chr2	23514878	23515241		LOC_Os08g39440
chr2	2360789	2361052		LOC_Os08g39860
chr2	23943801	23944170		LOC_Os08g39850
chr2	24195237	24195607		LOC_Os08g40250
chr2	25977744	25978179		LOC_Os08g43334
chr2	26544222	26544469		LOC_Os08g43510
chr2	27552059	27553462		LOC_Os08g43760
chr2	27567913	27568300		LOC_Os08g43770
chr2	28122774	28123535		LOC_Os08g43780
chr2	29519771	29520190		LOC_Os08g44150
chr2	29519782	29520152		LOC_Os08g44730
chr2	30675098	30675413		LOC_Os08g44740
chr2	3091663	3092076		LOC_Os08g44770
chr2	32202764	32203009		LOC_Os08g44780
chr2	32993172	32993549		LOC_Os08g44800
chr2	33324901	33325227		LOC_Os08g44790
chr2	33326906	33327279		LOC_Os08g44810
chr2	34483314	34483599		LOC_Os08g45190
chr2	35454592	35454847		LOC_Os08g45200
chr2	3842361	3842736		LOC_Os09g02814
chr2	425722	426114		LOC_Os09g03780
chr2	4391536	4391774		LOC_Os09g03790
chr2	5465465	5466076		LOC_Os09g08120
chr2	6307336	6307833		LOC_Os09g10630
chr2	6404969	6405244		LOC_Os09g11010
chr2	6520233	6520535		LOC_Os09g17152
chr2	6869525	6869908		LOC_Os09g17146
chr2	7276043	7276901		LOC_Os09g20570
chr2	8579615	8579911		LOC_Os09g20579
chr2	8836587	8837284		LOC_Os09g23690
chr2	984414	985041		LOC_Os09g23700
chr3	10299210	10299709		LOC_Os09g24210
chr3	10483993	10484577		LOC_Os09g25440
chr3	10876858	10877224		LOC_Os09g25810
chr3	10970923	10971204		LOC_Os09g26070
chr3	10970935	10971349		LOC_Os09g26470
chr3	11160092	11160460		LOC_Os09g27970
chr3	1393986	1394272		LOC_Os09g27960
chr3	14087491	14087922		LOC_Os09g28650
chr3	14213619	14213926		LOC_Os09g29284
chr3	14895868	14896091		LOC_Os09g29300
chr3	15515388	15515659		LOC_Os09g29310
chr3	15628527	15628883		LOC_Os09g29320
chr3	16301591	16302275		LOC_Os09g29330
chr3	16307192	16307884		LOC_Os09g30040
chr3	16307452	16307780		LOC_Os09g32169
chr3	17037028	17037346		LOC_Os09g32360
chr3	19012651	19012903		LOC_Os09g32370
chr3	19835047	19835286		LOC_Os09g32380
chr3	20838268	20838685		LOC_Os09g32440
chr3	20916372	20916847		LOC_Os09g32450
chr3	21015234	21015550		LOC_Os09g32532
chr3	21740055	21740346		LOC_Os09g32526
chr3	22161942	22162149		LOC_Os09g33830
chr3	24633476	24633985		LOC_Os09g35580
chr3	25383912	25384463		LOC_Os09g37240
chr3	26523062	26523348		LOC_Os09g37250
chr3	26710230	26710496		LOC_Os09g37580
chr3	26733925	26734377		LOC_Os09g37590
chr3	27374227	27374626		LOC_Os09g37660
chr3	27485674	27486120		LOC_Os09g37670
chr3	2752270	2752639		LOC_Os09g37930
chr3	28067179	28067501		LOC_Os09g37940
chr3	28373129	28373735		LOC_Os09g39462
chr3	28373213	28373836		LOC_Os09g39490
chr3	28884342	28884668		LOC_Os09g39474
chr3	30536479	30536809		LOC_Os09g39600
chr3	30677461	30678346		LOC_Os09g39610
chr3	30747271	30747817		LOC_Os01g01080
chr3	31776285	31776654		LOC_Os01g01090
chr3	31977574	31978087		LOC_Os01g02410
chr3	32869523	32869827		LOC_Os01g02870
chr3	33615994	33616580		LOC_Os01g05020
chr3	33686529	33686788		LOC_Os01g05030
chr3	3461600	3461935		LOC_Os01g05420
chr3	35158147	35158502		LOC_Os01g05430
chr3	35410351	35410769		LOC_Os01g06400
chr3	36365266	36365588		LOC_Os01g06390
chr3	3984402	3984757		LOC_Os01g07280
chr3	4097925	4098315		LOC_Os01g08430
chr3	4859657	4860146		LOC_Os01g09120
chr3	5905890	5906288		LOC_Os01g09540
chr3	5977421	5977980		LOC_Os01g09830
chr3	6318997	6319497		LOC_Os01g10890
chr3	7084890	7085276		LOC_Os01g12390
chr3	8494223	8494433		LOC_Os01g12381
chr4	13689133	13689495		LOC_Os01g12570
chr4	14230746	14231000		LOC_Os01g12560
chr4	14738048	14738755		LOC_Os01g12880
chr4	16936852	16937309		LOC_Os01g15830
chr4	17302930	17303331		LOC_Os01g16000
chr4	17560971	17561241		LOC_Os01g16240
chr4	17573899	17574169		LOC_Os01g16300
chr4	18681327	18681499		LOC_Os01g16860
chr4	19553885	19554272		LOC_Os01g17279
chr4	19714854	19715464		LOC_Os01g17402
chr4	20661290	20661588		LOC_Os01g17410
chr4	20739914	20740217		LOC_Os01g17970
chr4	21492487	21492879		LOC_Os01g17980
chr4	22024543	22025096		LOC_Os01g18390
chr4	22220997	22221299		LOC_Os01g18850
chr4	24444447	24444818		LOC_Os01g18860
chr4	2483420	2484246		LOC_Os01g20830
chr4	24932322	24932538		LOC_Os01g21660
chr4	25174192	25174774		LOC_Os01g24100
chr4	25174303	25174672		LOC_Os01g24110
chr4	25883626	25884482		LOC_Os01g24120
chr4	27334836	27335256		LOC_Os01g28600
chr4	27915811	27916118		LOC_Os01g28610
chr4	28486605	28486886		LOC_Os01g32480
chr4	2910746	2911115		LOC_Os01g35270
chr4	29514140	29514664		LOC_Os01g40650
chr4	29565905	29566547		LOC_Os01g40660
chr4	30102583	30102851		LOC_Os01g40670
chr4	30184629	30185282		LOC_Os01g40720
chr4	30495793	30496135		LOC_Os01g48400
chr4	30842919	30843336		LOC_Os01g48410
chr4	31073889	31074704		LOC_Os01g49320
chr4	31223296	31223829		LOC_Os01g53980
chr4	32050351	32050688		LOC_Os01g55520
chr4	32358485	32358880		LOC_Os01g56700
chr4	33353138	33353343		LOC_Os01g56710
chr4	34005914	34006317		LOC_Os01g56720
chr4	34038526	34039033		LOC_Os01g57900
chr4	34038658	34039014		LOC_Os01g57890
chr4	3635101	3635655		LOC_Os01g59050
chr4	4374950	4375211		LOC_Os01g62890
chr4	4403790	4404242		LOC_Os01g65260
chr4	44361	44854		LOC_Os01g65986
chr4	4459268	4459628		LOC_Os01g66000
chr4	4914864	4915139		LOC_Os01g65992
chr4	5250792	5251069		LOC_Os01g67250
chr4	5734201	5734471		LOC_Os01g67850
chr4	6353881	6354083		LOC_Os01g67860
chr4	7164125	7164477		LOC_Os01g67880
chr4	8481647	8481997		LOC_Os01g69990
chr4	9410707	9411138		LOC_Os01g70200
chr5	10420579	10420935		LOC_Os01g70880
chr5	11068303	11068658		LOC_Os01g71230
chr5	11312506	11312881		LOC_Os01g71420
chr5	1159841	1160313		LOC_Os01g72880
chr5	12898422	12898785		LOC_Os01g72870
chr5	1495114	1495564		LOC_Os01g74140
chr5	17196722	17197068		LOC_Os01g74146
chr5	19738563	19739386		LOC_Os01g74360
chr5	20125293	20125693		LOC_Os01g74370
chr5	20741829	20742182		LOC_Os01g74350
chr5	21268583	21269083		LOC_Os10g03330
chr5	23046265	23046903		LOC_Os10g03320
chr5	23900510	23900869		LOC_Os10g05990
chr5	23927652	23927989		LOC_Os10g10540
chr5	24570372	24570652		LOC_Os10g11750
chr5	2467849	2468094		LOC_Os10g11770
chr5	24727026	24727291		LOC_Os10g19970
chr5	26345512	26346000		LOC_Os10g21770
chr5	27182788	27183371		LOC_Os10g21780
chr5	27976430	27976761		LOC_Os10g21950
chr5	28133409	28133818		LOC_Os10g28200
chr5	28545697	28546813		LOC_Os10g29650
chr5	3674308	3674916		LOC_Os10g29660
chr5	3892021	3893987		LOC_Os10g30590
chr5	3892179	3893937		LOC_Os10g30600
chr5	4693117	4693443		LOC_Os10g33760
chr5	6109800	6110112		LOC_Os10g35290
chr5	6269567	6269906		LOC_Os10g35294
chr5	7962587	7962837		LOC_Os10g36370
chr5	802294	802581		LOC_Os10g38630
chr5	8541466	8541728		LOC_Os10g39780
chr5	9444652	9445233		LOC_Os10g39830
chr6	10030366	10030852		LOC_Os10g39850
chr6	10897138	10897491		LOC_Os10g39840
chr6	1117022	1117475		LOC_Os10g41360
chr6	1290673	1291113		LOC_Os10g41350
chr6	13422934	13423224		LOC_Os10g41430
chr6	13957631	13957884		LOC_Os11g01950
chr6	1445668	1446416		LOC_Os11g04030
chr6	1445758	1446148		LOC_Os11g04040
chr6	16111693	16112033		LOC_Os11g04370
chr6	16838320	16838812		LOC_Os11g04360
chr6	16916325	16916738		LOC_Os11g04520
chr6	17610792	17611076		LOC_Os11g04530
chr6	19329073	19329405		LOC_Os11g07440
chr6	19442484	19442678		LOC_Os11g07430
chr6	2021539	2022265		LOC_Os11g07912
chr6	20745420	20745673		LOC_Os11g07916
chr6	22194271	22194727		LOC_Os11g09210
chr6	2308777	2309232		LOC_Os11g09220
chr6	23227047	23227378		LOC_Os11g11320
chr6	23499701	23500190		LOC_Os11g13990
chr6	24076949	24077203		LOC_Os11g16900
chr6	24564735	24565205		LOC_Os11g20020
chr6	24564841	24565184		LOC_Os11g22350
chr6	25964252	25965029		LOC_Os11g26620
chr6	25995629	25995884		LOC_Os11g26630
chr6	26716527	26716954		LOC_Os11g27440
chr6	26766157	26766396		LOC_Os11g27430
chr6	2812587	2812768		LOC_Os11g27795
chr6	28508398	28508678		LOC_Os11g31660
chr6	29020213	29020656		LOC_Os11g33450
chr6	29381545	29381756		LOC_Os11g36440
chr6	30135677	30136162		LOC_Os11g36450
chr6	3063211	3063460		LOC_Os11g37360
chr6	31147212	31147628		LOC_Os11g37370
chr6	3245483	3246395		LOC_Os11g37640
chr6	3347597	3347897		LOC_Os11g38959
chr6	4066910	4067421		LOC_Os11g45295
chr6	5418008	5418325		LOC_Os11g47890
chr6	5899560	5900377		LOC_Os11g47900
chr6	7607455	7607832		LOC_Os12g03270
chr6	796641	798005		LOC_Os12g04340
chr6	893559	894069		LOC_Os12g04650
chr7	11024533	11024927		LOC_Os12g04924
chr7	11109648	11109933		LOC_Os12g04930
chr7	11340625	11340947		LOC_Os12g07220
chr7	12429952	12430443		LOC_Os12g07700
chr7	1575262	1575684		LOC_Os12g14550
chr7	16986292	16986432		LOC_Os12g19350
chr7	20013747	20014256		LOC_Os12g21500
chr7	20474036	20474459		LOC_Os12g21810
chr7	20474089	20474426		LOC_Os12g21798
chr7	22100902	22101172		LOC_Os12g24020
chr7	22149746	22150134		LOC_Os12g24030
chr7	22197679	22198022		LOC_Os12g24040
chr7	24061553	24061846		LOC_Os12g26970
chr7	24477608	24478166		LOC_Os12g31840
chr7	24775954	24776328		LOC_Os12g31850
chr7	25304950	25305432		LOC_Os12g36850
chr7	26290286	26290925		LOC_Os12g38260
chr7	26662466	26663405		LOC_Os12g39850
chr7	27300270	27300473		LOC_Os12g42064
chr7	3284308	3284609		LOC_Os12g42070
chr7	3796177	3796593		LOC_Os12g43130
chr7	4677392	4677878		LOC_Os12g44190
chr7	4688133	4688446		LOC_Os02g01760
chr7	5684470	5685007		LOC_Os02g01770
chr7	5684548	5684987		LOC_Os02g01765
chr7	7585648	7586032		LOC_Os02g02660
chr7	8471604	8472214		LOC_Os02g02780
chr8	10213347	10213721		LOC_Os02g02770
chr8	10213480	10213742		LOC_Os02g06190
chr8	11792688	11793123		LOC_Os02g07440
chr8	1301631	1302129		LOC_Os02g08270
chr8	15439587	15439947		LOC_Os02g10380
chr8	15950547	15951293		LOC_Os02g10370
chr8	15996928	15997221		LOC_Os02g12120
chr8	1914608	1914974		LOC_Os02g12320
chr8	19590333	19590701		LOC_Os02g12310
chr8	2005480	2005769		LOC_Os02g13570
chr8	2005602	2005760		LOC_Os02g13560
chr8	20941128	20941420		LOC_Os02g15690
chr8	23039999	23040279		LOC_Os02g18300
chr8	23094646	23095116		LOC_Os02g21240
chr8	23547739	23548011		LOC_Os02g21340
chr8	24501444	24501835		LOC_Os02g27040
chr8	24792068	24792437		LOC_Os02g27050
chr8	26566318	26566813		LOC_Os02g27380
chr8	26948545	26948989		LOC_Os02g30630
chr8	27690121	27690494		LOC_Os02g30640
chr8	28211864	28212309		LOC_Os02g32680
chr8	28220314	28220872		LOC_Os02g36220
chr8	3420818	3421132		LOC_Os02g36505
chr8	42039	42426		LOC_Os02g36510
chr8	540123	541027		LOC_Os02g37520
chr8	8135857	8136162		LOC_Os02g38890
chr8	8979174	8979599		LOC_Os02g38900
chr9	10345409	10345632		LOC_Os02g39650
chr9	12070308	12070724		LOC_Os02g40000
chr9	12167938	12168356		LOC_Os02g43130
chr9	12406546	12406839		LOC_Os02g43950
chr9	12467154	12467478		LOC_Os02g45320
chr9	12566655	12566915		LOC_Os02g45330
chr9	1638201	1638660		LOC_Os02g45344
chr9	17183709	17184477		LOC_Os02g45360
chr9	18701663	18701913		LOC_Os02g46150
chr9	18738683	18739010		LOC_Os02g46140
chr9	18794131	18794398		LOC_Os02g48210
chr9	19219011	19219385		LOC_Os02g48200
chr9	21261442	21261938		LOC_Os02g50230
chr9	21261532	21261932		LOC_Os02g50240
chr9	22202789	22203307		LOC_Os02g52670
chr9	22355299	22355731		LOC_Os02g52660
chr9	3667210	3667627		LOC_Os02g52650
chr9	6282563	6282837		LOC_Os02g53870
chr9	6976027	6976374		LOC_Os02g53880
chr9	7522886	7523456		LOC_Os02g54370
chr1	12110075	12110485		LOC_Os02g56320
chr1	17323525	17323895		LOC_Os02g56334
chr1	26602471	26603049		LOC_Os03g05530
chr1	27509053	27509496		LOC_Os03g06830
chr1	29392305	29392632		LOC_Os03g06835
chr1	32622280	32622592		LOC_Os03g07820
chr1	3324230	3324594		LOC_Os03g07840
chr1	34605680	34606043		LOC_Os03g07830
chr1	41116369	41117155		LOC_Os03g08010
chr1	41116397	41117192		LOC_Os03g09300
chr1	42160337	42160813		LOC_Os03g11460
chr1	5342321	5342585		LOC_Os03g11530
chr10	13479070	13479266		LOC_Os03g11540
chr10	14254574	14254845		LOC_Os03g12040
chr10	18174010	18174326		LOC_Os03g13120
chr10	21782097	21782321		LOC_Os03g18380
chr10	3445952	3446297		LOC_Os03g18729
chr11	10221994	10222228		LOC_Os03g18720
chr11	12146027	12146629		LOC_Os03g19340
chr11	5712906	5713495		LOC_Os03g19520
chr11	833419	833750		LOC_Os03g19510
chr11	9772102	9772595		LOC_Os03g19830
chr12	3813617	3813915		LOC_Os03g19840
chr12	4045982	4046402		LOC_Os03g24710
chr2	10106275	10106638		LOC_Os03g24720
chr2	185696	185945		LOC_Os03g24940
chr2	19231719	19232002		LOC_Os03g25990
chr2	23524249	23524732		LOC_Os03g27090
chr2	27478745	27478981		LOC_Os03g27270
chr2	28567100	28567446		LOC_Os03g27280
chr2	30832705	30833201		LOC_Os03g28330
chr2	30832732	30833242		LOC_Os03g29900
chr2	30832768	30833150		LOC_Os03g29910
chr2	32173767	32174148		LOC_Os03g35788
chr2	35193053	35193350		LOC_Os03g37570
chr2	653861	654219		LOC_Os03g37720
chr2	7477374	7477637		LOC_Os03g37850
chr3	16302384	16303371		LOC_Os03g39129
chr3	16927771	16927988		LOC_Os03g39850
chr3	18110024	18110302		LOC_Os03g43900
chr3	2297777	2298093		LOC_Os03g46900
chr3	27364005	27364482		LOC_Os03g47240
chr3	32280818	32281176		LOC_Os03g48300
chr3	34029165	34029346		LOC_Os03g49310
chr3	34857097	34857336		LOC_Os03g49820
chr3	9905119	9905472		LOC_Os03g50580
chr4	18156134	18156809		LOC_Os03g53230
chr4	8068098	8068384		LOC_Os03g53500
chr5	15896053	15896611		LOC_Os03g53490
chr5	15896075	15896619		LOC_Os03g53630
chr5	19104554	19104910		LOC_Os03g55820
chr5	19264721	19264994		LOC_Os03g55810
chr5	19993349	19993692		LOC_Os03g56130
chr5	20073063	20073308		LOC_Os03g57670
chr5	28356594	28356901		LOC_Os03g57680
chr5	7809001	7809389		LOC_Os03g59050
chr6	27706950	27707716		LOC_Os03g59146
chr6	3960205	3960575		LOC_Os03g59160
chr6	412390	412871		LOC_Os03g59152
chr6	4151543	4151882		LOC_Os03g62050
chr6	6518188	6519094		LOC_Os03g62060
chr7	17039512	17039774		LOC_Os03g64340
chr7	17740350	17740817		LOC_Os04g01060
chr7	18672701	18673089		LOC_Os04g05050
chr7	24507869	24508180		LOC_Os04g05700
chr7	24942651	24942917		LOC_Os04g08260
chr7	2614935	2615322		LOC_Os04g08250
chr7	27161926	27162112		LOC_Os04g08350
chr7	28669495	28669914		LOC_Os04g08840
chr8	15453026	15453554		LOC_Os04g09790
chr8	189782	190270		LOC_Os04g11610
chr8	26013680	26013976		LOC_Os04g11600
chr8	26842873	26843197		LOC_Os04g12980
chr9	17815987	17816317		LOC_Os04g15590
chr9	20494825	20495175		LOC_Os04g23930
chr9	21572934	21573381		LOC_Os04g23940
chr9	2472507	2472892		LOC_Os04g25420
chr9	4212483	4212798		LOC_Os04g25430
chr9	5841491	5841804		LOC_Os04g29190
chr9	9860071	9860645		LOC_Os04g29550
				LOC_Os04g29560
				LOC_Os04g31210
				LOC_Os04g31220
				LOC_Os04g32710
				LOC_Os04g34240
				LOC_Os04g34250
				LOC_Os04g35340
				LOC_Os04g36062
				LOC_Os04g36070
				LOC_Os04g36800
				LOC_Os04g42110
				LOC_Os04g42530
				LOC_Os04g42540
				LOC_Os04g43730
				LOC_Os04g46140
				LOC_Os04g46130
				LOC_Os04g47059
				LOC_Os04g47906
				LOC_Os04g49490
				LOC_Os04g49480
				LOC_Os04g49570
				LOC_Os04g51000
				LOC_Os04g51470
				LOC_Os04g51480
				LOC_Os04g51960
				LOC_Os04g52280
				LOC_Os04g52290
				LOC_Os04g52300
				LOC_Os04g52510
				LOC_Os04g53770
				LOC_Os04g53790
				LOC_Os04g53780
				LOC_Os04g54380
				LOC_Os04g54370
				LOC_Os04g57050
				LOC_Os04g57060
				LOC_Os04g57130
				LOC_Os05g02420
				LOC_Os05g03040
				LOC_Os05g03530
				LOC_Os05g05070
				LOC_Os05g06990
				LOC_Os05g07000
				LOC_Os05g07310
				LOC_Os05g07320
				LOC_Os05g11130
				LOC_Os05g14194
				LOC_Os05g16640
				LOC_Os05g18120
				LOC_Os05g18130
				LOC_Os05g19470
				LOC_Os05g22730
				LOC_Os05g22740
				LOC_Os05g29730
				LOC_Os05g29735
				LOC_Os05g33570
				LOC_Os05g33580
				LOC_Os05g34070
				LOC_Os05g34914
				LOC_Os05g35840
				LOC_Os05g35850
				LOC_Os05g39300
				LOC_Os05g40800
				LOC_Os05g41950
				LOC_Os05g42270
				LOC_Os05g45420
				LOC_Os05g45410
				LOC_Os05g47446
				LOC_Os05g48820
				LOC_Os05g48810
				LOC_Os05g49080
				LOC_Os05g49070
				LOC_Os05g49750
				LOC_Os05g49760
				LOC_Os06g02370
				LOC_Os06g02550
				LOC_Os06g02555
				LOC_Os06g02560
				LOC_Os06g03040
				LOC_Os06g03380
				LOC_Os06g03390
				LOC_Os06g03676
				LOC_Os06g06090
				LOC_Os06g06530
				LOC_Os06g06860
				LOC_Os06g07040
				LOC_Os06g08380
				LOC_Os06g08370
				LOC_Os06g13720
				LOC_Os06g13730
				LOC_Os06g19150
				LOC_Os06g22990
				LOC_Os06g23880
				LOC_Os06g28340
				LOC_Os06g29410
				LOC_Os06g29490
				LOC_Os06g30470
				LOC_Os06g30460
				LOC_Os06g33370
				LOC_Os06g33380
				LOC_Os06g35550
				LOC_Os06g37500
				LOC_Os06g39110
				LOC_Os06g39590
				LOC_Os06g40420
				LOC_Os06g43190
				LOC_Os06g43180
				LOC_Os06g43260
				LOC_Os06g44280
				LOC_Os06g44330
				LOC_Os06g47000
				LOC_Os06g47990
				LOC_Os06g48000
				LOC_Os06g48570
				LOC_Os06g48560
				LOC_Os06g49800
				LOC_Os06g49810
				LOC_Os06g51410
				LOC_Os06g51420
				LOC_Os07g03780
				LOC_Os07g06730
				LOC_Os07g07580
				LOC_Os07g08990
				LOC_Os07g09000
				LOC_Os07g10530
				LOC_Os07g14820
				LOC_Os07g18660
				LOC_Os07g18780
				LOC_Os07g19160
				LOC_Os07g22220
				LOC_Os07g28940
				LOC_Os07g33480
				LOC_Os07g36900
				LOC_Os07g36910
				LOC_Os07g37045
				LOC_Os07g40090
				LOC_Os07g40870
				LOC_Os07g40880
				LOC_Os07g41360
				LOC_Os07g42280
				LOC_Os07g43980
				LOC_Os07g43970
				LOC_Os07g44680
				LOC_Os07g45720
				LOC_Os07g45730
				LOC_Os08g01054
				LOC_Os08g01870
				LOC_Os08g01880
				LOC_Os08g02990
				LOC_Os08g03990
				LOC_Os08g04120
				LOC_Os08g04130
				LOC_Os08g06200
				LOC_Os08g13670
				LOC_Os08g14890
				LOC_Os08g14900
				LOC_Os08g16700
				LOC_Os08g19694
				LOC_Os08g25390
				LOC_Os08g36480
				LOC_Os08g36490
				LOC_Os08g36610
				LOC_Os08g37250
				LOC_Os08g38750
				LOC_Os08g42630
				LOC_Os08g42640
				LOC_Os08g43960
				LOC_Os08g43970
				LOC_Os08g44940
				LOC_Os08g44930
				LOC_Os08g44950
				LOC_Os09g03370
				LOC_Os09g07370
				LOC_Os09g07360
				LOC_Os09g12250
				LOC_Os09g13040
				LOC_Os09g13050
				LOC_Os09g20150
				LOC_Os09g20284
				LOC_Os09g20590
				LOC_Os09g20700
				LOC_Os09g20880
				LOC_Os09g28300
				LOC_Os09g31100
				LOC_Os09g31160
				LOC_Os09g31140
				LOC_Os09g31250
				LOC_Os09g32210
				LOC_Os09g32200
				LOC_Os09g38600
				LOC_Os09g38930
				LOC_Os09g38920
				LOC_Os01g07070
				LOC_Os01g21610
				LOC_Os01g31629
				LOC_Os01g46710
				LOC_Os01g48060
				LOC_Os01g56580
				LOC_Os01g56590
				LOC_Os01g59840
				LOC_Os01g71050
				LOC_Os01g71040
				LOC_Os01g72670
				LOC_Os01g72660
				LOC_Os10g06640
				LOC_Os10g26030
				LOC_Os10g27050
				LOC_Os10g34040
				LOC_Os10g34050
				LOC_Os11g02620
				LOC_Os11g10470
				LOC_Os11g17530
				LOC_Os11g17540
				LOC_Os11g18160
				LOC_Os12g07970
				LOC_Os02g01350
				LOC_Os02g01340
				LOC_Os02g02170
				LOC_Os02g13820
				LOC_Os02g17550
				LOC_Os02g17560
				LOC_Os02g32504
				LOC_Os02g45240
				LOC_Os02g45230
				LOC_Os02g46790
				LOC_Os02g52580
				LOC_Os02g57420
				LOC_Os03g04830
				LOC_Os03g17800
				LOC_Os03g31706
				LOC_Os03g48104
				LOC_Os03g48110
				LOC_Os03g61430
				LOC_Os04g14410
				LOC_Os05g14010
				LOC_Os05g27350
				LOC_Os05g32620
				LOC_Os05g32890
				LOC_Os05g33890
				LOC_Os05g49470
				LOC_Os05g49460
				LOC_Os06g01700
				LOC_Os06g01690
				LOC_Os06g08170
				LOC_Os06g08154
				LOC_Os06g08450
				LOC_Os06g12170
				LOC_Os06g45790
				LOC_Os06g45780
				LOC_Os07g05580
				LOC_Os07g29080
				LOC_Os07g29070
				LOC_Os07g29060
				LOC_Os07g30090
				LOC_Os07g31480
				LOC_Os07g40940
				LOC_Os07g45530
				LOC_Os07g48010
				LOC_Os07g48000
				LOC_Os08g01300
				LOC_Os08g01290
				LOC_Os08g41180
				LOC_Os08g41170
				LOC_Os08g42470
				LOC_Os09g04624
				LOC_Os09g08140
				LOC_Os09g10710
				LOC_Os09g16170
				LOC_Os09g16160
				LOC_Os09g35630
				LOC_Os09g37360

## Sheet: SP3-OsIDD8
SP3 OsIDD8 Coordinates				SP3 OsIDD8 Target Genes
Chr1	10003492	10003797		LOC_Os01g01740
Chr1	10003511	10003783		LOC_Os01g01870
Chr1	10003511	10003843		LOC_Os01g02890
Chr1	10003551	10003782		LOC_Os01g03340
Chr1	10127066	10127824		LOC_Os01g03330
Chr1	10127070	10127749		LOC_Os01g03760
Chr1	10131872	10132530		LOC_Os01g05180
Chr1	10131884	10132455		LOC_Os01g05840
Chr1	10131896	10132540		LOC_Os01g05860
Chr1	10131938	10132455		LOC_Os01g05850
Chr1	1054239	1054697		LOC_Os01g06600
Chr1	10550079	10550407		LOC_Os01g06590
Chr1	10602857	10603300		LOC_Os01g08270
Chr1	10712173	10712385		LOC_Os01g08280
Chr1	10712174	10712429		LOC_Os01g09300
Chr1	10750643	10751217		LOC_Os01g09305
Chr1	10810302	10810812		LOC_Os01g11940
Chr1	10810306	10810803		LOC_Os01g12180
Chr1	10810341	10810778		LOC_Os01g12320
Chr1	10810344	10810780		LOC_Os01g12510
Chr1	10874221	10874758		LOC_Os01g13840
Chr1	10874257	10874682		LOC_Os01g14990
Chr1	10921097	10921511		LOC_Os01g15000
Chr1	10921124	10921496		LOC_Os01g15029
Chr1	10948360	10948705		LOC_Os01g15260
Chr1	10948368	10948735		LOC_Os01g15270
Chr1	10948369	10948741		LOC_Os01g15770
Chr1	10948380	10948667		LOC_Os01g15780
Chr1	11132754	11133192		LOC_Os01g16110
Chr1	11132764	11133102		LOC_Os01g16130
Chr1	11346381	11346772		LOC_Os01g16430
Chr1	11411734	11412080		LOC_Os01g17050
Chr1	11496221	11496632		LOC_Os01g17080
Chr1	11577576	11577851		LOC_Os01g17070
Chr1	11577587	11577846		LOC_Os01g17390
Chr1	11592445	11592735		LOC_Os01g18080
Chr1	11592453	11592632		LOC_Os01g18710
Chr1	11594259	11594502		LOC_Os01g18720
Chr1	11689250	11689685		LOC_Os01g18950
Chr1	11778361	11778786		LOC_Os01g19020
Chr1	11958601	11959095		LOC_Os01g19220
Chr1	11958643	11959064		LOC_Os01g19230
Chr1	12102777	12103009		LOC_Os01g19300
Chr1	12102784	12103001		LOC_Os01g19350
Chr1	12102789	12103008		LOC_Os01g19630
Chr1	12102790	12103010		LOC_Os01g20100
Chr1	12118945	12119414		LOC_Os01g20110
Chr1	12118961	12119363		LOC_Os01g20800
Chr1	12118965	12119413		LOC_Os01g20810
Chr1	12119037	12119343		LOC_Os01g20910
Chr1	12248502	12248814		LOC_Os01g20920
Chr1	12353991	12354273		LOC_Os01g20930
Chr1	12353993	12354281		LOC_Os01g21110
Chr1	12353998	12354275		LOC_Os01g21420
Chr1	12370825	12371223		LOC_Os01g21600
Chr1	12372595	12372926		LOC_Os01g21630
Chr1	12372680	12372930		LOC_Os01g21830
Chr1	12372682	12372930		LOC_Os01g21820
Chr1	12495502	12495724		LOC_Os01g22000
Chr1	12696825	12697315		LOC_Os01g22030
Chr1	12696837	12697168		LOC_Os01g22220
Chr1	12854544	12854998		LOC_Os01g22870
Chr1	12854567	12854991		LOC_Os01g23530
Chr1	12855011	12855396		LOC_Os01g24750
Chr1	12855080	12855436		LOC_Os01g25720
Chr1	12855106	12855366		LOC_Os01g25710
Chr1	12939907	12940166		LOC_Os01g25730
Chr1	12940019	12940172		LOC_Os01g25740
Chr1	13209559	13209958		LOC_Os01g25990
Chr1	13209569	13209962		LOC_Os01g28400
Chr1	13209576	13209995		LOC_Os01g28410
Chr1	13209607	13210003		LOC_Os01g28420
Chr1	13210203	13210566		LOC_Os01g28660
Chr1	1346382	1346949		LOC_Os01g29180
Chr1	1346396	1347002		LOC_Os01g31480
Chr1	1346489	1346924		LOC_Os01g31800
Chr1	1346506	1346937		LOC_Os01g31790
Chr1	13927388	13927657		LOC_Os01g31950
Chr1	13927389	13927728		LOC_Os01g31940
Chr1	14581949	14582239		LOC_Os01g32070
Chr1	14581973	14582337		LOC_Os01g32280
Chr1	14591432	14592457		LOC_Os01g33240
Chr1	14591505	14591875		LOC_Os01g33260
Chr1	14591894	14592163		LOC_Os01g33530
Chr1	14592170	14592455		LOC_Os01g34090
Chr1	14739164	14739608		LOC_Os01g34100
Chr1	14739165	14739651		LOC_Os01g34430
Chr1	14739173	14739598		LOC_Os01g34440
Chr1	14739222	14739580		LOC_Os01g34580
Chr1	15549237	15549568		LOC_Os01g34590
Chr1	15549260	15549549		LOC_Os01g34614
Chr1	1578009	1578560		LOC_Os01g34940
Chr1	1578090	1578574		LOC_Os01g35040
Chr1	15921740	15921902		LOC_Os01g36060
Chr1	15921740	15921904		LOC_Os01g36064
Chr1	16038052	16038486		LOC_Os01g36229
Chr1	16038056	16038366		LOC_Os01g37560
Chr1	16038056	16038487		LOC_Os01g37825
Chr1	16038065	16038414		LOC_Os01g37832
Chr1	16279367	16280627		LOC_Os01g37940
Chr1	16279468	16279755		LOC_Os01g39010
Chr1	16279696	16280547		LOC_Os01g39090
Chr1	16346936	16347319		LOC_Os01g39110
Chr1	17223393	17223711		LOC_Os01g39560
Chr1	17420172	17420569		LOC_Os01g39710
Chr1	17420190	17420522		LOC_Os01g39910
Chr1	17493027	17493479		LOC_Os01g40280
Chr1	17493113	17493511		LOC_Os01g40410
Chr1	17555612	17555935		LOC_Os01g40480
Chr1	17555639	17555937		LOC_Os01g41120
Chr1	17555651	17555931		LOC_Os01g41190
Chr1	17696939	17697251		LOC_Os01g41200
Chr1	17986518	17986891		LOC_Os01g41680
Chr1	17986520	17986940		LOC_Os01g41690
Chr1	18307194	18307538		LOC_Os01g42024
Chr1	18332186	18332666		LOC_Os01g42860
Chr1	18332236	18332662		LOC_Os01g43470
Chr1	18332240	18332669		LOC_Os01g43480
Chr1	18332261	18332674		LOC_Os01g44140
Chr1	18455655	18455936		LOC_Os01g45260
Chr1	18778648	18779019		LOC_Os01g45274
Chr1	18821283	18821986		LOC_Os01g47256
Chr1	18821622	18821908		LOC_Os01g47262
Chr1	18821624	18821946		LOC_Os01g48220
Chr1	18828251	18828834		LOC_Os01g48440
Chr1	18828257	18828792		LOC_Os01g48820
Chr1	18989587	18989965		LOC_Os01g48830
Chr1	18989592	18989954		LOC_Os01g49490
Chr1	18989670	18989955		LOC_Os01g49830
Chr1	18989709	18989954		LOC_Os01g50380
Chr1	19000209	19000476		LOC_Os01g50400
Chr1	19071445	19071771		LOC_Os01g50410
Chr1	19085506	19085941		LOC_Os01g50950
Chr1	19085509	19086010		LOC_Os01g50960
Chr1	19085512	19086032		LOC_Os01g54220
Chr1	19085533	19086014		LOC_Os01g54230
Chr1	19327092	19327855		LOC_Os01g54400
Chr1	19327096	19327892		LOC_Os01g55160
Chr1	19389539	19389984		LOC_Os01g56250
Chr1	19389549	19389981		LOC_Os01g56260
Chr1	19462634	19462933		LOC_Os01g56290
Chr1	19917399	19918056		LOC_Os01g57590
Chr1	19917586	19918052		LOC_Os01g57599
Chr1	19955614	19956111		LOC_Os01g58022
Chr1	19955623	19956099		LOC_Os01g58170
Chr1	19955644	19956111		LOC_Os01g58194
Chr1	19955724	19956095		LOC_Os01g58459
Chr1	20044794	20045444		LOC_Os01g59300
Chr1	20044815	20045428		LOC_Os01g59310
Chr1	20044831	20045439		LOC_Os01g61044
Chr1	20044841	20045430		LOC_Os01g61060
Chr1	20987579	20987900		LOC_Os01g62060
Chr1	21167395	21167850		LOC_Os01g62460
Chr1	21258290	21258607		LOC_Os01g62760
Chr1	21695352	21695604		LOC_Os01g62770
Chr1	2177824	2178129		LOC_Os01g63250
Chr1	2177832	2178094		LOC_Os01g63370
Chr1	21936140	21936594		LOC_Os01g64740
Chr1	21936180	21936606		LOC_Os01g64730
Chr1	21970789	21971444		LOC_Os01g64920
Chr1	21992270	21992676		LOC_Os01g64910
Chr1	22017702	22018062		LOC_Os01g65240
Chr1	22017706	22018076		LOC_Os01g65230
Chr1	22017734	22018062		LOC_Os01g65902
Chr1	22017750	22018128		LOC_Os01g65904
Chr1	22302233	22302619		LOC_Os01g66560
Chr1	22302251	22302671		LOC_Os01g66810
Chr1	22302284	22302621		LOC_Os01g67300
Chr1	22398800	22399064		LOC_Os01g67380
Chr1	224330	224678		LOC_Os01g67390
Chr1	22504311	22504801		LOC_Os01g67370
Chr1	22504358	22504692		LOC_Os01g67480
Chr1	22504364	22504748		LOC_Os01g67980
Chr1	22741425	22741957		LOC_Os01g68760
Chr1	22741466	22741960		LOC_Os01g68770
Chr1	22813471	22813790		LOC_Os01g71256
Chr1	22873243	22873543		LOC_Os01g71250
Chr1	22942216	22942392		LOC_Os01g73120
Chr1	22942216	22942457		LOC_Os01g73110
Chr1	22971760	22972205		LOC_Os01g73530
Chr1	22972701	22973326		LOC_Os01g74200
Chr1	22972731	22973320		LOC_Os01g74550
Chr1	22972737	22973275		LOC_Os01g74540
Chr1	22972858	22973308		LOC_Os10g01730
Chr1	23289134	23289522		LOC_Os10g02250
Chr1	23323479	23323907		LOC_Os10g02240
Chr1	23323582	23323902		LOC_Os10g03700
Chr1	23593044	23593287		LOC_Os10g03690
Chr1	23593045	23593329		LOC_Os10g03780
Chr1	23831263	23831788		LOC_Os10g05690
Chr1	2434247	2434745		LOC_Os10g05890
Chr1	2434294	2434627		LOC_Os10g05880
Chr1	24391748	24392070		LOC_Os10g05900
Chr1	24528386	24528640		LOC_Os10g05940
Chr1	24528386	24528685		LOC_Os10g07060
Chr1	24701021	24701292		LOC_Os10g07080
Chr1	24893883	24894368		LOC_Os10g07090
Chr1	24893930	24894305		LOC_Os10g07248
Chr1	25183674	25183873		LOC_Os10g07290
Chr1	25300408	25300758		LOC_Os10g07440
Chr1	25691522	25691903		LOC_Os10g07450
Chr1	25691529	25691795		LOC_Os10g07460
Chr1	26647563	26648045		LOC_Os10g07510
Chr1	27008257	27008963		LOC_Os10g07974
Chr1	27008429	27008985		LOC_Os10g08460
Chr1	27008523	27008864		LOC_Os10g10620
Chr1	27331888	27332518		LOC_Os10g10870
Chr1	27331893	27332476		LOC_Os10g11889
Chr1	27331991	27332463		LOC_Os10g12290
Chr1	27332013	27332486		LOC_Os10g12500
Chr1	27633301	27634624		LOC_Os10g12590
Chr1	27763685	27764003		LOC_Os10g12580
Chr1	28015650	28016208		LOC_Os10g12750
Chr1	2805222	2805792		LOC_Os10g13430
Chr1	2805261	2805840		LOC_Os10g13560
Chr1	28472883	28473438		LOC_Os10g13914
Chr1	28472909	28473567		LOC_Os10g17700
Chr1	28472930	28473558		LOC_Os10g17690
Chr1	28472935	28473555		LOC_Os10g18210
Chr1	28619083	28619552		LOC_Os10g18220
Chr1	28637277	28638075		LOC_Os10g18750
Chr1	28637402	28637841		LOC_Os10g19270
Chr1	28925678	28926535		LOC_Os10g20470
Chr1	28926206	28926529		LOC_Os10g20500
Chr1	28937031	28937722		LOC_Os10g20510
Chr1	28937077	28937802		LOC_Os10g21196
Chr1	29262477	29262937		LOC_Os10g21194
Chr1	29262478	29262943		LOC_Os10g21198
Chr1	29278688	29279102		LOC_Os10g21234
Chr1	29400493	29401024		LOC_Os10g21236
Chr1	3106614	3107204		LOC_Os10g21230
Chr1	3106667	3107236		LOC_Os10g21238
Chr1	31196785	31196993		LOC_Os10g21298
Chr1	31297494	31297917		LOC_Os10g21308
Chr1	31733634	31734311		LOC_Os10g21324
Chr1	31733710	31734385		LOC_Os10g21326
Chr1	32395907	32396292		LOC_Os10g21332
Chr1	32395960	32396329		LOC_Os10g21328
Chr1	32395974	32396292		LOC_Os10g21394
Chr1	32395978	32396322		LOC_Os10g21396
Chr1	32429149	32429930		LOC_Os10g21398
Chr1	32429185	32429935		LOC_Os10g21402
Chr1	33301539	33301973		LOC_Os10g21404
Chr1	33301588	33301887		LOC_Os10g21550
Chr1	33301621	33301900		LOC_Os10g21560
Chr1	33301631	33301915		LOC_Os10g21574
Chr1	33558548	33558677		LOC_Os10g21860
Chr1	33640456	33641354		LOC_Os10g21870
Chr1	33640531	33641300		LOC_Os10g22039
Chr1	33640531	33642262		LOC_Os10g22050
Chr1	33640547	33641278		LOC_Os10g22150
Chr1	33794192	33794494		LOC_Os10g22600
Chr1	34281444	34281785		LOC_Os10g22890
Chr1	34281447	34281854		LOC_Os10g23100
Chr1	34372634	34373209		LOC_Os10g23110
Chr1	34859890	34860313		LOC_Os10g23130
Chr1	35327101	35327681		LOC_Os10g23204
Chr1	35913778	35914105		LOC_Os10g23220
Chr1	35932582	35932879		LOC_Os10g23820
Chr1	35932686	35932852		LOC_Os10g24070
Chr1	36149695	36150033		LOC_Os10g24080
Chr1	36162125	36162487		LOC_Os10g24400
Chr1	36346027	36347533		LOC_Os10g25290
Chr1	36661303	36661633		LOC_Os10g26140
Chr1	36725272	36725574		LOC_Os10g26145
Chr1	37561620	37562256		LOC_Os10g26150
Chr1	37561673	37562138		LOC_Os10g26380
Chr1	37684605	37684945		LOC_Os10g26520
Chr1	37684621	37684920		LOC_Os10g26540
Chr1	37751622	37752163		LOC_Os10g28360
Chr1	37751690	37752147		LOC_Os10g28350
Chr1	37858001	37858359		LOC_Os10g28550
Chr1	37858011	37858327		LOC_Os10g28560
Chr1	37858085	37858326		LOC_Os10g28710
Chr1	38271010	38271349		LOC_Os10g29690
Chr1	38271036	38271349		LOC_Os10g30740
Chr1	38271049	38271349		LOC_Os10g30750
Chr1	38650312	38650612		LOC_Os10g30840
Chr1	38791249	38791510		LOC_Os10g30850
Chr1	39061463	39061862		LOC_Os10g30910
Chr1	39136173	39136378		LOC_Os10g33760
Chr1	39212646	39213121		LOC_Os10g33900
Chr1	39503027	39503396		LOC_Os10g33954
Chr1	396390	396932		LOC_Os10g33990
Chr1	39946797	39947192		LOC_Os10g34529
Chr1	39946915	39947182		LOC_Os10g35120
Chr1	40088757	40089190		LOC_Os10g35130
Chr1	40088766	40089147		LOC_Os10g35200
Chr1	4009814	4010142		LOC_Os10g35210
Chr1	40412056	40412378		LOC_Os10g35300
Chr1	40412071	40412437		LOC_Os10g35660
Chr1	4058140	4058457		LOC_Os10g36530
Chr1	41229905	41230225		LOC_Os10g36650
Chr1	41941378	41941667		LOC_Os10g36924
Chr1	42411374	42411956		LOC_Os10g36900
Chr1	42411388	42412191		LOC_Os10g37290
Chr1	42411389	42412187		LOC_Os10g37280
Chr1	42411479	42412169		LOC_Os10g38110
Chr1	42600215	42600686		LOC_Os10g38206
Chr1	42933674	42934046		LOC_Os10g38212
Chr1	42933753	42934063		LOC_Os10g38278
Chr1	42984804	42985251		LOC_Os10g38314
Chr1	43173208	43173576		LOC_Os10g38276
Chr1	4731138	4731556		LOC_Os10g38272
Chr1	479689	480199		LOC_Os10g38274
Chr1	4964078	4964951		LOC_Os10g38870
Chr1	4964110	4964957		LOC_Os10g39640
Chr1	4964173	4964928		LOC_Os10g39660
Chr1	4964189	4964827		LOC_Os10g39770
Chr1	5081499	5081748		LOC_Os10g40250
Chr1	5081513	5081747		LOC_Os10g41260
Chr1	5091431	5091683		LOC_Os10g41520
Chr1	5091431	5091753		LOC_Os10g41534
Chr1	5475871	5476200		LOC_Os10g41560
Chr1	5475875	5476203		LOC_Os10g41660
Chr1	5475892	5476203		LOC_Os10g41999
Chr1	5475893	5476214		LOC_Os10g42410
Chr1	6155887	6156729		LOC_Os10g42690
Chr1	6155935	6156591		LOC_Os11g01154
Chr1	6488378	6488965		LOC_Os11g01170
Chr1	6488429	6489085		LOC_Os11g01540
Chr1	6488444	6489018		LOC_Os11g01530
Chr1	6488462	6488939		LOC_Os11g01950
Chr1	6492711	6493127		LOC_Os11g02140
Chr1	6492711	6493212		LOC_Os11g02150
Chr1	6492715	6493158		LOC_Os11g02260
Chr1	6492723	6493208		LOC_Os11g02250
Chr1	6645225	6645512		LOC_Os11g03290
Chr1	6725148	6725561		LOC_Os11g03300
Chr1	6725168	6725482		LOC_Os11g04190
Chr1	6873978	6874360		LOC_Os11g04180
Chr1	6996056	6996625		LOC_Os11g04400
Chr1	6996160	6996598		LOC_Os11g04420
Chr1	7003089	7003488		LOC_Os11g04409
Chr1	7629199	7629842		LOC_Os11g05410
Chr1	7629527	7629845		LOC_Os11g05680
Chr1	7729650	7730127		LOC_Os11g05720
Chr1	7729682	7730117		LOC_Os11g05730
Chr1	7763052	7763339		LOC_Os11g06040
Chr1	7763082	7763415		LOC_Os11g06130
Chr1	8187075	8187586		LOC_Os11g06420
Chr1	8187110	8187513		LOC_Os11g06430
Chr1	8222043	8222311		LOC_Os11g06520
Chr1	8403296	8403965		LOC_Os11g06530
Chr1	8442699	8443097		LOC_Os11g06540
Chr1	8442707	8443095		LOC_Os11g07050
Chr1	8545317	8546108		LOC_Os11g07225
Chr1	8545355	8546022		LOC_Os11g07450
Chr1	8545383	8546045		LOC_Os11g07460
Chr1	8667860	8668405		LOC_Os11g07690
Chr1	8667894	8668405		LOC_Os11g09010
Chr1	8802124	8802535		LOC_Os11g09080
Chr1	8802194	8802508		LOC_Os11g09070
Chr1	8802210	8802514		LOC_Os11g09160
Chr1	8802217	8802501		LOC_Os11g09600
Chr1	8886280	8886637		LOC_Os11g10060
Chr1	9083741	9084064		LOC_Os11g10420
Chr1	9103474	9103766		LOC_Os11g12380
Chr1	9151865	9152164		LOC_Os11g12370
Chr1	9151882	9152149		LOC_Os11g12600
Chr1	9151884	9152171		LOC_Os11g12660
Chr1	9151892	9152188		LOC_Os11g12810
Chr1	9153968	9154219		LOC_Os11g13390
Chr1	9329853	9330302		LOC_Os11g13400
Chr1	9329856	9330281		LOC_Os11g13630
Chr1	9560987	9561378		LOC_Os11g13620
Chr1	9769618	9770351		LOC_Os11g13930
Chr1	9821977	9822436		LOC_Os11g14170
Chr1	9980230	9980870		LOC_Os11g14940
Chr1	9980254	9980879		LOC_Os11g16380
Chr1	9981431	9981654		LOC_Os11g17390
Chr10	10304355	10305001		LOC_Os11g17380
Chr10	10304531	10304967		LOC_Os11g18000
Chr10	10304555	10305003		LOC_Os11g18194
Chr10	10330532	10330894		LOC_Os11g18690
Chr10	10335633	10336007		LOC_Os11g19210
Chr10	10465696	10466497		LOC_Os11g19340
Chr10	10465755	10466386		LOC_Os11g19454
Chr10	10465760	10466498		LOC_Os11g19460
Chr10	10465761	10466503		LOC_Os11g20090
Chr10	10738432	10738610		LOC_Os11g20280
Chr10	10811871	10812691		LOC_Os11g20384
Chr10	10811885	10812696		LOC_Os11g20490
Chr10	10837651	10837951		LOC_Os11g21960
Chr10	10837653	10837973		LOC_Os11g21990
Chr10	10870496	10870658		LOC_Os11g22370
Chr10	10881596	10881770		LOC_Os11g22760
Chr10	10881599	10881810		LOC_Os11g22770
Chr10	10910443	10911215		LOC_Os11g22970
Chr10	10910508	10910862		LOC_Os11g23880
Chr10	11034332	11034825		LOC_Os11g24470
Chr10	11049731	11050208		LOC_Os11g24484
Chr10	11049750	11050179		LOC_Os11g24520
Chr10	11208021	11208527		LOC_Os11g24824
Chr10	11208234	11208451		LOC_Os11g24850
Chr10	11236510	11237624		LOC_Os11g25160
Chr10	11236585	11237628		LOC_Os11g25560
Chr10	11236633	11236983		LOC_Os11g25870
Chr10	11237061	11237534		LOC_Os11g25920
Chr10	11237090	11237589		LOC_Os11g25980
Chr10	11242999	11243445		LOC_Os11g26130
Chr10	11244072	11244367		LOC_Os11g26200
Chr10	11263241	11263517		LOC_Os11g26280
Chr10	11388597	11388901		LOC_Os11g26580
Chr10	11388601	11389049		LOC_Os11g26570
Chr10	11388602	11388938		LOC_Os11g26780
Chr10	11388632	11389043		LOC_Os11g27530
Chr10	11390267	11390607		LOC_Os11g28270
Chr10	11442181	11442463		LOC_Os11g28260
Chr10	11731270	11731537		LOC_Os11g28320
Chr10	11731275	11731625		LOC_Os11g28330
Chr10	11893533	11893930		LOC_Os11g28340
Chr10	12054082	12054466		LOC_Os11g28530
Chr10	12054114	12054492		LOC_Os11g29350
Chr10	12076892	12077297		LOC_Os11g30340
Chr10	12076944	12077245		LOC_Os11g30350
Chr10	12113067	12113522		LOC_Os11g30410
Chr10	12113109	12113604		LOC_Os11g30500
Chr10	12218315	12218660		LOC_Os11g30510
Chr10	12337923	12338267		LOC_Os11g30520
Chr10	12338003	12338267		LOC_Os11g30600
Chr10	12338060	12338286		LOC_Os11g30810
Chr10	12505984	12506531		LOC_Os11g30820
Chr10	13068594	13069040		LOC_Os11g31020
Chr10	13068605	13069057		LOC_Os11g31050
Chr10	13068636	13069067		LOC_Os11g31590
Chr10	13553016	13553887		LOC_Os11g31620
Chr10	13553048	13553845		LOC_Os11g32160
Chr10	13553062	13553800		LOC_Os11g32250
Chr10	13553113	13553806		LOC_Os11g33060
Chr10	13704972	13705313		LOC_Os11g33100
Chr10	13822399	13822733		LOC_Os11g33110
Chr10	13837435	13837844		LOC_Os11g33120
Chr10	13984583	13985066		LOC_Os11g34660
Chr10	13984664	13985036		LOC_Os11g35070
Chr10	13984665	13985037		LOC_Os11g35310
Chr10	13984666	13984985		LOC_Os11g36200
Chr10	13985663	13986075		LOC_Os11g37190
Chr10	14754941	14755302		LOC_Os11g38650
Chr10	14754977	14755316		LOC_Os11g38850
Chr10	14754986	14755293		LOC_Os11g40070
Chr10	14754996	14755312		LOC_Os11g40420
Chr10	14864118	14864356		LOC_Os11g41260
Chr10	14986049	14986537		LOC_Os11g41600
Chr10	14986070	14986524		LOC_Os11g42510
Chr10	15440219	15440852		LOC_Os11g42830
Chr10	15440225	15440843		LOC_Os11g42840
Chr10	16015834	16016180		LOC_Os11g43500
Chr10	16015845	16016174		LOC_Os11g43510
Chr10	16015866	16016145		LOC_Os11g43790
Chr10	16061477	16061869		LOC_Os11g43900
Chr10	16087072	16087415		LOC_Os11g43910
Chr10	16120813	16121183		LOC_Os11g44800
Chr10	1639903	1640288		LOC_Os11g44810
Chr10	1659573	1660079		LOC_Os11g44860
Chr10	1659594	1660079		LOC_Os11g44870
Chr10	1659637	1660069		LOC_Os11g45740
Chr10	1659690	1659994		LOC_Os11g46000
Chr10	17016393	17016626		LOC_Os11g46060
Chr10	17016407	17016633		LOC_Os11g46070
Chr10	1710032	1710355		LOC_Os11g46270
Chr10	17691855	17692249		LOC_Os11g46280
Chr10	17849549	17850074		LOC_Os11g47350
Chr10	17852260	17852617		LOC_Os11g47370
Chr10	17993991	17994329		LOC_Os11g47620
Chr10	18003784	18004713		LOC_Os11g47610
Chr10	18079166	18079591		LOC_Os11g47640
Chr10	18127726	18128091		LOC_Os11g47820
Chr10	18127731	18128401		LOC_Os11g47830
Chr10	18416981	18417527		LOC_Os11g48030
Chr10	18746902	18747435		LOC_Os11g48020
Chr10	18805843	18806122		LOC_Os12g01360
Chr10	18805880	18806188		LOC_Os12g01530
Chr10	18875424	18875690		LOC_Os12g01540
Chr10	18875426	18875681		LOC_Os12g01650
Chr10	19048936	19049512		LOC_Os12g03040
Chr10	19048946	19049479		LOC_Os12g03250
Chr10	19074852	19075221		LOC_Os12g03240
Chr10	19549096	19549375		LOC_Os12g03790
Chr10	19605830	19606124		LOC_Os12g04210
Chr10	19605860	19606101		LOC_Os12g04204
Chr10	19778161	19778469		LOC_Os12g04424
Chr10	19970461	19971153		LOC_Os12g04440
Chr10	20414857	20415103		LOC_Os12g04450
Chr10	20463743	20464313		LOC_Os12g04470
Chr10	20463748	20464311		LOC_Os12g04460
Chr10	20482689	20483118		LOC_Os12g05050
Chr10	20482810	20483148		LOC_Os12g06250
Chr10	20700194	20700601		LOC_Os12g06670
Chr10	21178793	21180064		LOC_Os12g06680
Chr10	21187439	21188496		LOC_Os12g07030
Chr10	21187453	21188498		LOC_Os12g07020
Chr10	21187473	21188449		LOC_Os12g07270
Chr10	21187578	21188439		LOC_Os12g07260
Chr10	21274429	21274794		LOC_Os12g07480
Chr10	21274429	21274825		LOC_Os12g07550
Chr10	21564427	21564656		LOC_Os12g09010
Chr10	21764632	21765075		LOC_Os12g09020
Chr10	21764638	21765023		LOC_Os12g09465
Chr10	22173834	22174431		LOC_Os12g09470
Chr10	22173913	22174448		LOC_Os12g10570
Chr10	22314722	22314992		LOC_Os12g10580
Chr10	22330897	22331517		LOC_Os12g13480
Chr10	22330972	22331484		LOC_Os12g13920
Chr10	22437174	22437674		LOC_Os12g14110
Chr10	22584692	22585071		LOC_Os12g14170
Chr10	22831873	22832185		LOC_Os12g14590
Chr10	22831956	22832178		LOC_Os12g16350
Chr10	23026500	23026871		LOC_Os12g16510
Chr10	23026603	23026911		LOC_Os12g17160
Chr10	2342733	2342908		LOC_Os12g17370
Chr10	2342748	2342882		LOC_Os12g18690
Chr10	278396	278761		LOC_Os12g18860
Chr10	2849511	2849895		LOC_Os12g18950
Chr10	2968794	2969166		LOC_Os12g19381
Chr10	2968871	2969162		LOC_Os12g19430
Chr10	2976877	2977522		LOC_Os12g21690
Chr10	2976915	2977632		LOC_Os12g21740
Chr10	2976954	2977603		LOC_Os12g22140
Chr10	2976968	2977614		LOC_Os12g23190
Chr10	2994298	2994629		LOC_Os12g23200
Chr10	313966	314373		LOC_Os12g23210
Chr10	314029	314276		LOC_Os12g23240
Chr10	314040	314285		LOC_Os12g23230
Chr10	314044	314270		LOC_Os12g24050
Chr10	3718894	3719496		LOC_Os12g24040
Chr10	3718903	3719537		LOC_Os12g24500
Chr10	3731246	3731804		LOC_Os12g25630
Chr10	3731247	3731643		LOC_Os12g25750
Chr10	3813726	3814109		LOC_Os12g27830
Chr10	3813771	3814213		LOC_Os12g28580
Chr10	3813773	3814159		LOC_Os12g29410
Chr10	3813835	3814186		LOC_Os12g29400
Chr10	3848251	3848776		LOC_Os12g29450
Chr10	3942093	3942477		LOC_Os12g30040
Chr10	3942106	3942477		LOC_Os12g30160
Chr10	3948452	3948865		LOC_Os12g30170
Chr10	3948479	3948814		LOC_Os12g30330
Chr10	3993537	3993856		LOC_Os12g32380
Chr10	4258848	4259162		LOC_Os12g32390
Chr10	4258886	4259167		LOC_Os12g32470
Chr10	4595664	4596175		LOC_Os12g33040
Chr10	4595701	4596148		LOC_Os12g33954
Chr10	474685	475022		LOC_Os12g34092
Chr10	474689	475119		LOC_Os12g34124
Chr10	474729	475112		LOC_Os12g34128
Chr10	474807	475122		LOC_Os12g34500
Chr10	5868303	5868650		LOC_Os12g34880
Chr10	6019131	6019645		LOC_Os12g35350
Chr10	6600603	6600911		LOC_Os12g35600
Chr10	6600614	6600901		LOC_Os12g35610
Chr10	6600617	6600907		LOC_Os12g37090
Chr10	6600655	6600902		LOC_Os12g37080
Chr10	6839701	6839934		LOC_Os12g37530
Chr10	6949600	6949955		LOC_Os12g37540
Chr10	7008864	7009150		LOC_Os12g37570
Chr10	7008891	7009174		LOC_Os12g37910
Chr10	7112847	7113274		LOC_Os12g38130
Chr10	7112852	7113238		LOC_Os12g38910
Chr10	7253189	7253462		LOC_Os12g38920
Chr10	7253193	7253453		LOC_Os12g39150
Chr10	7342992	7343420		LOC_Os12g39170
Chr10	7559231	7559519		LOC_Os12g39420
Chr10	7559231	7559599		LOC_Os12g39410
Chr10	7819758	7820171		LOC_Os12g39430
Chr10	7819801	7820145		LOC_Os12g39520
Chr10	790996	791366		LOC_Os12g39530
Chr10	791091	791358		LOC_Os12g40010
Chr10	7939262	7939699		LOC_Os12g40100
Chr10	7939328	7939712		LOC_Os12g40220
Chr10	7939337	7939694		LOC_Os12g40279
Chr10	7939342	7939663		LOC_Os12g40840
Chr10	8597934	8598379		LOC_Os12g40850
Chr10	8597940	8598350		LOC_Os12g40860
Chr10	8597941	8598336		LOC_Os12g41060
Chr10	8597966	8598375		LOC_Os12g41070
Chr10	8598834	8599162		LOC_Os12g41190
Chr10	8598845	8599176		LOC_Os12g41634
Chr10	8598849	8599132		LOC_Os12g41640
Chr10	8598853	8599178		LOC_Os12g42580
Chr10	8943962	8944345		LOC_Os12g42860
Chr10	9175023	9175155		LOC_Os12g42870
Chr10	9255718	9255984		LOC_Os12g42900
Chr10	9255732	9255979		LOC_Os12g43060
Chr10	9537352	9537610		LOC_Os12g43070
Chr10	9537385	9537610		LOC_Os12g43080
Chr10	9537391	9537601		LOC_Os12g43150
Chr10	9818096	9818640		LOC_Os12g43140
Chr10	9818137	9818638		LOC_Os12g43630
Chr10	9818198	9818653		LOC_Os12g43810
Chr10	9818274	9818642		LOC_Os12g44280
Chr11	100764	100974		LOC_Os12g44270
Chr11	100835	100962		LOC_Os02g01140
Chr11	10118101	10118461		LOC_Os02g02380
Chr11	10118102	10118465		LOC_Os02g03760
Chr11	10264405	10264822		LOC_Os02g03960
Chr11	10264415	10264871		LOC_Os02g04880
Chr11	10411243	10411519		LOC_Os02g05590
Chr11	10411244	10411428		LOC_Os02g05580
Chr11	10565083	10565367		LOC_Os02g06530
Chr11	10565110	10565338		LOC_Os02g06960
Chr11	10565116	10565376		LOC_Os02g07670
Chr11	10582866	10583214		LOC_Os02g07680
Chr11	1067986	1068225		LOC_Os02g07720
Chr11	10793922	10794169		LOC_Os02g07810
Chr11	10974620	10975083		LOC_Os02g07930
Chr11	10974622	10974998		LOC_Os02g07920
Chr11	11032952	11033249		LOC_Os02g07960
Chr11	11114025	11114459		LOC_Os02g08070
Chr11	11114060	11114495		LOC_Os02g08210
Chr11	11114087	11114480		LOC_Os02g09210
Chr11	11114125	11114463		LOC_Os02g09540
Chr11	11148269	11148471		LOC_Os02g09530
Chr11	11201784	11202122		LOC_Os02g10470
Chr11	11201815	11202121		LOC_Os02g10480
Chr11	11590224	11590513		LOC_Os02g10700
Chr11	11716967	11717516		LOC_Os02g10710
Chr11	11716972	11717550		LOC_Os02g10720
Chr11	11803779	11804218		LOC_Os02g11010
Chr11	11803785	11804224		LOC_Os02g11040
Chr11	11803800	11804087		LOC_Os02g11720
Chr11	11803808	11804081		LOC_Os02g11730
Chr11	11869014	11869314		LOC_Os02g12590
Chr11	11869016	11869223		LOC_Os02g12580
Chr11	1228590	1228953		LOC_Os02g12680
Chr11	1228592	1229042		LOC_Os02g13060
Chr11	1228606	1229034		LOC_Os02g13070
Chr11	1235049	1235855		LOC_Os02g13360
Chr11	1235365	1235723		LOC_Os02g13380
Chr11	1237181	1237575		LOC_Os02g13370
Chr11	1237181	1237630		LOC_Os02g13420
Chr11	12596531	12596940		LOC_Os02g13460
Chr11	12596548	12596948		LOC_Os02g13450
Chr11	12596599	12596966		LOC_Os02g13510
Chr11	12596607	12597166		LOC_Os02g13500
Chr11	12631161	12631520		LOC_Os02g13555
Chr11	12822246	12822806		LOC_Os02g13700
Chr11	12822309	12822835		LOC_Os02g13690
Chr11	13088383	13088710		LOC_Os02g13720
Chr11	13098117	13098577		LOC_Os02g13910
Chr11	13208318	13208839		LOC_Os02g14059
Chr11	13208352	13208799		LOC_Os02g14160
Chr11	13208352	13208822		LOC_Os02g14210
Chr11	13208358	13208794		LOC_Os02g14280
Chr11	13525968	13526525		LOC_Os02g14770
Chr11	13525991	13526520		LOC_Os02g14980
Chr11	13645152	13645626		LOC_Os02g15340
Chr11	13645157	13645716		LOC_Os02g15640
Chr11	13645161	13645661		LOC_Os02g16500
Chr11	13645182	13645579		LOC_Os02g16909
Chr11	13801371	13801622		LOC_Os02g17220
Chr11	13954826	13955141		LOC_Os02g17320
Chr11	13982287	13982744		LOC_Os02g17330
Chr11	13982315	13982725		LOC_Os02g17680
Chr11	14150963	14151610		LOC_Os02g17850
Chr11	14150983	14151575		LOC_Os02g18820
Chr11	14167572	14167804		LOC_Os02g19110
Chr11	14263101	14263493		LOC_Os02g19130
Chr11	14263187	14263470		LOC_Os02g19150
Chr11	14263853	14264167		LOC_Os02g19140
Chr11	14263853	14264179		LOC_Os02g19770
Chr11	14263857	14264233		LOC_Os02g19820
Chr11	14328778	14329098		LOC_Os02g20640
Chr11	14328905	14329088		LOC_Os02g21110
Chr11	14334684	14335039		LOC_Os02g21185
Chr11	14334733	14335101		LOC_Os02g21190
Chr11	14567465	14567846		LOC_Os02g21410
Chr11	14743961	14744394		LOC_Os02g21960
Chr11	14758487	14758902		LOC_Os02g22200
Chr11	14758587	14758879		LOC_Os02g22210
Chr11	14787225	14787681		LOC_Os02g22440
Chr11	14823154	14823722		LOC_Os02g24960
Chr11	14823214	14823765		LOC_Os02g25230
Chr11	14854336	14854855		LOC_Os02g25240
Chr11	14854372	14854775		LOC_Os02g26200
Chr11	14854376	14854765		LOC_Os02g26480
Chr11	14854377	14854809		LOC_Os02g26490
Chr11	14959243	14959653		LOC_Os02g26900
Chr11	14959264	14959637		LOC_Os02g27060
Chr11	15002874	15003196		LOC_Os02g27470
Chr11	15002893	15003151		LOC_Os02g27570
Chr11	15049091	15049516		LOC_Os02g28120
Chr11	15049111	15049558		LOC_Os02g28270
Chr11	15049114	15049521		LOC_Os02g28350
Chr11	15223871	15225259		LOC_Os02g28590
Chr11	15224016	15225166		LOC_Os02g28660
Chr11	15336710	15337731		LOC_Os02g28720
Chr11	15336761	15337707		LOC_Os02g28900
Chr11	15337271	15337738		LOC_Os02g28910
Chr11	15503923	15504117		LOC_Os02g29160
Chr11	15838526	15838989		LOC_Os02g29150
Chr11	15838561	15838966		LOC_Os02g29550
Chr11	16247537	16247959		LOC_Os02g30290
Chr11	16247590	16248129		LOC_Os02g30300
Chr11	16290992	16291503		LOC_Os02g30320
Chr11	16291086	16291448		LOC_Os02g30330
Chr11	16291139	16291475		LOC_Os02g30390
Chr11	16293086	16293533		LOC_Os02g30650
Chr11	16293088	16293528		LOC_Os02g30714
Chr11	16293105	16293528		LOC_Os02g30890
Chr11	16293171	16293528		LOC_Os02g30880
Chr11	16304256	16304483		LOC_Os02g30920
Chr11	16444734	16444924		LOC_Os02g30990
Chr11	16444737	16445002		LOC_Os02g30974
Chr11	16586932	16587174		LOC_Os02g31020
Chr11	16669175	16669397		LOC_Os02g31030
Chr11	16669179	16669404		LOC_Os02g31230
Chr11	16684174	16684374		LOC_Os02g32469
Chr11	1699887	1700346		LOC_Os02g32480
Chr11	1699920	1700263		LOC_Os02g32970
Chr11	17023891	17024107		LOC_Os02g33110
Chr11	17029820	17030200		LOC_Os02g33570
Chr11	17616631	17616903		LOC_Os02g33580
Chr11	17678391	17678785		LOC_Os02g34410
Chr11	17698836	17699208		LOC_Os02g34400
Chr11	17698930	17699196		LOC_Os02g34460
Chr11	17728718	17729032		LOC_Os02g34600
Chr11	17728728	17729115		LOC_Os02g34820
Chr11	17735520	17735858		LOC_Os02g34810
Chr11	17735526	17735912		LOC_Os02g35100
Chr11	17820320	17820615		LOC_Os02g35230
Chr11	17820342	17820658		LOC_Os02g36140
Chr11	17945592	17945842		LOC_Os02g36550
Chr11	17945594	17945873		LOC_Os02g37330
Chr11	18047035	18047308		LOC_Os02g37340
Chr11	18047045	18047295		LOC_Os02g37820
Chr11	18062363	18062691		LOC_Os02g38060
Chr11	18062384	18062728		LOC_Os02g38290
Chr11	18062396	18062715		LOC_Os02g39130
Chr11	18062397	18062628		LOC_Os02g40784
Chr11	1832371	1832769		LOC_Os02g41460
Chr11	1837582	1838366		LOC_Os02g41470
Chr11	1837666	1838207		LOC_Os02g41820
Chr11	18462026	18462642		LOC_Os02g41810
Chr11	18462052	18462601		LOC_Os02g41850
Chr11	18462091	18462518		LOC_Os02g41860
Chr11	18462130	18462566		LOC_Os02g41954
Chr11	18462751	18463091		LOC_Os02g41940
Chr11	18462766	18463102		LOC_Os02g41961
Chr11	18484730	18485242		LOC_Os02g42020
Chr11	18484818	18485167		LOC_Os02g43320
Chr11	18484839	18485173		LOC_Os02g43790
Chr11	18484855	18485164		LOC_Os02g45490
Chr11	18822853	18823199		LOC_Os02g45640
Chr11	18822857	18823252		LOC_Os02g45650
Chr11	18914171	18914604		LOC_Os02g45690
Chr11	18914282	18914601		LOC_Os02g45920
Chr11	18980330	18980691		LOC_Os02g45930
Chr11	18980332	18980612		LOC_Os02g45960
Chr11	18980377	18980664		LOC_Os02g46860
Chr11	19055428	19055816		LOC_Os02g46850
Chr11	19055453	19055826		LOC_Os02g47670
Chr11	19055457	19055798		LOC_Os02g50650
Chr11	19270499	19270825		LOC_Os02g54030
Chr11	19270517	19270799		LOC_Os02g54254
Chr11	19542718	19543176		LOC_Os02g54800
Chr11	19542742	19543168		LOC_Os02g54810
Chr11	19542767	19543162		LOC_Os02g55550
Chr11	19542819	19543195		LOC_Os02g55570
Chr11	19587154	19587457		LOC_Os02g55580
Chr11	19601634	19602224		LOC_Os02g58740
Chr11	19602561	19602983		LOC_Os03g02210
Chr11	19602585	19602951		LOC_Os03g02230
Chr11	19602595	19602996		LOC_Os03g02790
Chr11	19602612	19602937		LOC_Os03g02800
Chr11	20063182	20063817		LOC_Os03g03520
Chr11	20063289	20063845		LOC_Os03g03510
Chr11	20308784	20309036		LOC_Os03g03610
Chr11	20308791	20309085		LOC_Os03g06060
Chr11	20308827	20309147		LOC_Os03g06070
Chr11	20548789	20549073		LOC_Os03g07790
Chr11	20555049	20555471		LOC_Os03g08490
Chr11	20555056	20555607		LOC_Os03g08570
Chr11	20557466	20557962		LOC_Os03g08580
Chr11	20557551	20557908		LOC_Os03g08900
Chr11	20557555	20557918		LOC_Os03g10200
Chr11	20557562	20557924		LOC_Os03g10210
Chr11	20703994	20704418		LOC_Os03g11280
Chr11	21297150	21297845		LOC_Os03g11270
Chr11	21297165	21297787		LOC_Os03g12320
Chr11	21297220	21297792		LOC_Os03g16170
Chr11	21297271	21297847		LOC_Os03g16200
Chr11	21392427	21392757		LOC_Os03g16350
Chr11	21392427	21392874		LOC_Os03g16620
Chr11	21392433	21392852		LOC_Os03g17230
Chr11	21392456	21392804		LOC_Os03g17240
Chr11	21394511	21394846		LOC_Os03g20180
Chr11	21394590	21394864		LOC_Os03g20490
Chr11	21902675	21902945		LOC_Os03g20470
Chr11	21970601	21970889		LOC_Os03g20480
Chr11	21970613	21970885		LOC_Os03g22820
Chr11	21970623	21970886		LOC_Os03g23010
Chr11	21970628	21970989		LOC_Os03g23890
Chr11	21975478	21976013		LOC_Os03g24160
Chr11	22792393	22792737		LOC_Os03g24640
Chr11	22923932	22924541		LOC_Os03g24940
Chr11	22924012	22924442		LOC_Os03g24950
Chr11	23124753	23124965		LOC_Os03g25320
Chr11	23896326	23896909		LOC_Os03g25790
Chr11	23896424	23896860		LOC_Os03g25869
Chr11	24096813	24097084		LOC_Os03g26540
Chr11	24288629	24288960		LOC_Os03g26791
Chr11	24288657	24289062		LOC_Os03g27630
Chr11	24288660	24288953		LOC_Os03g27800
Chr11	24288692	24288974		LOC_Os03g28080
Chr11	2432165	2432584		LOC_Os03g28360
Chr11	2432176	2432584		LOC_Os03g29010
Chr11	24637089	24637514		LOC_Os03g29550
Chr11	24637155	24637394		LOC_Os03g29540
Chr11	24637155	24637498		LOC_Os03g29770
Chr11	24637156	24637498		LOC_Os03g30300
Chr11	24733494	24734377		LOC_Os03g31026
Chr11	24733515	24734381		LOC_Os03g31044
Chr11	24896211	24896468		LOC_Os03g31180
Chr11	24953282	24953699		LOC_Os03g31290
Chr11	24953341	24953695		LOC_Os03g31546
Chr11	24961396	24962033		LOC_Os03g31550
Chr11	24961421	24961971		LOC_Os03g31730
Chr11	24961448	24961967		LOC_Os03g32302
Chr11	24961452	24961962		LOC_Os03g33090
Chr11	24995905	24996190		LOC_Os03g33480
Chr11	25002008	25002368		LOC_Os03g33490
Chr11	25017263	25017630		LOC_Os03g33590
Chr11	25017265	25017582		LOC_Os03g36110
Chr11	25017292	25017621		LOC_Os03g36550
Chr11	25017317	25017624		LOC_Os03g36630
Chr11	25579848	25580190		LOC_Os03g36660
Chr11	25602867	25603140		LOC_Os03g36760
Chr11	25602881	25603178		LOC_Os03g37411
Chr11	2576398	2576785		LOC_Os03g37470
Chr11	25797531	25797743		LOC_Os03g37710
Chr11	2625166	2625426		LOC_Os03g37810
Chr11	26263213	26263480		LOC_Os03g37800
Chr11	26263245	26263490		LOC_Os03g38530
Chr11	26451052	26451358		LOC_Os03g38534
Chr11	26451087	26451366		LOC_Os03g38540
Chr11	26512973	26513445		LOC_Os03g38930
Chr11	26513058	26513450		LOC_Os03g38920
Chr11	26513066	26513445		LOC_Os03g40100
Chr11	26513092	26513451		LOC_Os03g40310
Chr11	26565425	26565759		LOC_Os03g41260
Chr11	26565444	26565763		LOC_Os03g41280
Chr11	27115419	27116231		LOC_Os03g41330
Chr11	27115492	27115722		LOC_Os03g41339
Chr11	27115493	27116231		LOC_Os03g41380
Chr11	27115501	27116125		LOC_Os03g41438
Chr11	27115765	27116231		LOC_Os03g42350
Chr11	27153772	27154283		LOC_Os03g42360
Chr11	27153788	27154301		LOC_Os03g42520
Chr11	27671352	27671635		LOC_Os03g42530
Chr11	27845215	27845620		LOC_Os03g42600
Chr11	27845219	27845649		LOC_Os03g42730
Chr11	27845241	27845616		LOC_Os03g42740
Chr11	27884434	27884647		LOC_Os03g42840
Chr11	28022231	28022372		LOC_Os03g43010
Chr11	28022239	28022394		LOC_Os03g43500
Chr11	28483211	28483534		LOC_Os03g43720
Chr11	28500696	28501201		LOC_Os03g44440
Chr11	28500733	28501294		LOC_Os03g44430
Chr11	28500765	28501205		LOC_Os03g44670
Chr11	2859124	2859618		LOC_Os03g44710
Chr11	28762481	28762940		LOC_Os03g45120
Chr11	28762543	28763033		LOC_Os03g45194
Chr11	28771954	28772219		LOC_Os03g45180
Chr11	28839940	28840758		LOC_Os03g45270
Chr11	28839949	28840688		LOC_Os03g45280
Chr11	28844168	28844497		LOC_Os03g45744
Chr11	28844189	28844508		LOC_Os03g45810
Chr11	28957021	28957622		LOC_Os03g45800
Chr11	28957026	28957597		LOC_Os03g45890
Chr11	2917929	2918429		LOC_Os03g46490
Chr11	2917981	2918471		LOC_Os03g46500
Chr11	308058	309018		LOC_Os03g47042
Chr11	308067	308564		LOC_Os03g47036
Chr11	308078	308494		LOC_Os03g47210
Chr11	308126	308519		LOC_Os03g47280
Chr11	3103396	3103879		LOC_Os03g47290
Chr11	3103439	3103885		LOC_Os03g47740
Chr11	3149732	3150078		LOC_Os03g47930
Chr11	3149775	3150030		LOC_Os03g47940
Chr11	3504639	3505001		LOC_Os03g48040
Chr11	3504733	3504960		LOC_Os03g48050
Chr11	3625259	3625633		LOC_Os03g48970
Chr11	3756317	3756814		LOC_Os03g49440
Chr11	3883037	3883379		LOC_Os03g49430
Chr11	3883044	3883426		LOC_Os03g49930
Chr11	3924072	3924411		LOC_Os03g49940
Chr11	3924081	3924484		LOC_Os03g51230
Chr11	414098	414546		LOC_Os03g51240
Chr11	414104	414482		LOC_Os03g52690
Chr11	4755708	4756149		LOC_Os03g53660
Chr11	4755735	4756124		LOC_Os03g53860
Chr11	4784919	4785245		LOC_Os03g55560
Chr11	4784922	4785232		LOC_Os03g55870
Chr11	4784928	4785225		LOC_Os03g55874
Chr11	4784928	4785274		LOC_Os03g56310
Chr11	4822730	4823230		LOC_Os03g56320
Chr11	4822820	4823160		LOC_Os03g56682
Chr11	4822858	4823199		LOC_Os03g56690
Chr11	4899713	4900110		LOC_Os03g58160
Chr11	4899719	4900167		LOC_Os03g58170
Chr11	4909420	4909679		LOC_Os03g58910
Chr11	4909421	4909704		LOC_Os03g59680
Chr11	511759	512050		LOC_Os03g60060
Chr11	5134017	5134204		LOC_Os03g60080
Chr11	5399052	5399455		LOC_Os03g60840
Chr11	5399066	5399458		LOC_Os03g61150
Chr11	5665288	5665537		LOC_Os03g61160
Chr11	5665363	5665650		LOC_Os03g61249
Chr11	5750311	5750738		LOC_Os03g61260
Chr11	591820	592180		LOC_Os03g61770
Chr11	642240	642788		LOC_Os03g62180
Chr11	6917410	6917664		LOC_Os03g62190
Chr11	6917423	6917696		LOC_Os03g62280
Chr11	7077845	7078229		LOC_Os03g62570
Chr11	7077883	7078207		LOC_Os03g62580
Chr11	7132322	7132585		LOC_Os03g63740
Chr11	7263305	7263740		LOC_Os03g63750
Chr11	7263318	7263760		LOC_Os03g64020
Chr11	7263438	7263764		LOC_Os03g64014
Chr11	7263460	7263740		LOC_Os03g64070
Chr11	7334398	7334675		LOC_Os03g64080
Chr11	7334410	7334566		LOC_Os03g64250
Chr11	7461148	7461361		LOC_Os03g64260
Chr11	7670232	7670553		LOC_Os04g01170
Chr11	7670253	7670586		LOC_Os04g01270
Chr11	7671398	7671872		LOC_Os04g01750
Chr11	7671474	7671796		LOC_Os04g01800
Chr11	7696595	7696851		LOC_Os04g01810
Chr11	7907917	7908247		LOC_Os04g01820
Chr11	7907931	7908225		LOC_Os04g02380
Chr11	8411565	8411897		LOC_Os04g02390
Chr11	8411640	8411864		LOC_Os04g02530
Chr11	8956371	8956726		LOC_Os04g03040
Chr11	8956374	8956722		LOC_Os04g03050
Chr11	9044908	9045301		LOC_Os04g08070
Chr11	9695872	9696148		LOC_Os04g08350
Chr11	9695911	9696136		LOC_Os04g08360
Chr11	9695916	9696142		LOC_Os04g08660
Chr11	9695921	9696148		LOC_Os04g09654
Chr12	10797233	10797699		LOC_Os04g09670
Chr12	10797236	10797743		LOC_Os04g11830
Chr12	10797313	10797686		LOC_Os04g15650
Chr12	10797357	10797739		LOC_Os04g16866
Chr12	10943499	10944002		LOC_Os04g16830
Chr12	10943502	10943991		LOC_Os04g16970
Chr12	10943527	10944013		LOC_Os04g18790
Chr12	10943530	10943916		LOC_Os04g20210
Chr12	10995541	10995913		LOC_Os04g20280
Chr12	10995543	10995886		LOC_Os04g20460
Chr12	10995560	10995867		LOC_Os04g21190
Chr12	10995560	10995884		LOC_Os04g21340
Chr12	11129341	11129738		LOC_Os04g21950
Chr12	11129351	11129736		LOC_Os04g22440
Chr12	11263701	11264177		LOC_Os04g22450
Chr12	11263768	11264088		LOC_Os04g22950
Chr12	11290499	11290870		LOC_Os04g25400
Chr12	11290530	11290848		LOC_Os04g25420
Chr12	1140656	1141110		LOC_Os04g25454
Chr12	1140663	1141141		LOC_Os04g25440
Chr12	12189623	12190209		LOC_Os04g27860
Chr12	12189767	12190146		LOC_Os04g28000
Chr12	12189785	12190139		LOC_Os04g28010
Chr12	12231048	12231909		LOC_Os04g28290
Chr12	12231057	12231968		LOC_Os04g28805
Chr12	12231093	12232015		LOC_Os04g30790
Chr12	12231103	12232012		LOC_Os04g30780
Chr12	1240445	1240769		LOC_Os04g31610
Chr12	1240489	1240797		LOC_Os04g31620
Chr12	12450946	12451212		LOC_Os04g32020
Chr12	12688544	12688815		LOC_Os04g32260
Chr12	12688560	12688822		LOC_Os04g32270
Chr12	12918574	12918923		LOC_Os04g32290
Chr12	13115046	13115698		LOC_Os04g32320
Chr12	13115060	13115686		LOC_Os04g32600
Chr12	13119183	13119795		LOC_Os04g32840
Chr12	13119316	13119767		LOC_Os04g33080
Chr12	13119322	13119747		LOC_Os04g34050
Chr12	13140690	13141250		LOC_Os04g34060
Chr12	13140699	13141240		LOC_Os04g35260
Chr12	13158079	13158304		LOC_Os04g35820
Chr12	13158085	13158398		LOC_Os04g36050
Chr12	13158088	13158336		LOC_Os04g36062
Chr12	13158101	13158410		LOC_Os04g36070
Chr12	13586273	13587019		LOC_Os04g37619
Chr12	13586282	13587023		LOC_Os04g40570
Chr12	13586307	13587029		LOC_Os04g40860
Chr12	13586334	13587025		LOC_Os04g42610
Chr12	13652514	13653015		LOC_Os04g43630
Chr12	13652526	13653020		LOC_Os04g46444
Chr12	13652543	13653005		LOC_Os04g46880
Chr12	13652589	13652994		LOC_Os04g47210
Chr12	13664019	13664491		LOC_Os04g47700
Chr12	13664039	13664466		LOC_Os04g48260
Chr12	13985105	13985489		LOC_Os04g48270
Chr12	13985127	13985540		LOC_Os04g48980
Chr12	13985131	13985547		LOC_Os04g49050
Chr12	13985233	13985497		LOC_Os04g49130
Chr12	14059142	14059765		LOC_Os04g49370
Chr12	1423879	1424262		LOC_Os04g49670
Chr12	14831714	14831927		LOC_Os04g49970
Chr12	14930092	14930490		LOC_Os04g49980
Chr12	1547135	1547466		LOC_Os04g50040
Chr12	1547162	1547448		LOC_Os04g50050
Chr12	15954417	15955095		LOC_Os04g51060
Chr12	15954536	15955037		LOC_Os04g51809
Chr12	15954544	15955026		LOC_Os04g52380
Chr12	15954550	15955001		LOC_Os04g52920
Chr12	16396826	16397255		LOC_Os04g54610
Chr12	16396917	16397207		LOC_Os04g54740
Chr12	16558227	16558463		LOC_Os04g54759
Chr12	16892370	16892658		LOC_Os04g54810
Chr12	16892374	16892654		LOC_Os04g55510
Chr12	16892496	16892660		LOC_Os04g55700
Chr12	16892508	16892653		LOC_Os04g56290
Chr12	17466587	17467044		LOC_Os04g57180
Chr12	17466615	17467038		LOC_Os04g57154
Chr12	17498735	17499084		LOC_Os04g57170
Chr12	17605065	17605273		LOC_Os05g01050
Chr12	17644979	17645475		LOC_Os05g01040
Chr12	17644997	17645401		LOC_Os05g01330
Chr12	17645014	17645437		LOC_Os05g01710
Chr12	17645023	17645442		LOC_Os05g01910
Chr12	17653316	17653562		LOC_Os05g02350
Chr12	1774324	1775084		LOC_Os05g02340
Chr12	17942935	17943519		LOC_Os05g02650
Chr12	17984381	17984747		LOC_Os05g02700
Chr12	17984383	17984754		LOC_Os05g02900
Chr12	18110724	18111002		LOC_Os05g03210
Chr12	18207247	18207683		LOC_Os05g03220
Chr12	18207249	18207657		LOC_Os05g03420
Chr12	1887119	1887420		LOC_Os05g03430
Chr12	1887131	1887422		LOC_Os05g03590
Chr12	1899625	1899883		LOC_Os05g03600
Chr12	19378765	19378945		LOC_Os05g03750
Chr12	19378765	19378960		LOC_Os05g03770
Chr12	19523613	19523995		LOC_Os05g04170
Chr12	19523642	19523980		LOC_Os05g04180
Chr12	19525516	19525959		LOC_Os05g04380
Chr12	19525522	19525884		LOC_Os05g04510
Chr12	19541889	19542181		LOC_Os05g04520
Chr12	19541896	19542181		LOC_Os05g05020
Chr12	19596819	19597143		LOC_Os05g05010
Chr12	19596886	19597200		LOC_Os05g07290
Chr12	19959647	19959980		LOC_Os05g07280
Chr12	20604501	20604791		LOC_Os05g07310
Chr12	20604525	20604844		LOC_Os05g07690
Chr12	20604531	20604754		LOC_Os05g07764
Chr12	20604531	20604757		LOC_Os05g07790
Chr12	20678407	20678666		LOC_Os05g07890
Chr12	20678409	20678677		LOC_Os05g07900
Chr12	20884347	20884624		LOC_Os05g08820
Chr12	20884376	20884739		LOC_Os05g08960
Chr12	20923653	20923964		LOC_Os05g09570
Chr12	20923655	20924030		LOC_Os05g09670
Chr12	20923658	20923927		LOC_Os05g09680
Chr12	20923666	20923983		LOC_Os05g09660
Chr12	21237446	21237849		LOC_Os05g10754
Chr12	21484795	21485253		LOC_Os05g11030
Chr12	21484826	21485211		LOC_Os05g11170
Chr12	21484838	21485252		LOC_Os05g11320
Chr12	21484873	21485199		LOC_Os05g11350
Chr12	21486625	21486898		LOC_Os05g11360
Chr12	21486652	21486916		LOC_Os05g11370
Chr12	21486657	21486906		LOC_Os05g11590
Chr12	21486693	21486910		LOC_Os05g12260
Chr12	21646583	21647026		LOC_Os05g12270
Chr12	21646685	21647028		LOC_Os05g12490
Chr12	21647713	21648447		LOC_Os05g12481
Chr12	21647718	21648332		LOC_Os05g12790
Chr12	21688404	21688733		LOC_Os05g13320
Chr12	219729	220068		LOC_Os05g14240
Chr12	219737	220050		LOC_Os05g14560
Chr12	220119	220383		LOC_Os05g15660
Chr12	22079723	22080074		LOC_Os05g15680
Chr12	22094815	22095044		LOC_Os05g15690
Chr12	2214688	2215226		LOC_Os05g17110
Chr12	2214729	2215201		LOC_Os05g18530
Chr12	22566221	22566484		LOC_Os05g18524
Chr12	22720922	22721131		LOC_Os05g18810
Chr12	22911959	22912280		LOC_Os05g18820
Chr12	22911974	22912263		LOC_Os05g19110
Chr12	23036222	23036478		LOC_Os05g19150
Chr12	23060131	23060533		LOC_Os05g19974
Chr12	23300087	23300496		LOC_Os05g19980
Chr12	23300111	23300440		LOC_Os05g21120
Chr12	23329562	23329846		LOC_Os05g22716
Chr12	23417550	23417706		LOC_Os05g22718
Chr12	23417559	23417721		LOC_Os05g22722
Chr12	23423952	23424358		LOC_Os05g22724
Chr12	23423998	23424282		LOC_Os05g22712
Chr12	23424007	23424279		LOC_Os05g23200
Chr12	23566827	23567084		LOC_Os05g23260
Chr12	23572773	23573177		LOC_Os05g23255
Chr12	23572800	23573164		LOC_Os05g23940
Chr12	23572808	23573170		LOC_Os05g24050
Chr12	23572809	23573171		LOC_Os05g24550
Chr12	23930679	23930991		LOC_Os05g25750
Chr12	23930759	23930897		LOC_Os05g25760
Chr12	24083403	24083582		LOC_Os05g26820
Chr12	24107516	24107911		LOC_Os05g26830
Chr12	24232559	24232838		LOC_Os05g27050
Chr12	24232583	24232857		LOC_Os05g27110
Chr12	24245778	24246515		LOC_Os05g27120
Chr12	24245816	24246388		LOC_Os05g27540
Chr12	24245819	24246564		LOC_Os05g27550
Chr12	24245881	24246382		LOC_Os05g27650
Chr12	24265202	24265565		LOC_Os05g28170
Chr12	24265228	24265488		LOC_Os05g28150
Chr12	24360557	24360750		LOC_Os05g28450
Chr12	24436607	24437139		LOC_Os05g28510
Chr12	24436640	24437162		LOC_Os05g28520
Chr12	24437331	24437944		LOC_Os05g28570
Chr12	24437358	24437797		LOC_Os05g28580
Chr12	24468611	24469185		LOC_Os05g28630
Chr12	24468652	24469129		LOC_Os05g28660
Chr12	24468662	24469215		LOC_Os05g28670
Chr12	24468663	24469096		LOC_Os05g28730
Chr12	24470970	24471519		LOC_Os05g28740
Chr12	24470975	24471428		LOC_Os05g29000
Chr12	24471055	24471456		LOC_Os05g29030
Chr12	24676449	24677115		LOC_Os05g29974
Chr12	24676530	24677117		LOC_Os05g30340
Chr12	24740307	24740691		LOC_Os05g30410
Chr12	24795284	24796263		LOC_Os05g30400
Chr12	24795353	24795716		LOC_Os05g30530
Chr12	24795913	24796271		LOC_Os05g30620
Chr12	24799912	24800316		LOC_Os05g30760
Chr12	24799919	24800325		LOC_Os05g30790
Chr12	24807376	24807668		LOC_Os05g31630
Chr12	24900229	24900487		LOC_Os05g32400
Chr12	24920346	24920690		LOC_Os05g32960
Chr12	24944774	24945109		LOC_Os05g34380
Chr12	25010990	25011448		LOC_Os05g34450
Chr12	25010993	25011426		LOC_Os05g34680
Chr12	25284503	25284886		LOC_Os05g35594
Chr12	25295915	25296248		LOC_Os05g36210
Chr12	25419478	25419766		LOC_Os05g36994
Chr12	25430832	25431273		LOC_Os05g37260
Chr12	25527895	25528302		LOC_Os05g37520
Chr12	25527935	25528230		LOC_Os05g38650
Chr12	25762901	25763153		LOC_Os05g38660
Chr12	26258655	26258961		LOC_Os05g39150
Chr12	26262370	26262691		LOC_Os05g39160
Chr12	26447412	26447839		LOC_Os05g39790
Chr12	26447529	26447811		LOC_Os05g41980
Chr12	26628423	26628803		LOC_Os05g43910
Chr12	26628481	26628812		LOC_Os05g44910
Chr12	26634969	26635478		LOC_Os05g44900
Chr12	26635038	26635480		LOC_Os05g45020
Chr12	26665982	26666419		LOC_Os05g46350
Chr12	2673348	2673784		LOC_Os05g46360
Chr12	26751817	26752222		LOC_Os05g47650
Chr12	26792003	26792369		LOC_Os05g48422
Chr12	26792078	26792298		LOC_Os05g48416
Chr12	27099115	27099563		LOC_Os05g48710
Chr12	27099164	27099575		LOC_Os05g50470
Chr12	27101012	27101316		LOC_Os05g50510
Chr12	27101065	27101277		LOC_Os05g51360
Chr12	27114560	27114904		LOC_Os05g51380
Chr12	27204360	27204676		LOC_Os05g51670
Chr12	27446034	27446216		LOC_Os05g51830
Chr12	2974785	2975345		LOC_Os06g01840
Chr12	323305	324405		LOC_Os06g02380
Chr12	323318	324358		LOC_Os06g02390
Chr12	323323	324407		LOC_Os06g02490
Chr12	323371	324426		LOC_Os06g02480
Chr12	3245312	3245736		LOC_Os06g03220
Chr12	3248512	3249125		LOC_Os06g03830
Chr12	3248526	3249173		LOC_Os06g04980
Chr12	3436605	3436924		LOC_Os06g04990
Chr12	3436692	3436920		LOC_Os06g06070
Chr12	3436709	3436930		LOC_Os06g06280
Chr12	3573103	3573417		LOC_Os06g06290
Chr12	3707565	3707877		LOC_Os06g06930
Chr12	3762487	3762719		LOC_Os06g07030
Chr12	3762487	3762776		LOC_Os06g08070
Chr12	3762498	3762788		LOC_Os06g08380
Chr12	3767514	3767850		LOC_Os06g08850
Chr12	3767571	3767964		LOC_Os06g10310
Chr12	395814	396062		LOC_Os06g10840
Chr12	396538	396985		LOC_Os06g12370
Chr12	396587	396983		LOC_Os06g12760
Chr12	396602	396893		LOC_Os06g13590
Chr12	4149693	4150015		LOC_Os06g13700
Chr12	4149693	4150114		LOC_Os06g13710
Chr12	461554	462027		LOC_Os06g13720
Chr12	461568	462003		LOC_Os06g13730
Chr12	4663245	4663634		LOC_Os06g13940
Chr12	4663252	4663594		LOC_Os06g13920
Chr12	4690065	4690314		LOC_Os06g14420
Chr12	4713800	4713985		LOC_Os06g15360
Chr12	4957641	4958321		LOC_Os06g15990
Chr12	4957690	4958350		LOC_Os06g16300
Chr12	4966006	4966383		LOC_Os06g16610
Chr12	4966022	4966405		LOC_Os06g18150
Chr12	4966023	4966375		LOC_Os06g18830
Chr12	4966119	4966397		LOC_Os06g19200
Chr12	5613959	5614130		LOC_Os06g20040
Chr12	5638011	5638237		LOC_Os06g20320
Chr12	5638012	5638263		LOC_Os06g20340
Chr12	5638016	5638364		LOC_Os06g20330
Chr12	5638020	5638239		LOC_Os06g20800
Chr12	5724082	5724537		LOC_Os06g22100
Chr12	5724127	5724540		LOC_Os06g22170
Chr12	5724148	5724512		LOC_Os06g22160
Chr12	5789706	5790045		LOC_Os06g22390
Chr12	5789724	5790027		LOC_Os06g22670
Chr12	7567885	7568349		LOC_Os06g22840
Chr12	7568489	7568733		LOC_Os06g22940
Chr12	7568522	7568737		LOC_Os06g22950
Chr12	7568534	7568726		LOC_Os06g23290
Chr12	7568542	7568727		LOC_Os06g23300
Chr12	7715588	7715785		LOC_Os06g24840
Chr12	7903065	7903304		LOC_Os06g25520
Chr12	7903067	7903294		LOC_Os06g25570
Chr12	7903068	7903305		LOC_Os06g25910
Chr12	7903070	7903305		LOC_Os06g26180
Chr12	8004334	8004593		LOC_Os06g27770
Chr12	8004352	8004638		LOC_Os06g27990
Chr12	8042618	8042993		LOC_Os06g28000
Chr12	8042711	8042993		LOC_Os06g28124
Chr12	8042722	8042928		LOC_Os06g28320
Chr12	8332628	8333157		LOC_Os06g28330
Chr12	8332634	8333117		LOC_Os06g28524
Chr12	8332643	8333119		LOC_Os06g28820
Chr12	8332648	8333041		LOC_Os06g28800
Chr12	8420895	8421272		LOC_Os06g29120
Chr12	8421011	8421253		LOC_Os06g30110
Chr12	8695184	8695352		LOC_Os06g30120
Chr12	9365998	9366379		LOC_Os06g30420
Chr12	9429454	9429941		LOC_Os06g30740
Chr12	9429475	9429904		LOC_Os06g30750
Chr12	9429492	9429864		LOC_Os06g30760
Chr12	9456466	9456978		LOC_Os06g30880
Chr12	9456493	9456995		LOC_Os06g30930
Chr12	9456516	9456986		LOC_Os06g33140
Chr12	9824427	9824739		LOC_Os06g33370
Chr12	9861959	9862223		LOC_Os06g33380
Chr12	9950658	9951048		LOC_Os06g33450
Chr12	9950685	9951064		LOC_Os06g33810
Chr12	9950685	9951067		LOC_Os06g35500
Chr12	9950720	9951107		LOC_Os06g35524
Chr2	10117050	10117388		LOC_Os06g35530
Chr2	10190700	10191105		LOC_Os06g35570
Chr2	10190740	10191033		LOC_Os06g35890
Chr2	10190742	10191119		LOC_Os06g35990
Chr2	10328067	10328705		LOC_Os06g36050
Chr2	10328122	10328786		LOC_Os06g36060
Chr2	10328129	10328705		LOC_Os06g36270
Chr2	10328154	10328699		LOC_Os06g36320
Chr2	10970692	10971092		LOC_Os06g36360
Chr2	10970696	10971093		LOC_Os06g36380
Chr2	11045991	11046830		LOC_Os06g36480
Chr2	11046003	11046815		LOC_Os06g36680
Chr2	11046014	11046784		LOC_Os06g36740
Chr2	11046032	11046775		LOC_Os06g37490
Chr2	11149654	11150021		LOC_Os06g38470
Chr2	11149675	11150000		LOC_Os06g39230
Chr2	11161123	11161497		LOC_Os06g39370
Chr2	11322025	11322306		LOC_Os06g39912
Chr2	11422795	11423068		LOC_Os06g40130
Chr2	11567418	11567626		LOC_Os06g40120
Chr2	11567424	11567648		LOC_Os06g40210
Chr2	11592147	11594146		LOC_Os06g40330
Chr2	11592214	11594206		LOC_Os06g41070
Chr2	11592496	11594113		LOC_Os06g41250
Chr2	11592501	11594093		LOC_Os06g41870
Chr2	11601429	11601792		LOC_Os06g41900
Chr2	12120836	12121189		LOC_Os06g41990
Chr2	12120841	12121240		LOC_Os06g42050
Chr2	12165080	12165455		LOC_Os06g42220
Chr2	12165092	12165440		LOC_Os06g42310
Chr2	12528156	12528508		LOC_Os06g42300
Chr2	12569775	12570063		LOC_Os06g43810
Chr2	12569785	12570128		LOC_Os06g44030
Chr2	12714682	12715058		LOC_Os06g44330
Chr2	12714747	12715038		LOC_Os06g44340
Chr2	13054475	13054788		LOC_Os06g44530
Chr2	13054482	13054877		LOC_Os06g44870
Chr2	13233663	13234081		LOC_Os06g45280
Chr2	13406112	13406468		LOC_Os06g45300
Chr2	13406143	13406459		LOC_Os06g45420
Chr2	14366351	14366613		LOC_Os06g45430
Chr2	14366387	14366679		LOC_Os06g45900
Chr2	14366390	14366625		LOC_Os06g45910
Chr2	14366391	14366630		LOC_Os06g45980
Chr2	14469446	14470564		LOC_Os06g46400
Chr2	14469909	14470575		LOC_Os06g46410
Chr2	14469955	14470569		LOC_Os06g46570
Chr2	14601681	14602114		LOC_Os06g46590
Chr2	14601714	14602093		LOC_Os06g46580
Chr2	14601734	14602058		LOC_Os06g46820
Chr2	14601743	14602076		LOC_Os06g46830
Chr2	14686633	14687188		LOC_Os06g46840
Chr2	14686786	14687191		LOC_Os06g47160
Chr2	14691717	14692018		LOC_Os06g47620
Chr2	15394959	15395392		LOC_Os06g47690
Chr2	15557946	15558751		LOC_Os06g47810
Chr2	15558475	15558712		LOC_Os06g47820
Chr2	15663379	15663755		LOC_Os06g47930
Chr2	15663379	15663787		LOC_Os06g48050
Chr2	1579225	1579560		LOC_Os06g48200
Chr2	15795012	15795336		LOC_Os06g48500
Chr2	15910573	15910995		LOC_Os06g48930
Chr2	15910648	15910920		LOC_Os06g50230
Chr2	16217193	16218005		LOC_Os06g50940
Chr2	16217194	16218205		LOC_Os06g50930
Chr2	16217197	16217710		LOC_Os06g51290
Chr2	16217208	16217694		LOC_Os07g01114
Chr2	16330319	16330983		LOC_Os07g01150
Chr2	16330358	16330947		LOC_Os07g01670
Chr2	16650545	16650898		LOC_Os07g01660
Chr2	16650549	16650853		LOC_Os07g01760
Chr2	16650554	16650855		LOC_Os07g01750
Chr2	16650571	16650839		LOC_Os07g01810
Chr2	16657294	16657782		LOC_Os07g01820
Chr2	16657299	16658063		LOC_Os07g04250
Chr2	16717780	16718080		LOC_Os07g04520
Chr2	16717811	16718128		LOC_Os07g04510
Chr2	16754927	16755306		LOC_Os07g05070
Chr2	16839749	16840360		LOC_Os07g05370
Chr2	16839761	16840284		LOC_Os07g06620
Chr2	16921586	16921826		LOC_Os07g06850
Chr2	1693781	1694246		LOC_Os07g06840
Chr2	16959343	16959831		LOC_Os07g08210
Chr2	16986603	16987122		LOC_Os07g08260
Chr2	16986606	16987176		LOC_Os07g08920
Chr2	16988543	16988924		LOC_Os07g08970
Chr2	16994341	16994632		LOC_Os07g09040
Chr2	17121241	17121530		LOC_Os07g09200
Chr2	17121264	17121475		LOC_Os07g09210
Chr2	17121265	17121511		LOC_Os07g10420
Chr2	17124214	17124687		LOC_Os07g10610
Chr2	17124255	17124680		LOC_Os07g10670
Chr2	17124325	17124620		LOC_Os07g10840
Chr2	17124332	17124679		LOC_Os07g11090
Chr2	17276264	17277042		LOC_Os07g11100
Chr2	17276266	17277076		LOC_Os07g11120
Chr2	17276281	17277057		LOC_Os07g12500
Chr2	17276285	17277042		LOC_Os07g12510
Chr2	17574775	17575450		LOC_Os07g14270
Chr2	18020015	18020414		LOC_Os07g14280
Chr2	18020071	18020375		LOC_Os07g14580
Chr2	18024836	18025292		LOC_Os07g15010
Chr2	18024840	18025286		LOC_Os07g15000
Chr2	18024879	18025287		LOC_Os07g15640
Chr2	18024897	18025155		LOC_Os07g15830
Chr2	18058527	18058988		LOC_Os07g15930
Chr2	18058537	18059014		LOC_Os07g16364
Chr2	18067074	18067831		LOC_Os07g18110
Chr2	18067085	18067564		LOC_Os07g19190
Chr2	18067089	18067916		LOC_Os07g19540
Chr2	18067141	18067577		LOC_Os07g19550
Chr2	18067594	18067833		LOC_Os07g22690
Chr2	18097210	18097679		LOC_Os07g22700
Chr2	18097270	18097717		LOC_Os07g22730
Chr2	18251748	18252024		LOC_Os07g23550
Chr2	18251750	18252023		LOC_Os07g23660
Chr2	18251769	18252027		LOC_Os07g23740
Chr2	18251775	18252019		LOC_Os07g24190
Chr2	18262501	18263131		LOC_Os07g25002
Chr2	18262523	18262991		LOC_Os07g25004
Chr2	18269530	18269718		LOC_Os07g25440
Chr2	18269551	18269705		LOC_Os07g25430
Chr2	18269551	18269723		LOC_Os07g26670
Chr2	18304729	18305071		LOC_Os07g26860
Chr2	18304749	18305094		LOC_Os07g27150
Chr2	18434485	18434877		LOC_Os07g27760
Chr2	18434493	18434901		LOC_Os07g27750
Chr2	18469668	18470174		LOC_Os07g27770
Chr2	18469697	18470153		LOC_Os07g27780
Chr2	18483764	18484129		LOC_Os07g27940
Chr2	18483781	18484131		LOC_Os07g27970
Chr2	18509716	18509999		LOC_Os07g28420
Chr2	18509722	18510088		LOC_Os07g28610
Chr2	18529048	18529442		LOC_Os07g28614
Chr2	18529106	18529543		LOC_Os07g28620
Chr2	18537316	18538062		LOC_Os07g28930
Chr2	18537446	18538033		LOC_Os07g28940
Chr2	18698476	18698802		LOC_Os07g29200
Chr2	18698478	18698732		LOC_Os07g29330
Chr2	18719384	18719914		LOC_Os07g30020
Chr2	18719401	18719880		LOC_Os07g30100
Chr2	18719413	18719798		LOC_Os07g30154
Chr2	18719413	18719916		LOC_Os07g30230
Chr2	19204990	19205361		LOC_Os07g30220
Chr2	19210664	19211118		LOC_Os07g30980
Chr2	19210667	19210985		LOC_Os07g30970
Chr2	19240546	19240927		LOC_Os07g31740
Chr2	19240552	19240978		LOC_Os07g31750
Chr2	19427819	19428065		LOC_Os07g31850
Chr2	19427837	19428024		LOC_Os07g31840
Chr2	19591749	19592393		LOC_Os07g33130
Chr2	19685426	19686315		LOC_Os07g34540
Chr2	19685440	19686379		LOC_Os07g34570
Chr2	19972890	19973230		LOC_Os07g34580
Chr2	19972894	19973230		LOC_Os07g37580
Chr2	20587412	20588051		LOC_Os07g37590
Chr2	20616491	20616838		LOC_Os07g37600
Chr2	20616493	20616960		LOC_Os07g37610
Chr2	20649245	20649758		LOC_Os07g38140
Chr2	20649262	20649741		LOC_Os07g38130
Chr2	20748121	20748485		LOC_Os07g38360
Chr2	20748175	20748491		LOC_Os07g39320
Chr2	20871868	20872412		LOC_Os07g39620
Chr2	20872107	20872303		LOC_Os07g39660
Chr2	21069296	21069624		LOC_Os07g39670
Chr2	21069408	21069617		LOC_Os07g41350
Chr2	21180162	21180341		LOC_Os07g41580
Chr2	21480934	21481274		LOC_Os07g43700
Chr2	21480943	21481229		LOC_Os07g43710
Chr2	21655454	21655989		LOC_Os07g44350
Chr2	21655508	21655979		LOC_Os07g45180
Chr2	21774989	21775255		LOC_Os07g46810
Chr2	21774997	21775295		LOC_Os07g47250
Chr2	21937827	21938321		LOC_Os07g47590
Chr2	21937831	21938327		LOC_Os07g48820
Chr2	21938402	21938816		LOC_Os07g48830
Chr2	21938403	21938847		LOC_Os07g48910
Chr2	22071540	22071826		LOC_Os07g49330
Chr2	22071552	22071842		LOC_Os07g49460
Chr2	22071553	22071835		LOC_Os07g49470
Chr2	22071575	22071841		LOC_Os08g01054
Chr2	22272771	22273251		LOC_Os08g01850
Chr2	22376701	22377035		LOC_Os08g01840
Chr2	2255550	2255945		LOC_Os08g01890
Chr2	22564175	22564570		LOC_Os08g01900
Chr2	22817096	22817586		LOC_Os08g02060
Chr2	22817142	22817564		LOC_Os08g02150
Chr2	22818868	22819205		LOC_Os08g02160
Chr2	22818884	22819238		LOC_Os08g02180
Chr2	22996233	22996501		LOC_Os08g02190
Chr2	23156066	23156259		LOC_Os08g02240
Chr2	23636680	23637106		LOC_Os08g02490
Chr2	23636681	23637116		LOC_Os08g02610
Chr2	2425216	2425483		LOC_Os08g02670
Chr2	24721872	24722415		LOC_Os08g02680
Chr2	24829581	24830498		LOC_Os08g02700
Chr2	24829647	24830384		LOC_Os08g02690
Chr2	24841821	24842155		LOC_Os08g03280
Chr2	24846929	24848256		LOC_Os08g03650
Chr2	24846970	24847667		LOC_Os08g03870
Chr2	24847706	24848246		LOC_Os08g03880
Chr2	25144820	25145294		LOC_Os08g04120
Chr2	25160418	25160978		LOC_Os08g04110
Chr2	25160529	25160865		LOC_Os08g04300
Chr2	25200306	25200982		LOC_Os08g04630
Chr2	25210440	25211053		LOC_Os08g07260
Chr2	25210538	25211063		LOC_Os08g07280
Chr2	25210543	25211065		LOC_Os08g08120
Chr2	25210644	25211061		LOC_Os08g08240
Chr2	25256270	25256979		LOC_Os08g08250
Chr2	26133963	26134398		LOC_Os08g08710
Chr2	26424571	26425205		LOC_Os08g08890
Chr2	26654562	26654965		LOC_Os08g08900
Chr2	26654600	26654976		LOC_Os08g08980
Chr2	26654624	26654950		LOC_Os08g09970
Chr2	26654699	26654958		LOC_Os08g10420
Chr2	27101143	27101450		LOC_Os08g10430
Chr2	2712663	2712974		LOC_Os08g10530
Chr2	27671534	27671959		LOC_Os08g10550
Chr2	27762283	27762565		LOC_Os08g10570
Chr2	27762291	27762498		LOC_Os08g10560
Chr2	27797915	27798335		LOC_Os08g10680
Chr2	27797917	27798333		LOC_Os08g13250
Chr2	27926332	27926791		LOC_Os08g13840
Chr2	27926367	27926706		LOC_Os08g13905
Chr2	27990062	27991039		LOC_Os08g13910
Chr2	27990774	27991048		LOC_Os08g13880
Chr2	28007430	28007796		LOC_Os08g14310
Chr2	28007487	28007794		LOC_Os08g14340
Chr2	28586152	28586740		LOC_Os08g14350
Chr2	28586208	28586608		LOC_Os08g14400
Chr2	28855168	28855515		LOC_Os08g15020
Chr2	29142164	29143790		LOC_Os08g15330
Chr2	29142165	29143738		LOC_Os08g16820
Chr2	29142215	29143322		LOC_Os08g17420
Chr2	29142217	29143233		LOC_Os08g17450
Chr2	29391220	29391434		LOC_Os08g17610
Chr2	30373133	30373699		LOC_Os08g17820
Chr2	30939920	30940112		LOC_Os08g18920
Chr2	3262333	3263016		LOC_Os08g18900
Chr2	32876373	32876735		LOC_Os08g18910
Chr2	33100045	33100343		LOC_Os08g19060
Chr2	33100062	33100303		LOC_Os08g19480
Chr2	33268163	33268507		LOC_Os08g19490
Chr2	33268189	33268573		LOC_Os08g19670
Chr2	335598	335927		LOC_Os08g19660
Chr2	335626	335816		LOC_Os08g19890
Chr2	33564194	33564894		LOC_Os08g20410
Chr2	33564195	33564975		LOC_Os08g22300
Chr2	33564213	33564948		LOC_Os08g22284
Chr2	33564288	33564863		LOC_Os08g23960
Chr2	34017084	34017431		LOC_Os08g24760
Chr2	34034574	34034765		LOC_Os08g24946
Chr2	34973716	34974240		LOC_Os08g25864
Chr2	34973740	34974183		LOC_Os08g25870
Chr2	3532148	3532350		LOC_Os08g26050
Chr2	3539680	3540211		LOC_Os08g28080
Chr2	35890145	35890298		LOC_Os08g28740
Chr2	3995084	3995302		LOC_Os08g29220
Chr2	3995090	3995369		LOC_Os08g29210
Chr2	4022962	4023347		LOC_Os08g29560
Chr2	4089961	4090315		LOC_Os08g29615
Chr2	4148740	4149002		LOC_Os08g30014
Chr2	4148745	4149021		LOC_Os08g30850
Chr2	4148751	4149002		LOC_Os08g31990
Chr2	4148771	4148984		LOC_Os08g32010
Chr2	4166015	4166684		LOC_Os08g32160
Chr2	4166084	4166563		LOC_Os08g32450
Chr2	4251198	4251410		LOC_Os08g32460
Chr2	4347270	4347622		LOC_Os08g32550
Chr2	4364933	4365321		LOC_Os08g32560
Chr2	4364939	4365297		LOC_Os08g32720
Chr2	4364944	4365327		LOC_Os08g33050
Chr2	4364985	4365315		LOC_Os08g33060
Chr2	4581987	4582352		LOC_Os08g33190
Chr2	4731312	4731682		LOC_Os08g33210
Chr2	4912141	4912559		LOC_Os08g33470
Chr2	4912163	4912516		LOC_Os08g33700
Chr2	5503703	5504163		LOC_Os08g34290
Chr2	5503726	5504159		LOC_Os08g34400
Chr2	5632744	5633162		LOC_Os08g34410
Chr2	5632772	5633230		LOC_Os08g34420
Chr2	5638162	5638893		LOC_Os08g34500
Chr2	5638166	5638985		LOC_Os08g34510
Chr2	5638167	5638856		LOC_Os08g34870
Chr2	5638180	5638869		LOC_Os08g34910
Chr2	5771425	5771808		LOC_Os08g35210
Chr2	5771434	5771749		LOC_Os08g35280
Chr2	5771436	5771755		LOC_Os08g35300
Chr2	5853425	5853987		LOC_Os08g35310
Chr2	5853565	5854358		LOC_Os08g35305
Chr2	5915628	5916042		LOC_Os08g35420
Chr2	6040364	6040653		LOC_Os08g36090
Chr2	6578869	6579223		LOC_Os08g36100
Chr2	6626780	6627337		LOC_Os08g38690
Chr2	6626861	6627347		LOC_Os08g39000
Chr2	6855594	6855961		LOC_Os08g39330
Chr2	6910298	6910770		LOC_Os08g39450
Chr2	6911275	6911728		LOC_Os08g39820
Chr2	6911327	6911712		LOC_Os08g39830
Chr2	6916697	6917022		LOC_Os08g40620
Chr2	7133360	7133660		LOC_Os08g40630
Chr2	7169399	7169670		LOC_Os08g40680
Chr2	7182958	7183251		LOC_Os08g40690
Chr2	7218655	7218866		LOC_Os08g41500
Chr2	7218659	7218876		LOC_Os08g41510
Chr2	7267064	7267519		LOC_Os08g42390
Chr2	7267135	7267524		LOC_Os08g42480
Chr2	7267155	7267535		LOC_Os08g43440
Chr2	7267167	7267517		LOC_Os08g43670
Chr2	7290162	7290770		LOC_Os08g43654
Chr2	7290272	7290779		LOC_Os08g44640
Chr2	7348469	7348690		LOC_Os08g45000
Chr2	7383935	7384325		LOC_Os08g45030
Chr2	7556663	7556946		LOC_Os09g01960
Chr2	76112	76392		LOC_Os09g01980
Chr2	7674979	7675315		LOC_Os09g02000
Chr2	7729136	7729491		LOC_Os09g01990
Chr2	7729168	7729511		LOC_Os09g02010
Chr2	7729172	7729466		LOC_Os09g02140
Chr2	7729223	7729464		LOC_Os09g02214
Chr2	7753606	7753917		LOC_Os09g02250
Chr2	7781362	7781806		LOC_Os09g02330
Chr2	7781375	7781813		LOC_Os09g02340
Chr2	7781390	7781827		LOC_Os09g02729
Chr2	7781391	7781826		LOC_Os09g02710
Chr2	7782101	7782343		LOC_Os09g02750
Chr2	7838660	7838997		LOC_Os09g02760
Chr2	7838668	7838979		LOC_Os09g02770
Chr2	794334	794678		LOC_Os09g03150
Chr2	807111	807332		LOC_Os09g03280
Chr2	8096199	8096473		LOC_Os09g03630
Chr2	8176616	8176926		LOC_Os09g03680
Chr2	8176627	8176978		LOC_Os09g04380
Chr2	8176628	8176903		LOC_Os09g04384
Chr2	8176657	8176900		LOC_Os09g04810
Chr2	8357671	8358080		LOC_Os09g06770
Chr2	8357683	8358073		LOC_Os09g07460
Chr2	8357694	8358067		LOC_Os09g07450
Chr2	8357717	8358076		LOC_Os09g07650
Chr2	8586056	8586606		LOC_Os09g07660
Chr2	8586067	8586557		LOC_Os09g08110
Chr2	8794781	8795342		LOC_Os09g08330
Chr2	8794838	8795181		LOC_Os09g08370
Chr2	8803705	8804181		LOC_Os09g08379
Chr2	8803715	8804115		LOC_Os09g08440
Chr2	8804529	8805102		LOC_Os09g09830
Chr2	8804578	8805106		LOC_Os09g10670
Chr2	8804622	8805106		LOC_Os09g10660
Chr2	8951632	8952143		LOC_Os09g10860
Chr2	8951636	8952151		LOC_Os09g10950
Chr2	8951650	8952077		LOC_Os09g10960
Chr2	9026442	9026973		LOC_Os09g11480
Chr2	9026588	9026876		LOC_Os09g12230
Chr2	9416637	9417057		LOC_Os09g12650
Chr2	9610979	9611331		LOC_Os09g12720
Chr2	9610983	9611326		LOC_Os09g12970
Chr2	9640035	9640626		LOC_Os09g12950
Chr2	9640046	9640543		LOC_Os09g13350
Chr2	9640065	9640516		LOC_Os09g13380
Chr2	9640089	9640598		LOC_Os09g13890
Chr2	9870660	9870979		LOC_Os09g14040
Chr2	9938962	9939227		LOC_Os09g14540
Chr2	9939035	9939237		LOC_Os09g14700
Chr2	9943825	9944225		LOC_Os09g14880
Chr2	9948963	9949386		LOC_Os09g15030
Chr3	1087038	1087514		LOC_Os09g15980
Chr3	11402385	11402651		LOC_Os09g16500
Chr3	11602231	11602743		LOC_Os09g17560
Chr3	12912484	12913160		LOC_Os09g17620
Chr3	12912536	12913086		LOC_Os09g17740
Chr3	13187340	13187902		LOC_Os09g17750
Chr3	13187467	13187884		LOC_Os09g19880
Chr3	13281342	13281715		LOC_Os09g19890
Chr3	13562651	13563288		LOC_Os09g20360
Chr3	13562723	13563176		LOC_Os09g20630
Chr3	13562745	13563189		LOC_Os09g20650
Chr3	13562766	13563255		LOC_Os09g20900
Chr3	13710477	13710740		LOC_Os09g20930
Chr3	14032795	14033113		LOC_Os09g21010
Chr3	14220421	14220935		LOC_Os09g21030
Chr3	14220455	14220826		LOC_Os09g21040
Chr3	14232886	14233324		LOC_Os09g21340
Chr3	14232903	14233235		LOC_Os09g21360
Chr3	14236091	14236772		LOC_Os09g21350
Chr3	14236385	14236757		LOC_Os09g21710
Chr3	14242094	14242820		LOC_Os09g23210
Chr3	14242119	14242862		LOC_Os09g23390
Chr3	14456807	14457110		LOC_Os09g23550
Chr3	14456921	14457220		LOC_Os09g23670
Chr3	14763679	14764198		LOC_Os09g23680
Chr3	14763715	14764223		LOC_Os09g23740
Chr3	14796085	14796461		LOC_Os09g23750
Chr3	14814033	14814428		LOC_Os09g23894
Chr3	14814037	14814353		LOC_Os09g24460
Chr3	14814040	14814353		LOC_Os09g25130
Chr3	14814042	14814331		LOC_Os09g25470
Chr3	15158605	15158888		LOC_Os09g25900
Chr3	15158607	15159018		LOC_Os09g26420
Chr3	15158626	15158878		LOC_Os09g26790
Chr3	15158634	15158887		LOC_Os09g27050
Chr3	1520426	1520837		LOC_Os09g27060
Chr3	15297736	15298065		LOC_Os09g27795
Chr3	15297755	15298080		LOC_Os09g28880
Chr3	15297778	15298070		LOC_Os09g28890
Chr3	15365585	15365882		LOC_Os09g28910
Chr3	15366051	15366442		LOC_Os09g31025
Chr3	15366155	15366444		LOC_Os09g31031
Chr3	15611461	15611832		LOC_Os09g31240
Chr3	15692605	15693126		LOC_Os09g31230
Chr3	15692609	15693099		LOC_Os09g31410
Chr3	15693340	15693694		LOC_Os09g31438
Chr3	15693358	15693704		LOC_Os09g31458
Chr3	15693364	15693687		LOC_Os09g31454
Chr3	15693412	15693679		LOC_Os09g32330
Chr3	15841670	15842086		LOC_Os09g32360
Chr3	15944591	15944945		LOC_Os09g32370
Chr3	15944613	15944903		LOC_Os09g33650
Chr3	15981919	15982250		LOC_Os09g33660
Chr3	15981989	15982253		LOC_Os09g33670
Chr3	1601706	1602400		LOC_Os09g36150
Chr3	1602008	1602442		LOC_Os09g36530
Chr3	1602074	1602344		LOC_Os09g36520
Chr3	16126161	16126486		LOC_Os09g37280
Chr3	16126217	16126480		LOC_Os09g38070
Chr3	16127322	16127851		LOC_Os09g38080
Chr3	16127327	16127830		LOC_Os09g38600
Chr3	16127349	16127767		LOC_Os09g39550
Chr3	16127386	16127771		LOC_Os09g39560
Chr3	16137281	16137899		LOC_Os09g39750
Chr3	16137304	16137812		LOC_Os09g39740
Chr3	16310832	16311441
Chr3	16311201	16311442
Chr3	16339773	16340044
Chr3	16464573	16464867
Chr3	16464577	16464857
Chr3	16838850	16839551
Chr3	16838859	16839518
Chr3	16838889	16839488
Chr3	16838904	16839588
Chr3	16840418	16841138
Chr3	16840435	16841195
Chr3	16957287	16957734
Chr3	16957332	16957746
Chr3	16974258	16974627
Chr3	16974302	16974615
Chr3	17292652	17293019
Chr3	17292725	17293089
Chr3	17415155	17415571
Chr3	17415164	17415537
Chr3	17678632	17678935
Chr3	17753463	17753801
Chr3	17753465	17753774
Chr3	17753471	17753773
Chr3	17753476	17753771
Chr3	17823868	17824158
Chr3	17823872	17824153
Chr3	17985298	17985987
Chr3	17985325	17985912
Chr3	17997846	17998250
Chr3	18117538	18117826
Chr3	18117555	18117849
Chr3	18204390	18205119
Chr3	18204392	18204806
Chr3	18204483	18205091
Chr3	18204489	18204799
Chr3	18227070	18227511
Chr3	18482519	18482994
Chr3	18563845	18564061
Chr3	18632019	18632339
Chr3	18632078	18632338
Chr3	18632079	18632333
Chr3	18632085	18632315
Chr3	18633437	18633718
Chr3	18633438	18633734
Chr3	18934455	18934908
Chr3	18934462	18934955
Chr3	18934473	18934960
Chr3	18934478	18934980
Chr3	19122525	19123239
Chr3	19128821	19129117
Chr3	19203894	19204179
Chr3	20034615	20034885
Chr3	20034636	20034915
Chr3	20260861	20261809
Chr3	20260893	20261695
Chr3	20260896	20261315
Chr3	20260910	20261795
Chr3	20311751	20312283
Chr3	20311799	20312398
Chr3	20331790	20332038
Chr3	20389098	20389581
Chr3	20389126	20389570
Chr3	20389129	20389462
Chr3	20389135	20389551
Chr3	20747616	20747793
Chr3	20777981	20778318
Chr3	20910825	20911540
Chr3	20910835	20911536
Chr3	20962101	20962424
Chr3	20962189	20962416
Chr3	21151128	21151414
Chr3	21162675	21163212
Chr3	21162689	21163206
Chr3	21391522	21393138
Chr3	21391578	21392423
Chr3	21391642	21392052
Chr3	21392113	21392465
Chr3	21621357	21621623
Chr3	22065536	22065904
Chr3	22065612	22065908
Chr3	22281457	22281833
Chr3	22281473	22281756
Chr3	22413033	22413400
Chr3	22586714	22587164
Chr3	22586750	22587159
Chr3	22749233	22749479
Chr3	22812145	22812531
Chr3	22812149	22812505
Chr3	22946719	22947019
Chr3	22946849	22947005
Chr3	22979388	22980260
Chr3	22979394	22980240
Chr3	22979418	22980269
Chr3	22979432	22980280
Chr3	22981907	22982654
Chr3	22981915	22982960
Chr3	22981923	22982983
Chr3	22981990	22982666
Chr3	23021673	23022016
Chr3	23021744	23022036
Chr3	23062563	23062898
Chr3	23062567	23062903
Chr3	23062574	23062904
Chr3	23062585	23062900
Chr3	23420586	23421044
Chr3	23564539	23564786
Chr3	23657494	23657952
Chr3	23657558	23657996
Chr3	23714291	23714644
Chr3	23714308	23714613
Chr3	23728114	23728436
Chr3	23793242	23793731
Chr3	23793323	23793680
Chr3	23793330	23793761
Chr3	23793351	23793657
Chr3	23888505	23888701
Chr3	23888505	23888811
Chr3	23990423	23990755
Chr3	23990455	23990814
Chr3	24068275	24068850
Chr3	24068499	24068792
Chr3	24265233	24265467
Chr3	24448908	24449731
Chr3	24448917	24449586
Chr3	24448941	24449666
Chr3	24448989	24449585
Chr3	24925105	24925458
Chr3	24925106	24925456
Chr3	24925126	24925468
Chr3	24952572	24953424
Chr3	24952589	24953001
Chr3	24952633	24953034
Chr3	24952638	24953407
Chr3	25005359	25005761
Chr3	25152504	25152807
Chr3	25152531	25152804
Chr3	25200175	25200623
Chr3	25466189	25466640
Chr3	25466199	25466658
Chr3	25517205	25517602
Chr3	25517233	25517553
Chr3	25517250	25517552
Chr3	25517250	25517570
Chr3	255440	255650
Chr3	25561273	25561736
Chr3	25839873	25840707
Chr3	25840114	25840653
Chr3	25840202	25840659
Chr3	25867222	25867650
Chr3	25867279	25867605
Chr3	25878818	25879196
Chr3	25923496	25923812
Chr3	26157665	26158153
Chr3	26165925	26166750
Chr3	26312759	26313202
Chr3	26607073	26607331
Chr3	26607104	26607331
Chr3	26720176	26720508
Chr3	26753190	26753680
Chr3	26753218	26753582
Chr3	27065508	27065772
Chr3	27065561	27065774
Chr3	27251325	27251708
Chr3	27313142	27313727
Chr3	27313201	27313727
Chr3	27757895	27758301
Chr3	27757920	27758333
Chr3	27757934	27758301
Chr3	27757956	27758276
Chr3	27886163	27886801
Chr3	27886186	27886930
Chr3	27886198	27886805
Chr3	27886250	27886927
Chr3	27890182	27890658
Chr3	27890192	27890653
Chr3	28142671	28143292
Chr3	28142680	28143294
Chr3	28142709	28143288
Chr3	28468600	28468971
Chr3	29312464	29313053
Chr3	29312578	29313060
Chr3	29509968	29510266
Chr3	29552875	29553272
Chr3	29656029	29656534
Chr3	30018602	30018937
Chr3	30018608	30019143
Chr3	30054927	30055573
Chr3	30054933	30055526
Chr3	30210137	30210645
Chr3	30210138	30210691
Chr3	30210759	30211153
Chr3	30210764	30211143
Chr3	30213007	30213279
Chr3	30213011	30213280
Chr3	30213014	30213264
Chr3	30213020	30213258
Chr3	30312711	30313023
Chr3	30341635	30342012
Chr3	30341643	30342053
Chr3	30341649	30342043
Chr3	3038212	3038735
Chr3	30491884	30492357
Chr3	30491905	30492327
Chr3	30774332	30774628
Chr3	30882686	30883159
Chr3	31579791	31581081
Chr3	31579928	31580289
Chr3	31619517	31619744
Chr3	31633819	31634326
Chr3	31635905	31636203
Chr3	31804777	31805157
Chr3	31821257	31821456
Chr3	31821270	31821457
Chr3	32104615	32105189
Chr3	32104633	32105199
Chr3	32104651	32105176
Chr3	32104694	32105229
Chr3	32290899	32291487
Chr3	32290980	32291532
Chr3	33109048	33109327
Chr3	33539916	33540323
Chr3	33985896	33986299
Chr3	34164044	34164835
Chr3	34164050	34165399
Chr3	34164067	34164827
Chr3	34164069	34164839
Chr3	34165040	34165398
Chr3	34567764	34568186
Chr3	34567923	34568199
Chr3	34734779	34735089
Chr3	34734788	34735246
Chr3	34740880	34741596
Chr3	34740900	34741582
Chr3	34740915	34741566
Chr3	34740929	34741567
Chr3	34783339	34783685
Chr3	34783343	34783665
Chr3	35021377	35021759
Chr3	35223156	35223572
Chr3	35223161	35223608
Chr3	35223176	35223581
Chr3	35223181	35223541
Chr3	35284856	35285194
Chr3	35284872	35285196
Chr3	35423914	35424271
Chr3	35988519	35988704
Chr3	35988520	35988730
Chr3	35988784	35989069
Chr3	36180301	36180636
Chr3	36205603	36206465
Chr3	36205644	36206452
Chr3	36205760	36206062
Chr3	36298671	36299468
Chr3	36298703	36299457
Chr3	36301048	36301402
Chr3	36301078	36301371
Chr3	3967823	3968063
Chr3	3967829	3967973
Chr3	4368269	4368801
Chr3	4415753	4415981
Chr3	4607746	4608064
Chr3	5179470	5180383
Chr3	5179476	5180129
Chr3	5179477	5180851
Chr3	5179496	5180861
Chr3	5804560	5805005
Chr3	6498511	6499534
Chr3	6498841	6499534
Chr3	6915853	6916321
Chr3	6917440	6917890
Chr3	6917498	6917840
Chr3	743652	743864
Chr3	743693	743869
Chr3	8389197	8389583
Chr3	8919357	8919821
Chr3	8920433	8920986
Chr3	8933246	8934028
Chr3	8933249	8933986
Chr3	8933420	8933878
Chr3	8933488	8933906
Chr3	9021594	9022017
Chr3	9177625	9177811
Chr3	9603970	9604534
Chr3	9777815	9778376
Chr4	10451507	10451775
Chr4	10451611	10451835
Chr4	11263452	11263823
Chr4	11335618	11336038
Chr4	11335731	11336001
Chr4	11446465	11446748
Chr4	11446475	11446716
Chr4	11932457	11932807
Chr4	11933323	11933587
Chr4	11933327	11933616
Chr4	11938139	11938392
Chr4	12049179	12049564
Chr4	12426945	12427376
Chr4	12426967	12427377
Chr4	1247678	1247873
Chr4	12709802	12710448
Chr4	12709848	12710384
Chr4	13025670	13026210
Chr4	13025671	13026120
Chr4	13025673	13026111
Chr4	13025748	13026139
Chr4	130355	130736
Chr4	130399	130787
Chr4	13490868	13491151
Chr4	13809603	13810111
Chr4	13809605	13810100
Chr4	13809609	13810108
Chr4	13809609	13810127
Chr4	14711298	14711681
Chr4	14732519	14732909
Chr4	14737053	14737757
Chr4	14737059	14737407
Chr4	14737067	14737715
Chr4	14737080	14737442
Chr4	14744714	14745228
Chr4	15492435	15492898
Chr4	15492449	15492881
Chr4	16461115	16461504
Chr4	16535568	16535865
Chr4	16535666	16535928
Chr4	16741979	16742366
[truncated: 1,674 more rows]

## Sheet: SP3-ERF141
SP3 ERF141 Coordinates				SP3 ERF141 Target Genes
Chr1	10060517	10060770		LOC_Os01g01670
Chr1	10131872	10132530		LOC_Os01g01660
Chr1	10131884	10132455		LOC_Os01g03270
Chr1	10131896	10132540		LOC_Os01g03330
Chr1	10131938	10132455		LOC_Os01g03320
Chr1	10332952	10333349		LOC_Os01g03340
Chr1	10763666	10763975		LOC_Os01g04350
Chr1	10763670	10763981		LOC_Os01g04814
Chr1	10763684	10763943		LOC_Os01g05310
Chr1	10763717	10764027		LOC_Os01g05620
Chr1	10810302	10810812		LOC_Os01g05630
Chr1	10810306	10810803		LOC_Os01g06600
Chr1	10810341	10810778		LOC_Os01g07110
Chr1	10810344	10810780		LOC_Os01g07120
Chr1	10850370	10850761		LOC_Os01g10240
Chr1	10850386	10850766		LOC_Os01g10250
Chr1	10921097	10921511		LOC_Os01g10290
Chr1	10921124	10921496		LOC_Os01g10300
Chr1	11056770	11057106		LOC_Os01g10450
Chr1	11237443	11237788		LOC_Os01g10504
Chr1	11237458	11237792		LOC_Os01g11160
Chr1	11237459	11237787		LOC_Os01g11360
Chr1	11346381	11346772		LOC_Os01g11370
Chr1	11378241	11378926		LOC_Os01g11590
Chr1	11478553	11478780		LOC_Os01g11600
Chr1	11478554	11478760		LOC_Os01g11940
Chr1	11478555	11478776		LOC_Os01g12510
Chr1	11478561	11478763		LOC_Os01g12830
Chr1	11496221	11496632		LOC_Os01g12820
Chr1	11557972	11558722		LOC_Os01g13380
Chr1	11558004	11558800		LOC_Os01g13370
Chr1	11639408	11639604		LOC_Os01g13390
Chr1	11958601	11959095		LOC_Os01g14580
Chr1	11958643	11959064		LOC_Os01g14610
Chr1	12309184	12309681		LOC_Os01g14590
Chr1	12309200	12309683		LOC_Os01g14990
Chr1	12359349	12359582		LOC_Os01g15000
Chr1	12359362	12359570		LOC_Os01g17050
Chr1	12564353	12564599		LOC_Os01g17980
Chr1	12855011	12855396		LOC_Os01g17990
Chr1	12855080	12855436		LOC_Os01g18080
Chr1	12855106	12855366		LOC_Os01g18390
Chr1	13200500	13201059		LOC_Os01g19030
Chr1	13200512	13201019		LOC_Os01g19300
Chr1	13200524	13201043		LOC_Os01g19480
Chr1	13200538	13201051		LOC_Os01g20030
Chr1	1327098	1327372		LOC_Os01g20190
Chr1	1327157	1327407		LOC_Os01g20750
Chr1	13333237	13333690		LOC_Os01g21420
Chr1	13333267	13333715		LOC_Os01g21940
Chr1	1343178	1343569		LOC_Os01g22352
Chr1	1343189	1343536		LOC_Os01g22870
Chr1	1346382	1346949		LOC_Os01g23510
Chr1	1346396	1347002		LOC_Os01g24550
Chr1	1346489	1346924		LOC_Os01g24710
Chr1	1346506	1346937		LOC_Os01g24700
Chr1	13837902	13838146		LOC_Os01g24770
Chr1	13902487	13902665		LOC_Os01g24764
Chr1	13934445	13934607		LOC_Os01g24760
Chr1	13934448	13934603		LOC_Os01g24990
Chr1	14085580	14085848		LOC_Os01g27990
Chr1	15649630	15649795		LOC_Os01g28000
Chr1	15649634	15649776		LOC_Os01g28660
Chr1	16038052	16038486		LOC_Os01g28790
Chr1	16038056	16038366		LOC_Os01g31480
Chr1	16038056	16038487		LOC_Os01g31800
Chr1	16038065	16038414		LOC_Os01g31790
Chr1	16130171	16131293		LOC_Os01g31950
Chr1	16130187	16131313		LOC_Os01g31940
Chr1	16130213	16131315		LOC_Os01g32380
Chr1	16130236	16131159		LOC_Os01g32670
Chr1	17223393	17223711		LOC_Os01g33290
Chr1	17420172	17420569		LOC_Os01g33540
Chr1	17420190	17420522		LOC_Os01g33550
Chr1	17493027	17493479		LOC_Os01g34090
Chr1	17493113	17493511		LOC_Os01g34100
Chr1	17770097	17770605		LOC_Os01g34140
Chr1	17770179	17770589		LOC_Os01g34580
Chr1	17913096	17913448		LOC_Os01g34590
Chr1	17913119	17913473		LOC_Os01g34614
Chr1	17986518	17986891		LOC_Os01g34790
Chr1	17986520	17986940		LOC_Os01g34940
Chr1	18348834	18349304		LOC_Os01g35030
Chr1	18348857	18349252		LOC_Os01g35040
Chr1	18463266	18463638		LOC_Os01g36064
Chr1	18778648	18779019		LOC_Os01g36070
Chr1	18804482	18804986		LOC_Os01g36294
Chr1	18804573	18805013		LOC_Os01g36950
Chr1	19067662	19067904		LOC_Os01g37560
Chr1	19067684	19067902		LOC_Os01g37870
Chr1	19071445	19071771		LOC_Os01g37860
Chr1	19085506	19085941		LOC_Os01g38530
Chr1	19085509	19086010		LOC_Os01g38540
Chr1	19085512	19086032		LOC_Os01g39090
Chr1	19085533	19086014		LOC_Os01g40080
Chr1	19201538	19201902		LOC_Os01g40700
Chr1	19201544	19201873		LOC_Os01g40710
Chr1	19323025	19323356		LOC_Os01g41600
Chr1	19323030	19323338		LOC_Os01g42020
Chr1	19379561	19379937		LOC_Os01g42010
Chr1	19389539	19389984		LOC_Os01g42360
Chr1	19389549	19389981		LOC_Os01g43470
Chr1	1940274	1941090		LOC_Os01g43620
Chr1	1940359	1941052		LOC_Os01g44050
Chr1	19959576	19959894		LOC_Os01g45190
Chr1	19959578	19959806		LOC_Os01g45174
Chr1	20124146	20124398		LOC_Os01g46760
Chr1	20603473	20604038		LOC_Os01g47256
Chr1	20603556	20604034		LOC_Os01g47262
Chr1	20603567	20604029		LOC_Os01g48210
Chr1	20603573	20604029		LOC_Os01g48220
Chr1	20993467	20993777		LOC_Os01g48250
Chr1	20993504	20993784		LOC_Os01g48440
Chr1	21195523	21195764		LOC_Os01g49490
Chr1	21642956	21643398		LOC_Os01g49830
Chr1	21642956	21643399		LOC_Os01g50380
Chr1	2177824	2178129		LOC_Os01g50400
Chr1	2177832	2178094		LOC_Os01g50410
Chr1	21970789	21971444		LOC_Os01g50420
Chr1	22015547	22015952		LOC_Os01g52120
Chr1	22015608	22016058		LOC_Os01g52110
Chr1	22117257	22117652		LOC_Os01g53000
Chr1	2214453	2214750		LOC_Os01g55160
Chr1	224330	224678		LOC_Os01g56290
Chr1	22524103	22524398		LOC_Os01g57110
Chr1	22612054	22612731		LOC_Os01g58170
Chr1	23003320	23003749		LOC_Os01g58194
Chr1	23551136	23551463		LOC_Os01g58830
Chr1	23820739	23821466		LOC_Os01g58850
Chr1	23820912	23821342		LOC_Os01g59300
Chr1	24060828	24061007		LOC_Os01g59310
Chr1	24889655	24890918		LOC_Os01g59430
Chr1	24889669	24890720		LOC_Os01g60020
Chr1	24889669	24890947		LOC_Os01g60330
Chr1	24988452	24989260		LOC_Os01g60920
Chr1	24988461	24989239		LOC_Os01g61800
Chr1	24988472	24989175		LOC_Os01g61810
Chr1	24988487	24989215		LOC_Os01g62760
Chr1	2502019	2502283		LOC_Os01g62770
Chr1	25238223	25238595		LOC_Os01g63150
Chr1	25238240	25238518		LOC_Os01g67380
Chr1	25636728	25637152		LOC_Os01g67390
Chr1	25636734	25637168		LOC_Os01g67370
Chr1	26649936	26650980		LOC_Os01g67700
Chr1	26649976	26651052		LOC_Os01g67980
Chr1	26650027	26650970		LOC_Os01g68330
Chr1	26650032	26650989		LOC_Os01g68340
Chr1	2686247	2686578		LOC_Os01g72960
Chr1	27008257	27008963		LOC_Os01g73260
Chr1	27008429	27008985		LOC_Os01g73270
Chr1	27008523	27008864		LOC_Os01g73530
Chr1	27331888	27332518		LOC_Os10g01100
Chr1	27331893	27332476		LOC_Os10g02480
Chr1	27331991	27332463		LOC_Os10g05690
Chr1	27332013	27332486		LOC_Os10g07450
Chr1	27622405	27622820		LOC_Os10g07460
Chr1	27633301	27634624		LOC_Os10g07510
Chr1	27654555	27654872		LOC_Os10g08670
Chr1	27654559	27654926		LOC_Os10g10149
Chr1	27763685	27764003		LOC_Os10g10160
Chr1	27951855	27952553		LOC_Os10g10360
Chr1	28472883	28473438		LOC_Os10g10510
Chr1	28472909	28473567		LOC_Os10g10520
Chr1	28472930	28473558		LOC_Os10g10620
Chr1	28472935	28473555		LOC_Os10g13430
Chr1	28619083	28619552		LOC_Os10g14011
Chr1	28925678	28926535		LOC_Os10g16430
Chr1	28926206	28926529		LOC_Os10g16440
Chr1	28937031	28937722		LOC_Os10g16870
Chr1	28937077	28937802		LOC_Os10g17280
Chr1	28947961	28948370		LOC_Os10g17700
Chr1	28948031	28948372		LOC_Os10g17690
Chr1	29972208	29972524		LOC_Os10g19270
Chr1	30458440	30458912		LOC_Os10g20240
Chr1	3108279	3108682		LOC_Os10g21360
Chr1	316816	317310		LOC_Os10g21540
Chr1	316834	317278		LOC_Os10g21550
Chr1	31733634	31734311		LOC_Os10g21560
Chr1	31733710	31734385		LOC_Os10g22039
Chr1	32429149	32429930		LOC_Os10g22050
Chr1	32429185	32429935		LOC_Os10g22150
Chr1	328564	328872		LOC_Os10g24070
Chr1	33010330	33010623		LOC_Os10g24080
Chr1	3355062	3355488		LOC_Os10g26140
Chr1	3355067	3355470		LOC_Os10g26145
Chr1	33640456	33641354		LOC_Os10g26150
Chr1	33640531	33641300		LOC_Os10g26400
Chr1	33640531	33642262		LOC_Os10g26630
Chr1	33640547	33641278		LOC_Os10g27450
Chr1	33995726	33996469		LOC_Os10g28710
Chr1	33995755	33996529		LOC_Os10g30140
Chr1	33995771	33996510		LOC_Os10g30150
Chr1	33995971	33996485		LOC_Os10g30990
Chr1	34281444	34281785		LOC_Os10g31070
Chr1	34281447	34281854		LOC_Os10g32800
Chr1	34375118	34375593		LOC_Os10g32810
Chr1	34375176	34375585		LOC_Os10g33900
Chr1	34695153	34695603		LOC_Os10g33920
Chr1	34897561	34897845		LOC_Os10g33990
Chr1	35237184	35237517		LOC_Os10g34529
Chr1	35754711	35755100		LOC_Os10g35030
Chr1	35932582	35932879		LOC_Os10g35020
Chr1	35932686	35932852		LOC_Os10g36530
Chr1	36346027	36347533		LOC_Os10g37290
Chr1	36601109	36601444		LOC_Os10g37280
Chr1	38079013	38079312		LOC_Os10g38030
Chr1	39136173	39136378		LOC_Os10g38720
Chr1	39344059	39344320		LOC_Os10g39430
Chr1	39503027	39503396		LOC_Os10g39434
Chr1	39708749	39709050		LOC_Os10g39640
Chr1	42317682	42318068		LOC_Os10g39660
Chr1	42363480	42363773		LOC_Os10g39920
Chr1	42363565	42363763		LOC_Os10g40240
Chr1	42469580	42469816		LOC_Os10g40250
Chr1	42600215	42600686		LOC_Os10g40390
Chr1	4964078	4964951		LOC_Os10g40770
Chr1	4964110	4964957		LOC_Os10g41260
Chr1	4964173	4964928		LOC_Os10g42640
Chr1	4964189	4964827		LOC_Os10g42690
Chr1	5388407	5388605		LOC_Os11g01540
Chr1	5416907	5417262		LOC_Os11g01530
Chr1	5515070	5515328		LOC_Os11g02770
Chr1	5558602	5558958		LOC_Os11g02774
Chr1	5558605	5559009		LOC_Os11g03900
Chr1	5981972	5982555		LOC_Os11g03960
Chr1	6111608	6112093		LOC_Os11g04670
Chr1	6155887	6156729		LOC_Os11g04680
Chr1	6155935	6156591		LOC_Os11g05320
Chr1	6257426	6257815		LOC_Os11g05410
Chr1	6257441	6257816		LOC_Os11g06560
Chr1	6324520	6324889		LOC_Os11g06550
Chr1	6492711	6493127		LOC_Os11g09010
Chr1	6492711	6493212		LOC_Os11g09020
Chr1	6492715	6493158		LOC_Os11g09130
Chr1	6492723	6493208		LOC_Os11g09140
Chr1	6873978	6874360		LOC_Os11g09160
Chr1	7097974	7098135		LOC_Os11g10060
Chr1	7455525	7456071		LOC_Os11g10410
Chr1	7455548	7456013		LOC_Os11g10420
Chr1	7918457	7918939		LOC_Os11g10470
Chr1	7918498	7918929		LOC_Os11g10480
Chr1	8176473	8176949		LOC_Os11g10580
Chr1	8176490	8176958		LOC_Os11g10730
Chr1	8176544	8176986		LOC_Os11g10740
Chr1	8176585	8176945		LOC_Os11g11330
Chr1	8187075	8187586		LOC_Os11g11340
Chr1	8187110	8187513		LOC_Os11g12770
Chr1	8403296	8403965		LOC_Os11g13390
Chr1	9769618	9770351		LOC_Os11g13400
Chr10	10170201	10170512		LOC_Os11g13710
Chr10	10170202	10170542		LOC_Os11g13930
Chr10	10170206	10170524		LOC_Os11g14170
Chr10	10465696	10466497		LOC_Os11g14190
Chr10	10465755	10466386		LOC_Os11g14940
Chr10	10465760	10466498		LOC_Os11g16480
Chr10	10465761	10466503		LOC_Os11g18020
Chr10	10765784	10766068		LOC_Os11g18044
Chr10	10939968	10940352		LOC_Os11g18570
Chr10	10940031	10940301		LOC_Os11g21960
Chr10	11026212	11026453		LOC_Os11g21990
Chr10	11034332	11034825		LOC_Os11g22760
Chr10	11390267	11390607		LOC_Os11g22770
Chr10	11442181	11442463		LOC_Os11g24070
Chr10	12337923	12338267		LOC_Os11g24170
Chr10	12338003	12338267		LOC_Os11g24520
Chr10	12338060	12338286		LOC_Os11g24530
Chr10	13553016	13553887		LOC_Os11g25454
Chr10	13553048	13553845		LOC_Os11g25470
Chr10	13553062	13553800		LOC_Os11g25740
Chr10	13553113	13553806		LOC_Os11g25720
Chr10	13714862	13715265		LOC_Os11g26340
Chr10	13714903	13715288		LOC_Os11g26580
Chr10	13895065	13895424		LOC_Os11g26570
Chr10	13895088	13895419		LOC_Os11g26640
Chr10	14473989	14474380		LOC_Os11g26630
Chr10	14474003	14474399		LOC_Os11g26770
Chr10	14474012	14474395		LOC_Os11g26760
Chr10	14474014	14474392		LOC_Os11g26780
Chr10	14986049	14986537		LOC_Os11g26890
Chr10	14986070	14986524		LOC_Os11g26880
Chr10	15659447	15659808		LOC_Os11g27580
Chr10	15659550	15659817		LOC_Os11g27590
Chr10	15663319	15664145		LOC_Os11g28320
Chr10	15745779	15746206		LOC_Os11g28330
Chr10	16174062	16174499		LOC_Os11g28530
Chr10	16174083	16174471		LOC_Os11g28990
Chr10	16260739	16261019		LOC_Os11g29970
Chr10	17180452	17180879		LOC_Os11g29990
Chr10	17180469	17180888		LOC_Os11g30000
Chr10	18003784	18004713		LOC_Os11g30720
Chr10	18019464	18019770		LOC_Os11g30770
Chr10	18098232	18099024		LOC_Os11g31020
Chr10	18098293	18099036		LOC_Os11g34190
Chr10	18127726	18128091		LOC_Os11g34200
Chr10	18127731	18128401		LOC_Os11g34450
Chr10	18416981	18417527		LOC_Os11g34460
Chr10	18685573	18685928		LOC_Os11g34720
Chr10	19048936	19049512		LOC_Os11g34850
Chr10	19048946	19049479		LOC_Os11g34840
Chr10	19549096	19549375		LOC_Os11g36200
Chr10	19970461	19971153		LOC_Os11g36740
Chr10	20369323	20369714		LOC_Os11g36760
Chr10	20626944	20627663		LOC_Os11g36780
Chr10	20626956	20627674		LOC_Os11g36790
Chr10	21041012	21041530		LOC_Os11g37680
Chr10	21178793	21180064		LOC_Os11g38360
Chr10	21187439	21188496		LOC_Os11g38650
Chr10	21187453	21188498		LOC_Os11g38870
Chr10	21187473	21188449		LOC_Os11g39010
Chr10	21187578	21188439		LOC_Os11g39020
Chr10	21362357	21362812		LOC_Os11g39220
Chr10	21362359	21362762		LOC_Os11g40510
Chr10	21362372	21362801		LOC_Os11g41260
Chr10	21362393	21362831		LOC_Os11g43500
Chr10	21557898	21558391		LOC_Os11g43510
Chr10	21637697	21637979		LOC_Os11g43580
Chr10	21881192	21881399		LOC_Os11g43900
Chr10	22173834	22174431		LOC_Os11g43910
Chr10	22173913	22174448		LOC_Os11g43934
Chr10	22849831	22850077		LOC_Os11g47350
Chr10	22854178	22854606		LOC_Os11g47370
Chr10	22994549	22994871		LOC_Os11g47830
Chr10	23026500	23026871		LOC_Os11g47820
Chr10	23026603	23026911		LOC_Os12g01530
Chr10	2849511	2849895		LOC_Os12g01540
Chr10	3688610	3688881		LOC_Os12g01560
Chr10	3691747	3692058		LOC_Os12g02400
Chr10	3948452	3948865		LOC_Os12g02390
Chr10	3948479	3948814		LOC_Os12g02940
Chr10	3993537	3993856		LOC_Os12g02930
Chr10	4698194	4698401		LOC_Os12g03960
Chr10	5569765	5570088		LOC_Os12g03970
Chr10	5569795	5570218		LOC_Os12g04450
Chr10	5697711	5698067		LOC_Os12g04470
Chr10	5697732	5698057		LOC_Os12g04460
Chr10	5797847	5798326		LOC_Os12g05050
Chr10	5797858	5798330		LOC_Os12g05220
Chr10	5868303	5868650		LOC_Os12g05210
Chr10	6691716	6692071		LOC_Os12g06680
Chr10	6691716	6692094		LOC_Os12g07480
Chr10	7253189	7253462		LOC_Os12g07950
Chr10	7253193	7253453		LOC_Os12g08200
Chr10	7313314	7314072		LOC_Os12g09250
Chr10	7313514	7314098		LOC_Os12g10400
Chr10	7615659	7616355		LOC_Os12g10410
Chr10	7615663	7616345		LOC_Os12g10770
Chr10	7615670	7616379		LOC_Os12g12550
Chr10	7615698	7616367		LOC_Os12g12560
Chr10	7719419	7719731		LOC_Os12g12570
Chr10	7719477	7719719		LOC_Os12g12580
Chr10	8192574	8192960		LOC_Os12g13280
Chr10	8404210	8404716		LOC_Os12g13270
Chr10	8404238	8404771		LOC_Os12g13480
Chr10	8404243	8404774		LOC_Os12g14059
Chr10	8404332	8404698		LOC_Os12g14080
Chr10	8691643	8692102		LOC_Os12g14090
Chr10	8943962	8944345		LOC_Os12g14590
Chr10	916737	917030		LOC_Os12g18160
Chr10	916746	917050		LOC_Os12g18170
Chr10	916858	917039		LOC_Os12g21690
Chr10	94128	94450		LOC_Os12g21784
Chr10	94131	94515		LOC_Os12g21780
Chr10	94148	94504		LOC_Os12g21930
Chr10	94151	94474		LOC_Os12g22030
Chr10	9816753	9817122		LOC_Os12g22140
Chr10	9817328	9817689		LOC_Os12g22489
Chr10	9817389	9817746		LOC_Os12g22500
Chr11	10063581	10064004		LOC_Os12g24050
Chr11	10063585	10064017		LOC_Os12g24040
Chr11	10063597	10063869		LOC_Os12g24500
Chr11	10063599	10063933		LOC_Os12g25470
Chr11	10133224	10133432		LOC_Os12g27520
Chr11	10150137	10150868		LOC_Os12g27930
Chr11	10150416	10150893		LOC_Os12g29330
Chr11	10477805	10478088		LOC_Os12g29410
Chr11	10565083	10565367		LOC_Os12g29400
Chr11	10565110	10565338		LOC_Os12g29420
Chr11	10565116	10565376		LOC_Os12g30040
Chr11	12596531	12596940		LOC_Os12g30330
Chr11	12596548	12596948		LOC_Os12g32380
Chr11	12596599	12596966		LOC_Os12g32390
Chr11	12596607	12597166		LOC_Os12g32470
Chr11	12640446	12641080		LOC_Os12g33240
Chr11	12640474	12641064		LOC_Os12g34054
Chr11	12640556	12641064		LOC_Os12g34056
Chr11	12640556	12641088		LOC_Os12g34290
Chr11	12891421	12891689		LOC_Os12g35610
Chr11	12891441	12891784		LOC_Os12g35860
Chr11	13098117	13098577		LOC_Os12g39700
Chr11	13669090	13669553		LOC_Os12g39710
Chr11	13742910	13743387		LOC_Os12g40260
Chr11	13742920	13743344		LOC_Os12g40840
Chr11	13742944	13743323		LOC_Os12g41610
Chr11	13982287	13982744		LOC_Os12g41620
Chr11	13982315	13982725		LOC_Os12g41634
Chr11	13986262	13986442		LOC_Os12g41640
Chr11	14509947	14510873		LOC_Os12g41650
Chr11	14509950	14510902		LOC_Os12g42410
Chr11	14516410	14516597		LOC_Os12g43000
Chr11	14676396	14676728		LOC_Os12g43564
Chr11	14676403	14676667		LOC_Os12g43630
Chr11	15074547	15074897		LOC_Os12g43720
Chr11	15074549	15074801		LOC_Os12g43730
Chr11	15223871	15225259		LOC_Os02g01765
Chr11	15224016	15225166		LOC_Os02g01760
Chr11	15260717	15260955		LOC_Os02g02210
Chr11	15328332	15328984		LOC_Os02g03530
Chr11	15328339	15328997		LOC_Os02g03960
Chr11	15328345	15328988		LOC_Os02g04950
Chr11	15328355	15329016		LOC_Os02g04945
Chr11	15336710	15337731		LOC_Os02g05590
Chr11	15336761	15337707		LOC_Os02g05580
Chr11	15337271	15337738		LOC_Os02g06150
Chr11	15446666	15447009		LOC_Os02g06420
Chr11	15446680	15446922		LOC_Os02g06530
Chr11	1559717	1560008		LOC_Os02g07930
Chr11	15885544	15885797		LOC_Os02g07920
Chr11	1598448	1598702		LOC_Os02g08090
Chr11	1598472	1598706		LOC_Os02g08460
Chr11	1598483	1598685		LOC_Os02g08470
Chr11	1598495	1598691		LOC_Os02g10500
Chr11	16293086	16293533		LOC_Os02g10490
Chr11	16293088	16293528		LOC_Os02g10700
Chr11	16293105	16293528		LOC_Os02g10710
Chr11	16293171	16293528		LOC_Os02g10720
Chr11	16444734	16444924		LOC_Os02g11010
Chr11	16444737	16445002		LOC_Os02g11040
Chr11	16739395	16740033		LOC_Os02g11030
Chr11	16739686	16740033		LOC_Os02g11720
Chr11	16774666	16774980		LOC_Os02g11730
Chr11	16774676	16774989		LOC_Os02g12340
Chr11	16774684	16774992		LOC_Os02g12370
Chr11	16774693	16774980		LOC_Os02g12380
Chr11	17417199	17417541		LOC_Os02g13170
Chr11	17437941	17438584		LOC_Os02g13510
Chr11	17437954	17438629		LOC_Os02g13500
Chr11	17439816	17440285		LOC_Os02g13800
Chr11	17439891	17440259		LOC_Os02g14059
Chr11	17888553	17888947		LOC_Os02g14210
Chr11	17888634	17888881		LOC_Os02g16500
Chr11	17928650	17929515		LOC_Os02g16909
Chr11	17928686	17929030		LOC_Os02g16920
Chr11	17928692	17929010		LOC_Os02g17320
Chr11	18047035	18047308		LOC_Os02g17500
Chr11	18047045	18047295		LOC_Os02g17780
Chr11	18792825	18793259		LOC_Os02g18420
Chr11	18792828	18793264		LOC_Os02g18540
Chr11	18809433	18809747		LOC_Os02g19150
Chr11	18809447	18809736		LOC_Os02g19140
Chr11	18809459	18809747		LOC_Os02g19650
Chr11	18809463	18809736		LOC_Os02g19820
Chr11	19602561	19602983		LOC_Os02g20180
Chr11	19602585	19602951		LOC_Os02g21110
Chr11	19602595	19602996		LOC_Os02g21350
Chr11	19602612	19602937		LOC_Os02g21685
Chr11	1995184	1995710		LOC_Os02g24134
Chr11	1995318	1995670		LOC_Os02g24700
Chr11	20025630	20026257		LOC_Os02g24960
Chr11	20025660	20026270		LOC_Os02g25230
Chr11	20063182	20063817		LOC_Os02g25240
Chr11	20063289	20063845		LOC_Os02g25449
Chr11	20183338	20183767		LOC_Os02g25890
Chr11	20348880	20349117		LOC_Os02g25930
Chr11	20418916	20419429		LOC_Os02g26080
Chr11	20419002	20419520		LOC_Os02g26690
Chr11	21297150	21297845		LOC_Os02g26700
Chr11	21297165	21297787		LOC_Os02g26800
Chr11	21297220	21297792		LOC_Os02g26810
Chr11	21297271	21297847		LOC_Os02g27000
Chr11	21692596	21692898		LOC_Os02g27060
Chr11	21692627	21692875		LOC_Os02g27600
Chr11	21704889	21705141		LOC_Os02g28490
Chr11	21718396	21718667		LOC_Os02g28660
Chr11	22076527	22076714		LOC_Os02g29070
Chr11	22262225	22262720		LOC_Os02g29080
Chr11	22544443	22544630		LOC_Os02g29160
Chr11	22719310	22719508		LOC_Os02g29150
Chr11	22719319	22719519		LOC_Os02g29540
Chr11	22719321	22719500		LOC_Os02g29550
Chr11	22719329	22719496		LOC_Os02g30714
Chr11	22792393	22792737		LOC_Os02g30920
Chr11	22923932	22924541		LOC_Os02g30974
Chr11	22924012	22924442		LOC_Os02g31210
Chr11	23137305	23137882		LOC_Os02g32300
Chr11	23137305	23137904		LOC_Os02g32469
Chr11	23228308	23228673		LOC_Os02g32790
Chr11	23356034	23356397		LOC_Os02g32814
Chr11	2360857	2361062		LOC_Os02g32970
Chr11	24113183	24113760		LOC_Os02g33080
Chr11	24113212	24113721		LOC_Os02g33070
Chr11	24175542	24175718		LOC_Os02g34410
Chr11	2432165	2432584		LOC_Os02g34400
Chr11	2432176	2432584		LOC_Os02g35190
Chr11	24733494	24734377		LOC_Os02g36264
Chr11	24733515	24734381		LOC_Os02g36780
Chr11	24961396	24962033		LOC_Os02g40784
Chr11	24961421	24961971		LOC_Os02g41470
Chr11	24961448	24961967		LOC_Os02g43330
Chr11	24961452	24961962		LOC_Os02g43340
Chr11	24995905	24996190		LOC_Os02g43790
Chr11	26263213	26263480		LOC_Os02g44106
Chr11	26263245	26263490		LOC_Os02g45690
Chr11	26296304	26296851		LOC_Os02g45920
Chr11	26296307	26296823		LOC_Os02g45930
Chr11	26296390	26296829		LOC_Os02g46860
Chr11	26296410	26296935		LOC_Os02g46850
Chr11	26512973	26513445		LOC_Os02g47990
Chr11	26513058	26513450		LOC_Os02g48270
Chr11	26513066	26513445		LOC_Os02g48280
Chr11	26513092	26513451		LOC_Os02g49730
Chr11	26525066	26525263		LOC_Os02g49720
Chr11	28483211	28483534		LOC_Os02g53750
Chr11	28500696	28501201		LOC_Os02g54200
Chr11	28500733	28501294		LOC_Os02g54800
Chr11	28500765	28501205		LOC_Os02g54810
Chr11	28844168	28844497		LOC_Os02g55140
Chr11	28844189	28844508		LOC_Os02g55134
Chr11	308058	309018		LOC_Os02g55240
Chr11	308067	308564		LOC_Os02g57924
Chr11	308078	308494		LOC_Os03g02790
Chr11	308126	308519		LOC_Os03g02800
Chr11	3155179	3155798		LOC_Os03g03610
Chr11	3155181	3155809		LOC_Os03g05290
Chr11	3155190	3155524		LOC_Os03g07930
Chr11	3155193	3155507		LOC_Os03g08490
Chr11	3155553	3155822		LOC_Os03g10600
Chr11	414098	414546		LOC_Os03g12320
Chr11	414104	414482		LOC_Os03g14560
Chr11	4786354	4786701		LOC_Os03g14600
Chr11	4799068	4799408		LOC_Os03g15240
Chr11	4863889	4864186		LOC_Os03g15880
Chr11	4863917	4864167		LOC_Os03g16000
Chr11	4873013	4873397		LOC_Os03g16960
Chr11	4873046	4873391		LOC_Os03g17230
Chr11	4873057	4873397		LOC_Os03g17240
Chr11	4873064	4873391		LOC_Os03g20020
Chr11	4899713	4900110		LOC_Os03g20790
Chr11	4899719	4900167		LOC_Os03g21060
Chr11	5020581	5020933		LOC_Os03g22270
Chr11	5020581	5020997		LOC_Os03g22670
Chr11	5020608	5020933		LOC_Os03g22655
Chr11	5020615	5020880		LOC_Os03g23040
Chr11	5399052	5399455		LOC_Os03g24950
Chr11	5399066	5399458		LOC_Os03g25770
Chr11	5652539	5653213		LOC_Os03g26860
Chr11	5652657	5653201		LOC_Os03g27190
Chr11	5709989	5710603		LOC_Os03g28040
Chr11	5709996	5710685		LOC_Os03g28050
Chr11	5710088	5710679		LOC_Os03g28400
Chr11	5710089	5710604		LOC_Os03g28389
Chr11	5715941	5716397		LOC_Os03g28969
Chr11	5715941	5716408		LOC_Os03g29150
Chr11	5805694	5805977		LOC_Os03g30000
Chr11	5894210	5894608		LOC_Os03g30700
Chr11	5894227	5894596		LOC_Os03g30950
Chr11	6287727	6288212		LOC_Os03g31180
Chr11	6287775	6288171		LOC_Os03g31290
Chr11	7228174	7228712		LOC_Os03g31730
Chr11	7228244	7228669		LOC_Os03g32636
Chr11	7334398	7334675		LOC_Os03g32642
Chr11	7334410	7334566		LOC_Os03g33590
Chr11	7542065	7542693		LOC_Os03g33650
Chr11	7542067	7542697		LOC_Os03g36000
Chr11	7542142	7542631		LOC_Os03g35990
Chr11	7542202	7542670		LOC_Os03g36630
Chr11	7696595	7696851		LOC_Os03g36660
Chr11	7907917	7908247		LOC_Os03g36930
Chr11	7907931	7908225		LOC_Os03g36944
Chr11	7939303	7939877		LOC_Os03g37170
Chr11	7939305	7939863		LOC_Os03g37140
Chr11	8411565	8411897		LOC_Os03g37670
Chr11	8411640	8411864		LOC_Os03g37710
Chr11	911625	911846		LOC_Os03g38530
Chr11	9118375	9118633		LOC_Os03g38534
Chr11	9837381	9837731		LOC_Os03g38540
Chr12	10485529	10485764		LOC_Os03g38930
Chr12	1090874	1091314		LOC_Os03g38920
Chr12	1090940	1091221		LOC_Os03g38970
Chr12	12189623	12190209		LOC_Os03g39520
Chr12	12189767	12190146		LOC_Os03g39530
Chr12	12189785	12190139		LOC_Os03g39620
Chr12	12257864	12258182		LOC_Os03g39629
Chr12	12257868	12258200		LOC_Os03g40100
Chr12	12351157	12351575		LOC_Os03g40320
Chr12	12351279	12351555		LOC_Os03g40330
Chr12	12392828	12393387		LOC_Os03g40510
Chr12	12450702	12450941		LOC_Os03g41170
Chr12	12464765	12465243		LOC_Os03g41330
Chr12	12464786	12465246		LOC_Os03g41339
Chr12	12690453	12690912		LOC_Os03g41390
Chr12	12690454	12690916		LOC_Os03g42520
Chr12	12690540	12690914		LOC_Os03g43720
Chr12	12690540	12690916		LOC_Os03g45730
Chr12	12696696	12698003		LOC_Os03g45830
Chr12	12696707	12697924		LOC_Os03g46884
Chr12	12768777	12769031		LOC_Os03g47280
Chr12	12918574	12918923		LOC_Os03g47290
Chr12	13586273	13587019		LOC_Os03g47640
Chr12	13586282	13587023		LOC_Os03g48720
Chr12	13586307	13587029		LOC_Os03g48710
Chr12	13586334	13587025		LOC_Os03g49400
Chr12	13664019	13664491		LOC_Os03g49440
Chr12	13664039	13664466		LOC_Os03g49430
Chr12	13985105	13985489		LOC_Os03g49600
Chr12	13985127	13985540		LOC_Os03g50850
Chr12	13985131	13985547		LOC_Os03g51230
Chr12	13985233	13985497		LOC_Os03g51240
Chr12	1423879	1424262		LOC_Os03g51350
Chr12	14657109	14657411		LOC_Os03g52750
Chr12	14657140	14657446		LOC_Os03g52740
Chr12	14735931	14736553		LOC_Os03g53060
Chr12	14735939	14736556		LOC_Os03g53130
Chr12	14735940	14736530		LOC_Os03g53140
Chr12	14735954	14736515		LOC_Os03g53280
Chr12	15103372	15103819		LOC_Os03g53270
Chr12	15103389	15104544		LOC_Os03g53860
Chr12	15103404	15104558		LOC_Os03g55590
Chr12	15954417	15955095		LOC_Os03g58160
Chr12	15954536	15955037		LOC_Os03g58170
Chr12	15954544	15955026		LOC_Os03g58810
Chr12	15954550	15955001		LOC_Os03g58910
Chr12	16199472	16199707		LOC_Os03g59550
Chr12	16199479	16199706		LOC_Os03g59560
Chr12	16199762	16199954		LOC_Os03g59754
Chr12	1646239	1646538		LOC_Os03g60060
Chr12	16462679	16462878		LOC_Os03g60080
Chr12	16462697	16462970		LOC_Os03g60840
Chr12	17342302	17342620		LOC_Os03g60939
Chr12	17393854	17394363		LOC_Os03g60950
Chr12	17393923	17394381		LOC_Os03g60960
Chr12	17393944	17394387		LOC_Os03g61160
Chr12	17393949	17394325		LOC_Os03g61490
Chr12	17466587	17467044		LOC_Os03g62180
Chr12	17466615	17467038		LOC_Os03g62190
Chr12	17468010	17468775		LOC_Os03g62280
Chr12	17468023	17468652		LOC_Os04g01810
Chr12	17644979	17645475		LOC_Os04g01820
Chr12	17644997	17645401		LOC_Os04g02050
Chr12	17645014	17645437		LOC_Os04g02530
Chr12	17645023	17645442		LOC_Os04g05090
Chr12	17984381	17984747		LOC_Os04g05104
Chr12	17984383	17984754		LOC_Os04g07140
Chr12	18207247	18207683		LOC_Os04g08792
Chr12	18207249	18207657		LOC_Os04g09580
Chr12	1899625	1899883		LOC_Os04g09560
Chr12	19541889	19542181		LOC_Os04g09570
Chr12	19541896	19542181		LOC_Os04g09654
Chr12	19596819	19597143		LOC_Os04g09670
Chr12	19596886	19597200		LOC_Os04g11090
Chr12	20105429	20105895		LOC_Os04g11100
Chr12	20105510	20105903		LOC_Os04g11580
Chr12	20580390	20580758		LOC_Os04g12080
Chr12	20580436	20580723		LOC_Os04g12070
Chr12	20783532	20783770		LOC_Os04g14370
Chr12	21647713	21648447		LOC_Os04g15640
Chr12	21647718	21648332		LOC_Os04g16150
Chr12	21854097	21854714		LOC_Os04g17100
Chr12	21854121	21854647		LOC_Os04g20280
Chr12	21854140	21854668		LOC_Os04g20400
Chr12	21854157	21854595		LOC_Os04g20390
Chr12	2217506	2217923		LOC_Os04g20990
Chr12	2217533	2217930		LOC_Os04g21190
Chr12	22911959	22912280		LOC_Os04g21950
Chr12	22911974	22912263		LOC_Os04g22440
Chr12	2312218	2313119		LOC_Os04g22450
Chr12	2312241	2313159		LOC_Os04g22950
Chr12	23627294	23627548		LOC_Os04g23580
Chr12	23629325	23629501		LOC_Os04g23700
Chr12	24016015	24016424		LOC_Os04g25420
Chr12	24525748	24525986		LOC_Os04g27410
Chr12	24525748	24525987		LOC_Os04g27710
Chr12	24674715	24674933		LOC_Os04g27720
Chr12	24674724	24675013		LOC_Os04g27860
Chr12	24674730	24674983		LOC_Os04g27950
Chr12	24913778	24914179		LOC_Os04g30040
Chr12	24913834	24914267		LOC_Os04g32460
Chr12	24913840	24914173		LOC_Os04g32940
Chr12	24913843	24914184		LOC_Os04g33080
Chr12	24920346	24920690		LOC_Os04g34050
Chr12	25284503	25284886		LOC_Os04g34060
Chr12	25751850	25752353		LOC_Os04g34080
Chr12	25752061	25752330		LOC_Os04g35560
Chr12	25762901	25763153		LOC_Os04g35820
Chr12	25774194	25774396		LOC_Os04g36050
Chr12	26356800	26357213		LOC_Os04g36660
Chr12	26717764	26718451		LOC_Os04g36670
Chr12	26717772	26718359		LOC_Os04g39610
Chr12	27032776	27032967		LOC_Os04g40570
Chr12	27032776	27033024		LOC_Os04g40700
Chr12	27037431	27037721		LOC_Os04g43630
Chr12	27037436	27037726		LOC_Os04g45000
Chr12	27099115	27099563		LOC_Os04g44990
Chr12	27099164	27099575		LOC_Os04g47210
Chr12	27161750	27161996		LOC_Os04g48730
Chr12	323305	324405		LOC_Os04g48980
Chr12	323318	324358		LOC_Os04g49000
Chr12	323323	324407		LOC_Os04g49050
Chr12	323371	324426		LOC_Os04g49130
Chr12	3248512	3249125		LOC_Os04g49370
Chr12	3248526	3249173		LOC_Os04g50120
Chr12	337447	337794		LOC_Os04g50130
Chr12	3707565	3707877		LOC_Os04g51420
Chr12	4036783	4037106		LOC_Os04g51410
Chr12	4036809	4037124		LOC_Os04g52390
Chr12	4156553	4156800		LOC_Os04g52840
Chr12	4186517	4187221		LOC_Os04g52920
Chr12	4186527	4187224		LOC_Os04g53190
Chr12	4444605	4444875		LOC_Os04g54740
Chr12	461554	462027		LOC_Os04g54780
Chr12	461568	462003		LOC_Os04g54790
Chr12	4638249	4638552		LOC_Os04g55270
Chr12	4663245	4663634		LOC_Os04g55280
Chr12	4663252	4663594		LOC_Os04g57160
Chr12	4848626	4849050		LOC_Os04g57180
Chr12	4848656	4849050		LOC_Os04g57170
Chr12	5506858	5507104		LOC_Os04g57154
Chr12	5724082	5724537		LOC_Os04g59300
Chr12	5724127	5724540		LOC_Os05g01330
Chr12	5724148	5724512		LOC_Os05g02350
Chr12	5791148	5791467		LOC_Os05g02340
Chr12	5791169	5791373		LOC_Os05g02650
Chr12	5791191	5791382		LOC_Os05g02900
Chr12	6910939	6911239		LOC_Os05g03500
Chr12	6910945	6911236		LOC_Os05g03850
Chr12	6910952	6911229		LOC_Os05g03860
Chr12	6910957	6911243		LOC_Os05g04870
Chr12	6915901	6916246		LOC_Os05g05020
Chr12	6915909	6916248		LOC_Os05g05010
Chr12	6992189	6992476		LOC_Os05g08770
Chr12	6992259	6992471		LOC_Os05g09370
Chr12	7384168	7384721		LOC_Os05g10290
Chr12	7384314	7384694		LOC_Os05g11064
Chr12	7567885	7568349		LOC_Os05g11060
Chr12	789683	790018		LOC_Os05g11550
Chr12	7978471	7978765		LOC_Os05g12250
Chr12	7994505	7994995		LOC_Os05g13550
Chr12	7994511	7994999		LOC_Os05g13620
Chr12	8332628	8333157		LOC_Os05g14240
Chr12	8332634	8333117		LOC_Os05g14250
Chr12	8332643	8333119		LOC_Os05g15370
Chr12	8332648	8333041		LOC_Os05g15380
Chr2	10074446	10074923		LOC_Os05g19910
Chr2	10282992	10283399		LOC_Os05g20320
Chr2	10720059	10720619		LOC_Os05g20330
Chr2	10811196	10811513		LOC_Os05g21120
Chr2	10811198	10811607		LOC_Os05g23940
Chr2	10811200	10811528		LOC_Os05g25270
Chr2	10811216	10811538		LOC_Os05g25750
Chr2	10811606	10812090		LOC_Os05g27110
Chr2	11045991	11046830		LOC_Os05g27120
Chr2	11046003	11046815		LOC_Os05g27790
Chr2	11046014	11046784		LOC_Os05g27780
Chr2	11046032	11046775		LOC_Os05g27800
Chr2	11161123	11161497		LOC_Os05g28450
Chr2	11322025	11322306		LOC_Os05g28520
Chr2	11488532	11488861		LOC_Os05g28630
Chr2	11488535	11488833		LOC_Os05g29050
Chr2	11488539	11488853		LOC_Os05g29810
Chr2	11488540	11488825		LOC_Os05g29950
Chr2	11592147	11594146		LOC_Os05g29960
Chr2	11592214	11594206		LOC_Os05g29974
Chr2	11592496	11594113		LOC_Os05g30410
Chr2	11592501	11594093		LOC_Os05g30400
Chr2	11636476	11637147		LOC_Os05g30750
Chr2	11636546	11637112		LOC_Os05g30760
Chr2	11636569	11637127		LOC_Os05g30770
Chr2	11636581	11637111		LOC_Os05g32140
Chr2	11890962	11891197		LOC_Os05g32340
Chr2	12528156	12528508		LOC_Os05g32350
Chr2	12639515	12640162		LOC_Os05g32430
Chr2	12639613	12640180		LOC_Os05g34380
Chr2	12681614	12681955		LOC_Os05g37060
Chr2	12681617	12681906		LOC_Os05g37520
Chr2	12681619	12681898		LOC_Os05g38040
Chr2	12681619	12681934		LOC_Os05g38050
Chr2	12806913	12807144		LOC_Os05g38650
Chr2	12889906	12890539		LOC_Os05g38660
Chr2	12889912	12890524		LOC_Os05g38840
Chr2	12889929	12890547		LOC_Os05g38984
Chr2	12889931	12890539		LOC_Os05g39060
Chr2	13988886	13989187		LOC_Os05g39050
Chr2	1433035	1433327		LOC_Os05g39040
Chr2	14330378	14331524		LOC_Os05g39070
Chr2	14330401	14331413		LOC_Os05g39450
Chr2	14469446	14470564		LOC_Os05g39730
Chr2	14469909	14470575		LOC_Os05g40110
Chr2	14469955	14470569		LOC_Os05g40200
Chr2	14686633	14687188		LOC_Os05g41490
Chr2	14686786	14687191		LOC_Os05g42980
Chr2	14864114	14864625		LOC_Os05g44570
Chr2	14864170	14865046		LOC_Os05g44580
Chr2	15179976	15180623		LOC_Os05g44900
Chr2	15180018	15180703		LOC_Os05g44910
Chr2	15180020	15180649		LOC_Os05g44990
Chr2	15180050	15180713		LOC_Os05g45000
Chr2	15221759	15222066		LOC_Os05g45020
Chr2	15312798	15313308		LOC_Os05g46020
Chr2	15312870	15313230		LOC_Os05g47960
Chr2	15663379	15663755		LOC_Os05g48422
Chr2	15663379	15663787		LOC_Os05g48416
Chr2	15675632	15676092		LOC_Os05g49700
Chr2	15734177	15734882		LOC_Os05g49710
Chr2	15734185	15735275		LOC_Os05g51360
Chr2	15863834	15863959		LOC_Os05g51380
Chr2	15910573	15910995		LOC_Os05g51830
Chr2	15910648	15910920		LOC_Os06g01720
Chr2	16238521	16239084		LOC_Os06g01730
Chr2	16238604	16239043		LOC_Os06g01770
Chr2	16355658	16356299		LOC_Os06g02400
Chr2	16355689	16356260		LOC_Os06g02420
Chr2	16754230	16754479		LOC_Os06g02410
Chr2	16754235	16754481		LOC_Os06g03220
Chr2	16848344	16848687		LOC_Os06g03670
Chr2	1693781	1694246		LOC_Os06g04690
Chr2	16959343	16959831		LOC_Os06g04680
Chr2	16994341	16994632		LOC_Os06g05310
Chr2	17004118	17004419		LOC_Os06g05620
Chr2	17220238	17220534		LOC_Os06g06070
Chr2	17276264	17277042		LOC_Os06g07030
Chr2	17276266	17277076		LOC_Os06g08390
Chr2	17276281	17277057		LOC_Os06g08400
Chr2	17276285	17277042		LOC_Os06g09320
Chr2	17566447	17567084		LOC_Os06g10830
Chr2	17566496	17567080		LOC_Os06g10840
Chr2	17574775	17575450		LOC_Os06g11850
Chr2	18123741	18124038		LOC_Os06g12370
Chr2	18260597	18260922		LOC_Os06g13700
Chr2	18260607	18260897		LOC_Os06g13710
Chr2	18262501	18263131		LOC_Os06g13860
Chr2	18262523	18262991		LOC_Os06g13850
Chr2	18307837	18308141		LOC_Os06g14530
Chr2	18467890	18468688		LOC_Os06g14620
Chr2	18468098	18468726		LOC_Os06g15830
Chr2	18500287	18500654		LOC_Os06g16880
Chr2	18694095	18694651		LOC_Os06g17000
Chr2	18694096	18694639		LOC_Os06g17730
Chr2	18694101	18694613		LOC_Os06g17720
Chr2	18694109	18694627		LOC_Os06g18000
Chr2	18765761	18766289		LOC_Os06g18160
Chr2	19075074	19075635		LOC_Os06g19030
Chr2	19075130	19075590		LOC_Os06g19730
Chr2	19075141	19075520		LOC_Os06g19740
Chr2	19075145	19075535		LOC_Os06g19770
Chr2	19204990	19205361		LOC_Os06g19780
Chr2	19472317	19472785		LOC_Os06g19870
Chr2	19472354	19472751		LOC_Os06g21090
Chr2	19594996	19595370		LOC_Os06g21099
Chr2	19649645	19650124		LOC_Os06g21360
Chr2	19852919	19853322		LOC_Os06g21680
Chr2	19852920	19853268		LOC_Os06g21670
Chr2	20587412	20588051		LOC_Os06g22100
Chr2	21160364	21160739		LOC_Os06g22110
Chr2	21160405	21160740		LOC_Os06g22170
Chr2	21900514	21900788		LOC_Os06g22160
Chr2	22180971	22181242		LOC_Os06g22840
Chr2	22181029	22181242		LOC_Os06g22900
Chr2	22376701	22377035		LOC_Os06g22919
Chr2	2317575	2317907		LOC_Os06g23290
Chr2	2317575	2317928		LOC_Os06g23684
Chr2	24680367	24681055		LOC_Os06g24040
Chr2	24721872	24722415		LOC_Os06g24730
Chr2	24846929	24848256		LOC_Os06g24840
Chr2	24846970	24847667		LOC_Os06g27600
Chr2	24847706	24848246		LOC_Os06g27610
Chr2	26144482	26145105		LOC_Os06g27960
Chr2	26424571	26425205		LOC_Os06g27950
Chr2	26641768	26642033		LOC_Os06g28520
Chr2	2712663	2712974		LOC_Os06g28524
Chr2	27797915	27798335		LOC_Os06g28780
Chr2	27797917	27798333		LOC_Os06g28820
Chr2	27812831	27813225		LOC_Os06g28800
Chr2	27990062	27991039		LOC_Os06g29220
Chr2	27990774	27991048		LOC_Os06g29210
Chr2	28586152	28586740		LOC_Os06g29270
Chr2	28586208	28586608		LOC_Os06g29260
Chr2	29122482	29122889		LOC_Os06g30130
Chr2	29122499	29122890		LOC_Os06g30370
Chr2	29128305	29128992		LOC_Os06g30740
Chr2	29128439	29129006		LOC_Os06g31210
Chr2	29128496	29128931		LOC_Os06g33330
Chr2	29128511	29128893		LOC_Os06g33870
Chr2	29368601	29368899		LOC_Os06g34100
Chr2	29368612	29368917		LOC_Os06g35500
Chr2	29368633	29368897		LOC_Os06g35524
Chr2	29546610	29546935		LOC_Os06g35530
Chr2	30396998	30397585		LOC_Os06g35670
Chr2	30397056	30397571		LOC_Os06g35890
Chr2	3073253	3073564		LOC_Os06g35960
Chr2	3208992	3209456		LOC_Os06g35980
Chr2	3262333	3263016		LOC_Os06g36070
Chr2	32918458	32918833		LOC_Os06g36360
Chr2	33228194	33228579		LOC_Os06g37020
Chr2	33228211	33228556		LOC_Os06g37130
Chr2	33563401	33564109		LOC_Os06g37550
Chr2	33563405	33564089		LOC_Os06g39370
Chr2	33563409	33564104		LOC_Os06g40200
Chr2	33563437	33564088		LOC_Os06g40210
Chr2	33779016	33779325		LOC_Os06g40809
Chr2	33831031	33831273		LOC_Os06g40960
Chr2	34022724	34022998		LOC_Os06g41250
Chr2	34022739	34022931		LOC_Os06g41950
Chr2	34049613	34049974		LOC_Os06g42080
Chr2	35458940	35459254		LOC_Os06g42220
Chr2	35458942	35459252		LOC_Os06g44160
Chr2	4148740	4149002		LOC_Os06g45280
Chr2	4148745	4149021		LOC_Os06g45560
Chr2	4148751	4149002		LOC_Os06g45930
Chr2	4148771	4148984		LOC_Os06g46400
Chr2	424511	424850		LOC_Os06g46410
Chr2	4274088	4274345		LOC_Os06g46540
Chr2	4511977	4512801		LOC_Os06g46980
Chr2	4538838	4539242		LOC_Os06g46990
Chr2	4538873	4539244		LOC_Os06g50230
Chr2	4556873	4557338		LOC_Os06g51290
Chr2	4556882	4557371		LOC_Os07g01114
Chr2	5518809	5519081		LOC_Os07g01800
Chr2	5518849	5519175		LOC_Os07g01810
Chr2	5632744	5633162		LOC_Os07g02210
Chr2	5632772	5633230		LOC_Os07g02200
Chr2	5638162	5638893		LOC_Os07g02270
Chr2	5638166	5638985		LOC_Os07g04350
Chr2	5638167	5638856		LOC_Os07g04360
Chr2	5638180	5638869		LOC_Os07g05350
Chr2	5853425	5853987		LOC_Os07g05750
Chr2	5853565	5854358		LOC_Os07g06110
Chr2	5878381	5878855		LOC_Os07g08820
Chr2	5910042	5910616		LOC_Os07g10420
Chr2	6040364	6040653		LOC_Os07g11120
Chr2	6421418	6421661		LOC_Os07g12000
Chr2	6444907	6445141		LOC_Os07g12850
Chr2	6855594	6855961		LOC_Os07g12860
Chr2	699069	699434		LOC_Os07g13160
Chr2	7018460	7018818		LOC_Os07g13170
Chr2	7018462	7018825		LOC_Os07g13220
Chr2	7218655	7218866		LOC_Os07g13230
Chr2	7218659	7218876		LOC_Os07g13634
Chr2	7463358	7463851		LOC_Os07g13990
Chr2	7674979	7675315		LOC_Os07g13980
Chr2	7676665	7677055		LOC_Os07g14270
Chr2	7782101	7782343		LOC_Os07g14280
Chr2	7970510	7970775		LOC_Os07g15440
Chr2	7970522	7970796		LOC_Os07g15430
Chr2	7970525	7970786		LOC_Os07g16364
Chr2	7970533	7970781		LOC_Os07g18710
Chr2	8997157	8997392		LOC_Os07g18720
Chr2	8997167	8997381		LOC_Os07g19030
Chr2	9416637	9417057		LOC_Os07g19530
Chr2	9466207	9466590		LOC_Os07g22380
Chr2	9638133	9639094		LOC_Os07g22390
Chr2	9638250	9639096		LOC_Os07g22610
Chr2	9638369	9639102		LOC_Os07g22620
Chr2	9638423	9638978		LOC_Os07g24000
Chr2	9641212	9642384		LOC_Os07g25150
Chr2	9641254	9642003		LOC_Os07g25410
Chr2	9641288	9642495		LOC_Os07g25440
Chr2	9938962	9939227		LOC_Os07g25430
Chr2	9939035	9939237		LOC_Os07g27150
Chr2	9942750	9943323		LOC_Os07g27970
Chr2	9942769	9943306		LOC_Os07g28614
Chr2	9942827	9943307		LOC_Os07g28620
Chr2	9942831	9943265		LOC_Os07g29220
Chr2	9943825	9944225		LOC_Os07g29330
Chr3	1087038	1087514		LOC_Os07g30820
Chr3	11287715	11288204		LOC_Os07g31750
Chr3	11778787	11779284		LOC_Os07g31850
Chr3	11778848	11779244		LOC_Os07g31840
Chr3	11976325	11976819		LOC_Os07g32412
Chr3	12770166	12770637		LOC_Os07g32406
Chr3	13049285	13049556		LOC_Os07g33220
Chr3	13085198	13085490		LOC_Os07g36090
Chr3	13314276	13314646		LOC_Os07g36080
Chr3	13314318	13314599		LOC_Os07g36150
Chr3	13314329	13314592		LOC_Os07g37590
Chr3	13314338	13314712		LOC_Os07g37600
Chr3	14232886	14233324		LOC_Os07g37610
Chr3	14232903	14233235		LOC_Os07g37920
Chr3	14756837	14757189		LOC_Os07g38140
Chr3	14756859	14757204		LOC_Os07g38130
Chr3	14814033	14814428		LOC_Os07g38360
Chr3	14814037	14814353		LOC_Os07g38400
Chr3	14814040	14814353		LOC_Os07g38390
Chr3	14814042	14814331		LOC_Os07g39320
Chr3	15323893	15324053		LOC_Os07g39620
Chr3	15323917	15324057		LOC_Os07g42220
Chr3	15572798	15573276		LOC_Os07g42620
Chr3	15572804	15573160		LOC_Os07g44330
Chr3	15981919	15982250		LOC_Os07g45800
Chr3	15981989	15982253		LOC_Os07g45790
Chr3	1601706	1602400		LOC_Os07g46410
Chr3	1602008	1602442		LOC_Os07g46960
Chr3	1602074	1602344		LOC_Os07g48830
Chr3	16119896	16120681		LOC_Os07g48910
Chr3	16119949	16120644		LOC_Os07g49370
Chr3	16273283	16273529		LOC_Os07g49460
Chr3	16273283	16273534		LOC_Os07g49470
Chr3	16310832	16311441		LOC_Os08g01780
Chr3	16311201	16311442		LOC_Os08g01794
Chr3	16357653	16358120		LOC_Os08g01890
Chr3	16357653	16358133		LOC_Os08g01900
Chr3	16443481	16444003		LOC_Os08g01920
Chr3	16443491	16444037		LOC_Os08g01910
Chr3	16443501	16444032		LOC_Os08g02150
Chr3	16443527	16443979		LOC_Os08g02260
Chr3	16563111	16563369		LOC_Os08g02490
Chr3	16734928	16735671		LOC_Os08g03280
Chr3	16734966	16735670		LOC_Os08g04150
Chr3	17113579	17113964		LOC_Os08g04630
Chr3	17113579	17114001		LOC_Os08g06290
Chr3	17113602	17114005		LOC_Os08g06870
Chr3	17113627	17114022		LOC_Os08g06880
Chr3	17490029	17490543		LOC_Os08g07970
Chr3	17626783	17627169		LOC_Os08g08240
Chr3	17753463	17753801		LOC_Os08g08250
Chr3	17753465	17753774		LOC_Os08g10510
Chr3	17753471	17753773		LOC_Os08g10500
Chr3	17753476	17753771		LOC_Os08g10550
Chr3	17823868	17824158		LOC_Os08g10570
Chr3	17823872	17824153		LOC_Os08g10560
Chr3	17912233	17912617		LOC_Os08g13840
Chr3	17912273	17912629		LOC_Os08g15460
Chr3	18124373	18124657		LOC_Os08g16000
Chr3	18563845	18564061		LOC_Os08g16480
Chr3	18693461	18693892		LOC_Os08g16630
Chr3	19203894	19204179		LOC_Os08g17294
Chr3	19243422	19243864		LOC_Os08g17610
Chr3	19243426	19243854		LOC_Os08g18920
Chr3	19243433	19243836		LOC_Os08g18900
Chr3	19243434	19243862		LOC_Os08g18910
Chr3	19251557	19251807		LOC_Os08g19060
Chr3	19251564	19251809		LOC_Os08g19670
Chr3	19933302	19933686		LOC_Os08g19660
Chr3	19933354	19933572		LOC_Os08g19890
Chr3	19968049	19968595		LOC_Os08g20020
Chr3	19968079	19968619		LOC_Os08g20590
Chr3	19968083	19968626		LOC_Os08g21840
Chr3	19968101	19968569		LOC_Os08g23710
Chr3	20311751	20312283		LOC_Os08g24510
Chr3	20311799	20312398		LOC_Os08g24946
Chr3	20331790	20332038		LOC_Os08g25990
Chr3	20496616	20497173		LOC_Os08g26050
Chr3	20496620	20497166		LOC_Os08g26875
Chr3	20593089	20593720		LOC_Os08g26940
Chr3	20593148	20593738		LOC_Os08g27630
Chr3	20894379	20894654		LOC_Os08g27850
Chr3	20910825	20911540		LOC_Os08g28080
Chr3	20910835	20911536		LOC_Os08g28740
Chr3	21339964	21340507		LOC_Os08g29350
Chr3	21340053	21340568		LOC_Os08g29560
Chr3	21391522	21393138		LOC_Os08g29590
Chr3	21391578	21392423		LOC_Os08g29880
Chr3	21391642	21392052		LOC_Os08g29900
Chr3	21392113	21392465		LOC_Os08g31649
Chr3	21622150	21622550		LOC_Os08g31960
Chr3	21622181	21622584		LOC_Os08g31980
Chr3	21660456	21661004		LOC_Os08g32070
Chr3	21953929	21954194		LOC_Os08g32130
Chr3	22009485	22009881		LOC_Os08g32720
Chr3	22009565	22009916		LOC_Os08g32990
Chr3	22281457	22281833		LOC_Os08g33160
Chr3	22281473	22281756		LOC_Os08g35190
Chr3	22421718	22422107		LOC_Os08g35300
Chr3	22421759	22422065		LOC_Os08g35310
Chr3	22523220	22523585		LOC_Os08g35305
Chr3	22523224	22523569		LOC_Os08g35760
Chr3	22523243	22523551		LOC_Os08g36820
Chr3	22523255	22523581		LOC_Os08g36810
Chr3	22891929	22892247		LOC_Os08g36910
Chr3	22979388	22980260		LOC_Os08g37630
Chr3	22979394	22980240		LOC_Os08g37640
Chr3	22979418	22980269		LOC_Os08g37650
Chr3	22979432	22980280		LOC_Os08g39000
Chr3	22981907	22982654		LOC_Os08g39450
Chr3	22981915	22982960		LOC_Os08g39530
Chr3	22981923	22982983		LOC_Os08g40620
Chr3	22981990	22982666		LOC_Os08g41750
Chr3	23039230	23040035		LOC_Os08g42670
Chr3	23039405	23040102		LOC_Os08g43020
Chr3	23655572	23655981		LOC_Os08g43190
Chr3	23684673	23684956		LOC_Os08g43670
Chr3	24448908	24449731		LOC_Os08g43654
Chr3	24448917	24449586		LOC_Os08g44330
Chr3	24448941	24449666		LOC_Os08g44340
Chr3	24448989	24449585		LOC_Os09g01960
Chr3	24952572	24953424		LOC_Os09g02360
Chr3	24952589	24953001		LOC_Os09g02370
Chr3	24952633	24953034		LOC_Os09g02540
Chr3	24952638	24953407		LOC_Os09g02760
Chr3	2561588	2561839		LOC_Os09g02770
Chr3	25810435	25811279		LOC_Os09g03380
Chr3	25810467	25811245		LOC_Os09g04160
Chr3	25881819	25882310		LOC_Os09g04380
Chr3	25881858	25882376		LOC_Os09g04384
Chr3	26518046	26518366		LOC_Os09g04810
Chr3	26753190	26753680		LOC_Os09g06520
Chr3	26753218	26753582		LOC_Os09g06530
Chr3	26978162	26978574		LOC_Os09g06730
Chr3	26978173	26978432		LOC_Os09g06740
Chr3	27194529	27194871		LOC_Os09g06770
Chr3	27769057	27769509		LOC_Os09g07570
Chr3	27769117	27769514		LOC_Os09g07650
Chr3	28116544	28116760		LOC_Os09g07660
Chr3	28142671	28143292		LOC_Os09g07900
Chr3	28142680	28143294		LOC_Os09g07890
Chr3	28142709	28143288		LOC_Os09g07920
Chr3	28245622	28245905		LOC_Os09g08110
Chr3	28245632	28245898		LOC_Os09g09530
Chr3	28433032	28433539		LOC_Os09g09790
Chr3	28433097	28433483		LOC_Os09g11220
Chr3	29038597	29038889		LOC_Os09g11870
Chr3	29312464	29313053		LOC_Os09g12290
Chr3	29312578	29313060		LOC_Os09g13280
Chr3	29385676	29386868		LOC_Os09g14040
Chr3	29385749	29386828		LOC_Os09g14540
Chr3	29812468	29812865		LOC_Os09g15060
Chr3	29812502	29812851		LOC_Os09g15670
Chr3	30054927	30055573		LOC_Os09g17620
Chr3	30054933	30055526		LOC_Os09g18440
Chr3	30235712	30236023		LOC_Os09g18450
Chr3	30433990	30434275		LOC_Os09g20360
Chr3	30475422	30475673		LOC_Os09g20710
Chr3	30491884	30492357		LOC_Os09g20900
Chr3	30491905	30492327		LOC_Os09g21340
Chr3	30564237	30564690		LOC_Os09g23740
Chr3	30882686	30883159		LOC_Os09g24460
Chr3	31574424	31574763		LOC_Os09g24490
Chr3	31574424	31574941		LOC_Os09g25470
Chr3	31579791	31581081		LOC_Os09g25900
Chr3	31579928	31580289		LOC_Os09g26270
Chr3	31643559	31644019		LOC_Os09g26790
Chr3	31643575	31644010		LOC_Os09g27050
Chr3	33109048	33109327		LOC_Os09g27060
Chr3	33493471	33493697		LOC_Os09g27780
Chr3	33539916	33540323		LOC_Os09g28910
Chr3	33901198	33901836		LOC_Os09g29880
Chr3	33901215	33901793		LOC_Os09g31240
Chr3	34024746	34024946		LOC_Os09g31230
Chr3	34164044	34164835		LOC_Os09g31438
Chr3	34164050	34165399		LOC_Os09g31482
Chr3	34164067	34164827		LOC_Os09g31478
Chr3	34164069	34164839		LOC_Os09g32020
Chr3	34165040	34165398		LOC_Os09g33460
Chr3	34211891	34212084		LOC_Os09g35030
Chr3	34567764	34568186		LOC_Os09g38890
Chr3	34567923	34568199		LOC_Os09g38900
Chr3	34635234	34635407		LOC_Os09g39750
Chr3	34635239	34635420		LOC_Os09g39740
Chr3	34740880	34741596		LOC_Os01g01360
Chr3	34740900	34741582		LOC_Os01g02840
Chr3	34740915	34741566		LOC_Os01g02860
Chr3	34740929	34741567		LOC_Os01g02850
Chr3	34880966	34881414		LOC_Os01g02890
Chr3	34881072	34881332		LOC_Os01g03760
Chr3	35223156	35223572		LOC_Os01g03989
Chr3	35223161	35223608		LOC_Os01g04730
Chr3	35223176	35223581		LOC_Os01g04740
Chr3	35223181	35223541		LOC_Os01g05105
Chr3	35284856	35285194		LOC_Os01g05120
Chr3	35284872	35285196		LOC_Os01g05350
Chr3	4049884	4050217		LOC_Os01g05360
Chr3	4368269	4368801		LOC_Os01g05840
Chr3	5407064	5407785		LOC_Os01g05860
Chr3	5407282	5407632		LOC_Os01g05850
Chr3	5407365	5407833		LOC_Os01g05900
Chr3	5410494	5411174		LOC_Os01g05960
Chr3	5410519	5411202		LOC_Os01g06300
Chr3	5414627	5414997		LOC_Os01g06290
Chr3	5414632	5415012		LOC_Os01g06560
Chr3	6498511	6499534		LOC_Os01g06570
Chr3	6498841	6499534		LOC_Os01g06590
Chr3	6917440	6917890		LOC_Os01g07880
Chr3	6917498	6917840		LOC_Os01g07870
Chr3	7247383	7247650		LOC_Os01g09100
Chr3	7900267	7900520		LOC_Os01g09110
Chr3	7923906	7924496		LOC_Os01g09540
Chr3	8336090	8336640		LOC_Os01g09610
Chr3	8760235	8760724		LOC_Os01g10030
Chr3	8824407	8824865		LOC_Os01g10040
Chr3	9161537	9162107		LOC_Os01g10050
Chr3	9425818	9426393		LOC_Os01g10760
Chr3	9603970	9604534		LOC_Os01g10740
Chr3	9777815	9778376		LOC_Os01g10750
Chr3	9778553	9778992		LOC_Os01g12310
Chr4	10978837	10979179		LOC_Os01g12320
Chr4	10978859	10979231		LOC_Os01g15150
Chr4	10978903	10979193		LOC_Os01g15260
Chr4	10978914	10979177		LOC_Os01g15270
Chr4	11335618	11336038		LOC_Os01g15340
Chr4	11335731	11336001		LOC_Os01g15330
Chr4	11407979	11408457		LOC_Os01g15620
Chr4	11814729	11815106		LOC_Os01g16130
Chr4	11814822	11815080		LOC_Os01g16970
Chr4	11938139	11938392		LOC_Os01g16960
Chr4	12426945	12427376		LOC_Os01g17390
Chr4	12426967	12427377		LOC_Os01g18170
Chr4	12709802	12710448		LOC_Os01g18230
Chr4	12709848	12710384		LOC_Os01g18500
Chr4	13025670	13026210		LOC_Os01g18490
Chr4	13025671	13026120		LOC_Os01g18950
Chr4	13025673	13026111		LOC_Os01g19130
Chr4	13025748	13026139		LOC_Os01g19630
Chr4	13498309	13498594		LOC_Os01g19830
Chr4	13498315	13498570		LOC_Os01g19820
Chr4	13498317	13498570		LOC_Os01g19940
Chr4	13498328	13498592		LOC_Os01g21020
Chr4	13556210	13556791		LOC_Os01g21110
Chr4	13556238	13556725		LOC_Os01g21120
Chr4	13556268	13556819		LOC_Os01g21250
Chr4	13556307	13556811		LOC_Os01g22030
Chr4	14737053	14737757		LOC_Os01g26070
Chr4	14737059	14737407		LOC_Os01g28050
Chr4	14737067	14737715		LOC_Os01g28760
Chr4	14737080	14737442		LOC_Os01g28770
Chr4	16200669	16201163		LOC_Os01g31560
Chr4	16379711	16380092		LOC_Os01g31570
Chr4	16379724	16380057		LOC_Os01g32160
Chr4	16379731	16380067		LOC_Os01g32170
Chr4	16461115	16461504		LOC_Os01g32280
Chr4	16494676	16495156		LOC_Os01g32364
Chr4	16993155	16993761		LOC_Os01g33420
Chr4	16993174	16993766		LOC_Os01g33530
Chr4	17073779	17074229		LOC_Os01g36060
Chr4	17073784	17074300		LOC_Os01g36080
Chr4	170889	171438		LOC_Os01g36450
Chr4	170928	171362		LOC_Os01g36470
Chr4	170928	171386		LOC_Os01g36460
Chr4	170993	171396		LOC_Os01g36890
Chr4	17938219	17938461		LOC_Os01g36870
Chr4	18901016	18901949		LOC_Os01g36880
Chr4	19203993	19204310		LOC_Os01g37430
Chr4	19208520	19208918		LOC_Os01g37740
Chr4	19453845	19454493		LOC_Os01g39330
Chr4	19902979	19903623		LOC_Os01g39320
Chr4	19903015	19903583		LOC_Os01g39860
Chr4	20025007	20025329		LOC_Os01g40070
Chr4	20025007	20025467		LOC_Os01g40094
Chr4	20025011	20025481		LOC_Os01g40280
Chr4	20626346	20626837		LOC_Os01g40410
Chr4	20638774	20639152		LOC_Os01g40860
Chr4	21533394	21533852		LOC_Os01g41120
Chr4	21533398	21533793		LOC_Os01g41145
Chr4	21666357	21666882		LOC_Os01g41190
Chr4	21666372	21666892		LOC_Os01g41200
Chr4	21831840	21832361		LOC_Os01g41680
Chr4	21994991	21995512		LOC_Os01g41690
Chr4	21995119	21995434		LOC_Os01g41850
Chr4	22033089	22033452		LOC_Os01g41900
Chr4	22157085	22157655		LOC_Os01g42730
Chr4	22157086	22157678		LOC_Os01g43350
Chr4	23574242	23574847		LOC_Os01g43690
Chr4	23611118	23611664		LOC_Os01g43700
Chr4	24091372	24092139		LOC_Os01g48820
Chr4	24091377	24092165		LOC_Os01g48830
Chr4	24091386	24092137		LOC_Os01g49560
Chr4	24091397	24092089		LOC_Os01g51930
Chr4	24156333	24156674		LOC_Os01g54220
Chr4	24156345	24156762		LOC_Os01g54230
Chr4	2523671	2523988		LOC_Os01g58459
Chr4	2523673	2523992		LOC_Os01g58700
Chr4	25816604	25817036		LOC_Os01g59480
Chr4	26617137	26617511		LOC_Os01g59540
Chr4	27375634	27376372		LOC_Os01g59550
Chr4	27375642	27376373		LOC_Os01g59690
Chr4	27379161	27379891		LOC_Os01g61044
Chr4	27379184	27379963		LOC_Os01g61060
Chr4	27381220	27382035		LOC_Os01g62060
Chr4	27381245	27381909		LOC_Os01g62460
Chr4	27381592	27382035		LOC_Os01g63370
Chr4	28038004	28039170		LOC_Os01g63930
Chr4	28038012	28039163		LOC_Os01g64740
Chr4	28039494	28039929		LOC_Os01g64730
Chr4	28039523	28039879		LOC_Os01g66640
Chr4	28795763	28796147		LOC_Os01g68620
Chr4	28795787	28796122		LOC_Os01g68630
Chr4	29064656	29065106		LOC_Os01g72330
Chr4	29064663	29065083		LOC_Os01g72350
Chr4	29064668	29065128		LOC_Os01g72370
Chr4	29064710	29065081		LOC_Os01g72360
Chr4	29209783	29210885		LOC_Os01g73120
Chr4	29209809	29210908		LOC_Os01g73110
Chr4	29211141	29212149		LOC_Os01g73860
Chr4	29211141	29212162		LOC_Os01g74200
Chr4	29239881	29241098		LOC_Os01g74530
Chr4	29239885	29241077		LOC_Os01g74520
Chr4	29239905	29241066		LOC_Os01g74550
Chr4	29239931	29241064		LOC_Os01g74540
Chr4	29288444	29288830		LOC_Os10g01910
Chr4	29288470	29289295		LOC_Os10g01900
Chr4	29288942	29289285		LOC_Os10g01890
Chr4	29465375	29465875		LOC_Os10g02250
Chr4	29465376	29465877		LOC_Os10g02240
Chr4	29465400	29465758		LOC_Os10g02400
Chr4	29465446	29465773		LOC_Os10g03660
Chr4	29613680	29614098		LOC_Os10g03780
Chr4	29896651	29897460		LOC_Os10g04850
Chr4	29896653	29897725		LOC_Os10g05900
Chr4	29896658	29897452		LOC_Os10g05990
Chr4	29896672	29897733		LOC_Os10g06130
Chr4	29920695	29921439		LOC_Os10g06600
Chr4	29920700	29921627		LOC_Os10g07060
Chr4	30453381	30453848		LOC_Os10g07080
Chr4	30453384	30453838		LOC_Os10g07090
Chr4	30453385	30453834		LOC_Os10g07150
Chr4	30453385	30453851		LOC_Os10g07370
Chr4	31134882	31135282		LOC_Os10g07440
Chr4	31134902	31135299		LOC_Os10g11022
Chr4	31466344	31466658		LOC_Os10g11012
Chr4	31467289	31467697		LOC_Os10g11034
Chr4	31467295	31467719		LOC_Os10g12290
Chr4	31523717	31524253		LOC_Os10g12590
Chr4	31523790	31524225		LOC_Os10g12580
Chr4	31676170	31676551		LOC_Os10g13650
Chr4	32552206	32552776		LOC_Os10g13680
Chr4	32552260	32552696		LOC_Os10g17170
Chr4	32574060	32574554		LOC_Os10g17180
Chr4	32574081	32574391		LOC_Os10g17600
Chr4	32864435	32864845		LOC_Os10g18010
Chr4	32864464	32864841		LOC_Os10g18310
Chr4	32864468	32864837		LOC_Os10g18710
Chr4	33443926	33444376		LOC_Os10g19040
Chr4	33443931	33444413		LOC_Os10g19310
Chr4	34065150	34065742		LOC_Os10g20470
Chr4	34065151	34065728		LOC_Os10g20500
Chr4	34065183	34065751		LOC_Os10g20650
Chr4	34065188	34065738		LOC_Os10g21574
Chr4	35262554	35263069		LOC_Os10g21830
Chr4	35262599	35263099		LOC_Os10g22520
Chr4	3786869	3787204		LOC_Os10g22890
Chr4	4258292	4258684		LOC_Os10g22930
Chr4	4802923	4803439		LOC_Os10g22940
Chr4	4802946	4803397		LOC_Os10g22950
Chr4	5133741	5134187		LOC_Os10g23100
Chr4	5133789	5134189		LOC_Os10g23110
Chr4	5135269	5136125		LOC_Os10g23820
Chr4	5135278	5136129		LOC_Os10g24400
Chr4	5135281	5135594		LOC_Os10g25360
Chr4	5135285	5135592		LOC_Os10g26430
Chr4	5188257	5188569		LOC_Os10g28094
Chr4	5189861	5190319		LOC_Os10g28110
Chr4	5189914	5190285		LOC_Os10g28120
Chr4	524144	524524		LOC_Os10g28250
Chr4	524169	524552		LOC_Os10g28550
Chr4	524175	524518		LOC_Os10g29495
Chr4	524232	524510		LOC_Os10g29690
Chr4	6040074	6040318		LOC_Os10g29940
Chr4	6266062	6266344		LOC_Os10g29930
Chr4	6266079	6266330		LOC_Os10g30740
Chr4	6266081	6266332		LOC_Os10g30750
Chr4	6266130	6266319		LOC_Os10g30850
Chr4	6343372	6344172		LOC_Os10g30910
Chr4	6343399	6344167		LOC_Os10g31240
Chr4	6343403	6344154		LOC_Os10g31630
Chr4	6343416	6344147		LOC_Os10g32850
Chr4	649904	650244		LOC_Os10g33500
Chr4	6633947	6634684		LOC_Os10g33490
Chr4	6633994	6634701		LOC_Os10g35120
Chr4	6643748	6644129		LOC_Os10g35130
Chr4	6643781	6644187		LOC_Os10g35200
Chr4	8046527	8046816		LOC_Os10g35210
Chr4	8505260	8505506		LOC_Os10g35300
Chr4	8723696	8724084		LOC_Os10g36180
Chr4	8772139	8772542		LOC_Os10g38710
Chr4	9368794	9369607		LOC_Os10g38700
Chr4	9368899	9369522		LOC_Os10g38750
Chr4	937291	937935		LOC_Os10g38940
Chr4	937299	937921		LOC_Os10g39770
Chr4	937307	937943		LOC_Os10g40490
Chr4	937330	937923		LOC_Os10g40540
Chr5	1063349	1063657		LOC_Os10g40790
Chr5	11616976	11617305		LOC_Os10g41930
Chr5	11625186	11626143		LOC_Os10g41920
Chr5	11625237	11626080		LOC_Os10g41999
Chr5	11916490	11916888		LOC_Os10g42410
Chr5	12050724	12050969		LOC_Os11g02240
Chr5	12426371	12426705		LOC_Os11g02260
Chr5	13768371	13769163		LOC_Os11g02250
Chr5	13768395	13769092		LOC_Os11g02550
Chr5	13768443	13769774		LOC_Os11g03110
Chr5	13768452	13769059		LOC_Os11g03290
Chr5	13772087	13772499		LOC_Os11g03300
Chr5	14238342	14238684		LOC_Os11g04190
Chr5	14311977	14312503		LOC_Os11g04180
Chr5	14311981	14312371		LOC_Os11g04420
Chr5	14311985	14312477		LOC_Os11g04409
Chr5	14312015	14312618		LOC_Os11g05080
Chr5	14666711	14667233		LOC_Os11g05090
Chr5	1480203	1480714		LOC_Os11g05420
Chr5	1480209	1480681		LOC_Os11g05630
Chr5	14949558	14949822		LOC_Os11g05870
Chr5	14949638	14949864		LOC_Os11g06130
Chr5	14984253	14984644		LOC_Os11g06220
Chr5	14984306	14984616		LOC_Os11g06370
Chr5	15780779	15781368		LOC_Os11g06520
Chr5	15780806	15781357		LOC_Os11g06530
Chr5	16181418	16182343		LOC_Os11g06540
Chr5	16181425	16182250		LOC_Os11g09080
Chr5	16181433	16182194		LOC_Os11g09070
Chr5	16181436	16182275		LOC_Os11g09120
Chr5	16190093	16190402		LOC_Os11g09820
Chr5	16190094	16190380		LOC_Os11g09810
Chr5	16190105	16190356		LOC_Os11g10434
Chr5	16190113	16190402		LOC_Os11g10500
Chr5	16204018	16204450		LOC_Os11g11080
Chr5	16204040	16204481		LOC_Os11g11100
Chr5	16659209	16659528		LOC_Os11g11480
Chr5	16659228	16659534		LOC_Os11g12600
Chr5	16659238	16659555		LOC_Os11g14200
Chr5	16704781	16705502		LOC_Os11g15630
Chr5	16704812	16705409		LOC_Os11g15624
Chr5	16788230	16788655		LOC_Os11g17090
Chr5	16788299	16788651		LOC_Os11g17410
Chr5	16795825	16796231		LOC_Os11g17420
Chr5	16795832	16796237		LOC_Os11g17430
Chr5	17041058	17041398		LOC_Os11g18194
Chr5	17062686	17063345		LOC_Os11g18690
Chr5	1715597	1715859		LOC_Os11g19120
Chr5	17246257	17247056		LOC_Os11g19130
Chr5	17325990	17326350		LOC_Os11g19764
Chr5	17326022	17326317		LOC_Os11g19770
Chr5	17331095	17331356		LOC_Os11g19850
Chr5	17336446	17336964		LOC_Os11g19864
Chr5	17336489	17336875		LOC_Os11g20239
Chr5	17357308	17357648		LOC_Os11g20350
Chr5	17490455	17490890		LOC_Os11g20360
Chr5	17625209	17625626		LOC_Os11g20490
Chr5	17625256	17625741		LOC_Os11g22970
Chr5	17625334	17625613		LOC_Os11g25570
Chr5	17811682	17812253		LOC_Os11g25760
Chr5	17811734	17812256		LOC_Os11g25780
Chr5	17824243	17824573		LOC_Os11g25980
Chr5	17824254	17824500		LOC_Os11g27620
Chr5	17836512	17837202		LOC_Os11g28270
Chr5	17836524	17837177		LOC_Os11g28260
Chr5	17836535	17837206		LOC_Os11g28550
Chr5	18122175	18122773		LOC_Os11g30300
Chr5	18122177	18122775		LOC_Os11g30290
Chr5	18738407	18739088		LOC_Os11g30310
Chr5	18738436	18739155		LOC_Os11g30340
Chr5	18860359	18861165		LOC_Os11g30350
Chr5	18860363	18861106		LOC_Os11g30440
Chr5	18860387	18861179		LOC_Os11g30470
Chr5	18860418	18861145		LOC_Os11g30484
Chr5	18933389	18934835		LOC_Os11g30500
Chr5	18933420	18934804		LOC_Os11g30600
Chr5	18933574	18934821		LOC_Os11g31040
Chr5	18933628	18934835		LOC_Os11g31030
Chr5	1902475	1902893		LOC_Os11g31050
Chr5	1902493	1902884		LOC_Os11g31150
Chr5	1902507	1902889		LOC_Os11g31620
Chr5	1902566	1902880		LOC_Os11g31980
Chr5	19849858	19850115		LOC_Os11g32810
Chr5	19849884	19850130		LOC_Os11g33060
Chr5	19849884	19850133		LOC_Os11g34440
Chr5	19849884	19850138		LOC_Os11g34660
Chr5	19850447	19850781		LOC_Os11g35000
Chr5	19850483	19850777		LOC_Os11g37700
Chr5	19850483	19850816		LOC_Os11g37690
Chr5	19850523	19850772		LOC_Os11g38920
Chr5	19860446	19860744		LOC_Os11g38930
Chr5	19860460	19860747		LOC_Os11g39550
Chr5	20096574	20097106		LOC_Os11g39820
Chr5	20096581	20097093		LOC_Os11g39990
Chr5	20252295	20253109		LOC_Os11g40009
Chr5	20252298	20253092		LOC_Os11g41590
Chr5	20377104	20377465		LOC_Os11g41600
Chr5	20377106	20377507		LOC_Os11g42520
Chr5	20377140	20377485		LOC_Os11g44680
Chr5	20377142	20377467		LOC_Os11g44910
Chr5	210112	210609		LOC_Os11g47620
Chr5	210117	210640		LOC_Os11g47610
Chr5	21656560	21657215		LOC_Os11g47650
Chr5	21656662	21657151		LOC_Os11g47660
Chr5	21966711	21967149		LOC_Os11g48030
Chr5	22000949	22001545		LOC_Os11g48020
Chr5	22000966	22001523		LOC_Os12g01190
Chr5	22271177	22271720		LOC_Os12g01180
Chr5	22271204	22271638		LOC_Os12g01360
Chr5	22306032	22306602		LOC_Os12g01380
Chr5	22306054	22306494		LOC_Os12g01390
Chr5	22306055	22306500		LOC_Os12g01744
Chr5	22306061	22306562		LOC_Os12g02200
Chr5	22309398	22310506		LOC_Os12g03580
Chr5	22309427	22310478		LOC_Os12g03594
Chr5	22309611	22310416		LOC_Os12g03720
Chr5	22309720	22310466		LOC_Os12g04210
Chr5	22662421	22663464		LOC_Os12g04204
Chr5	22662423	22663443		LOC_Os12g05040
Chr5	22662432	22663032		LOC_Os12g05320
Chr5	22662434	22663535		LOC_Os12g05410
Chr5	22663048	22663431		LOC_Os12g06140
Chr5	22785649	22786014		LOC_Os12g06420
Chr5	22868579	22869028		LOC_Os12g06480
Chr5	22902804	22903233		LOC_Os12g07010
Chr5	22902814	22903234		LOC_Os12g07000
Chr5	22906695	22907063		LOC_Os12g07280
Chr5	22906697	22907078		LOC_Os12g07290
Chr5	23137639	23138618		LOC_Os12g08700
Chr5	23137646	23138577		LOC_Os12g09070
Chr5	23137671	23138680		LOC_Os12g09089
Chr5	23137834	23138625		LOC_Os12g09080
Chr5	23321319	23321705		LOC_Os12g09420
Chr5	23321350	23321688		LOC_Os12g09430
Chr5	2346757	2347159		LOC_Os12g09465
Chr5	2346797	2347104		LOC_Os12g09570
Chr5	23563712	23563907		LOC_Os12g10630
Chr5	23563714	23563913		LOC_Os12g12810
Chr5	23611305	23611594		LOC_Os12g13600
Chr5	23611307	23611528		LOC_Os12g13610
Chr5	24294352	24294634		LOC_Os12g14110
Chr5	24294357	24294648		LOC_Os12g14630
Chr5	24294363	24294637		LOC_Os12g15400
Chr5	24294370	24294641		LOC_Os12g16350
Chr5	2435046	2435414		LOC_Os12g16510
Chr5	24968985	24969430		LOC_Os12g17370
Chr5	24969036	24969412		LOC_Os12g18300
Chr5	25708921	25709322		LOC_Os12g18860
Chr5	25708946	25709374		LOC_Os12g19381
Chr5	25934433	25934723		LOC_Os12g21740
Chr5	26092310	26093590		LOC_Os12g23180
Chr5	26092381	26093329		LOC_Os12g23190
Chr5	26092559	26093331		LOC_Os12g23200
Chr5	26093625	26094172		LOC_Os12g23210
Chr5	26093660	26094114		LOC_Os12g24020
Chr5	26157158	26157727		LOC_Os12g25750
Chr5	26169549	26171105		LOC_Os12g25800
Chr5	26169620	26170949		LOC_Os12g28580
Chr5	26679415	26679855		LOC_Os12g29430
Chr5	26679476	26679858		LOC_Os12g32240
Chr5	26682211	26682998		LOC_Os12g33020
Chr5	27499539	27500003		LOC_Os12g33030
Chr5	27763260	27763814		LOC_Os12g33040
Chr5	28502416	28502903		LOC_Os12g33100
Chr5	28502425	28502865		LOC_Os12g34058
Chr5	29103743	29104369		LOC_Os12g34390
Chr5	29103845	29104323		LOC_Os12g34500
Chr5	29459097	29459828		LOC_Os12g34524
Chr5	29756148	29756533		LOC_Os12g34970
Chr5	29756158	29756607		LOC_Os12g36030
Chr5	4691883	4692238		LOC_Os12g36640
Chr5	4691964	4692165		LOC_Os12g36630
Chr5	4691992	4692248		LOC_Os12g36620
Chr5	4809872	4810226		LOC_Os12g37980
Chr5	4809878	4810336		LOC_Os12g38250
Chr5	5167192	5167802		LOC_Os12g38260
Chr5	5167329	5167822		LOC_Os12g38270
Chr5	5258879	5259167		LOC_Os12g38280
Chr5	5618198	5618751		LOC_Os12g38540
Chr5	5618228	5618754		LOC_Os12g38550
Chr5	5618261	5618772		LOC_Os12g39860
Chr5	5618294	5618593		LOC_Os12g39870
Chr5	6197683	6198346		LOC_Os12g39950
Chr5	6197697	6198280		LOC_Os12g39960
Chr5	6537262	6537667		LOC_Os12g40100
Chr5	6537276	6537564		LOC_Os12g40279
Chr5	6637421	6637718		LOC_Os12g40850
Chr5	6637465	6637670		LOC_Os12g40860
Chr5	6777262	6777787		LOC_Os12g41070
Chr5	7012085	7012558		LOC_Os12g42260
Chr5	7012106	7012577		LOC_Os12g43780
Chr5	7012152	7012607		LOC_Os12g43840
Chr5	7504685	7504915		LOC_Os12g43850
Chr5	7518451	7518761		LOC_Os02g01510
Chr5	7518495	7518764		LOC_Os02g01520
Chr5	7554271	7554602		LOC_Os02g02100
Chr5	7554300	7554628		LOC_Os02g03760
Chr5	758133	758606		LOC_Os02g04160
Chr5	758148	758522		LOC_Os02g04780
Chr5	758151	758544		LOC_Os02g04960
Chr5	758163	758468		LOC_Os02g05610
Chr5	7988856	7989542		LOC_Os02g06960
Chr5	7988904	7989469		LOC_Os02g07030
Chr5	7988931	7989469		LOC_Os02g07680
Chr5	7988955	7989456		LOC_Os02g07810
Chr5	7993258	7994093		LOC_Os02g07960
Chr5	7993293	7994046		LOC_Os02g08020
Chr5	7993347	7994217		LOC_Os02g08210
Chr5	7993523	7994107		LOC_Os02g09210
Chr5	8002130	8002775		LOC_Os02g09240
Chr5	8002201	8002773		LOC_Os02g09540
Chr5	8703706	8704173		LOC_Os02g09530
Chr5	8703711	8704173		LOC_Os02g10950
Chr5	935060	935447		LOC_Os02g13210
Chr5	9580698	9581122		LOC_Os02g13555
Chr5	9580735	9581161		LOC_Os02g13580
Chr5	9580753	9581145		LOC_Os02g13910
Chr5	9580763	9581193		LOC_Os02g14570
Chr5	9779934	9780525		LOC_Os02g14560
Chr6	10028381	10028938		LOC_Os02g14830
Chr6	10028399	10028882		LOC_Os02g14840
Chr6	10287292	10287951		LOC_Os02g14980
Chr6	10471259	10471613		LOC_Os02g17220
Chr6	10485302	10485619		LOC_Os02g17850
Chr6	10485309	10485601		LOC_Os02g17870
Chr6	10566728	10566998		LOC_Os02g19070
Chr6	10566729	10567014		LOC_Os02g19060
Chr6	10823195	10823665		LOC_Os02g19170
Chr6	10823256	10823586		LOC_Os02g20360
Chr6	11283179	11283524		LOC_Os02g20370
Chr6	11283224	11283487		LOC_Os02g20980
Chr6	11297662	11297974		LOC_Os02g21185
Chr6	11297672	11298016		LOC_Os02g21190
Chr6	11359573	11359898		LOC_Os02g21300
Chr6	11359592	11359899		LOC_Os02g21580
Chr6	1216789	1217023		LOC_Os02g21700
Chr6	12186196	12186649		LOC_Os02g21960
Chr6	12186199	12186652		LOC_Os02g22020
Chr6	12186284	12186665		LOC_Os02g22030
Chr6	12329735	12329946		LOC_Os02g22210
Chr6	12332910	12333147		LOC_Os02g24090
Chr6	12332916	12333236		LOC_Os02g24080
Chr6	12332920	12333241		LOC_Os02g25680
Chr6	12511757	12512090		LOC_Os02g25910
Chr6	12827316	12827918		LOC_Os02g26294
Chr6	12827476	12827834		LOC_Os02g26370
Chr6	12835794	12836186		LOC_Os02g26480
Chr6	12865073	12865376		LOC_Os02g26490
Chr6	13323237	13323509		LOC_Os02g27470
Chr6	13323270	13323509		LOC_Os02g27520
Chr6	13374914	13375593		LOC_Os02g27750
Chr6	13374916	13375478		LOC_Os02g27760
Chr6	13374927	13375586		LOC_Os02g28350
Chr6	13374975	13375213		LOC_Os02g28580
Chr6	13595508	13595886		LOC_Os02g28720
Chr6	13595570	13595910		LOC_Os02g29040
Chr6	13606266	13606595		LOC_Os02g30300
Chr6	13606270	13606608		LOC_Os02g30320
Chr6	13834884	13835514		LOC_Os02g30330
Chr6	14043400	14044157		LOC_Os02g30640
Chr6	14043430	14044168		LOC_Os02g30780
Chr6	14043454	14044049		LOC_Os02g30830
Chr6	14043482	14044113		LOC_Os02g30990
Chr6	1434243	1434644		LOC_Os02g31020
Chr6	14526416	14527198		LOC_Os02g31030
Chr6	14526509	14527106		LOC_Os02g32370
Chr6	14576256	14577077		LOC_Os02g32400
Chr6	14576397	14577050		LOC_Os02g32410
Chr6	14576420	14577055		LOC_Os02g32650
Chr6	14576424	14577040		LOC_Os02g33110
Chr6	15536817	15537069		LOC_Os02g33240
Chr6	15621307	15621652		LOC_Os02g33570
Chr6	15860496	15860902		LOC_Os02g33580
Chr6	15860508	15860908		LOC_Os02g33640
Chr6	15860515	15860965		LOC_Os02g33690
Chr6	15860519	15860925		LOC_Os02g34460
Chr6	16218612	16218940		LOC_Os02g34490
Chr6	16223898	16224190		LOC_Os02g34820
Chr6	16223900	16224227		LOC_Os02g34810
Chr6	16392077	16392443		LOC_Os02g35100
Chr6	16392077	16392558		LOC_Os02g35230
Chr6	16399787	16400001		LOC_Os02g35670
Chr6	16676628	16677235		LOC_Os02g36140
Chr6	16676631	16677113		LOC_Os02g36200
Chr6	16676663	16677101		LOC_Os02g36350
Chr6	16676666	16677180		LOC_Os02g36370
Chr6	16704832	16705586		LOC_Os02g36450
Chr6	16704842	16705618		LOC_Os02g36550
Chr6	16704987	16705500		LOC_Os02g36590
Chr6	16704996	16705439		LOC_Os02g36749
Chr6	16754032	16754455		LOC_Os02g37834
Chr6	16754033	16754481		LOC_Os02g39340
Chr6	16754056	16754391		LOC_Os02g39330
Chr6	16754063	16754432		LOC_Os02g39510
Chr6	17380516	17381135		LOC_Os02g41460
Chr6	17380531	17381178		LOC_Os02g41520
Chr6	17380542	17381145		LOC_Os02g41850
Chr6	17380572	17381155		LOC_Os02g41860
Chr6	17539949	17541265		LOC_Os02g41954
Chr6	17540478	17541289		LOC_Os02g41940
Chr6	17540640	17541265		LOC_Os02g43320
Chr6	17540783	17541292		LOC_Os02g45490
Chr6	17833526	17834500		LOC_Os02g47060
Chr6	17833573	17834504		LOC_Os02g47670
Chr6	17981596	17981927		LOC_Os02g47840
Chr6	18154347	18154763		LOC_Os02g49650
Chr6	18966931	18967373		LOC_Os02g50650
Chr6	18967020	18967343		LOC_Os02g51410
Chr6	19413480	19413840		LOC_Os02g51414
Chr6	19413488	19413801		LOC_Os02g53990
Chr6	19450774	19451102		LOC_Os02g54254
Chr6	19450838	19451087		LOC_Os02g54820
Chr6	19486334	19486695		LOC_Os02g55890
Chr6	19486381	19486597		LOC_Os02g55880
Chr6	19656545	19656981		LOC_Os02g57830
Chr6	19656583	19657221		LOC_Os02g57820
Chr6	19656650	19657217		LOC_Os03g01880
Chr6	19696862	19697433		LOC_Os03g02210
Chr6	19696956	19697429		LOC_Os03g02230
Chr6	19856787	19857064		LOC_Os03g02850
Chr6	19856886	19857070		LOC_Os03g04770
Chr6	19873674	19874097		LOC_Os03g04760
Chr6	19873712	19874224		LOC_Os03g07790
Chr6	19873736	19874054		LOC_Os03g08180
Chr6	2043184	2043538		LOC_Os03g08170
Chr6	2043202	2043550		LOC_Os03g08900
Chr6	20697066	20697442		LOC_Os03g10200
Chr6	20697086	20697457		LOC_Os03g10210
Chr6	20697088	20697448		LOC_Os03g13630
Chr6	20715462	20715873		LOC_Os03g13614
Chr6	20825048	20825355		LOC_Os03g13740
Chr6	20825066	20825321		LOC_Os03g13730
Chr6	20937038	20937819		LOC_Os03g15033
Chr6	20937126	20937823		LOC_Os03g15460
Chr6	20998026	20999201		LOC_Os03g16190
Chr6	20998314	20999177		LOC_Os03g16200
Chr6	20998378	20999201		LOC_Os03g16350
Chr6	20998465	20999199		LOC_Os03g16490
Chr6	21014817	21015141		LOC_Os03g16500
Chr6	21014850	21015230		LOC_Os03g18400
Chr6	21014861	21015162		LOC_Os03g18790
Chr6	21014864	21015242		LOC_Os03g19350
Chr6	21091791	21091979		LOC_Os03g19930
Chr6	21242783	21243130		LOC_Os03g24040
Chr6	21242784	21243281		LOC_Os03g24680
Chr6	21350427	21350866		LOC_Os03g24940
Chr6	21350471	21350837		LOC_Os03g26280
Chr6	21350479	21350872		LOC_Os03g26329
Chr6	21350492	21350856		LOC_Os03g26440
Chr6	21747604	21748291		LOC_Os03g26540
Chr6	21747635	21748306		LOC_Os03g26791
Chr6	21798176	21798608		LOC_Os03g27630
Chr6	21844063	21844355		LOC_Os03g28160
Chr6	21932698	21933275		LOC_Os03g29400
Chr6	21932783	21933294		LOC_Os03g29410
Chr6	22084862	22085424		LOC_Os03g29550
Chr6	22234063	22234580		LOC_Os03g29540
Chr6	22234087	22234553		LOC_Os03g30092
Chr6	23365324	23366782		LOC_Os03g30300
Chr6	23365374	23366933		LOC_Os03g30519
Chr6	23365418	23366700		LOC_Os03g30530
Chr6	23365425	23366680		LOC_Os03g31010
Chr6	2390470	2391002		LOC_Os03g31026
Chr6	2390552	2391007		LOC_Os03g31446
Chr6	23943486	23944061		LOC_Os03g31546
Chr6	23943580	23944048		LOC_Os03g31550
Chr6	23944427	23945093		LOC_Os03g31560
Chr6	23944447	23945143		LOC_Os03g31634
Chr6	23944461	23945072		LOC_Os03g31750
Chr6	23944469	23945002		LOC_Os03g31760
Chr6	23950758	23951390		LOC_Os03g32302
Chr6	23950790	23951401		LOC_Os03g32460
Chr6	24025921	24026465		LOC_Os03g33090
Chr6	24025934	24026505		LOC_Os03g33200
Chr6	24025959	24026443		LOC_Os03g33190
Chr6	24025959	24026485		LOC_Os03g36110
Chr6	24026912	24027847		LOC_Os03g36560
Chr6	24030898	24031649		LOC_Os03g37360
Chr6	24030901	24031666		LOC_Os03g37377
Chr6	24030902	24031523		LOC_Os03g37970
Chr6	24030908	24031550		LOC_Os03g38140
Chr6	24344910	24345364		LOC_Os03g38150
Chr6	24344926	24345294		LOC_Os03g38320
Chr6	24344950	24345323		LOC_Os03g38330
Chr6	24344970	24345283		LOC_Os03g38580
Chr6	24452221	24452591		LOC_Os03g38880
Chr6	24684063	24684492		LOC_Os03g39210
Chr6	24684073	24684499		LOC_Os03g39940
Chr6	24684082	24684586		LOC_Os03g40470
Chr6	24684094	24684571		LOC_Os03g40650
Chr6	24699130	24699631		LOC_Os03g41154
Chr6	24719891	24720212		LOC_Os03g41438
Chr6	25177812	25178079		LOC_Os03g41470
Chr6	25276173	25276621		LOC_Os03g41460
Chr6	25349038	25349826		LOC_Os03g41570
Chr6	25349265	25349735		LOC_Os03g41580
Chr6	2543924	2544206		LOC_Os03g42350
Chr6	2543924	2544209		LOC_Os03g42360
Chr6	25447315	25447466		LOC_Os03g42464
Chr6	26270068	26270425		LOC_Os03g42530
Chr6	26270112	26270434		LOC_Os03g42654
Chr6	26647704	26648071		LOC_Os03g42730
Chr6	26647713	26648079		LOC_Os03g42740
Chr6	26647783	26648059		LOC_Os03g42840
Chr6	27108800	27109053		LOC_Os03g44970
Chr6	27108811	27109131		LOC_Os03g44974
Chr6	27371161	27371605		LOC_Os03g45170
Chr6	27371199	27371595		LOC_Os03g45270
Chr6	27371222	27371588		LOC_Os03g45280
Chr6	27371230	27371603		LOC_Os03g45350
Chr6	27582412	27582824		LOC_Os03g45619
Chr6	27812662	27813231		LOC_Os03g45744
Chr6	27812707	27813225		LOC_Os03g45810
Chr6	2794643	2794980		LOC_Os03g45800
Chr6	2794676	2795046		LOC_Os03g46490
Chr6	2794696	2795022		LOC_Os03g46500
Chr6	2800763	2800960		LOC_Os03g47034
Chr6	28157605	28158520		LOC_Os03g47036
Chr6	28157666	28158216		LOC_Os03g47190
Chr6	28198899	28199243		LOC_Os03g47240
Chr6	28261683	28261961		LOC_Os03g47252
Chr6	28261687	28261959		LOC_Os03g47246
Chr6	28493899	28494284		LOC_Os03g48970
Chr6	29574005	29574185		LOC_Os03g49360
Chr6	30417244	30417622		LOC_Os03g49450
Chr6	30417261	30417606		LOC_Os03g51610
Chr6	31057693	31058147		LOC_Os03g52180
Chr6	3338425	3338736		LOC_Os03g52170
Chr6	4092326	4092597		LOC_Os03g52280
Chr6	4128909	4129391		LOC_Os03g52350
Chr6	4129026	4129379		LOC_Os03g52355
Chr6	424268	425026		LOC_Os03g52690
Chr6	444304	444877		LOC_Os03g53660
Chr6	4686746	4686962		LOC_Os03g55240
Chr6	4726996	4727299		LOC_Os03g55250
Chr6	4726998	4727342		LOC_Os03g56310
Chr6	4726998	4727361		LOC_Os03g56320
Chr6	4727008	4727359		LOC_Os03g56682
Chr6	5205259	5205554		LOC_Os03g56690
Chr6	5205265	5205503		LOC_Os03g61150
Chr6	5645200	5645444		LOC_Os03g61770
Chr6	5645201	5645387		LOC_Os03g63270
Chr6	5646491	5646679		LOC_Os03g63750
Chr6	5654785	5655002		LOC_Os03g63740
Chr6	6267217	6267460		LOC_Os03g63870
Chr6	6299911	6300195		LOC_Os03g64070
Chr6	6617821	6618232		LOC_Os03g64080
Chr6	6617875	6618267		LOC_Os03g64219
Chr6	6617892	6618288		LOC_Os03g64250
Chr6	6617957	6618231		LOC_Os04g01280
Chr6	6704683	6705234		LOC_Os04g02180
Chr6	6704735	6705206		LOC_Os04g02910
Chr6	7598959	7599323		LOC_Os04g05010
Chr6	7698325	7698489		LOC_Os04g06280
Chr6	7698325	7698495		LOC_Os04g08070
Chr6	8176104	8176485		LOC_Os04g08250
Chr6	8176118	8176478		LOC_Os04g08260
Chr6	8233572	8234176		LOC_Os04g08640
Chr6	8233577	8234210		LOC_Os04g08660
Chr6	830653	830938		LOC_Os04g09870
Chr6	8360512	8361064		LOC_Os04g12970
Chr6	8360630	8361100		LOC_Os04g12980
Chr6	8886755	8887119		LOC_Os04g16480
Chr6	8886796	8887137		LOC_Os04g16468
Chr6	8886802	8887148		LOC_Os04g16680
Chr6	8986039	8986470		LOC_Os04g17040
Chr6	9212336	9212673		LOC_Os04g18790
Chr6	9212343	9212681		LOC_Os04g20700
Chr6	9633216	9633422		LOC_Os04g21710
Chr6	9633235	9633429		LOC_Os04g23120
Chr6	9778211	9778428		LOC_Os04g23130
Chr6	9861497	9861861		LOC_Os04g23830
Chr7	10280376	10280712		LOC_Os04g24170
Chr7	1034394	1034747		LOC_Os04g24165
Chr7	11063559	11064054		LOC_Os04g25400
Chr7	11063566	11064065		LOC_Os04g25990
Chr7	11063583	11064086		LOC_Os04g27300
Chr7	11063601	11064095		LOC_Os04g28550
Chr7	11268753	11269128		LOC_Os04g29990
Chr7	11569028	11569595		LOC_Os04g30230
Chr7	1190243	1190947		LOC_Os04g30240
Chr7	12565334	12566119		LOC_Os04g30610
Chr7	12565437	12565632		LOC_Os04g31610
Chr7	12730626	12730898		LOC_Os04g31620
Chr7	12730634	12730882		LOC_Os04g32090
Chr7	13607095	13607992		LOC_Os04g33310
Chr7	13607110	13608489		LOC_Os04g34180
Chr7	13607119	13607866		LOC_Os04g35830
Chr7	13607145	13607737		LOC_Os04g37619
Chr7	14370822	14371170		LOC_Os04g39050
Chr7	14524584	14524740		LOC_Os04g41130
Chr7	14524584	14524852		LOC_Os04g41220
Chr7	14533079	14533431		LOC_Os04g41229
Chr7	14533080	14533328		LOC_Os04g41570
Chr7	14533081	14533643		LOC_Os04g42610
Chr7	14533087	14533453		LOC_Os04g43700
Chr7	14814559	14815117		LOC_Os04g43710
Chr7	14814559	14815136		LOC_Os04g43990
Chr7	15217631	15217824		LOC_Os04g43980
Chr7	15217640	15217845		LOC_Os04g45490
Chr7	15356060	15356319		LOC_Os04g45500
Chr7	15750934	15751175		LOC_Os04g46220
Chr7	16255174	16255412		LOC_Os04g46210
Chr7	16319296	16319573		LOC_Os04g46490
Chr7	16611929	16612768		LOC_Os04g48380
Chr7	16612028	16612863		LOC_Os04g49100
Chr7	16749696	16749956		LOC_Os04g49110
Chr7	16749698	16750067		LOC_Os04g49440
Chr7	16749711	16750063		LOC_Os04g49450
Chr7	1697337	1697626		LOC_Os04g49670
Chr7	17115336	17115618		LOC_Os04g50840
Chr7	17115360	17115660		LOC_Os04g50850
Chr7	17209357	17209738		LOC_Os04g50890
Chr7	17713650	17714033		LOC_Os04g50980
Chr7	17713710	17713990		LOC_Os04g50990
Chr7	18247771	18247989		LOC_Os04g51430
Chr7	18247782	18247988		LOC_Os04g51620
Chr7	18856891	18857288		LOC_Os04g51809
Chr7	18856968	18857308		LOC_Os04g51970
Chr7	18922153	18922519		LOC_Os04g52200
Chr7	18922264	18922537		LOC_Os04g52380
Chr7	18922275	18922533		LOC_Os04g53800
Chr7	19276018	19276635		LOC_Os04g53790
Chr7	19276034	19276544		LOC_Os04g54640
Chr7	1931033	1931323		LOC_Os04g55700
Chr7	1931035	1931332		LOC_Os04g56290
Chr7	1931039	1931326		LOC_Os04g58460
Chr7	1931049	1931309		LOC_Os04g58450
Chr7	19621234	19621721		LOC_Os04g58734
Chr7	19621271	19621672		LOC_Os04g58730
Chr7	19850487	19850682		LOC_Os04g59540
Chr7	20205420	20205817		LOC_Os05g01600
Chr7	20609914	20610577		LOC_Os05g02570
Chr7	20609916	20610532		LOC_Os05g02580
Chr7	20774432	20774744		LOC_Os05g03120
Chr7	21574066	21574803		LOC_Os05g03130
Chr7	21574079	21574775		LOC_Os05g03140
Chr7	21600637	21600992		LOC_Os05g03210
Chr7	21600659	21600995		LOC_Os05g03220
Chr7	22523167	22523562		LOC_Os05g03800
Chr7	22523178	22523540		LOC_Os05g03920
Chr7	22523180	22523562		LOC_Os05g04510
Chr7	22523184	22523564		LOC_Os05g04520
Chr7	22533971	22534623		LOC_Os05g06150
Chr7	22533978	22534612		LOC_Os05g06530
Chr7	22534008	22534361		LOC_Os05g06540
Chr7	22534042	22534360		LOC_Os05g07690
Chr7	22754184	22754988		LOC_Os05g08470
Chr7	22754198	22754912		LOC_Os05g08460
Chr7	22876420	22877281		LOC_Os05g08960
Chr7	22876425	22877256		LOC_Os05g10480
Chr7	22876501	22877211		LOC_Os05g10754
Chr7	23049194	23049605		LOC_Os05g11170
Chr7	23079195	23079543		LOC_Os05g11260
Chr7	23557455	23558391		LOC_Os05g12670
Chr7	23557513	23558441		LOC_Os05g13630
Chr7	23557523	23558443		LOC_Os05g13640
Chr7	23557531	23558462		LOC_Os05g13650
Chr7	23745704	23746237		LOC_Os05g13860
Chr7	23745755	23746225		LOC_Os05g14560
Chr7	2447938	2448224		LOC_Os05g15660
Chr7	2447948	2448232		LOC_Os05g15800
Chr7	25271872	25272252		LOC_Os05g18530
Chr7	25507910	25508606		LOC_Os05g18524
Chr7	25507981	25508571		LOC_Os05g18810
Chr7	26333092	26333680		LOC_Os05g18820
Chr7	26487031	26487513		LOC_Os05g19110
Chr7	26487051	26487517		LOC_Os05g19974
Chr7	26487078	26487486		LOC_Os05g19980
Chr7	26487094	26487438		LOC_Os05g20940
Chr7	26763205	26763736		LOC_Os05g22480
Chr7	27336592	27337160		LOC_Os05g22540
Chr7	2769261	2769848		LOC_Os05g23260
Chr7	2769286	2769965		LOC_Os05g23255
Chr7	27694420	27694592		LOC_Os05g24050
Chr7	28066366	28066708		LOC_Os05g24550
Chr7	28321600	28322111		LOC_Os05g24740
Chr7	28321624	28322149		LOC_Os05g24750
Chr7	28321644	28322112		LOC_Os05g25170
Chr7	28321658	28322186		LOC_Os05g25560
Chr7	29219478	29219734		LOC_Os05g25570
Chr7	29266219	29266706		LOC_Os05g25780
Chr7	29266247	29266540		LOC_Os05g27050
Chr7	29572078	29572293		LOC_Os05g27100
Chr7	2957582	2958238		LOC_Os05g27650
Chr7	2957583	2958190		LOC_Os05g28050
Chr7	29615655	29615976		LOC_Os05g28200
Chr7	29630013	29630312		LOC_Os05g28210
Chr7	4008987	4009365		LOC_Os05g28360
Chr7	4561374	4561755		LOC_Os05g28370
Chr7	4561375	4561755		LOC_Os05g28540
Chr7	4561377	4561759		LOC_Os05g28530
Chr7	4561383	4561755		LOC_Os05g28730
Chr7	4570443	4570796		LOC_Os05g29030
Chr7	4570507	4570862		LOC_Os05g30530
Chr7	466207	466541		LOC_Os05g30790
Chr7	5139181	5139676		LOC_Os05g30900
Chr7	5139245	5139679		LOC_Os05g31690
Chr7	5598348	5598713		LOC_Os05g31800
Chr7	5598383	5598758		LOC_Os05g31810
Chr7	6140157	6140529		LOC_Os05g32160
Chr7	6654821	6655196		LOC_Os05g32450
Chr7	6654836	6655196		LOC_Os05g32560
Chr7	67482	68036		LOC_Os05g32960
Chr7	702746	703198		LOC_Os05g34070
Chr7	735121	735304		LOC_Os05g34160
Chr7	7370739	7371032		LOC_Os05g34450
Chr7	7370759	7371062		LOC_Os05g34540
Chr7	7543725	7544037		LOC_Os05g34854
Chr7	7543739	7543923		LOC_Os05g35100
Chr7	7575636	7575825		LOC_Os05g35110
Chr7	7815166	7815605		LOC_Os05g36186
Chr7	7815168	7815680		LOC_Os05g36184
Chr7	7815172	7815563		LOC_Os05g36210
Chr7	7815172	7815648		LOC_Os05g37910
Chr7	7989087	7989543		LOC_Os05g37950
Chr7	7989119	7989532		LOC_Os05g39310
Chr7	7989129	7989538		LOC_Os05g39790
Chr7	7989161	7989540		LOC_Os05g40640
Chr7	8069049	8069606		LOC_Os05g40630
Chr7	8069077	8069669		LOC_Os05g41280
Chr7	8069080	8069630		LOC_Os05g41290
Chr7	8069147	8069612		LOC_Os05g41830
Chr7	8143139	8143366		LOC_Os05g42428
Chr7	8837868	8838158		LOC_Os05g42930
Chr7	8837889	8838143		LOC_Os05g43910
Chr7	8837890	8838148		LOC_Os05g44260
Chr7	8837891	8838142		LOC_Os05g44290
Chr7	8928480	8928876		LOC_Os05g46050
Chr7	9564657	9565217		LOC_Os05g46240
Chr7	9564683	9565254		LOC_Os05g47446
Chr8	1008300	1008927		LOC_Os05g48710
[truncated: 3,162 more rows]

## Sheet: SP3-GATA10
SP3 GATA10 Coordinates				SP3 GATA10 Target Genes
Chr1	10196855	10197253		LOC_Os01g01720
Chr1	10196902	10197193		LOC_Os01g01710
Chr1	11237443	11237788		LOC_Os01g05840
Chr1	11237458	11237792		LOC_Os01g05860
Chr1	11237459	11237787		LOC_Os01g05850
Chr1	11577576	11577851		LOC_Os01g09620
Chr1	11577587	11577846		LOC_Os01g11360
Chr1	11958601	11959095		LOC_Os01g11370
Chr1	11958643	11959064		LOC_Os01g16980
Chr1	12066070	12066272		LOC_Os01g16970
Chr1	12066078	12066268		LOC_Os01g17050
Chr1	12248502	12248814		LOC_Os01g18210
Chr1	12353991	12354273		LOC_Os01g21420
Chr1	12353993	12354281		LOC_Os01g21560
Chr1	12353998	12354275		LOC_Os01g21830
Chr1	12696825	12697315		LOC_Os01g21820
Chr1	12696837	12697168		LOC_Os01g22000
Chr1	13902811	13903187		LOC_Os01g24710
Chr1	14581949	14582239		LOC_Os01g25720
Chr1	14581973	14582337		LOC_Os01g25710
Chr1	14631221	14631523		LOC_Os01g25730
Chr1	14679014	14679437		LOC_Os01g25880
Chr1	16128721	16129261		LOC_Os01g28790
Chr1	16128741	16129212		LOC_Os01g32070
Chr1	16128756	16129178		LOC_Os01g32280
Chr1	16128758	16129197		LOC_Os01g34700
Chr1	17555612	17555935		LOC_Os01g34710
Chr1	17555639	17555937		LOC_Os01g36064
Chr1	17555651	17555931		LOC_Os01g36070
Chr1	17696939	17697251		LOC_Os01g36229
Chr1	18802115	18802608		LOC_Os01g36294
Chr1	18802122	18802688		LOC_Os01g37480
Chr1	18802129	18802675		LOC_Os01g37470
Chr1	18802136	18802613		LOC_Os01g40080
Chr1	19141287	19141558		LOC_Os01g41900
Chr1	19141290	19141553		LOC_Os01g43470
Chr1	19959576	19959894		LOC_Os01g43620
Chr1	19959578	19959806		LOC_Os01g45190
Chr1	20044794	20045444		LOC_Os01g45174
Chr1	20044815	20045428		LOC_Os01g58170
Chr1	20044831	20045439		LOC_Os01g58194
Chr1	20044841	20045430		LOC_Os01g59690
Chr1	20124146	20124398		LOC_Os01g63370
Chr1	20941082	20942055		LOC_Os10g03830
Chr1	20941191	20942040		LOC_Os10g03820
Chr1	20941587	20942000		LOC_Os10g11170
Chr1	20941593	20942009		LOC_Os10g16430
Chr1	22612054	22612731		LOC_Os10g16440
Chr1	22972701	22973326		LOC_Os10g22039
Chr1	22972731	22973320		LOC_Os10g22050
Chr1	22972737	22973275		LOC_Os10g25060
Chr1	22972858	22973308		LOC_Os10g30840
Chr1	23762984	23763556		LOC_Os10g30850
Chr1	23762988	23763157		LOC_Os10g33760
Chr1	23762993	23763495		LOC_Os10g33990
Chr1	23762998	23763573		LOC_Os10g36530
Chr1	24889655	24890918		LOC_Os10g37240
Chr1	24889669	24890720		LOC_Os10g38030
Chr1	24889669	24890947		LOC_Os10g38750
Chr1	24988452	24989260		LOC_Os10g41660
Chr1	24988461	24989239		LOC_Os10g41999
Chr1	24988472	24989175		LOC_Os10g42130
Chr1	24988487	24989215		LOC_Os10g42150
Chr1	25636728	25637152		LOC_Os10g42430
Chr1	25636734	25637168		LOC_Os10g42439
Chr1	2805222	2805792		LOC_Os11g02080
Chr1	2805261	2805840		LOC_Os11g04670
Chr1	29262477	29262937		LOC_Os11g04680
Chr1	29262478	29262943		LOC_Os11g05080
Chr1	33640456	33641354		LOC_Os11g05090
Chr1	33640531	33641300		LOC_Os11g05410
Chr1	33640531	33642262		LOC_Os11g08980
Chr1	33640547	33641278		LOC_Os11g10730
Chr1	33756943	33757282		LOC_Os11g10740
Chr1	34529528	34530139		LOC_Os11g13710
Chr1	34529533	34530150		LOC_Os11g14190
Chr1	34529611	34530130		LOC_Os11g21960
Chr1	36473190	36475094		LOC_Os11g25470
Chr1	36473603	36474146		LOC_Os11g25454
Chr1	36725272	36725574		LOC_Os11g25550
Chr1	381655	382078		LOC_Os11g25780
Chr1	42098870	42099709		LOC_Os11g26340
Chr1	42098956	42099654		LOC_Os11g27620
Chr1	4947225	4947650		LOC_Os11g30920
Chr1	4947233	4947614		LOC_Os11g31590
Chr1	5475871	5476200		LOC_Os11g32010
Chr1	5475875	5476203		LOC_Os11g32240
Chr1	5475892	5476203		LOC_Os11g32250
Chr1	5475893	5476214		LOC_Os11g33100
Chr1	6111608	6112093		LOC_Os11g33110
Chr1	657691	658278		LOC_Os11g33120
Chr1	8667860	8668405		LOC_Os11g34720
Chr1	8667894	8668405		LOC_Os11g34850
Chr1	9584794	9585000		LOC_Os11g34840
Chr1	9710562	9710962		LOC_Os11g36200
Chr1	9769618	9770351		LOC_Os11g38870
Chr10	1100329	1100635		LOC_Os11g38910
Chr10	11236510	11237624		LOC_Os11g43934
Chr10	11236585	11237628		LOC_Os11g44590
Chr10	11236633	11236983		LOC_Os11g45670
Chr10	11237061	11237534		LOC_Os12g01190
Chr10	11237090	11237589		LOC_Os12g01180
Chr10	11388597	11388901		LOC_Os12g01530
Chr10	11388601	11389049		LOC_Os12g01540
Chr10	11388602	11388938		LOC_Os12g02430
Chr10	11388632	11389043		LOC_Os12g03260
Chr10	12897121	12897434		LOC_Os12g03960
Chr10	12897137	12897430		LOC_Os12g03970
Chr10	13074993	13075444		LOC_Os12g05220
Chr10	13984583	13985066		LOC_Os12g05210
Chr10	13984664	13985036		LOC_Os12g05470
Chr10	13984665	13985037		LOC_Os12g05480
Chr10	13984666	13984985		LOC_Os12g05490
Chr10	15481568	15482009		LOC_Os12g06150
Chr10	15481610	15482012		LOC_Os12g06670
Chr10	15844280	15844628		LOC_Os12g07550
Chr10	15844394	15844638		LOC_Os12g10750
Chr10	16061477	16061869		LOC_Os12g13280
Chr10	16087072	16087415		LOC_Os12g13270
Chr10	1728140	1728412		LOC_Os12g14590
Chr10	17849549	17850074		LOC_Os12g18960
Chr10	18098232	18099024		LOC_Os12g22150
Chr10	18098293	18099036		LOC_Os12g22489
Chr10	18127726	18128091		LOC_Os12g23190
Chr10	18127731	18128401		LOC_Os12g23200
Chr10	19549096	19549375		LOC_Os12g23210
Chr10	19936437	19936681		LOC_Os12g29340
Chr10	20369323	20369714		LOC_Os12g34524
Chr10	20639435	20639800		LOC_Os12g38130
Chr10	22365427	22365818		LOC_Os12g39310
Chr10	22437174	22437674		LOC_Os12g40850
Chr10	22584692	22585071		LOC_Os12g40860
Chr10	22672494	22672726		LOC_Os12g41650
Chr10	22726241	22726498		LOC_Os12g42260
Chr10	22860512	22861032		LOC_Os12g42270
Chr10	22860520	22860907		LOC_Os12g42580
Chr10	6189100	6189553		LOC_Os12g43630
Chr10	6189121	6189459		LOC_Os12g43720
Chr10	6189127	6189517		LOC_Os12g43730
Chr10	6189130	6189462		LOC_Os02g01326
Chr10	7719419	7719731		LOC_Os02g01765
Chr10	7719477	7719719		LOC_Os02g01760
Chr10	7819758	7820171		LOC_Os02g11010
Chr10	7819801	7820145		LOC_Os02g12510
Chr10	8192574	8192960		LOC_Os02g13890
Chr11	12596531	12596940		LOC_Os02g14059
Chr11	12596548	12596948		LOC_Os02g14160
Chr11	12596599	12596966		LOC_Os02g15860
Chr11	12596607	12597166		LOC_Os02g17330
Chr11	14516410	14516597		LOC_Os02g17680
Chr11	14562734	14563171		LOC_Os02g18540
Chr11	14562781	14563174		LOC_Os02g19150
Chr11	14712499	14713630		LOC_Os02g19140
Chr11	14712527	14713622		LOC_Os02g19820
Chr11	14712569	14713630		LOC_Os02g21060
Chr11	14712574	14713630		LOC_Os02g21110
Chr11	14805546	14806268		LOC_Os02g25230
Chr11	14805596	14806280		LOC_Os02g25240
Chr11	14805641	14806229		LOC_Os02g25449
Chr11	14805646	14806149		LOC_Os02g25930
Chr11	15074547	15074897		LOC_Os02g27060
Chr11	15074549	15074801		LOC_Os02g30920
Chr11	15704259	15704668		LOC_Os02g31030
Chr11	15704286	15704646		LOC_Os02g31220
Chr11	15906475	15906812		LOC_Os02g31230
Chr11	15906505	15906813		LOC_Os02g32200
Chr11	17989299	17989474		LOC_Os02g32300
Chr11	18462026	18462642		LOC_Os02g32370
Chr11	18462052	18462601		LOC_Os02g32469
Chr11	18462091	18462518		LOC_Os02g34400
Chr11	18462130	18462566		LOC_Os02g34490
Chr11	18462751	18463091		LOC_Os02g39920
Chr11	18462766	18463102		LOC_Os02g39910
Chr11	18866256	18866600		LOC_Os02g41620
Chr11	18866259	18866494		LOC_Os02g41954
Chr11	18866260	18866573		LOC_Os02g41940
Chr11	18866265	18866509		LOC_Os02g43320
Chr11	19054680	19054988		LOC_Os02g46860
Chr11	19054689	19054997		LOC_Os02g46850
Chr11	19587154	19587457		LOC_Os02g49730
Chr11	19602561	19602983		LOC_Os02g49720
Chr11	19602585	19602951		LOC_Os02g57530
Chr11	19602595	19602996		LOC_Os02g58040
Chr11	19602612	19602937		LOC_Os03g05290
Chr11	19666605	19666786		LOC_Os03g05830
Chr11	19669669	19669906		LOC_Os03g05840
Chr11	19669669	19669914		LOC_Os03g10200
Chr11	19669683	19669883		LOC_Os03g10210
Chr11	19669696	19669909		LOC_Os03g13630
Chr11	1995184	1995710		LOC_Os03g13614
Chr11	1995318	1995670		LOC_Os03g15880
Chr11	20063182	20063817		LOC_Os03g16780
Chr11	20063289	20063845		LOC_Os03g16770
Chr11	20348880	20349117		LOC_Os03g16960
Chr11	20418916	20419429		LOC_Os03g18210
Chr11	20419002	20419520		LOC_Os03g18220
Chr11	21297150	21297845		LOC_Os03g18790
Chr11	21297165	21297787		LOC_Os03g20180
Chr11	21297220	21297792		LOC_Os03g21060
Chr11	21297271	21297847		LOC_Os03g25320
Chr11	21392427	21392757		LOC_Os03g28000
Chr11	21392427	21392874		LOC_Os03g30300
Chr11	21392433	21392852		LOC_Os03g31760
Chr11	21392456	21392804		LOC_Os03g36550
Chr11	22076527	22076714		LOC_Os03g36560
Chr11	2228435	2228767		LOC_Os03g36930
Chr11	22792393	22792737		LOC_Os03g36944
Chr11	23137305	23137882		LOC_Os03g38082
Chr11	23137305	23137904		LOC_Os03g38090
Chr11	23168425	23168919		LOC_Os03g38530
Chr11	23168518	23168894		LOC_Os03g38534
Chr11	2432165	2432584		LOC_Os03g38540
Chr11	2432176	2432584		LOC_Os03g38880
Chr11	26525066	26525263		LOC_Os03g38930
Chr11	2692226	2692656		LOC_Os03g38920
Chr11	2692267	2692656		LOC_Os03g41330
Chr11	26963961	26964456		LOC_Os03g41380
Chr11	26964018	26964438		LOC_Os03g42840
Chr11	27626434	27626743		LOC_Os03g44340
Chr11	28911463	28911757		LOC_Os03g44330
Chr11	28911466	28911783		LOC_Os03g45270
Chr11	29003412	29003706		LOC_Os03g45280
Chr11	3502485	3502955		LOC_Os03g45744
Chr11	3872525	3872934		LOC_Os03g49600
Chr11	3872590	3872945		LOC_Os03g50850
Chr11	4771453	4771928		LOC_Os03g52690
Chr11	4771543	4771886		LOC_Os03g53860
Chr11	563098	563465		LOC_Os03g59680
Chr11	5894210	5894608		LOC_Os03g60060
Chr11	5894227	5894596		LOC_Os03g60080
Chr11	7542065	7542693		LOC_Os03g61720
Chr11	7542067	7542697		LOC_Os03g62180
Chr11	7542142	7542631		LOC_Os03g62190
Chr11	7542202	7542670		LOC_Os03g62340
Chr11	7826232	7826394		LOC_Os03g62330
Chr11	7939303	7939877		LOC_Os03g63270
Chr11	7939305	7939863		LOC_Os03g64050
Chr12	105716	106038		LOC_Os03g64060
Chr12	105809	106053		LOC_Os03g64350
Chr12	10999600	11000050		LOC_Os04g01170
Chr12	11129341	11129738		LOC_Os04g01580
Chr12	11129351	11129736		LOC_Os04g02530
Chr12	12464765	12465243		LOC_Os04g02910
Chr12	12464786	12465246		LOC_Os04g08460
Chr12	12482246	12482544		LOC_Os04g11962
Chr12	12482255	12482499		LOC_Os04g11956
Chr12	1255898	1256513		LOC_Os04g12080
Chr12	12690453	12690912		LOC_Os04g12070
Chr12	12690454	12690916		LOC_Os04g12540
Chr12	12690540	12690914		LOC_Os04g16150
Chr12	12690540	12690916		LOC_Os04g21200
Chr12	13115046	13115698		LOC_Os04g28670
Chr12	13115060	13115686		LOC_Os04g28680
Chr12	13119183	13119795		LOC_Os04g32460
Chr12	13119316	13119767		LOC_Os04g32940
Chr12	13119322	13119747		LOC_Os04g34180
Chr12	13586273	13587019		LOC_Os04g35560
Chr12	13586282	13587023		LOC_Os04g35830
Chr12	13586307	13587029		LOC_Os04g36050
Chr12	13586334	13587025		LOC_Os04g36660
Chr12	1423879	1424262		LOC_Os04g36670
Chr12	14955170	14955537		LOC_Os04g41130
Chr12	15343957	15344229		LOC_Os04g46060
Chr12	15343960	15344196		LOC_Os04g49370
Chr12	15343969	15344214		LOC_Os04g49380
Chr12	15954417	15955095		LOC_Os04g49440
Chr12	15954536	15955037		LOC_Os04g49450
Chr12	15954544	15955026		LOC_Os04g50120
Chr12	15954550	15955001		LOC_Os04g50130
Chr12	1646239	1646538		LOC_Os04g52380
Chr12	17342302	17342620		LOC_Os04g54810
Chr12	17406662	17406969		LOC_Os04g55300
Chr12	17644979	17645475		LOC_Os04g55290
Chr12	17644997	17645401		LOC_Os04g55510
Chr12	17645014	17645437		LOC_Os04g55960
Chr12	17645023	17645442		LOC_Os04g56290
Chr12	17942935	17943519		LOC_Os04g59300
Chr12	19525516	19525959		LOC_Os04g59540
Chr12	19525522	19525884		LOC_Os05g01530
Chr12	20892899	20893251		LOC_Os05g01520
Chr12	20892901	20893244		LOC_Os05g01600
Chr12	2312218	2313119		LOC_Os05g02570
Chr12	2312241	2313159		LOC_Os05g02580
Chr12	23417550	23417706		LOC_Os05g03210
Chr12	23417559	23417721		LOC_Os05g03220
Chr12	234512	234801		LOC_Os05g03450
Chr12	234565	234798		LOC_Os05g03500
Chr12	23627294	23627548		LOC_Os05g03800
Chr12	23629325	23629501		LOC_Os05g03884
Chr12	24187595	24187983		LOC_Os05g05290
Chr12	24436607	24437139		LOC_Os05g05280
Chr12	24436640	24437162		LOC_Os05g07764
Chr12	24470970	24471519		LOC_Os05g07930
Chr12	24470975	24471428		LOC_Os05g07940
Chr12	24471055	24471456		LOC_Os05g12490
Chr12	2507625	2507966		LOC_Os05g12481
Chr12	2507639	2507993		LOC_Os05g13390
Chr12	25295915	25296248		LOC_Os05g14240
Chr12	25773593	25774051		LOC_Os05g15510
Chr12	25773616	25774081		LOC_Os05g20350
Chr12	25773662	25774061		LOC_Os05g23260
Chr12	25773713	25774051		LOC_Os05g23255
Chr12	26214090	26214601		LOC_Os05g23430
Chr12	26229941	26230249		LOC_Os05g23420
Chr12	26229946	26230268		LOC_Os05g26820
Chr12	26229958	26230233		LOC_Os05g26830
Chr12	26229958	26230249		LOC_Os05g27790
Chr12	26262370	26262691		LOC_Os05g27780
Chr12	26447412	26447839		LOC_Os05g28520
Chr12	26447529	26447811		LOC_Os05g29974
Chr12	27101012	27101316		LOC_Os05g30410
Chr12	27101065	27101277		LOC_Os05g30400
Chr12	27106215	27106656		LOC_Os05g30790
Chr12	27114560	27114904		LOC_Os05g30900
Chr12	27161750	27161996		LOC_Os05g31290
Chr12	2900776	2900979		LOC_Os05g33680
Chr12	2900778	2900984		LOC_Os05g35100
Chr12	2900795	2901011		LOC_Os05g35110
Chr12	323305	324405		LOC_Os05g35510
Chr12	323318	324358		LOC_Os05g35920
Chr12	323323	324407		LOC_Os05g35930
Chr12	323371	324426		LOC_Os05g37520
Chr12	3245312	3245736		LOC_Os05g38050
Chr12	3686805	3687207		LOC_Os05g38660
Chr12	3761377	3761646		LOC_Os05g39450
Chr12	3761379	3761659		LOC_Os05g44410
Chr12	3761383	3761647		LOC_Os05g45020
Chr12	3761383	3761665		LOC_Os05g46240
Chr12	5776675	5777049		LOC_Os05g51670
Chr12	5776684	5777077		LOC_Os06g01370
Chr12	5776704	5777051		LOC_Os06g01360
Chr12	5776711	5777053		LOC_Os06g01720
Chr12	6748087	6748834		LOC_Os06g01730
Chr12	6748107	6748809		LOC_Os06g04690
Chr12	6748336	6748857		LOC_Os06g04680
Chr12	6748360	6748798		LOC_Os06g06280
Chr12	6765336	6765715		LOC_Os06g06290
Chr12	687780	688283		LOC_Os06g09370
Chr12	687858	688304		LOC_Os06g12760
Chr12	7281889	7282368		LOC_Os06g12780
Chr12	7384168	7384721		LOC_Os06g12860
Chr12	7384314	7384694		LOC_Os06g14620
Chr12	813360	813651		LOC_Os06g15990
Chr12	813403	813654		LOC_Os06g17000
Chr12	8332628	8333157		LOC_Os06g17290
Chr12	8332634	8333117		LOC_Os06g19730
Chr12	8332643	8333119		LOC_Os06g19740
Chr12	8332648	8333041		LOC_Os06g20040
Chr2	10190700	10191105		LOC_Os06g20790
Chr2	10190740	10191033		LOC_Os06g21890
Chr2	10190742	10191119		LOC_Os06g22850
Chr2	10807761	10808308		LOC_Os06g22950
Chr2	10807787	10808313		LOC_Os06g28780
Chr2	10807818	10808271		LOC_Os06g28820
Chr2	10807828	10808262		LOC_Os06g30130
Chr2	11161123	11161497		LOC_Os06g30740
Chr2	11592147	11594146		LOC_Os06g33330
Chr2	11592214	11594206		LOC_Os06g33650
Chr2	11592496	11594113		LOC_Os06g33810
Chr2	11592501	11594093		LOC_Os06g34570
Chr2	11601429	11601792		LOC_Os06g34564
Chr2	12117457	12117790		LOC_Os06g36010
Chr2	12117481	12117800		LOC_Os06g36380
Chr2	12478312	12478913		LOC_Os06g38500
Chr2	12478329	12478869		LOC_Os06g40020
Chr2	12478382	12478842		LOC_Os06g40200
Chr2	12478404	12478871		LOC_Os06g40230
Chr2	12528156	12528508		LOC_Os06g42690
Chr2	14686633	14687188		LOC_Os06g43210
Chr2	14686786	14687191		LOC_Os06g43190
Chr2	14864114	14864625		LOC_Os06g43230
Chr2	14864170	14865046		LOC_Os06g45280
Chr2	15221759	15222066		LOC_Os06g45300
Chr2	15910573	15910995		LOC_Os06g46270
Chr2	15910648	15910920		LOC_Os06g47620
Chr2	17004118	17004419		LOC_Os06g48030
Chr2	176394	176750		LOC_Os06g48500
Chr2	18262501	18263131		LOC_Os06g49330
Chr2	18262523	18262991		LOC_Os06g49340
Chr2	18469668	18470174		LOC_Os06g51350
Chr2	18469697	18470153		LOC_Os07g01114
Chr2	18537316	18538062		LOC_Os07g01150
Chr2	18537446	18538033		LOC_Os07g06110
Chr2	18713315	18713874		LOC_Os07g07550
Chr2	18713482	18713971		LOC_Os07g10610
Chr2	18738167	18738682		LOC_Os07g10840
Chr2	19023233	19023576		LOC_Os07g14150
Chr2	19075074	19075635		LOC_Os07g15640
Chr2	19075130	19075590		LOC_Os07g18110
Chr2	19075141	19075520		LOC_Os07g19190
Chr2	19075145	19075535		LOC_Os07g24000
Chr2	19126352	19126854		LOC_Os07g25484
Chr2	19126470	19126856		LOC_Os07g29330
Chr2	19205422	19206068		LOC_Os07g30700
Chr2	19205465	19205990		LOC_Os07g32412
Chr2	20347319	20347699		LOC_Os07g32406
Chr2	20583520	20584080		LOC_Os07g32530
Chr2	20583523	20583968		LOC_Os07g42620
Chr2	20583525	20583972		LOC_Os07g47250
Chr2	20583541	20584083		LOC_Os07g47590
Chr2	20664902	20665292		LOC_Os07g48830
Chr2	20664927	20665160		LOC_Os08g01090
Chr2	21648818	21649128		LOC_Os08g02490
Chr2	24137543	24138049		LOC_Os08g02840
Chr2	24888060	24888406		LOC_Os08g02850
Chr2	24964829	24965164		LOC_Os08g07774
Chr2	24964837	24965139		LOC_Os08g08810
Chr2	24964942	24965170		LOC_Os08g09240
Chr2	25199627	25200122		LOC_Os08g10280
Chr2	25225687	25226186		LOC_Os08g14400
Chr2	25225698	25226177		LOC_Os08g15330
Chr2	26133963	26134398		LOC_Os08g16480
Chr2	27812831	27813225		LOC_Os08g16530
Chr2	27926332	27926791		LOC_Os08g19480
Chr2	27926367	27926706		LOC_Os08g19490
Chr2	28586152	28586740		LOC_Os08g19670
Chr2	28586208	28586608		LOC_Os08g19660
Chr2	30397731	30398282		LOC_Os08g25010
Chr2	31548399	31549074		LOC_Os08g25734
Chr2	31548413	31548738		LOC_Os08g28920
Chr2	35250698	35251000		LOC_Os08g28930
Chr2	35536905	35537179		LOC_Os08g29669
Chr2	3961294	3961561		LOC_Os08g29680
Chr2	3961334	3961551		LOC_Os08g30860
Chr2	424511	424850		LOC_Os08g30870
Chr2	4511977	4512801		LOC_Os08g31380
Chr2	4581987	4582352		LOC_Os08g32850
Chr2	5455645	5456336		LOC_Os08g33420
Chr2	5455665	5456230		LOC_Os08g35420
Chr2	5684280	5684604		LOC_Os08g36440
Chr2	5853425	5853987		LOC_Os08g36420
Chr2	5853565	5854358		LOC_Os08g36900
Chr2	6542582	6542994		LOC_Os08g36910
Chr2	7541967	7542156		LOC_Os08g40620
Chr2	7541971	7542206		LOC_Os08g40630
Chr2	7674979	7675315		LOC_Os08g40680
Chr2	7753606	7753917		LOC_Os08g40690
Chr2	8972745	8973060		LOC_Os08g41420
Chr2	9948963	9949386		LOC_Os08g41430
Chr3	10216914	10217237		LOC_Os08g43190
Chr3	10531273	10531585		LOC_Os08g43400
Chr3	10901142	10901497		LOC_Os08g43540
Chr3	10901177	10901495		LOC_Os08g44330
Chr3	10901763	10902036		LOC_Os08g44340
Chr3	11402385	11402651		LOC_Os08g44870
Chr3	11976325	11976819		LOC_Os08g44860
Chr3	14456807	14457110		LOC_Os09g04160
Chr3	14456921	14457220		LOC_Os09g04490
Chr3	15369442	15369891		LOC_Os09g06770
Chr3	15369462	15369871		LOC_Os09g07570
Chr3	15369498	15369853		LOC_Os09g08110
Chr3	15369500	15369841		LOC_Os09g10820
Chr3	15981919	15982250		LOC_Os09g10830
Chr3	15981989	15982253		LOC_Os09g11870
Chr3	16086155	16086460		LOC_Os09g12970
Chr3	16957287	16957734		LOC_Os09g12950
Chr3	16957332	16957746		LOC_Os09g13240
Chr3	17292652	17293019		LOC_Os09g14540
Chr3	17292725	17293089		LOC_Os09g15170
Chr3	17912233	17912617		LOC_Os09g19650
Chr3	17912273	17912629		LOC_Os09g19880
Chr3	18167310	18167589		LOC_Os09g19890
Chr3	18633437	18633718		LOC_Os09g21010
Chr3	18633438	18633734		LOC_Os09g21760
Chr3	20260861	20261809		LOC_Os09g26790
Chr3	20260893	20261695		LOC_Os09g31200
Chr3	20260896	20261315		LOC_Os09g31970
Chr3	20260910	20261795		LOC_Os09g32956
Chr3	20265694	20266126		LOC_Os09g33460
Chr3	20496616	20497173		LOC_Os09g36960
Chr3	20496620	20497166		LOC_Os09g36970
Chr3	20615319	20615488		LOC_Os09g36976
Chr3	20615327	20615575		LOC_Os09g37280
Chr3	21142597	21142920		LOC_Os09g39750
Chr3	21391522	21393138		LOC_Os09g39740
Chr3	21391578	21392423
Chr3	21391642	21392052
Chr3	21392113	21392465
Chr3	21603046	21603555
Chr3	21603087	21603543
Chr3	21621357	21621623
Chr3	21622150	21622550
Chr3	21622181	21622584
Chr3	22979388	22980260
Chr3	22979394	22980240
Chr3	22979418	22980269
Chr3	22979432	22980280
Chr3	23021673	23022016
Chr3	23021744	23022036
Chr3	23108514	23108849
Chr3	23420586	23421044
Chr3	23888505	23888701
Chr3	23888505	23888811
Chr3	24929714	24930115
Chr3	24952572	24953424
Chr3	24952589	24953001
Chr3	24952633	24953034
Chr3	24952638	24953407
Chr3	25172399	25172845
Chr3	25172448	25172789
Chr3	25562303	25562875
Chr3	25562349	25562994
Chr3	2561588	2561839
Chr3	25839873	25840707
Chr3	25840114	25840653
Chr3	25840202	25840659
Chr3	27067221	27067515
Chr3	27067263	27067474
Chr3	28245622	28245905
Chr3	28245632	28245898
Chr3	29038597	29038889
Chr3	2932992	2933340
Chr3	29531578	29531941
Chr3	30210137	30210645
Chr3	30210138	30210691
Chr3	30211786	30212212
Chr3	30211815	30212315
Chr3	30211817	30212315
Chr3	30882686	30883159
Chr3	33985896	33986299
Chr3	34164044	34164835
Chr3	34164050	34165399
Chr3	34164067	34164827
Chr3	34164069	34164839
Chr3	34165040	34165398
Chr3	34986348	34986563
Chr3	35223156	35223572
Chr3	35223161	35223608
Chr3	35223176	35223581
Chr3	35223181	35223541
Chr3	35311856	35312169
Chr3	35753015	35753577
Chr3	36192235	36192581
Chr3	36374315	36374636
Chr3	436745	437148
Chr3	436758	437163
Chr3	5179470	5180383
Chr3	5179476	5180129
Chr3	5179477	5180851
Chr3	5179496	5180861
Chr3	7370973	7371285
Chr3	7370994	7371365
Chr3	8760235	8760724
Chr3	9296466	9296810
Chr3	9425818	9426393
Chr3	9778553	9778992
Chr3	9969866	9970280
Chr4	1151910	1152661
Chr4	1152069	1152642
Chr4	1157343	1157823
Chr4	1157419	1157808
Chr4	11942486	11942878
Chr4	11942493	11942850
Chr4	11942503	11942915
Chr4	11942552	11942863
Chr4	130355	130736
Chr4	130399	130787
Chr4	16986007	16986282
Chr4	16993155	16993761
Chr4	16993174	16993766
Chr4	17073779	17074229
Chr4	17073784	17074300
Chr4	18160740	18160999
Chr4	18971347	18971776
Chr4	18971370	18971734
Chr4	18971375	18971734
Chr4	18971391	18971691
Chr4	19453845	19454493
Chr4	19462184	19462790
Chr4	19462206	19462775
Chr4	19546751	19547104
Chr4	19902979	19903623
Chr4	19903015	19903583
Chr4	20668005	20668394
Chr4	20668057	20668323
Chr4	20714052	20714689
Chr4	20714061	20714840
Chr4	21533394	21533852
Chr4	21533398	21533793
Chr4	21666357	21666882
Chr4	21666372	21666892
Chr4	21834948	21835298
Chr4	21834998	21835304
Chr4	21994991	21995512
Chr4	21995119	21995434
Chr4	22157085	22157655
Chr4	22157086	22157678
Chr4	23204048	23204458
Chr4	23574242	23574847
Chr4	24395607	24396363
Chr4	27291836	27292131
Chr4	28038004	28039170
Chr4	28038012	28039163
Chr4	28795763	28796147
Chr4	28795787	28796122
Chr4	29467608	29467955
Chr4	29503584	29504472
Chr4	29503602	29504388
Chr4	29503608	29504379
Chr4	29503617	29504456
Chr4	29896651	29897460
Chr4	29896653	29897725
Chr4	29896658	29897452
Chr4	29896672	29897733
Chr4	31123912	31124271
Chr4	31123933	31124163
Chr4	31124892	31125262
Chr4	32593933	32594463
Chr4	32621620	32622008
Chr4	32873406	32873695
Chr4	33021095	33021429
Chr4	33021244	33021462
Chr4	33337824	33338210
Chr4	33555518	33555932
Chr4	35262554	35263069
Chr4	35262599	35263099
Chr4	35412403	35412830
Chr4	391471	391679
Chr4	4303089	4303552
Chr4	4555916	4556289
Chr4	4555979	4556203
Chr4	4555989	4556229
Chr4	6559452	6559758
Chr4	6633947	6634684
Chr4	6633994	6634701
Chr4	6937359	6937751
Chr4	8772139	8772542
Chr4	937291	937935
Chr4	937299	937921
Chr4	937307	937943
Chr4	937330	937923
Chr5	11931827	11932263
Chr5	11931903	11932425
Chr5	1302074	1302420
Chr5	13282129	13282673
Chr5	13282184	13282673
Chr5	13384944	13385374
Chr5	14240807	14241197
Chr5	14240815	14241246
Chr5	14313422	14313932
Chr5	14313443	14313814
Chr5	14313489	14313787
Chr5	14313503	14313825
Chr5	1452627	1453224
Chr5	14639186	14639832
Chr5	14639222	14639836
Chr5	14639263	14639833
Chr5	14639266	14639823
Chr5	1480203	1480714
Chr5	1480209	1480681
Chr5	15561951	15562290
Chr5	15561985	15562291
Chr5	16181418	16182343
Chr5	16181425	16182250
Chr5	16181433	16182194
Chr5	16181436	16182275
Chr5	16190093	16190402
Chr5	16190094	16190380
Chr5	16190105	16190356
Chr5	16190113	16190402
Chr5	16704781	16705502
Chr5	16704812	16705409
Chr5	1686825	1686987
Chr5	17041058	17041398
Chr5	1724044	1724323
Chr5	1724047	1724362
Chr5	17336446	17336964
Chr5	17336489	17336875
Chr5	17625209	17625626
Chr5	17625256	17625741
Chr5	17625334	17625613
Chr5	17865200	17865991
Chr5	17865319	17865953
Chr5	17945299	17945623
Chr5	18085929	18086583
Chr5	18086123	18086607
Chr5	18086182	18086558
Chr5	18190267	18190630
Chr5	19815937	19816208
Chr5	19860446	19860744
Chr5	19860460	19860747
Chr5	1991282	1991589
Chr5	1991286	1991627
Chr5	20844912	20845374
Chr5	20844922	20845356
Chr5	20844937	20845347
Chr5	21107259	21107537
Chr5	21297991	21298783
Chr5	21298016	21298828
Chr5	21966711	21967149
Chr5	22308608	22309303
Chr5	22308657	22309280
Chr5	22308663	22309220
Chr5	22308692	22309255
Chr5	22667449	22667892
Chr5	22832000	22832292
Chr5	22832052	22832373
Chr5	23137639	23138618
Chr5	23137646	23138577
Chr5	23137671	23138680
Chr5	23137834	23138625
Chr5	24143670	24144027
Chr5	24143679	24144027
Chr5	24143753	24144036
Chr5	25692451	25692877
Chr5	25708921	25709322
Chr5	25708946	25709374
Chr5	25846731	25846995
Chr5	2604140	2604380
Chr5	26169549	26171105
Chr5	26169620	26170949
Chr5	26675829	26676200
Chr5	26815298	26815708
Chr5	29629883	29630340
Chr5	29629903	29630341
Chr5	29629963	29630282
Chr5	312301	312674
Chr5	3521945	3522452
Chr5	358144	358769
Chr5	4187594	4188108
Chr5	4300897	4301204
Chr5	4691883	4692238
Chr5	4691964	4692165
Chr5	4691992	4692248
Chr5	4818676	4818951
Chr5	4818677	4819029
Chr5	6005511	6005760
Chr5	6777262	6777787
Chr5	6803209	6803455
Chr5	6803215	6803449
Chr5	7170619	7170918
Chr5	7439251	7439627
Chr5	7439273	7439551
Chr5	7998436	7998903
Chr5	8770115	8770512
Chr5	8770199	8770532
Chr5	896519	896897
Chr6	10019577	10020345
Chr6	10019637	10020330
Chr6	10019641	10020188
Chr6	10019643	10020282
Chr6	10079377	10079761
Chr6	11283179	11283524
Chr6	11283224	11283487
Chr6	11493271	11493497
Chr6	11986486	11986838
Chr6	12652831	12652990
Chr6	13289837	13290101
Chr6	13289841	13290104
Chr6	13332850	13333130
Chr6	13397993	13398505
Chr6	13398075	13398468
Chr6	13401976	13403479
Chr6	13401983	13403479
Chr6	13402267	13403432
Chr6	13402278	13402779
Chr6	13403552	13404223
Chr6	13403780	13404219
Chr6	13595508	13595886
Chr6	13595570	13595910
Chr6	16392077	16392443
Chr6	16392077	16392558
Chr6	16415368	16415677
Chr6	17380516	17381135
Chr6	17380531	17381178
Chr6	17380542	17381145
Chr6	17380572	17381155
Chr6	17833526	17834500
Chr6	17833573	17834504
Chr6	19413480	19413840
Chr6	19413488	19413801
Chr6	19591389	19591693
Chr6	19591392	19591702
Chr6	19591416	19591693
Chr6	19591423	19591693
Chr6	19656545	19656981
Chr6	19656583	19657221
Chr6	19656650	19657217
Chr6	19670393	19670767
Chr6	19670418	19670756
Chr6	19873674	19874097
Chr6	19873712	19874224
Chr6	19873736	19874054
Chr6	20106303	20106719
Chr6	2043184	2043538
Chr6	2043202	2043550
Chr6	21049745	21050139
Chr6	21049786	21050150
Chr6	21286717	21287080
Chr6	21286718	21287057
Chr6	21364243	21364712
Chr6	21364351	21364816
Chr6	21583176	21583520
Chr6	21583178	21583613
Chr6	218799	219349
Chr6	22818389	22818775
Chr6	22818401	22818740
Chr6	22818408	22818798
Chr6	22818413	22818752
Chr6	23803553	23804018
Chr6	23803571	23803971
Chr6	23943486	23944061
Chr6	23943580	23944048
Chr6	23964808	23965236
Chr6	23964815	23965278
Chr6	24026912	24027847
Chr6	25659339	25659688
Chr6	25677684	25678011
Chr6	25968304	25968687
Chr6	25983508	25984124
Chr6	25983584	25984020
Chr6	27371161	27371605
Chr6	27371199	27371595
Chr6	27371222	27371588
Chr6	27371230	27371603
Chr6	27382440	27382777
Chr6	27382467	27382872
Chr6	28037313	28037711
Chr6	28837720	28838096
Chr6	28837736	28838023
Chr6	29055174	29055502
Chr6	2907382	2908068
Chr6	29343643	29344202
Chr6	29343850	29344214
Chr6	29889225	29889620
Chr6	31101952	31102259
Chr6	424268	425026
Chr6	4715257	4715637
Chr6	4807630	4807967
Chr6	5167269	5167734
Chr6	5167356	5167672
Chr6	6414227	6414636
Chr6	6549065	6549541
Chr6	6549083	6549436
Chr6	6549118	6549450
Chr6	6549133	6549554
Chr6	6965364	6965788
Chr6	6986373	6986781
Chr6	7036125	7036838
Chr6	7036204	7036813
Chr6	7036221	7036765
Chr6	7036320	7036808
Chr6	7515941	7516591
Chr6	7515959	7516350
Chr6	8233572	8234176
Chr6	8233577	8234210
Chr6	9090904	9091409
Chr6	9091221	9091402
Chr6	9310477	9310781
Chr6	9310492	9310711
Chr6	9861497	9861861
Chr7	10719989	10720397
Chr7	10720116	10720395
Chr7	10720121	10720368
Chr7	11358984	11359354
Chr7	11359049	11359464
Chr7	1190243	1190947
Chr7	1311065	1311507
Chr7	1311121	1311565
Chr7	13607095	13607992
Chr7	13607110	13608489
Chr7	13607119	13607866
Chr7	13607145	13607737
Chr7	14598803	14599200
Chr7	14636813	14637266
Chr7	15393235	15393751
Chr7	15393243	15393942
Chr7	16963629	16964082
Chr7	16963639	16963994
Chr7	17209357	17209738
Chr7	18166156	18166420
Chr7	18986383	18986683
Chr7	19276018	19276635
Chr7	19276034	19276544
Chr7	19376448	19377028
Chr7	19376465	19377040
Chr7	20541161	20541714
Chr7	20541185	20541736
Chr7	24678296	24678716
Chr7	24678315	24678645
Chr7	25507910	25508606
Chr7	25507981	25508571
Chr7	25970638	25970976
Chr7	25970655	25970924
Chr7	26083379	26083846
Chr7	26083404	26083798
Chr7	26083440	26083727
Chr7	2665587	2665833
Chr7	27671032	27671571
Chr7	27671048	27671554
Chr7	28239756	28240193
Chr7	28239781	28240218
Chr7	28321600	28322111
Chr7	28321624	28322149
Chr7	28321644	28322112
Chr7	28321658	28322186
Chr7	28456478	28456881
Chr7	28456564	28456876
Chr7	29219478	29219734
Chr7	2957582	2958238
Chr7	2957583	2958190
Chr7	3767035	3767285
Chr7	4566958	4567212
Chr7	4900541	4900901
Chr7	4900556	4900890
Chr7	5762886	5763829
Chr7	5762938	5763761
Chr7	5762957	5763700
Chr7	5763060	5763827
Chr7	5893957	5894460
Chr7	6026152	6026590
Chr7	6026180	6026614
Chr7	6026181	6026614
Chr7	6026207	6026511
Chr7	67482	68036
Chr7	6962187	6962647
Chr7	6962194	6962632
Chr7	6962211	6962597
Chr7	6962219	6962659
Chr7	8074143	8074886
Chr7	8074257	8074941
Chr7	90433	90887
Chr7	90483	90882
Chr7	9075474	9075850
Chr7	914892	915263
Chr8	1008300	1008927
Chr8	1008352	1008860
Chr8	1008355	1008850
Chr8	10097759	10098125
Chr8	10097767	10098134
Chr8	10120892	10121165
Chr8	11412633	11413214
Chr8	11412648	11413185
Chr8	11412653	11413242
Chr8	11412657	11413204
Chr8	11644193	11644747
Chr8	11644235	11644727
Chr8	11773996	11775042
Chr8	11774015	11775032
Chr8	1194811	1195193
Chr8	15166630	15166915
Chr8	15671656	15672000
Chr8	15671688	15672057
Chr8	17330360	17330678
Chr8	17330365	17330677
Chr8	17686777	17686951
Chr8	17686778	17686951
Chr8	18225637	18226471
Chr8	18225681	18226463
Chr8	19050558	19051102
Chr8	19050658	19051092
Chr8	19402287	19402799
Chr8	19402300	19402797
Chr8	19402301	19402775
Chr8	19402372	19402802
Chr8	19628650	19629135
Chr8	20148783	20149131
Chr8	20366758	20366942
Chr8	20440557	20441095
Chr8	20443054	20443452
Chr8	20443108	20443437
Chr8	20443117	20443458
Chr8	20443117	20443476
Chr8	20845725	20846080
Chr8	20845736	20846044
Chr8	20845738	20846109
Chr8	20845747	20846121
Chr8	22325544	22325923
Chr8	22325555	22325895
Chr8	22611649	22612227
Chr8	22611682	22612195
Chr8	22611702	22612116
Chr8	22611721	22612078
Chr8	22995703	22996704
Chr8	22995715	22996744
Chr8	22995718	22996757
Chr8	22996056	22996658
Chr8	23337940	23338327
Chr8	23343973	23344419
Chr8	23344023	23344419
Chr8	2378112	2378413
Chr8	2378132	2378428
Chr8	25712650	25713112
Chr8	25718397	25719274
Chr8	25718437	25719081
Chr8	25760390	25760722
Chr8	25760393	25760702
Chr8	26113894	26114429
Chr8	26113954	26114284
Chr8	26158432	26158766
Chr8	26158442	26158811
Chr8	26836226	26836449
Chr8	27315765	27316046
Chr8	27315776	27316107
Chr8	27433879	27434327
Chr8	27434744	27435184
Chr8	27538701	27539165
Chr8	27538705	27539190
Chr8	27538746	27539129
Chr8	27898825	27899342
Chr8	27898891	27899298
Chr8	28181780	28182008
Chr8	3215317	3215697
Chr8	4358634	4359013
Chr8	4358681	4359019
Chr8	5106759	5107154
Chr8	5106768	5107165
Chr8	5368369	5368702
Chr8	5977552	5978776
Chr8	5977634	5978013
Chr8	5977665	5977990
Chr8	5978008	5978534
Chr8	5978049	5978486
Chr8	6291596	6291827
Chr8	6291607	6291831
Chr8	67501	67718
Chr8	67501	67818
Chr8	8531035	8531479
Chr8	8531039	8531517
Chr8	8642044	8642656
Chr8	8642239	8642661
Chr8	9204324	9204814
Chr8	9204376	9204866
Chr8	9286006	9286437
Chr8	9286069	9286419
Chr8	9331672	9332187
Chr9	10760407	10760704
Chr9	10760420	10760706
Chr9	11742649	11742881
Chr9	11903967	11904531
Chr9	11904015	11904465
Chr9	12673221	12673752
Chr9	12673302	12673762
Chr9	13173769	13174380
Chr9	14080752	14080937
Chr9	14080754	14080927
Chr9	14771338	14771678
Chr9	14908565	14909116
Chr9	14908582	14909056
Chr9	14908594	14909114
Chr9	14908596	14908988
Chr9	16112715	16112970
Chr9	16112749	16113057
Chr9	16278488	16278999
Chr9	16278500	16278979
Chr9	18761851	18762254
Chr9	18761862	18762286
Chr9	19079412	19079645
Chr9	19667908	19668201
Chr9	19710466	19710900
Chr9	19710469	19710907
Chr9	21322854	21323146
Chr9	21322861	21323229
Chr9	21329824	21330184
Chr9	21537492	21537899
Chr9	2187021	2187794
Chr9	2187025	2187785
Chr9	2187072	2187700
Chr9	2187088	2187709
Chr9	22798083	22798398
Chr9	2387070	2387351
Chr9	3235832	3236837
Chr9	3235894	3236855
Chr9	3235906	3236856
Chr9	3235909	3236850
Chr9	3792072	3792500
Chr9	3792074	3792498
Chr9	3792078	3792459
Chr9	3792090	3792489
Chr9	4186327	4186893
Chr9	4186375	4186834
Chr9	5905572	5905824
Chr9	6401673	6401898
Chr9	647292	647636
Chr9	647295	647734
Chr9	647300	647685
Chr9	6657452	6657965
Chr9	6657642	6657962
Chr9	6736475	6737056
Chr9	6736476	6737028
Chr9	6736488	6737023
Chr9	6736522	6737059
Chr9	6926097	6926555
Chr9	6926136	6926543
Chr9	7470502	7470999
Chr9	7470506	7470996
Chr9	7635142	7635385
Chr9	8034812	8035211
Chr9	8609073	8609785
Chr9	8609137	8609785
Chr9	8764511	8764893
Chr9	8764531	8764904
Chr9	9206495	9206799

## Sheet: SP3-HOX11&14&16
SP3 HOX11&14&16 Coordinates				SP3 HOX11&14&16 Target Genes
Chr1	10003492	10003797		LOC_Os01g01870
Chr1	10003511	10003783		LOC_Os01g03270
Chr1	10003511	10003843		LOC_Os01g03989
Chr1	10003551	10003782		LOC_Os01g04814
Chr1	10550079	10550407		LOC_Os01g05350
Chr1	10874221	10874758		LOC_Os01g05360
Chr1	10874257	10874682		LOC_Os01g05530
Chr1	11600947	11601405		LOC_Os01g09300
Chr1	11747693	11748141		LOC_Os01g09305
Chr1	1327098	1327372		LOC_Os01g11860
Chr1	1327157	1327407		LOC_Os01g12310
Chr1	13886224	13886465		LOC_Os01g12320
Chr1	13886238	13886504		LOC_Os01g15029
Chr1	14355214	14355573		LOC_Os01g17080
Chr1	14355223	14355587		LOC_Os01g17070
Chr1	14581949	14582239		LOC_Os01g17390
Chr1	14581973	14582337		LOC_Os01g18710
Chr1	14591432	14592457		LOC_Os01g18720
Chr1	14591505	14591875		LOC_Os01g19220
Chr1	14591894	14592163		LOC_Os01g19230
Chr1	14592170	14592455		LOC_Os01g20820
Chr1	1720509	1720890		LOC_Os01g21034
Chr1	18802115	18802608		LOC_Os01g24670
Chr1	18802122	18802688		LOC_Os01g24680
Chr1	18802129	18802675		LOC_Os01g25386
Chr1	18802136	18802613		LOC_Os01g25720
Chr1	18828251	18828834		LOC_Os01g25710
Chr1	18828257	18828792		LOC_Os01g25730
Chr1	19205980	19206444		LOC_Os01g25740
Chr1	19206032	19206442		LOC_Os01g34940
Chr1	19206128	19206416		LOC_Os01g37480
Chr1	19323025	19323356		LOC_Os01g37470
Chr1	19323030	19323338		LOC_Os01g38970
Chr1	19462634	19462933		LOC_Os01g39310
Chr1	20941082	20942055		LOC_Os01g42150
Chr1	20941191	20942040		LOC_Os01g44050
Chr1	20941587	20942000		LOC_Os01g48820
Chr1	20941593	20942009		LOC_Os01g48830
Chr1	21101215	21101628		LOC_Os01g50380
Chr1	21695770	21695964		LOC_Os01g50950
Chr1	21890671	21891102		LOC_Os01g50960
Chr1	22017702	22018062		LOC_Os01g57590
Chr1	22017706	22018076		LOC_Os01g57599
Chr1	22017734	22018062		LOC_Os01g59690
Chr1	22017750	22018128		LOC_Os10g01100
Chr1	22117257	22117652		LOC_Os10g05940
Chr1	22128824	22129195		LOC_Os10g11170
Chr1	2214453	2214750		LOC_Os10g18990
Chr1	23890974	23891290		LOC_Os10g20510
Chr1	24701021	24701292		LOC_Os10g21860
Chr1	25238223	25238595		LOC_Os10g22039
Chr1	25238240	25238518		LOC_Os10g22050
Chr1	2533268	2533725		LOC_Os10g23130
Chr1	2638566	2638893		LOC_Os10g30840
Chr1	2638572	2638812		LOC_Os10g31850
Chr1	28015650	28016208		LOC_Os10g32210
Chr1	28925678	28926535		LOC_Os10g33250
Chr1	28926206	28926529		LOC_Os10g33750
Chr1	29278688	29279102		LOC_Os10g33760
Chr1	31899478	31900003		LOC_Os10g33900
Chr1	33300751	33301273		LOC_Os10g33954
Chr1	33300753	33301231		LOC_Os10g35030
Chr1	34529528	34530139		LOC_Os10g35020
Chr1	34529533	34530150		LOC_Os10g37240
Chr1	34529611	34530130		LOC_Os10g38030
Chr1	36473190	36475094		LOC_Os10g38580
Chr1	36473603	36474146		LOC_Os10g41260
Chr1	37105509	37105817		LOC_Os10g42640
Chr1	40581439	40581757		LOC_Os11g02240
Chr1	4731138	4731556		LOC_Os11g03300
Chr1	479689	480199		LOC_Os11g03484
Chr1	4967719	4968144		LOC_Os11g03960
Chr1	6417466	6417772		LOC_Os11g04120
Chr1	6488378	6488965		LOC_Os11g04104
Chr1	6488429	6489085		LOC_Os11g04420
Chr1	6488444	6489018		LOC_Os11g04409
Chr1	6488462	6488939		LOC_Os11g05320
Chr1	6724434	6724781		LOC_Os11g07960
Chr1	7918457	7918939		LOC_Os11g11050
Chr1	7918498	7918929		LOC_Os11g11060
Chr1	8222043	8222311		LOC_Os11g11070
Chr1	8442699	8443097		LOC_Os11g11410
Chr1	8442707	8443095		LOC_Os11g12380
Chr1	9821977	9822436		LOC_Os11g12370
Chr10	10335633	10336007		LOC_Os11g13710
Chr10	11236510	11237624		LOC_Os11g20280
Chr10	11236585	11237628		LOC_Os11g20330
Chr10	11236633	11236983		LOC_Os11g24980
Chr10	11237061	11237534		LOC_Os11g24990
Chr10	11237090	11237589		LOC_Os11g25780
Chr10	11242999	11243445		LOC_Os11g26770
Chr10	11388597	11388901		LOC_Os11g26760
Chr10	11388601	11389049		LOC_Os11g26890
Chr10	11388602	11388938		LOC_Os11g26880
Chr10	11388632	11389043		LOC_Os11g26990
Chr10	11390267	11390607		LOC_Os11g30410
Chr10	12076892	12077297		LOC_Os11g32250
Chr10	12076944	12077245		LOC_Os11g36200
Chr10	12775197	12775676		LOC_Os11g38920
Chr10	12775237	12775704		LOC_Os11g38930
Chr10	13074993	13075444		LOC_Os11g39220
Chr10	16061477	16061869		LOC_Os11g41260
Chr10	16707077	16707444		LOC_Os11g43580
Chr10	16917607	16917873		LOC_Os12g02200
Chr10	16917615	16917816		LOC_Os12g03260
Chr10	17452774	17453224		LOC_Os12g08820
Chr10	17452850	17453149		LOC_Os12g09465
Chr10	17830560	17830821		LOC_Os12g09470
Chr10	17849549	17850074		LOC_Os12g10570
Chr10	18003784	18004713		LOC_Os12g10580
Chr10	18079166	18079591		LOC_Os12g10630
Chr10	18098232	18099024		LOC_Os12g12560
Chr10	18098293	18099036		LOC_Os12g12570
Chr10	18685573	18685928		LOC_Os12g12580
Chr10	19936437	19936681		LOC_Os12g12870
Chr10	20369323	20369714		LOC_Os12g12880
Chr10	20589417	20589795		LOC_Os12g16080
Chr10	22174489	22174795		LOC_Os12g18860
Chr10	22970006	22970562		LOC_Os12g18960
Chr10	22970146	22970527		LOC_Os12g19381
Chr10	22970168	22970470		LOC_Os12g21740
Chr10	22994549	22994871		LOC_Os12g25470
Chr10	293589	293912		LOC_Os12g30050
Chr10	293589	293926		LOC_Os12g32380
Chr10	293603	293914		LOC_Os12g32390
Chr10	293611	293916		LOC_Os12g33954
Chr10	298063	298362		LOC_Os12g34092
Chr10	2994298	2994629		LOC_Os12g34124
Chr10	313966	314373		LOC_Os12g34128
Chr10	314029	314276		LOC_Os12g37910
Chr10	314040	314285		LOC_Os12g40100
Chr10	314044	314270		LOC_Os12g40840
Chr10	3996737	3997125		LOC_Os12g41650
Chr10	3996790	3997110		LOC_Os12g42270
Chr10	6189100	6189553		LOC_Os12g42650
Chr10	6189121	6189459		LOC_Os12g42640
Chr10	6189127	6189517		LOC_Os12g42870
Chr10	6189130	6189462		LOC_Os12g43564
Chr10	7447933	7448345		LOC_Os12g43630
Chr10	7447945	7448350		LOC_Os02g01100
Chr10	855258	855543		LOC_Os02g05590
Chr10	855291	855552		LOC_Os02g05580
Chr10	94128	94450		LOC_Os02g08460
Chr10	94131	94515		LOC_Os02g08470
Chr10	94148	94504		LOC_Os02g13060
Chr10	94151	94474		LOC_Os02g13070
Chr10	9671980	9672237		LOC_Os02g13555
Chr10	9671988	9672290		LOC_Os02g15860
Chr11	10063581	10064004		LOC_Os02g17330
Chr11	10063585	10064017		LOC_Os02g18420
Chr11	10063597	10063869		LOC_Os02g22200
Chr11	10063599	10063933		LOC_Os02g22210
Chr11	10064946	10065338		LOC_Os02g24960
Chr11	10064994	10065310		LOC_Os02g25890
Chr11	11716967	11717516		LOC_Os02g26200
Chr11	11716972	11717550		LOC_Os02g26370
Chr11	11761309	11761932		LOC_Os02g26690
Chr11	11761310	11761940		LOC_Os02g26700
Chr11	11761329	11761906		LOC_Os02g27570
Chr11	11761500	11761899		LOC_Os02g28910
Chr11	1237181	1237575		LOC_Os02g29380
Chr11	1237181	1237630		LOC_Os02g29390
Chr11	1339593	1340184		LOC_Os02g30330
Chr11	1339698	1340115		LOC_Os02g31030
Chr11	1339721	1340115		LOC_Os02g34400
Chr11	1339721	1340137		LOC_Os02g34410
Chr11	14226227	14226511		LOC_Os02g34600
Chr11	14226241	14226462		LOC_Os02g36590
Chr11	14704243	14705615		LOC_Os02g41470
Chr11	14704260	14705631		LOC_Os02g41850
Chr11	14704266	14705641		LOC_Os02g41860
Chr11	14704269	14705643		LOC_Os02g41954
Chr11	15328332	15328984		LOC_Os02g41940
Chr11	15328339	15328997		LOC_Os02g42020
Chr11	15328345	15328988		LOC_Os02g45974
Chr11	15328355	15329016		LOC_Os02g45980
Chr11	15446666	15447009		LOC_Os02g46860
Chr11	15446680	15446922		LOC_Os02g46850
Chr11	15528994	15529492		LOC_Os02g51410
Chr11	15529051	15529485		LOC_Os02g51414
Chr11	1598448	1598702		LOC_Os02g57830
Chr11	1598472	1598706		LOC_Os02g57820
Chr11	1598483	1598685		LOC_Os03g01730
Chr11	1598495	1598691		LOC_Os03g01750
Chr11	1669496	1669845		LOC_Os03g01740
Chr11	1669523	1669781		LOC_Os03g03700
Chr11	17348987	17349323		LOC_Os03g04130
Chr11	17349005	17349317		LOC_Os03g07790
Chr11	17349054	17349295		LOC_Os03g08570
Chr11	17621392	17621694		LOC_Os03g08580
Chr11	17678391	17678785		LOC_Os03g10200
Chr11	1837582	1838366		LOC_Os03g10210
Chr11	1837666	1838207		LOC_Os03g15240
Chr11	18822853	18823199		LOC_Os03g16960
Chr11	18822857	18823252		LOC_Os03g25790
Chr11	19055428	19055816		LOC_Os03g25869
Chr11	19055453	19055826		LOC_Os03g29550
Chr11	19055457	19055798		LOC_Os03g29540
Chr11	21297150	21297845		LOC_Os03g31010
Chr11	21297165	21297787		LOC_Os03g31026
Chr11	21297220	21297792		LOC_Os03g32302
Chr11	21297271	21297847		LOC_Os03g36660
Chr11	22792393	22792737		LOC_Os03g40310
Chr11	22936854	22937128		LOC_Os03g40725
Chr11	23176426	23176781		LOC_Os03g40770
Chr11	23356034	23356397		LOC_Os03g41330
Chr11	2360857	2361062		LOC_Os03g41470
Chr11	24733494	24734377		LOC_Os03g41460
Chr11	24733515	24734381		LOC_Os03g44340
Chr11	26296304	26296851		LOC_Os03g44330
Chr11	26296307	26296823		LOC_Os03g44710
Chr11	26296390	26296829		LOC_Os03g45270
Chr11	26296410	26296935		LOC_Os03g45280
Chr11	3281544	3281877		LOC_Os03g45890
Chr11	3281556	3281859		LOC_Os03g48970
Chr11	3285504	3285814		LOC_Os03g52930
Chr11	3285543	3285807		LOC_Os03g60840
Chr11	4130745	4130989		LOC_Os03g60830
Chr11	4130749	4130991		LOC_Os04g01780
Chr11	4913606	4914074		LOC_Os04g01790
Chr11	4913612	4914073		LOC_Os04g08350
Chr11	4913630	4914013		LOC_Os04g08360
Chr11	4913706	4914074		LOC_Os04g09670
Chr11	5486190	5486612		LOC_Os04g12540
Chr11	5486218	5486642		LOC_Os04g15880
Chr11	6099252	6099477		LOC_Os04g15870
Chr11	6113884	6114630		LOC_Os04g16812
Chr11	6114006	6114527		LOC_Os04g25420
Chr11	633476	633979		LOC_Os04g27710
Chr11	6335528	6335893		LOC_Os04g27720
Chr11	633602	633956		LOC_Os04g29990
Chr11	6339393	6339623		LOC_Os04g32020
Chr11	6339394	6339623		LOC_Os04g34180
Chr11	6917410	6917664		LOC_Os04g35050
Chr11	6917423	6917696		LOC_Os04g46060
Chr11	7352777	7353124		LOC_Os04g46220
Chr11	7352806	7353096		LOC_Os04g46210
Chr11	7542065	7542693		LOC_Os04g48260
Chr11	7542067	7542697		LOC_Os04g48270
Chr11	7542142	7542631		LOC_Os04g48390
Chr11	7542202	7542670		LOC_Os04g49130
Chr11	7671398	7671872		LOC_Os04g52920
Chr11	7671474	7671796		LOC_Os04g55300
Chr11	7928044	7928371		LOC_Os04g55290
Chr12	10943499	10944002		LOC_Os04g56000
Chr12	10943502	10943991		LOC_Os04g56010
Chr12	10943527	10944013		LOC_Os05g01050
Chr12	10943530	10943916		LOC_Os05g01040
Chr12	11001549	11001996		LOC_Os05g01150
Chr12	11001549	11002410		LOC_Os05g04170
Chr12	11263701	11264177		LOC_Os05g07764
Chr12	11263768	11264088		LOC_Os05g09600
Chr12	12232237	12233039		LOC_Os05g11064
Chr12	1255898	1256513		LOC_Os05g11060
Chr12	13173081	13173650		LOC_Os05g13900
Chr12	13173099	13173648		LOC_Os05g19150
Chr12	13173105	13173589		LOC_Os05g25750
Chr12	13173121	13173592		LOC_Os05g25760
Chr12	14657109	14657411		LOC_Os05g25910
Chr12	14657140	14657446		LOC_Os05g28040
Chr12	14735931	14736553		LOC_Os05g28690
Chr12	14735939	14736556		LOC_Os05g30410
Chr12	14735940	14736530		LOC_Os05g30400
Chr12	14735954	14736515		LOC_Os05g31950
Chr12	17993417	17993659		LOC_Os05g32060
Chr12	17993425	17993675		LOC_Os05g32430
Chr12	19523613	19523995		LOC_Os05g37060
Chr12	19523642	19523980		LOC_Os05g38050
Chr12	19541889	19542181		LOC_Os05g38650
Chr12	19541896	19542181		LOC_Os05g38660
Chr12	19796452	19796867		LOC_Os05g44030
Chr12	19796502	19796848		LOC_Os05g44050
Chr12	19796539	19796797		LOC_Os05g44290
Chr12	20604501	20604791		LOC_Os06g01390
Chr12	20604525	20604844		LOC_Os06g01720
Chr12	20604531	20604754		LOC_Os06g01730
Chr12	20604531	20604757		LOC_Os06g03210
Chr12	20678407	20678666		LOC_Os06g04900
Chr12	20678409	20678677		LOC_Os06g04889
Chr12	22079723	22080074		LOC_Os06g07830
Chr12	23299339	23299764		LOC_Os06g07840
Chr12	23299355	23299752		LOC_Os06g08070
Chr12	23300087	23300496		LOC_Os06g09540
Chr12	23300111	23300440		LOC_Os06g14080
Chr12	24468611	24469185		LOC_Os06g14060
Chr12	24468652	24469129		LOC_Os06g14070
Chr12	24468662	24469215		LOC_Os06g15360
Chr12	24468663	24469096		LOC_Os06g16300
Chr12	24797536	24797968		LOC_Os06g16880
Chr12	25284503	25284886		LOC_Os06g17930
Chr12	25773593	25774051		LOC_Os06g19030
Chr12	25773616	25774081		LOC_Os06g19040
Chr12	25773662	25774061		LOC_Os06g20900
Chr12	25773713	25774051		LOC_Os06g23684
Chr12	26229941	26230249		LOC_Os06g24010
Chr12	26229946	26230268		LOC_Os06g24500
Chr12	26229958	26230233		LOC_Os06g24704
Chr12	26229958	26230249		LOC_Os06g27960
Chr12	26504628	26504995		LOC_Os06g27950
Chr12	26634969	26635478		LOC_Os06g29120
Chr12	26635038	26635480		LOC_Os06g29210
Chr12	27032776	27032967		LOC_Os06g29220
Chr12	27032776	27033024		LOC_Os06g29270
Chr12	27101012	27101316		LOC_Os06g29260
Chr12	27101065	27101277		LOC_Os06g30870
Chr12	4149693	4150015		LOC_Os06g30930
Chr12	4149693	4150114		LOC_Os06g32980
Chr12	4549616	4549894		LOC_Os06g33450
Chr12	4663245	4663634		LOC_Os06g33549
Chr12	4663252	4663594		LOC_Os06g33570
Chr12	4957641	4958321		LOC_Os06g33590
Chr12	4957690	4958350		LOC_Os06g33600
Chr12	4966006	4966383		LOC_Os06g34390
Chr12	4966022	4966405		LOC_Os06g34570
Chr12	4966023	4966375		LOC_Os06g34564
Chr12	4966119	4966397		LOC_Os06g36680
Chr12	5613090	5613336		LOC_Os06g36740
Chr12	5676854	5677141		LOC_Os06g39230
Chr12	6765336	6765715		LOC_Os06g39380
Chr12	681976	682521		LOC_Os06g39912
Chr12	681993	682418		LOC_Os06g40020
Chr12	682008	682416		LOC_Os06g44030
Chr12	682077	682418		LOC_Os06g45300
Chr12	6915901	6916246		LOC_Os06g46400
Chr12	6915909	6916248		LOC_Os06g46410
Chr12	7121221	7121466		LOC_Os06g48500
Chr12	7121231	7121444		LOC_Os07g01670
Chr12	7132543	7132886		LOC_Os07g04180
Chr12	7132550	7132916		LOC_Os07g06620
Chr12	7715588	7715785		LOC_Os07g07550
Chr12	8070844	8071191		LOC_Os07g10420
Chr12	8070877	8071208		LOC_Os07g10840
Chr12	9172232	9172518		LOC_Os07g13270
Chr12	9172269	9172500		LOC_Os07g13634
Chr2	10720059	10720619		LOC_Os07g15930
Chr2	13233663	13234081		LOC_Os07g26670
Chr2	14469446	14470564		LOC_Os07g28890
Chr2	14469909	14470575		LOC_Os07g29220
Chr2	14469955	14470569		LOC_Os07g30790
Chr2	15179976	15180623		LOC_Os07g41260
Chr2	15180018	15180703		LOC_Os07g44330
Chr2	15180020	15180649		LOC_Os07g45800
Chr2	15180050	15180713		LOC_Os07g45790
Chr2	15394959	15395392		LOC_Os07g48450
Chr2	15486631	15487045		LOC_Os07g48630
Chr2	15486633	15487038		LOC_Os07g48910
Chr2	15675632	15676092		LOC_Os08g01920
Chr2	16227303	16227867		LOC_Os08g01910
Chr2	16227335	16227730		LOC_Os08g02670
Chr2	16227386	16227824		LOC_Os08g02680
Chr2	16330319	16330983		LOC_Os08g02840
Chr2	16330358	16330947		LOC_Os08g02850
Chr2	17122816	17123155		LOC_Os08g14195
Chr2	17122841	17123132		LOC_Os08g14850
Chr2	17124214	17124687		LOC_Os08g15330
Chr2	17124255	17124680		LOC_Os08g16030
Chr2	17124325	17124620		LOC_Os08g16050
Chr2	17124332	17124679		LOC_Os08g16040
Chr2	17455147	17455483		LOC_Os08g17450
Chr2	18067074	18067831		LOC_Os08g25720
Chr2	18067085	18067564		LOC_Os08g25734
Chr2	18067089	18067916		LOC_Os08g26820
Chr2	18067141	18067577		LOC_Os08g29220
Chr2	18067594	18067833		LOC_Os08g29210
Chr2	18537316	18538062		LOC_Os08g30014
Chr2	18537446	18538033		LOC_Os08g31760
Chr2	18538483	18538881		LOC_Os08g32010
Chr2	18538483	18538902		LOC_Os08g32540
Chr2	18738167	18738682		LOC_Os08g33190
Chr2	20347319	20347699		LOC_Os08g35210
Chr2	20583520	20584080		LOC_Os08g39640
Chr2	20583523	20583968		LOC_Os08g42720
Chr2	20583525	20583972		LOC_Os08g43020
Chr2	20583541	20584083		LOC_Os08g43440
Chr2	20587412	20588051		LOC_Os08g44330
Chr2	20749141	20749598		LOC_Os08g44340
Chr2	22094213	22094785		LOC_Os09g01890
Chr2	22094235	22094791		LOC_Os09g02000
Chr2	22094320	22094872		LOC_Os09g01990
Chr2	22094337	22094872		LOC_Os09g02320
Chr2	22272771	22273251		LOC_Os09g02330
Chr2	24841821	24842155		LOC_Os09g02340
Chr2	24846929	24848256		LOC_Os09g04160
Chr2	24846970	24847667		LOC_Os09g11480
Chr2	24847706	24848246		LOC_Os09g12230
Chr2	25160418	25160978		LOC_Os09g12720
Chr2	25160529	25160865		LOC_Os09g12750
Chr2	25199627	25200122		LOC_Os09g15030
Chr2	25256270	25256979		LOC_Os09g16330
Chr2	25752569	25752949		LOC_Os09g18440
Chr2	2712663	2712974		LOC_Os09g18450
Chr2	28012471	28012890		LOC_Os09g19670
Chr2	28586152	28586740		LOC_Os09g23550
Chr2	28586208	28586608		LOC_Os09g24460
Chr2	31494351	31494789		LOC_Os09g24490
Chr2	31494442	31494790		LOC_Os09g25460
Chr2	35420517	35420795		LOC_Os09g25900
Chr2	4511977	4512801		LOC_Os09g28910
Chr2	4556873	4557338		LOC_Os09g31930
Chr2	4556882	4557371		LOC_Os09g32730
Chr2	54366	54735		LOC_Os09g36960
Chr2	54415	54705		LOC_Os09g36970
Chr2	6916697	6917022		LOC_Os09g36976
Chr2	723789	724106
Chr2	7267064	7267519
Chr2	7267135	7267524
Chr2	7267155	7267535
Chr2	7267167	7267517
Chr2	798392	798687
Chr2	8972745	8973060
Chr2	9467690	9468127
Chr2	9948963	9949386
Chr3	10138698	10139069
Chr3	11859812	11860180
Chr3	11859829	11860196
Chr3	14462206	14462595
Chr3	14462241	14462670
Chr3	14763679	14764198
Chr3	14763715	14764223
Chr3	14796085	14796461
Chr3	14814033	14814428
Chr3	14814037	14814353
Chr3	14814040	14814353
Chr3	14814042	14814331
Chr3	15692605	15693126
Chr3	15692609	15693099
Chr3	16310832	16311441
Chr3	16311201	16311442
Chr3	1649456	1649955
Chr3	16840418	16841138
Chr3	16840435	16841195
Chr3	17673827	17674455
Chr3	17673970	17674414
Chr3	17909299	17909641
Chr3	18204390	18205119
Chr3	18204392	18204806
Chr3	18204483	18205091
Chr3	18204489	18204799
Chr3	18482519	18482994
Chr3	1889741	1890245
Chr3	20331790	20332038
Chr3	22413033	22413400
Chr3	22666244	22666730
Chr3	22812145	22812531
Chr3	22812149	22812505
Chr3	22979388	22980260
Chr3	22979394	22980240
Chr3	22979418	22980269
Chr3	22979432	22980280
Chr3	23071312	23071870
Chr3	23071428	23071870
Chr3	24929714	24930115
Chr3	25200175	25200623
Chr3	25561273	25561736
Chr3	25923496	25923812
Chr3	26157665	26158153
Chr3	27890182	27890658
Chr3	27890192	27890653
Chr3	29656029	29656534
Chr3	30359740	30360047
Chr3	34566304	34566855
Chr3	3967068	3967292
Chr3	4415302	4415633
Chr3	469252	469942
Chr3	5179470	5180383
Chr3	5179476	5180129
Chr3	5179477	5180851
Chr3	5179496	5180861
Chr3	5410494	5411174
Chr3	5410519	5411202
Chr3	8336090	8336640
Chr3	9425818	9426393
Chr4	12286921	12287165
Chr4	14737053	14737757
Chr4	14737059	14737407
Chr4	14737067	14737715
Chr4	14737080	14737442
Chr4	16224749	16225075
Chr4	16380890	16381201
Chr4	17890659	17891220
Chr4	17890669	17891216
Chr4	18160740	18160999
Chr4	19182422	19183025
Chr4	19182490	19182993
Chr4	19462184	19462790
Chr4	19462206	19462775
Chr4	20714052	20714689
Chr4	20714061	20714840
Chr4	21301565	21301954
Chr4	22510787	22511073
Chr4	27291836	27292131
Chr4	27370444	27371099
Chr4	28652361	28652983
Chr4	28652405	28652729
Chr4	28748855	28749392
Chr4	28863995	28864216
Chr4	29237177	29238232
Chr4	29237197	29238213
Chr4	29237333	29238238
Chr4	29237483	29238142
Chr4	29288444	29288830
Chr4	29288470	29289295
Chr4	29288942	29289285
Chr4	29376568	29377446
Chr4	29376607	29377303
Chr4	31522641	31522962
Chr4	32873406	32873695
Chr4	33350844	33351287
Chr4	33359793	33360252
Chr4	33359803	33360185
Chr4	33468617	33469005
Chr4	4461033	4461344
Chr4	4757802	4758094
Chr4	501278	501743
Chr4	5189861	5190319
Chr4	5189914	5190285
Chr4	6937359	6937751
Chr4	8612859	8613297
Chr4	8612906	8613149
Chr4	8873428	8873790
Chr4	8873430	8873846
Chr4	8873438	8873888
Chr4	8873440	8873877
Chr4	9140474	9140755
Chr4	9140480	9140740
Chr5	1057765	1058294
Chr5	1057796	1058271
Chr5	11114653	11115068
Chr5	128736	129039
Chr5	14640393	14640827
Chr5	14640434	14640822
Chr5	14640440	14640832
Chr5	14640462	14640808
Chr5	14984253	14984644
Chr5	14984306	14984616
Chr5	14986383	14986762
Chr5	14986387	14986790
Chr5	15071496	15071850
Chr5	16120373	16120657
Chr5	16360325	16360823
Chr5	16830591	16830971
Chr5	16830611	16830999
Chr5	17625209	17625626
Chr5	17625256	17625741
Chr5	17625334	17625613
Chr5	18610077	18610969
Chr5	18610152	18610641
Chr5	18610209	18610611
Chr5	18687119	18687419
Chr5	1874463	1874951
Chr5	18933389	18934835
Chr5	18933420	18934804
Chr5	18933574	18934821
Chr5	18933628	18934835
Chr5	18980576	18981015
Chr5	18980580	18980932
Chr5	18980581	18980947
Chr5	18980600	18981045
Chr5	19322032	19322475
Chr5	19322165	19322499
Chr5	20785674	20786131
Chr5	21656560	21657215
Chr5	21656662	21657151
Chr5	22308608	22309303
Chr5	22308657	22309280
Chr5	22308663	22309220
Chr5	22308692	22309255
Chr5	22309398	22310506
Chr5	22309427	22310478
Chr5	22309611	22310416
Chr5	22309720	22310466
Chr5	22662421	22663464
Chr5	22662423	22663443
Chr5	22662432	22663032
Chr5	22662434	22663535
Chr5	22663048	22663431
Chr5	25618547	25618806
Chr5	25771725	25772012
Chr5	27392847	27393138
Chr5	27394007	27394535
Chr5	29103743	29104369
Chr5	29103845	29104323
Chr5	4187594	4188108
Chr5	4769080	4769322
Chr5	5167192	5167802
Chr5	5167329	5167822
Chr5	5374173	5374588
Chr5	5420788	5421098
Chr5	5934925	5935153
Chr5	6071159	6071733
Chr5	6071159	6071753
Chr5	6197683	6198346
Chr5	6197697	6198280
Chr5	6777262	6777787
Chr5	70351	71267
Chr5	7723842	7724233
Chr5	7723877	7724209
Chr5	7988856	7989542
Chr5	7988904	7989469
Chr5	7988931	7989469
Chr5	7988955	7989456
Chr6	10420592	10420886
Chr6	10584160	10584425
Chr6	10584184	10584390
Chr6	10644948	10645199
Chr6	10824373	10824821
Chr6	10824404	10824770
Chr6	12079497	12079765
Chr6	1211628	1211950
Chr6	1211635	1212015
Chr6	13356218	13356460
Chr6	13356303	13356472
Chr6	13401219	13401680
Chr6	13401232	13401674
Chr6	13403552	13404223
Chr6	13403780	13404219
Chr6	13834884	13835514
Chr6	14028348	14028627
Chr6	14028355	14028624
Chr6	14350831	14351196
Chr6	14504251	14504641
Chr6	15860496	15860902
Chr6	15860508	15860908
Chr6	15860515	15860965
Chr6	15860519	15860925
Chr6	16616524	16616848
Chr6	16616544	16616750
Chr6	16616551	16616863
Chr6	16616565	16616849
Chr6	16675928	16676318
Chr6	16675938	16676294
Chr6	16675941	16676307
Chr6	16676019	16676346
Chr6	16704832	16705586
Chr6	16704842	16705618
Chr6	16704987	16705500
Chr6	16704996	16705439
Chr6	16754032	16754455
Chr6	16754033	16754481
Chr6	16754056	16754391
Chr6	16754063	16754432
Chr6	17405910	17406178
Chr6	17928807	17929177
Chr6	17928887	17929090
Chr6	17993830	17994393
Chr6	17993851	17994430
Chr6	19198840	19199092
Chr6	19491330	19491832
Chr6	19491401	19491810
Chr6	19543302	19543576
Chr6	19543305	19543520
Chr6	19543307	19543563
Chr6	19543309	19543604
Chr6	19558434	19558837
Chr6	20012065	20012330
Chr6	20012087	20012442
Chr6	20012101	20012440
Chr6	20012112	20012395
Chr6	20106303	20106719
Chr6	20190399	20190879
Chr6	20190440	20190900
Chr6	21027160	21027429
Chr6	21027188	21027459
Chr6	21027195	21027440
Chr6	21027209	21027431
Chr6	21044321	21044649
Chr6	21044352	21044665
Chr6	21242783	21243130
Chr6	21242784	21243281
Chr6	21310713	21311058
Chr6	21310717	21311050
Chr6	21310741	21311007
Chr6	21310746	21311029
Chr6	21457418	21457869
Chr6	21457490	21457784
Chr6	2152811	2153131
Chr6	2152822	2153564
Chr6	21569710	21570043
Chr6	21569725	21570949
Chr6	21570069	21570919
Chr6	21636987	21637396
Chr6	21636988	21637529
Chr6	22149985	22150496
Chr6	227419	227872
Chr6	23288037	23288385
Chr6	23288042	23288386
Chr6	23373156	23373498
Chr6	23739109	23739642
Chr6	23739178	23739619
Chr6	23803553	23804018
Chr6	23803571	23803971
Chr6	25256615	25256975
Chr6	26270068	26270425
Chr6	26270112	26270434
Chr6	26537968	26538317
Chr6	27382440	27382777
Chr6	27382467	27382872
Chr6	28157605	28158520
Chr6	28157666	28158216
Chr6	29343643	29344202
Chr6	29343850	29344214
Chr6	29543694	29543938
Chr6	29543751	29543944
Chr6	29563415	29563742
Chr6	3809228	3809539
Chr6	3911355	3911770
Chr6	3911380	3911693
Chr6	424268	425026
Chr6	4855454	4855868
Chr6	6414227	6414636
Chr6	7515941	7516591
Chr6	7515959	7516350
Chr6	7846382	7846870
Chr6	7846434	7846931
Chr6	8728430	8728873
Chr6	8728464	8728873
Chr6	9291204	9291803
Chr6	9291232	9291789
Chr6	9778211	9778428
Chr7	1032641	1033266
Chr7	1032652	1033243
Chr7	1032797	1033216
Chr7	1190243	1190947
Chr7	15217044	15217305
Chr7	15217062	15217298
Chr7	15356060	15356319
Chr7	15387665	15388092
Chr7	15387665	15388217
Chr7	15418867	15419260
Chr7	16937660	16937964
Chr7	17114145	17114415
Chr7	1795935	1796213
Chr7	1795955	1796223
Chr7	18221286	18221688
Chr7	19345530	19345873
Chr7	19345607	19345869
Chr7	20609914	20610577
Chr7	20609916	20610532
Chr7	2076528	2076780
Chr7	24728970	24729382
Chr7	26487031	26487513
Chr7	26487051	26487517
Chr7	26487078	26487486
Chr7	26487094	26487438
Chr7	27336592	27337160
Chr7	2745975	2746259
Chr7	2863414	2863755
Chr7	2863430	2863740
Chr7	28984374	28984624
Chr7	29119009	29119399
Chr7	29119020	29119588
Chr7	29266219	29266706
Chr7	29266247	29266540
Chr7	2980912	2981619
Chr7	2980926	2981640
Chr7	2980938	2981627
Chr7	2980947	2981644
Chr7	3147002	3147349
Chr7	3147065	3147358
Chr7	3222834	3223417
Chr7	3767035	3767285
Chr7	409383	409762
Chr7	5601754	5602126
Chr7	5601773	5602124
Chr7	5893957	5894460
Chr7	5897739	5898304
Chr7	5897765	5898235
Chr7	7621334	7621710
Chr7	7815166	7815605
Chr7	7815168	7815680
Chr7	7815172	7815563
Chr7	7815172	7815648
Chr7	7845135	7845596
Chr7	7845141	7845506
Chr7	8069842	8070366
Chr7	8069977	8070333
Chr7	8069983	8070318
Chr7	8069984	8070339
Chr7	9256244	9256525
Chr7	9256288	9256561
Chr8	10090928	10091173
Chr8	10690921	10691410
Chr8	10690928	10691451
Chr8	1115797	1116332
Chr8	1115857	1116257
Chr8	1194811	1195193
Chr8	15170592	15170892
Chr8	15656187	15656603
Chr8	15656202	15656639
Chr8	15671656	15672000
Chr8	15671688	15672057
Chr8	16310200	16310488
Chr8	17910673	17911105
Chr8	17910698	17911054
Chr8	17910704	17911057
Chr8	17910705	17911052
Chr8	18448852	18449179
Chr8	19418638	19419065
Chr8	19686652	19687058
Chr8	19686699	19687058
Chr8	19859180	19859535
Chr8	19859255	19859533
Chr8	19859259	19859534
Chr8	19859289	19859513
Chr8	20157628	20157872
Chr8	20498031	20498300
Chr8	20652551	20652981
Chr8	20652678	20652995
Chr8	21792727	21793163
Chr8	21794366	21794646
Chr8	22178694	22178981
Chr8	22178697	22178977
Chr8	22178710	22179009
Chr8	22178717	22178985
Chr8	22214993	22215383
Chr8	22215075	22215417
Chr8	22965675	22966112
Chr8	22965689	22966056
Chr8	25102398	25102701
Chr8	25102429	25102711
Chr8	26059802	26060123
Chr8	26836226	26836449
Chr8	27032075	27032317
Chr8	27196799	27197313
Chr8	27196839	27197149
Chr8	27478393	27478584
Chr8	27898825	27899342
Chr8	27898891	27899298
Chr8	27899397	27900124
Chr8	27899465	27900106
Chr8	3405115	3405454
Chr8	3405124	3405549
Chr8	3405127	3405585
Chr8	5163977	5164371
Chr8	5163977	5164408
Chr8	5163988	5164375
Chr8	5164032	5164438
Chr8	560069	560227
Chr8	738249	738722
Chr8	8480402	8480751
Chr8	8944195	8944509
Chr8	9326916	9327533
Chr8	9331672	9332187
Chr8	9637192	9637690
Chr8	9782472	9782844
Chr8	9782513	9782841
Chr9	10865374	10865553
Chr9	1092056	1092501
Chr9	1092074	1092289
Chr9	11307357	11307780
Chr9	11769205	11769522
Chr9	11769213	11769504
Chr9	13994327	13994699
Chr9	14557446	14558158
Chr9	14557451	14558032
Chr9	14557631	14557979
Chr9	14587126	14587900
Chr9	14587159	14587862
Chr9	15015990	15016273
Chr9	15016010	15016453
Chr9	15016299	15016449
Chr9	15253671	15254152
Chr9	15545470	15545876
Chr9	16111351	16111746
Chr9	17572213	17572878
Chr9	17572247	17572860
Chr9	19037858	19038155
Chr9	19037864	19038279
Chr9	19313353	19313620
Chr9	19516973	19517386
Chr9	19517038	19517396
Chr9	19640196	19640560
Chr9	21322854	21323146
Chr9	21322861	21323229
Chr9	21329824	21330184
Chr9	2189284	2189825
Chr9	2189320	2189907
Chr9	2189330	2189766
Chr9	2189331	2189760
Chr9	2391886	2392110
Chr9	2391897	2392101
Chr9	2391901	2392107
Chr9	2391913	2392104
Chr9	3479471	3479745
Chr9	602122	602492
Chr9	6075314	6075699
Chr9	6075353	6075692
Chr9	6075355	6075683
Chr9	6403612	6403959
Chr9	647292	647636
Chr9	647295	647734
Chr9	647300	647685
Chr9	692327	692570
Chr9	692330	692541
Chr9	6952056	6952430
Chr9	7280917	7281358
Chr9	7314066	7314285
Chr9	8930371	8930707
Chr9	9063737	9064065
Chr9	9063796	9064194
Chr9	9063803	9064072
Chr9	956298	956809
Chr9	956301	956799
Chr9	956307	956833
Chr9	956310	956835
Chr9	960573	961231
Chr9	960664	961194
Chr9	9981026	9981297

## Sheet: SP3-HOX6
SP3 HOX6 Coordinates				SP3 HOX6 Target Genes
Chr1	10003492	10003797		LOC_Os01g01670
Chr1	10003511	10003783		LOC_Os01g01660
Chr1	10003511	10003843		LOC_Os01g03760
Chr1	10003551	10003782		LOC_Os01g05530
Chr1	10374794	10375393		LOC_Os01g05840
Chr1	1087049	1087402		LOC_Os01g05860
Chr1	11200917	11201232		LOC_Os01g05850
Chr1	11200921	11201268		LOC_Os01g05900
Chr1	11378241	11378926		LOC_Os01g05960
Chr1	11491833	11492088		LOC_Os01g05970
Chr1	11491855	11492084		LOC_Os01g06600
Chr1	11557972	11558722		LOC_Os01g06590
Chr1	11558004	11558800		LOC_Os01g09300
Chr1	12066070	12066272		LOC_Os01g09305
Chr1	12066078	12066268		LOC_Os01g11940
Chr1	13219266	13219773		LOC_Os01g16270
Chr1	1578009	1578560		LOC_Os01g17390
Chr1	1578090	1578574		LOC_Os01g18460
Chr1	16038052	16038486		LOC_Os01g19740
Chr1	16038056	16038366		LOC_Os01g19730
Chr1	16038056	16038487		LOC_Os01g20030
Chr1	16038065	16038414		LOC_Os01g20750
Chr1	16702376	16702865		LOC_Os01g21560
Chr1	16702450	16702798		LOC_Os01g23530
Chr1	17455883	17456132		LOC_Os01g23540
Chr1	18271397	18271815		LOC_Os01g28660
Chr1	18271475	18271817		LOC_Os01g29804
Chr1	19000209	19000476		LOC_Os01g31870
Chr1	19917399	19918056		LOC_Os01g33180
Chr1	19917586	19918052		LOC_Os01g33190
Chr1	20439570	20440076		LOC_Os01g38590
Chr1	20439610	20439980		LOC_Os01g39110
Chr1	20439663	20439981		LOC_Os01g41110
Chr1	20439670	20439980		LOC_Os01g41190
Chr1	21673256	21673417		LOC_Os01g41200
Chr1	21992270	21992676		LOC_Os01g42020
Chr1	23280730	23281249		LOC_Os01g42010
Chr1	23280808	23281224		LOC_Os01g43350
Chr1	23323479	23323907		LOC_Os01g47790
Chr1	23323582	23323902		LOC_Os01g48250
Chr1	23820739	23821466		LOC_Os01g50400
Chr1	23820912	23821342		LOC_Os01g50410
Chr1	24789042	24789419		LOC_Os01g51200
Chr1	2638566	2638893		LOC_Os01g51210
Chr1	2638572	2638812		LOC_Os01g58170
Chr1	26647563	26648045		LOC_Os01g58194
Chr1	27352965	27353285		LOC_Os01g59690
Chr1	27352985	27353246		LOC_Os01g60020
Chr1	27654555	27654872		LOC_Os10g01910
Chr1	27654559	27654926		LOC_Os10g01900
Chr1	2805222	2805792		LOC_Os10g01890
Chr1	2805261	2805840		LOC_Os10g02720
Chr1	2838504	2838737		LOC_Os10g04850
Chr1	2845208	2845387		LOC_Os10g05690
Chr1	2845232	2845389		LOC_Os10g11022
Chr1	28937031	28937722		LOC_Os10g11012
Chr1	28937077	28937802		LOC_Os10g12290
Chr1	29436838	29437212		LOC_Os10g13710
Chr1	3106614	3107204		LOC_Os10g14011
Chr1	3106667	3107236		LOC_Os10g16870
Chr1	328564	328872		LOC_Os10g18440
Chr1	33640456	33641354		LOC_Os10g18450
Chr1	33640531	33641300		LOC_Os10g18750
Chr1	33640531	33642262		LOC_Os10g18990
Chr1	33640547	33641278		LOC_Os10g19180
Chr1	34529528	34530139		LOC_Os10g19270
Chr1	34529533	34530150		LOC_Os10g21860
Chr1	34529611	34530130		LOC_Os10g22890
Chr1	34695604	34695931		LOC_Os10g25290
Chr1	34695621	34695859		LOC_Os10g26400
Chr1	34695649	34695889		LOC_Os10g26540
Chr1	36149695	36150033		LOC_Os10g28550
Chr1	4731138	4731556		LOC_Os10g28560
Chr1	4964078	4964951		LOC_Os10g32850
Chr1	4964110	4964957		LOC_Os10g33990
Chr1	4964173	4964928		LOC_Os10g39640
Chr1	4964189	4964827		LOC_Os10g41260
Chr1	6492711	6493127		LOC_Os10g42430
Chr1	6492711	6493212		LOC_Os10g42439
Chr1	6492715	6493158		LOC_Os11g01330
Chr1	6492723	6493208		LOC_Os11g01540
Chr1	7003741	7004172		LOC_Os11g01530
Chr1	8222043	8222311		LOC_Os11g02400
Chr1	8667860	8668405		LOC_Os11g03300
Chr1	8667894	8668405		LOC_Os11g06560
Chr1	9213865	9214098		LOC_Os11g06550
Chr1	9560987	9561378		LOC_Os11g07690
Chr1	9778737	9778969		LOC_Os11g07880
Chr1	9778747	9778976		LOC_Os11g10060
Chr10	1072095	1072282		LOC_Os11g10730
Chr10	11206125	11206502		LOC_Os11g10740
Chr10	11242999	11243445		LOC_Os11g11060
Chr10	11263241	11263517		LOC_Os11g11070
Chr10	11893533	11893930		LOC_Os11g11480
Chr10	12775197	12775676		LOC_Os11g12630
Chr10	12775237	12775704		LOC_Os11g13710
Chr10	13068594	13069040		LOC_Os11g18000
Chr10	13068605	13069057		LOC_Os11g20554
Chr10	13068636	13069067		LOC_Os11g25780
Chr10	13714862	13715265		LOC_Os11g26890
Chr10	13714903	13715288		LOC_Os11g26880
Chr10	13837435	13837844		LOC_Os11g26990
Chr10	14864118	14864356		LOC_Os11g28370
Chr10	17195510	17195824		LOC_Os11g28380
Chr10	18028228	18028535		LOC_Os11g30520
Chr10	18028257	18028505		LOC_Os11g30880
Chr10	18127726	18128091		LOC_Os11g33040
Chr10	18127731	18128401		LOC_Os11g34470
Chr10	21178793	21180064		LOC_Os11g34720
Chr10	21193436	21193680		LOC_Os11g35020
Chr10	22173834	22174431		LOC_Os11g35030
Chr10	22173913	22174448		LOC_Os11g35410
Chr10	22849831	22850077		LOC_Os11g35420
Chr10	22860512	22861032		LOC_Os11g36200
Chr10	22860520	22860907		LOC_Os11g37700
Chr10	2342733	2342908		LOC_Os11g37690
Chr10	2342748	2342882		LOC_Os11g38920
Chr10	2354639	2354819		LOC_Os11g38930
Chr10	2786657	2786971		LOC_Os11g39010
Chr10	2849511	2849895		LOC_Os11g39020
Chr10	3972055	3972341		LOC_Os11g39640
Chr10	3996737	3997125		LOC_Os11g39650
Chr10	3996790	3997110		LOC_Os11g42830
Chr10	4022427	4022676		LOC_Os11g42840
Chr10	4022434	4022689		LOC_Os11g43580
Chr10	4022460	4022697		LOC_Os11g44680
Chr10	4022493	4022704		LOC_Os11g47820
Chr10	575636	575876		LOC_Os11g47830
Chr10	6097991	6098462		LOC_Os12g01530
Chr10	6098005	6098435		LOC_Os12g01540
Chr10	6098024	6098551		LOC_Os12g01560
Chr10	6839701	6839934		LOC_Os12g01620
Chr10	7449873	7450074		LOC_Os12g02400
Chr10	7449873	7450083		LOC_Os12g02390
Chr10	7615659	7616355		LOC_Os12g04200
Chr10	7615663	7616345		LOC_Os12g05220
Chr10	7615670	7616379		LOC_Os12g05210
Chr10	7615698	7616367		LOC_Os12g05360
Chr10	8404210	8404716		LOC_Os12g06140
Chr10	8404238	8404771		LOC_Os12g06670
Chr10	8404243	8404774		LOC_Os12g06680
Chr10	8404332	8404698		LOC_Os12g07270
Chr10	9374728	9375095		LOC_Os12g07260
Chr10	9374757	9375104		LOC_Os12g07950
Chr10	9374774	9375134		LOC_Os12g08200
Chr10	9490607	9490938		LOC_Os12g09420
Chr10	9537352	9537610		LOC_Os12g09430
Chr10	9537385	9537610		LOC_Os12g10710
Chr10	9537391	9537601		LOC_Os12g14640
Chr10	9671980	9672237		LOC_Os12g19590
Chr10	9671988	9672290		LOC_Os12g22489
Chr10	9770646	9770959		LOC_Os12g27520
Chr10	9818096	9818640		LOC_Os12g29330
Chr10	9818137	9818638		LOC_Os12g29420
Chr10	9818198	9818653		LOC_Os12g29410
Chr10	9818274	9818642		LOC_Os12g33954
Chr11	10118101	10118461		LOC_Os12g34092
Chr11	10118102	10118465		LOC_Os12g34880
Chr11	10627665	10628033		LOC_Os12g37560
Chr11	10627679	10628022		LOC_Os12g37570
Chr11	10627707	10628042		LOC_Os12g38500
Chr11	1067986	1068225		LOC_Os12g38880
Chr11	1095242	1095649		LOC_Os12g39410
Chr11	11924870	11925208		LOC_Os12g40650
Chr11	1235049	1235855		LOC_Os12g40660
Chr11	1235365	1235723		LOC_Os12g43840
Chr11	1237181	1237575		LOC_Os12g43850
Chr11	1237181	1237630		LOC_Os02g03760
Chr11	13757985	13758346		LOC_Os02g03960
Chr11	14712499	14713630		LOC_Os02g06530
Chr11	14712527	14713622		LOC_Os02g07930
Chr11	14712569	14713630		LOC_Os02g11720
Chr11	14712574	14713630		LOC_Os02g11730
Chr11	15446666	15447009		LOC_Os02g12680
Chr11	15446680	15446922		LOC_Os02g13110
Chr11	15528994	15529492		LOC_Os02g13840
Chr11	15529051	15529485		LOC_Os02g13870
Chr11	16338442	16338737		LOC_Os02g15860
Chr11	16963034	16963389		LOC_Os02g16500
Chr11	16963096	16963393		LOC_Os02g17830
Chr11	17349732	17349939		LOC_Os02g18420
Chr11	17349735	17349938		LOC_Os02g18540
Chr11	17691284	17691584		LOC_Os02g19150
Chr11	17735520	17735858		LOC_Os02g19140
Chr11	17735526	17735912		LOC_Os02g19820
Chr11	17971227	17971500		LOC_Os02g20640
Chr11	17971242	17971506		LOC_Os02g21060
Chr11	18480469	18480769		LOC_Os02g21700
Chr11	19040396	19040599		LOC_Os02g22200
Chr11	19040401	19040628		LOC_Os02g22210
Chr11	19040402	19040698		LOC_Os02g23890
Chr11	192337	192747		LOC_Os02g26370
Chr11	192462	192774		LOC_Os02g26800
Chr11	19530026	19530475		LOC_Os02g26810
Chr11	19602561	19602983		LOC_Os02g27470
Chr11	19602585	19602951		LOC_Os02g28590
Chr11	19602595	19602996		LOC_Os02g28660
Chr11	19602612	19602937		LOC_Os02g28910
Chr11	20196343	20196708		LOC_Os02g30920
Chr11	20348880	20349117		LOC_Os02g31030
Chr11	20520120	20520441		LOC_Os02g31210
Chr11	20753724	20754046		LOC_Os02g32410
Chr11	21297150	21297845		LOC_Os02g32469
Chr11	21297165	21297787		LOC_Os02g34600
Chr11	21297220	21297792		LOC_Os02g37834
Chr11	21297271	21297847		LOC_Os02g41470
Chr11	22255833	22256192		LOC_Os02g42020
Chr11	22255838	22256292		LOC_Os02g44106
Chr11	22271300	22271610		LOC_Os02g47670
Chr11	22271302	22271602		LOC_Os02g48470
Chr11	22271304	22271566		LOC_Os02g48480
Chr11	22897388	22897652		LOC_Os02g49610
Chr11	23176426	23176781		LOC_Os02g49600
Chr11	23228308	23228673		LOC_Os02g51340
Chr11	23614038	23614505		LOC_Os02g51350
Chr11	24961396	24962033		LOC_Os02g54254
Chr11	24961421	24961971		LOC_Os02g54800
Chr11	24961448	24961967		LOC_Os02g54810
Chr11	24961452	24961962		LOC_Os03g01880
Chr11	25797531	25797743		LOC_Os03g02790
Chr11	26296304	26296851		LOC_Os03g02800
Chr11	26296307	26296823		LOC_Os03g04130
Chr11	26296390	26296829		LOC_Os03g07930
Chr11	26296410	26296935		LOC_Os03g10200
Chr11	27021898	27022074		LOC_Os03g10210
Chr11	27645777	27646135		LOC_Os03g10220
Chr11	28839940	28840758		LOC_Os03g15190
Chr11	28839949	28840688		LOC_Os03g15180
Chr11	28845454	28845828		LOC_Os03g17230
Chr11	28845460	28845832		LOC_Os03g17240
Chr11	28845473	28845836		LOC_Os03g19930
Chr11	28845474	28845814		LOC_Os03g21030
Chr11	308058	309018		LOC_Os03g25790
Chr11	308067	308564		LOC_Os03g26530
Chr11	308078	308494		LOC_Os03g28400
Chr11	308126	308519		LOC_Os03g28389
Chr11	3155179	3155798		LOC_Os03g28969
Chr11	3155181	3155809		LOC_Os03g31790
Chr11	3155190	3155524		LOC_Os03g36110
Chr11	3155193	3155507		LOC_Os03g36630
Chr11	3155553	3155822		LOC_Os03g38880
Chr11	3924072	3924411		LOC_Os03g38970
Chr11	3924081	3924484		LOC_Os03g40100
Chr11	4046595	4046947		LOC_Os03g40440
Chr11	5397832	5398172		LOC_Os03g41170
Chr11	5894210	5894608		LOC_Os03g41330
Chr11	5894227	5894596		LOC_Os03g41438
Chr11	6113884	6114630		LOC_Os03g42950
Chr11	6114006	6114527		LOC_Os03g42954
Chr11	6378772	6379297		LOC_Os03g42960
Chr11	6378775	6379340		LOC_Os03g43720
Chr11	6378779	6379319		LOC_Os03g44340
Chr11	6378782	6379269		LOC_Os03g44330
Chr11	7114157	7114509		LOC_Os03g44670
Chr11	714218	714520		LOC_Os03g52690
Chr11	7542065	7542693		LOC_Os03g52930
Chr11	7542067	7542697		LOC_Os03g53060
Chr11	7542142	7542631		LOC_Os03g53660
Chr11	7542202	7542670		LOC_Os03g58220
Chr12	11425295	11425599		LOC_Os03g60939
Chr12	12690453	12690912		LOC_Os03g60950
Chr12	12690454	12690916		LOC_Os03g60960
Chr12	12690540	12690914		LOC_Os03g61490
Chr12	12690540	12690916		LOC_Os04g01480
Chr12	12768777	12769031		LOC_Os04g03810
Chr12	13193016	13193411		LOC_Os04g08660
Chr12	13193058	13193407		LOC_Os04g08740
Chr12	14479657	14479953		LOC_Os04g09570
Chr12	14479659	14479922		LOC_Os04g09580
Chr12	15014172	15014472		LOC_Os04g09654
Chr12	15014180	15014487		LOC_Os04g09670
Chr12	15014188	15014483		LOC_Os04g11580
[truncated: 833 more rows]

## Sheet: SP3-MADS7
SP3 MADS7 Coordinates				SP3 MADS7 Target Genes
[truncated: 1,517 more rows]

[truncated: 2 more sheets: SP3-MADS50, SP3-MYB]
