# Supplementary material for: The transcription factor GATA10 regulates fertility conversion of a two‐line hybrid tms5 mutant rice via the modulation of Ub L40 expression
Source: J Integr Plant Biol. 2019 Nov 6;62(7):1034–56. doi: 10.1111/jipb.12871 (PMC7383616; doi:10.1111/jipb.12871)
Supplement: Supplementary file 10 — Table S9. Coordinates of predicted binding sites in FP4 and SP4 and likely regulated target genes [file JIPB-62-1034-s010.xlsx]

## Sheet: 工作表1
Supplemental Table S9. Coordinates of predicted binding sites in FP4 and SP4, the target genes they likely regulate
Legend below indicates the data found in each sheet.
Sheet	Description
FP4-LBD&ERF141&127	Coordinates and target genes for FP4 containing the LBD, ERF141 or ERF127 motif
FP4-ERF95&130&83	Coordinates and target genes for FP4 containing the ERF95, ERF130 or ERF83 motif
FP4-ERF65	Coordinates and target genes for FP4 containing the ERF65 motif
FP4-OsWR1	Coordinates and target genes for FP4 containing the OsWR1 motif
SP4-ERF83&95&127&130	Coordinates and target genes for SP4 containing the ERF83, ERF95, ERF127 or ERF130 motif

## Sheet: FP4-LBD&ERF141&127
FP4 LBD, ERF141 or ERF127 Coordinates				FP4 LBD, ERF141 or ERF127 Target Genes
chr1	10239820	10240233		LOC_Os01g03740
chr1	10246792	10247720		LOC_Os01g03730
chr1	10246808	10247720		LOC_Os01g04430
chr1	10246827	10247715		LOC_Os01g04409
chr1	10246855	10247720		LOC_Os01g04600
chr1	10387411	10387621		LOC_Os01g04590
chr1	10472346	10472725		LOC_Os01g05470
chr1	11336327	11336726		LOC_Os01g05460
chr1	12183769	12184117		LOC_Os01g07430
chr1	13885507	13885767		LOC_Os01g07420
chr1	14152787	14153026		LOC_Os01g09320
chr1	15382425	15382614		LOC_Os01g09310
chr1	1563973	1564414		LOC_Os01g10710
chr1	17260431	17260772		LOC_Os01g11080
chr1	17427393	17427700		LOC_Os01g11110
chr1	17464470	17465392		LOC_Os01g12270
chr1	17464496	17465373		LOC_Os01g12260
chr1	17813082	17813282		LOC_Os01g12810
chr1	18116739	18116920		LOC_Os01g13000
chr1	18683442	18685224		LOC_Os01g12990
chr1	18683483	18685200		LOC_Os01g18260
chr1	18907276	18907738		LOC_Os01g18470
chr1	1968760	1969134		LOC_Os01g18480
chr1	2061399	2061961		LOC_Os01g18584
chr1	20618317	20618543		LOC_Os01g19960
chr1	20639333	20639633		LOC_Os01g21710
chr1	20644808	20645032		LOC_Os01g24670
chr1	21688605	21688971		LOC_Os01g24680
chr1	21723877	21724278		LOC_Os01g25080
chr1	23218170	23218515		LOC_Os01g27560
chr1	23218170	23218549		LOC_Os01g31550
chr1	23669305	23669619		LOC_Os01g31560
chr1	24195365	24195751		LOC_Os01g31570
chr1	24226547	24226836		LOC_Os01g31810
chr1	24730134	24730445		LOC_Os01g31870
chr1	25052346	25052764		LOC_Os01g32990
chr1	2577996	2578293		LOC_Os01g33960
chr1	26308983	26309682		LOC_Os01g34290
chr1	26477844	26479082		LOC_Os01g34300
chr1	26478270	26478972		LOC_Os01g36960
chr1	26916214	26916615		LOC_Os01g36984
chr1	28116480	28117125		LOC_Os01g37000
chr1	28116526	28117041		LOC_Os01g38610
chr1	29126165	29126761		LOC_Os01g38670
chr1	29126241	29126749		LOC_Os01g38680
chr1	29227458	29228317		LOC_Os01g42550
chr1	29284025	29284312		LOC_Os01g46260
chr1	29391372	29391648		LOC_Os01g47110
chr1	29559955	29560273		LOC_Os01g48980
chr1	29918563	29919782		LOC_Os01g50700
chr1	29918569	29919350		LOC_Os01g50880
chr1	29918600	29919435		LOC_Os01g50960
chr1	29918611	29919411		LOC_Os01g50970
chr1	30385717	30386213		LOC_Os01g51410
chr1	30905660	30906371		LOC_Os01g52830
chr1	30905677	30906284		LOC_Os01g52820
chr1	32878974	32879257		LOC_Os01g53770
chr1	32891974	32892397		LOC_Os01g56910
chr1	32892026	32892422		LOC_Os01g56930
chr1	33516199	33522528		LOC_Os01g56940
chr1	33516205	33522524		LOC_Os01g57962
chr1	33534629	33539687		LOC_Os01g57968
chr1	33534635	33539676		LOC_Os01g57990
chr1	33582425	33587590		LOC_Os01g58000
chr1	33582425	33587592		LOC_Os01g58048
chr1	34179242	34179530		LOC_Os01g59160
chr1	34886421	34886939		LOC_Os01g59170
chr1	34886504	34886859		LOC_Os01g60290
chr1	34886524	34886860		LOC_Os01g60309
chr1	35140782	35141494		LOC_Os01g60760
chr1	35140788	35141403		LOC_Os01g62800
chr1	35140801	35141870		LOC_Os01g62860
chr1	35140809	35141402		LOC_Os01g62850
chr1	3518295	3518888		LOC_Os01g64270
chr1	36374942	36375475		LOC_Os01g64280
chr1	36403418	36403787		LOC_Os01g64262
chr1	37315765	37316234		LOC_Os01g64500
chr1	37422979	37423584		LOC_Os01g64490
chr1	37727265	37727582		LOC_Os01g64990
chr1	37925688	37926543		LOC_Os01g65360
chr1	37925706	37926553		LOC_Os01g65680
chr1	37925753	37926553		LOC_Os01g65670
chr1	37925763	37926529		LOC_Os01g66210
chr1	38139342	38139910		LOC_Os01g66200
chr1	38462548	38463129		LOC_Os01g66990
chr1	38904902	38905200		LOC_Os01g67090
chr1	38947755	38949306		LOC_Os01g68690
chr1	38948501	38949309		LOC_Os01g68700
chr1	39891514	39892927		LOC_Os01g68680
chr1	39891525	39892457		LOC_Os01g70130
chr1	40589611	40589968		LOC_Os01g70140
chr1	40600858	40601251		LOC_Os01g70150
chr1	41593075	41593340		LOC_Os01g71810
chr1	41673239	41673436		LOC_Os01g72340
chr1	41964529	41964806		LOC_Os01g72350
chr1	4738350	4739014		LOC_Os10g01580
chr1	4738580	4738944		LOC_Os10g02470
chr1	4738582	4738966		LOC_Os10g03370
chr1	5046696	5047252		LOC_Os10g03380
chr1	5046727	5047199		LOC_Os10g03430
chr1	5046778	5047193		LOC_Os10g03870
chr1	5046835	5047181		LOC_Os10g04180
chr1	5152659	5152997		LOC_Os10g04700
chr1	5152661	5153104		LOC_Os10g05420
chr1	5502752	5503058		LOC_Os10g05430
chr1	5502767	5503079		LOC_Os10g05820
chr1	5731796	5732118		LOC_Os10g11320
chr1	5920810	5921322		LOC_Os10g12320
chr1	6703117	6703438		LOC_Os10g17660
chr1	6826680	6827114		LOC_Os10g18660
chr1	6826681	6827144		LOC_Os10g18760
chr1	7091714	7092111		LOC_Os10g19050
chr1	7091735	7092024		LOC_Os10g23030
chr1	7216895	7217110		LOC_Os10g23150
chr1	7321337	7321617		LOC_Os10g23160
chr1	7814331	7814921		LOC_Os10g24030
chr1	7814345	7814947		LOC_Os10g25330
chr10	1172803	1173240		LOC_Os10g25630
chr10	12008791	12009154		LOC_Os10g27480
chr10	12086820	12087169		LOC_Os10g27990
chr10	12313960	12314185		LOC_Os10g27980
chr10	13099477	13099789		LOC_Os10g29580
chr10	13276508	13276879		LOC_Os10g30590
chr10	1437969	1438216		LOC_Os10g30600
chr10	1438384	1438696		LOC_Os10g31040
chr10	14498569	14498925		LOC_Os10g33070
chr10	1462846	1463382		LOC_Os10g35190
chr10	15374022	15374317		LOC_Os10g35980
chr10	15922819	15923221		LOC_Os10g36200
chr10	16228680	16229244		LOC_Os10g36210
chr10	16228755	16229194		LOC_Os10g36600
chr10	17325024	17325759		LOC_Os10g36610
chr10	1757540	1757931		LOC_Os10g37180
chr10	18794615	18795020		LOC_Os10g37190
chr10	19089868	19090272		LOC_Os10g38214
chr10	19089993	19090317		LOC_Os10g38216
chr10	19228404	19228656		LOC_Os10g38229
chr10	19354258	19354817		LOC_Os10g38234
chr10	19354339	19354692		LOC_Os10g38238
chr10	19354380	19354814		LOC_Os10g39270
chr10	1952541	1953296		LOC_Os10g40270
chr10	19561109	19561398		LOC_Os10g40290
chr10	19581258	19581876		LOC_Os10g40300
chr10	19897349	19897840		LOC_Os10g40324
chr10	19897351	19897761		LOC_Os10g41640
chr10	20469366	20476098		LOC_Os10g41650
chr10	20469407	20476100		LOC_Os10g42400
chr10	20469478	20476084		LOC_Os10g42390
chr10	20469484	20476098		LOC_Os11g02200
chr10	20961285	20962120		LOC_Os11g02210
chr10	21263937	21264185		LOC_Os11g02270
chr10	21586316	21586650		LOC_Os11g02280
chr10	21599132	21599641		LOC_Os11g02290
chr10	22424750	22425210		LOC_Os11g02305
chr10	2245567	2245787		LOC_Os11g02300
chr10	22817674	22818174		LOC_Os11g02379
chr10	22972109	22972813		LOC_Os11g03600
chr10	2675893	2676166		LOC_Os11g03730
chr10	2902229	2902661		LOC_Os11g04120
chr10	2941994	2942354		LOC_Os11g05340
chr10	386782	387130		LOC_Os11g05480
chr10	6281999	6282251		LOC_Os11g08020
chr10	6708027	6708344		LOC_Os11g10330
chr10	6857181	6857422		LOC_Os11g14410
chr10	8189526	8190113		LOC_Os11g16570
chr10	8928427	8928794		LOC_Os11g16560
chr10	909000	909327		LOC_Os11g16580
chr10	9468259	9468678		LOC_Os11g18730
chr10	9539329	9539561		LOC_Os11g18750
chr10	9703056	9703346		LOC_Os11g18860
chr11	10609899	10611785		LOC_Os11g22300
chr11	10609905	10611733		LOC_Os11g24230
chr11	10609987	10611768		LOC_Os11g30290
chr11	10609991	10611484		LOC_Os11g30280
chr11	10624180	10624612		LOC_Os11g34660
chr11	10631873	10632578		LOC_Os11g34680
chr11	10631899	10632552		LOC_Os11g35040
chr11	10637521	10637774		LOC_Os11g35610
chr11	10717113	10717325		LOC_Os11g35620
chr11	12780225	12780532		LOC_Os11g38800
chr11	13798619	13798890		LOC_Os11g41170
chr11	1397395	1397760		LOC_Os11g41530
chr11	1453478	1453807		LOC_Os11g41710
chr11	15414308	15414609		LOC_Os11g42400
chr11	15769751	15770139		LOC_Os11g42920
chr11	1670563	1670845		LOC_Os11g43700
chr11	17596448	17596744		LOC_Os11g43690
chr11	18479517	18479848		LOC_Os11g44230
chr11	19205068	19205352		LOC_Os11g45800
chr11	20315301	20315553		LOC_Os11g45809
chr11	20474480	20474852		LOC_Os11g45890
chr11	20528905	20529381		LOC_Os11g46050
chr11	20619594	20619786		LOC_Os12g04360
chr11	20885077	20885361		LOC_Os12g04370
chr11	23066618	23067064		LOC_Os12g04450
chr11	2371856	2372197		LOC_Os12g06850
chr11	2464651	2465073		LOC_Os12g07260
chr11	24673043	24673517		LOC_Os12g07420
chr11	24906973	24907459		LOC_Os12g07430
chr11	25039352	25039642		LOC_Os12g07700
chr11	25517726	25518255		LOC_Os12g07710
chr11	25873897	25874105		LOC_Os12g07720
chr11	26376168	26376427		LOC_Os12g09455
chr11	26725605	26725922		LOC_Os12g09460
chr11	27717437	27717841		LOC_Os12g09540
chr11	27758372	27758981		LOC_Os12g14126
chr11	27872311	27872616		LOC_Os12g14360
chr11	4114407	4114647		LOC_Os12g14920
chr11	4176469	4176846		LOC_Os12g14930
chr11	5610090	5610389		LOC_Os12g14939
chr11	620846	621137		LOC_Os12g21810
chr11	649737	650090		LOC_Os12g21798
chr11	655432	655712		LOC_Os12g23754
chr11	656832	657129		LOC_Os12g24490
chr11	695927	696172		LOC_Os12g29620
chr11	7423515	7423836		LOC_Os12g29630
chr11	8091799	8092096		LOC_Os12g29740
chr11	9185359	9185714		LOC_Os12g31670
chr12	10582619	10583487		LOC_Os12g32010
chr12	12275018	12275374		LOC_Os12g32020
chr12	13342273	13342643		LOC_Os12g32390
chr12	13342277	13342643		LOC_Os12g34094
chr12	13487224	13487664		LOC_Os12g34100
chr12	13983671	13984164		LOC_Os12g34108
chr12	17670296	17670801		LOC_Os12g36910
chr12	17782258	17782551		LOC_Os12g38820
chr12	1853675	1853931		LOC_Os12g38830
chr12	1897247	1897607		LOC_Os02g05360
chr12	19075085	19075482		LOC_Os02g05365
chr12	19294510	19294890		LOC_Os02g06530
chr12	19319948	19320225		LOC_Os02g06540
chr12	19543700	19544140		LOC_Os02g08200
chr12	20610370	20616673		LOC_Os02g09220
chr12	20641814	20646757		LOC_Os02g09620
chr12	20641819	20646766		LOC_Os02g09810
chr12	20654272	20663557		LOC_Os02g09820
chr12	20654278	20663528		LOC_Os02g10740
chr12	22627071	22627442		LOC_Os02g11780
chr12	22627311	22627574		LOC_Os02g12020
chr12	23859232	23859458		LOC_Os02g12520
chr12	3330963	3331401		LOC_Os02g13710
chr12	3570990	3571269		LOC_Os02g13740
chr12	3664262	3664713		LOC_Os02g14290
chr12	3871213	3871448		LOC_Os02g14300
chr12	4443642	4444033		LOC_Os02g15770
chr12	4954307	4954842		LOC_Os02g17210
chr12	5017885	5018052		LOC_Os02g17620
chr12	8021157	8021384		LOC_Os02g18320
chr12	8181521	8182047		LOC_Os02g19700
chr12	8538436	8539999		LOC_Os02g19690
chr12	8539950	8545867		LOC_Os02g19960
chr12	8540032	8545904		LOC_Os02g27000
chr2	10143581	10144208		LOC_Os02g31240
chr2	10143793	10144151		LOC_Os02g32140
chr2	10220889	10221204		LOC_Os02g34620
chr2	10220917	10221172		LOC_Os02g36285
chr2	10640309	10640796		LOC_Os02g36290
chr2	11523638	11523960		LOC_Os02g37780
chr2	11743847	11744141		LOC_Os02g37770
chr2	12227921	12228232		LOC_Os02g38700
chr2	15874705	15874987		LOC_Os02g38690
chr2	18726522	18726883		LOC_Os02g39510
chr2	18988172	18988637		LOC_Os02g39520
chr2	20756913	20757322		LOC_Os02g40100
chr2	20756943	20757317		LOC_Os02g42990
chr2	21913416	21913596		LOC_Os02g43280
chr2	22375707	22376294		LOC_Os02g43690
chr2	22375788	22376215		LOC_Os02g46610
chr2	22791254	22791732		LOC_Os02g48010
chr2	23389912	23390356		LOC_Os02g48000
chr2	23848492	23848862		LOC_Os02g48070
chr2	24187612	24187868		LOC_Os02g48700
chr2	24278546	24278997		LOC_Os02g48710
chr2	2575909	2576329		LOC_Os02g50350
chr2	25877358	25877983		LOC_Os02g50340
chr2	26002580	26002819		LOC_Os02g50490
chr2	26083342	26083706		LOC_Os02g51860
chr2	26366944	26367362		LOC_Os02g51870
chr2	26562378	26563014		LOC_Os02g52470
chr2	27399786	27400312		LOC_Os02g53250
chr2	27399821	27400248		LOC_Os02g53260
chr2	27399845	27400164		LOC_Os02g54040
chr2	27399874	27400201		LOC_Os02g55410
chr2	28324802	28325749		LOC_Os02g55400
chr2	28324831	28325824		LOC_Os02g56219
chr2	28324910	28325721		LOC_Os02g56270
chr2	28435357	28435767		LOC_Os02g56400
chr2	28451027	28451691		LOC_Os03g02330
chr2	29380637	29380996		LOC_Os03g03034
chr2	29426978	29427207		LOC_Os03g03690
chr2	29811822	29812065		LOC_Os03g03860
chr2	30711842	30712817		LOC_Os03g07560
chr2	30711904	30712615		LOC_Os03g08670
chr2	30743265	30743664		LOC_Os03g09830
chr2	30838590	30839571		LOC_Os03g10620
chr2	31258434	31258751		LOC_Os03g10910
chr2	31769428	31770373		LOC_Os03g12520
chr2	32104106	32104780		LOC_Os03g13120
chr2	32104193	32104689		LOC_Os03g13976
chr2	32400176	32400790		LOC_Os03g13984
chr2	32400200	32400789		LOC_Os03g14000
chr2	32554633	32555102		LOC_Os03g18290
chr2	32554743	32555122		LOC_Os03g18360
chr2	32595977	32596281		LOC_Os03g18370
chr2	3267009	3267748		LOC_Os03g20420
chr2	33102329	33102607		LOC_Os03g20430
chr2	33934422	33934742		LOC_Os03g21550
chr2	34389164	34389589		LOC_Os03g21560
chr2	34433723	34434368		LOC_Os03g21570
chr2	34533777	34534325		LOC_Os03g21580
chr2	34978301	34978796		LOC_Os03g22634
chr2	34978348	34978725		LOC_Os03g24940
chr2	34978382	34978774		LOC_Os03g26090
chr2	34978387	34978767		LOC_Os03g26540
chr2	4341540	4342389		LOC_Os03g26610
chr2	4740537	4740789		LOC_Os03g26620
chr2	4946792	4947324		LOC_Os03g28250
chr2	5062707	5063137		LOC_Os03g28260
chr2	5662227	5662854		LOC_Os03g29045
chr2	5662302	5662823		LOC_Os03g31290
chr2	6088242	6088667		LOC_Os03g31986
chr2	6236915	6237331		LOC_Os03g33790
chr2	6549655	6550379		LOC_Os03g39550
chr2	7364965	7365604		LOC_Os03g42820
chr2	7397454	7398331		LOC_Os03g44250
chr2	7397492	7398408		LOC_Os03g45920
chr2	7397501	7398266		LOC_Os03g51110
chr2	7397530	7398285		LOC_Os03g53800
chr2	7850232	7850548		LOC_Os03g54040
chr2	8146974	8147399		LOC_Os03g55080
chr2	8895394	8895798		LOC_Os03g57210
chr2	9867347	9867715		LOC_Os03g59950
chr2	9968453	9968864		LOC_Os03g59960
chr3	10252210	10252809		LOC_Os04g02780
chr3	10252213	10252724		LOC_Os04g07840
chr3	10292529	10292866		LOC_Os04g07830
chr3	11558136	11558495		LOC_Os04g08110
chr3	11558200	11558510		LOC_Os04g08470
chr3	12322349	12322983		LOC_Os04g11230
chr3	1244682	1245110		LOC_Os04g11370
chr3	13057028	13057338		LOC_Os04g12120
chr3	1334772	1335656		LOC_Os04g24100
chr3	1334794	1335676		LOC_Os04g24170
chr3	14213646	14213917		LOC_Os04g27650
chr3	14946633	14947026		LOC_Os04g27640
chr3	15156798	15157070		LOC_Os04g30570
chr3	15208749	15209096		LOC_Os04g30580
chr3	16249495	16249815		LOC_Os04g30880
chr3	1641682	1641977		LOC_Os04g30870
chr3	16502671	16502972		LOC_Os04g31410
chr3	16509337	16509610		LOC_Os04g33440
chr3	17191927	17192218		LOC_Os04g33450
chr3	1738256	1738886		LOC_Os04g33880
chr3	17822934	17823545		LOC_Os04g33885
chr3	18292171	18292484		LOC_Os04g33890
chr3	19314739	19314932		LOC_Os04g34030
chr3	20229382	20229691		LOC_Os04g34040
chr3	21963671	21963990		LOC_Os04g37880
chr3	23854669	23855290		LOC_Os04g37904
chr3	24366160	24366485		LOC_Os04g37890
chr3	24366169	24366516		LOC_Os04g39830
chr3	24865903	24866170		LOC_Os04g40070
chr3	24966097	24966619		LOC_Os04g40080
chr3	24966196	24966649		LOC_Os04g42784
chr3	25945332	25945699		LOC_Os04g43010
chr3	26776721	26777160		LOC_Os04g43020
chr3	27192942	27193232		LOC_Os04g45870
chr3	29239904	29240492		LOC_Os04g45860
chr3	30852439	30853443		LOC_Os04g45910
chr3	30852442	30853407		LOC_Os04g45920
chr3	30986317	30987550		LOC_Os04g47190
chr3	30986519	30987509		LOC_Os04g49394
chr3	30986535	30987474		LOC_Os04g49540
chr3	30986595	30987463		LOC_Os04g51840
chr3	31325299	31325618		LOC_Os04g52260
chr3	32622521	32622914		LOC_Os04g52590
chr3	32622614	32622838		LOC_Os04g52770
chr3	34113717	34114052		LOC_Os04g52780
chr3	3851264	3851595		LOC_Os04g53250
chr3	4467482	4467871		LOC_Os04g53760
chr3	4890074	4890529		LOC_Os04g53770
chr3	5424782	5425386		LOC_Os04g54890
chr3	5607072	5607596		LOC_Os04g55220
chr3	6629462	6629863		LOC_Os04g55310
chr3	7084383	7084690		LOC_Os04g57550
chr3	7586454	7586878		LOC_Os04g57540
chr3	7591438	7591819		LOC_Os04g57720
chr3	812567	812927		LOC_Os04g57860
chr4	1074279	1074651		LOC_Os04g57950
chr4	13767225	13767589		LOC_Os04g57970
chr4	13767235	13767571		LOC_Os04g57980
chr4	13826817	13827071		LOC_Os05g03850
chr4	16340793	16341401		LOC_Os05g03865
chr4	18258882	18259496		LOC_Os05g03860
chr4	18453180	18453506		LOC_Os05g03870
chr4	18785840	18786223		LOC_Os05g05680
chr4	18785933	18786219		LOC_Os05g06480
chr4	20222697	20223383		LOC_Os05g08730
chr4	20335944	20336255		LOC_Os05g08860
chr4	20528747	20529249		LOC_Os05g09040
chr4	20610475	20610796		LOC_Os05g10290
chr4	20619113	20619346		LOC_Os05g11980
chr4	20938522	20938969		LOC_Os05g13760
chr4	22532104	22532537		LOC_Os05g29940
chr4	23725519	23725754		LOC_Os05g29930
chr4	23862041	23862437		LOC_Os05g34660
chr4	24122443	24122875		LOC_Os05g34730
chr4	25322796	25323249		LOC_Os05g37820
chr4	25453318	25453710		LOC_Os05g38730
chr4	27159768	27160523		LOC_Os05g38920
chr4	27159840	27160517		LOC_Os05g38930
chr4	27194837	27195531		LOC_Os05g38940
chr4	27911100	27911257		LOC_Os05g40220
chr4	28024834	28025409		LOC_Os05g40630
chr4	28024940	28025312		LOC_Os05g41510
chr4	29480741	29481075		LOC_Os05g41520
chr4	29545028	29545681		LOC_Os05g41530
chr4	29545038	29545578		LOC_Os05g42180
chr4	29545048	29545569		LOC_Os05g42250
chr4	29545071	29545568		LOC_Os05g43140
chr4	30741384	30741834		LOC_Os05g43130
chr4	30741393	30741890		LOC_Os05g43150
chr4	30741423	30741803		LOC_Os05g44792
chr4	31061383	31061823		LOC_Os05g44800
chr4	31269469	31269912		LOC_Os05g47960
chr4	31421216	31421651		LOC_Os05g49470
chr4	31722604	31723007		LOC_Os05g49480
chr4	32040977	32041769		LOC_Os06g03530
chr4	32041032	32041758		LOC_Os06g03540
chr4	32041067	32041758		LOC_Os06g03550
chr4	32041070	32041745		LOC_Os06g03640
chr4	32653208	32654345		LOC_Os06g03670
chr4	32832117	32832443		LOC_Os06g03676
chr4	32883333	32892537		LOC_Os06g04080
chr4	32883358	32888417		LOC_Os06g04169
chr4	32888453	32892640		LOC_Os06g04420
chr4	34240034	34240380		LOC_Os06g04410
chr4	34374471	34374805		LOC_Os06g04470
chr4	34453986	34454588		LOC_Os06g04580
chr4	34524556	34525101		LOC_Os06g05630
chr4	34524656	34525044		LOC_Os06g06210
chr4	34537293	34538106		LOC_Os06g06220
chr4	4170202	4170944		LOC_Os06g06810
chr4	4324984	4325263		LOC_Os06g06820
chr4	4570826	4571255		LOC_Os06g07280
chr4	5475257	5475545		LOC_Os06g09080
chr4	5794212	5794560		LOC_Os06g09090
chr4	6134484	6134806		LOC_Os06g10670
chr4	6134489	6134726		LOC_Os06g10680
chr4	6209631	6209892		LOC_Os06g12580
chr4	6616252	6616532		LOC_Os06g12570
chr4	6664961	6665239		LOC_Os06g12820
chr4	7364957	7365270		LOC_Os06g14120
chr5	13556945	13557519		LOC_Os06g14130
chr5	14208414	14208832		LOC_Os06g18020
chr5	1718336	1718740		LOC_Os06g20710
chr5	17320176	17320902		LOC_Os06g21369
chr5	18113308	18113905		LOC_Os06g23274
chr5	18113328	18113953		LOC_Os06g23540
chr5	19302599	19302942		LOC_Os06g25960
chr5	20562962	20563432		LOC_Os06g28620
chr5	20563058	20563385		LOC_Os06g33930
chr5	20601284	20601580		LOC_Os06g36080
chr5	21582637	21583338		LOC_Os06g36340
chr5	22153787	22154002		LOC_Os06g36360
chr5	22724122	22724426		LOC_Os06g36810
chr5	22826348	22826632		LOC_Os06g39510
chr5	23628718	23629428		LOC_Os06g39515
chr5	23628755	23629317		LOC_Os06g39670
chr5	23824788	23825239		LOC_Os06g39660
chr5	24311068	24311623		LOC_Os06g40460
chr5	24663800	24664148		LOC_Os06g40470
chr5	24715084	24715597		LOC_Os06g42330
chr5	25044721	25045330		LOC_Os06g43640
chr5	26049439	26049720		LOC_Os06g43800
chr5	27498970	27500158		LOC_Os06g48720
chr5	27499536	27500007		LOC_Os07g07580
chr5	28198472	28199066		LOC_Os07g07790
chr5	2828290	2828682		LOC_Os07g07780
chr5	28358923	28359174		LOC_Os07g12370
chr5	3337228	3337625		LOC_Os07g12890
chr5	3508174	3508968		LOC_Os07g23340
chr5	3508493	3508988		LOC_Os07g24390
chr5	4785303	4785641		LOC_Os07g27060
chr5	4895425	4895692		LOC_Os07g27180
chr5	5020958	5021330		LOC_Os07g27170
chr5	5020978	5021292		LOC_Os07g27480
chr5	5020983	5021311		LOC_Os07g28040
chr5	5020985	5021338		LOC_Os07g28960
chr5	5620685	5621165		LOC_Os07g29710
chr5	6853460	6853759		LOC_Os07g30230
chr5	7626323	7626578		LOC_Os07g34260
chr6	10491598	10491920		LOC_Os07g34250
chr6	11930189	11930608		LOC_Os07g34640
chr6	12340119	12340388		LOC_Os07g34650
chr6	13342123	13342895		LOC_Os07g36690
chr6	13342466	13342917		LOC_Os07g37260
chr6	13342467	13342889		LOC_Os07g38530
chr6	13342476	13342889		LOC_Os07g40170
chr6	13592031	13592471		LOC_Os07g40180
chr6	1368274	1368629		LOC_Os07g40890
chr6	13738331	13738653		LOC_Os07g40880
chr6	1417404	1417764		LOC_Os07g40870
chr6	1417457	1417794		LOC_Os07g41990
chr6	1436353	1437109		LOC_Os07g42790
chr6	15201063	15201387		LOC_Os07g43430
chr6	16280345	16280575		LOC_Os07g43440
chr6	1695454	1696068		LOC_Os07g43610
chr6	17179145	17179382		LOC_Os07g44070
chr6	17225861	17226279		LOC_Os07g44080
chr6	1737182	1737887		LOC_Os07g44090
chr6	1893901	1894181		LOC_Os07g45050
chr6	1917654	1917910		LOC_Os07g45060
chr6	19736848	19737093		LOC_Os07g46210
chr6	1995522	1996001		LOC_Os07g46220
chr6	21101646	21101987		LOC_Os07g46920
chr6	21327223	21327522		LOC_Os08g02950
chr6	21349974	21350281		LOC_Os08g02960
chr6	21687460	21687894		LOC_Os08g03230
chr6	21687555	21687871		LOC_Os08g03220
chr6	21799374	21799909		LOC_Os08g03760
chr6	21799475	21799842		LOC_Os08g07630
chr6	22175545	22175957		LOC_Os08g08750
chr6	22175632	22175895		LOC_Os08g09120
chr6	23457895	23458325		LOC_Os08g09130
chr6	23457906	23458247		LOC_Os08g09300
chr6	23552282	23552507		LOC_Os08g12970
chr6	24108509	24108898		LOC_Os08g14010
chr6	25423511	25424041		LOC_Os08g14570
chr6	2546924	2547322		LOC_Os08g14580
chr6	26253616	26253994		LOC_Os08g15060
chr6	26253707	26253992		LOC_Os08g15860
chr6	26378680	26379189		LOC_Os08g15870
chr6	27015398	27015725		LOC_Os08g16840
chr6	27852605	27852923		LOC_Os08g16850
chr6	2878876	2879188		LOC_Os08g19610
chr6	29480247	29480527		LOC_Os08g23920
chr6	3219303	3219616		LOC_Os08g23910
chr6	3489473	3489788		LOC_Os08g31569
chr6	4131990	4132382		LOC_Os08g31649
chr6	4569717	4569972		LOC_Os08g31810
chr6	5571101	5571397		LOC_Os08g31890
chr6	6186106	6186785		LOC_Os08g32120
chr6	6186109	6186744		LOC_Os08g32680
chr6	6415537	6415861		LOC_Os08g32930
chr6	6624655	6624983		LOC_Os08g34100
chr6	6814600	6814939		LOC_Os08g35160
chr6	7008221	7008695		LOC_Os08g37480
chr6	7878692	7878906		LOC_Os08g38040
chr6	9381362	9381604		LOC_Os08g39240
chr6	9897850	9898209		LOC_Os08g41190
chr7	13147864	13148211		LOC_Os08g43280
chr7	13750377	13750983		LOC_Os08g43270
chr7	13750382	13751014		LOC_Os08g43600
chr7	13750408	13750981		LOC_Os09g03590
chr7	13750652	13751011		LOC_Os09g08880
chr7	13884732	13885088		LOC_Os09g08870
chr7	14648275	14648543		LOC_Os09g08910
chr7	15383562	15383791		LOC_Os09g12690
chr7	15678340	15678898		LOC_Os09g20579
chr7	15678360	15678903		LOC_Os09g21440
chr7	15767723	15767969		LOC_Os09g25150
chr7	16010884	16011141		LOC_Os09g32260
chr7	16348711	16349797		LOC_Os09g33630
chr7	16348716	16349724		LOC_Os09g33640
chr7	16349266	16349753		LOC_Os09g36730
chr7	16989556	16989794		LOC_Os09g37820
chr7	17460246	17460468
chr7	17865434	17865810
chr7	20503585	20503775
chr7	20503589	20503764
chr7	20771551	20771892
chr7	21972706	21972953
chr7	22329514	22329780
chr7	23146841	23147431
chr7	24103762	24104151
chr7	24479379	24479661
chr7	24588615	24588998
chr7	25136313	25136775
chr7	2553081	2553411
chr7	25632257	25632527
chr7	26009139	26009548
chr7	26109969	26110358
chr7	26280969	26281419
chr7	26346248	26347071
chr7	26346278	26347061
chr7	26346295	26347100
chr7	26346311	26347097
chr7	26355572	26356219
chr7	26882509	26882909
chr7	27579567	27579957
chr7	28049377	28049585
chr7	3791390	3791634
chr7	3796173	3796605
chr7	3911106	3911367
chr7	7034469	7034658
chr7	7395083	7395300
chr7	984138	984463
chr8	10300277	10300742
chr8	10300280	10300701
chr8	11726885	11727453
chr8	1287197	1287868
chr8	14470734	14471170
chr8	1500528	1500801
chr8	15881112	15881432
chr8	1789132	1789443
chr8	19532970	19533150
chr8	19593607	19594411
chr8	19726346	19727360
chr8	19766282	19766594
chr8	19928395	19928865
chr8	19928478	19928837
chr8	20243260	20243784
chr8	20423654	20424083
chr8	20685614	20685861
chr8	20941094	20941403
chr8	21252288	21252712
chr8	21383731	21383923
chr8	22160010	22160254
chr8	23681258	23681545
chr8	23746552	23747023
chr8	24099626	24100041
chr8	24554344	24554783
chr8	24786441	24786859
chr8	26020565	26020833
chr8	26566258	26566810
chr8	27360622	27361272
chr8	27360623	27361259
chr8	27360624	27361302
chr8	27360624	27361339
chr8	27574789	27575111
chr8	3565327	3565870
chr8	3565343	3565870
chr8	3565343	3565896
chr8	3565348	3565890
chr8	4283393	4283753
chr8	5061937	5062139
chr8	5074811	5075152
chr8	5282403	5282617
chr8	5395446	5395731
chr8	7697637	7697918
chr8	8400611	8400846
chr8	8400657	8400922
chr8	8427858	8428047
chr8	8765773	8766191
chr8	9105303	9105849
chr8	9646174	9646718
chr9	12397780	12398056
chr9	12964345	12964773
chr9	12964400	12964773
chr9	14623121	14623412
chr9	15078431	15078718
chr9	15555702	15556014
chr9	15813467	15814024
chr9	15813472	15814024
chr9	15813482	15814008
chr9	15813559	15814016
chr9	1774818	1775187
chr9	17794325	17794662
chr9	19253623	19254011
chr9	19868115	19868471
chr9	21188155	21188516
chr9	21792501	21792890
chr9	22087908	22088180
chr9	4691172	4697853
chr9	4691175	4697848
chr9	4723426	4725612
chr9	4723427	4732480
chr9	4725807	4732484
chr9	6282505	6282837
chr9	7262778	7263619
chr9	7262836	7263567

## Sheet: FP4-ERF95&130&83
FP4 ERF95, ERF130 or ERF83 Coordinates				FP4 ERF95, ERF130 or ERF83 Target Genes
chr1	10239820	10240233		LOC_Os01g03740
chr1	10246792	10247720		LOC_Os01g03730
chr1	10246808	10247720		LOC_Os01g04430
chr1	10246827	10247715		LOC_Os01g04409
chr1	10246855	10247720		LOC_Os01g04600
chr1	10387411	10387621		LOC_Os01g04590
chr1	10472346	10472725		LOC_Os01g05470
chr1	11336327	11336726		LOC_Os01g05460
chr1	12183769	12184117		LOC_Os01g07430
chr1	13885507	13885767		LOC_Os01g07420
chr1	14152787	14153026		LOC_Os01g09320
chr1	15382425	15382614		LOC_Os01g09310
chr1	1563973	1564414		LOC_Os01g10710
chr1	17260431	17260772		LOC_Os01g11080
chr1	17427393	17427700		LOC_Os01g11110
chr1	17464470	17465392		LOC_Os01g12270
chr1	17464496	17465373		LOC_Os01g12260
chr1	17813082	17813282		LOC_Os01g12810
chr1	18116739	18116920		LOC_Os01g13000
chr1	18683442	18685224		LOC_Os01g12990
chr1	18683483	18685200		LOC_Os01g18260
chr1	18907276	18907738		LOC_Os01g18470
chr1	1968760	1969134		LOC_Os01g18480
chr1	2061399	2061961		LOC_Os01g18584
chr1	20618317	20618543		LOC_Os01g19960
chr1	20639333	20639633		LOC_Os01g21710
chr1	20644808	20645032		LOC_Os01g24670
chr1	21688605	21688971		LOC_Os01g24680
chr1	21723877	21724278		LOC_Os01g25080
chr1	23218170	23218515		LOC_Os01g27560
chr1	23218170	23218549		LOC_Os01g31550
chr1	23669305	23669619		LOC_Os01g31560
chr1	24195365	24195751		LOC_Os01g31570
chr1	24226547	24226836		LOC_Os01g31810
chr1	24730134	24730445		LOC_Os01g31870
chr1	25052346	25052764		LOC_Os01g32990
chr1	2577996	2578293		LOC_Os01g33960
chr1	26308983	26309682		LOC_Os01g34290
chr1	26477844	26479082		LOC_Os01g34300
chr1	26478270	26478972		LOC_Os01g36960
chr1	26916214	26916615		LOC_Os01g36984
chr1	28116480	28117125		LOC_Os01g37000
chr1	28116526	28117041		LOC_Os01g38610
chr1	29126165	29126761		LOC_Os01g38670
chr1	29126241	29126749		LOC_Os01g38680
chr1	29227458	29228317		LOC_Os01g42550
chr1	29284025	29284312		LOC_Os01g46260
chr1	29391372	29391648		LOC_Os01g47110
chr1	29559955	29560273		LOC_Os01g48980
chr1	29918563	29919782		LOC_Os01g50700
chr1	29918569	29919350		LOC_Os01g50880
chr1	29918600	29919435		LOC_Os01g50960
chr1	29918611	29919411		LOC_Os01g50970
chr1	30385717	30386213		LOC_Os01g51410
chr1	30905660	30906371		LOC_Os01g52830
chr1	30905677	30906284		LOC_Os01g52820
chr1	32878974	32879257		LOC_Os01g53770
chr1	32891974	32892397		LOC_Os01g56910
chr1	32892026	32892422		LOC_Os01g56930
chr1	33516199	33522528		LOC_Os01g56940
chr1	33516205	33522524		LOC_Os01g57962
chr1	33534629	33539687		LOC_Os01g57968
chr1	33534635	33539676		LOC_Os01g57990
chr1	33582425	33587590		LOC_Os01g58000
chr1	33582425	33587592		LOC_Os01g58048
chr1	34179242	34179530		LOC_Os01g59160
chr1	34886421	34886939		LOC_Os01g59170
chr1	34886504	34886859		LOC_Os01g60290
chr1	34886524	34886860		LOC_Os01g60309
chr1	35140782	35141494		LOC_Os01g60760
chr1	35140788	35141403		LOC_Os01g62800
chr1	35140801	35141870		LOC_Os01g62860
chr1	35140809	35141402		LOC_Os01g62850
chr1	3518295	3518888		LOC_Os01g64270
chr1	36374942	36375475		LOC_Os01g64280
chr1	36403418	36403787		LOC_Os01g64262
chr1	37315765	37316234		LOC_Os01g64500
chr1	37422979	37423584		LOC_Os01g64490
chr1	37727265	37727582		LOC_Os01g64990
chr1	37925688	37926543		LOC_Os01g65360
chr1	37925706	37926553		LOC_Os01g65680
chr1	37925753	37926553		LOC_Os01g65670
chr1	37925763	37926529		LOC_Os01g66210
chr1	38139342	38139910		LOC_Os01g66200
chr1	38462548	38463129		LOC_Os01g66990
chr1	38904902	38905200		LOC_Os01g67090
chr1	38947755	38949306		LOC_Os01g68690
chr1	38948501	38949309		LOC_Os01g68700
chr1	39891514	39892927		LOC_Os01g68680
chr1	39891525	39892457		LOC_Os01g70130
chr1	40589611	40589968		LOC_Os01g70140
chr1	40600858	40601251		LOC_Os01g70150
chr1	41593075	41593340		LOC_Os01g71810
chr1	41673239	41673436		LOC_Os01g72340
chr1	41964529	41964806		LOC_Os01g72350
chr1	4738350	4739014		LOC_Os10g01580
chr1	4738580	4738944		LOC_Os10g02470
chr1	4738582	4738966		LOC_Os10g03370
chr1	5046696	5047252		LOC_Os10g03380
chr1	5046727	5047199		LOC_Os10g03430
chr1	5046778	5047193		LOC_Os10g03870
chr1	5046835	5047181		LOC_Os10g04180
chr1	5152659	5152997		LOC_Os10g04700
chr1	5152661	5153104		LOC_Os10g05420
chr1	5502752	5503058		LOC_Os10g05430
chr1	5502767	5503079		LOC_Os10g05820
chr1	5731796	5732118		LOC_Os10g11320
chr1	5920810	5921322		LOC_Os10g12320
chr1	6703117	6703438		LOC_Os10g17660
chr1	6826680	6827114		LOC_Os10g18660
chr1	6826681	6827144		LOC_Os10g18760
chr1	7091714	7092111		LOC_Os10g19050
chr1	7091735	7092024		LOC_Os10g23030
chr1	7216895	7217110		LOC_Os10g23150
chr1	7321337	7321617		LOC_Os10g23160
chr1	7814331	7814921		LOC_Os10g24030
chr1	7814345	7814947		LOC_Os10g25330
chr10	1172803	1173240		LOC_Os10g25630
chr10	12008791	12009154		LOC_Os10g27480
chr10	12086820	12087169		LOC_Os10g27990
chr10	12313960	12314185		LOC_Os10g27980
chr10	13099477	13099789		LOC_Os10g29580
chr10	13276508	13276879		LOC_Os10g30590
chr10	1437969	1438216		LOC_Os10g30600
chr10	1438384	1438696		LOC_Os10g31040
chr10	14498569	14498925		LOC_Os10g33070
chr10	1462846	1463382		LOC_Os10g35190
chr10	15374022	15374317		LOC_Os10g35980
chr10	15922819	15923221		LOC_Os10g36200
chr10	16228680	16229244		LOC_Os10g36210
chr10	16228755	16229194		LOC_Os10g36600
chr10	17325024	17325759		LOC_Os10g36610
chr10	1757540	1757931		LOC_Os10g37180
chr10	18794615	18795020		LOC_Os10g37190
chr10	19089868	19090272		LOC_Os10g38214
chr10	19089993	19090317		LOC_Os10g38216
chr10	19228404	19228656		LOC_Os10g38229
chr10	19354258	19354817		LOC_Os10g38234
chr10	19354339	19354692		LOC_Os10g38238
chr10	19354380	19354814		LOC_Os10g39270
chr10	1952541	1953296		LOC_Os10g40270
chr10	19561109	19561398		LOC_Os10g40290
chr10	19581258	19581876		LOC_Os10g40300
chr10	19897349	19897840		LOC_Os10g40324
chr10	19897351	19897761		LOC_Os10g41640
chr10	20469366	20476098		LOC_Os10g41650
chr10	20469407	20476100		LOC_Os10g42400
chr10	20469478	20476084		LOC_Os10g42390
chr10	20469484	20476098		LOC_Os11g02200
chr10	20961285	20962120		LOC_Os11g02210
chr10	21263937	21264185		LOC_Os11g02270
chr10	21586316	21586650		LOC_Os11g02280
chr10	21599132	21599641		LOC_Os11g02290
chr10	22424750	22425210		LOC_Os11g02305
chr10	2245567	2245787		LOC_Os11g02300
chr10	22817674	22818174		LOC_Os11g02379
chr10	22972109	22972813		LOC_Os11g03600
chr10	2675893	2676166		LOC_Os11g03730
chr10	2902229	2902661		LOC_Os11g04120
chr10	2941994	2942354		LOC_Os11g05340
chr10	386782	387130		LOC_Os11g05480
chr10	6281999	6282251		LOC_Os11g08020
chr10	6708027	6708344		LOC_Os11g10330
chr10	6857181	6857422		LOC_Os11g14410
chr10	8189526	8190113		LOC_Os11g16570
chr10	8928427	8928794		LOC_Os11g16560
chr10	909000	909327		LOC_Os11g16580
chr10	9468259	9468678		LOC_Os11g18730
chr10	9539329	9539561		LOC_Os11g18750
chr10	9703056	9703346		LOC_Os11g18860
chr11	10609899	10611785		LOC_Os11g22300
chr11	10609905	10611733		LOC_Os11g24230
chr11	10609987	10611768		LOC_Os11g30290
chr11	10609991	10611484		LOC_Os11g30280
chr11	10624180	10624612		LOC_Os11g34660
chr11	10631873	10632578		LOC_Os11g34680
chr11	10631899	10632552		LOC_Os11g35040
chr11	10637521	10637774		LOC_Os11g35610
chr11	10717113	10717325		LOC_Os11g35620
chr11	12780225	12780532		LOC_Os11g38800
chr11	13798619	13798890		LOC_Os11g41170
chr11	1397395	1397760		LOC_Os11g41530
chr11	1453478	1453807		LOC_Os11g41710
chr11	15414308	15414609		LOC_Os11g42400
chr11	15769751	15770139		LOC_Os11g42920
chr11	1670563	1670845		LOC_Os11g43700
chr11	17596448	17596744		LOC_Os11g43690
chr11	18479517	18479848		LOC_Os11g44230
chr11	19205068	19205352		LOC_Os11g45800
chr11	20315301	20315553		LOC_Os11g45809
chr11	20474480	20474852		LOC_Os11g45890
chr11	20528905	20529381		LOC_Os11g46050
chr11	20619594	20619786		LOC_Os12g04360
chr11	20885077	20885361		LOC_Os12g04370
chr11	23066618	23067064		LOC_Os12g04450
chr11	2371856	2372197		LOC_Os12g06850
chr11	2464651	2465073		LOC_Os12g07260
chr11	24673043	24673517		LOC_Os12g07420
chr11	24906973	24907459		LOC_Os12g07430
chr11	25039352	25039642		LOC_Os12g07700
chr11	25517726	25518255		LOC_Os12g07710
chr11	25873897	25874105		LOC_Os12g07720
chr11	26376168	26376427		LOC_Os12g09455
chr11	26725605	26725922		LOC_Os12g09460
chr11	27717437	27717841		LOC_Os12g09540
chr11	27758372	27758981		LOC_Os12g14126
chr11	27872311	27872616		LOC_Os12g14360
chr11	4114407	4114647		LOC_Os12g14920
chr11	4176469	4176846		LOC_Os12g14930
chr11	5610090	5610389		LOC_Os12g14939
chr11	620846	621137		LOC_Os12g21810
chr11	649737	650090		LOC_Os12g21798
chr11	655432	655712		LOC_Os12g23754
chr11	656832	657129		LOC_Os12g24490
chr11	695927	696172		LOC_Os12g29620
chr11	7423515	7423836		LOC_Os12g29630
chr11	8091799	8092096		LOC_Os12g29740
chr11	9185359	9185714		LOC_Os12g31670
chr12	10582619	10583487		LOC_Os12g32010
chr12	12275018	12275374		LOC_Os12g32020
chr12	13342273	13342643		LOC_Os12g32390
chr12	13342277	13342643		LOC_Os12g34094
chr12	13487224	13487664		LOC_Os12g34100
chr12	13983671	13984164		LOC_Os12g34108
chr12	17670296	17670801		LOC_Os12g36910
chr12	17782258	17782551		LOC_Os12g38820
chr12	1853675	1853931		LOC_Os12g38830
chr12	1897247	1897607		LOC_Os02g05360
chr12	19075085	19075482		LOC_Os02g05365
chr12	19294510	19294890		LOC_Os02g06530
chr12	19319948	19320225		LOC_Os02g06540
chr12	19543700	19544140		LOC_Os02g08200
chr12	20610370	20616673		LOC_Os02g09220
chr12	20641814	20646757		LOC_Os02g09620
chr12	20641819	20646766		LOC_Os02g09810
chr12	20654272	20663557		LOC_Os02g09820
chr12	20654278	20663528		LOC_Os02g10740
chr12	22627071	22627442		LOC_Os02g11780
chr12	22627311	22627574		LOC_Os02g12020
chr12	23859232	23859458		LOC_Os02g12520
chr12	3330963	3331401		LOC_Os02g13710
chr12	3570990	3571269		LOC_Os02g13740
chr12	3664262	3664713		LOC_Os02g14290
chr12	3871213	3871448		LOC_Os02g14300
chr12	4443642	4444033		LOC_Os02g15770
chr12	4954307	4954842		LOC_Os02g17210
chr12	5017885	5018052		LOC_Os02g17620
chr12	8021157	8021384		LOC_Os02g18320
chr12	8181521	8182047		LOC_Os02g19700
chr12	8538436	8539999		LOC_Os02g19690
chr12	8539950	8545867		LOC_Os02g19960
chr12	8540032	8545904		LOC_Os02g27000
chr2	10143581	10144208		LOC_Os02g31240
chr2	10143793	10144151		LOC_Os02g32140
chr2	10220889	10221204		LOC_Os02g34620
chr2	10220917	10221172		LOC_Os02g36285
chr2	10640309	10640796		LOC_Os02g36290
chr2	11523638	11523960		LOC_Os02g37780
chr2	11743847	11744141		LOC_Os02g37770
chr2	12227921	12228232		LOC_Os02g38700
chr2	15874705	15874987		LOC_Os02g38690
chr2	18726522	18726883		LOC_Os02g39510
chr2	18988172	18988637		LOC_Os02g39520
chr2	20756913	20757322		LOC_Os02g40100
chr2	20756943	20757317		LOC_Os02g42990
chr2	21913416	21913596		LOC_Os02g43280
chr2	22375707	22376294		LOC_Os02g43690
chr2	22375788	22376215		LOC_Os02g46610
chr2	22791254	22791732		LOC_Os02g48010
chr2	23389912	23390356		LOC_Os02g48000
chr2	23848492	23848862		LOC_Os02g48070
chr2	24187612	24187868		LOC_Os02g48700
chr2	24278546	24278997		LOC_Os02g48710
chr2	2575909	2576329		LOC_Os02g50350
chr2	25877358	25877983		LOC_Os02g50340
chr2	26002580	26002819		LOC_Os02g50490
chr2	26083342	26083706		LOC_Os02g51860
chr2	26366944	26367362		LOC_Os02g51870
chr2	26562378	26563014		LOC_Os02g52470
chr2	27399786	27400312		LOC_Os02g53250
chr2	27399821	27400248		LOC_Os02g53260
chr2	27399845	27400164		LOC_Os02g54040
chr2	27399874	27400201		LOC_Os02g55410
chr2	28324802	28325749		LOC_Os02g55400
chr2	28324831	28325824		LOC_Os02g56219
chr2	28324910	28325721		LOC_Os02g56270
chr2	28435357	28435767		LOC_Os02g56400
chr2	28451027	28451691		LOC_Os03g02330
chr2	29380637	29380996		LOC_Os03g03034
chr2	29426978	29427207		LOC_Os03g03690
chr2	29811822	29812065		LOC_Os03g03860
chr2	30711842	30712817		LOC_Os03g07560
chr2	30711904	30712615		LOC_Os03g08670
chr2	30743265	30743664		LOC_Os03g09830
chr2	30838590	30839571		LOC_Os03g10620
chr2	31258434	31258751		LOC_Os03g10910
chr2	31769428	31770373		LOC_Os03g12520
chr2	32104106	32104780		LOC_Os03g13120
chr2	32104193	32104689		LOC_Os03g13976
chr2	32400176	32400790		LOC_Os03g13984
chr2	32400200	32400789		LOC_Os03g14000
chr2	32554633	32555102		LOC_Os03g18290
chr2	32554743	32555122		LOC_Os03g18360
chr2	32595977	32596281		LOC_Os03g18370
chr2	3267009	3267748		LOC_Os03g20420
chr2	33102329	33102607		LOC_Os03g20430
chr2	33934422	33934742		LOC_Os03g21550
chr2	34389164	34389589		LOC_Os03g21560
chr2	34433723	34434368		LOC_Os03g21570
chr2	34533777	34534325		LOC_Os03g21580
chr2	34978301	34978796		LOC_Os03g22634
chr2	34978348	34978725		LOC_Os03g24940
chr2	34978382	34978774		LOC_Os03g26090
chr2	34978387	34978767		LOC_Os03g26540
chr2	4341540	4342389		LOC_Os03g26610
chr2	4740537	4740789		LOC_Os03g26620
chr2	4946792	4947324		LOC_Os03g28250
chr2	5062707	5063137		LOC_Os03g28260
chr2	5662227	5662854		LOC_Os03g29045
chr2	5662302	5662823		LOC_Os03g31290
chr2	6088242	6088667		LOC_Os03g31986
chr2	6236915	6237331		LOC_Os03g33790
chr2	6549655	6550379		LOC_Os03g39550
chr2	7364965	7365604		LOC_Os03g42820
chr2	7397454	7398331		LOC_Os03g44250
chr2	7397492	7398408		LOC_Os03g45920
chr2	7397501	7398266		LOC_Os03g51110
chr2	7397530	7398285		LOC_Os03g53800
chr2	7850232	7850548		LOC_Os03g54040
chr2	8146974	8147399		LOC_Os03g55080
chr2	8895394	8895798		LOC_Os03g57210
chr2	9867347	9867715		LOC_Os03g59950
chr2	9968453	9968864		LOC_Os03g59960
chr3	10252210	10252809		LOC_Os04g02780
chr3	10252213	10252724		LOC_Os04g07840
chr3	10292529	10292866		LOC_Os04g07830
chr3	11558136	11558495		LOC_Os04g08110
chr3	11558200	11558510		LOC_Os04g08470
chr3	12322349	12322983		LOC_Os04g11230
chr3	1244682	1245110		LOC_Os04g11370
chr3	13057028	13057338		LOC_Os04g12120
chr3	1334772	1335656		LOC_Os04g24100
chr3	1334794	1335676		LOC_Os04g24170
chr3	14213646	14213917		LOC_Os04g27650
chr3	14946633	14947026		LOC_Os04g27640
chr3	15156798	15157070		LOC_Os04g30570
chr3	15208749	15209096		LOC_Os04g30580
chr3	16249495	16249815		LOC_Os04g30880
chr3	1641682	1641977		LOC_Os04g30870
chr3	16502671	16502972		LOC_Os04g31410
chr3	16509337	16509610		LOC_Os04g33440
chr3	17191927	17192218		LOC_Os04g33450
chr3	1738256	1738886		LOC_Os04g33880
chr3	17822934	17823545		LOC_Os04g33885
chr3	18292171	18292484		LOC_Os04g33890
chr3	19314739	19314932		LOC_Os04g34030
chr3	20229382	20229691		LOC_Os04g34040
chr3	21963671	21963990		LOC_Os04g37880
chr3	23854669	23855290		LOC_Os04g37904
chr3	24366160	24366485		LOC_Os04g37890
chr3	24366169	24366516		LOC_Os04g39830
chr3	24865903	24866170		LOC_Os04g40070
chr3	24966097	24966619		LOC_Os04g40080
chr3	24966196	24966649		LOC_Os04g42784
chr3	25945332	25945699		LOC_Os04g43010
chr3	26776721	26777160		LOC_Os04g43020
chr3	27192942	27193232		LOC_Os04g45870
chr3	29239904	29240492		LOC_Os04g45860
chr3	30852439	30853443		LOC_Os04g45910
chr3	30852442	30853407		LOC_Os04g45920
chr3	30986317	30987550		LOC_Os04g47190
chr3	30986519	30987509		LOC_Os04g49394
chr3	30986535	30987474		LOC_Os04g49540
chr3	30986595	30987463		LOC_Os04g51840
chr3	31325299	31325618		LOC_Os04g52260
chr3	32622521	32622914		LOC_Os04g52590
chr3	32622614	32622838		LOC_Os04g52770
chr3	34113717	34114052		LOC_Os04g52780
chr3	3851264	3851595		LOC_Os04g53250
chr3	4467482	4467871		LOC_Os04g53760
chr3	4890074	4890529		LOC_Os04g53770
chr3	5424782	5425386		LOC_Os04g54890
chr3	5607072	5607596		LOC_Os04g55220
chr3	6629462	6629863		LOC_Os04g55310
chr3	7084383	7084690		LOC_Os04g57550
chr3	7586454	7586878		LOC_Os04g57540
chr3	7591438	7591819		LOC_Os04g57720
chr3	812567	812927		LOC_Os04g57860
chr4	1074279	1074651		LOC_Os04g57950
chr4	13767225	13767589		LOC_Os04g57970
chr4	13767235	13767571		LOC_Os04g57980
chr4	13826817	13827071		LOC_Os05g03850
chr4	16340793	16341401		LOC_Os05g03865
chr4	18258882	18259496		LOC_Os05g03860
chr4	18453180	18453506		LOC_Os05g03870
chr4	18785840	18786223		LOC_Os05g05680
chr4	18785933	18786219		LOC_Os05g06480
chr4	20222697	20223383		LOC_Os05g08730
chr4	20335944	20336255		LOC_Os05g08860
chr4	20528747	20529249		LOC_Os05g09040
chr4	20610475	20610796		LOC_Os05g10290
chr4	20619113	20619346		LOC_Os05g11980
chr4	20938522	20938969		LOC_Os05g13760
chr4	22532104	22532537		LOC_Os05g29940
chr4	23725519	23725754		LOC_Os05g29930
chr4	23862041	23862437		LOC_Os05g34660
chr4	24122443	24122875		LOC_Os05g34730
chr4	25322796	25323249		LOC_Os05g37820
chr4	25453318	25453710		LOC_Os05g38730
chr4	27159768	27160523		LOC_Os05g38920
chr4	27159840	27160517		LOC_Os05g38930
chr4	27194837	27195531		LOC_Os05g38940
chr4	27911100	27911257		LOC_Os05g40220
chr4	28024834	28025409		LOC_Os05g40630
chr4	28024940	28025312		LOC_Os05g41510
chr4	29480741	29481075		LOC_Os05g41520
chr4	29545028	29545681		LOC_Os05g41530
chr4	29545038	29545578		LOC_Os05g42180
chr4	29545048	29545569		LOC_Os05g42250
chr4	29545071	29545568		LOC_Os05g43140
chr4	30741384	30741834		LOC_Os05g43130
chr4	30741393	30741890		LOC_Os05g43150
chr4	30741423	30741803		LOC_Os05g44792
chr4	31061383	31061823		LOC_Os05g44800
chr4	31269469	31269912		LOC_Os05g47960
chr4	31421216	31421651		LOC_Os05g49470
chr4	31722604	31723007		LOC_Os05g49480
chr4	32040977	32041769		LOC_Os06g03530
chr4	32041032	32041758		LOC_Os06g03540
chr4	32041067	32041758		LOC_Os06g03550
chr4	32041070	32041745		LOC_Os06g03640
chr4	32653208	32654345		LOC_Os06g03670
chr4	32832117	32832443		LOC_Os06g03676
chr4	32883333	32892537		LOC_Os06g04080
chr4	32883358	32888417		LOC_Os06g04169
chr4	32888453	32892640		LOC_Os06g04420
chr4	34240034	34240380		LOC_Os06g04410
chr4	34374471	34374805		LOC_Os06g04470
chr4	34453986	34454588		LOC_Os06g04580
chr4	34524556	34525101		LOC_Os06g05630
chr4	34524656	34525044		LOC_Os06g06210
chr4	34537293	34538106		LOC_Os06g06220
chr4	4170202	4170944		LOC_Os06g06810
chr4	4324984	4325263		LOC_Os06g06820
chr4	4570826	4571255		LOC_Os06g07280
chr4	5475257	5475545		LOC_Os06g09080
chr4	5794212	5794560		LOC_Os06g09090
chr4	6134484	6134806		LOC_Os06g10670
chr4	6134489	6134726		LOC_Os06g10680
chr4	6209631	6209892		LOC_Os06g12580
chr4	6616252	6616532		LOC_Os06g12570
chr4	6664961	6665239		LOC_Os06g12820
chr4	7364957	7365270		LOC_Os06g14120
chr5	13556945	13557519		LOC_Os06g14130
chr5	14208414	14208832		LOC_Os06g18020
chr5	1718336	1718740		LOC_Os06g20710
chr5	17320176	17320902		LOC_Os06g21369
chr5	18113308	18113905		LOC_Os06g23274
chr5	18113328	18113953		LOC_Os06g23540
chr5	19302599	19302942		LOC_Os06g25960
chr5	20562962	20563432		LOC_Os06g28620
chr5	20563058	20563385		LOC_Os06g33930
chr5	20601284	20601580		LOC_Os06g36080
chr5	21582637	21583338		LOC_Os06g36340
chr5	22153787	22154002		LOC_Os06g36360
chr5	22724122	22724426		LOC_Os06g36810
chr5	22826348	22826632		LOC_Os06g39510
chr5	23628718	23629428		LOC_Os06g39515
chr5	23628755	23629317		LOC_Os06g39670
chr5	23824788	23825239		LOC_Os06g39660
chr5	24311068	24311623		LOC_Os06g40460
chr5	24663800	24664148		LOC_Os06g40470
chr5	24715084	24715597		LOC_Os06g42330
chr5	25044721	25045330		LOC_Os06g43640
chr5	26049439	26049720		LOC_Os06g43800
chr5	27498970	27500158		LOC_Os06g48720
chr5	27499536	27500007		LOC_Os07g07580
chr5	28198472	28199066		LOC_Os07g07790
chr5	2828290	2828682		LOC_Os07g07780
chr5	28358923	28359174		LOC_Os07g12370
chr5	3337228	3337625		LOC_Os07g12890
chr5	3508174	3508968		LOC_Os07g23340
chr5	3508493	3508988		LOC_Os07g24390
chr5	4785303	4785641		LOC_Os07g27060
chr5	4895425	4895692		LOC_Os07g27180
chr5	5020958	5021330		LOC_Os07g27170
chr5	5020978	5021292		LOC_Os07g27480
chr5	5020983	5021311		LOC_Os07g28040
chr5	5020985	5021338		LOC_Os07g28960
chr5	5620685	5621165		LOC_Os07g29710
chr5	6853460	6853759		LOC_Os07g30230
chr5	7626323	7626578		LOC_Os07g34260
chr6	10491598	10491920		LOC_Os07g34250
chr6	11930189	11930608		LOC_Os07g34640
chr6	12340119	12340388		LOC_Os07g34650
chr6	13342123	13342895		LOC_Os07g36690
chr6	13342466	13342917		LOC_Os07g37260
chr6	13342467	13342889		LOC_Os07g38530
chr6	13342476	13342889		LOC_Os07g40170
chr6	13592031	13592471		LOC_Os07g40180
chr6	1368274	1368629		LOC_Os07g40890
chr6	13738331	13738653		LOC_Os07g40880
chr6	1417404	1417764		LOC_Os07g40870
chr6	1417457	1417794		LOC_Os07g41990
chr6	1436353	1437109		LOC_Os07g42790
chr6	15201063	15201387		LOC_Os07g43430
chr6	16280345	16280575		LOC_Os07g43440
chr6	1695454	1696068		LOC_Os07g43610
chr6	17179145	17179382		LOC_Os07g44070
chr6	17225861	17226279		LOC_Os07g44080
chr6	1737182	1737887		LOC_Os07g44090
chr6	1893901	1894181		LOC_Os07g45050
chr6	1917654	1917910		LOC_Os07g45060
chr6	19736848	19737093		LOC_Os07g46210
chr6	1995522	1996001		LOC_Os07g46220
chr6	21101646	21101987		LOC_Os07g46920
chr6	21327223	21327522		LOC_Os08g02950
chr6	21349974	21350281		LOC_Os08g02960
chr6	21687460	21687894		LOC_Os08g03230
chr6	21687555	21687871		LOC_Os08g03220
chr6	21799374	21799909		LOC_Os08g03760
chr6	21799475	21799842		LOC_Os08g07630
chr6	22175545	22175957		LOC_Os08g08750
chr6	22175632	22175895		LOC_Os08g09120
chr6	23457895	23458325		LOC_Os08g09130
chr6	23457906	23458247		LOC_Os08g09300
chr6	23552282	23552507		LOC_Os08g12970
chr6	24108509	24108898		LOC_Os08g14010
chr6	25423511	25424041		LOC_Os08g14570
chr6	2546924	2547322		LOC_Os08g14580
chr6	26253616	26253994		LOC_Os08g15060
chr6	26253707	26253992		LOC_Os08g15860
chr6	26378680	26379189		LOC_Os08g15870
chr6	27015398	27015725		LOC_Os08g16840
chr6	27852605	27852923		LOC_Os08g16850
chr6	2878876	2879188		LOC_Os08g19610
chr6	29480247	29480527		LOC_Os08g23920
chr6	3219303	3219616		LOC_Os08g23910
chr6	3489473	3489788		LOC_Os08g31569
chr6	4131990	4132382		LOC_Os08g31649
chr6	4569717	4569972		LOC_Os08g31810
chr6	5571101	5571397		LOC_Os08g31890
chr6	6186106	6186785		LOC_Os08g32120
chr6	6186109	6186744		LOC_Os08g32680
chr6	6415537	6415861		LOC_Os08g32930
chr6	6624655	6624983		LOC_Os08g34100
chr6	6814600	6814939		LOC_Os08g35160
chr6	7008221	7008695		LOC_Os08g37480
chr6	7878692	7878906		LOC_Os08g38040
chr6	9381362	9381604		LOC_Os08g39240
chr6	9897850	9898209		LOC_Os08g41190
chr7	13147864	13148211		LOC_Os08g43280
chr7	13750377	13750983		LOC_Os08g43270
chr7	13750382	13751014		LOC_Os08g43600
chr7	13750408	13750981		LOC_Os09g03590
chr7	13750652	13751011		LOC_Os09g08880
chr7	13884732	13885088		LOC_Os09g08870
chr7	14648275	14648543		LOC_Os09g08910
chr7	15383562	15383791		LOC_Os09g12690
chr7	15678340	15678898		LOC_Os09g20579
chr7	15678360	15678903		LOC_Os09g21440
chr7	15767723	15767969		LOC_Os09g25150
chr7	16010884	16011141		LOC_Os09g32260
chr7	16348711	16349797		LOC_Os09g33630
chr7	16348716	16349724		LOC_Os09g33640
chr7	16349266	16349753		LOC_Os09g36730
chr7	16989556	16989794		LOC_Os09g37820
chr7	17460246	17460468		LOC_Os01g25160
chr7	17865434	17865810		LOC_Os01g43180
chr7	20503585	20503775		LOC_Os01g43170
chr7	20503589	20503764		LOC_Os01g52280
chr7	20771551	20771892		LOC_Os01g52290
chr7	21972706	21972953		LOC_Os01g71060
chr7	22329514	22329780		LOC_Os10g41910
chr7	23146841	23147431		LOC_Os10g41900
chr7	24103762	24104151		LOC_Os11g36780
chr7	24479379	24479661		LOC_Os12g35520
chr7	24588615	24588998		LOC_Os12g35530
chr7	25136313	25136775		LOC_Os02g53570
chr7	2553081	2553411		LOC_Os03g57770
chr7	25632257	25632527		LOC_Os03g61770
chr7	26009139	26009548		LOC_Os05g12610
chr7	26109969	26110358		LOC_Os07g32280
chr7	26280969	26281419
chr7	26346248	26347071
chr7	26346278	26347061
chr7	26346295	26347100
chr7	26346311	26347097
chr7	26355572	26356219
chr7	26882509	26882909
chr7	27579567	27579957
chr7	28049377	28049585
chr7	3791390	3791634
chr7	3796173	3796605
chr7	3911106	3911367
chr7	7034469	7034658
chr7	7395083	7395300
chr7	984138	984463
chr8	10300277	10300742
chr8	10300280	10300701
chr8	11726885	11727453
chr8	1287197	1287868
chr8	14470734	14471170
chr8	1500528	1500801
chr8	15881112	15881432
chr8	1789132	1789443
chr8	19532970	19533150
chr8	19593607	19594411
chr8	19726346	19727360
chr8	19766282	19766594
chr8	19928395	19928865
chr8	19928478	19928837
chr8	20243260	20243784
chr8	20423654	20424083
chr8	20685614	20685861
chr8	20941094	20941403
chr8	21252288	21252712
chr8	21383731	21383923
chr8	22160010	22160254
chr8	23681258	23681545
chr8	23746552	23747023
chr8	24099626	24100041
chr8	24554344	24554783
chr8	24786441	24786859
chr8	26020565	26020833
chr8	26566258	26566810
chr8	27360622	27361272
chr8	27360623	27361259
chr8	27360624	27361302
chr8	27360624	27361339
chr8	27574789	27575111
chr8	3565327	3565870
chr8	3565343	3565870
chr8	3565343	3565896
chr8	3565348	3565890
chr8	4283393	4283753
chr8	5061937	5062139
chr8	5074811	5075152
chr8	5282403	5282617
chr8	5395446	5395731
chr8	7697637	7697918
chr8	8400611	8400846
chr8	8400657	8400922
chr8	8427858	8428047
chr8	8765773	8766191
chr8	9105303	9105849
chr8	9646174	9646718
chr9	12397780	12398056
chr9	12964345	12964773
chr9	12964400	12964773
chr9	14623121	14623412
chr9	15078431	15078718
chr9	15555702	15556014
chr9	15813467	15814024
chr9	15813472	15814024
chr9	15813482	15814008
chr9	15813559	15814016
chr9	1774818	1775187
chr9	17794325	17794662
chr9	19253623	19254011
chr9	19868115	19868471
chr9	21188155	21188516
chr9	21792501	21792890
chr9	22087908	22088180
chr9	4691172	4697853
chr9	4691175	4697848
chr9	4723426	4725612
chr9	4723427	4732480
chr9	4725807	4732484
chr9	6282505	6282837
chr9	7262778	7263619
chr9	7262836	7263567
chr1	10238523	10238874
chr1	14210749	14211189
chr1	24640972	24641266
chr1	30058687	30059148
chr1	32161650	32161969
chr1	41125011	41125347
chr10	22549352	22549734
chr11	21715586	21715989
chr12	21599840	21600526
chr12	21599886	21601001
chr2	21879743	21880033
chr2	32774333	32775014
chr2	32774403	32775052
chr3	32920740	32920962
chr3	35019430	35019764
chr4	19793969	19794263
chr4	35173248	35173698
chr5	7239311	7239673
chr7	19183317	19183666
chr7	19183336	19183667
chr8	22696379	22696671
chr8	25080372	25080655
chr8	27446820	27447181
chr9	13717639	13717957

## Sheet: FP4-ERF65
FP4 ERF65 Coordinates				FP4 ERF65 Target Genes
chr1	10239820	10240233		LOC_Os01g03740
chr1	10246792	10247720		LOC_Os01g03730
chr1	10246808	10247720		LOC_Os01g04430
chr1	10246827	10247715		LOC_Os01g04409
chr1	10246855	10247720		LOC_Os01g04600
chr1	10297619	10298096		LOC_Os01g04590
chr1	10387411	10387621		LOC_Os01g05470
chr1	10472346	10472725		LOC_Os01g05460
chr1	11336327	11336726		LOC_Os01g07430
chr1	12183769	12184117		LOC_Os01g07420
chr1	13885507	13885767		LOC_Os01g09320
chr1	14152787	14153026		LOC_Os01g09310
chr1	15382425	15382614		LOC_Os01g10710
chr1	1563973	1564414		LOC_Os01g11080
chr1	17260431	17260772		LOC_Os01g11110
chr1	17336215	17336508		LOC_Os01g12270
chr1	17427393	17427700		LOC_Os01g12260
chr1	17464470	17465392		LOC_Os01g12770
chr1	17464496	17465373		LOC_Os01g12810
chr1	18116739	18116920		LOC_Os01g13000
chr1	18688983	18689545		LOC_Os01g12990
chr1	18689036	18689515		LOC_Os01g16170
chr1	18907276	18907738		LOC_Os01g18260
chr1	1968760	1969134		LOC_Os01g18330
chr1	2061399	2061961		LOC_Os01g18470
chr1	20618317	20618543		LOC_Os01g18480
chr1	20639333	20639633		LOC_Os01g18584
chr1	20644808	20645032		LOC_Os01g19960
chr1	21688605	21688971		LOC_Os01g21710
chr1	21723877	21724278		LOC_Os01g24670
chr1	23669305	23669619		LOC_Os01g24680
chr1	24195365	24195751		LOC_Os01g25080
chr1	24226547	24226836		LOC_Os01g27560
chr1	24730134	24730445		LOC_Os01g31550
chr1	2577996	2578293		LOC_Os01g31560
chr1	25963935	25964373		LOC_Os01g31570
chr1	25963974	25964326		LOC_Os01g31670
chr1	26308983	26309682		LOC_Os01g31810
chr1	26477844	26479082		LOC_Os01g31870
chr1	26478270	26478972		LOC_Os01g32990
chr1	26916214	26916615		LOC_Os01g33960
chr1	28116480	28117125		LOC_Os01g34290
chr1	28116526	28117041		LOC_Os01g34300
chr1	29126165	29126761		LOC_Os01g36960
chr1	29126241	29126749		LOC_Os01g36984
chr1	29227458	29228317		LOC_Os01g37000
chr1	29284025	29284312		LOC_Os01g38610
chr1	29391372	29391648		LOC_Os01g38670
chr1	29559955	29560273		LOC_Os01g38680
chr1	29918563	29919782		LOC_Os01g42550
chr1	29918569	29919350		LOC_Os01g46260
chr1	29918600	29919435		LOC_Os01g47110
chr1	29918611	29919411		LOC_Os01g48980
chr1	30058687	30059148		LOC_Os01g50700
chr1	30385717	30386213		LOC_Os01g50880
chr1	30905660	30906371		LOC_Os01g50960
chr1	30905677	30906284		LOC_Os01g50970
chr1	32878974	32879257		LOC_Os01g51410
chr1	32891974	32892397		LOC_Os01g52280
chr1	32892026	32892422		LOC_Os01g52290
chr1	33516199	33522528		LOC_Os01g52830
chr1	33516205	33522524		LOC_Os01g52820
chr1	33534629	33539687		LOC_Os01g53770
chr1	33534635	33539676		LOC_Os01g56910
chr1	33582425	33587590		LOC_Os01g56930
chr1	33582425	33587592		LOC_Os01g56940
chr1	34179242	34179530		LOC_Os01g57962
chr1	34886421	34886939		LOC_Os01g57968
chr1	34886504	34886859		LOC_Os01g57990
chr1	34886524	34886860		LOC_Os01g58000
chr1	35140782	35141494		LOC_Os01g58048
chr1	35140788	35141403		LOC_Os01g59160
chr1	35140801	35141870		LOC_Os01g59170
chr1	35140809	35141402		LOC_Os01g60290
chr1	3518295	3518888		LOC_Os01g60309
chr1	36374942	36375475		LOC_Os01g60760
chr1	36403418	36403787		LOC_Os01g62800
chr1	37315765	37316234		LOC_Os01g62860
chr1	37422979	37423584		LOC_Os01g62850
chr1	37727265	37727582		LOC_Os01g64270
chr1	37925688	37926543		LOC_Os01g64280
chr1	37925706	37926553		LOC_Os01g64262
chr1	37925753	37926553		LOC_Os01g64500
chr1	37925763	37926529		LOC_Os01g64490
chr1	38101286	38101681		LOC_Os01g64990
chr1	38139342	38139910		LOC_Os01g65360
chr1	38462548	38463129		LOC_Os01g65630
chr1	38904902	38905200		LOC_Os01g65620
chr1	38947755	38949306		LOC_Os01g65680
chr1	38948501	38949309		LOC_Os01g65670
chr1	39891514	39892927		LOC_Os01g66210
chr1	39891525	39892457		LOC_Os01g66200
chr1	40589611	40589968		LOC_Os01g66990
chr1	40600858	40601251		LOC_Os01g67090
chr1	40626618	40627402		LOC_Os01g68690
chr1	41593075	41593340		LOC_Os01g68700
chr1	41673239	41673436		LOC_Os01g68680
chr1	41964529	41964806		LOC_Os01g70130
chr1	4738350	4739014		LOC_Os01g70140
chr1	4738580	4738944		LOC_Os01g70150
chr1	4738582	4738966		LOC_Os01g70190
chr1	5046696	5047252		LOC_Os01g71810
chr1	5046727	5047199		LOC_Os01g72340
chr1	5046778	5047193		LOC_Os01g72350
chr1	5046835	5047181		LOC_Os10g01580
chr1	5152659	5152997		LOC_Os10g02470
chr1	5152661	5153104		LOC_Os10g03370
chr1	5502752	5503058		LOC_Os10g03380
chr1	5502767	5503079		LOC_Os10g03430
chr1	5731796	5732118		LOC_Os10g03870
chr1	5920810	5921322		LOC_Os10g04180
chr1	6703117	6703438		LOC_Os10g04700
chr1	6826680	6827114		LOC_Os10g05420
chr1	6826681	6827144		LOC_Os10g05430
chr1	7070131	7070374		LOC_Os10g05820
chr1	7091714	7092111		LOC_Os10g11320
chr1	7091735	7092024		LOC_Os10g12320
chr1	7216895	7217110		LOC_Os10g17660
chr1	7321337	7321617		LOC_Os10g18660
chr1	7814331	7814921		LOC_Os10g18760
chr1	7814345	7814947		LOC_Os10g19050
chr1	9138792	9139128		LOC_Os10g21298
chr10	10866563	10867393		LOC_Os10g21290
chr10	10866567	10867296		LOC_Os10g23030
chr10	1172803	1173240		LOC_Os10g23150
chr10	12008791	12009154		LOC_Os10g23160
chr10	12086820	12087169		LOC_Os10g24030
chr10	12313960	12314185		LOC_Os10g25630
chr10	13276508	13276879		LOC_Os10g27480
chr10	1438384	1438696		LOC_Os10g27990
chr10	14498569	14498925		LOC_Os10g27980
chr10	1462846	1463382		LOC_Os10g29580
chr10	15374022	15374317		LOC_Os10g30590
chr10	15922819	15923221		LOC_Os10g30600
chr10	16228680	16229244		LOC_Os10g31040
chr10	16228755	16229194		LOC_Os10g33070
chr10	17325024	17325759		LOC_Os10g35190
chr10	1757540	1757931		LOC_Os10g35980
chr10	18794615	18795020		LOC_Os10g36200
chr10	19228404	19228656		LOC_Os10g36210
chr10	19354258	19354817		LOC_Os10g36600
chr10	19354339	19354692		LOC_Os10g36610
chr10	19354380	19354814		LOC_Os10g37180
chr10	1952541	1953296		LOC_Os10g37190
chr10	19561109	19561398		LOC_Os10g38214
chr10	19581258	19581876		LOC_Os10g38216
chr10	19897349	19897840		LOC_Os10g38229
chr10	19897351	19897761		LOC_Os10g38234
chr10	20469366	20476098		LOC_Os10g38238
chr10	20469407	20476100		LOC_Os10g39030
chr10	20469478	20476084		LOC_Os10g39020
chr10	20469484	20476098		LOC_Os10g39270
chr10	20801080	20801528		LOC_Os10g40270
chr10	20961285	20962120		LOC_Os10g40290
chr10	21263937	21264185		LOC_Os10g40300
chr10	21586316	21586650		LOC_Os10g40324
chr10	21599132	21599641		LOC_Os10g41640
chr10	22424750	22425210		LOC_Os10g41650
chr10	2245567	2245787		LOC_Os10g41910
chr10	22549352	22549734		LOC_Os10g41900
chr10	22606721	22607041		LOC_Os10g42040
chr10	22817674	22818174		LOC_Os10g42400
chr10	2675893	2676166		LOC_Os10g42390
chr10	2941994	2942354		LOC_Os11g02270
chr10	386782	387130		LOC_Os11g02280
chr10	6281999	6282251		LOC_Os11g02290
chr10	6857181	6857422		LOC_Os11g02305
chr10	8189526	8190113		LOC_Os11g02300
chr10	8928427	8928794		LOC_Os11g02379
chr10	909000	909327		LOC_Os11g03050
chr10	9468259	9468678		LOC_Os11g03600
chr10	9539329	9539561		LOC_Os11g03730
chr10	9703056	9703346		LOC_Os11g04120
chr11	10609899	10611785		LOC_Os11g05340
chr11	10609905	10611733		LOC_Os11g05480
chr11	10609987	10611768		LOC_Os11g08020
chr11	10609991	10611484		LOC_Os11g10330
chr11	10624180	10624612		LOC_Os11g14410
chr11	10631873	10632578		LOC_Os11g16570
chr11	10631899	10632552		LOC_Os11g16560
chr11	10637521	10637774		LOC_Os11g16580
chr11	1070858	1071335		LOC_Os11g18730
chr11	1070861	1071311		LOC_Os11g18750
chr11	1070879	1071210		LOC_Os11g18860
chr11	1070901	1071203		LOC_Os11g19050
chr11	10717113	10717325		LOC_Os11g19040
chr11	10857713	10859050		LOC_Os11g22300
chr11	12780225	12780532		LOC_Os11g24230
chr11	13798619	13798890		LOC_Os11g30290
chr11	1397395	1397760		LOC_Os11g30280
chr11	1453478	1453807		LOC_Os11g32759
chr11	15414308	15414609		LOC_Os11g32750
chr11	15769751	15770139		LOC_Os11g34660
chr11	1670563	1670845		LOC_Os11g34680
chr11	17596448	17596744		LOC_Os11g35040
chr11	19205068	19205352		LOC_Os11g35610
chr11	19353968	19354328		LOC_Os11g35620
chr11	19354025	19354241		LOC_Os11g36780
chr11	20315301	20315553		LOC_Os11g38800
chr11	20528905	20529381		LOC_Os11g41170
chr11	20619594	20619786		LOC_Os11g41530
chr11	20885077	20885361		LOC_Os11g41710
chr11	21715586	21715989		LOC_Os11g42920
chr11	23066618	23067064		LOC_Os11g43700
chr11	2371856	2372197		LOC_Os11g43690
chr11	2401938	2402275		LOC_Os11g44230
chr11	2464651	2465073		LOC_Os11g45800
chr11	24673043	24673517		LOC_Os11g45809
chr11	24906973	24907459		LOC_Os11g45890
chr11	25039352	25039642		LOC_Os11g46050
chr11	25873897	25874105		LOC_Os11g47447
chr11	26376168	26376427		LOC_Os12g04360
chr11	26725605	26725922		LOC_Os12g04370
chr11	27717437	27717841		LOC_Os12g04450
chr11	27758372	27758981		LOC_Os12g06850
chr11	27872311	27872616		LOC_Os12g07260
chr11	28652739	28653150		LOC_Os12g07420
chr11	4114407	4114647		LOC_Os12g07430
chr11	4176469	4176846		LOC_Os12g07700
chr11	5610090	5610389		LOC_Os12g07710
chr11	649737	650090		LOC_Os12g07720
chr11	655432	655712		LOC_Os12g09455
chr11	656832	657129		LOC_Os12g09460
chr11	695927	696172		LOC_Os12g09540
chr11	7423515	7423836		LOC_Os12g10710
chr11	8091799	8092096		LOC_Os12g13930
chr11	9185359	9185714		LOC_Os12g13940
chr12	10582619	10583487		LOC_Os12g14126
chr12	12275018	12275374		LOC_Os12g14360
chr12	13342273	13342643		LOC_Os12g14920
chr12	13342277	13342643		LOC_Os12g14930
chr12	13487224	13487664		LOC_Os12g14939
chr12	13983671	13984164		LOC_Os12g21810
chr12	17670296	17670801		LOC_Os12g21798
chr12	17782258	17782551		LOC_Os12g23754
chr12	1853675	1853931		LOC_Os12g24490
chr12	18704796	18705083		LOC_Os12g29620
chr12	1897247	1897607		LOC_Os12g29630
chr12	19075085	19075482		LOC_Os12g29740
chr12	19294510	19294890		LOC_Os12g31670
chr12	19319948	19320225		LOC_Os12g32010
chr12	19543700	19544140		LOC_Os12g32020
chr12	20531561	20537989		LOC_Os12g32390
chr12	20531938	20538005		LOC_Os12g34010
chr12	20610370	20616673		LOC_Os12g34012
chr12	20654272	20663557		LOC_Os12g34014
chr12	20654278	20663528		LOC_Os12g34016
chr12	21599840	21600526		LOC_Os12g34018
chr12	21599886	21601001		LOC_Os12g34094
chr12	2189846	2190316		LOC_Os12g34108
chr12	22627071	22627442		LOC_Os12g35520
chr12	22627311	22627574		LOC_Os12g35530
chr12	23859232	23859458		LOC_Os12g36910
chr12	2812803	2813130		LOC_Os12g38820
chr12	3330963	3331401		LOC_Os12g38830
chr12	3570990	3571269		LOC_Os02g05360
chr12	3664262	3664713		LOC_Os02g05365
chr12	3871213	3871448		LOC_Os02g06530
chr12	4954307	4954842		LOC_Os02g06540
chr12	5017885	5018052		LOC_Os02g08200
chr12	5751002	5751805		LOC_Os02g09220
chr12	7917883	7918098		LOC_Os02g09620
chr12	8021157	8021384		LOC_Os02g09810
chr12	8181521	8182047		LOC_Os02g09820
chr12	8538436	8539999		LOC_Os02g10740
chr12	8539950	8545867		LOC_Os02g11780
chr12	8540032	8545904		LOC_Os02g12520
chr2	10143581	10144208		LOC_Os02g13710
chr2	10143793	10144151		LOC_Os02g13740
chr2	10220889	10221204		LOC_Os02g14290
chr2	10220917	10221172		LOC_Os02g14300
chr2	10640309	10640796		LOC_Os02g15620
chr2	11523638	11523960		LOC_Os02g15770
chr2	12227921	12228232		LOC_Os02g17210
chr2	14272869	14274779		LOC_Os02g17620
chr2	14272881	14274790		LOC_Os02g18320
chr2	14282623	14285919		LOC_Os02g19700
chr2	14282736	14285883		LOC_Os02g19690
chr2	14282736	14286485		LOC_Os02g24614
chr2	14282737	14285929		LOC_Os02g24624
chr2	18726522	18726883		LOC_Os02g24626
chr2	18988172	18988637		LOC_Os02g24628
chr2	19459457	19459884		LOC_Os02g24632
chr2	20756913	20757322		LOC_Os02g24634
chr2	20756943	20757317		LOC_Os02g24636
chr2	21913416	21913596		LOC_Os02g31240
chr2	22375707	22376294		LOC_Os02g32140
chr2	22375788	22376215		LOC_Os02g32770
chr2	22791254	22791732		LOC_Os02g32760
chr2	23389912	23390356		LOC_Os02g34620
chr2	24187612	24187868		LOC_Os02g36285
chr2	24278546	24278997		LOC_Os02g36290
chr2	2575909	2576329		LOC_Os02g37780
chr2	25877358	25877983		LOC_Os02g37770
chr2	26002580	26002819		LOC_Os02g38700
chr2	26083342	26083706		LOC_Os02g38690
chr2	26366944	26367362		LOC_Os02g40100
chr2	28324802	28325749		LOC_Os02g42990
chr2	28324831	28325824		LOC_Os02g43280
chr2	28324910	28325721		LOC_Os02g43690
chr2	28435357	28435767		LOC_Os02g46610
chr2	28451027	28451691		LOC_Os02g48010
chr2	29380637	29380996		LOC_Os02g48000
chr2	29426978	29427207		LOC_Os02g48070
chr2	29584917	29585238		LOC_Os02g48330
chr2	29811822	29812065		LOC_Os02g48700
chr2	30711842	30712817		LOC_Os02g48710
chr2	30711904	30712615		LOC_Os02g50350
chr2	30743265	30743664		LOC_Os02g50340
chr2	30837377	30837749		LOC_Os02g50490
chr2	30838590	30839571		LOC_Os02g50740
chr2	30986211	30986751		LOC_Os02g51860
chr2	30986251	30986731		LOC_Os02g51870
chr2	31769428	31770373		LOC_Os02g52470
chr2	32104106	32104780		LOC_Os02g54040
chr2	32104193	32104689		LOC_Os02g55410
chr2	32400176	32400790		LOC_Os02g55400
chr2	32400200	32400789		LOC_Os02g56219
chr2	32554633	32555102		LOC_Os02g56270
chr2	32554743	32555122		LOC_Os02g56400
chr2	3267009	3267748		LOC_Os03g02330
chr2	33102329	33102607		LOC_Os03g03034
chr2	33934422	33934742		LOC_Os03g03690
chr2	34389164	34389589		LOC_Os03g03860
chr2	34433723	34434368		LOC_Os03g05390
chr2	34533777	34534325		LOC_Os03g08670
chr2	34978301	34978796		LOC_Os03g09830
chr2	34978348	34978725		LOC_Os03g10620
chr2	34978382	34978774		LOC_Os03g10910
chr2	34978387	34978767		LOC_Os03g13120
chr2	4341540	4342389		LOC_Os03g13976
chr2	4740537	4740789		LOC_Os03g13984
chr2	4946792	4947324		LOC_Os03g14000
chr2	5062707	5063137		LOC_Os03g18290
chr2	5662227	5662854		LOC_Os03g18360
chr2	5662302	5662823		LOC_Os03g18370
chr2	6088242	6088667		LOC_Os03g20420
chr2	6549655	6550379		LOC_Os03g20430
chr2	7364965	7365604		LOC_Os03g21550
chr2	7397454	7398331		LOC_Os03g21560
chr2	7397492	7398408		LOC_Os03g21570
chr2	7397501	7398266		LOC_Os03g21580
chr2	7397530	7398285		LOC_Os03g26090
chr2	7422936	7423258		LOC_Os03g26540
chr2	7850232	7850548		LOC_Os03g26610
chr2	8146974	8147399		LOC_Os03g26620
chr2	8779546	8779845		LOC_Os03g28250
chr2	8895394	8895798		LOC_Os03g28260
chr2	9867347	9867715		LOC_Os03g29045
chr3	10252210	10252809		LOC_Os03g31290
chr3	10252213	10252724		LOC_Os03g39550
chr3	10292529	10292866		LOC_Os03g42820
chr3	11558136	11558495		LOC_Os03g44250
chr3	11558200	11558510		LOC_Os03g45920
chr3	12322349	12322983		LOC_Os03g51110
chr3	1244682	1245110		LOC_Os03g53800
chr3	1334772	1335656		LOC_Os03g54040
chr3	1334794	1335676		LOC_Os03g55570
chr3	14946633	14947026		LOC_Os03g57210
chr3	15156798	15157070		LOC_Os03g59950
chr3	15208749	15209096		LOC_Os03g59960
chr3	16249495	16249815		LOC_Os04g02780
chr3	1641682	1641977		LOC_Os04g08110
chr3	16502671	16502972		LOC_Os04g08470
chr3	16509337	16509610		LOC_Os04g11230
chr3	17191927	17192218		LOC_Os04g11370
chr3	1738256	1738886		LOC_Os04g12120
chr3	17822934	17823545		LOC_Os04g24100
chr3	21963671	21963990		LOC_Os04g24170
chr3	23854669	23855290		LOC_Os04g27650
chr3	24366160	24366485		LOC_Os04g27640
chr3	24366169	24366516		LOC_Os04g30570
chr3	24865903	24866170		LOC_Os04g30580
chr3	24966097	24966619		LOC_Os04g30880
chr3	24966196	24966649		LOC_Os04g30870
chr3	25945332	25945699		LOC_Os04g31410
chr3	2661875	2662151		LOC_Os04g33390
chr3	26776721	26777160		LOC_Os04g33440
chr3	29239904	29240492		LOC_Os04g33450
chr3	30852439	30853443		LOC_Os04g33880
chr3	30852442	30853407		LOC_Os04g33885
chr3	30986317	30987550		LOC_Os04g33890
chr3	30986519	30987509		LOC_Os04g34030
chr3	30986535	30987474		LOC_Os04g34040
chr3	30986595	30987463		LOC_Os04g37880
chr3	31630645	31630996		LOC_Os04g37904
chr3	31630649	31630958		LOC_Os04g37890
chr3	32622521	32622914		LOC_Os04g39830
chr3	32622614	32622838		LOC_Os04g40070
chr3	34113717	34114052		LOC_Os04g40080
chr3	4467482	4467871		LOC_Os04g42784
chr3	4890074	4890529		LOC_Os04g43010
chr3	5424782	5425386		LOC_Os04g43020
chr3	5607072	5607596		LOC_Os04g45870
chr3	7084383	7084690		LOC_Os04g45860
chr3	7586454	7586878		LOC_Os04g45910
chr3	7591438	7591819		LOC_Os04g45920
chr3	812567	812927		LOC_Os04g47190
chr3	8233294	8233585		LOC_Os04g49394
chr4	1074279	1074651		LOC_Os04g49540
chr4	13767225	13767589		LOC_Os04g51840
chr4	13767235	13767571		LOC_Os04g52260
chr4	13826817	13827071		LOC_Os04g52590
chr4	16340793	16341401		LOC_Os04g52770
chr4	18258882	18259496		LOC_Os04g52780
chr4	18453180	18453506		LOC_Os04g53250
chr4	18785840	18786223		LOC_Os04g53760
chr4	18785933	18786219		LOC_Os04g53770
chr4	20171834	20172311		LOC_Os04g54890
chr4	20222697	20223383		LOC_Os04g55220
chr4	20335944	20336255		LOC_Os04g55310
chr4	20528747	20529249		LOC_Os04g57550
chr4	20610475	20610796		LOC_Os04g57540
chr4	20619113	20619346		LOC_Os04g57720
chr4	20938522	20938969		LOC_Os04g57860
chr4	22532104	22532537		LOC_Os04g57950
chr4	23725519	23725754		LOC_Os04g57970
chr4	23862041	23862437		LOC_Os04g57980
chr4	24122443	24122875		LOC_Os05g03850
chr4	25322796	25323249		LOC_Os05g03865
chr4	25453318	25453710		LOC_Os05g03860
chr4	27159768	27160523		LOC_Os05g03870
chr4	27159840	27160517		LOC_Os05g05680
chr4	27194837	27195531		LOC_Os05g06480
chr4	27911100	27911257		LOC_Os05g08730
chr4	28024274	28024531		LOC_Os05g08860
chr4	28024834	28025409		LOC_Os05g09040
chr4	28024940	28025312		LOC_Os05g10290
chr4	29480741	29481075		LOC_Os05g11980
chr4	29545028	29545681		LOC_Os05g12610
chr4	29545038	29545578		LOC_Os05g13760
chr4	29545048	29545569		LOC_Os05g29940
chr4	29545071	29545568		LOC_Os05g29930
chr4	30741384	30741834		LOC_Os05g30060
chr4	30741393	30741890		LOC_Os05g34730
chr4	30741423	30741803		LOC_Os05g37820
chr4	31061383	31061823		LOC_Os05g38730
chr4	31269469	31269912		LOC_Os05g38920
chr4	31421216	31421651		LOC_Os05g38930
chr4	31722604	31723007		LOC_Os05g38940
chr4	32040977	32041769		LOC_Os05g40220
chr4	32041032	32041758		LOC_Os05g40630
chr4	32041067	32041758		LOC_Os05g41510
chr4	32041070	32041745		LOC_Os05g41520
chr4	32653208	32654345		LOC_Os05g41530
chr4	32832117	32832443		LOC_Os05g42180
chr4	32883333	32892537		LOC_Os05g42250
chr4	32883358	32888417		LOC_Os05g43140
chr4	32888453	32892640		LOC_Os05g43130
chr4	34240034	34240380		LOC_Os05g43150
chr4	34374471	34374805		LOC_Os05g44792
chr4	34453986	34454588		LOC_Os05g44800
chr4	34524556	34525101		LOC_Os05g47960
chr4	34524656	34525044		LOC_Os05g49470
chr4	34537293	34538106		LOC_Os05g49480
chr4	4324984	4325263		LOC_Os06g03530
chr4	4570826	4571255		LOC_Os06g03540
chr4	5794212	5794560		LOC_Os06g03550
chr4	6134484	6134806		LOC_Os06g03640
chr4	6134489	6134726		LOC_Os06g03670
chr4	6209631	6209892		LOC_Os06g03676
chr4	6616252	6616532		LOC_Os06g04080
chr4	6664961	6665239		LOC_Os06g04169
chr4	7364957	7365270		LOC_Os06g04420
chr5	13556945	13557519		LOC_Os06g04410
chr5	14208414	14208832		LOC_Os06g04470
chr5	1718336	1718740		LOC_Os06g04580
chr5	17320176	17320902		LOC_Os06g05630
chr5	17390576	17390843		LOC_Os06g06210
chr5	19302599	19302942		LOC_Os06g06220
chr5	20601284	20601580		LOC_Os06g06810
chr5	21548566	21548864		LOC_Os06g06820
chr5	21582637	21583338		LOC_Os06g07280
chr5	22153787	22154002		LOC_Os06g09080
chr5	22724122	22724426		LOC_Os06g09090
chr5	22826348	22826632		LOC_Os06g10670
chr5	23628718	23629428		LOC_Os06g10680
chr5	23628755	23629317		LOC_Os06g12180
chr5	23824788	23825239		LOC_Os06g12580
chr5	24311068	24311623		LOC_Os06g12570
chr5	24663800	24664148		LOC_Os06g12820
chr5	24715084	24715597		LOC_Os06g18020
chr5	25044721	25045330		LOC_Os06g20710
chr5	26049439	26049720		LOC_Os06g21369
chr5	27498970	27500158		LOC_Os06g21630
chr5	27499536	27500007		LOC_Os06g21620
chr5	28198472	28199066		LOC_Os06g23540
chr5	2828290	2828682		LOC_Os06g23950
chr5	28358923	28359174		LOC_Os06g25960
chr5	3337228	3337625		LOC_Os06g28620
chr5	3508174	3508968		LOC_Os06g30810
chr5	3508493	3508988		LOC_Os06g30800
chr5	4785303	4785641		LOC_Os06g33930
chr5	4895425	4895692		LOC_Os06g36080
chr5	5020958	5021330		LOC_Os06g36340
chr5	5020978	5021292		LOC_Os06g36360
chr5	5020983	5021311		LOC_Os06g39510
chr5	5020985	5021338		LOC_Os06g39515
chr5	5620685	5621165		LOC_Os06g39670
chr5	6853460	6853759		LOC_Os06g39660
chr5	7239311	7239673		LOC_Os06g40460
chr5	7626323	7626578		LOC_Os06g40470
chr6	10491598	10491920		LOC_Os06g42330
chr6	11930189	11930608		LOC_Os06g43060
chr6	12340119	12340388		LOC_Os06g43640
chr6	12478046	12478220		LOC_Os06g43800
chr6	13342123	13342895		LOC_Os06g48720
chr6	13342466	13342917		LOC_Os07g07580
chr6	13342467	13342889		LOC_Os07g07790
chr6	13342476	13342889		LOC_Os07g07780
chr6	1368274	1368629		LOC_Os07g12370
chr6	13738331	13738653		LOC_Os07g12890
chr6	13996230	13996660		LOC_Os07g15240
chr6	1417404	1417764		LOC_Os07g15250
chr6	1417457	1417794		LOC_Os07g23340
chr6	1436353	1437109		LOC_Os07g24390
chr6	15201063	15201387		LOC_Os07g27060
chr6	16280345	16280575		LOC_Os07g27180
chr6	1695454	1696068		LOC_Os07g27170
chr6	17179145	17179382		LOC_Os07g27480
chr6	17225861	17226279		LOC_Os07g28040
chr6	1737182	1737887		LOC_Os07g29710
chr6	17866982	17867254		LOC_Os07g34260
chr6	17866996	17867244		LOC_Os07g34250
chr6	1893901	1894181		LOC_Os07g34640
chr6	1917654	1917910		LOC_Os07g34650
chr6	19736848	19737093		LOC_Os07g36690
chr6	1995522	1996001		LOC_Os07g37260
chr6	21101646	21101987		LOC_Os07g38530
chr6	21327223	21327522		LOC_Os07g40170
chr6	21349974	21350281		LOC_Os07g40180
chr6	22175545	22175957		LOC_Os07g40890
chr6	22175632	22175895		LOC_Os07g40880
chr6	23457895	23458325		LOC_Os07g40870
chr6	23457906	23458247		LOC_Os07g41990
chr6	23552282	23552507		LOC_Os07g42790
chr6	24108509	24108898		LOC_Os07g43430
chr6	25423511	25424041		LOC_Os07g43440
chr6	2546924	2547322		LOC_Os07g43610
chr6	25878994	25879583		LOC_Os07g44070
chr6	25879074	25879536		LOC_Os07g44080
chr6	26253616	26253994		LOC_Os07g44090
chr6	26253707	26253992		LOC_Os07g46210
chr6	26378680	26379189		LOC_Os07g46220
chr6	27015398	27015725		LOC_Os07g46920
chr6	27852605	27852923		LOC_Os08g02950
chr6	2878876	2879188		LOC_Os08g02960
chr6	29480247	29480527		LOC_Os08g03230
chr6	3219303	3219616		LOC_Os08g03220
chr6	3489473	3489788		LOC_Os08g03760
chr6	4131990	4132382		LOC_Os08g07630
chr6	4569717	4569972		LOC_Os08g09120
chr6	5571101	5571397		LOC_Os08g09130
chr6	6186106	6186785		LOC_Os08g09300
chr6	6186109	6186744		LOC_Os08g12970
chr6	6415537	6415861		LOC_Os08g14010
chr6	6523100	6523385		LOC_Os08g14570
chr6	6623805	6624192		LOC_Os08g14580
chr6	6623822	6624226		LOC_Os08g15060
chr6	6624655	6624983		LOC_Os08g15860
chr6	6814600	6814939		LOC_Os08g15870
chr6	7008221	7008695		LOC_Os08g16840
chr6	9381362	9381604		LOC_Os08g16850
chr7	13147864	13148211		LOC_Os08g19610
chr7	13750377	13750983		LOC_Os08g23920
chr7	13750382	13751014		LOC_Os08g23910
chr7	13750408	13750981		LOC_Os08g25580
chr7	13750652	13751011		LOC_Os08g31569
chr7	13884732	13885088		LOC_Os08g31810
chr7	14648275	14648543		LOC_Os08g31890
chr7	15383562	15383791		LOC_Os08g32680
chr7	15678340	15678898		LOC_Os08g32930
chr7	15678360	15678903		LOC_Os08g34100
chr7	15767723	15767969		LOC_Os08g37480
chr7	16010884	16011141		LOC_Os08g38040
chr7	16348711	16349797		LOC_Os08g38760
chr7	16348716	16349724		LOC_Os08g39240
chr7	16349266	16349753		LOC_Os08g41190
chr7	17460246	17460468		LOC_Os08g43280
chr7	19201813	19202070		LOC_Os08g43270
chr7	20503585	20503775		LOC_Os08g43600
chr7	20503589	20503764		LOC_Os09g03590
chr7	20771551	20771892		LOC_Os09g08880
chr7	21972706	21972953		LOC_Os09g08870
chr7	22329514	22329780		LOC_Os09g08910
chr7	23146841	23147431		LOC_Os09g10700
chr7	24103762	24104151		LOC_Os09g12690
chr7	24479379	24479661		LOC_Os09g20579
chr7	24588615	24588998		LOC_Os09g21440
chr7	25136313	25136775		LOC_Os09g25150
chr7	2553081	2553411		LOC_Os09g32260
chr7	25632257	25632527		LOC_Os09g32670
chr7	26009139	26009548		LOC_Os09g33630
chr7	26109969	26110358		LOC_Os09g33640
chr7	26346248	26347071		LOC_Os09g35920
chr7	26346278	26347061		LOC_Os09g36730
chr7	26346295	26347100		LOC_Os09g37020
chr7	26346311	26347097		LOC_Os09g37820
chr7	26355572	26356219
chr7	27579567	27579957
chr7	28049377	28049585
chr7	3791390	3791634
chr7	3796173	3796605
chr7	3911106	3911367
chr7	7034469	7034658
chr7	7395083	7395300
chr7	8788540	8788807
chr7	984138	984463
chr8	10300277	10300742
chr8	10300280	10300701
chr8	11726885	11727453
chr8	1287197	1287868
chr8	14470734	14471170
chr8	1500528	1500801
chr8	15563148	15563389
chr8	15881112	15881432
chr8	1789132	1789443
chr8	19532970	19533150
chr8	19726346	19727360
chr8	19766282	19766594
chr8	20243260	20243784
chr8	20423654	20424083
chr8	20941094	20941403
chr8	21252288	21252712
chr8	21383731	21383923
chr8	22696379	22696671
chr8	23681258	23681545
chr8	23746552	23747023
chr8	24099626	24100041
chr8	24505405	24505805
chr8	24554344	24554783
chr8	24786441	24786859
chr8	26020565	26020833
chr8	26566258	26566810
chr8	27360622	27361272
chr8	27360623	27361259
chr8	27360624	27361302
chr8	27360624	27361339
chr8	27574789	27575111
chr8	3565327	3565870
chr8	3565343	3565870
chr8	3565343	3565896
chr8	3565348	3565890
chr8	4283393	4283753
chr8	5061937	5062139
chr8	5282403	5282617
chr8	5395446	5395731
chr8	7697637	7697918
chr8	8400611	8400846
chr8	8400657	8400922
chr8	8427858	8428047
chr8	8765773	8766191
chr8	9105303	9105849
chr8	9646174	9646718
chr9	12397780	12398056
chr9	12964345	12964773
chr9	12964400	12964773
chr9	13717639	13717957
chr9	14623121	14623412
chr9	15078431	15078718
chr9	15813467	15814024
chr9	15813472	15814024
chr9	15813482	15814008
chr9	15813559	15814016
chr9	15823485	15823874
chr9	1774818	1775187
chr9	17794325	17794662
chr9	19253623	19254011
chr9	19488769	19488998
chr9	19868115	19868471
chr9	20679676	20680101
chr9	21188155	21188516
chr9	21353820	21354771
chr9	21792501	21792890
chr9	22087908	22088180
chr9	4691172	4697853
chr9	4691175	4697848
chr9	4723426	4725612
chr9	4723427	4732480
chr9	4725807	4732484
chr9	5833354	5833700
chr9	6282505	6282837
chr9	7262778	7263619
chr9	7262836	7263567

## Sheet: FP4-OsWR1
FP4 OsWR1 Coordinates				FP4 OsWR1 Target Genes
chr1	10238523	10238874		LOC_Os01g03740
chr1	10246792	10247720		LOC_Os01g03730
chr1	10246808	10247720		LOC_Os01g04430
chr1	10246827	10247715		LOC_Os01g04409
chr1	10246855	10247720		LOC_Os01g04600
chr1	10472346	10472725		LOC_Os01g04590
chr1	11336327	11336726		LOC_Os01g07430
chr1	13885507	13885767		LOC_Os01g07420
chr1	14210749	14211189		LOC_Os01g09320
chr1	1563973	1564414		LOC_Os01g09310
chr1	17427393	17427700		LOC_Os01g11080
chr1	17464470	17465392		LOC_Os01g11110
chr1	17464496	17465373		LOC_Os01g12270
chr1	18116739	18116920		LOC_Os01g12260
chr1	18907276	18907738		LOC_Os01g18260
chr1	1968760	1969134		LOC_Os01g18584
chr1	2061399	2061961		LOC_Os01g19960
chr1	20639333	20639633		LOC_Os01g24670
chr1	21688605	21688971		LOC_Os01g24680
chr1	21723877	21724278		LOC_Os01g25160
chr1	23218170	23218515		LOC_Os01g31810
chr1	23218170	23218549		LOC_Os01g31870
chr1	23669305	23669619		LOC_Os01g32990
chr1	24195365	24195751		LOC_Os01g34290
chr1	24640972	24641266		LOC_Os01g34300
chr1	24730134	24730445		LOC_Os01g36984
chr1	26308983	26309682		LOC_Os01g37000
chr1	26477844	26479082		LOC_Os01g38610
chr1	26478270	26478972		LOC_Os01g38670
chr1	29391372	29391648		LOC_Os01g38680
chr1	29918563	29919782		LOC_Os01g42550
chr1	29918569	29919350		LOC_Os01g43180
chr1	29918600	29919435		LOC_Os01g43170
chr1	29918611	29919411		LOC_Os01g46260
chr1	30058687	30059148		LOC_Os01g52280
chr1	30385717	30386213		LOC_Os01g52290
chr1	32161650	32161969		LOC_Os01g52830
chr1	32878974	32879257		LOC_Os01g52820
chr1	32891974	32892397		LOC_Os01g56910
chr1	32892026	32892422		LOC_Os01g56930
chr1	33516199	33522528		LOC_Os01g56940
chr1	33516205	33522524		LOC_Os01g57962
chr1	34179242	34179530		LOC_Os01g59160
chr1	34886421	34886939		LOC_Os01g59170
chr1	34886504	34886859		LOC_Os01g60290
chr1	34886524	34886860		LOC_Os01g60309
chr1	35140782	35141494		LOC_Os01g60760
chr1	35140788	35141403		LOC_Os01g62800
chr1	35140801	35141870		LOC_Os01g62860
chr1	35140809	35141402		LOC_Os01g62850
chr1	3518295	3518888		LOC_Os01g64270
chr1	36374942	36375475		LOC_Os01g64280
chr1	36403418	36403787		LOC_Os01g64262
chr1	37315765	37316234		LOC_Os01g64500
chr1	37422979	37423584		LOC_Os01g64490
chr1	37727265	37727582		LOC_Os01g64990
chr1	37925688	37926543		LOC_Os01g65360
chr1	37925706	37926553		LOC_Os01g65680
chr1	37925753	37926553		LOC_Os01g65670
chr1	37925763	37926529		LOC_Os01g66210
chr1	38139342	38139910		LOC_Os01g66200
chr1	38462548	38463129		LOC_Os01g66990
chr1	38904902	38905200		LOC_Os01g67090
chr1	38947755	38949306		LOC_Os01g70130
chr1	38948501	38949309		LOC_Os01g70140
chr1	40589611	40589968		LOC_Os01g70150
chr1	40600858	40601251		LOC_Os01g71060
chr1	41125011	41125347		LOC_Os01g71810
chr1	41593075	41593340		LOC_Os01g72340
chr1	41673239	41673436		LOC_Os01g72350
chr1	41964529	41964806		LOC_Os10g01580
chr1	4738350	4739014		LOC_Os10g03430
chr1	4738580	4738944		LOC_Os10g03870
chr1	4738582	4738966		LOC_Os10g04180
chr1	5046696	5047252		LOC_Os10g05820
chr1	5046727	5047199		LOC_Os10g12320
chr1	5046778	5047193		LOC_Os10g17660
chr1	5046835	5047181		LOC_Os10g18660
chr1	5152659	5152997		LOC_Os10g19050
chr1	5152661	5153104		LOC_Os10g23030
chr1	5502752	5503058		LOC_Os10g23150
chr1	5502767	5503079		LOC_Os10g23160
chr1	5920810	5921322		LOC_Os10g24030
chr1	6703117	6703438		LOC_Os10g25630
chr1	6826680	6827114		LOC_Os10g27480
chr1	6826681	6827144		LOC_Os10g27990
chr1	7321337	7321617		LOC_Os10g27980
chr1	7814331	7814921		LOC_Os10g29580
chr1	7814345	7814947		LOC_Os10g30590
chr10	1172803	1173240		LOC_Os10g30600
chr10	12008791	12009154		LOC_Os10g31040
chr10	12086820	12087169		LOC_Os10g33070
chr10	12313960	12314185		LOC_Os10g35190
chr10	13276508	13276879		LOC_Os10g35980
chr10	14498569	14498925		LOC_Os10g36200
chr10	1462846	1463382		LOC_Os10g36210
chr10	15374022	15374317		LOC_Os10g36600
chr10	15922819	15923221		LOC_Os10g36610
chr10	16228680	16229244		LOC_Os10g37180
chr10	16228755	16229194		LOC_Os10g37190
chr10	17325024	17325759		LOC_Os10g38214
chr10	1757540	1757931		LOC_Os10g38216
chr10	18794615	18795020		LOC_Os10g38229
chr10	19228404	19228656		LOC_Os10g38234
chr10	19354258	19354817		LOC_Os10g38238
chr10	19354339	19354692		LOC_Os10g39270
chr10	19354380	19354814		LOC_Os10g40270
chr10	1952541	1953296		LOC_Os10g40290
chr10	19561109	19561398		LOC_Os10g40300
chr10	19581258	19581876		LOC_Os10g40324
chr10	19897349	19897840		LOC_Os10g41910
chr10	19897351	19897761		LOC_Os10g41900
chr10	20469366	20476098		LOC_Os11g02270
chr10	20469407	20476100		LOC_Os11g02280
chr10	20469478	20476084		LOC_Os11g02290
chr10	20469484	20476098		LOC_Os11g02305
chr10	20961285	20962120		LOC_Os11g02300
chr10	21263937	21264185		LOC_Os11g03600
chr10	21586316	21586650		LOC_Os11g03730
chr10	21599132	21599641		LOC_Os11g04120
chr10	22549352	22549734		LOC_Os11g05340
chr10	2941994	2942354		LOC_Os11g08020
chr10	386782	387130		LOC_Os11g10330
chr10	6857181	6857422		LOC_Os11g14410
chr10	8189526	8190113		LOC_Os11g16570
chr10	8928427	8928794		LOC_Os11g16560
chr10	9468259	9468678		LOC_Os11g16580
chr10	9703056	9703346		LOC_Os11g18730
chr11	10609899	10611785		LOC_Os11g18750
chr11	10609905	10611733		LOC_Os11g18860
chr11	10609987	10611768		LOC_Os11g22300
chr11	10609991	10611484		LOC_Os11g30290
chr11	10624180	10624612		LOC_Os11g30280
chr11	10631873	10632578		LOC_Os11g34660
chr11	10631899	10632552		LOC_Os11g34680
chr11	10637521	10637774		LOC_Os11g35040
chr11	10717113	10717325		LOC_Os11g36780
chr11	12780225	12780532		LOC_Os11g38800
chr11	1397395	1397760		LOC_Os11g41170
chr11	1453478	1453807		LOC_Os11g43700
chr11	15769751	15770139		LOC_Os11g43690
chr11	1670563	1670845		LOC_Os11g44230
chr11	17596448	17596744		LOC_Os11g45890
chr11	19205068	19205352		LOC_Os11g46050
chr11	20315301	20315553		LOC_Os12g04360
chr11	20528905	20529381		LOC_Os12g04370
chr11	21715586	21715989		LOC_Os12g04450
chr11	23066618	23067064		LOC_Os12g07260
chr11	2371856	2372197		LOC_Os12g07420
chr11	24673043	24673517		LOC_Os12g07430
chr11	26376168	26376427		LOC_Os12g07700
chr11	26725605	26725922		LOC_Os12g07710
chr11	27758372	27758981		LOC_Os12g07720
chr11	27872311	27872616		LOC_Os12g09540
chr11	4114407	4114647		LOC_Os12g14126
chr11	4176469	4176846		LOC_Os12g14360
chr11	5610090	5610389		LOC_Os12g14920
chr11	649737	650090		LOC_Os12g14930
chr11	655432	655712		LOC_Os12g14939
chr11	7423515	7423836		LOC_Os12g23754
chr11	8091799	8092096		LOC_Os12g31670
chr11	9185359	9185714		LOC_Os12g32020
chr12	10582619	10583487		LOC_Os12g32390
chr12	13487224	13487664		LOC_Os12g34108
chr12	1853675	1853931		LOC_Os12g35520
chr12	1897247	1897607		LOC_Os12g35530
chr12	19075085	19075482		LOC_Os12g36910
chr12	19319948	19320225		LOC_Os12g38820
chr12	19543700	19544140		LOC_Os12g38830
chr12	20654272	20663557		LOC_Os02g06530
chr12	20654278	20663528		LOC_Os02g06540
chr12	21599840	21600526		LOC_Os02g08200
chr12	21599886	21601001		LOC_Os02g09220
chr12	22627071	22627442		LOC_Os02g10740
chr12	22627311	22627574		LOC_Os02g11780
chr12	23859232	23859458		LOC_Os02g12520
chr12	3570990	3571269		LOC_Os02g13710
chr12	3664262	3664713		LOC_Os02g13740
chr12	3871213	3871448		LOC_Os02g17210
chr12	4443642	4444033		LOC_Os02g19700
chr12	5017885	5018052		LOC_Os02g19690
chr12	8021157	8021384		LOC_Os02g31240
chr12	8181521	8182047		LOC_Os02g32140
chr12	8538436	8539999		LOC_Os02g38700
chr12	8539950	8545867		LOC_Os02g38690
chr12	8540032	8545904		LOC_Os02g40100
chr2	10220889	10221204		LOC_Os02g42990
chr2	10220917	10221172		LOC_Os02g43280
chr2	11523638	11523960		LOC_Os02g46610
chr2	12227921	12228232		LOC_Os02g48010
chr2	18726522	18726883		LOC_Os02g48000
chr2	18988172	18988637		LOC_Os02g48070
chr2	21879743	21880033		LOC_Os02g48700
chr2	23389912	23390356		LOC_Os02g48710
chr2	24278546	24278997		LOC_Os02g50350
chr2	25877358	25877983		LOC_Os02g50340
chr2	26002580	26002819		LOC_Os02g50490
chr2	26083342	26083706		LOC_Os02g51860
chr2	26562378	26563014		LOC_Os02g51870
chr2	28324802	28325749		LOC_Os02g53570
chr2	28324831	28325824		LOC_Os02g54040
chr2	28324910	28325721		LOC_Os02g56270
chr2	28435357	28435767		LOC_Os02g56400
chr2	28451027	28451691		LOC_Os03g02330
chr2	29380637	29380996		LOC_Os03g03034
chr2	29426978	29427207		LOC_Os03g03690
chr2	29811822	29812065		LOC_Os03g03860
chr2	30711842	30712817		LOC_Os03g08670
chr2	30711904	30712615		LOC_Os03g09830
chr2	30743265	30743664		LOC_Os03g10910
chr2	30838590	30839571		LOC_Os03g13120
chr2	31769428	31770373		LOC_Os03g13976
chr2	32554633	32555102		LOC_Os03g13984
chr2	32554743	32555122		LOC_Os03g14000
chr2	3267009	3267748		LOC_Os03g20420
chr2	32774333	32775014		LOC_Os03g20430
chr2	32774403	32775052		LOC_Os03g21550
chr2	33102329	33102607		LOC_Os03g21560
chr2	34433723	34434368		LOC_Os03g21570
chr2	34533777	34534325		LOC_Os03g21580
chr2	4341540	4342389		LOC_Os03g26090
chr2	4740537	4740789		LOC_Os03g26540
chr2	5662227	5662854		LOC_Os03g26610
chr2	5662302	5662823		LOC_Os03g26620
chr2	6088242	6088667		LOC_Os03g29045
chr2	6549655	6550379		LOC_Os03g31290
chr2	7364965	7365604		LOC_Os03g39550
chr2	7397454	7398331		LOC_Os03g42820
chr2	7397492	7398408		LOC_Os03g44250
chr2	7397501	7398266		LOC_Os03g45920
chr2	7397530	7398285		LOC_Os03g51110
chr2	8146974	8147399		LOC_Os03g53800
chr2	9867347	9867715		LOC_Os03g54040
chr3	11558136	11558495		LOC_Os03g57770
chr3	11558200	11558510		LOC_Os03g59950
chr3	12322349	12322983		LOC_Os03g59960
chr3	1244682	1245110		LOC_Os03g61770
chr3	14946633	14947026		LOC_Os04g02780
chr3	15156798	15157070		LOC_Os04g08470
chr3	15208749	15209096		LOC_Os04g11230
chr3	1641682	1641977		LOC_Os04g11370
chr3	16502671	16502972		LOC_Os04g12120
chr3	16509337	16509610		LOC_Os04g24170
chr3	1738256	1738886		LOC_Os04g27650
chr3	17822934	17823545		LOC_Os04g27640
chr3	21963671	21963990		LOC_Os04g30570
chr3	23854669	23855290		LOC_Os04g30580
chr3	24366160	24366485		LOC_Os04g30880
chr3	24366169	24366516		LOC_Os04g30870
chr3	24865903	24866170		LOC_Os04g31410
chr3	24966097	24966619		LOC_Os04g33880
chr3	24966196	24966649		LOC_Os04g33885
chr3	25945332	25945699		LOC_Os04g33890
chr3	27192942	27193232		LOC_Os04g34030
chr3	29239904	29240492		LOC_Os04g34040
chr3	30852439	30853443		LOC_Os04g37880
chr3	30852442	30853407		LOC_Os04g37904
chr3	30986317	30987550		LOC_Os04g37890
chr3	30986519	30987509		LOC_Os04g39830
chr3	30986535	30987474		LOC_Os04g40070
chr3	30986595	30987463		LOC_Os04g40080
chr3	32920740	32920962		LOC_Os04g42784
chr3	34113717	34114052		LOC_Os04g45870
chr3	35019430	35019764		LOC_Os04g45860
chr3	4467482	4467871		LOC_Os04g45910
chr3	4890074	4890529		LOC_Os04g45920
chr3	5607072	5607596		LOC_Os04g47190
chr3	7084383	7084690		LOC_Os04g49394
chr3	7586454	7586878		LOC_Os04g51840
chr3	7591438	7591819		LOC_Os04g52260
chr3	812567	812927		LOC_Os04g52770
chr4	1074279	1074651		LOC_Os04g52780
chr4	13826817	13827071		LOC_Os04g53250
chr4	16340793	16341401		LOC_Os04g53760
chr4	18258882	18259496		LOC_Os04g53770
chr4	18453180	18453506		LOC_Os04g54890
chr4	18785840	18786223		LOC_Os04g57550
chr4	18785933	18786219		LOC_Os04g57540
chr4	19793969	19794263		LOC_Os04g57720
chr4	20335944	20336255		LOC_Os04g57860
chr4	20528747	20529249		LOC_Os04g57950
chr4	20610475	20610796		LOC_Os04g57970
chr4	20619113	20619346		LOC_Os04g57980
chr4	20938522	20938969		LOC_Os05g03850
chr4	22532104	22532537		LOC_Os05g03865
chr4	23725519	23725754		LOC_Os05g03860
chr4	23862041	23862437		LOC_Os05g03870
chr4	24122443	24122875		LOC_Os05g06480
chr4	25322796	25323249		LOC_Os05g08730
chr4	27159768	27160523		LOC_Os05g08860
chr4	27159840	27160517		LOC_Os05g10290
chr4	27194837	27195531		LOC_Os05g11980
chr4	27911100	27911257		LOC_Os05g12610
chr4	28024834	28025409		LOC_Os05g13760
chr4	28024940	28025312		LOC_Os05g29940
chr4	29480741	29481075		LOC_Os05g29930
chr4	30741384	30741834		LOC_Os05g34730
chr4	30741393	30741890		LOC_Os05g37820
chr4	30741423	30741803		LOC_Os05g42180
chr4	31061383	31061823		LOC_Os05g42250
chr4	31421216	31421651		LOC_Os05g43140
chr4	31722604	31723007		LOC_Os05g43130
chr4	32040977	32041769		LOC_Os05g43150
chr4	32041032	32041758		LOC_Os05g44792
chr4	32041067	32041758		LOC_Os05g44800
chr4	32041070	32041745		LOC_Os05g47960
chr4	32653208	32654345		LOC_Os05g49470
chr4	34240034	34240380		LOC_Os05g49480
chr4	34374471	34374805		LOC_Os06g03530
chr4	34453986	34454588		LOC_Os06g03540
chr4	34524556	34525101		LOC_Os06g03550
chr4	34524656	34525044		LOC_Os06g03640
chr4	34537293	34538106		LOC_Os06g04169
chr4	35173248	35173698		LOC_Os06g04470
chr4	4570826	4571255		LOC_Os06g04580
chr4	5794212	5794560		LOC_Os06g05630
chr4	6134484	6134806		LOC_Os06g06810
chr4	6134489	6134726		LOC_Os06g06820
chr4	6209631	6209892		LOC_Os06g07280
chr4	6664961	6665239		LOC_Os06g09080
chr5	13556945	13557519		LOC_Os06g09090
chr5	14208414	14208832		LOC_Os06g12580
chr5	1718336	1718740		LOC_Os06g12570
chr5	17320176	17320902		LOC_Os06g12820
chr5	20601284	20601580		LOC_Os06g14120
chr5	21582637	21583338		LOC_Os06g14130
chr5	22153787	22154002		LOC_Os06g18020
chr5	24663800	24664148		LOC_Os06g23540
chr5	24715084	24715597		LOC_Os06g25960
chr5	25044721	25045330		LOC_Os06g28620
chr5	26049439	26049720		LOC_Os06g33930
chr5	27498970	27500158		LOC_Os06g36080
chr5	27499536	27500007		LOC_Os06g36340
chr5	28358923	28359174		LOC_Os06g36810
chr5	3337228	3337625		LOC_Os06g40460
chr5	3508174	3508968		LOC_Os06g40470
chr5	3508493	3508988		LOC_Os06g42330
chr5	4785303	4785641		LOC_Os06g43800
chr5	4895425	4895692		LOC_Os06g48720
chr5	5620685	5621165		LOC_Os07g07790
chr5	6853460	6853759		LOC_Os07g07780
chr5	7239311	7239673		LOC_Os07g12370
chr5	7626323	7626578		LOC_Os07g12890
chr6	10491598	10491920		LOC_Os07g27180
chr6	13342123	13342895		LOC_Os07g27170
chr6	13342466	13342917		LOC_Os07g28040
chr6	13342467	13342889		LOC_Os07g29710
chr6	13342476	13342889		LOC_Os07g30230
chr6	1368274	1368629		LOC_Os07g32280
chr6	13738331	13738653		LOC_Os07g34640
chr6	1417404	1417764		LOC_Os07g34650
chr6	1417457	1417794		LOC_Os07g36690
chr6	15201063	15201387		LOC_Os07g37260
chr6	16280345	16280575		LOC_Os07g40170
chr6	17179145	17179382		LOC_Os07g40180
chr6	17225861	17226279		LOC_Os07g40890
chr6	1737182	1737887		LOC_Os07g40880
chr6	1917654	1917910		LOC_Os07g40870
chr6	19736848	19737093		LOC_Os07g41990
chr6	1995522	1996001		LOC_Os07g43430
chr6	21101646	21101987		LOC_Os07g43440
chr6	21327223	21327522		LOC_Os07g43610
chr6	21687460	21687894		LOC_Os07g44070
chr6	21687555	21687871		LOC_Os07g44080
chr6	21799374	21799909		LOC_Os07g44090
chr6	21799475	21799842		LOC_Os07g46210
chr6	22175545	22175957		LOC_Os07g46220
chr6	22175632	22175895		LOC_Os08g02950
chr6	24108509	24108898		LOC_Os08g02960
chr6	25423511	25424041		LOC_Os08g03760
chr6	2546924	2547322		LOC_Os08g07630
chr6	26378680	26379189		LOC_Os08g09120
chr6	27015398	27015725		LOC_Os08g09130
chr6	27852605	27852923		LOC_Os08g12970
chr6	29480247	29480527		LOC_Os08g14010
chr6	3219303	3219616		LOC_Os08g15860
chr6	3489473	3489788		LOC_Os08g15870
chr6	4131990	4132382		LOC_Os08g16840
chr6	4569717	4569972		LOC_Os08g16850
chr6	6186106	6186785		LOC_Os08g19610
chr6	6186109	6186744		LOC_Os08g23920
chr6	6415537	6415861		LOC_Os08g23910
chr6	6624655	6624983		LOC_Os08g31569
chr6	6814600	6814939		LOC_Os08g31810
chr6	7008221	7008695		LOC_Os08g31890
chr6	7878692	7878906		LOC_Os08g32680
chr6	9381362	9381604		LOC_Os08g32930
chr7	14648275	14648543		LOC_Os08g34100
chr7	15383562	15383791		LOC_Os08g35160
chr7	15767723	15767969		LOC_Os08g37480
chr7	16348711	16349797		LOC_Os08g38040
chr7	16348716	16349724		LOC_Os08g39240
chr7	16349266	16349753		LOC_Os08g41190
chr7	17460246	17460468		LOC_Os08g43280
chr7	17865434	17865810		LOC_Os08g43270
chr7	19183317	19183666		LOC_Os09g08880
chr7	19183336	19183667		LOC_Os09g08870
chr7	20771551	20771892		LOC_Os09g08910
chr7	21972706	21972953		LOC_Os09g12690
chr7	22329514	22329780		LOC_Os09g20579
chr7	24103762	24104151		LOC_Os09g25150
chr7	24479379	24479661		LOC_Os09g33630
chr7	24588615	24588998		LOC_Os09g33640
chr7	25136313	25136775		LOC_Os09g37820
chr7	2553081	2553411
chr7	26009139	26009548
chr7	26109969	26110358
chr7	26346248	26347071
chr7	26346278	26347061
chr7	26346295	26347100
chr7	26346311	26347097
chr7	26355572	26356219
chr7	27579567	27579957
chr7	3791390	3791634
chr7	3911106	3911367
chr7	7034469	7034658
chr7	7395083	7395300
chr8	10300277	10300742
chr8	10300280	10300701
chr8	11726885	11727453
chr8	1287197	1287868
chr8	14470734	14471170
chr8	15881112	15881432
chr8	1789132	1789443
chr8	19532970	19533150
chr8	19726346	19727360
chr8	19766282	19766594
chr8	20243260	20243784
chr8	20423654	20424083
chr8	20685614	20685861
chr8	20941094	20941403
chr8	21252288	21252712
chr8	21383731	21383923
chr8	22160010	22160254
chr8	22696379	22696671
chr8	23681258	23681545
chr8	23746552	23747023
chr8	24099626	24100041
chr8	24554344	24554783
chr8	24786441	24786859
chr8	25080372	25080655
chr8	26020565	26020833
chr8	26566258	26566810
chr8	27360622	27361272
chr8	27360623	27361259
chr8	27360624	27361302
chr8	27360624	27361339
chr8	27446820	27447181
chr8	3565327	3565870
chr8	3565343	3565870
chr8	3565343	3565896
chr8	3565348	3565890
chr8	4283393	4283753
chr8	5061937	5062139
chr8	5282403	5282617
chr8	7697637	7697918
chr8	8400611	8400846
chr8	8400657	8400922
chr8	8427858	8428047
chr8	9646174	9646718
chr9	12397780	12398056
chr9	13717639	13717957
chr9	14623121	14623412
chr9	15078431	15078718
chr9	15555702	15556014
chr9	15813467	15814024
chr9	15813472	15814024
chr9	15813482	15814008
chr9	15813559	15814016
chr9	17794325	17794662
chr9	19868115	19868471
chr9	21792501	21792890
chr9	4691172	4697853
chr9	4691175	4697848
chr9	4723426	4725612
chr9	4723427	4732480
chr9	4725807	4732484
chr9	7262778	7263619
chr9	7262836	7263567

## Sheet: SP4-ERF83&95&127&130
SP4 ERF83, ERF95, ERF127 or ERF130 Coordinates				SP4 ERF83, ERF95, ERF127 or ERF130 Target Genes
Chr1	1095141	1095459		LOC_Os01g01307
Chr1	11064804	11065716		LOC_Os01g01312
Chr1	11378290	11378880		LOC_Os01g02060
Chr1	12399820	12400210		LOC_Os01g02940
Chr1	12399828	12400193		LOC_Os01g05900
Chr1	13590109	13590472		LOC_Os01g05890
Chr1	13904556	13904853		LOC_Os01g06400
Chr1	14078768	14079321		LOC_Os01g06410
Chr1	14078788	14079290		LOC_Os01g06420
Chr1	14078875	14079228		LOC_Os01g06836
Chr1	14078901	14079220		LOC_Os01g09384
Chr1	151298	151838		LOC_Os01g09370
Chr1	16175602	16175830		LOC_Os01g11670
Chr1	23025632	23026279		LOC_Os01g11680
Chr1	23025946	23026275		LOC_Os01g13740
Chr1	23186694	23187257		LOC_Os01g16650
Chr1	23912854	23913274		LOC_Os01g16660
Chr1	25192453	25193662		LOC_Os01g19480
Chr1	25192462	25193671		LOC_Os01g19490
Chr1	25192514	25193622		LOC_Os01g20030
Chr1	25835982	25836345		LOC_Os01g22080
Chr1	25843123	25843773		LOC_Os01g24100
Chr1	2820736	2821047		LOC_Os01g24710
Chr1	3033556	3033975		LOC_Os01g24980
Chr1	31848564	31849976		LOC_Os01g40750
Chr1	31848591	31849974		LOC_Os01g40980
Chr1	31848899	31849432		LOC_Os01g42190
Chr1	31848994	31849448		LOC_Os01g42200
Chr1	31850149	31852229		LOC_Os01g43960
Chr1	31850201	31852272		LOC_Os01g43950
Chr1	3244241	3244657		LOC_Os01g45520
Chr1	34735803	34736065		LOC_Os01g45530
Chr1	37580379	37580696		LOC_Os01g55340
Chr1	38513937	38514333		LOC_Os01g55330
Chr1	38513944	38514316		LOC_Os01g60050
Chr1	38513985	38514224		LOC_Os01g64760
Chr1	43162547	43163017		LOC_Os01g64770
Chr1	43162727	43163043		LOC_Os01g66300
Chr1	4767288	4767639		LOC_Os01g74530
Chr1	4767321	4767799		LOC_Os01g74520
Chr1	575084	575524		LOC_Os10g01550
Chr1	6155896	6156668		LOC_Os10g06090
Chr1	6155926	6156551		LOC_Os10g10190
Chr1	6233827	6234490		LOC_Os10g12140
Chr1	6233902	6234484		LOC_Os10g18990
Chr1	6298054	6298265		LOC_Os10g19064
Chr1	7690445	7690921		LOC_Os10g19326
Chr1	7690487	7690984		LOC_Os10g23820
Chr1	9446887	9447376		LOC_Os10g25160
Chr10	12218311	12218676		LOC_Os10g28550
Chr10	12987631	12988042		LOC_Os10g32790
Chr10	14859544	14859815		LOC_Os10g36250
Chr10	17172955	17173245		LOC_Os10g36260
Chr10	19379281	19379491		LOC_Os10g36780
Chr10	19693957	19694462		LOC_Os10g39500
Chr10	19693967	19694419		LOC_Os11g01700
Chr10	19694045	19694417		LOC_Os11g01720
Chr10	19694100	19694488		LOC_Os11g01710
Chr10	19891544	19892029		LOC_Os11g01750
Chr10	21091840	21092181		LOC_Os11g01740
Chr10	21926797	21927315		LOC_Os11g01860
Chr10	3090528	3090871		LOC_Os11g01850
Chr10	366428	367242		LOC_Os11g02190
Chr10	366487	366930		LOC_Os11g02480
Chr10	5357580	5358107		LOC_Os11g02860
Chr10	5357626	5358110		LOC_Os11g02930
Chr10	5357649	5358078		LOC_Os11g02940
Chr10	5357659	5358057		LOC_Os11g04190
Chr10	5600462	5600770		LOC_Os11g04200
Chr10	6754904	6755247		LOC_Os11g05630
Chr10	6754954	6755195		LOC_Os11g05990
Chr10	7312541	7314097		LOC_Os11g11640
Chr10	7312614	7314081		LOC_Os11g11630
Chr10	7313009	7314072		LOC_Os11g13670
Chr10	855290	855552		LOC_Os11g18194
Chr10	9670049	9670440		LOC_Os11g18940
Chr10	9712725	9713013		LOC_Os11g19490
Chr10	9857438	9857756		LOC_Os11g25780
Chr11	1014612	1014962		LOC_Os11g26030
Chr11	10264321	10264842		LOC_Os11g26130
Chr11	10264441	10264841		LOC_Os11g26640
Chr11	10776118	10776472		LOC_Os11g26630
Chr11	11033280	11033510		LOC_Os11g34270
Chr11	11221444	11221843		LOC_Os11g34280
Chr11	14712546	14713623		LOC_Os11g41300
Chr11	14712575	14713627		LOC_Os11g41310
Chr11	14715631	14716023		LOC_Os11g42430
Chr11	14715653	14716014		LOC_Os11g43920
Chr11	14891201	14891475		LOC_Os11g43914
Chr11	14959233	14959664		LOC_Os11g45070
Chr11	15260716	15260965		LOC_Os11g45080
Chr11	16739758	16740017		LOC_Os11g45295
Chr11	1704000	1704330		LOC_Os12g05040
Chr11	1712649	1712930		LOC_Os12g07280
Chr11	17348996	17349325		LOC_Os12g07290
Chr11	17349004	17349307		LOC_Os12g09190
Chr11	20074706	20075006		LOC_Os12g09180
Chr11	20680623	20680908		LOC_Os12g13280
Chr11	24758613	24758974		LOC_Os12g18110
Chr11	25540201	25540523		LOC_Os12g21510
Chr11	2555600	2556132		LOC_Os12g21690
Chr11	2555606	2556132		LOC_Os12g22500
Chr11	26518489	26518981		LOC_Os12g22489
Chr11	26518503	26519001		LOC_Os12g25770
Chr11	27277753	27278047		LOC_Os12g25800
Chr11	27413369	27413629		LOC_Os12g29520
Chr11	2822908	2823632		LOC_Os12g34900
Chr11	2822913	2824118		LOC_Os12g37320
Chr11	2822925	2824111		LOC_Os12g41540
Chr11	2822926	2823609		LOC_Os12g42570
Chr11	2823678	2824111		LOC_Os02g07030
Chr11	384260	384815		LOC_Os02g10760
Chr11	384267	384635		LOC_Os02g11790
Chr11	403618	403808		LOC_Os02g12290
Chr11	454166	454643		LOC_Os02g12300
Chr11	616099	616419		LOC_Os02g13720
Chr11	6473206	6473672		LOC_Os02g14570
Chr11	7492839	7493202		LOC_Os02g14560
Chr11	758186	758514		LOC_Os02g14640
Chr11	7665096	7665994		LOC_Os02g14630
Chr11	7665361	7665956		LOC_Os02g17150
Chr11	971942	972207		LOC_Os02g21580
Chr12	10417765	10418000		LOC_Os02g26550
Chr12	12101635	12102084		LOC_Os02g27594
Chr12	12189675	12190175		LOC_Os02g28110
Chr12	12189698	12190227		LOC_Os02g28220
Chr12	12189762	12190178		LOC_Os02g29300
Chr12	12696685	12697943		LOC_Os02g30650
Chr12	12696692	12697961		LOC_Os02g31030
Chr12	12696693	12697971		LOC_Os02g33730
Chr12	12696699	12698006		LOC_Os02g37490
Chr12	14944154	14944545		LOC_Os02g39384
Chr12	14964751	14965554		LOC_Os02g39390
Chr12	14964791	14965564		LOC_Os02g39380
Chr12	17569462	17569679		LOC_Os02g44155
Chr12	21126692	21127039		LOC_Os02g44150
Chr12	21248544	21248968		LOC_Os02g44540
Chr12	2198962	2199567		LOC_Os02g47990
Chr12	2276437	2276830		LOC_Os02g48320
Chr12	22919699	22920067		LOC_Os02g55640
Chr12	25723135	25723341		LOC_Os02g57510
Chr12	26067700	26068013		LOC_Os02g57500
Chr12	26437815	26438081		LOC_Os03g01820
Chr12	3040795	3041089		LOC_Os03g05470
Chr12	3583130	3583422		LOC_Os03g05480
Chr12	3583184	3583414		LOC_Os03g07950
Chr12	4796455	4796728		LOC_Os03g12670
Chr12	7386726	7387115		LOC_Os03g18170
Chr2	12817207	12817412		LOC_Os03g18180
Chr2	12817236	12817395		LOC_Os03g21970
Chr2	15590116	15590419		LOC_Os03g21980
Chr2	16350106	16350388		LOC_Os03g27490
Chr2	16642089	16642370		LOC_Os03g27930
Chr2	16703520	16703861		LOC_Os03g28990
Chr2	16703563	16703845		LOC_Os03g31430
Chr2	17411359	17411594		LOC_Os03g35880
Chr2	18123751	18124079		LOC_Os03g36630
Chr2	18252364	18252820		LOC_Os03g37170
Chr2	18252366	18252817		LOC_Os03g37140
Chr2	18540915	18541321		LOC_Os03g38880
Chr2	20127605	20127949		LOC_Os03g40110
Chr2	22628133	22628523		LOC_Os03g41612
Chr2	23769011	23769460		LOC_Os03g42500
Chr2	25752475	25753014		LOC_Os03g42490
Chr2	26727528	26727845		LOC_Os03g47560
Chr2	26980648	26980873		LOC_Os03g49550
Chr2	29368590	29368897		LOC_Os03g52370
Chr2	29573510	29573881		LOC_Os03g52380
Chr2	33924157	33924604		LOC_Os03g54170
Chr2	34077999	34078331		LOC_Os03g60470
Chr2	35234225	35234453		LOC_Os03g60480
Chr2	3595395	3595766		LOC_Os03g62190
Chr2	5686606	5686981		LOC_Os03g62410
Chr2	6093280	6093799		LOC_Os03g62400
Chr2	6093300	6093670		LOC_Os03g63990
Chr2	6400250	6400605		LOC_Os04g02070
Chr2	7380872	7381271		LOC_Os04g08760
Chr2	7380873	7381277		LOC_Os04g09920
Chr2	7380887	7381191		LOC_Os04g10750
Chr2	8033218	8033527		LOC_Os04g10760
Chr2	8077398	8077665		LOC_Os04g12880
Chr2	9825638	9825903		LOC_Os04g12890
Chr3	10186434	10187557		LOC_Os04g13260
Chr3	12473988	12474495		LOC_Os04g18790
Chr3	12589817	12590369		LOC_Os04g18830
Chr3	15775341	15775692		LOC_Os04g20280
Chr3	15775360	15775693		LOC_Os04g21190
Chr3	16038982	16039315		LOC_Os04g39110
Chr3	16455334	16455704		LOC_Os04g49770
Chr3	17899882	17900157		LOC_Os04g49780
Chr3	18195693	18196171		LOC_Os04g52640
Chr3	18195698	18196205		LOC_Os04g52650
Chr3	19900201	19900635		LOC_Os04g54640
Chr3	19900265	19900643		LOC_Os04g54960
Chr3	20313162	20313646		LOC_Os04g55760
Chr3	20313265	20313570		LOC_Os04g55770
Chr3	20313267	20313642		LOC_Os04g58020
Chr3	20313304	20313622		LOC_Os04g58734
Chr3	20592993	20593722		LOC_Os05g02170
Chr3	20593062	20593745		LOC_Os05g02370
Chr3	20593124	20593722		LOC_Os05g03210
Chr3	20593168	20593722		LOC_Os05g03220
Chr3	21296961	21297338		LOC_Os05g04440
Chr3	21603045	21603550		LOC_Os05g12474
Chr3	21603048	21603518		LOC_Os05g12460
Chr3	22292483	22292798		LOC_Os05g13760
Chr3	23133888	23134520		LOC_Os05g13750
Chr3	23643170	23643678		LOC_Os05g16640
Chr3	24069547	24070088		LOC_Os05g17840
Chr3	24069794	24070054		LOC_Os05g17849
Chr3	26893866	26894495		LOC_Os05g23389
Chr3	26893878	26894289		LOC_Os05g25470
Chr3	2711621	2711885		LOC_Os05g28200
Chr3	27757920	27758311		LOC_Os05g28210
Chr3	27757920	27758356		LOC_Os05g28740
Chr3	27757931	27758280		LOC_Os05g31360
Chr3	27757961	27758280		LOC_Os05g31370
Chr3	28221185	28221663		LOC_Os05g34700
Chr3	29812387	29812845		LOC_Os05g34710
Chr3	30075888	30076190		LOC_Os05g35370
Chr3	31055647	31055946		LOC_Os05g35360
Chr3	33297073	33297474		LOC_Os05g36120
Chr3	34254449	34254894		LOC_Os05g36130
Chr3	34386141	34386801		LOC_Os05g51740
Chr3	34386152	34386737		LOC_Os06g01720
Chr3	35232933	35233230		LOC_Os06g01730
Chr3	35350223	35350537		LOC_Os06g03200
Chr3	36163905	36164111		LOC_Os06g05790
Chr3	4063898	4064323		LOC_Os06g06000
Chr3	503270	503721		LOC_Os06g06930
Chr3	6756283	6756746		LOC_Os06g08530
Chr4	10451569	10451810		LOC_Os06g09750
Chr4	10451572	10451761		LOC_Os06g09740
Chr4	10473413	10473664		LOC_Os06g10520
Chr4	11335293	11335579		LOC_Os06g10530
Chr4	11938133	11938392		LOC_Os06g11590
Chr4	18899815	18900145		LOC_Os06g11580
Chr4	19096777	19097016		LOC_Os06g11600
Chr4	23242957	23243443		LOC_Os06g12030
Chr4	23242960	23243446		LOC_Os06g15820
Chr4	23243019	23243446		LOC_Os06g16030
Chr4	29675158	29675372		LOC_Os06g16500
Chr4	31329276	31329546		LOC_Os06g16710
Chr4	32485345	32485913		LOC_Os06g19110
Chr4	32692563	32692855		LOC_Os06g20370
Chr4	32692592	32692846		LOC_Os06g22829
Chr4	33198081	33198400		LOC_Os06g22900
Chr4	33916430	33917098		LOC_Os06g22919
Chr4	34555482	34555873		LOC_Os06g24270
Chr4	34929090	34929322		LOC_Os06g24280
Chr4	4764602	4765545		LOC_Os06g24290
Chr4	5334128	5334416		LOC_Os06g29710
Chr4	5851079	5851398		LOC_Os06g29730
Chr4	5851094	5851400		LOC_Os06g35940
Chr4	667308	667806		LOC_Os06g41060
Chr4	667374	667779		LOC_Os06g41470
Chr4	6961721	6961958		LOC_Os06g43510
Chr4	7119687	7120029		LOC_Os06g43500
Chr4	7119752	7120036		LOC_Os06g44860
Chr4	7357025	7358432		LOC_Os06g45540
Chr4	7357765	7358520		LOC_Os06g48300
Chr4	7357862	7358480		LOC_Os06g48950
Chr5	10266000	10266528		LOC_Os07g01140
Chr5	10266043	10266482		LOC_Os07g06175
Chr5	10440112	10440577		LOC_Os07g06870
Chr5	1302047	1302426		LOC_Os07g06880
Chr5	1302065	1302458		LOC_Os07g14260
Chr5	13361191	13361602		LOC_Os07g15010
Chr5	13361191	13361624		LOC_Os07g15000
Chr5	13767563	13768018		LOC_Os07g18460
Chr5	14809456	14809729		LOC_Os07g22590
Chr5	16519156	16520154		LOC_Os07g30120
Chr5	16519677	16520059		LOC_Os07g30130
Chr5	16857832	16858299		LOC_Os07g30240
Chr5	16857944	16858355		LOC_Os07g31750
Chr5	18231086	18231334		LOC_Os07g36370
Chr5	2045894	2046236		LOC_Os07g36360
Chr5	20590131	20590565		LOC_Os07g40340
Chr5	20590137	20590560		LOC_Os07g45670
Chr5	20998066	20998381		LOC_Os07g45660
Chr5	21420356	21420822		LOC_Os07g46160
Chr5	29677498	29678246		LOC_Os07g46150
Chr5	29678273	29678897		LOC_Os08g01680
Chr5	29678304	29678979		LOC_Os08g01690
Chr5	4720223	4720762		LOC_Os08g01740
Chr5	4720275	4720761		LOC_Os08g03200
Chr5	678809	679106		LOC_Os08g05340
Chr5	678818	679082		LOC_Os08g05490
Chr5	7161529	7161813		LOC_Os08g08592
Chr5	7624436	7625074		LOC_Os08g08586
Chr5	7624514	7624927		LOC_Os08g10460
Chr5	774522	774843		LOC_Os08g10450
Chr5	9438489	9439144		LOC_Os08g10960
Chr5	9438515	9439113		LOC_Os08g13150
Chr6	10874171	10874422		LOC_Os08g19680
Chr6	11701140	11701375		LOC_Os08g19694
Chr6	1206953	1207335		LOC_Os08g22604
Chr6	12091369	12091696		LOC_Os08g23754
Chr6	13314442	13314755		LOC_Os08g25090
Chr6	13314532	13314750		LOC_Os08g25100
Chr6	13374918	13375480		LOC_Os08g25420
Chr6	13374925	13375196		LOC_Os08g31340
Chr6	13374928	13375589		LOC_Os08g31840
Chr6	13374929	13375586		LOC_Os08g31850
Chr6	13988699	13988949		LOC_Os08g31960
Chr6	13988705	13989032		LOC_Os08g32500
Chr6	14208451	14208739		LOC_Os08g32510
Chr6	17066981	17067375		LOC_Os08g32990
Chr6	20971914	20972224		LOC_Os08g34910
Chr6	21322260	21322812		LOC_Os08g34900
Chr6	21322298	21322801		LOC_Os08g35050
Chr6	24522296	24522977		LOC_Os08g35319
Chr6	24861461	24861899		LOC_Os08g35310
Chr6	24861534	24861934		LOC_Os08g35580
Chr6	26155389	26155674		LOC_Os08g35590
Chr6	2632606	2632917		LOC_Os08g35600
Chr6	27114719	27115113		LOC_Os08g36050
Chr6	27558959	27559749		LOC_Os08g36060
Chr6	27569439	27569933		LOC_Os08g39670
Chr6	2761797	2762172		LOC_Os08g39680
Chr6	2761863	2762181		LOC_Os08g39694
Chr6	29207029	29207473		LOC_Os08g41500
Chr6	29644075	29644343		LOC_Os08g42550
Chr6	29657716	29657957		LOC_Os09g01590
Chr6	3290656	3291031		LOC_Os09g01580
Chr6	3290695	3291078		LOC_Os09g02650
Chr6	4211334	4211731		LOC_Os09g04060
Chr6	424205	425037		LOC_Os09g06520
Chr6	4966346	4966798		LOC_Os09g11370
Chr6	5167299	5167947		LOC_Os09g11870
Chr6	5429175	5429559		LOC_Os09g12720
Chr6	6144615	6144955		LOC_Os09g17540
Chr6	6447483	6447920		LOC_Os09g17870
Chr6	6977597	6977896		LOC_Os09g18390
Chr6	8981407	8982005		LOC_Os09g18400
Chr6	9118724	9118977		LOC_Os09g19274
Chr6	9310453	9310794		LOC_Os09g19370
Chr6	9310473	9310796		LOC_Os09g20390
Chr6	9469133	9469424		LOC_Os09g24820
Chr6	9636479	9636970		LOC_Os09g29100
Chr6	9636549	9636934		LOC_Os09g29584
Chr6	9636556	9637199		LOC_Os09g29870
Chr6	9636560	9636945		LOC_Os09g34930
Chr7	10919789	10920542		LOC_Os09g34940
Chr7	10919916	10920513		LOC_Os09g38768
Chr7	12712673	12713094		LOC_Os09g38772
Chr7	17777355	17778067
Chr7	17777414	17777747
Chr7	17868818	17869048
Chr7	18856898	18857324
Chr7	18856960	18857273
Chr7	20207621	20207997
Chr7	20207673	20207916
Chr7	20207708	20208021
Chr7	20207728	20207919
Chr7	21745509	21745948
Chr7	24193784	24194112
Chr7	27266364	27266637
Chr7	27544995	27545306
Chr7	3011461	3011652
Chr7	3359266	3359556
Chr7	4169512	4169858
Chr7	8126181	8126836
Chr7	85774	86046
Chr7	8603595	8604118
Chr7	8603635	8604117
Chr7	8603660	8604050
Chr7	8603666	8604096
Chr8	10060684	10060877
Chr8	11783812	11784498
Chr8	13604063	13604538
Chr8	13604154	13604591
Chr8	14376879	14377097
Chr8	14376975	14377161
Chr8	1477266	1477623
Chr8	15236296	15236603
Chr8	15474064	15474555
Chr8	15474130	15474478
Chr8	1690825	1691267
Chr8	19385509	19387088
Chr8	19385522	19386307
Chr8	19744312	19744672
Chr8	19821574	19822205
Chr8	19821604	19821958
Chr8	20134600	20134872
Chr8	20134604	20134881
Chr8	20467860	20468839
Chr8	20467883	20468626
Chr8	21979309	21979939
Chr8	22083306	22083685
Chr8	22280790	22281156
Chr8	22415410	22415801
Chr8	22720117	22720648
Chr8	23359389	23359710
Chr8	25116297	25116768
Chr8	25120630	25121085
Chr8	25120637	25121411
Chr8	25120638	25120943
Chr8	25121135	25121394
Chr8	26218799	26219221
Chr8	26892746	26893713
Chr8	2808235	2808628
Chr8	2815896	2816345
Chr8	2815927	2816353
Chr8	2815996	2816290
Chr8	2818927	2819333
Chr8	2818962	2819325
Chr8	2923901	2924376
Chr8	2923923	2924118
Chr8	400431	400694
Chr8	445239	445783
Chr8	4970474	4970724
Chr8	5219485	5219822
Chr8	6094840	6095101
Chr8	6144239	6144455
Chr8	6461320	6461541
Chr8	6461333	6461503
Chr8	7816970	7817348
Chr8	7816988	7817289
Chr8	9926598	9927191
Chr9	10735366	10735627
Chr9	10930586	10930884
Chr9	10930619	10930953
Chr9	11292225	11292423
Chr9	11538086	11538432
Chr9	11538129	11538434
Chr9	1159702	1160290
Chr9	11599526	11599834
Chr9	12251571	12251882
Chr9	13737740	13738112
Chr9	13737770	13738128
Chr9	13737827	13738135
Chr9	13737845	13738120
Chr9	14810932	14811520
Chr9	14811044	14811549
Chr9	14811066	14811344
Chr9	15721719	15722195
Chr9	16104909	16105213
Chr9	17681928	17682360
Chr9	17996182	17996606
Chr9	18164981	18165372
Chr9	20360121	20360530
Chr9	2095793	2096135
Chr9	22018129	22018405
Chr9	22278136	22278447
Chr9	22300482	22300739
Chr9	3096663	3096939
Chr9	3233298	3234001
Chr9	3233616	3234063
Chr9	410453	410790
Chr9	6323323	6323561
Chr9	6657447	6657984
Chr9	6926104	6926574
Chr9	7281909	7282740
Chr9	7281914	7282629
Chr9	7281960	7282652
Chr9	8956108	8956339
