# Supplementary material for: The transcription factor GATA10 regulates fertility conversion of a two‐line hybrid tms5 mutant rice via the modulation of Ub L40 expression
Source: J Integr Plant Biol. 2019 Nov 6;62(7):1034–56. doi: 10.1111/jipb.12871 (PMC7383616; doi:10.1111/jipb.12871)
Supplement: Supplementary file 11 — Table S10. All primers used for this study [file JIPB-62-1034-s011.xlsx]

## Sheet: 工作表1
Supplemental Table S10. All primers used for this study
Names	Primer sequences (5'to 3')	Product length	Usage of primers
LOC_Os08g01900-F	CCATAGCTGCAAACCCTACT	79	H3K9ac ChIP-qPCR
LOC_Os08g01900-R	CCAACGTCTTCCAAGAAGAGA
LOC_Os02g29120-F	CCTCTCAGCTCGCTCTCT	90	H3K9ac ChIP-qPCR
LOC_Os02g29120-R	GAGGGAAGAGGGATCGAAAC
LOC_Os05g05760-F	TTCGCTTCTTCTCGAACTTCTC	98	H3K9ac ChIP-qPCR
LOC_Os05g05760-R	GTTCCCGCACCTCTGTATATTT
LOC_Os06g26180-F	ACGGTTTGGTGAGCTTCTT	99	H3K9ac ChIP-qPCR
LOC_Os06g26180-R	GGCTTCAAGGCTACGATACAT
LOC_Os07g43690-F	TAGCGTACGTGTGGCAATC	112	H3K9ac ChIP-qPCR
LOC_Os07g43690-R	GCAGTGGTGCTCCATTAGT
LOC_Os05g47650-F	TGAAGGCTATCAGGCTGTTC	97	H3K9ac ChIP-qPCR
LOC_Os05g47650-R	GCTCTCTTGCTCTTGGTCAT
LOC_Os03g50290-F	GACACGTCAGCTGTAGTATCAC	119	H3K9ac ChIP-qPCR
LOC_Os03g50290-R	TGCTCACATAAGTCGCTCAC
LOC_Os08g32990-F	GCCGCTGCCATAGAAGAA	77	H3K4me2 ChIP-qPCR
LOC_Os08g32990-R	GGGAAGAGGTGGAAGGAAAC
LOC_Os11g34090-F	CTGTACATGGTGCCGTACAT	107	H3K4me2 ChIP-qPCR
LOC_Os11g34090-R	ACATTAGCCCTCTCGGTCT
LOC_Os03g30230-F	TCAGGGATAGCGTGGAAGA	124	H3K4me2 ChIP-qPCR
LOC_Os03g30230-R	ACCGGGAAATGGTCAATCG
LOC_Os01g08590-F	AGCCTGCAGAACAAACTACC	86	H3K4me2 ChIP-qPCR
LOC_Os01g08590-R	GCCGCCGTTTGTGTTAATG
LOC_Os04g05580-F	CAGGCGAAGAGAGGAACAG	76	H3K4me2 ChIP-qPCR
LOC_Os04g05580-R	GAGCGATTCTCCTGTAGCC
LOC_Os07g29320-F	CGAGCTCAGGTCAGTTTCTTTA	114	H3K4me2 ChIP-qPCR
LOC_Os07g29320-R	GAACCTTTCCCTCATATCCTCTTC
LOC_Os03g08290-F	ATGGCGAGGGACTGTAGTA	80	H3K4me2 ChIP-qPCR
LOC_Os03g08290-R	TTTCGTGACCCACTAGCAAC
UbL401-F	CTGGCCGACTACAACATTCA	137	qPCR for RNA-seq
UbL401-R	AGCTTGTTCTCGTTGTACTTCT
UbL402-F	GATCCAGGACAAGGAAGGTATC	109	qPCR for RNA-seq
UbL402-R	GGACTCCTTCTGGATGTTGTAG
UbL404-F	GATCCAGGACAAGGAAGGTATC	109	qPCR for RNA-seq
UbL404-R	CGACTCCTTCTGGATGTTGTAG
tms5-F	CGGAGATACGATGGCAGATTT	138	qPCR for RNA-seq
tms5-R	AGATGGGTGTGCCCATATTC
ERF65-F	GACGGATCAAGATGCAAGGA	98	qPCR for RNA-seq
ERF65-R	TAGCTCGGATCGTCGTAGAA
ERF141-F	ACTCGTCCTCTGTCTCCAA	96	qPCR for RNA-seq
ERF141-R	GATCGTACGCGAACGGAAATA
ERF83-F	ACAGCTCATCCTCTGTCTCT	136	qPCR for RNA-seq
ERF83-R	ATCTCCGCCGCAAACTT
MYB-F	GAGCACATTGGCACAAAGAC	107	qPCR for RNA-seq
MYB-R	GGAGGGATCTCAATCGCATTAT
MADS7-F	GCTGAAGAGGATCGAGAACAAG	133	qPCR for RNA-seq
MADS7-R	GCGGTTGGAGAAGATGATGAG
MADS50-F	GCCGTCTAAACAGTCACACTAC	100	qPCR for RNA-seq
MADS50-R	CCGGAATGCCAGTACTAAGTTG
HOX14-F	GAGACGATGACCTGGTGTATG	76	qPCR for RNA-seq
HOX14-R	TACAGGCTGAACCACTCAAC
GATA10-F	CAGAAGAAGACTAAGGCCAAGAA	99	qPCR for RNA-seq
GATA10-R	GAACACAGCAGCGTCCTT
LHY-F	TACCACAGATACGGGCTGATA	101	qPCR for RNA-seq
LHY-R	AGTTGCTATGCTTGGTGTAGG
RFL-F	AGGTGCAATCCATGGCTAAG	114	qPCR for RNA-seq
RFL-R	GCATCTTGGGCTTGTTGATG
OsBLH6-F	CCACCCGTATCCGAAAGATT	143	qPCR for RNA-seq
OsBLH6-R	CGAACTCCTCCTTGTACATCTC
OsNAP-F	CACCAAGACCAACTGGATCA	148	qPCR for RNA-seq
OsNAP-R	GTGGCTGCTCTTCTTGTAGAT
RSR1-F	GCTATTCGACAGCGAAGTAGAG	133	qPCR for RNA-seq
RSR1-R	TTGAGCAGCAGCATCAGTAG
UbL401-promoter-F	CGGGATCCACGGATTTGGAAATTTGGATAGAGTCG	1342	Daul luciferase assay
UbL401-promoter-R	ATAGTTTAGCGGCCGCGTTGCCGGCTCTACAAAATGTGGCG	1342
UbL402-promoter-F	CATGGATCGATCGATCGACCGATGGGTTCT	1020	Daul luciferase assay
UbL402-promoter-R	CACCAAGCCACCAAGGTATAGAGATCAGCG	1020
UbL404-promoter-F	CGGGATCCACGGATTTGGAAATTTGGATAGAGTCG	1333	Daul luciferase assay
UbL404-promoter-R	ATAGTTTAGCGGCCGCGTTGCCGGCTCTACAAAATGTGGCG	1333
GATA10-F	ATGGAGATGGATTCTTCCTCCTCCCCGGTG	427	Daul luciferase assay
GATA10-R	TCAGGCGTAGATGACGCCCGACGAGAGT	427
ERF141-F	ATGGACGCGGTGGACAGAGGCG	1422	Daul luciferase assay
ERF141-R	GTCCTTCCATGCGAAGGTTGGACTGT	1422
MADS7-F	ATGACTAAAACGCTTGAGAAGTATCA	564	Daul luciferase assay
MADS7-R	TGGTAGCCATGGGGGCA	564
MADS50-F	ATGTGCATAGTCTTCGAGATTATGCAAGTAAAAGC	456	Daul luciferase assay
MADS50-R	AGAATGGGGCATCGCTTGGCTATCT	456
HOX16-F	ATGGAGTCCGGCCGGCTCATCTTC	1032	Daul luciferase assay
HOX16-R	CTAGTTCCACATCCACCAGCAGCTGATCTG	1032
MYB-F	ATGACTTCCATGCCGCAGCTGGA	1356	Daul luciferase assay
MYB-R	TTATTGAAATTTGCATCTTTTATAAGGCACAAATC	1356
GATA10-MYC-F	ATGGAGATGGATTCTTCCTCCTCCCCGGTG	424	CoIP assay
GATA10-MYC-R	GGCGTAGATGACGCCCGACGAGAGT	424
ERF65-HA-F	ATGTGTGGAGGATCCATTCTCGGCGACCT	1027	CoIP assay
ERF65-HA-R	ATAAGCTCTGAACTCCATTGGCATGTCGTCGAAG	1027
GATA10-EcoRI-F	CCGGAATTCATGGAGATGGATTCTTCCTCCTCCCCGGTG	442	Y2H
GATA10-EcoRI-R	CCGGAATTCGGCGTAGATGACGCCCGACGAGAGT	442
ERF65-EcoRI-F	CCGGAATTCATGTGTGGAGGATCCATTCTCGGCGACCT	1045	Y2H
ERF65-EcoRI-R	CCGGAATTCATAAGCTCTGAACTCCATTGGCATGTCGTCGAAG	1045
GATA10-HBT-F	CTAGACTAGTATGGAGATGGATTCTTCCTCCTCCCCGGTGGAC	442	Subcellular localization
GATA10-HBT-R	CGGGGTACCGGCGTAGATGACGCCCGACGAGAGT	442
U-F	CTCCGTTTTACCTGTGGAATCG	1144	Osgata10 knockout
gR-R	CGGAGGAAAATTCCATCCAC	1144
Pps-GGL	TTCAGAggtctcTctcgACTAGTATGGAATCGGCAGCAAAGG	629	Osgata10 knockout
Pgs-GG2	AGCGTGggtctcGtcagggTCCATCCACTCCAAGCTC	629
Pps-GG2	TTCAGAggtctcTctgacacTGGAATCGGCAGCAAAGG	515	Osgata10 knockout
Pgs-GGR	AGCGTGggtctcGaccgACGCGTATCCATCCACTCCAAGCTC	515
gRT11+	TGGATCCCGACGAGTGCAAgttttagagctagaaat	629	Osgata10 knockout
OsU6aT11-	TTGCACTCGTCGGGATCCACggcagccaagccagca	629
gRT74+	CGCCAGAGGTTGATTCGGTgttttagagctagaaat	515	Osgata10 knockout
OsU6bT74-	ACCGAATCAACCTCTGGCGCaacacaagcggcagc	515
GATA10-PCXUN-F	ATGGAGATGGATTCTTCCTCCTCCCCGGTG	424	Osgata10 overexpression
GATA10-PCXUN-R	GGCGTAGATGACGCCCGACGAGAGT	424
